# Supplementary material for: Genome-resolved metatranscriptomics reveals conserved root colonization determinants in a synthetic microbiota
Source: Nat Commun. 2023 Dec 13;14:8274. doi: 10.1038/s41467-023-43688-z (PMC10719396; doi:10.1038/s41467-023-43688-z)
Supplement: Supplementary file 11 — Source Data [file 41467_2023_43688_MOESM11_ESM.zip › Source Data/Main_figures/figure3/figures_b-c/Root100_normcounts_MvsR.csv]

	NumReads_A.sf	NumReads_B.sf	NumReads_Bpre.sf	NumReads_C.sf	NumReads_D.sf	NumReads_E.sf	Strain
OG0000000	0	0	34.0163199669107	0	0	0	Root100
OG0000001	0	0	0	0	0	0	Root100
OG0000002	10.9802743181389	0	0	0	0	0	Root100
OG0000003	0	0	13.7512782844958	0	0	0	Root100
OG0000004	10.8256225671792	0.390072239998646	0	0	0	0	Root100
OG0000005	0	0	0	0	0	0	Root100
OG0000006	7.26863229510601	0	0	0	0	0	Root100
OG0000007	0	0	0	21.7134870874597	0	0	Root100
OG0000008	0	2.5354695599912	0	0	0	0	Root100
OG0000009	14.0733093373329	7.41137255997428	0	0	0	38.386343243902	Root100
OG0000010	0	0	0	10.0812618620349	0	0	Root100
OG0000011	0	0	0	0	0	0	Root100
OG0000012	9.89771206142095	8.19151703997157	0	0	0	0	Root100
OG0000013	4.17559727591196	0	0	0	12.7954477479673	0	Root100
OG0000014	0	10.5319504799634	0	0.387740840847495	0	0	Root100
OG0000015	0	0	0	0	0	0	Root100
OG0000016	0	0	0	0	0	0	Root100
OG0000017	0	0	0	0	0	0	Root100
OG0000018	4.63955252879107	0	18.8175387050995	0	0	0	Root100
OG0000019	0	0	0	0	0	0	Root100
OG0000020	10.5163190652598	3.70568627998714	30.3975625236223	0	12.7954477479673	0	Root100
OG0000021	0	0	31.8450655009377	0	0	0	Root100
OG0000022	0	0	0	0	0	0	Root100
OG0000023	0	0	0	0	0	0	Root100
OG0000024	0	0	0	0	0	0	Root100
OG0000025	0	0	0	0	0	0	Root100
OG0000026	0	0	0	0	0	1138.79484956909	Root100
OG0000027	0	0	0	0	0	0	Root100
OG0000028	0	0	13.7512782844958	0	0	0	Root100
OG0000030	0	0	0	0	0	0	Root100
OG0000031	0	0.195036119999323	0	12.4077069071198	12.7954477479673	3569.92992168289	Root100
OG0000032	0	0	0	0	0	0	Root100
OG0000033	0	7.21633643997496	0	0	0	0	Root100
OG0000034	1.08256225671792	0	0	18.2238195198323	0	0	Root100
OG0000036	0	0	31.12131401228	0.387740840847495	12.7954477479673	5310.11081540644	Root100
OG0000037	2.16512451343583	0	0	0	12.7954477479673	4209.70230908125	Root100
OG0000038	0	0	0	0	0	0	Root100
OG0000039	0	0	20.9887931710725	0	0	0	Root100
OG0000040	0	0	0	0	0	0	Root100
OG0000041	0	4.29079463998511	0	0	0	12.7954477479673	Root100
OG0000042	0	0	23.1600476370456	0	0	0	Root100
OG0000043	0	0	0	0	0	0	Root100
OG0000044	0	0	0	0	0	0	Root100
OG0000045	0	7.80144479997292	39.8063318761721	13.1831885888148	0	12.7954477479673	Root100
OG0000046	0	0	0	0	0	0	Root100
OG0000047	0	0	0	0	0	0	Root100
OG0000048	0	0	0	0	0	0	Root100
OG0000049	3.55699027207315	0	60.0713735585869	0	1573.84007299998	0	Root100
OG0000050	0	0	0	0	0	0	Root100
OG0000051	0.154651750959702	0	0	0	0	0	Root100
OG0000052	0	0	0	0	0	0	Root100
OG0000053	5.25815953262988	0	3.61875744328837	0	0	0	Root100
OG0000054	0	0	0	0	0	0	Root100
OG0000055	0	0	0	0	0	0	Root100
OG0000056	0	0	0	0	0	0	Root100
OG0000057	0	1.95036119999323	0	0	0	0	Root100
OG0000058	0	5.65604747998037	23.1600476370456	0	0	0	Root100
OG0000059	0	0	0	0	0	0	Root100
OG0000060	0	0	0	0	0	0	Root100
OG0000061	0	0	0	0	0	0	Root100
OG0000062	8.81514980470303	0	0	0	12.7954477479673	0	Root100
OG0000063	0	0	0	0	0	0	Root100
OG0000064	0	0	0	0	0	0	Root100
OG0000065	0	4.68086687998375	0	0	0	0	Root100
OG0000066	0	0	0	0	0	0	Root100
OG0000067	0	0	15.9225327504688	0	0	0	Root100
OG0000068	0	0.585108359997969	0	0	0	0	Root100
OG0000069	0	0	0	0	0	0	Root100
OG0000070	0	0	0	0	0	0	Root100
OG0000071	0	0	0	0	0	0	Root100
OG0000072	0	7.99648091997225	0	0	0	0	Root100
OG0000073	0	0	0	0	0	0	Root100
OG0000074	0	5.65604747998037	16.6462842391265	8.53029849864489	12.7954477479673	12.7954477479673	Root100
OG0000075	0	0	0	0	0	0	Root100
OG0000076	0	0	0	0	0	0	Root100
OG0000077	0	0	0	0	0	0	Root100
OG0000078	0	0	0	0	0	0	Root100
OG0000079	0	0	0	0	0	0	Root100
OG0000080	0	0	0	0	0	0	Root100
OG0000081	0	0	0	0	0	0	Root100
OG0000082	0	0	0	0	0	0	Root100
OG0000083	4.48490077783137	17.7482869199384	0	0	0	0	Root100
OG0000084	0	0	0	0	0	0	Root100
OG0000085	0	0	0	0	0	0	Root100
OG0000086	0	0.195036119999323	0	8.1425576577974	0	0	Root100
OG0000087	0	0	0	0	0	0	Root100
OG0000088	0	0	0	0	0	0	Root100
OG0000089	0	0	0	0	0	0	Root100
OG0000090	0	0	0.723751488657674	0.77548168169499	0	0	Root100
OG0000091	0	0.195036119999323	0	0	0	3761.8616379024	Root100
OG0000093	0	5.0709391199824	0	0	0	0	Root100
OG0000094	0	0	0	0	0	0	Root100
OG0000095	0	0	18.8175387050995	0	0	0	Root100
OG0000097	0	0	0	0	0	0	Root100
OG0000098	0	0	0	0	0	0	Root100
OG0000099	0	0	0	0	0	0	Root100
OG0000100	0	0	0	0	0	3275.63462347964	Root100
OG0000101	0	0	0	0	0	0	Root100
OG0000102	0	0	0	0	0	0	Root100
OG0000103	9.12445330662244	0.195036119999323	0	0	0	0	Root100
OG0000104	11.444229571018	3.51065015998782	0	0	0	25.5908954959347	Root100
OG0000105	0	0	0	0	0	0	Root100
OG0000106	0	0	0	0	0	0	Root100
OG0000107	0	0	31.8450655009377	0	0	0	Root100
OG0000108	0	0	0	0	0	0	Root100
OG0000109	0	0	0	0	0	0	Root100
OG0000110	0	0	0	10.8567435437299	0	0	Root100
OG0000111	0	0	0	0	0	0	Root100
OG0000112	0	0	0	0	0	0	Root100
OG0000113	0	0	0	0	0	0	Root100
OG0000114	0	0	0	0	0	0	Root100
OG0000115	9.27910505758214	0	0	0	0	0	Root100
OG0000116	0	0	0	0	0	0	Root100
OG0000117	0	0	0	0	0	0	Root100
OG0000118	0	0	0	0	0	0	Root100
OG0000119	0	0	0	0	0	0	Root100
OG0000120	0	2.92554179998985	24.6075506143609	0	0	0	Root100
OG0000121	0	0	0	0	0	0	Root100
OG0000122	0	0	0	0	0	0	Root100
OG0000123	0	0	0	0	0	0	Root100
OG0000124	0	0	0	0	0	0	Root100
OG0000125	0	0	0	0	0	0	Root100
OG0000127	0	0	0	15.8973744747473	0	0	Root100
OG0000128	0	0	0	6.97933513525491	0	12.7954477479673	Root100
OG0000129	0	0.195036119999323	0	0	0	0	Root100
OG0000130	0	0	0	0	0	0	Root100
OG0000131	0	0	0	0	0	0	Root100
OG0000132	0	0	0	0	0	0	Root100
OG0000133	0	0	16.6462842391265	15.5096336338998	0	0	Root100
OG0000134	0	0	0	0	0	0	Root100
OG0000135	0	0	0	0	0	0	Root100
OG0000136	0	0	0	0	0	0	Root100
OG0000137	0	0	0	15.5096336338998	0	0	Root100
OG0000138	0	7.21633643997496	0	0	0	0	Root100
OG0000139	0	0	28.2263080576493	0	0	0	Root100
OG0000140	0	0	0	0	0	0	Root100
OG0000141	0	0	60.7951250472446	0	0	0	Root100
OG0000142	0	0	0.723751488657674	0	0	0	Root100
OG0000143	4.79420427975077	6.63122807997699	38.3588288988567	0	0	0	Root100
OG0000144	4.48490077783137	0	20.9887931710725	0	0	0	Root100
OG0000146	0	0	0	0	0	0	Root100
OG0000148	0	0	0	0	0	0	Root100
OG0000149	0	0	0	0	0	0	Root100
OG0000150	0	0	0	0	0	0	Root100
OG0000151	0	0	24.6075506143609	0	0	0	Root100
OG0000152	0	0	15.1987812618112	0	0	0	Root100
OG0000153	0	0	0	0	0	0	Root100
OG0000154	0	0	0	0	0	0	Root100
OG0000155	0	0	0	0	0	0	Root100
OG0000156	0	0	0	0	0	0	Root100
OG0000157	0	0	0	0	0	0	Root100
OG0000158	0	0	0	0	0	0	Root100
OG0000159	0	0	0	0	0	0	Root100
OG0000160	0	0	23.8837991257032	0	0	0	Root100
OG0000161	0	0	0	0	0	0	Root100
OG0000162	0	0	0	0	0	0	Root100
OG0000163	0	0	16.6462842391265	0	0	0	Root100
OG0000164	0	0	0	0	0	0	Root100
OG0000165	0	0	0	0	0	0	Root100
OG0000166	0	0	0	0	0	0	Root100
OG0000167	0	0	0	0	0	0	Root100
OG0000168	0	0	0	0	0	0	Root100
OG0000169	2.16512451343583	3.12057791998917	39.8063318761721	0	0	0	Root100
OG0000170	0	0	0	0	0	0	Root100
OG0000171	0.463955252879107	0	0	0	0	0	Root100
OG0000172	0	0	0	0	0	0	Root100
OG0000173	0	0	0	0	0	0	Root100
OG0000174	0	0	0	0	0	0	Root100
OG0000175	0	0	0	0	0	0	Root100
OG0000176	0	0	0	0	0	0	Root100
OG0000177	0	0	0	0	0	0	Root100
OG0000178	0	0	0	0	0	0	Root100
OG0000179	0	0	32.5688169895953	0	0	0	Root100
OG0000180	0	0	0	0	0	0	Root100
OG0000181	0	0	20.9887931710725	1.55096336338998	0	0	Root100
OG0000182	0	0	23.8837991257032	0	0	0	Root100
OG0000183	0	0	0	0	0	0	Root100
OG0000184	0	0	0	0	0	0	Root100
OG0000185	0	0	0	0	0	0	Root100
OG0000186	0	0	0	0	0	0	Root100
OG0000188	0	0	0	0	0	0	Root100
OG0000189	0	0	7.23751488657674	5.42837177186493	12.7954477479673	0	Root100
OG0000190	0	0	0	0	0	0	Root100
OG0000191	0	0	0	0	0	0	Root100
OG0000192	0	0	3.61875744328837	0	0	0	Root100
OG0000193	0	0	0	0	0	0	Root100
OG0000194	0	0	0	0	0	0	Root100
OG0000195	0	0	0	0	0	0	Root100
OG0000196	0	0	0	0	0	0	Root100
OG0000197	0	0	0	14.7341519522048	0	0	Root100
OG0000198	0	0	0	0	0	0	Root100
OG0000200	0	0	0	0	0	0	Root100
OG0000201	34.1780369620942	10.1418782399648	0	26.7541180184772	0	0	Root100
OG0000202	0	0	0	0	0	0	Root100
OG0000204	0	0	0	0	0	0	Root100
OG0000205	0	0	0	0	0	0	Root100
OG0000206	0	0	29.6738110349646	0	0	0	Root100
OG0000208	0	0	0	0	0	0	Root100
OG0000209	0	9.94684211996548	22.4362961483879	0	0	0	Root100
OG0000211	0	0	0	0	0	0	Root100
OG0000212	0	0	0	0	0	0	Root100
OG0000213	7.57793579702542	11.5071310799601	0	14.3464111113573	0	12.7954477479673	Root100
OG0000214	0	0	0	0	0	0	Root100
OG0000215	0	0	0	0	12.7954477479673	0	Root100
OG0000216	3.71164202303286	0	41.9775863421451	0	0	0	Root100
OG0000217	0	0	0	0	0	0	Root100
OG0000218	0	0	0	0	0	0	Root100
OG0000219	0	0	0	0	0	0	Root100
OG0000220	0	0	0	0	0	0	Root100
OG0000221	0	0	11.5800238185228	0	0	0	Root100
OG0000222	0	0	33.292568478253	0	0	0	Root100
OG0000224	0	0	0	0	0	0	Root100
OG0000225	0	0	0	0	0	0	Root100
OG0000226	0	0	0	0	0	0	Root100
OG0000227	0	0	0	0	0	0	Root100
OG0000228	0	0	0	0	0	0	Root100
OG0000229	0	0	28.950059546307	18.6115603606798	0	0	Root100
OG0000230	0	0	0	0	0	0	Root100
OG0000231	0	5.26597523998172	0	14.3464111113573	12.7954477479673	0	Root100
OG0000232	0	0	0	0	0	0	Root100
OG0000233	0	0	0	0	0	0	Root100
OG0000234	0	0	0	0	0	0	Root100
OG0000235	0	0	0	0	0	0	Root100
OG0000236	0	0	0	0	0	0	Root100
OG0000239	0	0	0	0	0	0	Root100
OG0000241	0	0	0	0	0	0	Root100
OG0000242	0	0	0	0	0	0	Root100
OG0000243	0	0	0	0	0	0	Root100
OG0000244	0	2.14539731999255	0	0	0	0	Root100
OG0000245	0	0	0	0	0	0	Root100
OG0000246	0	16.9681424399411	0	25.2031546550872	12.7954477479673	12.7954477479673	Root100
OG0000247	0	0	0	0	0	0	Root100
OG0000248	0	3.31561403998849	7.96126637523441	0	0	0	Root100
OG0000249	0	0	0	0	0	0	Root100
OG0000250	0	0	0	0	0	0	Root100
OG0000251	0	0	0	0	0	0	Root100
OG0000252	0	0	0	0	0	0	Root100
OG0000253	0	0	0	0	0	0	Root100
OG0000254	0	0	0	0	0	0	Root100
OG0000255	0	0	0	0	0	0	Root100
OG0000256	0	0	0	0	0	0	Root100
OG0000257	0	0	0	0	0	0	Root100
OG0000259	0	0	0	0	0	0	Root100
OG0000260	0	0	0	0	0	0	Root100
OG0000261	0	0	0	0	0	0	Root100
OG0000262	0	0	0	0	0	0	Root100
OG0000263	0	0	0	0	0	0	Root100
OG0000264	0	0.390072239998646	0	0	0	0	Root100
OG0000265	0	0	21.7125446597302	0	0	0	Root100
OG0000266	0	0	0	0	0	0	Root100
OG0000267	0	0	0	0	0	0	Root100
OG0000268	0	0	28.950059546307	0	0	0	Root100
OG0000270	0	0	0	0	0	0	Root100
OG0000271	0	0	4.34250893194604	0	0	0	Root100
OG0000272	0	0	0	0	0	0	Root100
OG0000273	0	0	0	0	0	0	Root100
OG0000276	0	6.24115583997834	0	0	0	12.7954477479673	Root100
OG0000277	0	0	0	0	0	0	Root100
OG0000278	0	0	0	0	0	0	Root100
OG0000279	0	2.5354695599912	0	0	0	0	Root100
OG0000280	0	0	0	0	0	0	Root100
OG0000281	0	0	0	0	0	0	Root100
OG0000282	0	0	0	0	0	0	Root100
OG0000283	0	0	0	0	0	0	Root100
OG0000284	0	0	21.7125446597302	0	0	0	Root100
OG0000286	0	0	0	0	0	0	Root100
OG0000287	0	0	0	0	0	0	Root100
OG0000288	0	0	0	22.4889687691547	0	0	Root100
OG0000289	0	0	0	0	0	0	Root100
OG0000290	0	0	25.3313021030186	0	0	0	Root100
OG0000291	0	0	0	0	0	0	Root100
OG0000292	0	0	0	0	0	0	Root100
OG0000293	0	0	0	0	0	0	Root100
OG0000295	0	0	0	0	0	0	Root100
OG0000296	0	0	0	0	0	0	Root100
OG0000297	0	0	0	0	0	0	Root100
OG0000298	0	0	0	0	0	0	Root100
OG0000299	0	0	0	0	0	0	Root100
OG0000300	0	0	0	0	0	0	Root100
OG0000301	0	0	146.921552197508	0	0	0	Root100
OG0000302	0	0	0	0	0	0	Root100
OG0000304	0	6.04611971997902	0	0	0	0	Root100
OG0000305	0	0	0	0	0	0	Root100
OG0000306	0	0	0	0	0	0	Root100
OG0000307	0	0	0	0	0	0	Root100
OG0000308	0	0	0	0	0	0	Root100
OG0000309	0	0	9.40876935254976	0.387740840847495	1215.5675360569	0	Root100
OG0000310	0	0	0	0	0	0	Root100
OG0000312	0	0	0	0	0	0	Root100
OG0000313	0	0	0	0	0	0	Root100
OG0000314	0	0	0	0	0	0	Root100
OG0000315	0	0	30.3975625236223	0	0	0	Root100
OG0000316	2.78373151727464	0	0	0	0	12.7954477479673	Root100
OG0000317	0	0	0	0	0	0	Root100
OG0000318	0	0	0	0	0	0	Root100
OG0000319	0	0	0	0	0	0	Root100
OG0000320	0	0	0	0	0	0	Root100
OG0000321	0	0	15.9225327504688	0	0	0	Root100
OG0000322	0	0	0	0	0	0	Root100
OG0000324	5.56746303454929	0	0	0	0	0	Root100
OG0000325	0	0	0	0	0	0	Root100
OG0000326	0	0	0	0	0	0	Root100
OG0000327	0	0	0	0	0	0	Root100
OG0000328	0	0	0	0	0	0	Root100
OG0000329	0	0	0	0	0	0	Root100
OG0000330	0	0	0	0	0	0	Root100
OG0000331	0	0	0	0	0	0	Root100
OG0000332	0	0	0	0	0	0	Root100
OG0000333	0	0	0	0	0	0	Root100
OG0000334	36.4978132264898	12.2872755599574	68.756391422479	29.0805630635621	0	383.86343243902	Root100
OG0000335	0	0	0	0	0	0	Root100
OG0000336	0	0	0	0	0	0	Root100
OG0000337	0	0	0	11.6322252254249	0	0	Root100
OG0000338	3.71164202303286	0	20.2650416824149	0	0	12.7954477479673	Root100
OG0000339	0	0	0	0	0	0	Root100
OG0000340	0	0	0	0	0	0	Root100
OG0000341	0	0	0	0	0	0	Root100
OG0000343	0	0	0	0	0	0	Root100
OG0000344	0	0	0	0	0	0	Root100
OG0000345	0	0	0	0	0	0	Root100
OG0000346	0	2.5354695599912	0	0	0	0	Root100
OG0000347	0	0	0	0	0	0	Root100
OG0000348	0	0	0	0	0	0	Root100
OG0000349	0	0	0	0	0	0	Root100
OG0000350	0	0	0	0	0	0	Root100
OG0000351	0	0	0	0	0	0	Root100
OG0000352	0	0	0	0	0	0	Root100
OG0000353	0	0	0	0	0	0	Root100
OG0000354	0	0	0	0	0	0	Root100
OG0000355	0	0	146.19780070885	9.30578018033988	0	0	Root100
OG0000356	0	0	0	0	0	0	Root100
OG0000357	0	0	0	0	0	0	Root100
OG0000358	0	0	0	0	0	0	Root100
OG0000360	0	0	0	0	0	0	Root100
OG0000361	0.154651750959702	1.36525283999526	0	0	0	12.7954477479673	Root100
OG0000362	0	0	0	0	0	0	Root100
OG0000363	0	0	0	0	0	0	Root100
OG0000364	0	0	0	0	0	0	Root100
OG0000365	0	0	0	0	0	0	Root100
OG0000366	0	0	0	0	0	0	Root100
OG0000367	0	0	0	0	0	0	Root100
OG0000368	0	0	0	0	0	0	Root100
OG0000369	0	0	0	0	0	0	Root100
OG0000370	0	0	0	0	0	0	Root100
OG0000371	0	0	0	0	0	0	Root100
OG0000373	0	0	10.8562723298651	0	0	0	Root100
OG0000374	0	0	0	0	0	0	Root100
OG0000375	0	0	0	0	0	0	Root100
OG0000376	0	0	0	0	0	0	Root100
OG0000377	0	0	0	0	0	0	Root100
OG0000378	0	0	0	0	0	0	Root100
OG0000380	0	7.21633643997496	0	0	12.7954477479673	0	Root100
OG0000381	0	0	0	0	0	0	Root100
OG0000382	0	0	0	0	0	0	Root100
OG0000383	6.6500252912672	0	0	0	0	0	Root100
OG0000384	0	0	0	0	0	0	Root100
OG0000385	0	0	0	0	0	0	Root100
OG0000386	0	0	0	0	0	0	Root100
OG0000387	0	0	0	0	0	0	Root100
OG0000388	0	0	0	0	0	0	Root100
OG0000389	0	0	0	20.5502645649172	0	0	Root100
OG0000390	0	0	0	0	0	0	Root100
OG0000391	0	0	0	0	0	0	Root100
OG0000392	0	0	0	0	0	0	Root100
OG0000393	0	0	22.4362961483879	0	0	0	Root100
OG0000394	0	0	0	0	0	0	Root100
OG0000395	0	0	0	0	0	0	Root100
OG0000396	0	0	0	0	0	0	Root100
OG0000397	0	0	0	0	0	0	Root100
OG0000398	0	0	0	0	0	0	Root100
OG0000399	0	0	0	0	0	0	Root100
OG0000400	0	0	0	0	0	0	Root100
OG0000401	0	0	0	0	0	0	Root100
OG0000402	0	0	0	0	0	0	Root100
OG0000403	0	0	0	0	0	0	Root100
OG0000404	0	0	0	0	0	0	Root100
OG0000405	0	0	0	0	0	0	Root100
OG0000406	0	0	0	0	0	0	Root100
OG0000407	0	0	0	0	0	0	Root100
OG0000408	0	0	0	0	0	0	Root100
OG0000410	29.074529180424	31.7908875598897	15.9225327504688	86.8539483498389	25.5908954959347	25.5908954959347	Root100
OG0000411	8.66049805374333	0	42.7013378308028	0.387740840847495	0	12.7954477479673	Root100
OG0000412	0	0	0	0	0	0	Root100
OG0000413	0	4.29079463998511	0	0	0	0	Root100
OG0000414	0	0	0	0	0	0	Root100
OG0000415	29.8477879352226	0	0	0	0	12.7954477479673	Root100
OG0000417	0	0	0	0	0	0	Root100
OG0000418	0	0	0	0	0	0	Root100
OG0000419	0	0	24.6075506143609	0	0	0	Root100
OG0000420	0.309303501919405	0	0	0	0	0	Root100
OG0000421	0	0	0	0	0	0	Root100
OG0000422	0	0	0	0	0	0	Root100
OG0000423	0	0	0	0	0	0	Root100
OG0000424	4.33024902687167	6.24115583997834	0	0	0	12.7954477479673	Root100
OG0000426	0	0	0	0	0	0	Root100
OG0000427	0	0	0	0	0	0	Root100
OG0000428	0	0	0	0	0	0	Root100
OG0000429	0	0	0	0	0	0	Root100
OG0000430	0	0	36.1875744328837	0	0	0	Root100
OG0000432	0	0	0	0	0	0	Root100
OG0000433	0	0	0	0	0	0	Root100
OG0000434	0	0	0	0	0	0	Root100
OG0000435	0	0	0	0	0	0	Root100
OG0000436	0	0	0	0	0	0	Root100
OG0000437	0	0	0	0	0	0	Root100
OG0000439	0	0	0	0	0	0	Root100
OG0000440	0	0	0	0	0	0	Root100
OG0000441	0	0	0	0	0	0	Root100
OG0000442	0	0	0	0	0	0	Root100
OG0000445	0	0	0	0	0	0	Root100
OG0000446	0	0	0	0	0	0	Root100
OG0000447	0	0	0	0	0	0	Root100
OG0000448	0	0	0	0	0	0	Root100
OG0000449	0	0	0	0	0	0	Root100
OG0000450	0	0	0	0	0	0	Root100
OG0000451	0	0	0	0	0	0	Root100
OG0000452	0	0	0	0	0	0	Root100
OG0000453	0	0	0	0	0	0	Root100
OG0000454	0	0	0	0	0	0	Root100
OG0000455	0	0	0	0	0	0	Root100
OG0000457	0	0	0	0	0	0	Root100
OG0000458	0	0	0	0	0	0	Root100
OG0000459	0	0	0	0	0	0	Root100
OG0000460	0	0	0	0	0	0	Root100
OG0000461	0	0	40.5300833648297	0	0	0	Root100
OG0000462	0	0	0	0	0	0	Root100
OG0000464	0	0	0	0	0	0	Root100
OG0000465	0	0	0	0	0	0	Root100
OG0000466	0	0	0	0	0	0	Root100
OG0000467	0	0	4.34250893194604	0	0	0	Root100
OG0000468	0	0	0	0	0	0	Root100
OG0000469	0	0	0	0	0	0	Root100
OG0000470	0.154651750959702	0	0	0	0	0	Root100
OG0000471	2.31977626439554	0	0	0	0	0	Root100
OG0000473	0	0	0	0	0	0	Root100
OG0000474	0	0	0	0	0	0	Root100
OG0000475	0	0	0	0	0	0	Root100
OG0000476	0	0	0	0	0	0	Root100
OG0000479	0.309303501919405	0	0	0	0	0	Root100
OG0000480	0	0	0	0	0	0	Root100
OG0000481	0	0	0	0	0	0	Root100
OG0000482	0	0	0	0	0	0	Root100
OG0000483	0	0	0	0	0	0	Root100
OG0000484	0	0	0	0	0	0	Root100
OG0000485	0	0	0	0	0	0	Root100
OG0000486	0	0	0	0	0	0	Root100
OG0000487	0	0	0	0	0	0	Root100
OG0000488	9.89771206142095	3.70568627998714	0	0	0	0	Root100
OG0000489	0.154651750959702	6.63122807997699	0	18.2238195198323	0	0	Root100
OG0000490	18.8675136170837	21.4539731999255	18.0937872164418	5.04063093101744	0	0	Root100
OG0000491	0	5.26597523998172	23.1600476370456	0	0	0	Root100
OG0000492	0	0	0	0	0	0	Root100
OG0000493	0	0	0	0	0	0	Root100
OG0000494	0	0	0	0	0	0	Root100
OG0000495	0	0	0	0	0	0	Root100
OG0000496	0	0	0	0	0	0	Root100
OG0000497	4.94885603071048	0	0	10.0812618620349	0	0	Root100
OG0000498	0	0	0	0	0	0	Root100
OG0000499	0	0	0	0	0	0	Root100
OG0000501	0	0	0	0	0	0	Root100
OG0000502	0	0	0	0	0	0	Root100
OG0000503	0	0	0	0	0	0	Root100
OG0000504	0	0	0	15.5096336338998	0	0	Root100
OG0000505	0	0	0	0	0	0	Root100
OG0000509	0	0	0	0	0	0	Root100
OG0000510	0	0	0	0	0	0	Root100
OG0000511	0	0	0	0	0	0	Root100
OG0000512	0	0	0	0	0	0	Root100
OG0000513	0	0	0	0	0	0	Root100
OG0000514	0	0	0	0	0	0	Root100
OG0000515	0	0	0	0	0	0	Root100
OG0000516	0	0	0	0	0	0	Root100
OG0000517	0	0	0	0	0	0	Root100
OG0000519	0	0	0	0	0	0	Root100
OG0000520	0	0	0	0	0	0	Root100
OG0000521	0	0	35.463822944226	15.1218927930523	0	0	Root100
OG0000522	0	0	0	0	0	0	Root100
OG0000523	0	7.6064086799736	0	0	0	0	Root100
OG0000524	3.40233852111345	0	0	0	0	0	Root100
OG0000525	0	0	0	0	0	0	Root100
OG0000526	0	0	0	0	0	0	Root100
OG0000527	0	0	0	0	0	0	Root100
OG0000528	0	0	0	0	0	0	Root100
OG0000529	0	0	0	0	0	0	Root100
OG0000532	0	7.21633643997496	0	0.387740840847495	0	0	Root100
OG0000533	0	0	0	0	0	0	Root100
OG0000534	0	0	0	0	0	0	Root100
OG0000535	0	0	0	0	0	0	Root100
OG0000536	0	0	0	0	0	0	Root100
OG0000537	0	0	62.9663795132176	0	0	0	Root100
OG0000538	0	0	0	0	0	0	Root100
OG0000539	0	0	49.9388527173795	0	0	0	Root100
OG0000540	0	0	0	0	0	0	Root100
OG0000541	0	0	0	0	0	0	Root100
OG0000542	0	0	0	0	0	0	Root100
OG0000543	0	0	0	0	0	0	Root100
OG0000544	0	0	0	0	0	0	Root100
OG0000545	0	0	0	0	0	0	Root100
OG0000546	0	0	0	0	0	0	Root100
OG0000547	0	0	0	0	0	0	Root100
OG0000548	0	0	0	0	0	0	Root100
OG0000549	0	0	0	0	0	0	Root100
OG0000550	0	0	0	0	0	0	Root100
OG0000551	0	0	0	0	0	0	Root100
OG0000552	0	0	0	0	0	0	Root100
OG0000553	0	0	0	0	0	0	Root100
OG0000554	0	3.90072239998646	0	0	0	0	Root100
OG0000555	0	0	0	0	0	0	Root100
OG0000556	0	0	0	0	0	0	Root100
OG0000557	0	0	0	0	0	0	Root100
OG0000559	0	0	0	0	0	0	Root100
OG0000560	0	0	0	0	0	0	Root100
OG0000561	0	0	0	0	0	0	Root100
OG0000562	0	0	0	0	0	0	Root100
OG0000563	0	0	0	0	0	0	Root100
OG0000564	0	0	0	0	0	0	Root100
OG0000565	0	0	0	0	0	0	Root100
OG0000566	0	0	0	0	0	0	Root100
OG0000567	0	0	0	0	0	0	Root100
OG0000568	0	0	0	0	0	0	Root100
OG0000569	0	0	0	0	0	0	Root100
OG0000574	0	0	0	0	0	0	Root100
OG0000575	0	0	0	0	0	0	Root100
OG0000576	0	0	0	0	0	0	Root100
OG0000577	0	0	0	0	0	0	Root100
OG0000578	0	0	0	0	0	0	Root100
OG0000579	0	0	0	0	0	0	Root100
OG0000580	0	0	0	0	0	0	Root100
OG0000581	0	0	0	0	0	0	Root100
OG0000582	0	0	0	0	0	0	Root100
OG0000583	0	0	0	0	0	0	Root100
OG0000588	0	0.195036119999323	0	0.77548168169499	0	0	Root100
OG0000589	0	0	0	0	0	0	Root100
OG0000590	0	0	0	0	0	0	Root100
OG0000591	0	0	0	0	0	0	Root100
OG0000592	0	0	0	0	0	0	Root100
OG0000598	2.47442801535524	0	0	15.8973744747473	0	0	Root100
OG0000599	0	0	0	0	0	0	Root100
OG0000600	0	0	0	0	0	0	Root100
OG0000601	0	0	0	0	0	0	Root100
OG0000602	0	0	0	0	0	0	Root100
OG0000603	0	4.09575851998579	0	0.77548168169499	0	12.7954477479673	Root100
OG0000604	0	0	0	0	0	0	Root100
OG0000605	0	0	0	0	0	0	Root100
OG0000606	0	0	0	0	0	0	Root100
OG0000608	0	0	0	0	0	0	Root100
OG0000609	0	0	0	0	0	0	Root100
OG0000610	0	0	0	0	0	0	Root100
OG0000611	0	0	0	0	0	0	Root100
OG0000612	0	0	0	0	0	0	Root100
OG0000613	0	0	0	0	0	0	Root100
OG0000614	0	0	0	0	0	0	Root100
OG0000615	0	0	0	0	0	0	Root100
OG0000618	0	0	0	0	0	0	Root100
OG0000619	0	2.92554179998985	0	0	0	0	Root100
OG0000620	0	0	0	0	0	0	Root100
OG0000621	0	0	0	0	0	0	Root100
OG0000622	0	0	0	0	0	0	Root100
OG0000623	0	0	0	0	0	0	Root100
OG0000626	0	0	0	0	0	0	Root100
OG0000627	0	0	0	0	0	0	Root100
OG0000628	0	0	0	0	0	0	Root100
OG0000629	0	0	0	0	0	0	Root100
OG0000630	0	0	0	0	0	0	Root100
OG0000631	9.43375680854184	8.58158927997022	0	10.0812618620349	12.7954477479673	12.7954477479673	Root100
OG0000632	0	0	0	0	0	0	Root100
OG0000633	0	0	0	0	0	0	Root100
OG0000634	0	0	0	0	0	0	Root100
OG0000635	0	0	0	0	0	0	Root100
OG0000636	0	6.82626419997631	0	0	0	0	Root100
OG0000638	0	0	0	0	0	0	Root100
OG0000639	0	0	0	0	0	0	Root100
OG0000640	0	0	0	0	0	0	Root100
OG0000641	0	0	0	0	0	0	Root100
OG0000642	0	0	0	6.20385345355992	0	0	Root100
OG0000643	0	0	0	0	0	0	Root100
OG0000644	0	0	0	0	0	0	Root100
OG0000645	0	0	20.9887931710725	6.59159429440742	0	0	Root100
OG0000649	0	0	0	0	0	0	Root100
OG0000650	0	0	23.1600476370456	0	0	0	Root100
OG0000651	0	0	0	0	0	0	Root100
OG0000652	0	0	0	0	0	0	Root100
OG0000653	0	0	0	0	0	0	Root100
OG0000654	0	0	0	0	0	0	Root100
OG0000655	0	0	0	0	0	0	Root100
OG0000659	0	5.0709391199824	56.4526161152986	0	0	0	Root100
OG0000660	0	0	0	0	0	0	Root100
OG0000661	0	0	0	0	0	0	Root100
OG0000662	0	0	0	0	0	0	Root100
OG0000663	0	0	7.23751488657674	0	0	0	Root100
OG0000664	7.57793579702542	0	0	0	0	0	Root100
OG0000665	0	0	0	0	0	0	Root100
OG0000666	11.444229571018	8.19151703997157	0	12.7954477479673	0	25.5908954959347	Root100
OG0000667	0	0	0	0	0	0	Root100
OG0000668	0	0	0	0	0	0	Root100
OG0000669	0	0	0	0	0	0	Root100
OG0000670	0	0	0	0	0	0	Root100
OG0000671	0	0	0	0	0	0	Root100
OG0000672	0	0	0	0	0	0	Root100
OG0000673	0	0	0	0	0	0	Root100
OG0000674	0	0	26.0550535916763	0	0	0	Root100
OG0000675	0	0	12.3037753071805	0	0	0	Root100
OG0000676	0	0	0	0	0	0	Root100
OG0000677	0	0	0	0	0	0	Root100
OG0000678	0	0	0	0	0	0	Root100
OG0000679	0	0	0	0	0	0	Root100
OG0000680	0	0	0	0	0	0	Root100
OG0000681	0	0	0	0	0	0	Root100
OG0000682	0	0	0	0	0	0	Root100
OG0000683	0	0	0	0	0	0	Root100
OG0000684	0	0	0	0	0	0	Root100
OG0000685	0	0	52.1101071833525	0	0	0	Root100
OG0000686	0	0	0	0	0	0	Root100
OG0000687	0	0	0	0	0	0	Root100
OG0000690	0	0	0	0	0	0	Root100
OG0000691	0	0	0	0	0	0	Root100
OG0000692	0	0	0	0	0	0	Root100
OG0000693	0	0	0	0	0	0	Root100
OG0000694	0	0	0	0	0	0	Root100
OG0000695	0	0	0	0	0	0	Root100
OG0000696	0	0	0	0	0	0	Root100
OG0000697	0	0	0	0	0	0	Root100
OG0000698	0	0	0	0	0	0	Root100
OG0000699	0	0	0	0	0	0	Root100
OG0000700	0	0	0	0	0	0	Root100
OG0000701	0	0	0	0	0	0	Root100
OG0000702	0	0	0	0	0	0	Root100
OG0000703	0	0	7.23751488657674	0	0	0	Root100
OG0000706	0	0	17.3700357277842	0	0	0	Root100
OG0000707	0	0	0	0	0	0	Root100
OG0000708	0	0	0	0	0	0	Root100
OG0000709	0	0	0	0	0	0	Root100
OG0000710	0	0	0	0	0	0	Root100
OG0000711	0	0	0	0	0	0	Root100
OG0000712	0	0	0	0	0	0	Root100
OG0000713	0	0	0	0	0	0	Root100
OG0000714	0	0	0	0	0	0	Root100
OG0000715	0	0	0	0	0	0	Root100
OG0000716	0	0	0	0	0	0	Root100
OG0000717	0	0	7.96126637523441	0	0	0	Root100
OG0000718	0	0	0	0	0	0	Root100
OG0000719	0	0	0	0	0	0	Root100
OG0000720	0	0	0	0	0	0	Root100
OG0000721	0	6.04611971997902	22.4362961483879	0	0	0	Root100
OG0000722	0	0	0	0	0	0	Root100
OG0000723	0	0	0	0	0	0	Root100
OG0000724	0	0	3.61875744328837	0	0	0	Root100
OG0000725	0	0	0	0	0	0	Root100
OG0000729	0	0	0	0	0	0	Root100
OG0000730	0	0	0	0	0	0	Root100
OG0000731	0	0	0	0	0	0	Root100
OG0000732	4.63955252879107	0	0	0	0	0	Root100
OG0000733	0	0	0	0	0	0	Root100
OG0000734	0	0	0	0	0	0	Root100
OG0000735	0	0	46.3200952740911	0	0	0	Root100
OG0000736	0	0	0	0	0	0	Root100
OG0000737	0	0	0	5.04063093101744	0	0	Root100
OG0000738	0	0	0	0	0	0	Root100
OG0000739	0	0	0	0	0	0	Root100
OG0000740	0	0	0	0	0	0	Root100
OG0000742	0	0	0	0	0	0	Root100
OG0000743	1.23721400767762	0	0	0	0	0	Root100
OG0000744	0	0	0	0	0	0	Root100
OG0000745	0	0	14.4750297731535	0	0	0	Root100
OG0000746	25.8268424102703	15.6028895999458	17.3700357277842	17.4483378381373	12.7954477479673	12.7954477479673	Root100
OG0000747	0	0	0	0	0	0	Root100
OG0000748	0	0	0	0	0	0	Root100
OG0000749	0	0	0	0	0	0	Root100
OG0000750	0	0	0	0	0	0	Root100
OG0000751	0	0	0	0	0	0	Root100
OG0000752	0	5.65604747998037	18.8175387050995	0	0	0	Root100
OG0000753	0	0	0	0	0	0	Root100
OG0000754	0	0	0	0	0	0	Root100
OG0000755	0	0	0	0	0	0	Root100
OG0000756	0	0	0	0	0	0	Root100
OG0000757	0	0	0	0	0	0	Root100
OG0000758	0	0	0	0	0	0	Root100
OG0000762	0	0	0	0	0	0	Root100
OG0000763	0	0	0	0	0	0	Root100
OG0000764	0	0	0	0	0	0	Root100
OG0000765	0	0	0	0	0	0	Root100
OG0000766	0	0	27.5025565689916	0	0	0	Root100
OG0000767	0	0	0	0	0	0	Root100
OG0000768	0	0	0	0	0	0	Root100
OG0000769	0	0	0	0	0	0	Root100
OG0000770	0	0	0	0	0	0	Root100
OG0000771	0	0	0	0	0	0	Root100
OG0000772	0	0	0	0	0	0	Root100
OG0000773	0	0	0	0	0	0	Root100
OG0000774	0	0	0	0	0	0	Root100
OG0000775	0	0	0	0	0	0	Root100
OG0000776	0	0	0	0	0	0	Root100
OG0000777	0	0	0	0	0	0	Root100
OG0000779	0	0	0	0	0	0	Root100
OG0000780	0	0	0	0	0	0	Root100
OG0000781	0	0	0	0	0	0	Root100
OG0000782	0	0	0	0	0	0	Root100
OG0000783	0	3.31561403998849	25.3313021030186	0	0	0	Root100
OG0000784	0	0	0	0	0	0	Root100
OG0000785	0	0	0	0	0	0	Root100
OG0000786	0	0	0	0	0	0	Root100
OG0000788	0	0	0	0	0	0	Root100
OG0000789	0	0	0	0	0	0	Root100
OG0000790	0	0	1.44750297731535	0	0	0	Root100
OG0000791	0	0	0	0	0	0	Root100
OG0000792	0	0	0	0	0	0	Root100
OG0000793	0	6.63122807997699	0	0	0	0	Root100
OG0000794	0	0	0	0	0	0	Root100
OG0000795	0	0	0	0	0	0	Root100
OG0000796	0	0	25.3313021030186	0	0	0	Root100
OG0000797	0	5.26597523998172	0	0	0	0	Root100
OG0000798	0	0	0	23.6521912916972	0	0	Root100
OG0000799	0	0.975180599996616	0	0	0	0	Root100
OG0000800	0	0	0	0	0	0	Root100
OG0000801	0	0	0	0	0	0	Root100
OG0000802	0	0	0	0	0	0	Root100
OG0000803	0	0	19.5412901937572	0	0	0	Root100
OG0000804	0	3.51065015998782	0	0	0	0	Root100
OG0000805	0	0	0	0	0	0	Root100
OG0000806	0	0	0	0	0	0	Root100
OG0000807	0	0	0	0	0	0	Root100
OG0000808	0	0	0	0	0	0	Root100
OG0000811	0	0	0	0	0	0	Root100
OG0000812	0	0	0	0	0	0	Root100
OG0000813	0	0	0	0	0	0	Root100
OG0000814	0	0	0	0	0	0	Root100
OG0000815	0	0	0	0	0	0	Root100
OG0000816	0	0	0	0	0	0	Root100
OG0000817	0	0.195036119999323	34.7400714555683	0	12.7954477479673	2955.74842978045	Root100
OG0000818	0	0	0	0	0	0	Root100
OG0000819	0	0	0	0	0	0	Root100
OG0000820	0	0	0	0	0	0	Root100
OG0000821	0	0	0	0	0	0	Root100
OG0000822	0	0	0	0	0	0	Root100
OG0000823	0	0	0	0	0	0	Root100
OG0000824	0	0	0	0	0	0	Root100
OG0000825	0	0	0	0	0	0	Root100
OG0000832	0	0	0	0	0	0	Root100
OG0000833	0	0	0	0	0	0	Root100
OG0000834	0	0	0	0	0	0	Root100
OG0000835	4.94885603071048	0	0	0	0	0	Root100
OG0000836	0	0	0	0	0	0	Root100
OG0000837	0	0	0	0	0	0	Root100
OG0000838	5.10350778167018	0	0	0	0	12.7954477479673	Root100
OG0000839	0	0	0	0	0	0	Root100
OG0000840	0	0	0	0	0	0	Root100
OG0000841	0	0	0	0	0	0	Root100
OG0000842	0	0	0	0	0	0	Root100
OG0000843	0	0	0	0	0	0	Root100
OG0000844	0	0	0	0	0	0	Root100
OG0000845	0	0	0	0	0	0	Root100
OG0000846	0	0	0.723751488657674	0	0	0	Root100
OG0000847	0	0	0	0	0	0	Root100
OG0000848	0	0	0	0	0	0	Root100
OG0000849	0	0	0	0	0	0	Root100
OG0000850	0	0	17.3700357277842	0	0	0	Root100
OG0000851	0	0	0	0	0	0	Root100
OG0000852	0	0	0	0	0	0	Root100
OG0000853	0	0	0	0	0	0	Root100
OG0000854	0	0	0	0	0	0	Root100
OG0000855	0	0	0	0	0	0	Root100
OG0000856	0	3.12057791998917	104.220214366705	0	0	0	Root100
OG0000857	0	0	0	0	0	0	Root100
OG0000858	0	0	0	0	0	0	Root100
OG0000859	0	0	0	0	0	0	Root100
OG0000860	0	0	0	12.0199660662723	0	0	Root100
OG0000861	0	0	0	0	0	0	Root100
OG0000862	0	0	50.6626042060372	0	0	0	Root100
OG0000863	0	0	0	0	0	0	Root100
OG0000864	0	0	0	0	0	0	Root100
OG0000865	0	0	0	0	0	0	Root100
OG0000866	0	0	0	0	0	0	Root100
OG0000867	0	0	0	0	0	0	Root100
OG0000868	0	0	0	0	0	0	Root100
OG0000869	0	0	0	0	0	0	Root100
OG0000870	0	0	0	0	0	0	Root100
OG0000871	0	0	0	0	0	0	Root100
OG0000872	0	0	3.61875744328837	0.387740840847495	0	0	Root100
OG0000876	0	0	0	0	0	0	Root100
OG0000877	0	0	0	0	0	0	Root100
OG0000878	0	0	0	0	0	0	Root100
OG0000879	0	2.92554179998985	0	0	0	0	Root100
OG0000880	0	1.17021671999594	0	0	0	0	Root100
OG0000881	0	0	0	0	0	0	Root100
OG0000882	0	0	0	0	0	0	Root100
OG0000883	0	0	0	0	0	0	Root100
OG0000884	0	0	0	0	0	0	Root100
OG0000885	0	0	0	0	0	0	Root100
OG0000886	0	0	0	0	0	0	Root100
OG0000887	0	0	0	0	0	0	Root100
OG0000888	0	0	0	0	0	0	Root100
OG0000889	0	0	0	0	0	0	Root100
OG0000890	0	0	0	0	0	0	Root100
OG0000891	0	0	28.2263080576493	0	0	0	Root100
OG0000892	0	0	0	0	0	0	Root100
OG0000893	0	0	0	0	0	0	Root100
OG0000894	0	0	0	0	0	0	Root100
OG0000895	0	0	0	0	0	0	Root100
OG0000896	0	0	17.3700357277842	0	0	0	Root100
OG0000897	0	0	0	0	2034.47619192681	0	Root100
OG0000898	0	0	0	0	0	0	Root100
OG0000899	0	0	0	0	0	0	Root100
OG0000900	6.8046770422269	0	19.5412901937572	2.71418588593247	0	0	Root100
OG0000901	0	0	0	0	0	0	Root100
OG0000902	0	0	0	0	0	0	Root100
OG0000903	0	0	0	0	0	0	Root100
OG0000904	0	0	0	0	0	0	Root100
OG0000905	0	0	0	0	0	0	Root100
OG0000906	0	0	0	0	0	0	Root100
OG0000907	0	0	0	0	0	0	Root100
OG0000908	0	0	0	0	0	0	Root100
OG0000909	0	0	0	0	0	0	Root100
OG0000910	0	0	0	0	0	0	Root100
OG0000911	0	0	0	0	0	0	Root100
OG0000916	0	0	0	0	0	0	Root100
OG0000917	0	0	0	0	0	0	Root100
OG0000918	0	0	27.5025565689916	0	0	0	Root100
OG0000919	0	0	10.1325208412074	0	0	0	Root100
OG0000920	0	0	0	0	0	0	Root100
OG0000921	0	0	0	0	0	0	Root100
OG0000922	0	0	0	0	0	0	Root100
OG0000923	0	0	18.0937872164418	0	0	0	Root100
OG0000924	0	0	0	0	0	0	Root100
OG0000925	0	0	0	0	0	0	Root100
OG0000926	0	0	45.5963437854335	0	0	0	Root100
OG0000927	0	0	0	0	0	0	Root100
OG0000928	0	0	0	0	0	0	Root100
OG0000929	0	0	0	0	0	0	Root100
OG0000930	0	0	0	0	0	0	Root100
OG0000931	0	0	7.96126637523441	0	0	0	Root100
OG0000932	0	0	6.51376339791906	0	0	0	Root100
OG0000933	0	0	0	0	0	0	Root100
OG0000934	0	0	0	0	0	0	Root100
OG0000935	0	0	0	0	0	0	Root100
OG0000936	0	0	0	0	0	0	Root100
OG0000937	0	0	0	0	0	0	Root100
OG0000938	0	0	0	0	0	0	Root100
OG0000939	0	0	0	0	0	0	Root100
OG0000940	0	0	0	0	0	0	Root100
OG0000941	0	0	15.9225327504688	0	0	0	Root100
OG0000942	0	0	0	0	0	0	Root100
OG0000943	0	0	0	0	0	0	Root100
OG0000944	0	0	0	0	0	0	Root100
OG0000945	0	0	0	0	0	0	Root100
OG0000946	0	0	0	0	0	0	Root100
OG0000947	0	0	0	0	0	0	Root100
OG0000948	0	0	0	0	0	0	Root100
OG0000949	0	0	0	0	0	0	Root100
OG0000950	0	0	0	0	0	0	Root100
OG0000951	0	0	0	0	0	0	Root100
OG0000952	0	7.41137255997428	0	0	0	0	Root100
OG0000953	0	0	60.7951250472446	0	0	0	Root100
OG0000955	0	0	0	0	0	0	Root100
OG0000956	0	0	0	0	0	0	Root100
OG0000957	0	0	0	0	0	0	Root100
OG0000958	0	0	0	0	0	0	Root100
OG0000959	0	0	0	0	0	0	Root100
OG0000960	0	0	14.4750297731535	0	0	0	Root100
OG0000961	0	0	0	0	0	0	Root100
OG0000962	0	0	0	0	0	0	Root100
OG0000963	0	0	0	0	0	0	Root100
OG0000964	0	6.04611971997902	0	0	0	0	Root100
OG0000965	0	0	0	0	0	0	Root100
OG0000966	0	0	0	0	0	0	Root100
OG0000967	0	0	0	0	0	0	Root100
OG0000968	0	0	0	0	0	0	Root100
OG0000969	0	0	0	0	0	0	Root100
OG0000970	0	0	0	0	0	0	Root100
OG0000971	0	0	0	0	0	0	Root100
OG0000972	0	0	0	0	0	0	Root100
OG0000973	0	0	0	0	0	0	Root100
OG0000974	0	0	0	0	0	0	Root100
OG0000975	0	0	17.3700357277842	0	0	0	Root100
OG0000976	0	0	0	0	0	0	Root100
OG0000977	0	0	10.1325208412074	0	38.386343243902	0	Root100
OG0000978	0	0.195036119999323	24.6075506143609	0	1381.90835678047	0	Root100
OG0000979	0	0	2.17125446597302	0	0	0	Root100
OG0000980	0	0	0	0	0	0	Root100
OG0000981	0	0	0	0	0	0	Root100
OG0000982	0	0	0	0	0	0	Root100
OG0000983	0	0	0	0	0	0	Root100
OG0000984	0	0	0	0	0	0	Root100
OG0000985	0	0	4.34250893194604	0	0	0	Root100
OG0000986	0	0	0	0	0	0	Root100
OG0000987	0	0	0	0	0	0	Root100
OG0000988	0	0	0	0	0	0	Root100
OG0000989	0	0	89.0214331048939	0	0	0	Root100
OG0000990	0	0	49.9388527173795	0	0	0	Root100
OG0000991	0	0	17.3700357277842	0	0	0	Root100
OG0000992	0	0	15.1987812618112	0	0	0	Root100
OG0000993	0	0	0	0	0	0	Root100
OG0000994	0	0	41.9775863421451	0	0	0	Root100
OG0000995	0	0	0	0	0	0	Root100
OG0000996	0	0	55.7288646266409	0	0	0	Root100
OG0000997	0	0	0	0	0	0	Root100
OG0000998	0	0	0	0	0	0	Root100
OG0000999	0	0	0	0	0	0	Root100
OG0001000	0	0	0	0	0	0	Root100
OG0001001	0	0	0	0	0	0	Root100
OG0001002	0.618607003838809	0	19.5412901937572	0	0	0	Root100
OG0001003	0	0	0	0	0	0	Root100
OG0001004	0	3.51065015998782	0	0	0	0	Root100
OG0001005	0	0	0	0	0	0	Root100
OG0001006	0	0	28.950059546307	0	0	0	Root100
OG0001007	0	0	0	0	0	0	Root100
OG0001008	0	0	0	0	0	0	Root100
OG0001009	0	0	0	0	0	0	Root100
OG0001010	0	0	0	0	0	0	Root100
OG0001011	0	0	0	0	0	0	Root100
OG0001012	0	0	23.8837991257032	0	0	0	Root100
OG0001013	0	0	0	0	0	0	Root100
OG0001014	0	0	0	0	0	0	Root100
OG0001015	0	0	0	0	0	0	Root100
OG0001016	0	0	0	0	0	0	Root100
OG0001017	0	0	0	0	0	0	Root100
OG0001018	0	0	5.79001190926139	0	0	0	Root100
OG0001019	0	0	0	0	0	0	Root100
OG0001020	0	0	0	0	0	0	Root100
OG0001021	0	0	0	0	0	0	Root100
OG0001022	0	0	0	0	0	0	Root100
OG0001023	0	0	26.0550535916763	0	0	0	Root100
OG0001024	0	0	0	0	0	0	Root100
OG0001025	0	0	0	0	0	0	Root100
OG0001026	0	0	0	0	0	0	Root100
OG0001027	0	0	0	0	0	0	Root100
OG0001028	0	0	0	0	0	0	Root100
OG0001029	0	0	0	0	0	0	Root100
OG0001030	0	0	9.40876935254976	0	0	0	Root100
OG0001031	0	0	0	0	0	0	Root100
OG0001032	0	0	0	0	0	0	Root100
OG0001033	2.31977626439554	0	15.9225327504688	0	12.7954477479673	0	Root100
OG0001034	0.154651750959702	0.585108359997969	59.3476220699293	0.387740840847495	2751.02126581298	3275.63462347964	Root100
OG0001035	0	0	0	0	0	0	Root100
OG0001036	0	0	0	0	0	0	Root100
OG0001037	0	0	0	0	0	0	Root100
OG0001038	0	0	0	0	0	0	Root100
OG0001039	0	0	0	0	0	0	Root100
OG0001040	0	0	0	0	0	0	Root100
OG0001041	0	0	0	0	0	0	Root100
OG0001042	0	0	0	0	0	0	Root100
OG0001043	0	0	61.5188765359023	0	0	0	Root100
OG0001044	0	0	57.9001190926139	0	0	0	Root100
OG0001045	0	0	16.6462842391265	0	0	0	Root100
OG0001046	0	0	0	0	0	0	Root100
OG0001047	3.09303501919405	0	15.9225327504688	0	0	0	Root100
OG0001048	0	0	0	0	0	0	Root100
OG0001049	0	0	0	0	0	0	Root100
OG0001050	0	0	0	0	0	0	Root100
OG0001051	0	0	0	0	0	0	Root100
OG0001052	0	0	0	0	0	0	Root100
OG0001053	0	0	0	0	0	0	Root100
OG0001054	0	0	0	0	0	0	Root100
OG0001055	0	0	0	0	0	0	Root100
OG0001056	0	0	0	0	0	0	Root100
OG0001057	0	0	0	0	0	0	Root100
OG0001058	0	0	0	0	0	0	Root100
OG0001059	0	0	0	0	0	0	Root100
OG0001060	0	0	0	0	0	0	Root100
OG0001061	0	0	12.3037753071805	0	0	0	Root100
OG0001062	0	0	0	0	0	0	Root100
OG0001063	0	0	0	0	0	0	Root100
OG0001064	0	0	0	0	0	0	Root100
OG0001065	0	0	0	0	0	0	Root100
OG0001066	0	0	0	0	0	0	Root100
OG0001067	0	0	0	0	0	0	Root100
OG0001068	0	0	0	0	0	0	Root100
OG0001069	0	0	12.3037753071805	0	0	0	Root100
OG0001070	0	0	0	0	0	0	Root100
OG0001071	0	0	19.5412901937572	0	0	0	Root100
OG0001072	0	0	0	0	0	0	Root100
OG0001073	0	0	0	13.5709294296623	12.7954477479673	0	Root100
OG0001074	0	0	0	10.4690027028824	0	0	Root100
OG0001075	7.26863229510601	0	0	0	0	0	Root100
OG0001076	0	0	0	0	0	0	Root100
OG0001077	0	0	0	0	0	0	Root100
OG0001078	0	0	0	0	0	0	Root100
OG0001079	0	0	0	0	0	0	Root100
OG0001080	0	0	0	0	0	0	Root100
OG0001081	0	0	4.34250893194604	0	0	0	Root100
OG0001082	0.309303501919405	0	218.572949574617	0.387740840847495	3186.06648924387	4529.58850278044	Root100
OG0001083	0	0	67.3088884451637	0	0	0	Root100
OG0001084	0	2.5354695599912	0	0	0	0	Root100
OG0001085	6.8046770422269	2.92554179998985	189.622890028311	0	38.386343243902	1970.49895318697	Root100
OG0001086	0	0	67.3088884451637	0	0	0	Root100
OG0001087	1.23721400767762	0	0	0	0	0	Root100
OG0001088	0	0	0	0	0	0	Root100
OG0001089	0	0	0	0	0	0	Root100
OG0001092	0	7.80144479997292	0	0	0	0	Root100
OG0001093	0	0	0	0	0	0	Root100
OG0001094	0	0	0	0	0	0	Root100
OG0001095	0	0	0	0	0	0	Root100
OG0001096	0	0	0	0	0	0	Root100
OG0001097	0	0	0	0	0	0	Root100
OG0001098	0	0	0	0	0	0	Root100
OG0001099	0	0	0	0	0	0	Root100
OG0001100	10.0523638123807	6.24115583997834	0	0.387740840847495	0	0	Root100
OG0001101	0	0	0	0	0	0	Root100
OG0001102	0	0	0	0	0	0	Root100
OG0001103	0	0	0	0	0	0	Root100
OG0001104	0	0	0	0	0	0	Root100
OG0001105	0	0	0	0	0	0	Root100
OG0001106	0	0	0	0	0	0	Root100
OG0001107	0	0	0	0	0	0	Root100
OG0001108	0	0	0	0	0	0	Root100
OG0001109	0	0	0	0	0	0	Root100
OG0001110	0	0	0	0	0	0	Root100
OG0001111	0	0	0	0	0	0	Root100
OG0001112	0	0	0	0	0	0	Root100
OG0001113	0	0	0	0	0	0	Root100
OG0001114	8.19654280086423	0	0	0	0	0	Root100
OG0001115	0	0	0	0	0	0	Root100
OG0001119	0	0	0	0	0	0	Root100
OG0001120	0	0	23.8837991257032	0	0	0	Root100
OG0001121	0	0	0	0	0	0	Root100
OG0001122	0	0	19.5412901937572	0	0	0	Root100
OG0001123	0	0	0	7.7548168169499	0	12.7954477479673	Root100
OG0001124	0	0	0	0	0	0	Root100
OG0001125	0	0	0	0	0	0	Root100
OG0001126	0	0	0	0	0	0	Root100
OG0001127	0	0	0	0	0	0	Root100
OG0001128	0	0	0	0	0	0	Root100
OG0001129	0	0	0	0	0	0	Root100
OG0001130	0	0	0	0	0	0	Root100
OG0001131	0	0	0	0	0	0	Root100
OG0001132	0	0	0	0	0	0	Root100
OG0001133	0	0	0	0	0	0	Root100
OG0001134	0	0	0	0	0	0	Root100
OG0001135	0	0	0	0	0	0	Root100
OG0001136	0	0	0	0	0	0	Root100
OG0001137	0	0	0	0	0	0	Root100
OG0001140	0	3.51065015998782	0	0	0	0	Root100
OG0001141	0	0	0	0	0	0	Root100
OG0001142	0	0	0	0	0	0	Root100
OG0001143	0	0	0	0	0	0	Root100
OG0001144	0	0	0	0	0	0	Root100
OG0001145	0	0	0	0	0	0	Root100
OG0001146	0	0	0	0	0	0	Root100
OG0001147	0	0	0	0	0	0	Root100
OG0001148	0	0	0	0	0	0	Root100
OG0001149	0	0	0	0	0	0	Root100
OG0001150	0	0	0	0	0	0	Root100
OG0001151	0	0	0	0	0	0	Root100
OG0001152	0.154651750959702	0	0	0	0	0	Root100
OG0001153	0	0	0	0	0	0	Root100
OG0001154	0	0	0	0	0	0	Root100
OG0001159	0	0	0	6.20385345355992	0	0	Root100
OG0001160	0	0	0	0	0	0	Root100
OG0001161	0	0	0	0	0	0	Root100
OG0001162	0	0	0	0	0	0	Root100
OG0001163	0	0	0	0	0	0	Root100
OG0001164	0	0	0	0	0	0	Root100
OG0001165	0	0	0	0	0	0	Root100
OG0001166	0	0	0	0	0	0	Root100
OG0001167	0	0	0	0	0	0	Root100
OG0001168	0	0	0	0	0	0	Root100
OG0001169	0	0.195036119999323	0	0	0	0	Root100
OG0001170	0	0	0	0	0	0	Root100
OG0001171	0	0	20.2650416824149	0	0	0	Root100
OG0001175	0	0	0	0	0	0	Root100
OG0001176	0	0	0	0	0	0	Root100
OG0001177	0	0	0	0	0	0	Root100
OG0001178	0	0	0	0	0	0	Root100
OG0001179	0	0	0	0	0	0	Root100
OG0001180	0	0	0	0	0	0	Root100
OG0001181	0	0	0	0	0	0	Root100
OG0001182	0	0	0	0	0	0	Root100
OG0001183	0	0	0	0	0	0	Root100
OG0001184	0	0	0	0	0	0	Root100
OG0001185	0	0	0	0	0	0	Root100
OG0001189	0	0	0	0	0	0	Root100
OG0001190	4.02094552495226	7.80144479997292	0	0	0	0	Root100
OG0001191	0	0	0	0	0	0	Root100
OG0001192	0	0	0	0	0	0	Root100
OG0001193	0	0	0	0	0	0	Root100
OG0001194	0	0	0	0	0	0	Root100
OG0001195	0	0	0	0	0	0	Root100
OG0001196	0	2.92554179998985	0	0	0	0	Root100
OG0001197	0	0	0	0	0	0	Root100
OG0001198	0	0	0	0	0	0	Root100
OG0001199	0	0	0	0	0	0	Root100
OG0001200	0	0	0	0	0	0	Root100
OG0001204	0	0	0	0	0	0	Root100
OG0001205	0	0	0	0	0	0	Root100
OG0001206	6.18607003838809	0	49.9388527173795	15.8973744747473	0	0	Root100
OG0001207	0	0	0	0	0	0	Root100
OG0001208	0	0	0	0	0	0	Root100
OG0001209	0	0	0	0	0	0	Root100
OG0001210	0	5.46101135998105	19.5412901937572	0	0	0	Root100
OG0001211	0	0	0	0	0	0	Root100
OG0001212	0	0	0	0	0	0	Root100
OG0001213	0	0	0	0	0	0	Root100
OG0001214	0	0	0	0	0	0	Root100
OG0001215	0	0	0	0	0	0	Root100
OG0001216	3.09303501919405	4.29079463998511	0	0	0	0	Root100
OG0001217	0	0	0	0	0	0	Root100
OG0001218	0	0	0	0	0	0	Root100
OG0001219	0	0	24.6075506143609	0	0	0	Root100
OG0001225	0	0	0	0	0	0	Root100
OG0001226	0	0	0	0	0	0	Root100
OG0001227	0	0	0	0	0	0	Root100
OG0001228	0	0	0	0	0	0	Root100
OG0001229	0	0	0	0	0	0	Root100
OG0001230	0	0	0	0	0	0	Root100
OG0001231	0	0	0	0	0	0	Root100
OG0001232	0	0	0	0	0	0	Root100
OG0001233	0	0	0	0	0	0	Root100
OG0001234	0	0	0	0	0	0	Root100
OG0001235	0	0	0	0	0	0	Root100
OG0001236	0	0	0	0	0	0	Root100
OG0001237	0	0	0	0	0	0	Root100
OG0001238	0	0	0	0	0	0	Root100
OG0001239	0	0	0	0	0	0	Root100
OG0001240	0	0	0	0	0	0	Root100
OG0001241	0	0	0	0	0	0	Root100
OG0001242	0	0	0	0	0	0	Root100
OG0001243	0	0	0	0	0	0	Root100
OG0001244	0	0	0	0	0	0	Root100
OG0001245	0	0	0	0	0	0	Root100
OG0001246	0	0	0	0	0	0	Root100
OG0001247	0	0	0	0	0	0	Root100
OG0001248	0	0	23.1600476370456	0	0	0	Root100
OG0001249	0	0	0	0	0	0	Root100
OG0001250	0	0	0	0	0	0	Root100
OG0001251	0	2.34043343999188	0	0	0	0	Root100
OG0001254	0	0	0	0	0	0	Root100
OG0001255	0	5.0709391199824	23.1600476370456	0	0	0	Root100
OG0001256	0	0	0	0	0	0	Root100
OG0001257	0	0	0	0	0	0	Root100
OG0001258	0	0	0	0	0	0	Root100
OG0001259	0	0	0	0	0	0	Root100
OG0001260	0	0	0	0	0	0	Root100
OG0001261	0	0	0	0	0	0	Root100
OG0001262	0	0	0	0	0	0	Root100
OG0001263	0	0	0	0	0	0	Root100
OG0001264	0	0	0	0	0	0	Root100
OG0001265	0	0	0	0	0	0	Root100
OG0001266	0	0	0	0	0	0	Root100
OG0001272	0	0	0	0	0	0	Root100
OG0001273	0	0	0	0	0	0	Root100
OG0001274	0	0	0	0	0	0	Root100
OG0001275	0	0	0	0	0	0	Root100
OG0001276	0	0	0	0	0	0	Root100
OG0001277	0	0	64.413882490533	0	0	0	Root100
OG0001278	0	0	0	0	0	0	Root100
OG0001279	0	1.36525283999526	0	0	0	0	Root100
OG0001280	0	0	0	0	0	0	Root100
OG0001281	0	0	0	0	0	0	Root100
OG0001282	0	0	0	0	0	0	Root100
OG0001283	0	0	0	0	0	0	Root100
OG0001284	0	0	0	0	0	0	Root100
OG0001285	0	0	0	0	0	0	Root100
OG0001286	0	0	0	0	0	0	Root100
OG0001287	0	0	0	0	0	0	Root100
OG0001288	0	0	0	0	0	0	Root100
OG0001289	0	0	0	0	0	0	Root100
OG0001295	0	0	0	0	0	0	Root100
OG0001296	0	0	0	0	0	0	Root100
OG0001297	0	0	0	0	0	0	Root100
OG0001298	0	0	0	0	0	0	Root100
OG0001299	0	0	0	0	0	0	Root100
OG0001300	0	0	0	0	0	0	Root100
OG0001301	0	0	0	0	0	0	Root100
OG0001302	0	0	0	0	0	0	Root100
OG0001303	0	0	0	0	0	0	Root100
OG0001304	0	0	0	0	0	0	Root100
OG0001305	0	0	0	0	0	0	Root100
OG0001306	0	0	11.5800238185228	10.8567435437299	0	0	Root100
OG0001307	0	0	0	0	0	0	Root100
OG0001308	0	0	0	0	0	0	Root100
OG0001314	0	0	0	0	0	0	Root100
OG0001315	0	0	0	0	0	0	Root100
OG0001316	0	0	0	0	0	0	Root100
OG0001317	0	0	0	0	0	0	Root100
OG0001318	0	0	0	0	0	0	Root100
OG0001319	0	0	0	0	0	0	Root100
OG0001320	0	0	0	0	0	0	Root100
OG0001321	0	0	0	0	0	0	Root100
OG0001322	0	0	0	0	0	0	Root100
OG0001323	0	0	0	0	0	0	Root100
OG0001324	0	0	0	0	0	0	Root100
OG0001325	0	0	0	0	0	0	Root100
OG0001328	0	0	0	0	0	0	Root100
OG0001329	0	0	0	0	0	0	Root100
OG0001330	0	0	0	0	0	0	Root100
OG0001331	0	0	0	0	0	0	Root100
OG0001332	0	0	0	0	0	0	Root100
OG0001333	0	0	0	0	0	0	Root100
OG0001334	0	0	0	0	0	0	Root100
OG0001335	0	0	0	0	0	0	Root100
OG0001336	0	0	0	0	0	0	Root100
OG0001337	0	0	0	0	0	0	Root100
OG0001338	0	0	0	0	0	0	Root100
OG0001339	0	0	0	0	0	0	Root100
OG0001340	0	0	0	0	0	0	Root100
OG0001341	0	0	0	0	0	0	Root100
OG0001342	0	0	0	0	0	0	Root100
OG0001343	0	0	0	0	0	0	Root100
OG0001344	0	0	0	12.0199660662723	0	0	Root100
OG0001345	0	0	0	0	0	0	Root100
OG0001346	0	0	0	0	0	0	Root100
OG0001347	0	0	0	0	0	0	Root100
OG0001348	0	0	0	0	0	0	Root100
OG0001349	0	0	0	0	0	0	Root100
OG0001350	0	0	0	0	0	0	Root100
OG0001355	0	0	0	0	0	0	Root100
OG0001356	0	0	0	0	0	0	Root100
OG0001357	0	0	20.9887931710725	0	0	0	Root100
OG0001358	0	0	0	0	0	0	Root100
OG0001359	0	0	0	0	0	0	Root100
OG0001360	0	0	0	0	0	0	Root100
OG0001361	0	0	0	0	0	0	Root100
OG0001362	0	0	0	0	0	0	Root100
OG0001363	0	0	0	0	0	0	Root100
OG0001364	0	0	0	0	0	0	Root100
OG0001365	0	0	0	0	0	0	Root100
OG0001366	0	0	0	0	0	0	Root100
OG0001367	0	0	0	0	0	0	Root100
OG0001376	0	0	0	0	0	0	Root100
OG0001377	0	0	0	0	0	0	Root100
OG0001378	0	0	0	0	0	0	Root100
OG0001379	0	0	0	0	0	0	Root100
OG0001380	0	0	0	0	0	0	Root100
OG0001381	0	0	0	0	0	0	Root100
OG0001382	0	0	0	0	0	0	Root100
OG0001383	0	0	0	0	0	0	Root100
OG0001384	0	0	0	0	0	0	Root100
OG0001385	0	0	0	0	0	0	Root100
OG0001386	0	0	0.723751488657674	0	0	0	Root100
OG0001387	0	0	0	0	0	0	Root100
OG0001388	0	0	0	0	0	0	Root100
OG0001392	0	0	0	0	0	0	Root100
OG0001393	0	0	0	0	0	0	Root100
OG0001394	0	0	0	0	0	0	Root100
OG0001395	0	0	0	0	0	0	Root100
OG0001396	0	0	0	0	0	0	Root100
OG0001397	0	0	0	0	0	0	Root100
OG0001398	0	0	0	0	0	0	Root100
OG0001399	0	0	0	0	0	0	Root100
OG0001400	0	0	0	0	0	0	Root100
OG0001401	0	15.4078534799465	14.4750297731535	0	12.7954477479673	12.7954477479673	Root100
OG0001407	0	0	0	0	0	0	Root100
OG0001408	0	0	0	0	0	0	Root100
OG0001409	0	0	0	0	0	0	Root100
OG0001410	0	0	0	0	12.7954477479673	959.65858109755	Root100
OG0001411	0	0	0	0	0	0	Root100
OG0001412	0	0	0	0	0	0	Root100
OG0001413	0	0	0	0	0	0	Root100
OG0001414	0	0	0	0	0	0	Root100
OG0001415	2.16512451343583	0	0	0	0	0	Root100
OG0001416	0	0	0	0	0	0	Root100
OG0001417	0	0	0	0	0	0	Root100
OG0001426	0	0	0	0	0	0	Root100
OG0001427	0	0	0	0	0	0	Root100
OG0001428	0	0	0	0	0	0	Root100
OG0001429	0	0	0	0	0	0	Root100
OG0001430	0	0	0	0	0	0	Root100
OG0001431	0	0	0	0	0	0	Root100
OG0001432	0	0	0	0	0	0	Root100
OG0001433	0	0	0	0	0	0	Root100
OG0001434	0	0	0	0	0	0	Root100
OG0001435	0	0	0	0	0	0	Root100
OG0001436	0	0	0	0	0	0	Root100
OG0001437	0	0	0	0	0	0	Root100
OG0001438	10.0523638123807	0	0	0	0	0	Root100
OG0001439	0	0	0	0	0	0	Root100
OG0001440	0	0	0	0	0	0	Root100
OG0001441	0	0	0	0	0	0	Root100
OG0001442	0	0	0	0	0	0	Root100
OG0001443	3.24768677015375	5.46101135998105	0.723751488657674	0	0	0	Root100
OG0001444	0	0	5.79001190926139	0	0	0	Root100
OG0001456	0	0	0	0	0	0	Root100
OG0001457	0	0	0	0	0	0	Root100
OG0001458	0	0	0	0	0	0	Root100
OG0001459	0	0	0	0	0	0	Root100
OG0001460	0	0	0	0	0	0	Root100
OG0001461	0	0	0	0	0	0	Root100
OG0001462	16.3930856017285	0	0	0	0	0	Root100
OG0001463	0	0	0	0	0	0	Root100
OG0001464	0	0	0	0	0	0	Root100
OG0001465	0	0	0	0	0	0	Root100
OG0001466	0	0	0	0	0	0	Root100
OG0001467	0	0	0	0	0	0	Root100
OG0001468	0	0	0	0	0	0	Root100
OG0001469	0	0	0	0	0	0	Root100
OG0001470	0	0	0	0	0	0	Root100
OG0001471	0	0	0	0	0	0	Root100
OG0001472	0	0	0	0	0	0	Root100
OG0001473	0	0	0	0	0	0	Root100
OG0001474	0	0	0	0	0	0	Root100
OG0001475	0	0	0	0	0	0	Root100
OG0001481	0	0	0	0	0	0	Root100
OG0001482	0	0	0	0	0	0	Root100
OG0001483	0	0	0	0	0	0	Root100
OG0001484	0	0	0	0	0	0	Root100
OG0001485	0	0	0	0	0	0	Root100
OG0001486	0	0	0	0	0	0	Root100
OG0001487	0	0	0	0	0	0	Root100
OG0001488	0	0	0	0	0	0	Root100
OG0001489	0	0	0	0	0	0	Root100
OG0001490	0	0	0	0	0	0	Root100
OG0001491	0	0	0	0	2648.65768382924	0	Root100
OG0001492	0	0	0	0	0	0	Root100
OG0001493	0	0	0	0	0	0	Root100
OG0001500	0	0	0	0	0	0	Root100
OG0001501	0.154651750959702	0	0	0	12.7954477479673	1842.5444757073	Root100
OG0001502	0	0	0	0	0	0	Root100
OG0001503	0	0	21.7125446597302	0	0	0	Root100
OG0001504	0	0	0	0	0	0	Root100
OG0001505	0	0	0	0	0	0	Root100
OG0001506	0	0	0	0	0	0	Root100
OG0001507	0	0	0	0	0	0	Root100
OG0001508	0	0	0	0	0	0	Root100
OG0001509	0	0	0	0	0	0	Root100
OG0001510	0	0	0	0	0	0	Root100
OG0001511	0	0	20.2650416824149	0	0	0	Root100
OG0001512	0	0	0	0	0	0	Root100
OG0001518	0	0	0	0	0	0	Root100
OG0001519	0	0	0	0	0	0	Root100
OG0001520	0	0	0	0	0	0	Root100
OG0001521	0	0	0	0	0	0	Root100
OG0001522	0	0	0	0	0	0	Root100
OG0001523	0	0	0	0	0	0	Root100
OG0001524	0	0	0	0	0	0	Root100
OG0001525	0	0	0	0	0	0	Root100
OG0001526	0	0	0	0	0	0	Root100
OG0001527	0	0	0	0	0	0	Root100
OG0001528	0	0	34.0163199669107	0	0	0	Root100
OG0001529	0	0	0	0	0	0	Root100
OG0001530	0	0	0	0	0	0	Root100
OG0001531	0	0	0	0	0	0	Root100
OG0001532	0	0	0	0	0	0	Root100
OG0001533	0	0	0	0	0	0	Root100
OG0001534	0	0	0	0	0	0	Root100
OG0001545	0	0	0	4.26514924932245	0	0	Root100
OG0001546	0	0	0	0	0	0	Root100
OG0001547	0	0	0	0	0	0	Root100
OG0001548	0	0	0	0	0	0	Root100
OG0001549	0	0	0	0	0	0	Root100
OG0001550	0	0	0	0	0	0	Root100
OG0001551	0	0	0	0	0	0	Root100
OG0001552	0	0	0	0	0	0	Root100
OG0001553	0	0	0	0	0	0	Root100
OG0001554	0	0	0	0	0	0	Root100
OG0001555	0	0	0	0	0	0	Root100
OG0001556	0	0	0	0	0	0	Root100
OG0001557	0	0	0	0	0	0	Root100
OG0001558	0	0	0	0	0	0	Root100
OG0001559	0	0	0	0	0	0	Root100
OG0001567	0	0	0	0	0	0	Root100
OG0001568	0	0	0	0	0	0	Root100
OG0001569	0	0	0	0	0	0	Root100
OG0001570	0	2.34043343999188	0	0	0	0	Root100
OG0001571	0	0	0	0	0	0	Root100
OG0001572	0	0	0	0	0	0	Root100
OG0001573	0	0	0	0	0	0	Root100
OG0001574	0	0	0	0	0	0	Root100
OG0001575	0	0	0	0	0	0	Root100
OG0001576	0	0	0	0	0	0	Root100
OG0001577	0	0	0	0	0	0	Root100
OG0001578	0	0	0	0	0	0	Root100
OG0001579	0	0	0	0	0	0	Root100
OG0001580	0	2.92554179998985	0	0	0	0	Root100
OG0001581	0	0	0	0	0	0	Root100
OG0001586	0	0	0	0	0	0	Root100
OG0001587	0	0	0	0	0	0	Root100
OG0001588	10.2070155633404	0	0	0	12.7954477479673	0	Root100
OG0001589	0	0	0	0	0	0	Root100
OG0001590	0	0	0	0	0	0	Root100
OG0001591	0	0	0	0	0	0	Root100
OG0001592	0	0	0	0	0	0	Root100
OG0001593	0	0	0	0	0	0	Root100
OG0001594	0	0	0	0	0	0	Root100
OG0001595	0	1.36525283999526	0	0	0	0	Root100
OG0001596	0	0	0	0	0	0	Root100
OG0001597	0	0	0	0	0	0	Root100
OG0001598	0	0	0	0	0	0	Root100
OG0001599	0	0	0	0	0	0	Root100
OG0001600	0	0	0	0	0	0	Root100
OG0001601	0	0	0	0	0	0	Root100
OG0001611	0	0	0	0	0	0	Root100
OG0001612	0	0	0	0	0	0	Root100
OG0001613	0	0	0	0	0	0	Root100
OG0001614	0	0	0	0	0	0	Root100
OG0001615	0	0	0	0	0	0	Root100
OG0001616	0	0	0	0	0	0	Root100
OG0001617	0	0	0	0	0	0	Root100
OG0001618	0	0	0	0	0	0	Root100
OG0001619	0	0	0	0	0	0	Root100
OG0001620	0	0	0	0	0	0	Root100
OG0001621	0	0	0	0	0	0	Root100
OG0001622	0	0	0	0	0	0	Root100
OG0001634	0	0	0	0	0	0	Root100
OG0001635	0	0	0	0	0	0	Root100
OG0001636	0	0	0	0	0	0	Root100
OG0001637	0	0	0	0	0	0	Root100
OG0001638	0	0	0	0	0	0	Root100
OG0001639	0	0	0	0	0	0	Root100
OG0001640	0	0	0	0	0	0	Root100
OG0001641	0	0	0	0	0	0	Root100
OG0001642	0	0	0	0	0	0	Root100
OG0001643	0	0	0	0	0	0	Root100
OG0001644	0	0	0	0	0	0	Root100
OG0001645	0	0	0	0	0	0	Root100
OG0001646	0	0	0	0	0	0	Root100
OG0001647	0	0	0	0	0	0	Root100
OG0001648	0	0.195036119999323	0	0	0	0	Root100
OG0001649	0	0	0	0	0	0	Root100
OG0001650	0	0	0	0	0	0	Root100
OG0001651	0	0	0	0	0	0	Root100
OG0001652	0	0	0	0	0	0	Root100
OG0001653	0	0	0	0	0	0	Root100
OG0001654	0	0	0	0	0	0	Root100
OG0001655	0	0	0	0	0	0	Root100
OG0001656	0	0	0	0	0	0	Root100
OG0001657	0	0	0	0	0	0	Root100
OG0001658	0	0	0	0	0	0	Root100
OG0001659	0	0	0	0	0	0	Root100
OG0001660	0	0	0	0	0	0	Root100
OG0001661	0	0	0	0	0	0	Root100
OG0001662	0	0	0	0	0	0	Root100
OG0001663	0	0	0	0	0	0	Root100
OG0001664	0	0	0	0	0	0	Root100
OG0001665	0	0	0	0	0	0	Root100
OG0001671	0	0	0	0	0	0	Root100
OG0001672	0	0	0	0	0	0	Root100
OG0001673	0	0	0	0	0	0	Root100
OG0001674	0	0	0	0	0	0	Root100
OG0001675	0	0	0	0	0	0	Root100
OG0001676	0	0	0	0	0	0	Root100
OG0001677	0	0	0	0	0	0	Root100
OG0001678	0	0	0	0	0	0	Root100
OG0001679	0	0	0	0	0	0	Root100
OG0001680	0	0	0	0	0	0	Root100
OG0001681	0	0	0	0	0	0	Root100
OG0001682	0	0	0	0	0	0	Root100
OG0001683	0	0	0	0	0	0	Root100
OG0001684	0	0	0	0	0	0	Root100
OG0001685	0	0	0	0	0	0	Root100
OG0001686	0	0	0	0	0	0	Root100
OG0001687	0	0	0	0	0	0	Root100
OG0001688	0	0	0	0	0	0	Root100
OG0001689	0	0	0	0	0	0	Root100
OG0001690	0	0	0	0	0	0	Root100
OG0001699	0	0	0	0	0	0	Root100
OG0001700	0	0	0	0	0	0	Root100
OG0001701	0	0	0	0	0	0	Root100
OG0001702	0	0	0	0	0	0	Root100
OG0001703	0	0	0	0	0	0	Root100
OG0001704	0	0	0	0	0	0	Root100
OG0001705	0	0	0	0	0	0	Root100
OG0001706	0	0	0	0	0	0	Root100
OG0001707	0	0	0	0	0	0	Root100
OG0001708	0	0	0	0	0	0	Root100
OG0001709	0	0	0	0	0	0	Root100
OG0001710	0	0	31.8450655009377	0	0	0	Root100
OG0001711	0	0	0	0	0	0	Root100
OG0001712	0	0	0	0	0	0	Root100
OG0001713	0	0	0	0	0	0	Root100
OG0001714	0	0	0	0	0	0	Root100
OG0001715	0	0	0	0	0	0	Root100
OG0001716	0	0	0	0	0	0	Root100
OG0001717	0	0	0	0	0	0	Root100
OG0001724	0	0	0	0	0	0	Root100
OG0001725	0	0	0	0	0	0	Root100
OG0001726	0	0	0	0	0	0	Root100
OG0001727	0	0	0	0	0	0	Root100
OG0001728	0	0	0	0	0	0	Root100
OG0001729	0.154651750959702	0	0	23.2644504508497	0	0	Root100
OG0001730	0	0	0	0	0	0	Root100
OG0001731	0	0	0	0	0	0	Root100
OG0001732	0	0	0	0	0	0	Root100
OG0001733	0	0	0	0.387740840847495	0	0	Root100
OG0001734	0	0	0	0	0	0	Root100
OG0001735	0	0	0	0	0	0	Root100
OG0001736	0	0	0	0	0	0	Root100
OG0001737	0	0	0	0	0	0	Root100
OG0001738	0	0	0	0	0	0	Root100
OG0001739	0	0	0	0	0	0	Root100
OG0001740	0	0	0	0	0	0	Root100
OG0001741	0	0	0	0	0	0	Root100
OG0001742	0	0	0	0	0	0	Root100
OG0001743	0	0	0	0	0	0	Root100
OG0001744	0	0	0	0	0	0	Root100
OG0001752	0	0	0	0	0	0	Root100
OG0001753	0	4.68086687998375	34.7400714555683	0	0	0	Root100
OG0001754	0	0	0	0	0	0	Root100
OG0001755	0	0.780144479997292	27.5025565689916	0	0	0	Root100
OG0001756	0	0	0	0	0	0	Root100
OG0001757	0	0	0	0	0	0	Root100
OG0001758	0	0	0	0	0	0	Root100
OG0001759	0	0	0	0	0	0	Root100
OG0001760	0	0	0	0	0	0	Root100
OG0001761	0	0	0	0	0	0	Root100
OG0001762	0	0	0	0	0	0	Root100
OG0001763	0	0	0	0	0	0	Root100
OG0001764	0	0	0	0	0	0	Root100
OG0001765	0	0	0	0	0	0	Root100
OG0001766	0	0	0	0	0	0	Root100
OG0001767	0	0	0	0	0	0	Root100
OG0001768	0	0	0	0	0	0	Root100
OG0001769	0	0	0	0	0	0	Root100
OG0001770	0	0	0	0	0	0	Root100
OG0001771	0	0	0	0	0	0	Root100
OG0001772	0	0	0	0	0	0	Root100
OG0001773	0	0	0	0	0	0	Root100
OG0001774	0	0	0	0	0	0	Root100
OG0001775	0	0	0	0	0	0	Root100
OG0001776	0	0	0	0	0	0	Root100
OG0001777	0	0	0	0	0	0	Root100
OG0001778	0	0	0	0	0	0	Root100
OG0001790	0	0	0	0	0	0	Root100
OG0001791	0	0	0	0	0	0	Root100
OG0001792	0	0	0	0	0	0	Root100
OG0001793	0	0	0	0	0	0	Root100
OG0001794	0	0	0	0	0	0	Root100
OG0001795	0	0	0	0	0	0	Root100
OG0001796	0	0	0	0	0	0	Root100
OG0001797	0	0	0	0	0	0	Root100
OG0001798	0	0	0	7.7548168169499	12.7954477479673	0	Root100
OG0001799	0	0	0	0	0	0	Root100
OG0001800	0	0	0	0	0	0	Root100
OG0001801	0	0	0	0	0	0	Root100
OG0001802	0	0	0	0	0	0	Root100
OG0001803	0	0	40.5300833648297	0	0	0	Root100
OG0001804	0	0	0	0	0	0	Root100
OG0001805	0	0	0	0	0	0	Root100
OG0001806	0	0	0	0	0	0	Root100
OG0001807	0	0	0	0	0	0	Root100
OG0001808	1.70116926055673	0.195036119999323	49.2151012287218	0	25.5908954959347	6026.65588929262	Root100
OG0001809	0	0	0	0	0	0	Root100
OG0001810	0	0	0	0	0	0	Root100
OG0001811	0	0	0	0	0	0	Root100
OG0001812	0	0	0	0	0	0	Root100
OG0001813	0	0	0	0	0	0	Root100
OG0001814	0	0	0	0	0	0	Root100
OG0001815	0	2.5354695599912	0	0	0	0	Root100
OG0001816	0	0	0	0	0	0	Root100
OG0001817	0	0	28.2263080576493	0	0	0	Root100
OG0001818	0	0	0	0	0	0	Root100
OG0001819	0	0	0	0	0	0	Root100
OG0001820	0	0	0	0	0	0	Root100
OG0001821	0	0	0	0	0	0	Root100
OG0001822	0	0	0	0	0	0	Root100
OG0001823	0	0	0	0	0	0	Root100
OG0001824	0	0	0	0	0	0	Root100
OG0001825	0	0	0	0	0	0	Root100
OG0001826	0	0	0	0	0	0	Root100
OG0001827	0	4.68086687998375	0	0	0	0	Root100
OG0001835	0	0	0	0	0	0	Root100
OG0001836	0	0	0	0	0	0	Root100
OG0001837	0	0	0	0	0	0	Root100
OG0001838	0	0	0	0	0	0	Root100
OG0001839	0	0	0	0	0	0	Root100
OG0001840	0	0	0	0	0	0	Root100
OG0001841	0	0	0	0	0	0	Root100
OG0001842	0	0	0	0	0	0	Root100
OG0001843	12.8360953296553	0	0	0	12.7954477479673	0	Root100
OG0001844	0	0	0	0	0	0	Root100
OG0001845	0	0	0	0	0	0	Root100
OG0001846	0	0	0	0	0	0	Root100
OG0001847	0	0	0	0	0	0	Root100
OG0001848	0	0	0	0	0	0	Root100
OG0001849	17.6302996094061	3.31561403998849	0	0	0	12.7954477479673	Root100
OG0001850	0	0	0	0	0	0	Root100
OG0001851	0	0	0	0	0	0	Root100
OG0001852	0	0	0	0	0	0	Root100
OG0001853	0	0	0	0	0	0	Root100
OG0001871	0	0	0	0	0	0	Root100
OG0001872	0	0	0	0	0	0	Root100
OG0001873	0	0	0	0	0	0	Root100
OG0001874	0	0	0	0	0	0	Root100
OG0001875	0	0	0	0	0	0	Root100
OG0001876	0	3.31561403998849	0	0	0	0	Root100
OG0001877	0	0	0	0	0	0	Root100
OG0001878	0	0	0	0	0	0	Root100
OG0001879	0	0	0	0	0	0	Root100
OG0001880	0	0	0	0	0	0	Root100
OG0001881	0	0	0	0	0	0	Root100
OG0001882	0	0	0	0	0	0	Root100
OG0001883	0	0	0	0	0	0	Root100
OG0001884	0	0	0	0	0	0	Root100
OG0001885	0	0	0	0	0	0	Root100
OG0001886	0	0	0	0	0	0	Root100
OG0001887	0	0	48.4913497400642	0	0	0	Root100
OG0001888	0	0	0	0	0	0	Root100
OG0001889	0	0	0	0	0	0	Root100
OG0001890	0	0	0	0	0	0	Root100
OG0001891	0	0	0	0	0	0	Root100
OG0001905	0	0	0	0	0	0	Root100
OG0001906	0	0	0	0	0	0	Root100
OG0001907	0	0	0	0	0	0	Root100
OG0001908	0	0	0	0	0	0	Root100
OG0001909	0	0	0	0	0	0	Root100
OG0001910	0	0.195036119999323	0	0	0	0	Root100
OG0001911	0	0	0	0	0	0	Root100
OG0001912	0	0	0	0	0	0	Root100
OG0001913	0	0	0	0	0	0	Root100
OG0001914	0	0	0	0	0	0	Root100
OG0001915	0	3.90072239998646	0	0	0	0	Root100
OG0001916	0	0	0	0	0	0	Root100
OG0001917	0	0	0	0	0	0	Root100
OG0001918	0	0	0	0	0	0	Root100
OG0001919	0	0	0	0	0	0	Root100
OG0001920	0	0	0	0	0	0	Root100
OG0001921	0	0	0	0	0	0	Root100
OG0001922	0	0	0	0	0	0	Root100
OG0001923	0	0	0	0	0	0	Root100
OG0001940	0	0	0	0	0	0	Root100
OG0001941	0	0	0	0	0	0	Root100
OG0001942	0	0	0	0	0	0	Root100
OG0001943	0	0	0	0	0	0	Root100
OG0001944	0	0	0	0	0	0	Root100
OG0001945	0	0	0	0	0	0	Root100
OG0001946	0	0	0	0	0	0	Root100
OG0001947	0	0	0	0	0	0	Root100
OG0001948	0	0	0	0	0	0	Root100
OG0001949	0	0	0	0	0	0	Root100
OG0001950	0	0	0	0	0	0	Root100
OG0001951	0	0	0	0	0	0	Root100
OG0001952	0	0	0	0	0	0	Root100
OG0001953	0	0	0	0	0	0	Root100
OG0001954	0	0	0	0	0	0	Root100
OG0001955	0	0	0	0	0	0	Root100
OG0001956	0	0	0	0	0	0	Root100
OG0001957	0	0	0	0	0	0	Root100
OG0001958	0	0	0	0	0	0	Root100
OG0001959	0	0	0	0	0	0	Root100
OG0001960	0	0	0	0	0	0	Root100
OG0001976	0	0	0	0	0	0	Root100
OG0001977	0	0	0	0	0	0	Root100
OG0001978	0	0	0	0	0	0	Root100
OG0001979	0	0	0	0	0	0	Root100
OG0001980	0	0	0	0	0	0	Root100
OG0001981	0	0	0	0	0	0	Root100
OG0001982	0	0	0	0	0	0	Root100
OG0001983	0	0	0	0	0	0	Root100
OG0001984	0	0	0	0	0	0	Root100
OG0001985	0	0	0	0	0	0	Root100
OG0001986	0	0	0	0	0	0	Root100
OG0001987	0	0	0	0	0	0	Root100
OG0001988	0	0	0	0	0	0	Root100
OG0001989	0	0	0	0	0	0	Root100
OG0001990	12.3721400767762	0	0	0	0	0	Root100
OG0001991	0	0	0	0	0	0	Root100
OG0001992	0	0	0	0	0	0	Root100
OG0001993	0	0	0	0	0	0	Root100
OG0001994	0	0	0	0	0	0	Root100
OG0001995	0	0	0	0	0	0	Root100
OG0001996	0	0	0	0	0	0	Root100
OG0002019	0	0	0	0	0	0	Root100
OG0002020	0	0	0	0	0	0	Root100
OG0002021	0	0	0	0	0	0	Root100
OG0002022	0	0	0	0	0	0	Root100
OG0002023	0	0	0	0	0	0	Root100
OG0002024	2.78373151727464	13.0674200399546	0	25.2031546550872	0	12.7954477479673	Root100
OG0002025	0	0	0	0	0	0	Root100
OG0002026	0	0	0	0	0	0	Root100
OG0002027	0	0	0	0	0	0	Root100
OG0002028	0	0	0	0	0	0	Root100
OG0002029	0	0	0	0	0	0	Root100
OG0002030	0.154651750959702	0	0	0	3019.72566852029	25.5908954959347	Root100
OG0002031	0	4.48583075998443	0	0	0	0	Root100
OG0002032	2.93838326823434	6.82626419997631	0	0	0	0	Root100
OG0002033	0	0	0	0	0	0	Root100
OG0002034	0	0	0	0	0	0	Root100
OG0002035	0	0	0	0	0	0	Root100
OG0002036	0	0	0	0	0	0	Root100
OG0002037	0	0	23.1600476370456	0	0	0	Root100
OG0002038	0	0	0	0	0	0	Root100
OG0002039	0	0	0	0	0	0	Root100
OG0002040	0	0	0	0	0	0	Root100
OG0002041	0	0	0	0	0	0	Root100
OG0002042	0	0	0	0	0	0	Root100
OG0002043	0	0	0	0	0	0	Root100
OG0002044	0	0	0	0	0	0	Root100
OG0002045	0	0	0	0	0	0	Root100
OG0002046	0	0	0	0	0	0	Root100
OG0002063	0	0	1.44750297731535	0	0	0	Root100
OG0002064	0	0	0	0	0	0	Root100
OG0002065	0	0	0	0	0	0	Root100
OG0002066	0	0	0	0	0	0	Root100
OG0002067	0	0	0	0	0	0	Root100
OG0002068	0	0	0	0	0	0	Root100
OG0002069	0	0	0	0	0	0	Root100
OG0002070	0	0	0	0	0	0	Root100
OG0002071	11.2895778200583	0	16.6462842391265	0	12.7954477479673	0	Root100
OG0002072	0	0	0	0	0	0	Root100
OG0002073	0	0	0	0	0	0	Root100
OG0002074	0	0	0	0	0	0	Root100
OG0002075	0	0	0	0	0	0	Root100
OG0002076	0	0	0	0	0	0	Root100
OG0002077	0	0	0	0	0	0	Root100
OG0002078	0	0	0	0	0	0	Root100
OG0002079	0	0	0	0	0	0	Root100
OG0002096	0	0	0	0	0	0	Root100
OG0002097	0	0	0	0	0	0	Root100
OG0002098	0	0	0	0	0	0	Root100
OG0002099	0	0	0	0	0	0	Root100
OG0002100	0	0	0	0	0	0	Root100
OG0002101	0	5.65604747998037	29.6738110349646	8.91803933949239	0	0	Root100
OG0002102	0	0	0	0	0	0	Root100
OG0002103	0	0	0	0	0	0	Root100
OG0002104	7.26863229510601	6.24115583997834	0	0	0	0	Root100
OG0002105	0	0	0	0	0	0	Root100
OG0002106	0	0	0	0	0	0	Root100
OG0002107	0	0	0	0	0	0	Root100
OG0002108	0	0	0	0	0	0	Root100
OG0002109	0	0	0	0	0	0	Root100
OG0002110	0	0	0	0	0	0	Root100
OG0002111	0	0	0	0	0	0	Root100
OG0002112	0	0	0	0	0	0	Root100
OG0002113	0	0	0	0	0	0	Root100
OG0002114	0	0	0	0	0	0	Root100
OG0002115	0	0	0	0	0	0	Root100
OG0002116	0	0	0	0	0	0	Root100
OG0002139	0	0	0	0	0	0	Root100
OG0002140	0	0	0	0	0	0	Root100
OG0002141	0	0	0	0	0	0	Root100
OG0002142	0	0	0	0	0	0	Root100
OG0002143	0	0	0	0	0	0	Root100
OG0002144	0	0	22.4362961483879	0	0	0	Root100
OG0002145	0	0	0	0	0	0	Root100
OG0002146	0	0	0	0	0	0	Root100
OG0002147	0	0	0	0	0	0	Root100
OG0002148	0	0	0	0	0	0	Root100
OG0002149	0	0	0	0	0	0	Root100
OG0002150	0	0	0	0	0	0	Root100
OG0002151	0	0	0	0	0	0	Root100
OG0002152	0	0	0	0	0	0	Root100
OG0002153	0	0	0	0	0	0	Root100
OG0002154	0	0	22.4362961483879	0	0	0	Root100
OG0002155	0	0	0	0	0	0	Root100
OG0002156	0	0	0	0	0	0	Root100
OG0002157	0	0	0	0	0	0	Root100
OG0002158	0	0	0	0	0	0	Root100
OG0002159	0	0	0	0	0	0	Root100
OG0002160	0	0	0	0	0	0	Root100
OG0002161	0	0	0	0	0	0	Root100
OG0002179	0	0	0	0	0	0	Root100
OG0002180	0	5.46101135998105	0	0	0	0	Root100
OG0002181	0	0	0	0	0	0	Root100
OG0002182	0	0	0	0	0	0	Root100
OG0002183	0	0	0	0	0	0	Root100
OG0002184	0	0	0	0	0	0	Root100
OG0002185	0	0	0	0	0	0	Root100
OG0002186	0	0	0	0	0	0	Root100
OG0002187	0	0	0	0	0	0	Root100
OG0002188	0	0	0	35.284416517122	0	0	Root100
OG0002189	0	0	0	0	0	0	Root100
OG0002190	0	0	0	1.16322252254249	0	0	Root100
OG0002191	0	0	0	0	0	0	Root100
OG0002192	0	0	0	0	0	0	Root100
OG0002193	0	0	0	0	0	0	Root100
OG0002194	0	0	0	0	0	0	Root100
OG0002195	0	0	0	0	0	0	Root100
OG0002196	0	0	0	0	0	0	Root100
OG0002197	0	0	0	0	0	0	Root100
OG0002198	0	0	0	0	0	0	Root100
OG0002199	0	0	0	0	0	0	Root100
OG0002221	0	0	0	0	0	0	Root100
OG0002222	0	0	0	0	0	0	Root100
OG0002223	0	0	0	0	0	0	Root100
OG0002224	0	0	0	0	0	0	Root100
OG0002225	0	0	0	0	0	0	Root100
OG0002226	0	0	0	0	0	0	Root100
OG0002227	0	0	0	0	0	0	Root100
OG0002228	8.19654280086423	0	0	0	0	0	Root100
OG0002229	0	0	0	0	0	0	Root100
OG0002230	0	0	0	0	0	0	Root100
OG0002231	0	0	8.68501786389209	0	0	0	Root100
OG0002232	0	0	0	0	0	0	Root100
OG0002233	0	0	10.1325208412074	0	0	0	Root100
OG0002234	0	0	0	0	0	0	Root100
OG0002235	0	0	0	0	0	0	Root100
OG0002236	0	0	0	0	0	0	Root100
OG0002237	0	0	0	0	0	0	Root100
OG0002263	0	0	4.34250893194604	0	38.386343243902	2213.61246039835	Root100
OG0002264	0	0	0	0	0	0	Root100
OG0002265	0	0	0	0	0	0	Root100
OG0002266	0	0	0	0	0	0	Root100
OG0002267	0	0	0	0	0	0	Root100
OG0002268	0	0	0	0	0	0	Root100
OG0002269	0	0	0	0	0	0	Root100
OG0002270	0	0	0	0	0	0	Root100
OG0002271	0	0	0	0	0	0	Root100
OG0002272	0	0	0	0	0	0	Root100
OG0002273	0	0	0	0	0	0	Root100
OG0002274	0	0	0	0	0	0	Root100
OG0002275	0	0	0	0	0	0	Root100
OG0002276	0	0	0	0	0	0	Root100
OG0002277	0	0	0	0	0	0	Root100
OG0002295	0	0	0	0	0	0	Root100
OG0002296	0	0	0	0	0	0	Root100
OG0002297	0	0	0	0	0	0	Root100
OG0002298	0	0	0	0	0	0	Root100
OG0002299	0	5.46101135998105	0	0	0	0	Root100
OG0002300	0	0	4.34250893194604	0	0	0	Root100
OG0002301	0	0	0	0	0	0	Root100
OG0002302	0	0	0	0	0	0	Root100
OG0002303	0	0	0	0	0	0	Root100
OG0002304	0	0	0	0	0	0	Root100
OG0002305	0	0	0	0	0	0	Root100
OG0002306	0	0	0	0	0	0	Root100
OG0002307	0	0	0	0	0	0	Root100
OG0002308	0	0	0	0	0	0	Root100
OG0002309	0	0	0	0	0	0	Root100
OG0002310	0	0	0	0	0	0	Root100
OG0002311	0	0	0	0	0	0	Root100
OG0002312	0	0	0	0	0	0	Root100
OG0002313	0	0	0	0	0	0	Root100
OG0002314	0	0	0	0	0	0	Root100
OG0002315	0	0	0	0	0	0	Root100
OG0002316	0	0	0	0	0	0	Root100
OG0002317	0	0	0	0	0	0	Root100
OG0002339	0	0	0	0	0	0	Root100
OG0002340	0	0	0	0	0	0	Root100
OG0002341	0	0	0	0	0	0	Root100
OG0002342	0	0	0	0	0	0	Root100
OG0002343	0	0	0	0	0	0	Root100
OG0002344	0	0	0	0	0	0	Root100
OG0002345	0	0	0	0	0	0	Root100
OG0002346	0	0	0	0	0	0	Root100
OG0002347	0	0	0	0	0	0	Root100
OG0002348	0	0	0	0	0	0	Root100
OG0002349	0	0	0	0	0	0	Root100
OG0002350	0	0	0	0	0	0	Root100
OG0002351	0	0	0	0	0	0	Root100
OG0002352	0	0	0	0	0	0	Root100
OG0002353	0	0	0	0	0	0	Root100
OG0002354	0	0	0	0	0	0	Root100
OG0002355	0	0	0	0	0	0	Root100
OG0002356	0	0	0	0	0	0	Root100
OG0002380	0	0	0	0	0	0	Root100
OG0002381	0	0	0	0	0	0	Root100
OG0002382	0	0	0	0	0	0	Root100
OG0002383	0	0	0	0	0	0	Root100
OG0002384	0	0	0	0	0	0	Root100
OG0002385	0	0	33.292568478253	0	0	0	Root100
OG0002386	0	0	0	0	0	0	Root100
OG0002387	0	0	0	0	0	0	Root100
OG0002388	0	0.195036119999323	0	17.4483378381373	0	0	Root100
OG0002389	0	0	0	0	0	0	Root100
OG0002390	0	0	0	0	0	0	Root100
OG0002391	0	0	0	0	0	0	Root100
OG0002392	0	0	0	0	0	0	Root100
OG0002393	0	0	0	0	0	0	Root100
OG0002394	0	0	0	0	0	0	Root100
OG0002395	0	0	0	0	0	0	Root100
OG0002396	0	0	0	0	0	0	Root100
OG0002397	0	0	0	0	0	0	Root100
OG0002398	0	0	0	0	0	0	Root100
OG0002399	0	0	0	0	0	0	Root100
OG0002400	0	0	0	0	0	0	Root100
OG0002401	0	0	0	0	0	0	Root100
OG0002402	0	0	0	0	0	0	Root100
OG0002403	0	0	0	0	0	0	Root100
OG0002404	0	0	0	0	0	0	Root100
OG0002427	0	0	0	0	0	0	Root100
OG0002428	0	0	0	0	0	0	Root100
OG0002429	0.154651750959702	0	0	10.8567435437299	0	0	Root100
OG0002430	0	0	0	0	0	0	Root100
OG0002431	0	0	0	0	0	0	Root100
OG0002432	0	0	0	0	0	0	Root100
OG0002433	0	0	0	0	0	0	Root100
OG0002434	0	0	0	0	0	0	Root100
OG0002435	0	0	0	0	0	0	Root100
OG0002436	0	0	0	0	0	0	Root100
OG0002437	0	0	0	0	0	0	Root100
OG0002438	0	0	0	0	0	0	Root100
OG0002439	0	0	0	0	0	0	Root100
OG0002440	0	0	0	0.387740840847495	0	0	Root100
OG0002441	0	0	0	0	0	0	Root100
OG0002442	0	0	0	0	0	0	Root100
OG0002443	0	0	0	0	0	0	Root100
OG0002444	0	0	0	0	0	0	Root100
OG0002445	0	0	0	2.32644504508497	0	0	Root100
OG0002446	0	0	0	0	0	0	Root100
OG0002447	0	0	0	0	0	0	Root100
OG0002448	0	0	0	0	0	0	Root100
OG0002449	0	0	0	0	0	0	Root100
OG0002450	0	11.3120949599607	15.9225327504688	0	2405.54417661786	2853.38484779672	Root100
OG0002471	0	0	0	0	0	0	Root100
OG0002472	0	0	0	0	0	0	Root100
OG0002473	0	0	0	0	0	0	Root100
OG0002474	0	0	0	0	0	0	Root100
OG0002475	0	0	0	0	0	0	Root100
OG0002476	0	0	0	0	0	0	Root100
OG0002477	0	0	0	0	0	0	Root100
OG0002478	0	0	0	0	0	0	Root100
OG0002479	0	0	0	0	0	0	Root100
OG0002480	0	0	16.6462842391265	0	0	0	Root100
OG0002481	0	0	0	0	0	0	Root100
OG0002482	0	0	0	0	0	0	Root100
OG0002483	0	0	0	0	0	0	Root100
OG0002484	0	0	0	0	0	0	Root100
OG0002485	0	0	0	0	0	0	Root100
OG0002486	0	0	0	0	0	0	Root100
OG0002487	0	0	0	0	0	0	Root100
OG0002488	0	0	0	0	0	0	Root100
OG0002489	0	0	0	0	0	0	Root100
OG0002490	0	0	0	0	0	0	Root100
OG0002491	0	0	0	0	0	0	Root100
OG0002492	0	0	0	0	0	0	Root100
OG0002493	0	0	0	0	0	0	Root100
OG0002494	0	0	0	0	0	0	Root100
OG0002495	0	0	0	0	0	0	Root100
OG0002496	0	0	0	0	0	0	Root100
OG0002497	0	0	7.23751488657674	0.387740840847495	38.386343243902	0	Root100
OG0002498	0	0	0	0	0	0	Root100
OG0002499	0	0	0	0	0	0	Root100
OG0002500	0	0	0	0	0	0	Root100
OG0002501	0	0	0	0	0	0	Root100
OG0002502	0	0	0	0	0	0	Root100
OG0002503	0	0	0	0	0	0	Root100
OG0002504	0	0	0	0	0	0	Root100
OG0002505	0	0	0	0	0	0	Root100
OG0002506	0	0	0	0	0	0	Root100
OG0002507	0	0	0	0	0	0	Root100
OG0002508	0	0	0	0	0	0	Root100
OG0002509	0	0	0	0	0	0	Root100
OG0002510	0	0	0	0	0	0	Root100
OG0002511	0	0	0	0	0	0	Root100
OG0002512	0	0	0	0	0	0	Root100
OG0002513	0	0	0	0	0	0	Root100
OG0002514	0	0	0	0	0	0	Root100
OG0002515	0	0	0	0	0	0	Root100
OG0002516	0	0	0	0	0	0	Root100
OG0002517	0	0	0	0	0	0	Root100
OG0002518	0	0	0	0	0	0	Root100
OG0002519	0	0	0	0	0	0	Root100
OG0002520	0	0	0	0	0	0	Root100
OG0002521	0	0	0	0	0	0	Root100
OG0002522	0	0	0	0	0	0	Root100
OG0002523	0	0	0	0	0	0	Root100
OG0002524	0	0	0	0	0	0	Root100
OG0002525	0	0	0	0	0	0	Root100
OG0002526	0	0	0	0	0	0	Root100
OG0002527	0	0	0	0	0	0	Root100
OG0002528	0	0	0	0	0	0	Root100
OG0002529	0	0	13.0275267958381	0	0	0	Root100
OG0002530	0	0	0	0	0	0	Root100
OG0002531	0	0	0	0	0	0	Root100
OG0002566	0	0	0	0	0	0	Root100
OG0002567	0	0	0	0	0	0	Root100
OG0002568	0	0	0	0	0	0	Root100
OG0002569	0	0	0	0	0	0	Root100
OG0002570	0	0	0	0	0	0	Root100
OG0002571	0	0	0	0	0	0	Root100
OG0002572	0	0	0	0	0	0	Root100
OG0002573	0	0	0	0	0	0	Root100
OG0002574	0	0	0	0	0	0	Root100
OG0002575	0	0	0	0	0	0	Root100
OG0002576	0.927910505758214	0	0	0	0	0	Root100
OG0002577	0	0	0	0	0	0	Root100
OG0002578	0	0	0	0	0	0	Root100
OG0002579	0	0	0	0	0	0	Root100
OG0002580	0	0	0	0	0	0	Root100
OG0002581	0	0	0	27.5295997001721	0	0	Root100
OG0002582	0	0	0	0	0	0	Root100
OG0002583	0	0	33.292568478253	0	0	0	Root100
OG0002584	0	0	0	0	0	0	Root100
OG0002585	0	0	0	0	0	0	Root100
OG0002586	0	0	0	0	0	0	Root100
OG0002587	0	0	0	0	0	0	Root100
OG0002588	0	0	0	0	0	0	Root100
OG0002589	0	0	0	0	0	0	Root100
OG0002590	0	0	0	0	0	0	Root100
OG0002591	0	0	0	0	0	0	Root100
OG0002592	0	0	0	0	0	0	Root100
OG0002593	0	0	0	0	0	0	Root100
OG0002630	0	0	0	0	0	0	Root100
OG0002631	0.154651750959702	0	0	0	38.386343243902	4324.86133881296	Root100
OG0002632	0	0	0	0	0	0	Root100
OG0002633	0	0	0	0	0	0	Root100
OG0002634	0	0	0	0	0	0	Root100
OG0002635	0	0	0	0	0	0	Root100
OG0002636	8.50584630278363	0	0	0	0	0	Root100
OG0002637	0	0	0	0.77548168169499	0	0	Root100
OG0002638	0	0	0	0	0	0	Root100
OG0002639	0	0	0	0	0	0	Root100
OG0002640	0	0	0	0	0	0	Root100
OG0002641	0	4.68086687998375	41.2538348534874	0	0	0	Root100
OG0002642	0	0	0	0	0	0	Root100
OG0002643	0	0	4.34250893194604	0	0	0	Root100
OG0002644	0	0	0	0	0	0	Root100
OG0002645	0	0	0	0	0	0	Root100
OG0002646	0	0	0	0	0	0	Root100
OG0002647	0	0	0	0	0	0	Root100
OG0002648	0	0	0	0	0	0	Root100
OG0002649	0	0	0	0	0	0	Root100
OG0002650	0	0	0	0	0	0	Root100
OG0002651	0	0	20.2650416824149	0	0	0	Root100
OG0002652	0	0.585108359997969	0	0	0	0	Root100
OG0002653	0	0	0	0	0	0	Root100
OG0002654	0	0	0	0	0	0	Root100
OG0002655	0	0	0	0	0	0	Root100
OG0002656	0	0	0	0	0	0	Root100
OG0002657	0	0	0	0	0	0	Root100
OG0002658	0	0	0	0	0	0	Root100
[truncated: 1,215 more rows]
