# Supplementary material for: Genome-resolved metatranscriptomics reveals conserved root colonization determinants in a synthetic microbiota
Source: Nat Commun. 2023 Dec 13;14:8274. doi: 10.1038/s41467-023-43688-z (PMC10719396; doi:10.1038/s41467-023-43688-z)
Supplement: Supplementary file 11 — Source Data [file 41467_2023_43688_MOESM11_ESM.zip › Source Data/Main_figures/figure3/figures_b-c/Root149_normcounts_MvsR.csv]

	NumReads_A.sf	NumReads_B.sf	NumReads_Bpre.sf	NumReads_C.sf	NumReads_D.sf	NumReads_E.sf	Strain
OG0000000	1427.12322646257	1009.36265087882	918.129957100776	823.937729602346	1480.07574380924	610.959809448854	Root149
OG0000001	1569.93139351624	1481.23541078656	387.314306637353	2077.52539116471	1574.17327454148	45.0708056150794	Root149
OG0000002	102.553515937874	121.53433840429	325.548356058495	132.608003691365	1495.75866559794	182.161172694279	Root149
OG0000003	324.912541148966	615.08928075035	269.819678844487	500.374200595416	296.015148761848	523.322131863978	Root149
OG0000004	895.186765289482	660.735980620506	352.019477735148	875.212824363007	2642.57232139716	1183.10864739583	Root149
OG0000005	193.60570298552	280.156620453082	83.1286101775614	447.33099911887	9.80182611794197	232.865829011244	Root149
OG0000006	705.414838600705	482.713851126898	603.262930841633	300.578141700427	2491.62419918085	876.376775848766	Root149
OG0000007	847.264561580195	1365.40690986604	839.180997714265	975.110853810502	1652.58788348502	895.782261599703	Root149
OG0000008	1107.00290568453	997.380392162906	460.690398302463	1034.34242879264	721.414402280529	612.211776271495	Root149
OG0000009	231.943465952949	244.209844305334	369.202486542801	274.056540962154	358.746835916676	265.416966399912	Root149
OG0000010	264.530564475264	435.925983759989	251.707858749935	518.939321112207	5.88109567076518	143.976184603726	Root149
OG0000011	497.4324745024	397.696872618733	98.9184020548636	381.91105063113	7.84146089435358	535.215816679068	Root149
OG0000012	2066.40542394446	1876.64994841178	195.979181535927	2702.55111523001	407.755966506386	189.046990218805	Root149
OG0000013	193.60570298552	168.3222057712	111.921760071465	76.0285887830491	552.822993051927	316.121622716876	Root149
OG0000014	125.556173718332	34.8056086509938	43.654130484306	235.158193212687	13.7225565651188	1.25196682264109	Root149
OG0000015	114.054844828103	281.868371698212	38.0812627629052	140.564483912847	960.578959558313	221.598127607474	Root149
OG0000016	285.616334107351	226.521748105648	84.9862327513617	154.709337639925	11.7621913415304	43.8188387924383	Root149
OG0000017	698.705730081405	439.920069998627	81.2709876037611	374.838623767591	15.6829217887072	322.381456830082	Root149
OG0000018	435.133609680326	388.567532644702	962.248493228532	366.882143546109	801.789376447653	1210.65191749394	Root149
OG0000019	604.778210811203	779.987984031288	180.189389658625	873.444717647122	276.411496525964	891.400377720459	Root149
OG0000020	906.688094179711	922.063337377149	648.310278256289	884.053357942431	2119.15480669905	439.440354747024	Root149
OG0000021	267.405896697822	428.508395031088	405.426126731906	366.882143546109	15.6829217887072	441.318304980986	Root149
OG0000022	104.470404086246	150.634109571514	299.077234381841	137.028270481077	664.563810796466	452.586006384756	Root149
OG0000023	120.763953347403	238.504006821564	67.3388183002592	99.8980294474947	0	82.6298102943122	Root149
OG0000024	69.9664174155591	93.5757347338195	135.142042243969	24.7534940223881	3.92073044717679	233.491812422564	Root149
OG0000025	81.467746305788	90.7228159919348	125.389523731517	199.796058894989	282.292592196729	0.625983411320547	Root149
OG0000026	233.860354101321	305.262305381667	190.406313814526	455.287479340352	472.448018884803	240.37762994709	Root149
OG0000027	641.199085630261	352.050172748577	96.1319681941632	305.882461848081	207.79871370037	278.562618037644	Root149
OG0000028	54.6313122285872	134.65776461696	187.619879953826	74.2604820671642	0	0.625983411320547	Root149
OG0000029	918.18942306994	508.960703552238	622.767967866535	747.909140819297	1866.26769285615	1375.91153808256	Root149
OG0000030	25.877990003015	70.7523847987416	31.5795837546043	37.1302410335821	3.92073044717679	0	Root149
OG0000031	515.642911911929	831.911105133591	214.091001630479	518.939321112207	1454.59099590259	372.460129735726	Root149
OG0000032	84.3430785283452	37.0879436445016	122.138684227367	39.7824011074094	3.92073044717679	0.625983411320547	Root149
OG0000033	289.450110404094	275.021366717689	161.613163920622	93.7096559418977	11.7621913415304	267.920900045194	Root149
OG0000034	832.887900467409	604.818773279565	801.09973495136	674.532712110075	1940.76157135251	783.105247562005	Root149
OG0000036	561.648227472844	532.92522098407	334.372063284046	476.50475993097	607.713219312402	669.802250112986	Root149
OG0000037	331.621649668266	272.739031724181	146.28777768677	91.9415492260129	311.698070550555	369.956196090443	Root149
OG0000038	137.057502608561	110.693247185128	131.891202739818	76.9126421409915	586.14920185293	604.699975335649	Root149
OG0000039	249.195459288293	160.334033293922	91.0235061162125	53.0432014765459	450.884001425331	0.625983411320547	Root149
OG0000040	420.75694856754	326.944487819991	302.792479529442	561.373882293444	299.935879209024	635.999145901676	Root149
OG0000041	0	0	32.5083950415045	56.5794149083156	0	0	Root149
OG0000042	184.979706317848	81.5934760179036	251.243453106484	84.8691223624734	415.59742740074	208.452475969742	Root149
OG0000043	209.899252246677	53.0642885990562	49.2269982057067	63.651841771855	5.88109567076518	0	Root149
OG0000044	119.805509273218	76.4582222825111	109.135326210765	140.564483912847	125.463374309657	1.25196682264109	Root149
OG0000045	559.731339324473	405.114461347633	754.194764962903	366.882143546109	360.707201140265	763.699761811068	Root149
OG0000046	476.346704870313	262.468524253396	17.1830088076524	182.999045094083	11.7621913415304	2.50393364528219	Root149
OG0000047	769.63059157115	444.484739985643	225.701142716731	458.823692772122	364.627931587441	665.420366233742	Root149
OG0000048	480.180481167056	528.360550997054	266.104433696886	734.64834045016	29.4054783538259	7.51180093584657	Root149
OG0000049	879.85166010251	696.112173019877	1667.21625998573	561.373882293444	1215.4264386248	478.877309660219	Root149
OG0000050	30.6702103739437	74.7464710373802	25.5423103897535	114.042883174574	0	0.625983411320547	Root149
OG0000052	41.2130951899869	91.8639834886887	199.694426683527	102.550189521322	356.786470693088	255.401231818783	Root149
OG0000053	395.837402638711	150.634109571514	336.229685857846	158.245551071695	693.969289150292	1131.77800766755	Root149
OG0000054	159.101716314833	77.599389779265	79.877770673411	221.013339485608	225.442000712665	215.964276905589	Root149
OG0000055	20.1273255579006	28.5291874188474	0	0	0	143.976184603726	Root149
OG0000056	0	0	93.3455343334628	0	1.96036522358839	222.224111018794	Root149
OG0000057	54.6313122285872	67.3288823084799	44.5829417712061	95.4777626577826	0	0	Root149
OG0000058	365.167192264767	426.796643785957	410.534588809856	304.998408490139	617.515045430344	379.971930671572	Root149
OG0000059	159.101716314833	160.334033293922	115.637005219066	36.2461876756397	554.783358275516	126.448649086751	Root149
OG0000060	172.519933353433	282.438955446589	35.2948289022048	91.9415492260129	11.7621913415304	0.625983411320547	Root149
OG0000061	310.53588003618	308.685807871929	398.460042080155	432.302092033849	417.557792624328	253.523281584822	Root149
OG0000062	108.304180382989	12.5528424642929	160.219946990272	0.884053357942431	292.094418314671	0	Root149
OG0000063	44.0884274125441	39.9408623863864	18.1118200945525	120.231256680171	1.96036522358839	0	Root149
OG0000064	121.722397421589	89.0110647468039	79.877770673411	30.9418675279851	352.865740245911	1.25196682264109	Root149
OG0000065	1.91688814837148	22.252766186701	72.91168602166	0	323.460261892085	0	Root149
OG0000066	158.143272240647	125.528424642929	148.60980590402	33.5940276018124	382.271218599737	178.405272226356	Root149
OG0000067	310.53588003618	587.701260828257	707.289794974447	278.476807751866	1925.0786495638	534.589833267747	Root149
OG0000068	0	29.0997711672244	0	22.1013339485608	0	0	Root149
OG0000069	159.101716314833	91.8639834886887	50.6202151360569	118.463149964286	403.835236059209	220.346160784833	Root149
OG0000070	0	33.093857405863	26.4711216766536	0	0	0	Root149
OG0000071	217.566804840163	168.892789519577	0	266.100060740672	454.804731872507	2.50393364528219	Root149
OG0000072	61.3404207478874	29.6703549156013	10.2169241559014	14.1448537270789	1.96036522358839	0.625983411320547	Root149
OG0000073	2.87533222255722	0.570583748376948	19.9694426683527	0	0	0	Root149
OG0000074	158.143272240647	113.546165927013	548.927470557975	142.332590628731	364.627931587441	189.046990218805	Root149
OG0000075	0	0	12.0745467297017	45.9707746130064	1.96036522358839	137.0903670792	Root149
OG0000076	48.8806477834728	59.9112935795796	250.314641819584	132.608003691365	5.88109567076518	357.436527864032	Root149
OG0000077	84.3430785283452	96.9992372240812	171.365682433073	0	546.941897381162	189.046990218805	Root149
OG0000078	206.065475949934	89.5816484951809	0	129.071790259595	3.92073044717679	186.543056573523	Root149
OG0000079	0	45.0761161217789	12.0745467297017	93.7096559418977	0	1.87795023396164	Root149
OG0000080	28.7533222255722	3.99408623863864	8.82370722555121	135.260163765192	0	0	Root149
OG0000081	199.356367430634	183.727966977377	312.544998041893	115.810989890458	9.80182611794197	825.672119531802	Root149
OG0000082	0	17.6880961996854	20.4338483118028	0	0	0	Root149
OG0000083	0	41.6526136315172	84.5218271079116	53.0432014765459	0	5.00786729056438	Root149
OG0000084	310.53588003618	337.785579039153	882.370722555121	381.026997273188	833.155220025068	1499.23027011271	Root149
OG0000085	0	0	40.4032909801555	44.2026678971216	0	199.062724799934	Root149
OG0000086	80.5093022316022	33.66444115424	5.1084620779507	40.6664544653518	0	129.578566143353	Root149
OG0000087	279.865669662236	198.563144435178	190.870719457976	162.665817861407	543.021166933985	138.342333901841	Root149
OG0000088	96.8028514927598	50.7819536055484	37.1524514760051	76.9126421409915	0	0	Root149
OG0000089	0.958444074185741	53.6348723474331	41.7965079105057	25.6375473803305	5.88109567076518	0	Root149
OG0000090	192.647258911334	112.975582178636	485.303897405317	138.796377196962	49.0091305897099	1.25196682264109	Root149
OG0000091	1767.37087279851	1149.15566923117	260.531565975486	1425.0940130032	546.941897381162	227.231978309359	Root149
OG0000093	1322.65282237632	1278.67818011274	432.361654052009	1262.42819514179	37.2469392481795	371.208162913085	Root149
OG0000094	0	40.5114461347633	59.4439223616082	53.0432014765459	0	0.625983411320547	Root149
OG0000095	46.0053155609156	37.6585273928786	378.490599411802	3.53621343176972	937.054576875253	699.849453856372	Root149
OG0000096	141.84972297949	184.869134474131	45.0473474146562	193.607685389392	311.698070550555	1.25196682264109	Root149
OG0000097	24.9195459288293	38.7996948896325	398.924447723605	15.9129604429638	341.103548904381	1.25196682264109	Root149
OG0000098	59.4235325995159	393.132202631717	185.297851736575	114.042883174574	13.7225565651188	110.173080392416	Root149
OG0000099	105.428848160431	94.7169022305734	0	132.608003691365	0	0	Root149
OG0000100	8.62599666767167	100.99332346272	54.3354602836575	142.332590628731	0	0	Root149
OG0000102	0	0	7.43049029520102	0	0	0	Root149
OG0000103	64.2157529704446	86.7287297532961	38.5456684063553	67.1880552036248	0	0	Root149
OG0000104	578.900220808188	462.743419933705	246.134991028534	518.939321112207	11.7621913415304	3.75590046792328	Root149
OG0000105	74.7586377864878	252.198016782611	130.033580166018	249.303046939766	7.84146089435358	1.87795023396164	Root149
OG0000106	20.1273255579006	9.69992372240812	24.6134991028534	0	0	0	Root149
OG0000107	1.91688814837148	27.3880199220935	92.4167230465627	0	0	195.932807743331	Root149
OG0000108	1182.7199875452	1778.50954369095	624.161184796886	2078.40944452266	1142.89292535203	927.707415577051	Root149
OG0000109	0	47.3584511152867	7.89489593865108	0.884053357942431	301.896244432613	0.625983411320547	Root149
OG0000110	28.7533222255722	183.727966977377	18.5762257380025	132.608003691365	3.92073044717679	0.625983411320547	Root149
OG0000111	101.595071863689	61.6230448247104	13.9321693035019	27.4056540962154	3.92073044717679	139.594300724482	Root149
OG0000112	60.3819766737017	67.8994660568569	0	76.9126421409915	0	0	Root149
OG0000113	720.749943787677	764.011639076734	126.318335018417	709.01079306983	539.100436486808	4.38188387924383	Root149
OG0000114	461.970043757527	372.02060394177	373.382137333851	491.533667015992	188.195061464486	654.152664829972	Root149
OG0000115	751.420154161621	822.781765159559	446.758228998961	810.676929233209	401.874870835621	468.235591667769	Root149
OG0000116	196.481035208077	83.3052272630345	3.71524514760051	232.506033138859	219.5609050419	0	Root149
OG0000117	161.97704853739	58.1995423344487	310.687375468093	123.76747011194	1172.29840370586	162.129703532022	Root149
OG0000118	0	0	0	0	0	0	Root149
OG0000119	73.8001937123021	9.12933997403117	37.1524514760051	28.2897074541578	5.88109567076518	0	Root149
OG0000120	242.486350768992	97.5698209724582	96.1319681941632	95.4777626577826	1.96036522358839	1.87795023396164	Root149
OG0000121	97.7612955669456	142.645937094237	0	160.897711145522	1.96036522358839	1.25196682264109	Root149
OG0000123	53.6728681544015	115.257917172144	29.257555537354	19.4491738747335	258.768209513668	0.625983411320547	Root149
OG0000124	0	22.8233499350779	6.03727336485083	0	346.984644575146	0	Root149
OG0000125	211.816140395049	123.816673397798	787.167565647858	104.318296237207	1160.53621236433	553.369335607364	Root149
OG0000127	40.2546511158011	45.6466998701559	113.779382645266	88.4053357942431	1.96036522358839	0	Root149
OG0000128	149.517275572976	39.9408623863864	315.331431902593	53.0432014765459	372.469392481795	431.302570399857	Root149
OG0000129	94.8859633443884	150.063525823137	77.0913368127106	300.578141700427	1.96036522358839	1.87795023396164	Root149
OG0000130	245.36168299155	174.028043254969	180.189389658625	278.476807751866	7.84146089435358	0.625983411320547	Root149
OG0000131	0	20.5410149415701	9.75251851245134	0	1.96036522358839	0	Root149
OG0000132	123.639285569961	121.53433840429	0	71.6083219933369	1.96036522358839	0	Root149
OG0000133	430.341389309398	615.659864498727	7032.95906440776	609.112763622335	10042.9510404433	4853.87537137952	Root149
OG0000134	0.958444074185741	0.570583748376948	25.0779047463034	22.9853873065032	382.271218599737	5.00786729056438	Root149
OG0000135	514.684467837743	273.880199220935	215.48421856083	441.142625613273	9.80182611794197	421.286835818728	Root149
OG0000136	210.857696320863	191.145555706278	493.663198987418	99.8980294474947	397.954140388444	553.369335607364	Root149
OG0000137	18.2104374095291	29.0997711672244	14.860980590402	41.5505078232943	0	0.625983411320547	Root149
OG0000138	175.395265575991	358.8971777291	94.2743456203629	258.14358051919	96.0578959558313	178.405272226356	Root149
OG0000139	989.114284559685	546.04864719674	260.531565975486	731.996180376333	248.966383395726	83.2557937056328	Root149
OG0000140	470.596040425199	318.385731594337	52.0134320664071	228.085766349147	1.96036522358839	30.6731871547068	Root149
OG0000141	0	32.5232736574861	62.6947618657586	0	0	5.63385070188493	Root149
OG0000142	60.3819766737017	57.0583748376948	387.778712280803	0.884053357942431	276.411496525964	0	Root149
OG0000143	658.451078965604	690.976919284484	191.799530744876	608.228710264393	395.993775164856	5.63385070188493	Root149
OG0000144	940.233636776212	823.922932656313	224.772331429831	813.329089307037	978.222246570609	253.523281584822	Root149
OG0000146	0	50.7819536055484	67.3388183002592	0	523.417514698101	0	Root149
OG0000147	349.832087077795	124.387257146175	101.240430272114	211.288752548241	1.96036522358839	286.07441897349	Root149
OG0000149	45.0468714867298	0	58.050705431258	0	556.743723499104	0	Root149
OG0000150	144.725055202047	164.898703280938	81.2709876037611	236.042246570629	0	1.87795023396164	Root149
OG0000151	156.226384092276	260.756773008265	921.845202248376	114.042883174574	623.396141101109	699.849453856372	Root149
OG0000152	1698.36289945713	1238.16673397798	529.886839176523	1337.5727305669	474.408384108391	135.212416845238	Root149
OG0000153	164.852380759947	223.098245615387	163.006380850972	154.709337639925	576.347375734988	374.338079969687	Root149
OG0000154	0	2.85291874188474	19.0406313814526	140.564483912847	0	0	Root149
OG0000155	229.068133730392	156.339947055284	151.396239764721	47.7388813288913	405.795601282798	427.546669931934	Root149
OG0000156	71.8833055639306	125.528424642929	25.0779047463034	236.926299928572	297.975513985436	0.625983411320547	Root149
OG0000157	297.11766299758	325.803320323237	15.7897918773022	278.476807751866	13.7225565651188	5.63385070188493	Root149
OG0000158	0	0	6.50167900830089	0	0	0	Root149
OG0000160	0	0	21.827065242153	0	0	0	Root149
OG0000161	55.589756302773	23.9645174318318	76.6269311692605	38.898347749467	227.402365936254	1.87795023396164	Root149
OG0000162	14.3766611127861	29.6703549156013	123.531901157717	19.4491738747335	0	0.625983411320547	Root149
OG0000163	2.87533222255722	11.411674967539	211.304567769779	0.884053357942431	217.600539818312	235.369762656526	Root149
OG0000164	47.922203709287	18.8292636964393	38.0812627629052	83.1010156465885	333.262088010027	0	Root149
OG0000165	180.187485946919	123.246089649421	44.1185361277561	193.607685389392	613.594314983167	1.25196682264109	Root149
OG0000166	665.160187484904	349.767837755069	45.0473474146562	335.056222660181	82.3353393907126	224.728044664076	Root149
OG0000167	2131.57962098909	1712.8924126276	82.1997988906613	2342.74139854744	39.2073044717679	13.771635049052	Root149
OG0000168	115.971732976475	118.681419662405	0.464405643450064	49.5069880447762	0	0.625983411320547	Root149
OG0000169	603.819766737017	961.433616015158	201.552049257328	658.619751667111	25.4847479066491	243.507547003693	Root149
OG0000170	19.1688814837148	102.705074707851	45.0473474146562	0.884053357942431	5.88109567076518	1.25196682264109	Root149
OG0000171	1034.16115604641	726.923695432232	182.511417875875	287.31734133129	327.380992339262	3.12991705660274	Root149
OG0000172	96.8028514927598	23.9645174318318	114.243788288716	30.0578141700427	0	0.625983411320547	Root149
OG0000173	49.8390918576585	58.7701260828257	18.5762257380025	76.9126421409915	0	0	Root149
OG0000174	194.564147059705	59.3407098312026	53.8710546402074	18.5651205167911	0	1.87795023396164	Root149
OG0000175	0	0	0	0	0	0	Root149
OG0000176	141.84972297949	201.98664692544	437.93452177341	99.8980294474947	245.045652948549	1022.23091068645	Root149
OG0000177	96.8028514927598	136.369515862091	75.6981198823604	120.231256680171	1.96036522358839	0	Root149
OG0000178	7.66755259348593	104.416825952982	113.314977001816	135.260163765192	1.96036522358839	1.87795023396164	Root149
OG0000179	144.725055202047	55.9172073409409	52.4778377098572	101.66613616338	0	97.0274287546848	Root149
OG0000180	0	22.8233499350779	0	0	0	0	Root149
OG0000181	284.657890033165	216.82182438324	176.474144511024	422.577505096482	368.548662034618	233.491812422564	Root149
OG0000182	0	39.3702786380094	24.6134991028534	34.4780809597548	3.92073044717679	0	Root149
OG0000183	168.68615705669	343.491416522923	111.457354428015	113.158829816631	1.96036522358839	1.87795023396164	Root149
OG0000185	660.367967113976	418.237887560303	207.589322622178	370.418356977879	197.996887582428	3.12991705660274	Root149
OG0000186	36.4208748190582	11.411674967539	13.0033580166018	0	3.92073044717679	184.665106339561	Root149
OG0000188	423.632280790098	284.721290440097	151.396239764721	455.287479340352	5.88109567076518	1.87795023396164	Root149
OG0000189	0	29.6703549156013	17.6474144511024	70.7242686353945	354.826105469499	0.625983411320547	Root149
OG0000190	53.6728681544015	0	0	0	1.96036522358839	0	Root149
OG0000191	0	0	0	0	0	0	Root149
OG0000192	322.037208926409	361.179512722608	119.352250366666	342.128649523721	119.582278638892	73.240059124504	Root149
OG0000193	1.91688814837148	23.3939336834549	36.223640189105	1.76810671588486	388.152314270502	220.346160784833	Root149
OG0000194	163.893936685762	25.6762686769627	105.420081063164	126.419630185768	86.2560698378894	185.917073162203	Root149
OG0000196	34.5039866706867	113.546165927013	181.118200945525	58.3475216242005	513.615688580159	240.37762994709	Root149
OG0000197	119.805509273218	81.5934760179036	99.8472133417637	119.347203322228	1.96036522358839	246.011480648975	Root149
OG0000198	0	15.4057612061776	0	12.376747011194	0	0	Root149
OG0000199	29.711766299758	23.3939336834549	122.138684227367	65.4199484877399	360.707201140265	191.550923864087	Root149
OG0000200	114.054844828103	171.175124513084	66.4100070133591	129.071790259595	5.88109567076518	302.975971079145	Root149
OG0000201	8059.5562198279	5120.98914168311	688.249163592994	7475.5551947612	1138.97219490486	1129.27407402227	Root149
OG0000202	361.333415968024	321.809234084599	51.5490264229571	389.867530852612	19.6036522358839	184.665106339561	Root149
OG0000204	94.8859633443884	120.393170907536	88.2370722555121	13.2608003691365	3.92073044717679	174.023388347112	Root149
OG0000205	0.958444074185741	0	0	0	0	0	Root149
OG0000207	17.2519933353433	30.8115224123552	35.7592345456549	22.1013339485608	0	0	Root149
OG0000208	20.1273255579006	0	0	0.884053357942431	0	0.625983411320547	Root149
OG0000209	1227.76685903193	1062.99752322625	46.9049699884564	1599.25252451786	39.2073044717679	208.452475969742	Root149
OG0000211	152.392607795533	292.138879168998	16.2541975207522	150.289070850213	378.35048815256	0.625983411320547	Root149
OG0000212	0	0.570583748376948	22.7558765290531	0	0	0	Root149
OG0000213	36.4208748190582	66.187714811726	17.1830088076524	114.926936532516	3.92073044717679	0.625983411320547	Root149
OG0000214	83.3846344541595	15.4057612061776	29.257555537354	28.2897074541578	0	0	Root149
OG0000215	84.3430785283452	24.5351011802088	28.3287442504539	0	1.96036522358839	0.625983411320547	Root149
OG0000216	0	43.934948625025	159.291135703372	174.158511514659	0	1.25196682264109	Root149
OG0000217	970.903847150156	517.519459777892	0	903.502531817165	15.6829217887072	162.129703532022	Root149
OG0000218	42.1715392641726	0	13.9321693035019	0	0	0	Root149
OG0000219	0	21.1115986899471	0	9.72458693736674	0	0	Root149
OG0000220	307.660547813623	161.475200790676	223.379114499481	227.201712991205	470.487653661215	140.846267547123	Root149
OG0000221	719.791499713491	329.797406561876	24.1490934594033	124.651523469883	11.7621913415304	5.63385070188493	Root149
OG0000222	90.0937429734597	89.0110647468039	259.602754688586	0	411.676696953563	153.991919184855	Root149
OG0000224	54.6313122285872	54.776039844187	45.5117530581062	2.65216007382729	276.411496525964	0	Root149
OG0000225	0	10.841091219162	21.827065242153	0.884053357942431	164.670678781425	0	Root149
OG0000226	23.0026577804578	18.2586799480623	161.148758277172	3.53621343176972	346.984644575146	3.12991705660274	Root149
OG0000227	35.4624307448724	66.758298560103	91.0235061162125	38.898347749467	0	8.76376775848766	Root149
OG0000229	61.3404207478874	34.2350249026169	72.91168602166	0	3.92073044717679	103.28726286789	Root149
OG0000230	0.958444074185741	15.4057612061776	13.4677636600518	25.6375473803305	0	135.212416845238	Root149
OG0000231	553.022230805173	439.920069998627	621.839156579635	333.288115944297	417.557792624328	1076.06548406002	Root149
OG0000232	2.87533222255722	0.570583748376948	195.050370249027	0	905.688733297838	960.25855296572	Root149
OG0000233	0	13.6940099610468	202.945266187678	0	1.96036522358839	0	Root149
OG0000234	58.4650885253302	47.9290348636637	867.509741964719	48.6229346868337	1176.21913415304	659.786515531857	Root149
OG0000235	0	0	0	0	0	0	Root149
OG0000236	157.184828166462	49.6407861087945	84.0574214644615	50.3910414027186	272.490766078787	200.314691622575	Root149
OG0000237	33.5455425965009	0	26.9355273201037	66.3040018456824	1.96036522358839	0	Root149
OG0000238	51.75598000603	9.12933997403117	58.9795167181581	68.0721085615672	258.768209513668	0	Root149
OG0000240	0	26.8174361737166	189.477502527626	0.884053357942431	1421.26478710159	278.562618037644	Root149
OG0000241	0	111.834414681882	100.776024628664	86.6372290783583	3.92073044717679	0	Root149
OG0000242	114.054844828103	116.399084668897	30.6507724677042	0	1.96036522358839	0	Root149
OG0000244	0	128.381343384813	51.5490264229571	76.0285887830491	1.96036522358839	0	Root149
OG0000245	0	19.9704311931932	27.8643386070038	13.2608003691365	0	0	Root149
OG0000247	83.3846344541595	15.4057612061776	137.464070461219	15.0289070850213	823.353393907126	150.862002128252	Root149
OG0000248	641.199085630261	316.103396600829	358.521156743449	369.534303619936	23.5243826830607	353.680627396109	Root149
OG0000249	30.6702103739437	46.2172836185328	107.742109280415	74.2604820671642	441.082175307389	314.243672482915	Root149
OG0000250	0	0	0	0	0	0	Root149
OG0000251	0	9.69992372240812	198.301209753177	31.8259208859275	386.191949046914	162.129703532022	Root149
OG0000252	0	0	0	0	0	0	Root149
OG0000253	0.958444074185741	46.2172836185328	87.772666612062	52.1591481186034	0	68.2321918339397	Root149
OG0000254	0	16.5469287029315	156.969107486122	0	0	0	Root149
OG0000255	162.935492611576	122.675505901044	347.375421300648	94.5937092998401	3.92073044717679	376.842013614969	Root149
OG0000257	0	48.4996186120406	19.9694426683527	0	1.96036522358839	0	Root149
OG0000258	0	99.281572217589	0	0.884053357942431	1.96036522358839	0.625983411320547	Root149
OG0000259	116.93017705066	45.6466998701559	204.338483118028	2.65216007382729	1848.62440584386	484.511160362104	Root149
OG0000261	98.7197396411313	47.3584511152867	39.4744796932554	43.3186145391791	0	1.87795023396164	Root149
OG0000263	50.7975359318443	14.2645937094237	0	0	0	0	Root149
OG0000264	1682.06935019598	1929.71423701084	19.9694426683527	2397.55270673987	37.2469392481795	12.5196682264109	Root149
OG0000265	122.680841495775	26.8174361737166	91.9523174031126	0.884053357942431	678.286367361584	0.625983411320547	Root149
OG0000267	77.633970009045	317.81514784596	109.599731854215	123.76747011194	1.96036522358839	0	Root149
OG0000268	0	0	0	0	0	0	Root149
OG0000270	0	0	0	0	0	0	Root149
OG0000271	162.935492611576	301.838802891406	131.426797096368	222.781446201493	3.92073044717679	122.692748618827	Root149
OG0000272	94.8859633443884	30.2409386639783	123.996306801167	180.346885020256	0	0	Root149
OG0000273	412.130951899869	268.744945485543	105.884486706615	188.303365241738	13.7225565651188	148.98405189429	Root149
OG0000276	203.190143727377	134.087180868583	102.633647202464	161.781764503465	574.3870105114	3.12991705660274	Root149
OG0000277	0	1.1411674967539	11.1457354428015	0	0	0	Root149
OG0000278	266.447452623636	29.0997711672244	14.860980590402	88.4053357942431	413.637062177151	1.87795023396164	Root149
OG0000279	145.683499276233	121.53433840429	0	261.67979395096	11.7621913415304	2.50393364528219	Root149
OG0000280	0	0	0	0	0	0	Root149
OG0000281	237.694130398064	223.098245615387	213.626595987029	79.5648022148188	219.5609050419	0.625983411320547	Root149
OG0000282	72.8417496381163	26.2468524253396	79.877770673411	29.1737608121002	1.96036522358839	0	Root149
OG0000283	30.6702103739437	23.3939336834549	34.3660176153047	47.7388813288913	386.191949046914	0.625983411320547	Root149
OG0000284	0.958444074185741	164.328119532561	255.423103897535	99.0139760895523	245.045652948549	8.76376775848766	Root149
OG0000286	48.8806477834728	35.9467761477477	3.25083950415045	0	0	0.625983411320547	Root149
OG0000287	67.0910851930019	22.8233499350779	0.464405643450064	0.884053357942431	1.96036522358839	0	Root149
OG0000288	1083.04180382989	805.664252708251	150.003022834371	1245.63118134089	501.853497238629	282.318518505567	Root149
OG0000289	299.992995220137	342.350249026169	986.861992331385	249.303046939766	262.688939960845	1256.97468993166	Root149
OG0000290	175.395265575991	169.463373267954	559.144394713877	154.709337639925	870.402159273247	286.700402384811	Root149
OG0000291	3.83377629674296	17.6880961996854	1.39321693035019	38.0142943915245	0	0	Root149
OG0000292	111.179512605546	68.4700498052338	31.1151781111543	118.463149964286	1.96036522358839	0.625983411320547	Root149
OG0000293	85.301522602531	39.3702786380094	52.4778377098572	0	0	10.0157345811288	Root149
OG0000294	0	0	0	0	0	0	Root149
OG0000296	112.137956679732	110.693247185128	29.257555537354	181.230938378198	333.262088010027	1.87795023396164	Root149
OG0000298	0	34.8056086509938	16.7186031642023	18.5651205167911	0	0	Root149
OG0000299	0	27.3880199220935	22.7558765290531	34.4780809597548	0	4.38188387924383	Root149
OG0000300	125.556173718332	124.387257146175	174.152116293774	151.173124208156	0	2.50393364528219	Root149
OG0000301	1225.84997088356	991.674554679136	5439.11889608715	689.561619195096	4134.41025654792	5085.48923356813	Root149
OG0000302	0	19.3998474448162	81.2709876037611	36.2461876756397	1.96036522358839	185.917073162203	Root149
OG0000303	0	26.8174361737166	12.5389523731517	0	0	0	Root149
OG0000304	278.907225588051	231.657001841041	286.538282008689	152.941230924041	5.88109567076518	283.570485328208	Root149
OG0000306	0	0	0	0	0	0	Root149
OG0000307	36.4208748190582	16.5469287029315	156.969107486122	0	1.96036522358839	207.200509147101	Root149
OG0000308	253.987679659221	143.216520842614	464.405643450064	178.578778304371	433.240714413035	1355.88006892031	Root149
OG0000309	0	48.4996186120406	237.311283802983	45.086721255064	254.847479066491	0.625983411320547	Root149
OG0000310	343.122978558495	351.4795890002	0	364.229983472282	0	0.625983411320547	Root149
OG0000313	1359.07369719538	963.145367260289	92.8811286900127	1449.84750702559	41.1676696953563	11.2677014037699	Root149
OG0000314	0	0	41.7965079105057	0	0	0	Root149
OG0000315	57.5066444511445	57.6289585860718	5.57286772140076	139.680430554904	1.96036522358839	0	Root149
OG0000316	169.644601130876	160.334033293922	104.491269776264	131.723950333422	0	3.12991705660274	Root149
OG0000317	693.913509710476	415.384968818418	72.91168602166	992.79192096935	7.84146089435358	1.87795023396164	Root149
OG0000318	0	0	8.82370722555121	0	0	0	Root149
OG0000319	0	21.1115986899471	15.7897918773022	0	282.292592196729	0	Root149
OG0000320	0	4.56466998701559	12.0745467297017	1.76810671588486	0	0	Root149
OG0000321	62.2988648220732	171.745708261461	106.348892350065	184.767151809968	674.365636914408	318.625556362159	Root149
OG0000322	39.2962070416154	0	76.6269311692605	22.9853873065032	345.024279351557	1.87795023396164	Root149
OG0000324	240.569462620621	302.409386639783	27.8643386070038	505.678520743071	245.045652948549	442.570271803627	Root149
OG0000325	118.847065199032	154.628195810153	665.493287063941	273.172487604211	695.92965437388	1536.78927479194	Root149
OG0000326	0	29.6703549156013	6.96608465175095	46.8548279709489	0	0.625983411320547	Root149
OG0000327	0	0	0	0	0	0	Root149
OG0000328	86.2599666767167	101.563907211097	17.6474144511024	0	1.96036522358839	0.625983411320547	Root149
OG0000330	138.974390756932	76.4582222825111	58.050705431258	49.5069880447762	1.96036522358839	0.625983411320547	Root149
OG0000331	0	0.570583748376948	44.5829417712061	0	0	0	Root149
OG0000332	0	15.9763449545546	106.813297993515	37.1302410335821	0	0.625983411320547	Root149
OG0000333	0	10.841091219162	101.704835915564	31.8259208859275	170.55177445219	201.566658445216	Root149
OG0000334	895.186765289482	252.198016782611	809.923442176911	514.519054322495	315.618800997732	522.070165041336	Root149
OG0000335	58.4650885253302	17.6880961996854	74.7693085954603	40.6664544653518	742.978419740002	245.385497237655	Root149
OG0000336	151.434163721347	120.963754655913	82.6642045341113	76.0285887830491	0	1.25196682264109	Root149
OG0000338	343.122978558495	79.3111410243958	55.2642715705576	228.085766349147	1.96036522358839	13.771635049052	Root149
OG0000339	67.0910851930019	83.3052272630345	0	44.2026678971216	0	7.51180093584657	Root149
OG0000340	52.7144240802157	2.28233499350779	107.742109280415	0	0	0	Root149
OG0000341	214.691472617606	224.239413112141	228.023170933981	207.752539116471	1.96036522358839	0.625983411320547	Root149
OG0000343	0.958444074185741	63.9053798182182	0	118.463149964286	0	0	Root149
OG0000344	232.901910027135	155.769363306907	102.169241559014	196.25984546322	197.996887582428	1.87795023396164	Root149
OG0000345	0	4.56466998701559	0	0	0	0	Root149
OG0000346	0	13.1234262126698	145.82337204332	0	0	142.724217781085	Root149
OG0000347	0	62.7642123214643	0	0	0	0	Root149
OG0000348	1656.19136019296	1432.73579217452	419.358296035408	1161.64611233635	376.390122928972	491.39697788663	Root149
OG0000349	50.7975359318443	14.8351774578007	106.813297993515	49.5069880447762	415.59742740074	0.625983411320547	Root149
OG0000350	37.3793188932439	34.2350249026169	31.5795837546043	0	0	0	Root149
OG0000351	34.5039866706867	62.7642123214643	31.1151781111543	144.984750702559	166.631044005014	1.25196682264109	Root149
OG0000352	135.140614460189	224.809996860518	0	114.042883174574	3.92073044717679	1.87795023396164	Root149
OG0000353	60.3819766737017	11.9822587159159	6.03727336485083	0	0	0	Root149
OG0000354	0	11.411674967539	20.8982539552529	0	0	0	Root149
OG0000355	322.995653000595	338.926746535907	7160.67061635653	149.405017492271	6835.79353465273	4810.68251599841	Root149
OG0000356	98.7197396411313	67.8994660568569	513.63264165577	149.405017492271	368.548662034618	798.754832845018	Root149
OG0000358	182.104374095291	49.6407861087945	112.386165714915	64.5358951297975	3.92073044717679	0	Root149
OG0000360	291.366998552465	85.5875622565422	192.263936388326	353.621343176973	217.600539818312	162.129703532022	Root149
OG0000361	216.608360765977	88.440480998427	22.7558765290531	144.984750702559	1.96036522358839	163.381670354663	Root149
OG0000362	113.096400753917	29.0997711672244	25.0779047463034	15.9129604429638	3.92073044717679	0	Root149
OG0000364	0	0	0	0	0	0	Root149
OG0000365	78.5924140832308	75.8876385341341	10.6813297993515	74.2604820671642	152.908487439895	0.625983411320547	Root149
OG0000367	0	13.6940099610468	33.4372063284046	0.884053357942431	1.96036522358839	201.566658445216	Root149
OG0000368	0	49.6407861087945	33.4372063284046	0	0	0	Root149
OG0000369	66.1326411188161	220.245326873502	321.833110910894	433.186145391791	346.984644575146	595.310224165841	Root149
OG0000370	14.3766611127861	0	0	0	0	0	Root149
OG0000371	0	0	20.8982539552529	0	0	0	Root149
OG0000373	32.5870985223152	0	30.6507724677042	27.4056540962154	335.222453233615	358.688494686674	Root149
OG0000374	0	1.71175124513084	21.827065242153	0	0	0	Root149
OG0000375	178.270597798548	128.381343384813	0	231.621979780917	3.92073044717679	0.625983411320547	Root149
OG0000377	23.0026577804578	129.522510881567	3.25083950415045	40.6664544653518	1.96036522358839	1.25196682264109	Root149
OG0000378	0	44.505532373402	95.2031569072631	53.0432014765459	150.948122216306	215.964276905589	Root149
OG0000380	76.6755259348593	230.515834344287	382.670250202852	64.5358951297975	335.222453233615	228.483945132	Root149
OG0000381	39.2962070416154	63.9053798182182	44.5829417712061	41.5505078232943	119.582278638892	1.25196682264109	Root149
OG0000382	32.5870985223152	0	47.3693756319065	43.3186145391791	0	0	Root149
OG0000383	646.949750075375	450.761161217789	17.6474144511024	653.315431519457	13.7225565651188	219.720177373512	Root149
OG0000384	68.0495292671876	2.28233499350779	0	168.854191367004	1.96036522358839	0	Root149
OG0000385	192.647258911334	361.750096470985	111.921760071465	325.331635722815	337.182818457204	408.767167592317	Root149
OG0000386	40.2546511158011	57.6289585860718	91.4879117596626	98.1299227316099	3.92073044717679	197.810757977293	Root149
OG0000387	62.2988648220732	58.1995423344487	160.219946990272	95.4777626577826	956.658229111137	179.031255637677	Root149
OG0000388	226.192801507835	144.928272087745	47.3693756319065	249.303046939766	3.92073044717679	185.291089750882	Root149
OG0000389	0	13.1234262126698	64.0879787961088	35.3621343176972	0	1.25196682264109	Root149
OG0000390	0	0	19.5050370249027	0	0	0	Root149
OG0000391	0	0	13.4677636600518	0	0	0	Root149
OG0000392	299.034551145951	303.550554136537	39.4744796932554	567.562255799041	15.6829217887072	1.87795023396164	Root149
OG0000393	233.860354101321	395.414537625225	272.141707061737	426.997771886194	678.286367361584	225.980011486718	Root149
OG0000394	63.2573088962589	0	0	0	3.92073044717679	0	Root149
OG0000395	46.9637596351013	22.8233499350779	0	0	1.96036522358839	1.87795023396164	Root149
OG0000396	0	37.6585273928786	16.2541975207522	0.884053357942431	0	0	Root149
OG0000397	53.6728681544015	0	77.0913368127106	0	0	56.9644904301698	Root149
OG0000398	117.888621124846	80.4523085211497	37.6168571194552	73.3764287092218	0	196.558791154652	Root149
OG0000399	7.66755259348593	30.2409386639783	5.57286772140076	35.3621343176972	5.88109567076518	247.263447471616	Root149
OG0000400	884.643880473439	621.936285730874	0	1368.51459809488	13.7225565651188	3.12991705660274	Root149
OG0000401	4.79222037092871	45.0761161217789	36.223640189105	80.4488555727612	0	13.771635049052	Root149
OG0000402	88.1768548250882	85.5875622565422	61.7659505788585	251.07115365565	11.7621913415304	0.625983411320547	Root149
OG0000403	3.83377629674296	1.1411674967539	0	0	0	0	Root149
OG0000404	0	0	0	0	0	0	Root149
OG0000405	302.868327442694	433.073065018104	258.673943401685	286.433287973348	256.80784429008	443.822238626268	Root149
OG0000406	0	31.9526899091091	36.688045832555	0.884053357942431	0	0	Root149
OG0000408	77.633970009045	48.4996186120406	113.779382645266	0.884053357942431	11.7621913415304	96.4014453433643	Root149
OG0000410	222.359025211092	183.157383229	31.5795837546043	169.738244724947	0	1.87795023396164	Root149
OG0000411	425.549168938469	617.371615743858	852.184355730867	717.851326649254	1932.92011045816	646.014880482805	Root149
OG0000413	441.842718199627	228.233499350779	7.43049029520102	236.926299928572	3.92073044717679	3.75590046792328	Root149
OG0000414	0	9.12933997403117	0	0	0	0	Root149
OG0000415	3144.65500740342	2007.3136267901	613.944260640984	2011.22138931903	2370.08155531837	1113.62448873925	Root149
OG0000416	0	0	0	13.2608003691365	0	0	Root149
OG0000419	160.060160389019	58.7701260828257	109.135326210765	225.43360627532	231.323096383431	210.330426203704	Root149
OG0000420	42.1715392641726	77.599389779265	124.925118088067	63.651841771855	278.371861749552	1.25196682264109	Root149
OG0000421	0	57.6289585860718	6.03727336485083	56.5794149083156	1.96036522358839	5.63385070188493	Root149
OG0000422	0	17.6880961996854	0	0	0	0	Root149
OG0000423	216.608360765977	82.7346435146575	72.91168602166	61.8837350559702	5.88109567076518	0.625983411320547	Root149
OG0000424	232.901910027135	655.030143136737	756.052387536704	569.330362514926	2650.41378229151	983.41993918458	Root149
OG0000425	40.2546511158011	39.9408623863864	0	5.30432014765459	0	0.625983411320547	Root149
OG0000426	0.958444074185741	15.4057612061776	0	24.7534940223881	1.96036522358839	217.21624372823	Root149
OG0000427	0	0	31.1151781111543	0	0	0	Root149
OG0000428	263.572120401079	170.604540764708	0	94.5937092998401	1.96036522358839	0	Root149
OG0000430	513.726023763557	530.072302242185	270.748490131387	358.041609966685	433.240714413035	597.814157811123	Root149
OG0000432	0.958444074185741	79.3111410243958	39.0100740498053	109.622616384861	0	0	Root149
OG0000433	44.0884274125441	46.7878673669098	350.161855161348	47.7388813288913	121.54264386248	709.23920502618	Root149
OG0000434	0	6.27642123214643	0	0	0	0	Root149
OG0000436	0.958444074185741	15.4057612061776	154.182673625421	0.884053357942431	323.460261892085	135.212416845238	Root149
OG0000437	0	8.55875622565422	0	34.4780809597548	50.9694958132983	0	Root149
OG0000438	191.688814837148	126.669592139683	91.0235061162125	24.7534940223881	0	98.9053789886465	Root149
OG0000439	223.317469285278	157.481114552038	67.8032239437093	75.1445354251067	480.289479779157	230.987878777282	Root149
OG0000440	6.70910851930019	33.66444115424	8.35930158210115	99.0139760895523	0	0	Root149
OG0000441	3.83377629674296	52.4937048506792	566.574885009078	4.42026678971216	1932.92011045816	338.031042113096	Root149
OG0000442	69.9664174155591	39.9408623863864	67.3388183002592	0	135.265200427599	1.25196682264109	Root149
OG0000444	80.5093022316022	116.399084668897	9.75251851245134	184.767151809968	0	0.625983411320547	Root149
OG0000445	0	0	0	0	0	0	Root149
OG0000447	320.120320778037	349.197254006692	539.174952045524	129.955843617537	170.55177445219	210.956409615024	Root149
OG0000448	0	9.69992372240812	15.7897918773022	0.884053357942431	317.57916622132	0	Root149
OG0000450	0	23.9645174318318	14.396574946952	18.5651205167911	0	0	Root149
OG0000451	27.7948781513865	91.8639834886887	20.4338483118028	11.4926936532516	403.835236059209	1.25196682264109	Root149
OG0000453	0	85.5875622565422	186.691068666926	124.651523469883	348.945009798734	0.625983411320547	Root149
OG0000454	0	29.0997711672244	75.2337142389103	24.7534940223881	0	0	Root149
OG0000455	258.77990003015	230.515834344287	81.2709876037611	349.20107638726	446.963270978154	1.25196682264109	Root149
OG0000456	0	5.13525373539253	6.96608465175095	0	0	10.6417179924493	Root149
OG0000458	0	0	20.4338483118028	35.3621343176972	0	88.8896444075177	Root149
OG0000459	157.184828166462	45.0761161217789	10.2169241559014	0.884053357942431	1.96036522358839	0	Root149
OG0000460	6.70910851930019	11.9822587159159	34.3660176153047	38.0142943915245	0	0	Root149
OG0000461	116.93017705066	27.3880199220935	459.761587015563	0.884053357942431	1195.82278638892	357.436527864032	Root149
OG0000465	0	0	0	1.76810671588486	0	0	Root149
OG0000466	0.958444074185741	15.9763449545546	15.7897918773022	1.76810671588486	399.914505612032	0	Root149
OG0000467	342.16453448431	178.592713241985	75.6981198823604	457.939639414179	13.7225565651188	10.6417179924493	Root149
OG0000468	0	0	0	0	0	0	Root149
OG0000469	105.428848160431	56.4877910893179	0	51.275094760661	3.92073044717679	133.334466611277	Root149
OG0000470	769.63059157115	533.495804732447	207.589322622178	792.111808716418	31.3658435774143	188.421006807485	Root149
OG0000472	0	28.5291874188474	0	0	0	0	Root149
OG0000473	44.0884274125441	30.8115224123552	0	37.1302410335821	3.92073044717679	0	Root149
OG0000474	0	45.0761161217789	13.0033580166018	16.7970138009062	0	0	Root149
OG0000475	183.062818169477	15.4057612061776	13.9321693035019	22.1013339485608	0	0	Root149
OG0000478	76.6755259348593	41.0820298831403	13.9321693035019	76.0285887830491	0	0.625983411320547	Root149
OG0000479	0	14.8351774578007	40.4032909801555	0	0	0	Root149
OG0000480	85.301522602531	27.3880199220935	32.5083950415045	0	248.966383395726	0	Root149
OG0000481	0	13.6940099610468	12.5389523731517	0	1.96036522358839	176.527321992394	Root149
OG0000482	108.304180382989	275.591950466066	151.396239764721	152.057177566098	29.4054783538259	172.771421524471	Root149
OG0000483	0	0.570583748376948	49.6914038491568	0	0	0	Root149
OG0000485	0	0	0	0	0	0	Root149
OG0000486	17.2519933353433	56.4877910893179	208.053728265629	28.2897074541578	639.079062889817	592.806290520558	Root149
OG0000487	0	13.6940099610468	0	0	0	0	Root149
OG0000489	2344.35420545832	1929.71423701084	1025.87206638119	1855.62799832116	1952.52376269404	2463.24472354635	Root149
OG0000490	7825.69586572657	8692.84340652281	227.094359647081	12816.1215300914	1319.32579547499	444.448222037589	Root149
OG0000491	29.711766299758	194.569058196539	222.914708856031	177.694724946429	546.941897381162	0	Root149
OG0000492	0	0.570583748376948	0	0.884053357942431	1.96036522358839	243.507547003693	Root149
OG0000493	0	0	0	0	0	0	Root149
OG0000494	0	0	8.35930158210115	0	0	0	Root149
OG0000495	0	46.2172836185328	0	0	3.92073044717679	0	Root149
OG0000496	0	0	0	0	0	0	Root149
OG0000497	91.0521870476454	173.457459506592	72.91168602166	118.463149964286	11.7621913415304	497.656811999835	Root149
OG0000498	0	0	13.4677636600518	0	0	0	Root149
OG0000499	1.91688814837148	14.2645937094237	61.7659505788585	0	205.838348476781	447.578139094191	Root149
OG0000500	66.1326411188161	0	41.3321022670557	75.1445354251067	0	0	Root149
OG0000502	0	13.1234262126698	0	0	0	158.373803064098	Root149
OG0000504	29.711766299758	0.570583748376948	0	21.2172805906184	1.96036522358839	0	Root149
OG0000505	0	0.570583748376948	0	0	0	0	Root149
OG0000506	0	57.0583748376948	0	15.0289070850213	0	0	Root149
OG0000509	0	47.3584511152867	26.0067160332036	118.463149964286	0	0	Root149
OG0000510	30.6702103739437	23.3939336834549	55.2642715705576	148.520964134328	0	0	Root149
OG0000511	0	41.0820298831403	11.1457354428015	0	0	0	Root149
OG0000512	0	8.55875622565422	259.138349045136	48.6229346868337	1.96036522358839	296.090153554619	Root149
OG0000513	0	15.9763449545546	0	24.7534940223881	1.96036522358839	0	Root149
OG0000514	53.6728681544015	35.9467761477477	45.5117530581062	27.4056540962154	0	0	Root149
OG0000515	0	82.7346435146575	79.4133650299609	99.0139760895523	335.222453233615	1.25196682264109	Root149
OG0000516	157.184828166462	100.422739714343	102.169241559014	149.405017492271	701.810750044645	0	Root149
OG0000517	133.223726311818	142.07535334586	0	30.0578141700427	1.96036522358839	1.25196682264109	Root149
OG0000518	40.2546511158011	12.5528424642929	0	0	0	0	Root149
OG0000519	92.9690751960169	67.3288823084799	260.067160332036	152.941230924041	623.396141101109	571.52285453566	Root149
OG0000520	125.556173718332	42.7937811282711	156.969107486122	136.144217123134	2954.27039194771	467.609608256449	Root149
OG0000521	869.308775286467	511.813622294123	886.085967702722	693.097832626866	1793.73417958338	734.904524890322	Root149
OG0000522	0.958444074185741	54.776039844187	83.5930158210115	135.260163765192	25.4847479066491	245.385497237655	Root149
OG0000523	161.97704853739	154.057612061776	225.701142716731	106.086402953092	1217.38680384839	323.633423652723	Root149
OG0000524	33.5455425965009	45.6466998701559	17.6474144511024	3.53621343176972	0	0	Root149
OG0000525	0	22.252766186701	0	0	0	0	Root149
OG0000526	0	18.8292636964393	0	0	0	0	Root149
OG0000527	22.044213706272	37.6585273928786	45.0473474146562	57.463468266258	0	0	Root149
OG0000528	38.3377629674296	50.7819536055484	0	73.3764287092218	0	0	Root149
OG0000529	88.1768548250882	268.744945485543	230.809604794682	47.7388813288913	5.88109567076518	0.625983411320547	Root149
OG0000532	518.518244134486	663.588899362391	14.396574946952	316.49110214339	5.88109567076518	2.50393364528219	Root149
OG0000533	77.633970009045	21.682182438324	181.118200945525	67.1880552036248	235.243826830607	174.649371758433	Root149
OG0000534	29.711766299758	100.422739714343	0	130.83989697548	0	0.625983411320547	Root149
OG0000535	18.2104374095291	41.0820298831403	0	0	0	0	Root149
OG0000536	0	20.5410149415701	23.2202821725032	0	0	0	Root149
OG0000537	0	86.7287297532961	148.14540026057	22.1013339485608	52.9298610368866	344.916859637622	Root149
OG0000539	0	28.5291874188474	76.1625255258105	0	1.96036522358839	0	Root149
OG0000540	84.3430785283452	35.9467761477477	71.0540634478597	108.738563026919	160.749948334248	0	Root149
OG0000541	0	0	42.7253191974059	31.8259208859275	0	0	Root149
OG0000542	0	0	23.6846878159532	0	0	96.4014453433643	Root149
OG0000543	348.87364300361	328.085655316745	101.240430272114	654.199484877399	5.88109567076518	219.094193962192	Root149
OG0000544	0	0	0	0	0	0	Root149
OG0000545	38.3377629674296	0	19.0406313814526	0	0	0	Root149
OG0000546	3.83377629674296	18.8292636964393	162.541975207522	0	0	0	Root149
OG0000547	5.75066444511445	43.934948625025	24.1490934594033	158.245551071695	1.96036522358839	1.25196682264109	Root149
OG0000548	0	39.3702786380094	18.5762257380025	50.3910414027186	1.96036522358839	80.12587664903	Root149
OG0000549	366.125636338953	376.585273928786	453.259908007262	715.199166575427	686.127828255938	906.423979592152	Root149
OG0000550	0	20.5410149415701	45.5117530581062	0	0	0	Root149
OG0000551	0	9.12933997403117	65.945601369909	57.463468266258	0	0	Root149
OG0000552	27.7948781513865	66.758298560103	132.820014026718	74.2604820671642	7.84146089435358	517.062297750772	Root149
OG0000553	13.4182170386004	35.9467761477477	8.35930158210115	0	1.96036522358839	0	Root149
OG0000554	50.7975359318443	86.7287297532961	94.738751263813	70.7242686353945	1.96036522358839	0	Root149
OG0000555	0	17.1175124513084	18.1118200945525	0	0	0	Root149
OG0000556	65.1741970446304	7.98817247727728	11.6101410862516	0	378.35048815256	0	Root149
OG0000557	0.958444074185741	27.3880199220935	0	0	0	0	Root149
OG0000558	0	18.2586799480623	0	0	0	0	Root149
OG0000559	25.877990003015	13.6940099610468	0	61.8837350559702	0	0.625983411320547	Root149
OG0000560	29.711766299758	74.1758872890033	97.0607794810633	61.8837350559702	0	364.948328799879	Root149
OG0000561	0	43.3643648766481	280.036603000388	6.18837350559702	364.627931587441	119.562831562225	Root149
OG0000562	0	15.4057612061776	0	78.6807488568764	0	0	Root149
OG0000563	107.345736308803	29.0997711672244	0.928811286900127	46.8548279709489	0	0.625983411320547	Root149
OG0000564	0	14.8351774578007	8.35930158210115	18.5651205167911	360.707201140265	0	Root149
OG0000565	0	0.570583748376948	51.084620779507	24.7534940223881	494.012036344275	207.200509147101	Root149
OG0000566	0	0	0	0	0	0	Root149
OG0000567	22.044213706272	82.1640597662806	68.7320352306094	41.5505078232943	329.34135756285	0	Root149
OG0000568	105.428848160431	108.981495939997	112.850571358365	101.66613616338	201.917618029605	93.8975116980821	Root149
OG0000569	0	21.682182438324	3.71524514760051	22.9853873065032	768.463167646651	0.625983411320547	Root149
OG0000572	0	0	36.688045832555	0	0	0	Root149
OG0000573	0	0	14.396574946952	12.376747011194	0	0	Root149
OG0000574	18.2104374095291	0	43.1897248408559	51.275094760661	448.923636201742	0.625983411320547	Root149
OG0000575	0.958444074185741	64.4759635665952	83.5930158210115	110.506669742804	1.96036522358839	0.625983411320547	Root149
OG0000577	96.8028514927598	218.533575628371	138.392881748119	96.361816015725	1.96036522358839	0.625983411320547	Root149
OG0000578	25.877990003015	35.9467761477477	0	0.884053357942431	0	0	Root149
OG0000579	20.1273255579006	0	26.9355273201037	38.898347749467	580.268106182165	0	Root149
OG0000580	0	13.6940099610468	79.4133650299609	0	207.79871370037	0	Root149
OG0000581	28.7533222255722	134.65776461696	42.7253191974059	0	0	0.625983411320547	Root149
OG0000582	53.6728681544015	182.016215732247	177.402955797924	55.6953615503732	345.024279351557	0	Root149
OG0000583	0.958444074185741	11.411674967539	9.75251851245134	52.1591481186034	0	204.070592090498	Root149
OG0000584	64.2157529704446	22.8233499350779	0	38.898347749467	607.713219312402	0	Root149
OG0000585	0.958444074185741	0	0	28.2897074541578	0	0	Root149
OG0000588	0	15.4057612061776	139.786098678469	0	0	0	Root149
OG0000589	63.2573088962589	77.028806030888	14.860980590402	43.3186145391791	0	0	Root149
OG0000590	216.608360765977	118.110835914028	7.43049029520102	87.5212824363007	3.92073044717679	0	Root149
OG0000591	4.79222037092871	47.3584511152867	602.798525198183	30.0578141700427	693.969289150292	1461.67126543348	Root149
OG0000592	104.470404086246	98.7109884692121	273.534923992087	30.9418675279851	362.667566363853	177.153305403715	Root149
OG0000593	0	0	7.89489593865108	0	9.80182611794197	0	Root149
OG0000594	0	1.1411674967539	53.4066489967573	45.9707746130064	0	0	Root149
OG0000595	48.8806477834728	23.9645174318318	40.8676966236056	89.2893891521855	0	0	Root149
OG0000597	45.0468714867298	21.1115986899471	39.9388853367055	76.9126421409915	0	0.625983411320547	Root149
OG0000598	461.970043757527	318.385731594337	17.6474144511024	500.374200595416	7.84146089435358	1.87795023396164	Root149
OG0000599	49.8390918576585	17.1175124513084	72.91168602166	27.4056540962154	0	0	Root149
OG0000600	0	0	0	0	0	0	Root149
OG0000601	72.8417496381163	176.310378248477	137.928476104669	27.4056540962154	0	0.625983411320547	Root149
OG0000602	22.044213706272	22.252766186701	26.0067160332036	0.884053357942431	0	0	Root149
OG0000603	23.9611018546435	176.880961996854	35.7592345456549	95.4777626577826	0	1.25196682264109	Root149
OG0000604	0	11.9822587159159	0	0	0	0	Root149
OG0000605	313.411212258737	116.399084668897	91.9523174031126	163.54987121935	486.170575449922	1.25196682264109	Root149
OG0000607	46.9637596351013	0	0	11.4926936532516	0	0.625983411320547	Root149
OG0000608	33.5455425965009	13.6940099610468	17.6474144511024	32.70997424387	0	0	Root149
OG0000609	0	42.2231973798942	234.989255585732	66.3040018456824	205.838348476781	262.287049343309	Root149
OG0000610	190.730370762962	207.121900660832	7.43049029520102	167.08608465112	1.96036522358839	0.625983411320547	Root149
OG0000612	0.958444074185741	0	143.03693818262	54.8113081924307	15.6829217887072	0	Root149
OG0000613	0	34.8056086509938	0	31.8259208859275	0	0	Root149
OG0000614	93.9275192702026	35.3761923993708	56.6574885009078	103.434242879264	1.96036522358839	0	Root149
OG0000615	3.83377629674296	138.651850855598	75.2337142389103	11.4926936532516	190.155426688074	0	Root149
OG0000616	24.9195459288293	12.5528424642929	4.64405643450064	0	0	204.696575501819	Root149
OG0000617	27.7948781513865	4.56466998701559	0	0	0	171.51945470183	Root149
OG0000618	0	5.13525373539253	0	0	0	1.87795023396164	Root149
OG0000619	0	0.570583748376948	43.1897248408559	43.3186145391791	0	0	Root149
OG0000620	426.507613012655	413.673217573288	36.688045832555	392.519690926439	27.4451131302375	177.779288815035	Root149
OG0000621	8.62599666767167	0.570583748376948	10.2169241559014	2.65216007382729	0	183.41313951692	Root149
OG0000622	33.5455425965009	114.11674967539	71.9828747347599	51.275094760661	0	0	Root149
OG0000624	59.4235325995159	69.0406335536107	12.5389523731517	0	0	0	Root149
OG0000625	0	0	0	0	0	0	Root149
OG0000626	41.2130951899869	39.9408623863864	55.7286772140076	0	0	1.25196682264109	Root149
OG0000627	0	15.9763449545546	0.928811286900127	0	0	0	Root149
OG0000629	0	70.1818010503646	193.192747675226	0.884053357942431	1.96036522358839	4.38188387924383	Root149
OG0000630	62.2988648220732	0	56.1930828574577	0	0	190.298957041446	Root149
OG0000631	1547.88717980997	1229.03739400395	105.884486706615	1441.00697344616	15.6829217887072	143.350201192405	Root149
OG0000632	0	14.2645937094237	51.5490264229571	97.2458693736674	205.838348476781	0	Root149
OG0000633	343.122978558495	190.574971957901	5.1084620779507	206.868485758529	7.84146089435358	92.0195614641205	Root149
OG0000634	18.2104374095291	0	149.07421154747	0	0	0	Root149
OG0000635	0	24.5351011802088	210.375756482879	19.4491738747335	7.84146089435358	168.389537645227	Root149
OG0000636	6.70910851930019	47.3584511152867	40.4032909801555	101.66613616338	0	0.625983411320547	Root149
OG0000638	49.8390918576585	35.9467761477477	198.301209753177	38.898347749467	450.884001425331	1.25196682264109	Root149
OG0000639	7.66755259348593	0.570583748376948	74.3049029520102	12.376747011194	341.103548904381	128.952582732033	Root149
OG0000640	245.36168299155	281.297787949836	78.4845537430608	347.432969671375	541.060801710397	6.25983411320547	Root149
OG0000641	0.958444074185741	14.2645937094237	210.375756482879	0.884053357942431	382.271218599737	301.098020845183	Root149
OG0000642	0.958444074185741	50.7819536055484	319.975488337094	76.9126421409915	21.5640174594723	379.345947260252	Root149
OG0000643	0	15.4057612061776	0	33.5940276018124	333.262088010027	1.25196682264109	Root149
OG0000644	0	0	20.8982539552529	0	201.917618029605	0	Root149
OG0000645	479.22203709287	356.614842735593	1689.97213651478	380.142943915245	717.493671833352	1326.45884858824	Root149
OG0000649	66.1326411188161	23.3939336834549	0	0	3.92073044717679	0	Root149
OG0000650	0	34.2350249026169	47.3693756319065	0	0	0	Root149
OG0000651	82.4261903799737	23.3939336834549	57.1218941443578	59.2315749821429	339.143183680792	0.625983411320547	Root149
OG0000652	76.6755259348593	89.0110647468039	23.2202821725032	83.1010156465885	0	0	Root149
OG0000653	1.91688814837148	110.693247185128	35.2948289022048	139.680430554904	3.92073044717679	112.677014037699	Root149
OG0000654	0	32.5232736574861	117.494627792866	0	21.5640174594723	0	Root149
OG0000655	0.958444074185741	11.9822587159159	54.7998659271075	0	0	0	Root149
OG0000658	0	0	0	0	0	0	Root149
OG0000659	684.329068968619	721.78844169684	346.446610013747	838.966636687367	752.780245857943	1005.3293585808	Root149
OG0000660	32.5870985223152	15.9763449545546	29.257555537354	0	0	0	Root149
OG0000661	1035.1196001206	600.824687040927	62.6947618657586	1203.19662015965	29.4054783538259	6.88581752452602	Root149
OG0000662	5.75066444511445	77.028806030888	24.1490934594033	15.9129604429638	1.96036522358839	0	Root149
OG0000663	0.958444074185741	65.0465473149721	60.3727336485083	0	0	301.724004256504	Root149
OG0000664	124.597729644146	43.934948625025	15.3253862338521	127.30368354371	3.92073044717679	0	Root149
OG0000666	513.726023763557	447.908242475904	191.799530744876	654.199484877399	19.6036522358839	117.684881328263	Root149
OG0000668	0	20.5410149415701	248.921424889234	0.884053357942431	166.631044005014	132.082499788635	Root149
OG0000670	34.5039866706867	98.1404047208351	168.579248572373	102.550189521322	0	0.625983411320547	Root149
OG0000671	0	23.9645174318318	46.9049699884564	41.5505078232943	0	77.6219430037479	Root149
OG0000672	0	17.6880961996854	0	0	0	0	Root149
OG0000673	52.7144240802157	0.570583748376948	41.7965079105057	45.9707746130064	993.905168359316	133.960450022597	Root149
OG0000674	85.301522602531	143.787104590991	112.850571358365	17.6810671588486	301.896244432613	325.511373886685	Root149
OG0000675	24.9195459288293	21.1115986899471	62.2303562223085	11.4926936532516	9.80182611794197	105.791196513172	Root149
OG0000676	113.096400753917	201.416063177063	732.36769972075	285.549234615405	7.84146089435358	679.817984694114	Root149
OG0000678	0	49.0702023604176	74.7693085954603	0	0	0	Root149
OG0000679	0	0	0	0	0	0	Root149
OG0000680	291.366998552465	300.697635394652	0	443.794785687101	11.7621913415304	0	Root149
OG0000681	0	0	0	0	0	0	Root149
OG0000682	24.9195459288293	0	0	0	1.96036522358839	0	Root149
OG0000683	0	10.2705074707851	68.7320352306094	0	0	0	Root149
OG0000684	2457.45060621224	761.729304083226	75.2337142389103	2482.42182910235	437.161444860212	219.720177373512	Root149
OG0000685	0.958444074185741	1.71175124513084	63.6235731526587	0.884053357942431	5.88109567076518	547.109501494158	Root149
OG0000687	66.1326411188161	116.969668417274	420.287107322308	82.2169622886461	1256.59410832016	1258.2266567543	Root149
OG0000689	22.044213706272	46.2172836185328	381.741438915952	0	19.6036522358839	425.042736286652	Root149
OG0000690	24.9195459288293	75.8876385341341	35.2948289022048	0.884053357942431	0	0	Root149
OG0000691	55.589756302773	52.4937048506792	0	71.6083219933369	0	0	Root149
OG0000692	0	13.1234262126698	17.1830088076524	0	5.88109567076518	0	Root149
OG0000693	0	0	56.6574885009078	0	0	0	Root149
OG0000694	0	22.8233499350779	0	0	0	0.625983411320547	Root149
OG0000695	129.389950015075	237.933423073187	253.101075680285	51.275094760661	1.96036522358839	4.38188387924383	Root149
OG0000696	515.642911911929	494.125526094437	901.875759580024	312.070835353678	1274.23739533246	1046.01828031663	Root149
OG0000697	252.07079151085	287.574209181982	110.992948784565	192.72363203145	813.551567789184	8.76376775848766	Root149
OG0000698	0	0	18.1118200945525	0	0	0	Root149
OG0000699	0	0	20.8982539552529	0	0	0	Root149
OG0000700	33.5455425965009	24.5351011802088	86.3794496817118	0	0	0	Root149
OG0000702	12.4597729644146	0	11.1457354428015	64.5358951297975	0	0	Root149
OG0000703	208.940808172492	179.733880738739	502.951311856419	181.230938378198	50.9694958132983	351.176693750827	Root149
OG0000705	0	19.9704311931932	0	0.884053357942431	0	0	Root149
OG0000706	81.467746305788	28.5291874188474	31.1151781111543	17.6810671588486	0	0.625983411320547	Root149
OG0000707	84.3430785283452	113.546165927013	55.2642715705576	61.8837350559702	5.88109567076518	594.058257343199	Root149
OG0000709	1.91688814837148	33.66444115424	310.687375468093	0.884053357942431	874.322889720424	750.554110173336	Root149
OG0000710	40.2546511158011	0	185.297851736575	0	0	0	Root149
OG0000711	0.958444074185741	11.9822587159159	431.897248408559	92.8256025839553	1056.63685551414	246.011480648975	Root149
OG0000712	42.1715392641726	55.9172073409409	266.568839340337	21.2172805906184	1017.42955104238	920.195614641205	Root149
OG0000714	149.517275572976	213.968905641356	14.860980590402	207.752539116471	5.88109567076518	1.25196682264109	Root149
OG0000715	0	14.8351774578007	9.75251851245134	28.2897074541578	1.96036522358839	0	Root149
OG0000716	0.958444074185741	13.6940099610468	54.7998659271075	52.1591481186034	0	0	Root149
OG0000717	105.428848160431	26.2468524253396	32.5083950415045	26.5216007382729	350.905375022323	0	Root149
OG0000718	678.578404523505	1256.42541392604	42.2609135539558	747.909140819297	744.93878496359	350.550710339507	Root149
OG0000719	0	10.841091219162	10.2169241559014	30.0578141700427	1.96036522358839	0	Root149
OG0000721	2627.09520734312	1310.06028627347	580.50705431258	2195.988541129	1393.81967397135	928.333398988372	Root149
OG0000722	0	10.841091219162	29.257555537354	34.4780809597548	215.640174594723	195.306824332011	Root149
OG0000723	36.4208748190582	87.86989725005	23.6846878159532	0.884053357942431	290.134053091082	1.25196682264109	Root149
OG0000724	89.1352988992739	52.4937048506792	212.233379056679	86.6372290783583	327.380992339262	430.676586988537	Root149
OG0000725	101.595071863689	79.3111410243958	89.6302891858623	67.1880552036248	148.987756992718	175.275355169753	Root149
OG0000729	0	50.2113698571714	45.0473474146562	0	0	0	Root149
OG0000730	44.0884274125441	86.7287297532961	111.921760071465	22.1013339485608	3.92073044717679	0	Root149
OG0000731	71.8833055639306	14.8351774578007	27.3999329635538	39.7824011074094	0	0	Root149
OG0000732	402.546511158011	327.515071568368	22.7558765290531	576.402789378465	15.6829217887072	3.12991705660274	Root149
OG0000733	265.48900854945	323.52098532973	103.098052845914	323.56352900693	135.265200427599	146.480118249008	Root149
OG0000734	0	0	0	0	0	0	Root149
OG0000735	0	2.28233499350779	0	89.2893891521855	1.96036522358839	0	Root149
OG0000736	940.233636776212	634.489128195166	200.623237970428	596.736016611141	49.0091305897099	134.586433433918	Root149
OG0000737	0	5.13525373539253	0	0.884053357942431	0	0	Root149
OG0000738	4.79222037092871	15.4057612061776	14.396574946952	39.7824011074094	0	0	Root149
OG0000739	0	0	0	0	0	0	Root149
OG0000740	68.0495292671876	29.0997711672244	383.599061489753	68.0721085615672	286.213322643906	208.452475969742	Root149
OG0000742	31.6286544481295	119.822587159159	8.35930158210115	92.8256025839553	1.96036522358839	1.25196682264109	Root149
OG0000743	94.8859633443884	71.8935522954955	79.4133650299609	106.086402953092	7.84146089435358	0.625983411320547	Root149
OG0000744	0	11.9822587159159	46.9049699884564	65.4199484877399	0	3.75590046792328	Root149
OG0000745	128.431505940889	446.767074979151	419.822701678858	157.361497713753	352.865740245911	3.12991705660274	Root149
OG0000746	2175.66804840163	4111.05590705591	104.955675419714	3921.66069583263	378.35048815256	20.6574525735781	Root149
OG0000748	69.9664174155591	59.3407098312026	111.457354428015	114.042883174574	1.96036522358839	200.940675033896	Root149
OG0000749	0	0	0	8.84053357942431	0	0	Root149
OG0000750	172.519933353433	54.776039844187	30.6507724677042	10.6086402953092	415.59742740074	130.204549554674	Root149
OG0000751	0	0	0	0	0	0	Root149
OG0000752	0	9.12933997403117	0	1.76810671588486	0	0	Root149
OG0000753	0	0	0	0	0	0	Root149
OG0000754	217.566804840163	175.7397945001	71.9828747347599	72.4923753512794	7.84146089435358	501.412712467758	Root149
OG0000755	140.891278905304	35.9467761477477	21.827065242153	61.8837350559702	1.96036522358839	0	Root149
OG0000757	0	5.13525373539253	6.03727336485083	40.6664544653518	0	181.535189282959	Root149
OG0000758	129.389950015075	40.5114461347633	64.5523844395588	33.5940276018124	1017.42955104238	286.07441897349	Root149
OG0000760	92.9690751960169	93.5757347338195	183.904634806225	138.796377196962	490.091305897099	378.093980437611	Root149
OG0000761	0	5.13525373539253	35.7592345456549	0	0	0	Root149
OG0000762	398.712734861268	193.427890699785	354.341505952399	275.824647678039	397.954140388444	93.2715282867616	Root149
OG0000763	0	15.9763449545546	91.9523174031126	129.071790259595	1621.2220399076	223.476077841435	Root149
OG0000764	162.935492611576	53.0642885990562	0	28.2897074541578	1.96036522358839	1.25196682264109	Root149
OG0000765	92.0106311218311	53.6348723474331	0	0	0	0.625983411320547	Root149
OG0000766	2.87533222255722	13.1234262126698	0	0	0	0	Root149
OG0000768	39.2962070416154	37.6585273928786	76.1625255258105	0.884053357942431	1.96036522358839	0	Root149
OG0000769	0	16.5469287029315	81.7353932472112	0	0	168.389537645227	Root149
OG0000770	0	0	77.0913368127106	6.18837350559702	0	0	Root149
OG0000771	32.5870985223152	31.9526899091091	10.6813297993515	0	0	0	Root149
OG0000772	55.589756302773	22.8233499350779	20.8982539552529	35.3621343176972	1.96036522358839	0	Root149
OG0000773	37.3793188932439	22.252766186701	25.0779047463034	0.884053357942431	0	0	Root149
OG0000774	53.6728681544015	0	52.0134320664071	27.4056540962154	0	0.625983411320547	Root149
OG0000775	3331.55160186964	831.911105133591	175.080927580674	3710.37194328438	64.692052378417	393.743565720624	Root149
OG0000776	0.958444074185741	49.6407861087945	406.354938018806	52.1591481186034	119.582278638892	714.873055728065	Root149
OG0000777	0	14.2645937094237	0	0	433.240714413035	0	Root149
OG0000779	0	0	9.28811286900127	0	0	0	Root149
OG0000780	13.4182170386004	60.4818773279565	31.1151781111543	58.3475216242005	3.92073044717679	0.625983411320547	Root149
OG0000781	0	15.9763449545546	39.0100740498053	0	368.548662034618	0.625983411320547	Root149
OG0000782	391.045182267782	303.550554136537	39.4744796932554	470.316386425373	7.84146089435358	3.75590046792328	Root149
OG0000783	114.054844828103	40.5114461347633	241.955340237483	1.76810671588486	411.676696953563	773.089512980876	Root149
OG0000784	0	0	0	0	0	0	Root149
OG0000786	84.3430785283452	19.3998474448162	52.0134320664071	45.9707746130064	1.96036522358839	195.932807743331	Root149
OG0000788	51.75598000603	59.3407098312026	415.643050887807	0.884053357942431	3.92073044717679	179.031255637677	Root149
OG0000789	39.2962070416154	21.1115986899471	0	38.0142943915245	0	0	Root149
OG0000790	1.91688814837148	18.8292636964393	116.101410862516	0.884053357942431	0	339.908992347057	Root149
OG0000791	307.660547813623	106.128577198112	292.57555537354	62.7677884139126	592.030297523695	162.755686943342	Root149
OG0000792	0	95.2874859789504	451.402285433462	38.898347749467	1113.48744699821	347.420793282904	Root149
OG0000793	64.2157529704446	13.1234262126698	47.3693756319065	0	0	0	Root149
OG0000794	0	0	0	0	0	0	Root149
OG0000795	0	0	13.9321693035019	0	0	0	Root149
OG0000796	0	11.9822587159159	0	0	1.96036522358839	0	Root149
OG0000797	0	0	13.0033580166018	0	0	0	Root149
OG0000798	75.7170818606735	146.069439584499	0	55.6953615503732	0	1.25196682264109	Root149
OG0000799	0	59.9112935795796	84.9862327513617	34.4780809597548	448.923636201742	0	Root149
OG0000800	0	0	14.860980590402	0	0	0	Root149
OG0000801	49.8390918576585	35.9467761477477	22.7558765290531	0	0	88.2636609961972	Root149
OG0000802	37.3793188932439	77.028806030888	23.2202821725032	206.868485758529	0	0	Root149
OG0000803	225.234357433649	322.379817832976	904.197787797274	160.897711145522	327.380992339262	488.893044241347	Root149
OG0000804	67.0910851930019	99.281572217589	26.9355273201037	71.6083219933369	239.164557277784	0	Root149
OG0000805	156.226384092276	173.457459506592	97.5251851245134	77.796695498934	399.914505612032	122.066765207507	Root149
OG0000806	0	0	14.860980590402	0	0	0	Root149
OG0000807	42.1715392641726	139.793018352352	290.25352715629	193.607685389392	864.521063602482	559.003186309249	Root149
OG0000809	1.91688814837148	0.570583748376948	2.32202821725032	21.2172805906184	1.96036522358839	262.287049343309	Root149
OG0000810	0	45.0761161217789	0	27.4056540962154	92.1371655086545	0	Root149
OG0000811	46.9637596351013	63.9053798182182	17.1830088076524	28.2897074541578	276.411496525964	111.425047215057	Root149
OG0000812	0	7.41758872890033	0	0	0	0	Root149
OG0000813	37.3793188932439	70.1818010503646	0	0	0	0	Root149
OG0000814	0	0	63.6235731526587	0	0	0	Root149
OG0000815	0.958444074185741	81.0228922695267	236.846878159532	126.419630185768	5.88109567076518	732.40059124504	Root149
OG0000816	107.345736308803	100.99332346272	179.724984015175	128.187736901653	305.81697487979	215.338293494268	Root149
OG0000817	138.974390756932	44.505532373402	125.853929374967	53.9272548344883	0	0.625983411320547	Root149
OG0000818	0	10.841091219162	47.3693756319065	0	0	0	Root149
OG0000819	0	0	6.50167900830089	44.2026678971216	0	0	Root149
OG0000820	0	0	56.1930828574577	0	0	0	Root149
OG0000821	64.2157529704446	212.257154396225	135.142042243969	121.115310038113	3.92073044717679	7.51180093584657	Root149
OG0000822	0	0	56.6574885009078	35.3621343176972	0	0.625983411320547	Root149
OG0000823	97.7612955669456	43.3643648766481	142.108126895719	100.782082805437	3.92073044717679	0	Root149
OG0000824	0	9.69992372240812	38.0812627629052	35.3621343176972	1.96036522358839	0	Root149
OG0000825	54.6313122285872	19.3998474448162	18.1118200945525	0.884053357942431	245.045652948549	0.625983411320547	Root149
OG0000828	1301.56705274424	1193.0906178562	35.2948289022048	1928.12037367244	294.054783538259	10.6417179924493	Root149
OG0000832	0	23.9645174318318	0	0	0	0	Root149
OG0000833	0	0	36.688045832555	15.9129604429638	0	0	Root149
OG0000834	0	41.0820298831403	102.633647202464	38.898347749467	1.96036522358839	5.63385070188493	Root149
OG0000835	41.2130951899869	57.0583748376948	0	34.4780809597548	0	0	Root149
OG0000836	0	41.0820298831403	78.4845537430608	0	0	0	Root149
OG0000837	0	37.0879436445016	142.57253253917	66.3040018456824	0	0.625983411320547	Root149
OG0000838	73.8001937123021	168.892789519577	8.82370722555121	237.810353286514	3.92073044717679	3.12991705660274	Root149
OG0000839	0	0	67.8032239437093	70.7242686353945	0	0	Root149
OG0000840	0	0	0	0	0	0	Root149
OG0000841	2921.33753811814	1741.42160004645	219.66386935188	2685.75410142911	39.2073044717679	20.6574525735781	Root149
OG0000842	238.65257447225	110.693247185128	23.2202821725032	236.926299928572	5.88109567076518	1.87795023396164	Root149
OG0000843	69.0079733413733	73.6053035406263	321.833110910894	29.1737608121002	352.865740245911	127.074632498071	Root149
OG0000844	101.595071863689	192.857306951409	139.321693035019	263.447900666845	247.006018172138	126.448649086751	Root149
OG0000845	166.769268908319	78.7405572760189	214.555407273929	12.376747011194	0	10.0157345811288	Root149
OG0000846	29.711766299758	17.6880961996854	205.267294404928	30.9418675279851	199.957252806016	0	Root149
OG0000847	0	0	24.1490934594033	0	0	180.909205871638	Root149
OG0000848	45.0468714867298	143.787104590991	134.677636600518	7.95648022148188	639.079062889817	71.9880923018629	Root149
OG0000849	16.2935492611576	3.42350249026169	70.5896578044097	0	0	0	Root149
OG0000850	111.179512605546	111.834414681882	339.944931005447	111.390723100746	9.80182611794197	190.298957041446	Root149
OG0000851	66.1326411188161	69.6112173019877	1011.93989707769	1.76810671588486	437.161444860212	642.258980014882	Root149
OG0000852	0	14.8351774578007	39.4744796932554	11.4926936532516	0	0	Root149
OG0000854	26.8364340772007	27.3880199220935	60.8371392919583	55.6953615503732	1.96036522358839	0.625983411320547	Root149
OG0000855	191.688814837148	91.8639834886887	0	216.593072695896	0	3.12991705660274	Root149
OG0000856	0	0	138.857287391569	0	303.856609656201	145.854134837688	Root149
OG0000857	0	0	0	20.3332272326759	0	0	Root149
OG0000858	0	0	0	54.8113081924307	0	0	Root149
OG0000859	0	0	11.1457354428015	0	0	0	Root149
OG0000860	113.096400753917	229.94525059591	160.219946990272	79.5648022148188	821.393028683537	295.464170143298	Root149
OG0000862	0	136.940099610468	171.365682433073	227.201712991205	0	51.3306397282849	Root149
OG0000863	71.8833055639306	54.2054560958101	81.2709876037611	9.72458693736674	0	0.625983411320547	Root149
OG0000864	42.1715392641726	107.269744694866	133.284419670168	106.970456311034	13.7225565651188	148.98405189429	Root149
OG0000865	123.639285569961	20.5410149415701	0	72.4923753512794	1.96036522358839	0	Root149
OG0000866	105.428848160431	31.9526899091091	105.420081063164	35.3621343176972	1.96036522358839	469.48755849041	Root149
OG0000867	30.6702103739437	92.4345672370656	65.945601369909	165.317977935235	1.96036522358839	354.93259421875	Root149
OG0000868	69.0079733413733	85.5875622565422	238.240095089883	26.5216007382729	537.14007126322	833.183920467648	Root149
OG0000869	0	15.9763449545546	46.4405643450064	0	0	0.625983411320547	Root149
OG0000870	0.958444074185741	103.846242204605	20.4338483118028	0	1.96036522358839	207.200509147101	Root149
OG0000871	0	29.6703549156013	24.1490934594033	28.2897074541578	0	0.625983411320547	Root149
OG0000872	57.5066444511445	174.598627003346	569.825724513228	140.564483912847	437.161444860212	529.581965977183	Root149
OG0000874	204.148587801563	53.0642885990562	0	0	0	0.625983411320547	Root149
OG0000876	0	0	11.1457354428015	0	0	0	Root149
OG0000877	0	11.9822587159159	128.175957592218	0	497.932766791452	197.184774565972	Root149
OG0000878	0	18.8292636964393	65.945601369909	0	0	0	Root149
OG0000879	979.529843817827	820.499430166052	27.3999329635538	1224.41390075027	11.7621913415304	177.779288815035	Root149
OG0000880	45.0468714867298	90.7228159919348	124.925118088067	0.884053357942431	1.96036522358839	0.625983411320547	Root149
OG0000881	27.7948781513865	85.5875622565422	199.694426683527	107.854509668977	0	59.468424075452	Root149
OG0000882	0	14.2645937094237	28.7931498939039	24.7534940223881	5.88109567076518	239.125663124449	Root149
OG0000883	0	14.2645937094237	0	0	0	0	Root149
OG0000884	0	8.55875622565422	11.6101410862516	26.5216007382729	0	0.625983411320547	Root149
OG0000885	0	0	74.3049029520102	0	0	0	Root149
OG0000886	49.8390918576585	110.122663436751	40.4032909801555	1.76810671588486	0	1.25196682264109	Root149
OG0000887	0	0	80.8065819603111	0	219.5609050419	0	Root149
OG0000888	0	11.9822587159159	97.9895907679634	0.884053357942431	1195.82278638892	0.625983411320547	Root149
OG0000889	41.2130951899869	45.0761161217789	47.8337812753566	0	1.96036522358839	0	Root149
OG0000890	80.5093022316022	153.487028313399	71.5184690913098	70.7242686353945	1.96036522358839	143.976184603726	Root149
OG0000891	118.847065199032	28.5291874188474	493.198793343968	0.884053357942431	52.9298610368866	839.443754580854	Root149
OG0000892	0	26.2468524253396	0	70.7242686353945	0	0	Root149
OG0000893	0	41.6526136315172	60.8371392919583	143.216643986674	0	76.9959595924273	Root149
OG0000894	207.982364098306	53.6348723474331	36.223640189105	197.143898821162	1.96036522358839	0	Root149
OG0000895	0.958444074185741	15.4057612061776	28.7931498939039	0	0	0	Root149
OG0000896	151.434163721347	49.0702023604176	78.0201480996107	19.4491738747335	1.96036522358839	0.625983411320547	Root149
OG0000898	0.958444074185741	0	3.71524514760051	0	3.92073044717679	291.708269675375	Root149
OG0000899	61.3404207478874	52.4937048506792	209.911350839429	53.9272548344883	443.042540530977	69.4841586565807	Root149
OG0000900	786.882584906493	244.209844305334	2459.95669335499	496.837987163646	4214.78523071505	2351.8196763313	Root149
OG0000901	0	49.6407861087945	18.1118200945525	14.1448537270789	1.96036522358839	0	Root149
OG0000902	40.2546511158011	1.1411674967539	0	13.2608003691365	0	0	Root149
OG0000903	0	0	38.5456684063553	68.9561619195096	0	0.625983411320547	Root149
OG0000904	53.6728681544015	62.7642123214643	84.0574214644615	28.2897074541578	842.95704614301	38.1849880905534	Root149
OG0000905	0	0	21.3626595987029	0.884053357942431	0	0	Root149
OG0000906	0	14.2645937094237	13.9321693035019	46.8548279709489	0	0	Root149
OG0000907	0	0.570583748376948	22.7558765290531	0	0	539.597700558312	Root149
OG0000908	400.62962300964	259.615605511511	40.8676966236056	289.969501405117	3.92073044717679	2.50393364528219	Root149
OG0000909	0	1.1411674967539	0	5.30432014765459	0	0	Root149
OG0000910	281.782557810608	179.733880738739	79.4133650299609	487.997453584222	241.124922501373	2.50393364528219	Root149
OG0000911	31.6286544481295	0	0	0	0	0	Root149
OG0000913	0	0	34.8304232587548	0	0	0	Root149
OG0000914	0	0	33.4372063284046	41.5505078232943	0	0	Root149
OG0000916	0	0	5.57286772140076	0.884053357942431	0	0	Root149
OG0000917	0	0	33.4372063284046	0	0	0	Root149
OG0000918	105.428848160431	70.1818010503646	279.107791713488	89.2893891521855	184.274331017309	162.129703532022	Root149
OG0000919	61.3404207478874	216.82182438324	652.025523403889	79.5648022148188	5.88109567076518	261.035082520668	Root149
OG0000920	0	0	65.481195726459	0	0	0	Root149
OG0000921	0	0	23.2202821725032	0	0	0	Root149
OG0000923	111.179512605546	175.7397945001	249.850236176134	137.028270481077	74.493878496359	805.014666958224	Root149
OG0000924	39.2962070416154	34.2350249026169	47.3693756319065	54.8113081924307	0	110.799063803737	Root149
OG0000925	75.7170818606735	54.776039844187	31.5795837546043	0	123.503009086069	0	Root149
OG0000926	60.3819766737017	174.598627003346	1468.4506445891	105.202349595149	1238.95082130787	570.270887713019	Root149
OG0000927	0	9.69992372240812	44.5829417712061	2.65216007382729	0	0	Root149
OG0000928	0	42.7937811282711	70.5896578044097	24.7534940223881	380.310853376148	272.302783924438	Root149
OG0000929	162.935492611576	71.8935522954955	53.8710546402074	76.9126421409915	3.92073044717679	0.625983411320547	Root149
OG0000930	0	7.98817247727728	0	15.9129604429638	0	0	Root149
OG0000931	64.2157529704446	49.6407861087945	69.1964408740595	69.8402152774521	486.170575449922	100.157345811288	Root149
OG0000932	0.958444074185741	24.5351011802088	23.2202821725032	29.1737608121002	0	0	Root149
OG0000933	67.0910851930019	0	0	0	0	1.25196682264109	Root149
OG0000934	0	0	30.6507724677042	0	0	0	Root149
OG0000935	44.0884274125441	22.8233499350779	672.923777359142	15.9129604429638	403.835236059209	543.979584437556	Root149
OG0000936	0	0	0	0	0	0	Root149
OG0000937	0	6.84700498052338	138.392881748119	10.6086402953092	0	0	Root149
OG0000938	0	11.411674967539	44.5829417712061	0	0	0	Root149
OG0000939	184.021262243662	39.3702786380094	54.3354602836575	0	3.92073044717679	1.25196682264109	Root149
OG0000940	625.863980443289	748.035294122179	322.297516554344	1105.06669742804	15.6829217887072	408.141184180997	Root149
OG0000941	47.922203709287	55.346623592564	81.2709876037611	34.4780809597548	1.96036522358839	210.330426203704	Root149
OG0000942	0	9.69992372240812	13.4677636600518	0.884053357942431	0	209.704442792383	Root149
OG0000943	15.3351051869719	41.0820298831403	18.1118200945525	37.1302410335821	0	0	Root149
OG0000944	85.301522602531	70.1818010503646	25.0779047463034	85.7531757204158	1.96036522358839	0.625983411320547	Root149
OG0000945	297.11766299758	220.815910621879	333.443251997146	280.244914467751	382.271218599737	488.893044241347	Root149
OG0000946	44.0884274125441	47.3584511152867	15.3253862338521	0	1.96036522358839	0	Root149
OG0000947	116.93017705066	77.599389779265	87.772666612062	70.7242686353945	339.143183680792	1.87795023396164	Root149
OG0000948	32.5870985223152	0	27.8643386070038	16.7970138009062	0	0.625983411320547	Root149
OG0000950	93.9275192702026	16.5469287029315	189.477502527626	56.5794149083156	0	115.180947682981	Root149
OG0000951	0	11.9822587159159	55.7286772140076	0	0	0	Root149
OG0000952	135.140614460189	39.9408623863864	46.9049699884564	0	223.481635489077	55.0865401962082	Root149
OG0000953	103.51196001206	127.240175888059	647.381466969389	0.884053357942431	1307.56360413346	438.188387924383	Root149
OG0000955	71.8833055639306	30.8115224123552	0	0.884053357942431	0	0	Root149
OG0000956	31.6286544481295	20.5410149415701	155.111484912321	50.3910414027186	66.6524176020054	155.869869418816	Root149
OG0000957	0	3.42350249026169	5.1084620779507	37.1302410335821	0	0	Root149
OG0000958	29.711766299758	58.1995423344487	45.9761587015563	23.8694406644456	0	179.657239048997	Root149
OG0000959	0	0	0	38.0142943915245	0	0	Root149
OG0000960	20.1273255579006	20.5410149415701	10.2169241559014	0	368.548662034618	122.066765207507	Root149
OG0000961	27.7948781513865	18.2586799480623	7.89489593865108	1.76810671588486	0	0	Root149
OG0000962	0	0	128.175957592218	0	0	0	Root149
OG0000963	35.4624307448724	10.2705074707851	17.6474144511024	30.9418675279851	0	0	Root149
OG0000964	390.086738193597	209.40423565434	104.026864132814	220.129286127665	3.92073044717679	234.743779245205	Root149
OG0000965	34.5039866706867	19.3998474448162	45.5117530581062	50.3910414027186	0	0	Root149
OG0000966	0	0	129.569174522568	0	0	0	Root149
OG0000967	26.8364340772007	27.9586036704705	0	0	1.96036522358839	0.625983411320547	Root149
OG0000968	0	0	29.257555537354	0	0	0	Root149
OG0000969	0.958444074185741	13.1234262126698	30.1863668242541	0	517.536419027336	0.625983411320547	Root149
OG0000970	0	8.55875622565422	36.688045832555	0	199.957252806016	137.0903670792	Root149
OG0000971	0	0	29.7219611808041	0.884053357942431	0	0	Root149
OG0000972	0	0	0	53.0432014765459	0	0	Root149
OG0000973	560.689783398659	459.89050119182	169.972465502723	1114.79128436541	2017.21581507246	973.404204603451	Root149
OG0000974	69.0079733413733	63.9053798182182	106.813297993515	8.84053357942431	197.996887582428	180.909205871638	Root149
OG0000975	51.75598000603	268.174361737166	455.581936224513	456.171532698295	607.713219312402	508.298529992284	Root149
OG0000976	0	38.2291111412555	47.3693756319065	0	1.96036522358839	0	Root149
OG0000977	25.877990003015	83.3052272630345	858.221629095718	19.4491738747335	778.264993764593	261.035082520668	Root149
OG0000978	138.974390756932	96.4286534757043	2103.75756482879	65.4199484877399	2348.5175378589	2262.30404851246	Root149
OG0000979	52.7144240802157	106.128577198112	1060.2380839965	40.6664544653518	1758.44760555879	1740.85986688244	Root149
OG0000980	29.711766299758	30.8115224123552	298.612828738391	36.2461876756397	1350.6916390524	540.223683969632	Root149
OG0000981	44.0884274125441	0	0	36.2461876756397	0	0	Root149
OG0000982	0	7.41758872890033	120.281061653566	0	196.036522358839	312.991705660274	Root149
OG0000983	177.312153724362	60.4818773279565	2303.45199151232	225.43360627532	2954.27039194771	1509.87198810516	Root149
OG0000984	54.6313122285872	32.5232736574861	6.50167900830089	0	0	0.625983411320547	Root149
OG0000985	371.876300784067	139.222434603975	191.335125101426	72.4923753512794	423.438888295093	212.208376437666	Root149
OG0000986	0	0	25.5423103897535	0.884053357942431	0	0	Root149
OG0000987	21.0857696320863	11.411674967539	38.0812627629052	0.884053357942431	211.719444147547	0.625983411320547	Root149
OG0000988	281.782557810608	224.809996860518	1167.05138199001	205.100379042644	597.91139319446	945.234951094026	Root149
OG0000989	259.738344104336	377.72644142554	4603.65314352048	424.345611812367	10687.9111990039	5942.46052366596	Root149
OG0000990	297.11766299758	168.892789519577	2274.19443597496	205.100379042644	3956.01702120138	4004.41588221754	Root149
OG0000991	28.7533222255722	41.0820298831403	508.05977393437	59.2315749821429	296.015148761848	1038.50647938079	Root149
OG0000992	2.87533222255722	90.7228159919348	546.141036697275	16.7970138009062	737.097324069236	342.412925992339	Root149
OG0000993	0.958444074185741	89.5816484951809	1482.3828138926	33.5940276018124	1023.31064671314	882.636609961972	Root149
OG0000994	25.877990003015	107.840328443243	1029.58731152879	66.3040018456824	646.92052378417	551.491385373402	Root149
OG0000995	98.7197396411313	81.0228922695267	1043.05507518884	86.6372290783583	388.152314270502	574.652771592262	Root149
OG0000996	416.923172270797	219.104159376748	2720.48825933047	503.026360669243	2225.01452877283	1692.65914421076	Root149
OG0000997	164.852380759947	156.910530803661	2086.11015037769	129.955843617537	2534.75223409979	858.22325692047	Root149
OG0000998	126.514617792518	170.033957016331	1535.32505724591	110.506669742804	768.463167646651	1107.36465462605	Root149
OG0000999	46.0053155609156	37.0879436445016	618.588317075485	30.0578141700427	758.661341528709	140.846267547123	Root149
OG0001000	87.2184107509024	93.5757347338195	3743.10948620751	99.8980294474947	3305.17576697003	1144.29767589396	Root149
OG0001001	59.4235325995159	72.4641360438724	2006.69678534773	12.376747011194	4232.42851772734	1805.96214165978	Root149
OG0001002	259.738344104336	163.757535784184	3314.92748294655	72.4923753512794	3765.86159451331	2304.24493707093	Root149
OG0001003	1.91688814837148	2.28233499350779	936.706182838778	30.9418675279851	441.082175307389	856.971290097829	Root149
OG0001004	64.2157529704446	478.71976488826	3710.13668552256	273.172487604211	8064.94252984265	3521.15668867808	Root149
OG0001005	41.2130951899869	43.3643648766481	541.496980262774	26.5216007382729	13.7225565651188	143.976184603726	Root149
OG0001006	0	10.841091219162	597.225657476782	19.4491738747335	158.78958311066	215.964276905589	Root149
OG0001007	50.7975359318443	44.505532373402	949.24513521193	2.65216007382729	790.027185106123	891.400377720459	Root149
OG0001008	62.2988648220732	41.6526136315172	344.124581796497	37.1302410335821	237.204192054196	699.849453856372	Root149
OG0001009	4.79222037092871	53.0642885990562	1473.55910666705	30.9418675279851	1156.61548191715	1829.12352787864	Root149
OG0001010	2.87533222255722	1.1411674967539	405.890532375356	81.3329089307037	919.411289862957	393.743565720624	Root149
OG0001011	164.852380759947	313.250477858945	3772.36704174487	181.230938378198	6188.87301086856	3609.42034967428	Root149
OG0001012	0	0	144.43015511297	0	288.173687867494	205.94854232446	Root149
OG0001013	1.91688814837148	43.3643648766481	14.860980590402	35.3621343176972	886.085081061954	0	Root149
OG0001014	106.387292234617	71.8935522954955	182.511417875875	107.854509668977	607.713219312402	555.873269252646	Root149
OG0001015	57.5066444511445	23.9645174318318	33.9016119718546	0	1.96036522358839	0	Root149
OG0001016	0	26.2468524253396	20.4338483118028	0	0	0	Root149
OG0001017	261.655232252707	266.462610492035	117.959033436316	198.027952179105	284.252957420317	1.87795023396164	Root149
OG0001018	2.87533222255722	87.2993135016731	690.571191810245	176.810671588486	564.585184393458	501.412712467758	Root149
OG0001020	1.91688814837148	27.9586036704705	28.3287442504539	0	0	0	Root149
OG0001021	0	0	0	0	0	0	Root149
OG0001022	59.4235325995159	13.1234262126698	68.7320352306094	27.4056540962154	0	1.25196682264109	Root149
OG0001023	0	13.6940099610468	117.030222149416	89.2893891521855	197.996887582428	6.25983411320547	Root149
OG0001024	0	0	124.925118088067	54.8113081924307	0	8.76376775848766	Root149
OG0001025	23.0026577804578	14.2645937094237	32.0439893980544	0	0	0	Root149
OG0001026	0	81.5934760179036	11.6101410862516	7.95648022148188	3.92073044717679	179.657239048997	Root149
OG0001027	0	11.9822587159159	0	0	0	0	Root149
OG0001028	240.569462620621	86.1581460049192	14.860980590402	162.665817861407	5.88109567076518	5.63385070188493	Root149
OG0001029	67.0910851930019	76.4582222825111	67.3388183002592	32.70997424387	305.81697487979	6.25983411320547	Root149
OG0001030	58.4650885253302	18.2586799480623	35.7592345456549	0	5.88109567076518	6.88581752452602	Root149
OG0001031	367.084080413139	280.156620453082	439.79214434721	296.157874910714	458.725462319684	188.421006807485	Root149
OG0001032	0	17.6880961996854	26.4711216766536	24.7534940223881	0	0	Root149
OG0001033	54.6313122285872	64.4759635665952	182.511417875875	72.4923753512794	0	0.625983411320547	Root149
OG0001034	135.140614460189	110.693247185128	342.731364866147	32.70997424387	870.402159273247	191.550923864087	Root149
OG0001035	0	0	68.2676295871594	0	0	200.940675033896	Root149
OG0001036	0	0	76.6269311692605	28.2897074541578	0	0	Root149
OG0001037	0	0	10.6813297993515	0	0	0	Root149
OG0001038	0	23.3939336834549	140.250504321919	74.2604820671642	0	0	Root149
OG0001039	0	0	59.4439223616082	0	0	0	Root149
OG0001040	0	0	31.1151781111543	0	0	0	Root149
OG0001041	71.8833055639306	118.110835914028	209.446945195979	20.3332272326759	5.88109567076518	238.499679713129	Root149
OG0001042	66.1326411188161	107.840328443243	205.267294404928	121.115310038113	9.80182611794197	580.286622294147	Root149
OG0001043	71.8833055639306	71.8935522954955	1418.75924073994	28.2897074541578	1089.96306431515	1153.68742706377	Root149
OG0001044	173.478377427619	378.297025173917	421.215918609208	418.15723830677	886.085081061954	1449.77758061839	Root149
OG0001045	10.5428848160432	83.8758110114114	210.375756482879	72.4923753512794	0	0.625983411320547	Root149
OG0001046	0	51.3525373539253	157.433513129572	71.6083219933369	0	0	Root149
OG0001047	868.350331212281	760.017552838095	2039.20518038923	966.270320231077	817.47229823636	1623.8009689655	Root149
OG0001048	2161.29138728885	1761.96261498802	1443.83714548625	2271.13307655411	1513.40195261024	2328.03230670112	Root149
OG0001049	0	0	0	0	0	0	Root149
OG0001050	10.5428848160432	0	61.3015449354084	0	0	0	Root149
OG0001051	5.75066444511445	55.9172073409409	51.5490264229571	23.8694406644456	9.80182611794197	202.818625267857	Root149
OG0001052	319.161876703852	99.8521559659659	52.9422433533073	211.288752548241	194.076157135251	0.625983411320547	Root149
OG0001053	46.0053155609156	3.42350249026169	275.856952209338	0.884053357942431	1.96036522358839	0	Root149
OG0001054	0	0	0	13.2608003691365	0	0	Root149
OG0001055	0	0	90.5591004727624	0.884053357942431	299.935879209024	0	Root149
OG0001056	0.958444074185741	33.66444115424	28.7931498939039	0.884053357942431	1.96036522358839	185.291089750882	Root149
OG0001057	0	74.1758872890033	6.50167900830089	27.4056540962154	0	0.625983411320547	Root149
OG0001058	80.5093022316022	0	21.3626595987029	0.884053357942431	0	0	Root149
OG0001059	113.096400753917	13.1234262126698	27.8643386070038	5.30432014765459	7.84146089435358	200.940675033896	Root149
OG0001060	39.2962070416154	0	91.0235061162125	0	1.96036522358839	356.184561041391	Root149
OG0001061	14.3766611127861	64.4759635665952	1334.23741363203	50.3910414027186	615.554680206756	610.333826037534	Root149
OG0001062	50.7975359318443	9.69992372240812	427.717597617509	0	1.96036522358839	293.586219909337	Root149
OG0001063	0	0	140.250504321919	47.7388813288913	0	5.00786729056438	Root149
OG0001064	113.096400753917	27.9586036704705	202.945266187678	26.5216007382729	917.450924639369	1.25196682264109	Root149
OG0001065	60.3819766737017	6.84700498052338	14.396574946952	0	0	0	Root149
OG0001066	0	0	0	0	0	0	Root149
OG0001067	64.2157529704446	63.9053798182182	188.548691240726	229.853873065032	0	60.0944074867725	Root149
OG0001068	0.958444074185741	32.5232736574861	63.1591675092087	0	278.371861749552	122.692748618827	Root149
OG0001069	385.294517822668	297.27413290439	4139.24750007042	245.766833507996	10660.4660858737	5021.63892561343	Root149
OG0001070	81.467746305788	213.398321892979	90.5591004727624	88.4053357942431	1.96036522358839	0.625983411320547	Root149
OG0001071	0	11.9822587159159	135.606447887419	41.5505078232943	5.88109567076518	66.9802250112986	Root149
OG0001072	1497.08964387813	506.67836855873	44.1185361277561	1238.55875447735	21.5640174594723	160.25175329806	Root149
OG0001073	329.704761519895	219.104159376748	184.833446093125	337.708382734009	260.728574737256	1.25196682264109	Root149
OG0001074	13.4182170386004	65.617131063349	1427.5829479655	52.1591481186034	1168.37767325868	487.641077418706	Root149
OG0001075	30.6702103739437	19.3998474448162	249.385830532684	0	207.79871370037	158.373803064098	Root149
OG0001076	37.3793188932439	69.6112173019877	278.643386070038	161.781764503465	860.600333155305	794.998932377095	Root149
OG0001077	88.1768548250882	73.0347197922494	370.131297829701	0	348.945009798734	444.448222037589	Root149
OG0001078	124.597729644146	95.2874859789504	58.9795167181581	42.4345611812367	0	0	Root149
OG0001079	66.1326411188161	38.2291111412555	103.098052845914	48.6229346868337	339.143183680792	0	Root149
OG0001080	31.6286544481295	5.13525373539253	332.050035066796	37.1302410335821	0	0	Root149
OG0001081	103.51196001206	24.5351011802088	497.378444135018	30.0578141700427	1009.58809014802	860.727190565752	Root149
OG0001082	3.83377629674296	42.2231973798942	2630.85797014461	5.30432014765459	3395.3525672551	1851.65893068618	Root149
OG0001083	0.958444074185741	51.3525373539253	910.699466805575	29.1737608121002	1317.3654302514	327.389324120646	Root149
OG0001084	365.167192264767	981.404047208351	2610.88852747626	579.054949452292	3171.87093176602	1352.7501518637	Root149
OG0001085	699.664174155591	388.567532644702	4246.06079806393	375.722677125533	4148.13281311304	2990.94873928957	Root149
OG0001086	319.161876703852	466.166922423967	3814.16354965537	448.215052476813	7521.92136290867	3634.4596861271	Root149
OG0001087	42.1715392641726	53.0642885990562	816.425121185212	84.8691223624734	1213.46607340122	683.573885162038	Root149
OG0001088	90.0937429734597	10.2705074707851	270.284084487937	87.5212824363007	3.92073044717679	640.38102978092	Root149
OG0001089	0	18.2586799480623	0	0	0	0	Root149
OG0001090	31.6286544481295	0	14.396574946952	1.76810671588486	207.79871370037	0	Root149
OG0001092	0	79.3111410243958	38.5456684063553	48.6229346868337	0	0	Root149
OG0001093	0	0	12.0745467297017	0	237.204192054196	0	Root149
OG0001094	41.2130951899869	111.834414681882	9.28811286900127	26.5216007382729	1.96036522358839	0	Root149
OG0001095	0	0	0	0	0	0	Root149
OG0001096	86.2599666767167	101.563907211097	29.7219611808041	111.390723100746	0	3.12991705660274	Root149
OG0001097	179.229041872734	167.751622022823	0	147.636910776386	5.88109567076518	2.50393364528219	Root149
OG0001098	0	0	28.7931498939039	0.884053357942431	1.96036522358839	124.570698852789	Root149
OG0001102	0	6.84700498052338	8.35930158210115	0	0	0	Root149
OG0001103	28.7533222255722	13.6940099610468	253.101075680285	0.884053357942431	203.877983253193	164.633637177304	Root149
OG0001104	62.2988648220732	0.570583748376948	13.9321693035019	22.1013339485608	0	97.0274287546848	Root149
OG0001106	130.348394089261	61.6230448247104	13.4677636600518	101.66613616338	1.96036522358839	0	Root149
OG0001107	0	46.2172836185328	0	32.70997424387	1.96036522358839	0	Root149
OG0001109	1.91688814837148	119.822587159159	103.098052845914	38.0142943915245	1.96036522358839	0.625983411320547	Root149
OG0001110	161.97704853739	52.4937048506792	10.2169241559014	39.7824011074094	3.92073044717679	93.8975116980821	Root149
OG0001111	0	0.570583748376948	0	0	0	0	Root149
OG0001112	33.5455425965009	72.4641360438724	78.4845537430608	0.884053357942431	56.8505914840634	0.625983411320547	Root149
OG0001113	0	0	39.4744796932554	0	0	0	Root149
OG0001114	70.9248614897448	0	0	0	3.92073044717679	0	Root149
OG0001115	72.8417496381163	86.1581460049192	37.1524514760051	0	350.905375022323	1.87795023396164	Root149
OG0001117	0	0	0	0	0	0	Root149
OG0001119	0	0	0	0	0	49.4526894943232	Root149
OG0001121	0	0	11.6101410862516	0	0	0	Root149
OG0001122	148.55883149879	199.133728183555	990.112831835536	215.709019337953	294.054783538259	242.255580181052	Root149
OG0001124	0	0	0	0	0	0	Root149
OG0001125	0	9.69992372240812	22.2914708856031	0	0	0	Root149
OG0001126	0	23.3939336834549	80.342176316861	1.76810671588486	384.231583823325	0.625983411320547	Root149
OG0001127	0	42.2231973798942	93.8099399769129	0	96.0578959558313	256.027215230104	Root149
OG0001128	0.958444074185741	0	13.9321693035019	0	0	216.590260316909	Root149
OG0001129	5.75066444511445	38.7996948896325	73.8404973085601	105.202349595149	0	100.783329222608	Root149
OG0001130	0	53.6348723474331	76.6269311692605	24.7534940223881	443.042540530977	0.625983411320547	Root149
OG0001131	14.3766611127861	0	22.2914708856031	97.2458693736674	0	0	Root149
OG0001132	0	25.1056849285857	16.2541975207522	52.1591481186034	1.96036522358839	0	Root149
OG0001133	0	1.1411674967539	0	0	0	0	Root149
OG0001134	1.91688814837148	28.5291874188474	152.325051051621	0	1.96036522358839	251.64533135086	Root149
OG0001135	2.87533222255722	20.5410149415701	19.5050370249027	0	468.527288437626	0	Root149
OG0001136	0	0	0	0	0	0	Root149
OG0001137	99.6781837153171	89.0110647468039	134.213230957068	102.550189521322	474.408384108391	222.224111018794	Root149
OG0001139	0	3.99408623863864	0	0	0	0	Root149
OG0001140	27.7948781513865	49.0702023604176	150.467428477821	96.361816015725	1.96036522358839	0	Root149
OG0001141	0	0	69.6608465175096	0	0	0	Root149
OG0001142	53.6728681544015	18.8292636964393	0	0	1.96036522358839	0	Root149
OG0001143	0	0	0	22.9853873065032	9.80182611794197	0	Root149
OG0001144	32.5870985223152	159.763449545546	1024.94325509429	226.317659633262	1913.31645822227	1089.21113569775	Root149
OG0001145	0	0	0	29.1737608121002	0	0	Root149
OG0001146	46.9637596351013	49.0702023604176	0	30.9418675279851	0	0.625983411320547	Root149
OG0001147	0	19.3998474448162	17.1830088076524	0	0	0	Root149
OG0001148	39.2962070416154	27.9586036704705	0	80.4488555727612	1.96036522358839	0	Root149
OG0001149	580.817108956559	200.845479428686	28.7931498939039	625.909777423241	3.92073044717679	5.00786729056438	Root149
OG0001150	100.636627789503	88.440480998427	0	65.4199484877399	0	0	Root149
OG0001151	198.397923356448	299.556467897898	530.815650463423	239.578460002399	450.884001425331	0.625983411320547	Root149
OG0001152	65.1741970446304	95.2874859789504	14.396574946952	111.390723100746	0	0.625983411320547	Root149
OG0001154	57.5066444511445	17.6880961996854	0	0.884053357942431	0	0	Root149
OG0001156	34.5039866706867	0	0	0.884053357942431	0	0	Root149
OG0001157	57.5066444511445	14.2645937094237	64.5523844395588	63.651841771855	3.92073044717679	252.897298173501	Root149
OG0001158	0	15.4057612061776	0	0	0	0.625983411320547	Root149
OG0001159	5.75066444511445	21.682182438324	0	0	164.670678781425	0.625983411320547	Root149
OG0001160	97.7612955669456	12.5528424642929	121.209872940467	21.2172805906184	1.96036522358839	87.0116941735561	Root149
OG0001161	143.766611127861	51.9231211023023	0	72.4923753512794	162.710313557837	1.25196682264109	Root149
OG0001162	40.2546511158011	1.1411674967539	9.75251851245134	34.4780809597548	0	0	Root149
OG0001163	0	43.3643648766481	58.515111074708	58.3475216242005	1.96036522358839	0.625983411320547	Root149
OG0001164	0.958444074185741	83.3052272630345	129.569174522568	64.5358951297975	9.80182611794197	1.25196682264109	Root149
OG0001165	97.7612955669456	107.840328443243	42.2609135539558	112.274776458689	0	0	Root149
OG0001166	34.5039866706867	63.3347960698413	40.4032909801555	0	170.55177445219	0	Root149
OG0001167	28.7533222255722	10.2705074707851	25.0779047463034	27.4056540962154	0	0	Root149
OG0001168	0	0	35.7592345456549	0	0	0	Root149
OG0001169	0	28.5291874188474	0	0	0	0	Root149
OG0001170	74.7586377864878	20.5410149415701	348.304232587548	0	452.844366648919	147.732085071649	Root149
OG0001171	0	12.5528424642929	132.355608383268	25.6375473803305	3.92073044717679	181.535189282959	Root149
OG0001174	38.3377629674296	26.8174361737166	0	22.1013339485608	0	0.625983411320547	Root149
OG0001175	60.3819766737017	13.6940099610468	23.6846878159532	0	0	0	Root149
OG0001176	20.1273255579006	62.1936285730874	65.945601369909	25.6375473803305	9.80182611794197	0	Root149
OG0001177	0	22.252766186701	7.89489593865108	40.6664544653518	0	0	Root149
OG0001178	43.1299833383583	6.84700498052338	112.850571358365	46.8548279709489	405.795601282798	0	Root149
OG0001179	17.2519933353433	11.9822587159159	0	35.3621343176972	0	0	Root149
OG0001180	0	0	25.5423103897535	0	0	0	Root149
OG0001181	0	0	0	2.65216007382729	270.530400855198	154.617902596175	Root149
OG0001182	0	0	0	0	0	0	Root149
OG0001183	0	7.41758872890033	157.433513129572	6.18837350559702	0	0	Root149
OG0001184	152.392607795533	171.745708261461	84.5218271079116	248.418993581823	5.88109567076518	2.50393364528219	Root149
OG0001185	0	27.9586036704705	12.5389523731517	12.376747011194	0	0.625983411320547	Root149
OG0001187	0	0	0	28.2897074541578	0	0	Root149
OG0001188	143.766611127861	116.969668417274	25.0779047463034	159.129604429638	448.923636201742	0	Root149
OG0001189	115.013288902289	58.1995423344487	114.708193932166	0	1.96036522358839	58.2164572528109	Root149
OG0001190	504.1415830217	685.271081800715	311.151781111543	721.387540081024	1760.40797078238	869.49095832424	Root149
OG0001191	12.4597729644146	6.27642123214643	47.8337812753566	0	0	0	Root149
OG0001192	0	0	0	0	0	0	Root149
OG0001193	0	0	0	0	0	0	Root149
OG0001194	74.7586377864878	16.5469287029315	10.6813297993515	0	0	0	Root149
OG0001195	47.922203709287	42.7937811282711	27.3999329635538	0	0	0	Root149
OG0001196	153.351051869719	52.4937048506792	60.8371392919583	76.0285887830491	0	5.00786729056438	Root149
OG0001198	36.4208748190582	15.9763449545546	47.3693756319065	0	0	182.7871561056	Root149
OG0001199	309.577435961994	217.392408131617	5.57286772140076	284.665181257463	319.539531444908	3.75590046792328	Root149
OG0001200	169.644601130876	41.6526136315172	7.43049029520102	0.884053357942431	0	0.625983411320547	Root149
OG0001201	0	5.70583748376948	14.860980590402	0	0	0	Root149
OG0001205	77.633970009045	55.346623592564	84.5218271079116	0	223.481635489077	0	Root149
OG0001206	577.941776734002	349.767837755069	847.540299296366	302.346248416311	721.414402280529	502.664679290399	Root149
OG0001207	0.958444074185741	4.56466998701559	48.7625925622567	0	364.627931587441	0	Root149
OG0001208	185.938150392034	139.793018352352	129.569174522568	138.796377196962	0	53.8345733735671	Root149
OG0001209	0	17.6880961996854	85.9150440382618	0	1.96036522358839	0	Root149
OG0001210	1269.93839829611	1381.38325482059	3503.94057983073	2016.52570946669	10619.2984161783	7994.43414597471	Root149
OG0001211	19.1688814837148	21.682182438324	13.0033580166018	0	0	19.405485750937	Root149
OG0001212	0	0	39.0100740498053	20.3332272326759	188.195061464486	92.0195614641205	Root149
OG0001213	0	0	17.1830088076524	0	0	0	Root149
OG0001214	0	0	0	0	0	0	Root149
OG0001215	176.353709650176	219.674743125125	178.331767084824	495.069880447761	7.84146089435358	115.806931094301	Root149
OG0001216	54.6313122285872	53.0642885990562	39.0100740498053	195.375792105277	656.722349902112	130.204549554674	Root149
OG0001218	102.553515937874	118.110835914028	153.253862338521	41.5505078232943	5.88109567076518	434.43248745646	Root149
OG0001219	0	11.411674967539	120.745467297017	0	0	0	Root149
OG0001222	176.353709650176	125.528424642929	103.098052845914	94.5937092998401	217.600539818312	0	Root149
OG0001225	46.9637596351013	21.1115986899471	0	0	1.96036522358839	0	Root149
OG0001226	0	22.252766186701	12.5389523731517	0	3.92073044717679	0	Root149
OG0001227	0	0	0	30.0578141700427	0	0	Root149
OG0001228	15.3351051869719	53.6348723474331	80.342176316861	21.2172805906184	5.88109567076518	230.987878777282	Root149
OG0001229	0	1.1411674967539	13.9321693035019	0	0	0	Root149
OG0001230	0	15.4057612061776	0	0	0	0	Root149
OG0001231	23.9611018546435	91.2933997403117	32.9728006849545	12.376747011194	0	2.50393364528219	Root149
OG0001232	0	7.98817247727728	23.6846878159532	0	0	0	Root149
OG0001234	0	0	54.7998659271075	0	0	0	Root149
OG0001235	46.9637596351013	0	25.0779047463034	48.6229346868337	0	0	Root149
OG0001236	236.735686323878	155.19877955853	32.9728006849545	64.5358951297975	323.460261892085	164.633637177304	Root149
OG0001237	0	13.1234262126698	14.860980590402	0	3.92073044717679	128.952582732033	Root149
OG0001238	0	13.6940099610468	0	0	0	5.00786729056438	Root149
OG0001239	122.680841495775	133.516597120206	41.3321022670557	85.7531757204158	0	1.25196682264109	Root149
OG0001240	0	0	0	0	0	0	Root149
OG0001241	16.2935492611576	41.0820298831403	82.6642045341113	74.2604820671642	0	0.625983411320547	Root149
OG0001242	813.719018983694	801.670166469612	953.424786002981	1006.93677469643	1244.83191697863	1317.06909741843	Root149
OG0001243	318.203432629666	251.627433034234	94.2743456203629	168.854191367004	315.618800997732	230.361895365961	Root149
OG0001244	2.87533222255722	70.7523847987416	66.4100070133591	148.520964134328	0	156.495852830137	Root149
OG0001245	72.8417496381163	68.4700498052338	211.304567769779	12.376747011194	9.80182611794197	482.633210128142	Root149
OG0001246	72.8417496381163	11.9822587159159	8.82370722555121	38.0142943915245	1.96036522358839	0	Root149
OG0001247	0	10.841091219162	0	0	0	0	Root149
OG0001248	29.711766299758	25.1056849285857	104.491269776264	30.0578141700427	141.146296098364	245.385497237655	Root149
OG0001249	0	0	0	39.7824011074094	0	0	Root149
OG0001250	0	58.1995423344487	0	0	7.84146089435358	204.696575501819	Root149
OG0001251	639.282197481889	359.467761477477	13.0033580166018	398.708064432037	217.600539818312	3.75590046792328	Root149
OG0001254	25.877990003015	7.41758872890033	31.5795837546043	22.1013339485608	264.649305184433	0	Root149
OG0001255	1924.55570096497	1660.9692915253	239.168906376783	2238.42310231024	513.615688580159	252.271314762181	Root149
OG0001256	0	0	0	0	0	0	Root149
OG0001257	26.8364340772007	31.3821061607322	0	63.651841771855	0	0	Root149
OG0001258	55.589756302773	126.669592139683	23.6846878159532	149.405017492271	1.96036522358839	0	Root149
OG0001259	69.9664174155591	10.841091219162	3.71524514760051	24.7534940223881	0	0	Root149
OG0001260	16.2935492611576	0	0	0	0	0	Root149
OG0001261	23.9611018546435	30.8115224123552	45.5117530581062	41.5505078232943	0	0.625983411320547	Root149
OG0001263	12.4597729644146	40.5114461347633	0	21.2172805906184	0	0	Root149
OG0001264	0	0	0	30.9418675279851	0	0	Root149
OG0001265	0	0	21.827065242153	2.65216007382729	196.036522358839	0	Root149
OG0001266	0	0	0	0	0	0	Root149
OG0001267	1.91688814837148	10.841091219162	0	0	272.490766078787	0	Root149
OG0001269	0	8.55875622565422	0	29.1737608121002	9.80182611794197	0	Root149
OG0001270	0	19.9704311931932	0	30.9418675279851	0	6.88581752452602	Root149
OG0001272	471.554484499385	284.15070669172	58.515111074708	350.969183103145	250.926748619314	118.310864739583	Root149
OG0001273	0	26.8174361737166	12.0745467297017	78.6807488568764	0	0	Root149
OG0001274	9.58444074185741	43.934948625025	123.996306801167	23.8694406644456	697.890019597468	82.6298102943122	Root149
OG0001275	0	0	0	0	0	0	Root149
OG0001277	91.0521870476454	77.028806030888	295.361989234241	89.2893891521855	11.7621913415304	1.87795023396164	Root149
OG0001279	48.8806477834728	178.592713241985	29.257555537354	82.2169622886461	354.826105469499	1.25196682264109	Root149
OG0001281	0	11.9822587159159	18.5762257380025	0	0	0	Root149
OG0001282	0	42.2231973798942	26.9355273201037	53.0432014765459	0	0.625983411320547	Root149
OG0001283	43.1299833383583	61.6230448247104	107.742109280415	36.2461876756397	3.92073044717679	402.507333479112	Root149
OG0001284	9.58444074185741	35.9467761477477	8.35930158210115	46.8548279709489	1.96036522358839	0	Root149
OG0001285	0	33.093857405863	39.4744796932554	0	0	0.625983411320547	Root149
OG0001286	0	13.1234262126698	0	0	0	0	Root149
OG0001287	0	35.3761923993708	16.2541975207522	7.07242686353945	554.783358275516	0	Root149
OG0001288	74.7586377864878	21.1115986899471	8.35930158210115	1.76810671588486	0	0	Root149
OG0001289	66.1326411188161	47.3584511152867	32.5083950415045	144.100697344616	5.88109567076518	0	Root149
OG0001290	0	1.1411674967539	0	0	0	0	Root149
OG0001293	0	13.6940099610468	13.4677636600518	0.884053357942431	0	0	Root149
OG0001294	0.958444074185741	0	10.6813297993515	50.3910414027186	0	0	Root149
OG0001295	136.099058534375	186.580885719262	108.670920567315	277.592754393923	9.80182611794197	0.625983411320547	Root149
OG0001296	0	0	0	0	0	0	Root149
OG0001297	0	20.5410149415701	44.5829417712061	0	0	0	Root149
OG0001298	0	79.8817247727728	53.8710546402074	84.8691223624734	0	1.25196682264109	Root149
OG0001301	0	0	13.9321693035019	0	0	0	Root149
OG0001303	27.7948781513865	17.6880961996854	0	24.7534940223881	0	0	Root149
OG0001304	300.951439294323	516.378292281138	355.270317239299	545.46092185048	423.438888295093	301.724004256504	Root149
OG0001305	268.364340772007	154.628195810153	143.03693818262	218.361179411781	254.847479066491	127.700615909392	Root149
OG0001306	1930.30636541008	1497.21175574111	589.795167181581	1553.28174990485	513.615688580159	508.924513403605	Root149
OG0001307	135.140614460189	19.9704311931932	45.5117530581062	227.201712991205	0	1.25196682264109	Root149
OG0001308	47.922203709287	72.4641360438724	72.91168602166	2.65216007382729	274.451131302375	120.814798384866	Root149
OG0001311	290.408554478279	150.063525823137	144.89456075642	161.781764503465	403.835236059209	463.227724377205	Root149
OG0001314	104.470404086246	17.1175124513084	28.7931498939039	0.884053357942431	0	0	Root149
OG0001315	0	15.9763449545546	21.3626595987029	0.884053357942431	0	0.625983411320547	Root149
OG0001316	0.958444074185741	0	11.1457354428015	0	0	0	Root149
OG0001317	130.348394089261	229.94525059591	26.9355273201037	411.968864801173	5.88109567076518	2.50393364528219	Root149
OG0001318	241.527906694807	132.946013371829	375.239759907651	101.66613616338	3.92073044717679	379.971930671572	Root149
OG0001319	0	0	0	0	0	0	Root149
OG0001320	4.79222037092871	0	0	1.76810671588486	0	0	Root149
OG0001321	0	23.3939336834549	0	0	0	0	Root149
OG0001322	39.2962070416154	0	14.396574946952	0	0	0	Root149
OG0001324	0	1.1411674967539	64.5523844395588	0	101.938991626597	0.625983411320547	Root149
OG0001325	0	0	0	35.3621343176972	1.96036522358839	0	Root149
OG0001329	169.644601130876	123.246089649421	106.813297993515	171.506351440832	5.88109567076518	215.964276905589	Root149
OG0001330	0	0	32.9728006849545	0	0	0	Root149
OG0001331	75.7170818606735	70.1818010503646	29.257555537354	6.18837350559702	3.92073044717679	0	Root149
OG0001332	29.711766299758	1.1411674967539	48.2981869188066	0	0	0	Root149
OG0001333	44.0884274125441	0.570583748376948	26.9355273201037	0	311.698070550555	0	Root149
OG0001334	0	13.1234262126698	43.654130484306	25.6375473803305	0	6.25983411320547	Root149
OG0001335	0	0	0	38.898347749467	0	0	Root149
OG0001336	1.91688814837148	18.8292636964393	91.0235061162125	0	0	0	Root149
OG0001337	122.680841495775	21.1115986899471	42.7253191974059	53.9272548344883	321.499896668497	0	Root149
OG0001338	0	0	0	0	0	0	Root149
OG0001339	1.91688814837148	20.5410149415701	5.57286772140076	0	0	0	Root149
OG0001340	0	0	0	0	0	0	Root149
OG0001341	0.958444074185741	0.570583748376948	4.64405643450064	0	260.728574737256	0.625983411320547	Root149
OG0001342	0	1.1411674967539	0	0	0	0	Root149
OG0001343	0	0	0	0	0	0	Root149
OG0001344	29.711766299758	17.6880961996854	10.6813297993515	0	0	0	Root149
OG0001345	21.0857696320863	14.8351774578007	0	0	0	0	Root149
OG0001346	0	12.5528424642929	23.2202821725032	0	0	0	Root149
OG0001347	71.8833055639306	193.998474448162	104.491269776264	209.520645832356	366.58829681103	314.243672482915	Root149
OG0001348	0	54.2054560958101	75.2337142389103	41.5505078232943	274.451131302375	23.1613862188603	Root149
OG0001349	31.6286544481295	74.1758872890033	0	145.868804060501	0	1.25196682264109	Root149
OG0001350	70.9248614897448	0	0	0	1.96036522358839	0	Root149
OG0001351	0	0	0	3.53621343176972	0	0	Root149
OG0001352	0	0	8.35930158210115	0	0	0	Root149
OG0001355	1278.56439496378	1589.64632297818	837.787780783915	1456.03588053118	2134.83772848776	1762.76928627866	Root149
OG0001357	470.596040425199	502.684282320091	416.571862174707	436.722358823561	1148.7740210228	479.503293071539	Root149
OG0001359	55.589756302773	6.84700498052338	24.1490934594033	0	1.96036522358839	0	Root149
OG0001360	37.3793188932439	0	62.6947618657586	42.4345611812367	154.868852663483	0	Root149
OG0001361	0	0	77.5557424561606	0	0	0	Root149
OG0001362	92.0106311218311	9.69992372240812	0	0	305.81697487979	0	Root149
OG0001363	0	0	0	0	0	0	Root149
OG0001364	0	0	0	0	0	0	Root149
OG0001365	64.2157529704446	92.4345672370656	0	36.2461876756397	0	0	Root149
OG0001366	593.276881920974	232.798169337795	0	554.301455429904	7.84146089435358	3.12991705660274	Root149
OG0001368	0	1.71175124513084	21.827065242153	15.0289070850213	0	0	Root149
OG0001372	0	13.1234262126698	0	0	0	0	Root149
OG0001376	23.9611018546435	0	0	39.7824011074094	0	0	Root149
OG0001377	340.247646335938	244.780428053711	0	571.982522588753	9.80182611794197	2.50393364528219	Root149
OG0001379	5706.5760177019	1436.15929466478	231.738416081582	4115.26838122202	50.9694958132983	22.5354028075397	Root149
OG0001380	198.397923356448	47.3584511152867	31.1151781111543	78.6807488568764	0	0.625983411320547	Root149
OG0001382	406.380287454754	271.597864227427	27.8643386070038	411.968864801173	1.96036522358839	0.625983411320547	Root149
OG0001383	50.7975359318443	78.1699735276419	85.9150440382618	57.463468266258	1.96036522358839	0	Root149
OG0001384	0	50.7819536055484	269.819678844487	34.4780809597548	7.84146089435358	371.834146324405	Root149
OG0001385	0.958444074185741	11.411674967539	37.1524514760051	0	1.96036522358839	179.031255637677	Root149
OG0001386	42.1715392641726	7.41758872890033	0	0	0	0	Root149
OG0001387	80.5093022316022	59.9112935795796	0	0	3.92073044717679	0	Root149
OG0001388	10.5428848160432	50.7819536055484	19.0406313814526	0.884053357942431	9.80182611794197	209.704442792383	Root149
OG0001390	0	0	0	0	0	0	Root149
OG0001392	369.00096856151	80.4523085211497	0	198.912005537047	1.96036522358839	2.50393364528219	Root149
OG0001393	39.2962070416154	14.8351774578007	22.2914708856031	24.7534940223881	0	124.570698852789	Root149
OG0001395	0	5.70583748376948	46.9049699884564	0	0	0	Root149
OG0001396	57.5066444511445	0	35.7592345456549	30.9418675279851	0	0	Root149
OG0001398	0	22.8233499350779	0	0	0	0	Root149
OG0001400	0.958444074185741	13.6940099610468	0	0	0	0	Root149
OG0001401	207.02392002412	82.1640597662806	0	114.042883174574	5.88109567076518	0.625983411320547	Root149
OG0001408	1.91688814837148	1.1411674967539	22.2914708856031	0	468.527288437626	164.633637177304	Root149
OG0001409	41.2130951899869	0	116.101410862516	0	0	0	Root149
OG0001410	0.958444074185741	101.563907211097	207.124916978728	103.434242879264	5.88109567076518	165.259620588624	Root149
OG0001411	190.730370762962	48.4996186120406	7.89489593865108	150.289070850213	1.96036522358839	1.25196682264109	Root149
OG0001412	1.91688814837148	21.682182438324	137.928476104669	0	190.155426688074	145.854134837688	Root149
OG0001414	7.66755259348593	42.2231973798942	64.0879787961088	99.8980294474947	1.96036522358839	2.50393364528219	Root149
OG0001415	76.6755259348593	19.3998474448162	6.03727336485083	38.0142943915245	0	0	Root149
OG0001416	46.9637596351013	95.8580697273273	12.5389523731517	137.028270481077	0	0	Root149
OG0001418	66.1326411188161	132.946013371829	0	174.158511514659	1.96036522358839	0	Root149
OG0001419	0	0	0	0	0	0	Root149
OG0001424	35.4624307448724	17.6880961996854	0	0	0	0	Root149
OG0001427	2.87533222255722	35.9467761477477	94.2743456203629	85.7531757204158	1.96036522358839	226.605994898038	Root149
OG0001428	47.922203709287	53.6348723474331	0	66.3040018456824	0	0	Root149
OG0001430	0	0	0	0	3.92073044717679	0	Root149
OG0001431	37.3793188932439	75.3170547857572	80.342176316861	1.76810671588486	537.14007126322	10.6417179924493	Root149
OG0001432	0	0	1.39321693035019	0.884053357942431	0	0	Root149
OG0001433	0	0	0	0	0	0	Root149
OG0001434	0	0	0	0	0	0	Root149
OG0001435	0	36.5173598961247	28.3287442504539	0	0	3.12991705660274	Root149
OG0001436	0	1.1411674967539	66.8744126568092	46.8548279709489	0	0	Root149
OG0001437	0	0	12.0745467297017	88.4053357942431	1.96036522358839	0.625983411320547	Root149
OG0001438	0	6.27642123214643	0	29.1737608121002	188.195061464486	0	Root149
OG0001439	0	17.1175124513084	29.7219611808041	0	0	0	Root149
OG0001440	0	0	0	0	0	0	Root149
OG0001441	0	2.28233499350779	6.50167900830089	0	0	0	Root149
OG0001442	57.5066444511445	6.84700498052338	168.579248572373	0	11.7621913415304	56.3385070188493	Root149
OG0001443	1899.63615503614	854.734455068669	43.1897248408559	1093.57400377479	494.012036344275	16.2755686943342	Root149
OG0001445	0	0	22.2914708856031	0	0	0	Root149
OG0001446	102.553515937874	54.2054560958101	12.5389523731517	99.8980294474947	5.88109567076518	341.160959169698	Root149
OG0001447	84.3430785283452	17.6880961996854	28.3287442504539	0.884053357942431	1.96036522358839	0	Root149
OG0001449	0	18.2586799480623	81.7353932472112	19.4491738747335	0	0	Root149
OG0001452	233.860354101321	111.834414681882	9.28811286900127	131.723950333422	5.88109567076518	0	Root149
OG0001453	682.412180820248	1494.9294207476	0	1193.47203322228	27.4451131302375	5.63385070188493	Root149
OG0001456	0	0	12.5389523731517	0	0	0	Root149
OG0001457	5.75066444511445	0	183.904634806225	0	0	0	Root149
OG0001458	0	1.71175124513084	11.1457354428015	0	0	0	Root149
OG0001459	16.2935492611576	30.8115224123552	20.8982539552529	115.810989890458	0	0	Root149
OG0001461	0	0	0	0	0	0	Root149
OG0001462	75.7170818606735	9.12933997403117	17.6474144511024	127.30368354371	0	0	Root149
OG0001463	0	0	25.0779047463034	0	0	0	Root149
OG0001464	0	0	11.1457354428015	0	0	0	Root149
OG0001465	65.1741970446304	18.8292636964393	266.104433696886	85.7531757204158	209.759078923958	129.578566143353	Root149
OG0001466	0	8.55875622565422	8.35930158210115	0	11.7621913415304	0	Root149
OG0001467	0	0	107.277703636965	1.76810671588486	546.941897381162	2.50393364528219	Root149
OG0001470	0	0	14.860980590402	0	0	0	Root149
OG0001471	184.021262243662	190.004388209524	62.2303562223085	205.100379042644	3.92073044717679	0.625983411320547	Root149
OG0001473	324.912541148966	130.663678378321	54.3354602836575	345.664862955491	482.249845002745	3.75590046792328	Root149
OG0001474	0	0	0	0	0	0	Root149
OG0001475	0	14.8351774578007	16.2541975207522	0	0	0	Root149
OG0001478	39.2962070416154	38.2291111412555	237.775689446433	56.5794149083156	166.631044005014	356.810544452712	Root149
OG0001481	0	0	0	0	0	0	Root149
OG0001482	424.590724864283	451.902328714543	97.0607794810633	679.83703225773	35.2865740245911	432.554537222498	Root149
OG0001483	129.389950015075	85.0169785081653	79.4133650299609	0	1.96036522358839	0	Root149
OG0001485	222.359025211092	50.2113698571714	288.39590458249	77.796695498934	737.097324069236	744.920259471451	Root149
OG0001486	227.151245582021	27.9586036704705	9.28811286900127	19.4491738747335	1.96036522358839	0	Root149
OG0001487	0	0	0	0	0	0	Root149
OG0001488	73.8001937123021	22.252766186701	0	0	0	0	Root149
OG0001489	12.4597729644146	101.563907211097	100.311618985214	39.7824011074094	1.96036522358839	0	Root149
OG0001490	0	45.0761161217789	2.32202821725032	94.5937092998401	0	0	Root149
OG0001491	0	0	0	0	0	0	Root149
OG0001495	44.0884274125441	10.2705074707851	0	0	0	272.302783924438	Root149
OG0001498	48.8806477834728	9.12933997403117	0	0	0	0	Root149
OG0001500	0	0	11.1457354428015	0	0	0	Root149
OG0001501	232.901910027135	277.303701711197	71.0540634478597	411.968864801173	5.88109567076518	176.527321992394	Root149
OG0001502	0	28.5291874188474	0	0	0	0.625983411320547	Root149
OG0001503	0	28.5291874188474	1.39321693035019	0	0	0	Root149
OG0001504	0	0	17.6474144511024	0	0	0	Root149
OG0001505	0	22.8233499350779	0	18.5651205167911	0	0	Root149
OG0001506	0	1.1411674967539	82.6642045341113	0	0	0	Root149
OG0001508	24.9195459288293	0	26.4711216766536	0.884053357942431	0	5.63385070188493	Root149
OG0001509	16.2935492611576	27.3880199220935	0	14.1448537270789	0	0	Root149
OG0001510	0	0	0	0	0	0	Root149
OG0001511	47.922203709287	49.6407861087945	8.35930158210115	13.2608003691365	0	0	Root149
OG0001514	0	34.2350249026169	24.1490934594033	0	0	0	Root149
OG0001518	1.91688814837148	0	0	0	0	10.6417179924493	Root149
OG0001519	0	17.1175124513084	30.6507724677042	0	0	0	Root149
OG0001520	0	0	0	0	0	0	Root149
OG0001521	74.7586377864878	7.98817247727728	174.152116293774	22.9853873065032	256.80784429008	0.625983411320547	Root149
OG0001522	240.569462620621	62.1936285730874	28.3287442504539	111.390723100746	1.96036522358839	0	Root149
OG0001523	0	0	11.6101410862516	0	0	98.2793955773259	Root149
OG0001525	392.003626341968	256.19210302125	348.768638230998	191.839578673508	1509.48122216306	142.724217781085	Root149
OG0001526	0	54.2054560958101	0	28.2897074541578	0	0	Root149
OG0001527	0	29.6703549156013	11.1457354428015	0	0	0	Root149
OG0001528	0	20.5410149415701	0	0	0	0	Root149
OG0001529	0	0	64.5523844395588	0.884053357942431	0	0	Root149
OG0001530	0	0	0	69.8402152774521	0	0	Root149
OG0001531	0	0	0	0	43.1280349189447	0	Root149
OG0001532	0	0	0	0	0	0	Root149
OG0001533	0	0.570583748376948	0	0	0	0	Root149
OG0001534	75.7170818606735	25.1056849285857	16.2541975207522	31.8259208859275	0	0.625983411320547	Root149
OG0001537	0	0	18.1118200945525	30.0578141700427	0	0	Root149
OG0001538	0	0	0	0	0	0	Root149
OG0001539	0	90.1522322435578	0	32.70997424387	1.96036522358839	0.625983411320547	Root149
OG0001541	55.589756302773	9.69992372240812	0	70.7242686353945	1.96036522358839	0	Root149
OG0001542	2.87533222255722	0.570583748376948	0	0	0	0	Root149
OG0001545	380.502297451739	176.310378248477	62.6947618657586	356.2735032508	429.319983965858	307.983838369709	Root149
OG0001546	0	6.27642123214643	0	0	0	0	Root149
OG0001547	40.2546511158011	30.2409386639783	11.6101410862516	0	0	0	Root149
OG0001548	21.0857696320863	41.6526136315172	66.4100070133591	76.9126421409915	5.88109567076518	132.708483199956	Root149
OG0001549	0	19.3998474448162	0	0	0	10.6417179924493	Root149
OG0001550	0	7.41758872890033	40.4032909801555	0	1.96036522358839	127.074632498071	Root149
OG0001551	43.1299833383583	0	15.7897918773022	0	94.0975307322429	0.625983411320547	Root149
OG0001552	267.405896697822	320.668066587845	15.7897918773022	345.664862955491	13.7225565651188	113.92898086034	Root149
OG0001553	118.847065199032	60.4818773279565	2769.71525753618	38.0142943915245	1380.09711740623	1670.12374140322	Root149
OG0001554	0	11.411674967539	5.57286772140076	0.884053357942431	0	0	Root149
OG0001555	47.922203709287	25.6762686769627	3.71524514760051	0	0	0.625983411320547	Root149
OG0001557	0	0	16.2541975207522	0	0	0	Root149
OG0001559	102.553515937874	13.1234262126698	168.579248572373	23.8694406644456	460.685827543273	559.003186309249	Root149
OG0001562	0	0	0	0	0	0	Root149
OG0001568	25.877990003015	130.663678378321	23.6846878159532	43.3186145391791	1.96036522358839	0	Root149
OG0001569	32.5870985223152	85.5875622565422	24.1490934594033	103.434242879264	343.063914127969	0.625983411320547	Root149
OG0001570	190.730370762962	69.6112173019877	167.186031642023	129.071790259595	13.7225565651188	398.125449599868	Root149
OG0001571	30.6702103739437	31.9526899091091	131.891202739818	0	129.384104756834	172.771421524471	Root149
OG0001572	0	0	61.7659505788585	0	0	0	Root149
OG0001573	46.0053155609156	11.9822587159159	0	49.5069880447762	0	0.625983411320547	Root149
OG0001574	0	8.55875622565422	0	0	0	0	Root149
OG0001576	18.2104374095291	31.9526899091091	75.6981198823604	35.3621343176972	0	0	Root149
OG0001577	67.0910851930019	98.7109884692121	113.314977001816	8.84053357942431	1374.21602173546	304.853921313107	Root149
OG0001578	0	19.9704311931932	27.3999329635538	10.6086402953092	0	0.625983411320547	Root149
OG0001579	0	0	18.5762257380025	0	0	0	Root149
OG0001581	0	0.570583748376948	34.8304232587548	0	11.7621913415304	202.818625267857	Root149
OG0001587	1.91688814837148	35.3761923993708	25.0779047463034	48.6229346868337	0	0	Root149
OG0001588	0	63.3347960698413	136.070853530869	118.463149964286	3.92073044717679	0.625983411320547	Root149
OG0001589	0	0	0	0	0	0	Root149
OG0001590	0	13.1234262126698	80.342176316861	0	1.96036522358839	126.448649086751	Root149
OG0001591	0	23.9645174318318	32.0439893980544	20.3332272326759	0	0	Root149
OG0001592	164.852380759947	58.7701260828257	23.6846878159532	149.405017492271	5.88109567076518	113.302997449019	Root149
OG0001593	0.958444074185741	66.758298560103	80.342176316861	77.796695498934	15.6829217887072	0	Root149
OG0001594	0	0.570583748376948	0	0	0	0	Root149
OG0001595	139.932834831118	125.528424642929	126.318335018417	11.4926936532516	3.92073044717679	1.25196682264109	Root149
OG0001596	0	0	0	0	0	0	Root149
OG0001597	0	0	5.57286772140076	0	376.390122928972	0.625983411320547	Root149
OG0001598	0	31.9526899091091	68.7320352306094	74.2604820671642	0	0	Root149
OG0001599	0.958444074185741	0	8.82370722555121	26.5216007382729	0	55.7125236075287	Root149
OG0001600	0	26.2468524253396	21.3626595987029	32.70997424387	0	0	Root149
OG0001601	2027.10921690284	1296.36627631243	143.96574946952	1913.09146658742	737.097324069236	207.200509147101	Root149
OG0001605	104.470404086246	19.9704311931932	0	12.376747011194	0	0	Root149
OG0001609	0	32.5232736574861	24.6134991028534	0	0	4.38188387924383	Root149
OG0001611	0	32.5232736574861	0	0	0	0	Root149
OG0001612	0	19.9704311931932	0	1.76810671588486	0	0	Root149
OG0001613	0	0	0	39.7824011074094	0	0.625983411320547	Root149
OG0001615	0	0	0	0	0	0	Root149
OG0001616	0	36.5173598961247	0	16.7970138009062	0	0	Root149
OG0001617	0	0	8.82370722555121	4.42026678971216	0	0	Root149
OG0001618	0	0	18.1118200945525	0	0	0	Root149
OG0001620	0	0	0	0	0	0	Root149
OG0001621	0	0	0	0	0	0	Root149
OG0001622	0	41.6526136315172	10.6813297993515	26.5216007382729	0	0	Root149
OG0001627	0	0	0	0	0	0	Root149
OG0001631	0	11.9822587159159	12.0745467297017	0	0	0	Root149
OG0001632	0	59.3407098312026	0	44.2026678971216	1.96036522358839	0	Root149
OG0001634	15.3351051869719	0	0	0	0	0	Root149
OG0001635	0	15.9763449545546	9.75251851245134	0	0	0	Root149
OG0001636	0	15.4057612061776	0	0	0	0	Root149
OG0001637	16.2935492611576	29.0997711672244	32.5083950415045	26.5216007382729	0	0	Root149
OG0001638	0	0	45.5117530581062	0	0	0	Root149
OG0001639	1800.91641539501	1716.31591511786	66.4100070133591	2646.85575367964	37.2469392481795	135.838400256559	Root149
OG0001641	0	0	0	67.1880552036248	0	0	Root149
OG0001642	31.6286544481295	27.3880199220935	72.91168602166	37.1302410335821	0	0.625983411320547	Root149
OG0001643	55.589756302773	101.563907211097	693.357625670945	76.0285887830491	1650.62751826143	1050.40016419588	Root149
OG0001644	0	14.2645937094237	0	0	0	0	Root149
OG0001645	0	3.42350249026169	0	38.0142943915245	1.96036522358839	0	Root149
OG0001646	42.1715392641726	41.0820298831403	0.464405643450064	75.1445354251067	1.96036522358839	0.625983411320547	Root149
OG0001647	0	0.570583748376948	72.4472803782099	0	0	0	Root149
OG0001648	11.5013288902289	28.5291874188474	0	45.9707746130064	1.96036522358839	0	Root149
OG0001650	0	0	17.1830088076524	0	0	0	Root149
OG0001651	5.75066444511445	31.9526899091091	0	0	1.96036522358839	51.3306397282849	Root149
OG0001652	0	0	26.4711216766536	0	0	134.586433433918	Root149
OG0001653	0	0	18.1118200945525	0	0	0	Root149
OG0001654	46.0053155609156	14.8351774578007	28.7931498939039	0	1.96036522358839	0	Root149
OG0001655	0	0	10.2169241559014	0	17.6432870122955	0	Root149
OG0001656	46.9637596351013	175.7397945001	263.317999836186	28.2897074541578	7.84146089435358	276.058684392361	Root149
OG0001657	0.958444074185741	37.6585273928786	10.6813297993515	43.3186145391791	0	0	Root149
OG0001658	0	15.9763449545546	0	33.5940276018124	0	0	Root149
OG0001659	59.4235325995159	14.2645937094237	0	15.0289070850213	3.92073044717679	175.275355169753	Root149
OG0001660	109.262624457174	108.41091219162	0	235.158193212687	3.92073044717679	0.625983411320547	Root149
OG0001662	0	0	35.2948289022048	50.3910414027186	0	1.87795023396164	Root149
OG0001664	94.8859633443884	143.216520842614	12.5389523731517	153.825284281983	5.88109567076518	0	Root149
OG0001665	96.8028514927598	17.6880961996854	25.0779047463034	69.8402152774521	0	8.13778434716711	Root149
OG0001668	113.096400753917	89.0110647468039	13.9321693035019	0	0	0	Root149
OG0001669	239.611018546435	105.557993449735	700.788115966146	109.622616384861	31.3658435774143	435.05847086778	Root149
OG0001670	182.104374095291	24.5351011802088	7.89489593865108	106.970456311034	0	0.625983411320547	Root149
OG0001671	0	0	0	0	0	0	Root149
OG0001672	0	0	0	12.376747011194	0	0	Root149
OG0001674	229.068133730392	176.880961996854	23.6846878159532	217.477126053838	5.88109567076518	2.50393364528219	Root149
OG0001675	0	0	0	2.65216007382729	0	0	Root149
OG0001676	0	0	0	0	0	0	Root149
OG0001677	21.0857696320863	10.841091219162	31.1151781111543	101.66613616338	445.002905754566	7.51180093584657	Root149
OG0001678	46.0053155609156	39.9408623863864	0	37.1302410335821	0	0	Root149
OG0001679	4.79222037092871	22.8233499350779	25.5423103897535	0.884053357942431	0	0.625983411320547	Root149
OG0001681	0	57.0583748376948	151.396239764721	13.2608003691365	0	0	Root149
OG0001682	0	0	9.75251851245134	0	0	0	Root149
OG0001683	55.589756302773	21.682182438324	23.6846878159532	76.0285887830491	0	0	Root149
OG0001684	60.3819766737017	61.0524610763335	105.884486706615	119.347203322228	1.96036522358839	152.113968950893	Root149
OG0001685	167.727712982505	65.0465473149721	34.3660176153047	97.2458693736674	1.96036522358839	0.625983411320547	Root149
OG0001686	0	6.84700498052338	0	2.65216007382729	0	1.87795023396164	Root149
OG0001687	0	0.570583748376948	0	0	0	0	Root149
OG0001688	0	0	0	0	0	0	Root149
OG0001689	0	0	7.43049029520102	0	0	0	Root149
OG0001690	387.211405971039	197.421976938424	600.940902624382	312.954888711621	374.429757705383	384.353814550816	Root149
OG0001693	7.66755259348593	9.12933997403117	0	32.70997424387	0	0	Root149
OG0001695	0	0	16.7186031642023	0.884053357942431	290.134053091082	0.625983411320547	Root149
OG0001698	0.958444074185741	31.3821061607322	0	0	0	0	Root149
OG0001699	0	43.934948625025	8.82370722555121	0.884053357942431	0	0	Root149
OG0001700	0	0	0	0	0	0	Root149
OG0001701	14.3766611127861	0	0	0	0	0	Root149
OG0001702	6.70910851930019	0	0	22.9853873065032	0	0	Root149
OG0001703	34.5039866706867	3.42350249026169	0	0	0	0	Root149
OG0001704	0	19.9704311931932	0	0	0	0	Root149
OG0001705	0	58.7701260828257	116.565816505966	0	331.301722786439	194.05485750937	Root149
OG0001706	60.3819766737017	35.9467761477477	162.541975207522	45.086721255064	143.106661321953	0	Root149
OG0001707	53.6728681544015	31.9526899091091	92.4167230465627	11.4926936532516	7.84146089435358	212.208376437666	Root149
OG0001708	0	0	24.1490934594033	0	0	0	Root149
OG0001709	1153.96666531963	870.140216274846	0	1594.83225772815	13.7225565651188	8.13778434716711	Root149
OG0001710	32.5870985223152	0	70.1252521609596	26.5216007382729	0	0	Root149
OG0001711	0	50.7819536055484	4.17965079105057	12.376747011194	0	0	Root149
OG0001712	1.91688814837148	43.934948625025	11.6101410862516	47.7388813288913	0	0.625983411320547	Root149
OG0001713	0	0	0	0	0	0	Root149
OG0001716	0	15.4057612061776	0	0	0	0	Root149
OG0001717	4.79222037092871	0	169.043654215823	15.9129604429638	0	0	Root149
OG0001722	68.0495292671876	369.738268948262	0	38.0142943915245	5.88109567076518	3.12991705660274	Root149
OG0001724	0	0	0	0	0	0	Root149
OG0001725	0	4.56466998701559	26.4711216766536	0	392.073044717679	0.625983411320547	Root149
OG0001726	49.8390918576585	63.3347960698413	143.50134382607	0	52.9298610368866	206.574525735781	Root149
OG0001727	146.641943350418	213.968905641356	132.355608383268	257.259527161247	358.746835916676	468.86157507909	Root149
OG0001728	0	0	23.2202821725032	16.7970138009062	0	0	Root149
OG0001729	0	0	31.5795837546043	0	0	0	Root149
OG0001730	2.87533222255722	19.9704311931932	0	0	0	0	Root149
OG0001731	6.70910851930019	42.7937811282711	51.084620779507	17.6810671588486	213.679809371135	0	Root149
OG0001732	0	0	0	0	0	0	Root149
OG0001733	0	0	45.9761587015563	0	299.935879209024	1.25196682264109	Root149
OG0001734	0	16.5469287029315	45.9761587015563	29.1737608121002	0	0	Root149
OG0001735	0	0.570583748376948	0	0	3.92073044717679	215.338293494268	Root149
OG0001739	0	41.0820298831403	21.3626595987029	55.6953615503732	0	0	Root149
OG0001740	63.2573088962589	36.5173598961247	10.6813297993515	0	0	0.625983411320547	Root149
OG0001741	0	0	0	0	0	0	Root149
OG0001742	0	0	0	0	0	0	Root149
OG0001743	36.4208748190582	83.8758110114114	68.2676295871594	83.985069004531	0	0.625983411320547	Root149
OG0001744	82.4261903799737	160.334033293922	0	17.6810671588486	1.96036522358839	0	Root149
OG0001745	0	0	84.9862327513617	0	0	56.9644904301698	Root149
OG0001751	0	12.5528424642929	23.2202821725032	0	0	0	Root149
OG0001753	0	0	39.0100740498053	0	0	0	Root149
OG0001754	0	18.2586799480623	34.3660176153047	0	0	0.625983411320547	Root149
OG0001755	13.4182170386004	0	23.2202821725032	27.4056540962154	0	1.87795023396164	Root149
OG0001757	534.811793395643	870.710800023223	715.184690913098	699.286206132463	1948.60303224686	568.392937479057	Root149
OG0001758	0	20.5410149415701	0	0	0	0	Root149
OG0001759	0	0	19.9694426683527	0	3.92073044717679	0	Root149
OG0001760	58.4650885253302	17.6880961996854	30.1863668242541	75.1445354251067	1.96036522358839	398.751433011189	Root149
OG0001761	106.387292234617	86.1581460049192	70.1252521609596	28.2897074541578	1.96036522358839	10.0157345811288	Root149
OG0001763	449.510270793113	381.149943915801	395.209202576004	513.635000964553	290.134053091082	596.562190988482	Root149
OG0001764	0	6.84700498052338	74.7693085954603	12.376747011194	0	0	Root149
OG0001765	9.58444074185741	6.84700498052338	88.7014778989622	0.884053357942431	525.37787992169	170.267487879189	Root149
OG0001766	59.4235325995159	40.5114461347633	0	0	1.96036522358839	0	Root149
OG0001767	0	0.570583748376948	0	0	0	0	Root149
OG0001768	96.8028514927598	74.7464710373802	39.9388853367055	121.999363396056	5.88109567076518	271.676800513118	Root149
OG0001769	130.348394089261	146.640023332876	18.1118200945525	162.665817861407	250.926748619314	0.625983411320547	Root149
OG0001770	1.91688814837148	2.28233499350779	0	1.76810671588486	3.92073044717679	197.810757977293	Root149
OG0001771	0.958444074185741	41.6526136315172	56.6574885009078	58.3475216242005	0	0	Root149
OG0001772	0	8.55875622565422	0	0	0	0	Root149
OG0001773	0	23.3939336834549	35.2948289022048	0	0	151.487985539572	Root149
OG0001774	0	0	118.887844723216	0	0	0	Root149
OG0001775	359.416527819653	375.444106432032	323.690733484694	196.25984546322	1301.68250846269	1156.19136070905	Root149
OG0001776	57.5066444511445	120.393170907536	0	59.2315749821429	9.80182611794197	0	Root149
OG0001777	0	0	0	0	0	0	Root149
OG0001778	0	0	0	0	0	0	Root149
OG0001787	0	0	0	0.884053357942431	3.92073044717679	211.582393026345	Root149
OG0001790	90.0937429734597	16.5469287029315	1.85762257380025	61.8837350559702	0	0	Root149
OG0001791	0	12.5528424642929	0	0	0	0	Root149
OG0001792	0	0	0	0	0	0	Root149
OG0001794	0	1.71175124513084	0	0	0	0	Root149
OG0001795	0	9.69992372240812	0	0	0	0	Root149
OG0001797	0	0	0	0	0	0	Root149
OG0001798	7.66755259348593	49.6407861087945	200.623237970428	26.5216007382729	252.887113842903	526.45204892058	Root149
OG0001799	43.1299833383583	26.8174361737166	118.423439079766	33.5940276018124	707.69184571541	132.082499788635	Root149
OG0001800	7.66755259348593	10.841091219162	0	0.884053357942431	0	0	Root149
OG0001801	0	0	10.2169241559014	0	0	0	Root149
OG0001802	0	18.2586799480623	60.8371392919583	0	0	0	Root149
OG0001803	0	0	92.4167230465627	0	1.96036522358839	132.708483199956	Root149
OG0001804	108.304180382989	21.682182438324	0	15.9129604429638	1.96036522358839	1.25196682264109	Root149
OG0001805	0	15.4057612061776	169.043654215823	0.884053357942431	364.627931587441	0	Root149
OG0001806	0	16.5469287029315	0	0	0	0	Root149
OG0001807	0	5.13525373539253	19.0406313814526	18.5651205167911	0	0	Root149
OG0001808	56.5482003769587	77.028806030888	620.910345292735	107.854509668977	448.923636201742	503.916646113041	Root149
OG0001809	115.971732976475	15.4057612061776	0	175.042564872601	0	1.25196682264109	Root149
OG0001810	0	37.0879436445016	19.0406313814526	60.1156283400853	0	0	Root149
OG0001811	260.696788178522	135.798932113714	262.389188549286	40.6664544653518	970.380785676255	241.003613358411	Root149
OG0001812	230.026577804578	79.3111410243958	88.2370722555121	73.3764287092218	164.670678781425	0	Root149
OG0001813	107.345736308803	100.99332346272	0	0	3.92073044717679	5.00786729056438	Root149
OG0001814	0.958444074185741	85.5875622565422	84.5218271079116	41.5505078232943	772.383898093827	234.743779245205	Root149
OG0001815	26.8364340772007	10.2705074707851	150.931834121271	61.8837350559702	350.905375022323	153.365935773534	Root149
OG0001816	21.0857696320863	0	33.9016119718546	0	1.96036522358839	260.409099109348	Root149
OG0001817	0.958444074185741	71.8935522954955	328.334789919195	30.0578141700427	229.362731159842	74.4920259471451	Root149
OG0001818	2.87533222255722	33.66444115424	15.3253862338521	152.057177566098	1.96036522358839	0	Root149
OG0001819	0.958444074185741	32.5232736574861	110.528543141115	49.5069880447762	439.1218100838	13.1456516377315	Root149
OG0001821	0.958444074185741	78.1699735276419	19.9694426683527	65.4199484877399	403.835236059209	1.87795023396164	Root149
OG0001822	0.958444074185741	22.252766186701	0	0	0	0	Root149
OG0001823	0	6.27642123214643	0	37.1302410335821	0	0	Root149
OG0001824	0	0.570583748376948	0	0	0	0	Root149
OG0001825	0	8.55875622565422	0	0	0	0	Root149
OG0001826	0	0	13.4677636600518	0	0	0	Root149
OG0001827	79.5508581574165	201.416063177063	67.8032239437093	277.592754393923	7.84146089435358	154.617902596175	Root149
OG0001829	0	0	0	69.8402152774521	0	3.12991705660274	Root149
OG0001833	0	0	9.28811286900127	0	0	0	Root149
OG0001835	101.595071863689	21.1115986899471	65.0167900830089	117.579096606343	123.503009086069	0	Root149
OG0001836	48.8806477834728	11.9822587159159	0	13.2608003691365	0	0	Root149
OG0001837	0	19.9704311931932	31.1151781111543	0	0	0	Root149
OG0001839	23.9611018546435	0	35.2948289022048	51.275094760661	1.96036522358839	0	Root149
OG0001842	45.0468714867298	0.570583748376948	0	0	0	0	Root149
OG0001843	0	27.3880199220935	12.0745467297017	0	0	0	Root149
OG0001844	0	0	60.8371392919583	38.0142943915245	296.015148761848	0	Root149
OG0001845	85.301522602531	48.4996186120406	48.7625925622567	0	0	0	Root149
OG0001846	0	12.5528424642929	0	0	0	0	Root149
OG0001847	0	8.55875622565422	0	76.0285887830491	0	0	Root149
OG0001849	0	27.3880199220935	0	0	0	0	Root149
OG0001850	91.0521870476454	58.1995423344487	0	0	0	0	Root149
OG0001851	0	40.5114461347633	0	0	0	0	Root149
OG0001852	0	0	0	0	0	0	Root149
OG0001859	0	17.1175124513084	14.860980590402	0	1.96036522358839	110.799063803737	Root149
OG0001866	178.270597798548	100.99332346272	0	196.25984546322	11.7621913415304	199.688708211255	Root149
OG0001868	0.958444074185741	0	0	0	0	0	Root149
OG0001871	2.87533222255722	15.9763449545546	58.515111074708	0	5.88109567076518	572.774821358301	Root149
OG0001872	45.0468714867298	0	0	0	1.96036522358839	1.25196682264109	Root149
OG0001873	1.91688814837148	17.6880961996854	0	0.884053357942431	0	0	Root149
OG0001874	55.589756302773	13.1234262126698	0	0	0	0	Root149
OG0001875	0	30.8115224123552	0	0	0	181.535189282959	Root149
OG0001876	168.68615705669	302.409386639783	81.7353932472112	142.332590628731	1.96036522358839	319.251539773479	Root149
OG0001878	54.6313122285872	96.9992372240812	49.2269982057067	59.2315749821429	5.88109567076518	0.625983411320547	Root149
OG0001879	38.3377629674296	98.1404047208351	138.857287391569	21.2172805906184	829.234489577891	187.795023396164	Root149
OG0001880	0	16.5469287029315	108.206514923865	0.884053357942431	0	363.696361977238	Root149
OG0001881	3.83377629674296	18.2586799480623	0	0	1.96036522358839	0	Root149
OG0001882	315.328100407109	71.3229685471185	709.147417548247	85.7531757204158	1482.03610903283	723.010840075232	Root149
OG0001883	0	0	17.6474144511024	0	0	0	Root149
OG0001884	62.2988648220732	36.5173598961247	22.7558765290531	34.4780809597548	3.92073044717679	220.346160784833	Root149
OG0001885	70.9248614897448	58.1995423344487	9.75251851245134	174.158511514659	0	0	Root149
OG0001886	128.431505940889	51.9231211023023	163.935192137872	56.5794149083156	270.530400855198	324.885390475364	Root149
OG0001887	38.3377629674296	0	53.8710546402074	68.0721085615672	1.96036522358839	207.826492558422	Root149
OG0001888	0	7.98817247727728	0	0	0	0	Root149
OG0001889	0	11.9822587159159	14.396574946952	12.376747011194	0	0	Root149
OG0001890	0	0	0	0	0	0	Root149
OG0001891	0	0	28.7931498939039	0	0	0	Root149
OG0001898	0	0.570583748376948	0	0	0	0	Root149
OG0001905	7.66755259348593	2.85291874188474	16.2541975207522	0	0	0	Root149
OG0001906	130.348394089261	275.021366717689	381.741438915952	218.361179411781	376.390122928972	1.25196682264109	Root149
OG0001908	0	0	0	0	0	0	Root149
OG0001909	0	0	0	0	0	0	Root149
OG0001911	0	13.6940099610468	17.6474144511024	0	0	0	Root149
OG0001912	0	0	14.860980590402	0	0	0	Root149
OG0001913	0	21.682182438324	0	0	0	0	Root149
OG0001914	657.492634891418	499.26077982983	171.365682433073	837.198529971482	882.164350614778	157.121836241457	Root149
OG0001916	0	0	0	22.1013339485608	0	0	Root149
OG0001917	0	13.1234262126698	87.308260968612	0	0	0	Root149
OG0001918	0.958444074185741	18.8292636964393	51.5490264229571	31.8259208859275	0	85.1337439395944	Root149
OG0001920	0	15.4057612061776	9.75251851245134	0	0	0	Root149
OG0001921	0	0	35.2948289022048	0	0	0	Root149
OG0001922	0	0.570583748376948	0	0	0	0	Root149
OG0001925	0	19.3998474448162	0	0	0	0	Root149
OG0001928	115.013288902289	22.8233499350779	0	148.520964134328	3.92073044717679	0.625983411320547	Root149
OG0001932	786.882584906493	1191.94945035945	22.2914708856031	1529.41230924041	19.6036522358839	6.25983411320547	Root149
OG0001934	0	1.1411674967539	0	0	0	0	Root149
OG0001940	0	0	0	0	0	0	Root149
OG0001941	0	11.9822587159159	77.0913368127106	0	0	4.38188387924383	Root149
OG0001942	0	0	11.6101410862516	0	0	0	Root149
OG0001943	0	107.269744694866	97.5251851245134	0	458.725462319684	0.625983411320547	Root149
OG0001944	0	0	35.2948289022048	0	3.92073044717679	0	Root149
OG0001945	0	0	0	0	0	0	Root149
OG0001946	0	0	0	0	0	8.13778434716711	Root149
OG0001947	53.6728681544015	19.9704311931932	31.5795837546043	47.7388813288913	7.84146089435358	130.830532965994	Root149
OG0001948	27.7948781513865	66.187714811726	0	33.5940276018124	1.96036522358839	0	Root149
OG0001949	0	0	45.5117530581062	0	0	87.0116941735561	Root149
OG0001950	0	0	45.0473474146562	0	0	0	Root149
OG0001951	36.4208748190582	10.841091219162	11.6101410862516	0	0	0	Root149
OG0001952	0	0	0	0	0	0	Root149
OG0001953	0	0	97.5251851245134	20.3332272326759	0	0	Root149
OG0001954	0	0	0	0	0	0	Root149
OG0001956	0	2.85291874188474	0	0	0	0	Root149
OG0001957	50.7975359318443	0	20.8982539552529	0	0	0	Root149
OG0001958	0.958444074185741	30.2409386639783	215.94862420428	65.4199484877399	196.036522358839	138.342333901841	Root149
OG0001959	63.2573088962589	13.6940099610468	0	6.18837350559702	0	0.625983411320547	Root149
OG0001970	0	14.8351774578007	0	0	0	0	Root149
OG0001972	0	0	0	0	0	0	Root149
OG0001977	38.3377629674296	18.2586799480623	56.1930828574577	0	0	0	Root149
OG0001978	46.9637596351013	31.3821061607322	0	30.0578141700427	0	0	Root149
OG0001979	0	17.6880961996854	29.7219611808041	38.0142943915245	0	0	Root149
OG0001980	18.2104374095291	0	0	0	0	0	Root149
OG0001981	58.4650885253302	52.4937048506792	101.704835915564	78.6807488568764	3.92073044717679	183.41313951692	Root149
OG0001982	0	0	0	0	0	0	Root149
OG0001983	517.5598000603	362.891263967739	47.3693756319065	300.578141700427	17.6432870122955	5.63385070188493	Root149
OG0001984	76.6755259348593	23.9645174318318	0	0	1.96036522358839	0	Root149
OG0001985	10.5428848160432	27.3880199220935	0	0	0	0	Root149
OG0001986	0.958444074185741	50.2113698571714	123.067495514267	0	5.88109567076518	331.77120799989	Root149
OG0001987	88.1768548250882	14.8351774578007	217.34184113463	0	1.96036522358839	0	Root149
OG0001989	0	10.2705074707851	0	76.9126421409915	0	0	Root149
OG0001990	267.405896697822	263.60969175015	670.137343498442	458.823692772122	2566.11807767721	182.7871561056	Root149
OG0001991	0	0	0	0	0	0	Root149
OG0001992	0	0	1.39321693035019	0	0	0	Root149
OG0001993	0.958444074185741	77.599389779265	75.2337142389103	65.4199484877399	217.600539818312	180.283222460318	Root149
OG0001995	0	0.570583748376948	3.71524514760051	0	0	0	Root149
OG0001996	0	0	0	0	0	0	Root149
OG0002000	0	11.411674967539	18.5762257380025	0	0	0	Root149
OG0002001	49.8390918576585	90.7228159919348	0	109.622616384861	3.92073044717679	0.625983411320547	Root149
OG0002002	0	10.841091219162	10.6813297993515	0	0	0	Root149
OG0002005	108.304180382989	24.5351011802088	30.6507724677042	77.796695498934	468.527288437626	9.38975116980821	Root149
OG0002006	0	38.7996948896325	17.6474144511024	0.884053357942431	1.96036522358839	0	Root149
OG0002007	0	0	0	0	0	0	Root149
OG0002016	0	18.2586799480623	0	29.1737608121002	0	0.625983411320547	Root149
OG0002017	0	0	0	4.42026678971216	380.310853376148	0	Root149
OG0002018	22.044213706272	52.4937048506792	0	28.2897074541578	1.96036522358839	0	Root149
OG0002019	0	32.5232736574861	3.25083950415045	0.884053357942431	0	0	Root149
OG0002020	0	17.1175124513084	16.7186031642023	0	0	0	Root149
OG0002022	41.2130951899869	11.411674967539	0	28.2897074541578	0	0	Root149
OG0002024	0	0	0	0	0	0	Root149
OG0002025	0	30.8115224123552	547.534253627625	52.1591481186034	766.502802423062	1255.0967396977	Root149
OG0002026	103.51196001206	264.750859246904	891.658835424122	75.1445354251067	1084.08196864438	374.338079969687	Root149
OG0002028	0	0	0	0	0	0	Root149
OG0002030	218.525248914349	69.0406335536107	106.348892350065	95.4777626577826	0	0.625983411320547	Root149
OG0002031	210.857696320863	451.331744966166	26.0067160332036	298.810034984542	3.92073044717679	136.464383667879	Root149
OG0002032	32.5870985223152	55.9172073409409	6.03727336485083	30.0578141700427	0	0	Root149
OG0002033	69.0079733413733	64.4759635665952	41.3321022670557	80.4488555727612	0	0	Root149
OG0002034	0	0	0	0	1.96036522358839	181.535189282959	Root149
OG0002035	0	25.1056849285857	0	37.1302410335821	0	0	Root149
OG0002036	0	0	0	0	0	0	Root149
OG0002037	27.7948781513865	102.134490959474	112.850571358365	7.07242686353945	3.92073044717679	194.68084092069	Root149
OG0002038	0	48.4996186120406	71.0540634478597	0.884053357942431	0	0	Root149
OG0002039	0	0	0	0	0	0	Root149
OG0002040	32.5870985223152	62.7642123214643	23.6846878159532	56.5794149083156	1.96036522358839	0.625983411320547	Root149
OG0002042	0	6.84700498052338	111.457354428015	0	0	0	Root149
OG0002043	0	25.6762686769627	17.1830088076524	0	0	118.936848150904	Root149
OG0002045	0	0	0	0	0	0	Root149
OG0002046	0	0	0	0	0	0	Root149
OG0002051	180.187485946919	23.3939336834549	0	45.9707746130064	1.96036522358839	1.25196682264109	Root149
OG0002057	63.2573088962589	38.2291111412555	8.35930158210115	0	1.96036522358839	1.25196682264109	Root149
OG0002061	0	0	0	0	0	0	Root149
OG0002062	32.5870985223152	0	0	0	0	0	Root149
OG0002063	9.58444074185741	7.98817247727728	23.6846878159532	1.76810671588486	0	0	Root149
OG0002064	0	0	32.5083950415045	0	0	0	Root149
OG0002065	0	0	8.35930158210115	0	0	0	Root149
OG0002066	22.044213706272	79.8817247727728	32.0439893980544	59.2315749821429	3.92073044717679	230.987878777282	Root149
OG0002067	173.478377427619	221.957078118633	97.0607794810633	115.810989890458	229.362731159842	406.889217358356	Root149
OG0002068	0	6.27642123214643	0	0	0	0	Root149
OG0002070	0	0	0	0	0	0	Root149
OG0002071	1086.87558012663	763.441055328357	14.396574946952	517.171214396322	13.7225565651188	5.63385070188493	Root149
OG0002072	0	0	170.436871146173	15.0289070850213	397.954140388444	321.129490007441	Root149
OG0002074	24.9195459288293	0	0	0	0	0	Root149
OG0002075	85.301522602531	39.3702786380094	15.7897918773022	13.2608003691365	588.109567076518	0	Root149
OG0002076	0	0	0	0	0	0	Root149
OG0002077	0	18.8292636964393	0	0.884053357942431	0	0	Root149
OG0002078	0.958444074185741	51.9231211023023	0	57.463468266258	3.92073044717679	0	Root149
OG0002079	0	0.570583748376948	0	0	0	0	Root149
OG0002090	0	67.8994660568569	0	85.7531757204158	0	0.625983411320547	Root149
OG0002091	0	51.9231211023023	13.4677636600518	77.796695498934	0	1.87795023396164	Root149
OG0002093	0	38.7996948896325	54.7998659271075	0	17.6432870122955	201.566658445216	Root149
OG0002094	1.91688814837148	15.9763449545546	0	89.2893891521855	0	0.625983411320547	Root149
OG0002096	0	34.8056086509938	0	0	0	0	Root149
OG0002097	0	14.2645937094237	0	0	358.746835916676	0	Root149
OG0002098	24.9195459288293	0	0	0	5.88109567076518	0	Root149
OG0002099	0	0	0	0	0	0	Root149
OG0002100	0	9.12933997403117	31.5795837546043	0	0	0	Root149
OG0002101	121.722397421589	61.0524610763335	205.267294404928	138.796377196962	162.710313557837	222.224111018794	Root149
OG0002102	0	0	0	0	0	0	Root149
OG0002106	0	32.5232736574861	15.3253862338521	0	0	1.87795023396164	Root149
OG0002108	0	0	0	0	0	0	Root149
OG0002109	28.7533222255722	68.4700498052338	49.2269982057067	22.9853873065032	1.96036522358839	0	Root149
OG0002110	1.91688814837148	0	0	40.6664544653518	0	0	Root149
OG0002111	0	20.5410149415701	47.3693756319065	0	0	0.625983411320547	Root149
OG0002112	0	0	112.386165714915	0	0	210.330426203704	Root149
OG0002113	97.7612955669456	12.5528424642929	0	0	11.7621913415304	0.625983411320547	Root149
OG0002114	0	0	0	0	0	0	Root149
OG0002115	0	23.9645174318318	0	0	1.96036522358839	0	Root149
OG0002116	0	31.9526899091091	0	0	0	256.027215230104	Root149
OG0002120	175.395265575991	321.238650336222	0	706.358632996003	5.88109567076518	4.38188387924383	Root149
OG0002126	3.83377629674296	0	0	0	0	0	Root149
OG0002129	0	0	0	0	0	0	Root149
OG0002130	0	0	0	0	0	0	Root149
OG0002131	166.769268908319	267.603777988789	0	0	0	0.625983411320547	Root149
OG0002132	0	0	8.35930158210115	0	0	0	Root149
OG0002137	0	0	0	0	0	0	Root149
OG0002138	25.877990003015	0	46.9049699884564	27.4056540962154	1.96036522358839	36.9330212679123	Root149
OG0002140	0	0	8.35930158210115	0	0	0	Root149
OG0002142	0	18.8292636964393	23.6846878159532	0	0	0	Root149
OG0002143	37.3793188932439	195.710225693293	56.6574885009078	303.230301774254	482.249845002745	317.373589539517	Root149
OG0002145	15.3351051869719	8.55875622565422	113.779382645266	0	1.96036522358839	0	Root149
OG0002146	61.3404207478874	90.1522322435578	12.0745467297017	82.2169622886461	0	0	Root149
OG0002147	0	1.1411674967539	0	0	0	0	Root149
OG0002148	0	23.9645174318318	0	0	13.7225565651188	230.987878777282	Root149
OG0002151	1.91688814837148	26.8174361737166	94.738751263813	22.9853873065032	0	0	Root149
OG0002153	0	7.98817247727728	0	0	0	0	Root149
OG0002155	0	11.9822587159159	0	0	0	0	Root149
OG0002157	19.1688814837148	111.834414681882	0	110.506669742804	0	195.932807743331	Root149
OG0002158	0.958444074185741	13.6940099610468	0	1.76810671588486	5.88109567076518	0	Root149
OG0002159	15.3351051869719	23.3939336834549	0	0	0	0	Root149
OG0002160	0	0.570583748376948	0	0	0	0	Root149
OG0002161	0.958444074185741	6.84700498052338	26.4711216766536	0.884053357942431	446.963270978154	0.625983411320547	Root149
OG0002165	117.888621124846	47.3584511152867	0	136.144217123134	0	0.625983411320547	Root149
OG0002166	132.265282237632	30.2409386639783	28.3287442504539	58.3475216242005	0	0	Root149
OG0002172	66.1326411188161	122.675505901044	379.883816342152	45.9707746130064	727.295497951294	612.211776271495	Root149
OG0002174	0	0	29.257555537354	0	0	0	Root149
OG0002175	0	0	0	0	0	0	Root149
OG0002179	0	0	0	0.884053357942431	0	0	Root149
OG0002180	1699.32134353132	1258.70774891955	70.1252521609596	1333.15246377719	448.923636201742	411.89708464892	Root149
OG0002181	851.098337876938	573.436667118833	317.653460119844	617.953297201759	313.658435774143	317.373589539517	Root149
OG0002183	124.597729644146	108.981495939997	458.368370085213	114.042883174574	609.673584535991	231.613862188602	Root149
OG0002184	0	0	0	18.5651205167911	0	0	Root149
OG0002186	0	18.8292636964393	66.4100070133591	0	0	0	Root149
OG0002189	0	95.2874859789504	0	21.2172805906184	0	0	Root149
OG0002190	99.6781837153171	56.4877910893179	164.399597781323	85.7531757204158	639.079062889817	400.62938324515	Root149
OG0002191	0	0	104.491269776264	0	831.194854801479	0.625983411320547	Root149
OG0002192	0	0	36.688045832555	0	1.96036522358839	0	Root149
OG0002194	890.394544918553	483.855018623652	297.684017451491	1019.31352170762	831.194854801479	835.06187070161	Root149
OG0002195	70.9248614897448	58.7701260828257	0	202.448218968817	3.92073044717679	0.625983411320547	Root149
OG0002196	0	16.5469287029315	38.0812627629052	0	0	0	Root149
OG0002197	0	14.8351774578007	0	0	111.740817744538	138.342333901841	Root149
OG0002198	169.644601130876	175.7397945001	50.6202151360569	83.1010156465885	5.88109567076518	200.940675033896	Root149
OG0002207	40.2546511158011	21.1115986899471	0.464405643450064	0	0	0	Root149
OG0002208	0	0	0	0.884053357942431	0	0	Root149
OG0002209	0	38.7996948896325	106.348892350065	119.347203322228	3.92073044717679	167.137570822586	Root149
OG0002212	0	46.2172836185328	0	0.884053357942431	0	0	Root149
OG0002213	0	6.84700498052338	0	0	0	0	Root149
OG0002216	1.91688814837148	25.1056849285857	0	0	0	0	Root149
OG0002218	113.096400753917	87.2993135016731	12.0745467297017	135.260163765192	0	0	Root149
OG0002219	0	0	75.6981198823604	0	1.96036522358839	133.334466611277	Root149
OG0002223	1.91688814837148	0.570583748376948	12.5389523731517	10.6086402953092	535.179706039632	43.8188387924383	Root149
OG0002224	0	0	36.688045832555	0	0	123.944715441468	Root149
OG0002226	0	7.98817247727728	34.3660176153047	0.884053357942431	0	0	Root149
OG0002227	0	10.2705074707851	16.7186031642023	22.9853873065032	0	187.169039984844	Root149
OG0002230	0	0	35.7592345456549	0.884053357942431	707.69184571541	0	Root149
OG0002231	17.2519933353433	50.2113698571714	450.009068503112	64.5358951297975	474.408384108391	487.015094007386	Root149
OG0002232	0	0	0	0	0	0	Root149
OG0002233	381.460741525925	304.69172163329	127.711551948768	811.560982591152	17.6432870122955	1.25196682264109	Root149
OG0002235	0	0	0	0	0	0	Root149
OG0002236	0	17.6880961996854	6.50167900830089	0	0	0.625983411320547	Root149
OG0002239	0	0	21.3626595987029	0	0	0	Root149
OG0002247	0	13.1234262126698	0	0	0	0	Root149
OG0002248	123.639285569961	106.128577198112	400.317664653955	140.564483912847	337.182818457204	373.712096558367	Root149
OG0002251	0	0	0	0	0	0	Root149
OG0002252	0	58.1995423344487	0	42.4345611812367	0	0.625983411320547	Root149
OG0002263	32.5870985223152	12.5528424642929	250.314641819584	24.7534940223881	1.96036522358839	147.732085071649	Root149
OG0002264	0.958444074185741	15.9763449545546	26.4711216766536	0	262.688939960845	140.220284135803	Root149
OG0002266	143.766611127861	112.975582178636	0	253.723313729478	5.88109567076518	1.25196682264109	Root149
OG0002267	0	0	0	0	0	0	Root149
OG0002268	124.597729644146	112.975582178636	9.75251851245134	41.5505078232943	3.92073044717679	183.41313951692	Root149
OG0002269	23.9611018546435	0	0	0	0	0	Root149
OG0002271	0	0	31.1151781111543	0	0	145.854134837688	Root149
OG0002272	0	10.841091219162	14.396574946952	0	0	0	Root149
OG0002274	282.741001884794	150.634109571514	122.603089870817	365.114036830224	162.710313557837	2.50393364528219	Root149
OG0002275	66.1326411188161	41.6526136315172	60.3727336485083	0	1.96036522358839	0	Root149
OG0002276	0	0	8.82370722555121	21.2172805906184	0	0	Root149
OG0002277	112.137956679732	26.2468524253396	15.3253862338521	37.1302410335821	9.80182611794197	510.176480226246	Root149
OG0002282	38.3377629674296	11.411674967539	26.0067160332036	36.2461876756397	0	0	Root149
OG0002284	57.5066444511445	5.70583748376948	33.9016119718546	22.1013339485608	5.88109567076518	184.665106339561	Root149
OG0002289	204.148587801563	85.5875622565422	30.1863668242541	371.302410335821	192.115791911663	368.704229267802	Root149
OG0002290	0	0	0	0	303.856609656201	0	Root149
OG0002293	69.9664174155591	66.187714811726	0	128.187736901653	3.92073044717679	0	Root149
OG0002295	295.200774849208	247.062763047219	38.0812627629052	559.605775577559	286.213322643906	3.75590046792328	Root149
OG0002296	53.6728681544015	113.546165927013	39.4744796932554	202.448218968817	0	2.50393364528219	Root149
OG0002299	276.031893365493	302.97997038816	782.059103569907	377.490783841418	358.746835916676	1358.38400256559	Root149
OG0002300	0	20.5410149415701	40.8676966236056	0.884053357942431	0	0	Root149
OG0002301	0	23.9645174318318	0	0	0	0	Root149
OG0002303	0	0	0	0	1.96036522358839	132.082499788635	Root149
OG0002306	0	22.252766186701	0	22.9853873065032	0	0	Root149
OG0002310	577.941776734002	361.179512722608	18.5762257380025	429.649931960022	9.80182611794197	423.16478605269	Root149
OG0002311	0	0	14.396574946952	0	0	110.173080392416	Root149
OG0002312	0.958444074185741	0	23.6846878159532	24.7534940223881	3.92073044717679	227.857961720679	Root149
OG0002313	46.0053155609156	10.841091219162	43.654130484306	68.0721085615672	0	207.200509147101	Root149
OG0002317	0	0	23.6846878159532	0	111.740817744538	0	Root149
OG0002319	2033.81832542214	474.725678649621	70.1252521609596	827.473943034116	372.469392481795	241.629596769731	Root149
OG0002320	1327.44504274725	296.703549156013	100.776024628664	740.836713955757	15.6829217887072	242.881563592372	Root149
OG0002328	0	35.9467761477477	0	0	0	0	Root149
OG0002329	51.75598000603	19.9704311931932	0	42.4345611812367	1.96036522358839	210.330426203704	Root149
OG0002330	352.707419300353	712.088517974432	254.029886967185	121.999363396056	13.7225565651188	3.75590046792328	Root149
OG0002335	0	23.9645174318318	0	0	0	0	Root149
OG0002337	46.9637596351013	14.8351774578007	55.7286772140076	0	1.96036522358839	244.133530415013	Root149
OG0002339	0	0	66.4100070133591	0	45.0884001425331	198.436741388613	Root149
OG0002340	0	8.55875622565422	68.2676295871594	0	0	0	Root149
OG0002341	42.1715392641726	89.0110647468039	41.3321022670557	77.796695498934	86.2560698378894	2.50393364528219	Root149
OG0002343	48.8806477834728	15.9763449545546	19.5050370249027	53.0432014765459	1.96036522358839	0	Root149
OG0002344	86.2599666767167	38.2291111412555	22.2914708856031	30.9418675279851	5.88109567076518	0	Root149
OG0002346	0	0	0	0	0	0	Root149
OG0002347	0	0	0	0	0	0	Root149
OG0002348	0	0	40.4032909801555	0	0	0	Root149
OG0002349	36.4208748190582	0	0	0	0	0	Root149
OG0002350	67.0910851930019	94.7169022305734	53.4066489967573	113.158829816631	3.92073044717679	0.625983411320547	Root149
OG0002351	0	0	0	0	0	0	Root149
OG0002352	0	1.1411674967539	26.0067160332036	0	0	0	Root149
OG0002353	0	7.98817247727728	89.1658835424122	0	0	0	Root149
OG0002354	1.91688814837148	0	0	0	0	0	Root149
OG0002368	0	0	0	0	0	0	Root149
OG0002369	0	35.3761923993708	18.5762257380025	0	0	0	Root149
OG0002370	29.711766299758	57.0583748376948	63.1591675092087	7.07242686353945	194.076157135251	0.625983411320547	Root149
OG0002373	0	34.8056086509938	29.257555537354	18.5651205167911	0	0	Root149
OG0002380	33.5455425965009	50.7819536055484	24.6134991028534	114.926936532516	1.96036522358839	0.625983411320547	Root149
OG0002381	0	0	0	0	0	0	Root149
OG0002382	0	0	8.82370722555121	0	0	0	Root149
OG0002385	9.58444074185741	46.2172836185328	62.6947618657586	39.7824011074094	0	0	Root149
OG0002386	107.345736308803	25.6762686769627	377.097382481452	45.086721255064	864.521063602482	0.625983411320547	Root149
OG0002387	61.3404207478874	58.7701260828257	22.7558765290531	29.1737608121002	0	0.625983411320547	Root149
OG0002388	0	29.0997711672244	10.2169241559014	0	0	0	Root149
OG0002390	0	23.9645174318318	3.71524514760051	0	0	0	Root149
OG0002392	161.018604463204	170.033957016331	0	30.0578141700427	5.88109567076518	1.25196682264109	Root149
OG0002393	0	26.8174361737166	22.2914708856031	0	0	0	Root149
OG0002394	0	0	3.71524514760051	0	0	0	Root149
OG0002395	0	75.8876385341341	0	10.6086402953092	0	0.625983411320547	Root149
OG0002396	54.6313122285872	63.9053798182182	0	129.955843617537	1.96036522358839	0	Root149
OG0002398	0	0	0	0	0	0	Root149
OG0002399	59.4235325995159	74.7464710373802	65.0167900830089	0	0	0.625983411320547	Root149
OG0002401	0	0	0	0	0	0	Root149
OG0002402	174.436821501805	158.622282048792	43.654130484306	49.5069880447762	1.96036522358839	0	Root149
OG0002403	0	0	9.75251851245134	0	0	0	Root149
OG0002404	0	0	21.827065242153	14.1448537270789	0	0	Root149
OG0002416	1320.73593422795	1259.8489164163	711.005040122047	1015.77730827585	1301.68250846269	254.149264996142	Root149
OG0002417	776.33970009045	1490.93533450897	38.0812627629052	233.390086496802	335.222453233615	6.25983411320547	Root149
OG0002418	0	0	0	0	0	0	Root149
OG0002423	0	0	0	0	0	160.877736709381	Root149
OG0002424	0	0	0	0	0	0	Root149
OG0002427	0	11.411674967539	0	0	0	0	Root149
OG0002429	0	0	10.6813297993515	0	221.521270265489	0	Root149
OG0002431	0	25.6762686769627	0	21.2172805906184	5.88109567076518	0	Root149
OG0002432	0	0	0	0	0	0	Root149
OG0002434	0	0	0	0	0	0	Root149
OG0002435	0	2.85291874188474	0	0	0	0	Root149
OG0002439	1.91688814837148	52.4937048506792	0	111.390723100746	3.92073044717679	0	Root149
OG0002440	0	14.8351774578007	0	67.1880552036248	0	0	Root149
OG0002441	31.6286544481295	0	0	0	0	0	Root149
OG0002442	87.2184107509024	31.3821061607322	39.0100740498053	55.6953615503732	5.88109567076518	0	Root149
OG0002444	0	0	0	0	0	0	Root149
OG0002445	158.143272240647	162.61636828743	468.120888597664	137.912323839019	323.460261892085	493.274928120591	Root149
OG0002446	0	13.1234262126698	0	0	0	0	Root149
OG0002447	0	0	0	0	0	0	Root149
OG0002448	0	3.42350249026169	34.8304232587548	0	0	0	Root149
OG0002449	59.4235325995159	30.2409386639783	79.877770673411	87.5212824363007	13.7225565651188	0	Root149
OG0002450	200.31481150482	282.438955446589	443.507389494811	223.665499559435	790.027185106123	9.38975116980821	Root149
OG0002451	115.013288902289	21.1115986899471	0	0.884053357942431	0	0.625983411320547	Root149
OG0002456	145.683499276233	66.758298560103	0	177.694724946429	1.96036522358839	0.625983411320547	Root149
OG0002458	61.3404207478874	12.5528424642929	104.026864132814	0.884053357942431	99.9786264030081	223.476077841435	Root149
OG0002459	0	0.570583748376948	8.82370722555121	0	0	0	Root149
OG0002463	0	49.0702023604176	0	0	0	0	Root149
OG0002466	36.4208748190582	0.570583748376948	6.96608465175095	0	7.84146089435358	0	Root149
OG0002467	0	0	0	0	0	0	Root149
OG0002468	489.764921908914	671.577071839668	0	838.082583329425	13.7225565651188	8.76376775848766	Root149
OG0002469	0	0	0	0	0	0	Root149
OG0002470	61.3404207478874	34.2350249026169	0	18.5651205167911	1.96036522358839	0.625983411320547	Root149
OG0002472	0	13.6940099610468	28.3287442504539	0	0	0	Root149
OG0002473	42.1715392641726	116.399084668897	176.474144511024	144.100697344616	321.499896668497	1.87795023396164	Root149
OG0002474	299.992995220137	116.969668417274	33.4372063284046	284.665181257463	98.0182611794197	274.1807341584	Root149
OG0002475	31.6286544481295	0	22.7558765290531	29.1737608121002	0	0	Root149
OG0002476	0	0	16.2541975207522	0	0	0	Root149
OG0002477	2.87533222255722	10.841091219162	1402.96944886264	6.18837350559702	4589.21498842043	1812.8479591843	Root149
OG0002478	58.4650885253302	19.9704311931932	0	15.9129604429638	0	0.625983411320547	Root149
OG0002479	325.870985223152	390.84986763821	0	586.127376315832	5.88109567076518	1.87795023396164	Root149
OG0002480	219.483692988535	112.975582178636	621.839156579635	79.5648022148188	5.88109567076518	345.542843048942	Root149
OG0002481	0	13.1234262126698	8.82370722555121	0	1.96036522358839	71.9880923018629	Root149
OG0002482	31.6286544481295	1.71175124513084	69.1964408740595	0	1.96036522358839	0	Root149
OG0002483	128.431505940889	97.5698209724582	30.6507724677042	121.115310038113	0	139.594300724482	Root149
OG0002484	46.0053155609156	35.9467761477477	147.21658897367	40.6664544653518	0	0	Root149
OG0002485	37.3793188932439	70.1818010503646	55.2642715705576	24.7534940223881	1.96036522358839	1.25196682264109	Root149
OG0002486	31.6286544481295	17.6880961996854	13.9321693035019	19.4491738747335	333.262088010027	0	Root149
OG0002487	0	5.13525373539253	28.3287442504539	0	0	0	Root149
OG0002488	69.0079733413733	9.12933997403117	15.7897918773022	0	264.649305184433	201.566658445216	Root149
OG0002489	49.8390918576585	0	26.9355273201037	78.6807488568764	0	6.88581752452602	Root149
OG0002490	0	20.5410149415701	0.928811286900127	0.884053357942431	182.313965793721	0	Root149
OG0002491	45.0468714867298	0	0	0	0	0	Root149
OG0002493	0	4.56466998701559	15.3253862338521	0	219.5609050419	0.625983411320547	Root149
OG0002494	0	9.12933997403117	0	66.3040018456824	0	0	Root149
OG0002495	0	0.570583748376948	80.8065819603111	26.5216007382729	1.96036522358839	681.695934928076	Root149
OG0002496	314.369656332923	264.180275498527	153.718267981971	377.490783841418	5.88109567076518	197.184774565972	Root149
OG0002497	108.304180382989	102.134490959474	667.350909637742	143.216643986674	588.109567076518	85.759727350915	Root149
OG0002498	0	0	47.8337812753566	0	499.893132015041	0.625983411320547	Root149
OG0002499	0	0	15.7897918773022	0	0	65.7282581886575	Root149
OG0002500	0	0	20.4338483118028	0	0	0	Root149
OG0002501	0	0	0	0.884053357942431	0	0	Root149
OG0002503	0	17.1175124513084	71.0540634478597	0	331.301722786439	0.625983411320547	Root149
OG0002506	36.4208748190582	41.0820298831403	46.9049699884564	32.70997424387	0	0	Root149
OG0002507	0	11.9822587159159	0	8.84053357942431	413.637062177151	0	Root149
OG0002508	86.2599666767167	0	29.257555537354	91.0574958680704	0	1.87795023396164	Root149
OG0002509	0	17.6880961996854	21.3626595987029	0	0	0	Root149
OG0002510	0	0	107.742109280415	0	0	0	Root149
OG0002511	284.657890033165	272.168447975804	18.5762257380025	288.201394689233	468.527288437626	1.87795023396164	Root149
OG0002513	0	27.9586036704705	27.8643386070038	0	172.512139675779	0.625983411320547	Root149
OG0002514	0	0	0.928811286900127	0	0	0	Root149
OG0002515	23.9611018546435	0	23.2202821725032	36.2461876756397	0	112.677014037699	Root149
OG0002516	166.769268908319	89.5816484951809	114.243788288716	144.100697344616	346.984644575146	378.719963848931	Root149
OG0002517	118.847065199032	73.0347197922494	134.677636600518	60.1156283400853	1.96036522358839	0	Root149
OG0002518	118.847065199032	0	108.670920567315	17.6810671588486	190.155426688074	197.810757977293	Root149
OG0002519	0.958444074185741	39.3702786380094	24.6134991028534	15.9129604429638	0	0	Root149
OG0002520	0	11.411674967539	9.28811286900127	0	0	0	Root149
OG0002521	34.5039866706867	41.6526136315172	195.050370249027	0.884053357942431	0	8.76376775848766	Root149
OG0002522	0	5.13525373539253	28.3287442504539	0	0	0	Root149
OG0002523	0	0	0	30.9418675279851	0	0.625983411320547	Root149
OG0002524	0	0	0	0	0	0	Root149
OG0002525	519.476688208672	283.009539194966	62.6947618657586	266.984114098614	19.6036522358839	6.88581752452602	Root149
OG0002526	0	0	0	0	0	0	Root149
OG0002527	0	14.8351774578007	30.1863668242541	0	0	0.625983411320547	Root149
OG0002528	0	1.1411674967539	13.0033580166018	0	0	0	Root149
OG0002529	139.932834831118	294.991797910882	411.463400096756	302.346248416311	356.786470693088	322.381456830082	Root149
OG0002530	92.0106311218311	231.657001841041	292.57555537354	99.8980294474947	76.4542437199474	1.25196682264109	Root149
OG0002531	153.351051869719	240.786341815072	112.386165714915	217.477126053838	499.893132015041	0	Root149
OG0002536	348.87364300361	81.0228922695267	0	60.1156283400853	11.7621913415304	115.806931094301	Root149
OG0002538	0	0	25.0779047463034	0	0	0	Root149
OG0002546	0	0	0	0	0	0	Root149
OG0002547	0	0	0	0	0	0	Root149
OG0002560	0	1.1411674967539	44.1185361277561	0	0	0	Root149
OG0002561	0.958444074185741	0	0	0	0	185.917073162203	Root149
OG0002562	0.958444074185741	0	8.82370722555121	0	0	0	Root149
OG0002563	0.958444074185741	0	26.9355273201037	28.2897074541578	1.96036522358839	183.41313951692	Root149
OG0002567	0	0	0	1.76810671588486	0	0	Root149
OG0002568	0	0	0	2.65216007382729	0	0	Root149
OG0002569	28.7533222255722	0	122.138684227367	24.7534940223881	0	0	Root149
OG0002571	109.262624457174	30.8115224123552	0	38.898347749467	0	0.625983411320547	Root149
OG0002572	83.3846344541595	32.5232736574861	0	0	0	0.625983411320547	Root149
OG0002574	42.1715392641726	0	0	0	0	0	Root149
OG0002575	0.958444074185741	59.3407098312026	22.2914708856031	27.4056540962154	0	0	Root149
OG0002576	168.68615705669	119.822587159159	19.5050370249027	1.76810671588486	0	61.3463743094136	Root149
OG0002578	0	0	14.396574946952	0	0	0	Root149
OG0002581	77.633970009045	62.7642123214643	9.28811286900127	87.5212824363007	0	0	Root149
OG0002582	0	0	0	30.9418675279851	0	0	Root149
OG0002583	53.6728681544015	135.228348365337	133.748825313618	45.9707746130064	3.92073044717679	184.039122928241	Root149
OG0002586	0	0	0	0	0	0	Root149
OG0002587	0	0	0	0	0	0	Root149
OG0002588	0	0.570583748376948	0	0	0	0	Root149
OG0002589	0	9.69992372240812	0	0	0	0	Root149
OG0002590	0	0	0	0	0	0	Root149
OG0002592	0	0	0	0	0	0	Root149
OG0002593	86.2599666767167	0	0	0	0	0.625983411320547	Root149
OG0002612	100.636627789503	103.275658456228	34.3660176153047	252.839260371535	1.96036522358839	1.25196682264109	Root149
OG0002613	0	23.3939336834549	58.515111074708	0	395.993775164856	0.625983411320547	Root149
OG0002614	516.601355986114	333.791492800515	7.43049029520102	701.93836620629	7.84146089435358	169.641504467868	Root149
OG0002616	0	0	0	0	0	0	Root149
OG0002617	129.389950015075	9.69992372240812	0	47.7388813288913	1.96036522358839	1.25196682264109	Root149
OG0002622	0	0	0	0	0	0	Root149
OG0002625	0	0	29.7219611808041	0	0	0	Root149
OG0002628	0	16.5469287029315	0	0	0	0	Root149
OG0002631	0	0	0	0	0	0	Root149
OG0002633	0	18.2586799480623	0	47.7388813288913	0	0	Root149
OG0002634	11.5013288902289	1.1411674967539	29.257555537354	74.2604820671642	3.92073044717679	0	Root149
OG0002635	0	0	0	0	0	0	Root149
OG0002636	50.7975359318443	64.4759635665952	155.111484912321	45.086721255064	127.423739533246	90.1416112301588	Root149
OG0002637	0	120.393170907536	0	236.926299928572	0	0	Root149
OG0002638	138.015946682747	13.6940099610468	10.6813297993515	0	421.478523071505	1.25196682264109	Root149
OG0002641	990.07272863387	696.682756768254	609.764609849934	546.344975208423	884.124715838366	1128.64809061095	Root149
OG0002642	25.877990003015	35.9467761477477	0	25.6375473803305	1.96036522358839	1.25196682264109	Root149
OG0002643	0	0.570583748376948	52.9422433533073	0	215.640174594723	0	Root149
OG0002644	23.0026577804578	0.570583748376948	0	0	1.96036522358839	0	Root149
OG0002646	0	24.5351011802088	23.6846878159532	46.8548279709489	1.96036522358839	0	Root149
OG0002647	0	0	0	0	0	0	Root149
OG0002649	19.1688814837148	0	0	0	0	0	Root149
OG0002650	0	0	0	0	0	0	Root149
OG0002652	447.593382644741	237.933423073187	33.9016119718546	384.563210704958	343.063914127969	5.00786729056438	Root149
OG0002653	263.572120401079	138.651850855598	19.9694426683527	282.897074541578	9.80182611794197	220.346160784833	Root149
OG0002654	161.018604463204	30.2409386639783	24.1490934594033	47.7388813288913	0	1.25196682264109	Root149
OG0002656	387.211405971039	350.338421503446	8.82370722555121	279.360861109808	13.7225565651188	7.51180093584657	Root149
OG0002657	21.0857696320863	3.42350249026169	100.776024628664	20.3332272326759	266.609670408022	202.818625267857	Root149
OG0002659	0	0	0	0	0	0	Root149
OG0002661	0	0	33.9016119718546	0	0	0	Root149
OG0002664	0	0	0	0	0	0	Root149
OG0002671	16.2935492611576	0	0	38.0142943915245	0	0	Root149
OG0002682	19.1688814837148	13.6940099610468	0	20.3332272326759	0	0	Root149
OG0002692	356.541195597096	306.974056626798	0	304.998408490139	9.80182611794197	2.50393364528219	Root149
OG0002696	0	0	0	0	0	0	Root149
OG0002697	0	14.2645937094237	0	0	0	0	Root149
OG0002700	0	0	0	0	0	0	Root149
OG0002703	299.034551145951	548.901565938624	86.8438553251619	370.418356977879	403.835236059209	5.00786729056438	Root149
OG0002704	0	14.8351774578007	13.0033580166018	0	0	0	Root149
OG0002705	0	31.3821061607322	0	0	0	0	Root149
OG0002706	56.5482003769587	1.1411674967539	22.7558765290531	0	0	187.795023396164	Root149
OG0002709	1.91688814837148	41.0820298831403	0	43.3186145391791	5.88109567076518	0	Root149
OG0002711	140.891278905304	46.2172836185328	8.82370722555121	356.2735032508	1.96036522358839	0	Root149
OG0002712	0	6.27642123214643	6.50167900830089	15.0289070850213	0	0	Root149
OG0002713	37.3793188932439	0.570583748376948	0	0	0	0	Root149
OG0002715	0	0	0	0	0	0	Root149
OG0002716	0	0	0	0	0	0	Root149
OG0002717	53.6728681544015	21.1115986899471	20.4338483118028	0	368.548662034618	182.161172694279	Root149
OG0002719	65.1741970446304	52.4937048506792	0	0	1.96036522358839	0	Root149
OG0002720	42.1715392641726	49.6407861087945	0	165.317977935235	3.92073044717679	0	Root149
OG0002721	132.265282237632	54.776039844187	33.9016119718546	112.274776458689	1.96036522358839	0.625983411320547	Root149
OG0002722	0	0	0	0	0	0	Root149
OG0002735	0	76.4582222825111	36.223640189105	7.07242686353945	3.92073044717679	245.385497237655	Root149
OG0002743	0	0	26.9355273201037	0	0	0	Root149
OG0002745	0	0.570583748376948	7.43049029520102	0	0	0	Root149
OG0002747	0	15.4057612061776	13.9321693035019	38.0142943915245	0	0	Root149
OG0002750	0	0	0	18.5651205167911	0	0	Root149
OG0002760	55.589756302773	0	1.85762257380025	0	11.7621913415304	0	Root149
OG0002766	0	10.2705074707851	21.3626595987029	0	0	0	Root149
OG0002767	0	0	0	0	0	0	Root149
OG0002768	0	6.84700498052338	0	0	0	0	Root149
OG0002771	0	0	0	0	0	0	Root149
OG0002773	0	0	0	0	0	0	Root149
OG0002774	35.4624307448724	50.7819536055484	63.6235731526587	0	603.792488865225	0.625983411320547	Root149
OG0002776	15.3351051869719	28.5291874188474	14.860980590402	61.8837350559702	0	0	Root149
OG0002777	0	0	0	0	0	0	Root149
OG0002779	80.5093022316022	55.9172073409409	78.4845537430608	99.8980294474947	0	1.25196682264109	Root149
[truncated: 1,275 more rows]
