# Supplementary material for: Genome-resolved metatranscriptomics reveals conserved root colonization determinants in a synthetic microbiota
Source: Nat Commun. 2023 Dec 13;14:8274. doi: 10.1038/s41467-023-43688-z (PMC10719396; doi:10.1038/s41467-023-43688-z)
Supplement: Supplementary file 11 — Source Data [file 41467_2023_43688_MOESM11_ESM.zip › Source Data/Main_figures/figure3/figures_b-c/Root559_normcounts_MvsR.csv]

	NumReads_A.sf	NumReads_B.sf	NumReads_Bpre.sf	NumReads_C.sf	NumReads_D.sf	NumReads_E.sf	Strain
OG0000000	1750.12774282668	1723.94956548463	1052.54915219704	1171.17214307869	1349.48356513084	915.731230376915	Root559
OG0000001	3894.30787528216	2667.66333624562	2619.91027031391	4683.35070146364	3150.4765847634	5443.45901436887	Root559
OG0000002	1517.22332117879	1743.76507773158	2065.68301325334	1261.34463844482	3309.38773355451	947.071764464681	Root559
OG0000003	4960.31688611439	4891.95458596573	3121.047543389	5361.91879715649	4540.31853688881	1346.6635740837	Root559
OG0000004	269.390754020924	369.06391559944	62.7427083464799	143.954903581526	0	3.91756676097076	Root559
OG0000005	895.13135421851	416.125757185946	352.726636024762	751.883418334734	401.061470758511	1446.56152648845	Root559
OG0000006	4479.30540432985	5107.44828165131	4060.17718434432	4176.83279722605	2948.68464979056	2823.58624296967	Root559
OG0000007	3090.39235199624	3502.39178964838	2671.79366375427	3892.13388010571	2471.95120341724	2617.91398801871	Root559
OG0000008	530.268030488139	750.512526353224	643.917154248169	576.087188496328	1097.24364641479	855.008945581868	Root559
OG0000009	134.391324240687	0	24.1318109024923	0	2.52239918716045	0	Root559
OG0000010	814.861422997828	834.72845340276	486.658186533594	798.708898124263	542.315825239496	396.653634548289	Root559
OG0000011	21.2836938842716	143.662463790386	436.383580486735	143.419755241074	837.436530137269	698.306275143038	Root559
OG0000012	7795.30491149937	15052.3584905892	1917.27237620301	3936.28361819298	4790.03605641769	2586.57345393094	Root559
OG0000013	0	0	0	95.2564046004146	0	666.965741055272	Root559
OG0000014	1736.14131541701	1131.96113710701	2646.45526230665	1623.90763910089	3821.43476854808	3164.41455117413	Root559
OG0000015	0	0	0	21.6735077882966	2.52239918716045	0	Root559
OG0000016	867.158499399181	1295.43911314434	674.081917876284	816.903941699623	1861.53060012441	433.870518777512	Root559
OG0000017	2515.12451158136	2135.12144460884	1023.18878226567	2396.66184271324	1210.75160983701	1370.16897464952	Root559
OG0000018	560.065201926119	247.693903086872	159.269951956449	663.04879381974	12.6119959358022	659.13060753333	Root559
OG0000019	1050.80637234347	926.375197544903	627.829280313174	843.928932892438	746.630159399492	1511.20137804447	Root559
OG0000020	88.7834087743902	64.4004148025869	45.8504407147353	46.8254797895297	2.52239918716045	528.871512731052	Root559
OG0000021	239.593582582944	0	248.959849144045	110.775706473516	327.911894330858	0	Root559
OG0000022	152.634490427205	71.831231895193	104.571180577466	293.528864737795	15.1343951229627	179.228679314412	Root559
OG0000023	145.945329492148	136.23164669778	190.239109281314	94.9888304301888	1074.54205373035	330.054999611786	Root559
OG0000024	0	0	15.68567708662	23.8141011501037	0	0.97939169024269	Root559
OG0000025	552.767935451512	339.340647229015	363.585950930883	658.232458755674	532.226228490854	176.290504243684	Root559
OG0000027	393.44428408925	539.972708729382	284.353171801034	681.778985735552	27.7463910587649	423.097210184842	Root559
OG0000029	1545.80428153767	2521.52393342436	2064.07422585984	1236.72781478403	1705.14185052046	2952.86594608171	Root559
OG0000030	93.6482530907952	4.95387806173745	10.8593149061215	100.607888004932	1170.39322284245	0	Root559
OG0000033	416.552294592173	371.540854630309	148.812833898702	296.472180610279	15.1343951229627	4.89695845121345	Root559
OG0000034	619.65954480208	589.511489346757	712.290618471897	486.182267300431	1457.94673017874	2206.56947811678	Root559
OG0000035	517.497814157576	614.280879655444	363.585950930883	435.075600787287	486.823043121966	593.51136428707	Root559
OG0000037	122.837318989225	54.4926586791119	64.3514957399794	129.773472559554	0	0	Root559
OG0000038	892.698932060307	644.004148025869	184.608353404066	914.300939661845	52.9703829303694	475.004969767704	Root559
OG0000039	436.011671857793	101.554500265618	372.836478443506	443.637974234515	244.672721154563	6.85574183169883	Root559
OG0000041	839.793750119404	554.834342914594	662.418209273413	1207.29465605919	2184.39769608095	706.141408664979	Root559
OG0000042	536.957191423196	574.649855161544	559.455816089446	554.681254878257	625.554998415791	899.081571642789	Root559
OG0000043	31.6214880566321	198.155122469498	132.724959963707	146.095496943333	292.598305710612	0.97939169024269	Root559
OG0000044	151.418279348104	0	80.4393696749742	139.673716857911	0	0	Root559
OG0000045	2915.25795660566	3098.65072761677	4419.33896994308	2868.6626789917	12168.053678862	4863.6591337452	Root559
OG0000047	82.0942478393334	52.0157196482432	0	96.3267012813182	0	0	Root559
OG0000048	719.996958827932	609.327001593706	550.607485425199	711.747292800851	1147.691630158	811.91571121119	Root559
OG0000049	4182.54990102915	3980.44102260604	4478.05970980582	3960.09771934308	15570.7701823414	4328.91127087269	Root559
OG0000050	252.363798913507	317.048195951197	119.050267118962	232.254379756067	2.52239918716045	278.147240028924	Root559
OG0000051	470.673687612178	998.206429440096	745.672956887011	444.173122574967	2184.39769608095	2290.79716347765	Root559
OG0000052	338.106679990144	123.846951543436	1418.54828421817	362.295426485847	913.108505752082	1899.04048738058	Root559
OG0000053	1301.34585463832	641.527208995	280.331203317285	1162.60976963147	204.314334159996	706.141408664979	Root559
OG0000054	47.4322320849482	34.6771464321621	40.2196848374871	52.1769631940473	0	0	Root559
OG0000056	948.036536159414	1347.45483279259	826.51452341036	1125.95210831052	45.4031853688881	1034.23762489628	Root559
OG0000058	1915.53244958445	1597.62567491033	2791.24612772161	1719.96676621198	4013.13710677227	2820.64806789895	Root559
OG0000059	182.431661865185	641.527208995	281.939990710785	224.494728819517	875.272517944675	681.656616408912	Root559
OG0000060	344.7958409252	532.541891636776	225.230235089928	473.606281299814	32.7911894330858	310.467165806933	Root559
OG0000061	1283.71079399135	1312.77768636042	775.435523666751	1066.01549417992	2802.38549693526	54.8459346535906	Root559
OG0000062	585.605634587245	388.87942784639	290.788321375032	349.184292144778	507.00223661925	359.436750319067	Root559
OG0000063	69.3240315087705	108.985317358224	271.482872653038	332.059545250322	2.52239918716045	97.939169024269	Root559
OG0000064	161.756073520464	195.678183438629	101.755802638842	262.222686821366	0	0.97939169024269	Root559
OG0000066	395.876706247452	118.893073481699	262.634541988791	245.900662437587	10.0895967486418	453.458352582365	Root559
OG0000067	52.9051819409038	74.3081709260617	25.3384014476169	75.4559160036992	0	169.434762411985	Root559
OG0000068	351.485001860257	200.632061500367	232.87197520905	323.229597632868	141.254354480985	460.314094414064	Root559
OG0000070	502.903281208361	611.803940624575	278.320219075411	265.433576864077	587.719010608384	563.150221889547	Root559
OG0000071	883.577348967048	463.187598772452	741.248791554887	719.774517907627	1117.42283991208	14.6908753536403	Root559
OG0000072	133.783218701136	287.324927580772	340.660730573516	291.655845546213	845.00372769875	290.879332002079	Root559
OG0000073	72.9726647460742	0	4.82636218049845	60.4717624710497	0	1.95878338048538	Root559
OG0000074	2496.27323985529	1288.00829605174	3447.22918742102	2305.68662483644	5609.81579224484	4156.53833338997	Root559
OG0000075	2556.4756882708	3227.45155722195	5182.30639131021	2266.88837015369	5819.17492477915	5256.39520153251	Root559
OG0000076	15.8107440283161	0	113.419511241714	77.8640835357322	0	0	Root559
OG0000077	2037.15355749457	2769.21783651123	4053.33983792195	1608.92348556824	6515.35710043544	6060.47577922176	Root559
OG0000078	0	0	61.9383146497302	23.8141011501037	2.52239918716045	0	Root559
OG0000079	373.37680128408	126.323890574305	173.749038497944	384.236508444369	27.7463910587649	22.5260088755819	Root559
OG0000081	382.498384377339	262.555537272085	698.615925627151	396.54492027476	1251.10999683158	95.9803856437836	Root559
OG0000083	1426.0074902462	975.913978162278	167.313888923946	1162.34219546124	30.2687902459254	12.732091973155	Root559
OG0000084	997.901190402564	1307.82380829869	1979.61288770112	991.094726516674	1647.12666921577	2362.29275686537	Root559
OG0000085	159.931756901813	0	407.425407403744	86.6940311531864	0	702.223841904008	Root559
OG0000087	85.7428810766371	4.95387806173745	41.8284722309866	25.419546171459	736.540562650851	15.670267043883	Root559
OG0000089	640.335133146801	517.680257451564	1277.77938728697	354.000627208844	834.914130950108	337.890133133728	Root559
OG0000090	257.836748769462	292.27880564251	486.658186533594	293.261290567569	5.0447983743209	206.651646641207	Root559
OG0000095	1572.5609252779	2006.32061500367	3594.8354307746	1325.83001346925	8621.56042171441	6988.93910157183	Root559
OG0000096	1997.62669742378	2449.69270152917	1428.60320542754	2270.0992601964	3692.79241000289	2572.86197026755	Root559
OG0000097	5539.84146530613	4678.93782931102	3172.52873998098	6063.76584565898	5637.5621833036	6718.62699506485	Root559
OG0000098	1469.18298355429	1456.44015015081	1683.59600729721	1747.79447991547	1710.18664889478	2965.59803805486	Root559
OG0000099	0.608105539550618	64.4004148025869	15.68567708662	169.909598093436	474.211047186164	3.91756676097076	Root559
OG0000100	723.645592065236	252.64778114861	947.173577922821	680.441114884423	20.1791934972836	746.296467964929	Root559
OG0000101	24.3242215820247	0	0	75.7234901739251	0	0	Root559
OG0000102	5.47294985595556	29.7232683704247	148.008440201953	23.5465269798778	27.7463910587649	953.92750629638	Root559
OG0000103	102.769836184054	146.139402821255	228.045613028552	201.483350180091	963.556489495291	5.87635014145614	Root559
OG0000104	6509.76980088937	4834.98498825575	9293.56257539815	10819.0939989134	13376.2828895119	8363.02564298233	Root559
OG0000105	7.90537201415804	0	19.7076455703687	38.5306805125273	539.793426052336	232.115830587517	Root559
OG0000107	850.131544291764	782.712733754517	1166.7730571355	791.216821357938	2285.29366356737	1646.35743129796	Root559
OG0000108	368.511956967675	356.679220445096	106.582164819341	385.841953465724	30.2687902459254	606.243456260225	Root559
OG0000109	33.445804675284	111.462256389093	271.482872653038	71.1747292800851	335.47909189234	12.732091973155	Root559
OG0000112	144.729118413047	195.678183438629	28.5559762346158	92.045514557704	10.0895967486418	605.264064569982	Root559
OG0000113	2743.77219445239	1102.23786873658	236.089549996049	3018.5042143182	474.211047186164	387.839109336105	Root559
OG0000114	228.647682871032	329.43289110554	83.6569444619732	206.567259414382	7.56719756148134	410.365118211687	Root559
OG0000115	1278.84594967495	450.802903618108	968.49001088669	1240.20627899697	981.213283805414	743.358292894201	Root559
OG0000116	101.553625104953	138.708585728649	0	117.732634899389	0	0	Root559
OG0000117	247.498954597102	269.986354364691	231.263187815551	109.972983962838	302.687902459254	199.795904809509	Root559
OG0000118	142.296696254845	237.786146963398	126.28981038971	264.363280183173	0	3.91756676097076	Root559
OG0000120	305.877086393961	376.494732692046	519.236131251959	415.275112190572	1432.72273830713	936.298455872011	Root559
OG0000121	111.891419277314	156.04715894473	57.9163461659814	253.660313374138	5.0447983743209	4.89695845121345	Root559
OG0000122	3216.27019868322	2920.31111739423	3064.33778776814	4346.47482114926	2388.71203024094	3523.8513014932	Root559
OG0000124	54.121393020005	49.5387806173745	107.386558516091	31.8413262568802	0	825.627194874587	Root559
OG0000125	2238.43649108583	1587.71791878685	3674.47040675282	2243.34184317381	3939.98753034462	2561.10926998463	Root559
OG0000126	681.686309836243	629.142513840656	606.512847349306	799.511620634941	229.538326031601	241.909747489944	Root559
OG0000127	426.281983224983	260.078598241216	24.5340077508671	451.665199341292	254.762317903205	96.9597773340263	Root559
OG0000128	2544.92168301934	2405.10779897353	4725.41077155636	3233.36627300958	6404.37153620038	3915.60797759027	Root559
OG0000129	169.053339995072	289.801866611641	279.124612772161	92.045514557704	413.673466694313	380.003975814164	Root559
OG0000130	668.307987966129	552.357403883726	239.709321631423	578.227781858135	1364.6179602538	770.781260220997	Root559
OG0000131	21.2836938842716	52.0157196482432	33.7845352634892	51.3742406833697	0	2.93817507072807	Root559
OG0000133	2162.423298642	1538.17913816948	4420.54556048821	1941.25060498879	7907.721451748	4366.12815510191	Root559
OG0000135	206.75588344721	381.448610753784	16780.8591047447	188.907364179474	10863.9732991	11350.1702982225	Root559
OG0000136	988.779607309305	953.621526884459	752.912500157759	798.708898124263	163.955947165429	837.3798951575	Root559
OG0000138	1557.96639232868	1233.51563737262	694.996153991777	1537.2136079477	1329.30437163356	780.575177123424	Root559
OG0000139	741.888758251754	378.971671722915	882.419885334467	482.168654747043	686.092578907642	1299.65277295205	Root559
OG0000140	124.661635607877	0	16.0878739349948	14.4490051921977	327.911894330858	307.528990736205	Root559
OG0000141	0	0	176.564416436568	58.0635949390168	428.807861817276	0	Root559
OG0000143	403.78207826161	269.986354364691	313.311344884025	293.528864737795	7.56719756148134	356.498575248339	Root559
OG0000145	426.890088764534	606.850062562838	284.755368649409	423.569911467574	1352.005964318	436.80869384824	Root559
OG0000146	352.701212939359	225.401451809054	687.354413872655	249.914274990975	10.0895967486418	217.424955233877	Root559
OG0000147	34.6620157543852	0	41.4262753826117	32.3764745973319	2.52239918716045	0	Root559
OG0000149	183.647872944287	178.339610222548	53.4921808338579	137.533123496104	5.0447983743209	0	Root559
OG0000150	94.2563586303458	0	0	23.011378639426	2.52239918716045	0	Root559
OG0000151	348.444474162504	374.017793661177	1399.64503234455	403.501848700633	1488.21552042466	1064.5987672938	Root559
OG0000152	325.944569199131	94.1236831730116	55.1009682273573	385.841953465724	413.673466694313	357.477966938582	Root559
OG0000153	268.174542941823	396.310244938996	351.117848631262	272.122931119724	418.718265068634	0.97939169024269	Root559
OG0000155	87.567197695289	59.4465367408494	309.289376400276	173.655636476599	300.165503272093	7.83513352194152	Root559
OG0000156	322.904041501378	408.69494009334	138.757912689331	220.213542095902	431.330261004437	794.286660786821	Root559
OG0000157	395.268600707902	220.447573747317	290.386124526657	271.05263443882	2441.68241317131	1330.99330703982	Root559
OG0000158	741.280652712204	440.895147494633	1015.94923899492	561.370609133904	1183.00521877825	244.847922560672	Root559
OG0000160	68.7159259692199	128.800829605174	101.353605790468	174.725933157502	1031.66126754862	0	Root559
OG0000161	618.443333722979	651.434965118475	108.19095221284	373.80111580556	10.0895967486418	3.91756676097076	Root559
OG0000162	151.418279348104	0	44.2416533212358	38.7982546827532	2.52239918716045	0	Root559
OG0000163	75.4050869042766	193.201244407761	22.5230235089928	62.3447816626309	2.52239918716045	0	Root559
OG0000164	1108.57639860078	1491.11729658297	219.59947921268	536.753785473123	5.0447983743209	9.7939169024269	Root559
OG0000165	319.863513803625	91.6467441421428	228.045613028552	269.179615247239	290.075906523451	232.115830587517	Root559
OG0000166	533.308558185892	656.388843180212	259.416967201792	388.517695167983	623.03259922863	17.6290504243684	Root559
OG0000167	206.14777790766	173.385732160811	18.9032518736189	324.835042654223	10.0895967486418	158.661453819316	Root559
OG0000168	297.971714379803	483.003111019401	113.419511241714	293.261290567569	5.0447983743209	0	Root559
OG0000169	1679.58750023881	1074.99153939703	162.085329895073	2231.56857968387	237.105523593082	763.925518389298	Root559
OG0000170	273.039387258228	473.095354895926	674.081917876284	484.30924810885	683.570179720481	1219.34265435215	Root559
OG0000171	1607.22294103228	2655.27864109127	910.573664720708	903.330398682584	42.8807861817276	9.7939169024269	Root559
OG0000172	724.253697604786	284.847988549903	282.34218755916	413.669667169216	17.6567943101231	7.83513352194152	Root559
OG0000173	547.903091135107	27.246329339556	132.724959963707	978.251166345831	32.7911894330858	6.85574183169883	Root559
OG0000175	114.931946975067	294.755744673378	0	43.3470155765932	7.56719756148134	0	Root559
OG0000176	578.308368112638	839.682331464498	739.640004161388	524.980521983184	1223.36360577282	676.759657957699	Root559
OG0000177	1055.06311112032	1201.31542997133	312.1047543389	1212.37856529348	363.225482951104	342.787091584941	Root559
OG0000178	848.307227673112	1268.19278380479	466.146147266476	1430.18393985735	1054.36286023307	1420.1179508519	Root559
OG0000180	97.9049918676495	49.5387806173745	2143.30700498969	71.7098776205369	7206.4944777174	4595.3058106187	Root559
OG0000182	1148.10325867157	1818.07324865764	411.447375887493	962.999438642956	683.570179720481	17.6290504243684	Root559
OG0000183	1099.45481550752	1089.85317358224	329.801415667394	860.518531446442	976.168485431093	283.044198480137	Root559
OG0000185	825.807322709739	918.944380452297	452.069257573355	804.863104039459	1183.00521877825	496.551586953044	Root559
OG0000186	343.579629846099	193.201244407761	320.550888154772	301.020941504119	12.6119959358022	410.365118211687	Root559
OG0000187	38.9187545312396	0	0	0	0	0.97939169024269	Root559
OG0000188	1051.41447788302	609.327001593706	1074.26778200928	932.763557407431	532.226228490854	279.126631719167	Root559
OG0000189	328.376991357334	450.802903618108	650.352303822167	354.26820137907	302.687902459254	367.271883841009	Root559
OG0000190	45.6079154662964	2.47693903086873	0	83.4831411104758	7.56719756148134	0	Root559
OG0000191	53.5132874804544	426.033513309421	52.6877871371081	134.054659283168	0	0.97939169024269	Root559
OG0000192	119.796791291472	0	0	42.5442930659155	0	0	Root559
OG0000193	511.41675876207	884.267234020135	643.917154248169	534.613192111316	1402.45394806121	669.903916126	Root559
OG0000194	165.404706757768	230.355329870791	269.471888411164	179.809842391794	7.56719756148134	736.502551062503	Root559
OG0000195	0	0	0	0	0	0	Root559
OG0000196	149.593962729452	116.41613445083	249.764242840795	70.3720067694074	0	0	Root559
OG0000197	537.565296962746	165.954915068205	172.140251104445	632.010190073538	237.105523593082	300.673248904506	Root559
OG0000199	492.565487036001	621.71169674805	739.237807313013	537.556507983801	986.258082179735	1093.98051800108	Root559
OG0000200	223.782838554627	418.602696216815	228.447809876927	279.347433715823	375.837478886907	323.199257780088	Root559
OG0000201	5245.51838416363	4280.15064534116	2681.04419126689	6277.55760766946	3924.85313522166	4867.57670050617	Root559
OG0000202	1.21621107910124	69.3542928643243	27.3493856894912	16.5895985540048	0	319.281691019117	Root559
OG0000204	23.1080105029235	4.95387806173745	36.5999132021133	38.5306805125273	0	0	Root559
OG0000205	48.6484431640494	0	47.4592281082348	63.6826525137604	0	0.97939169024269	Root559
OG0000206	0	0	0	16.054450213553	0	177.269895933927	Root559
OG0000207	241.417899201595	265.032476302954	372.836478443506	91.7779403874782	35.3135886202463	585.676230765128	Root559
OG0000208	571.01110163803	369.06391559944	448.449485937981	900.119508639873	1102.28844478912	1102.79504321327	Root559
OG0000209	7362.33376733933	2474.46209183786	261.427951443666	7457.02455002516	181.612741475552	1267.33284717404	Root559
OG0000210	1142.63030881561	2216.86043262751	1215.03667894049	1116.58701235261	1407.49874643553	1826.56550230262	Root559
OG0000211	664.659354728826	1089.85317358224	233.6763689058	558.42729326142	406.106269132832	316.343515948389	Root559
OG0000212	91.2158309325927	346.771464321622	51.0789997436086	92.045514557704	15.1343951229627	0.97939169024269	Root559
OG0000213	533.308558185892	245.216964056004	12.0659054512461	338.213751165517	723.928566715048	7.83513352194152	Root559
OG0000214	40.1349656103408	123.846951543436	214.773117032181	167.769004731629	1510.91711310911	524.953945970082	Root559
OG0000215	983.9147629929	1924.581626985	1665.49714912034	732.350503908244	2376.10003430514	1910.79318766349	Root559
OG0000216	188.512717260692	81.7389880186679	374.84746268538	270.249911928143	895.451711441959	405.468159760473	Root559
OG0000217	223.174733015077	272.46329339556	112.615117544964	349.184292144778	403.583869945672	287.941156931351	Root559
OG0000218	1060.53606097628	1258.28502768131	515.21416276821	1052.3692114984	1483.17072205034	517.11881244814	Root559
OG0000219	12.770216330563	0	80.4393696749742	0	166.47834635259	0	Root559
OG0000224	6059.77170162191	4572.42945098367	540.150367367452	7844.73952268246	282.50870896197	289.899940311836	Root559
OG0000225	115.540052514617	79.2620489877992	37.0021100504881	89.6373470256711	0	1.95878338048538	Root559
OG0000226	0	0	58.3185430143563	0	0	208.610430021693	Root559
OG0000227	595.335323220055	542.449647760251	46.2526375631102	310.386037462025	10.0895967486418	0	Root559
OG0000228	79.0537201415804	81.7389880186679	45.0460470179856	72.2450259609886	0	1.95878338048538	Root559
OG0000229	105.202258342257	604.373123531969	573.934902630941	509.728794280309	509.52463580641	558.253263438333	Root559
OG0000230	185.472189562939	86.6928660804054	97.7338341550937	163.220243837789	7.56719756148134	0	Root559
OG0000231	559.457096386569	1067.56072230442	2597.38724680492	481.098358066139	5344.96387759299	4584.53250202603	Root559
OG0000232	0	0	1180.04555313187	80.8073994082169	262.329515464687	252.683056082614	Root559
OG0000233	15.2026384887655	0	119.452463967337	61.8096333221792	5.0447983743209	3.91756676097076	Root559
OG0000234	862.901760622327	1208.74624706394	1719.79372365095	786.132912123647	4003.04751002363	958.824464747593	Root559
OG0000235	359.390373874415	653.911904149343	281.53779386241	376.209283337593	436.375059378757	843.256245298956	Root559
OG0000236	904.86104285132	916.467441421428	1080.70293158328	799.779194805167	708.794171592086	839.338678537985	Root559
OG0000238	590.47047890365	822.343758248417	1496.97666965127	230.916508904938	441.419857753078	116.54761113888	Root559
OG0000239	715.740220051077	282.371049519035	59.5251335594809	736.364116461632	17.6567943101231	343.766483275184	Root559
OG0000240	5306.93704365824	4141.44205961251	4424.56752897196	8821.65281817716	7410.80881187739	3053.74329017671	Root559
OG0000241	23.7161160424741	19.8155122469498	0	26.4898428523625	0	0	Root559
OG0000242	324.72835812003	235.309207932529	1181.252143677	260.349667629785	554.927821175298	1293.77642281059	Root559
OG0000243	0	0	0	6.42178008542121	0	0	Root559
OG0000244	395.268600707902	953.621526884459	630.644658251798	399.220661977019	1293.99078301331	522.015770899354	Root559
OG0000245	69.3240315087705	165.954915068205	454.884635511979	160.276927965304	643.211792725914	563.150221889547	Root559
OG0000247	664.051249189275	339.340647229015	303.658620523028	561.63818330413	12.6119959358022	209.589821711936	Root559
OG0000249	221.350416396425	265.032476302954	444.829714302607	387.714972657306	10.0895967486418	801.14240261852	Root559
OG0000250	95.472569709447	2.47693903086873	110.201936454715	118.535357410067	688.614978094802	245.827314250915	Root559
OG0000251	647.632399621408	639.050269964131	595.653532443184	528.994134536572	1843.87380581429	2379.92180728974	Root559
OG0000253	1063.57658867403	1233.51563737262	1507.83598455739	1077.25360932941	1843.87380581429	1269.29163055453	Root559
OG0000255	3170.66228321692	3973.01020551343	1210.21031675999	1838.50212362205	469.166248811843	28.402359017038	Root559
OG0000256	10.3377941723605	0	24.936204599242	23.2789528096519	0	0	Root559
OG0000257	39.5268600707902	2.47693903086873	48.2636218049845	16.054450213553	0	0.97939169024269	Root559
OG0000259	997.901190402564	294.755744673378	131.920566266958	783.724744591614	12.6119959358022	8.81452521218421	Root559
OG0000260	237.161160424741	86.6928660804054	72.7976295558517	269.982337757917	0	1.95878338048538	Root559
OG0000261	96.0806752489977	255.124720179479	218.392888667555	156.263315411916	741.585361025172	240.930355799702	Root559
OG0000262	1454.58845060508	1761.10365094766	1593.90611010961	1251.44439414646	2880.57987173723	2123.32118444615	Root559
OG0000263	0	0	0	8.56237344722828	0	0	Root559
OG0000264	2024.99144670356	1013.06806362531	62.340511498105	2933.68320235659	552.405421988138	147.888145226646	Root559
OG0000265	235.94494934564	131.277768636042	269.069691562789	109.972983962838	5.0447983743209	813.874494591675	Root559
OG0000266	85.1347755370865	96.6006222038803	201.098424187436	56.1905757474356	2.52239918716045	224.280697065576	Root559
OG0000267	59.5943428759606	47.0618415865058	8.04393696749742	39.6009771934308	5.0447983743209	0.97939169024269	Root559
OG0000268	0.608105539550618	0	29.3603699313656	10.9705409792612	0	0	Root559
OG0000269	40.1349656103408	106.508378327355	44.6438501696107	61.2744849817274	232.060725218761	0	Root559
OG0000270	193.985667116647	136.23164669778	102.962393183967	47.6282023002073	10.0895967486418	0	Root559
OG0000271	627.564916816238	460.710659741583	2311.42528761038	796.835878932682	17.6567943101231	1200.73421223754	Root559
OG0000272	372.768695744529	512.726379389826	159.269951956449	103.016055536965	17.6567943101231	2.93817507072807	Root559
OG0000273	735.807702856248	653.911904149343	438.39456472861	825.733889317077	1077.06445291751	350.622225106883	Root559
OG0000274	434.795460778692	559.788220976332	288.777337133157	401.896403679278	645.734191913075	485.778278360374	Root559
OG0000275	21258.1534516105	29052.0178930593	39330.0254088819	17529.3190398381	20502.0605932401	29536.494594339	Root559
OG0000276	375.809223442282	44.5849025556371	322.159675548272	217.537800393644	37.8359878074067	496.551586953044	Root559
OG0000277	636.078394369947	663.819660272818	163.291920440198	772.486629442127	25.2239918716045	8.81452521218421	Root559
OG0000279	44.9998099267457	4.95387806173745	0	4.01361255338826	0	0	Root559
OG0000280	195.201878195748	7.43081709260618	34.5889289602389	109.705409792612	398.539071571351	2.93817507072807	Root559
OG0000281	311.350036249916	128.800829605174	16.4900707833697	190.512809200829	7.56719756148134	4.89695845121345	Root559
OG0000283	293.106870063398	94.1236831730116	163.694117288573	137.80069766633	0	148.867536916889	Root559
OG0000284	1868.1002174995	2045.95163949757	2611.06193964966	2364.28536811591	3243.80535468834	4549.27440117729	Root559
OG0000285	6215.44671974687	14440.5545499647	25986.7427671972	5575.97813333719	27814.4958368183	23608.2366933	Root559
OG0000286	331.417519055087	279.894110488166	564.684375118319	332.862267760999	1954.85937004935	602.325889499254	Root559
OG0000287	26.7566437402272	0	96.1250467615942	50.8390923429179	0	529.850904421295	Root559
OG0000289	1827.35714634961	777.75885569278	3947.56206679936	1938.84243745675	9776.81924943389	6369.96355333845	Root559
OG0000290	1033.77941723605	1292.96217411347	877.593523153969	986.010817282382	2242.41287738564	1079.28964264744	Root559
OG0000293	1038.64426155246	1325.16238151477	1243.99485202348	1260.00676759369	701.226974030604	1516.09833649568	Root559
OG0000294	55.9457096386569	2.47693903086873	35.7955195053635	160.276927965304	607.898204105668	2.93817507072807	Root559
OG0000295	1584.11493052936	2298.59942064618	1676.75866087484	2186.88369325615	1599.20108465972	1866.72056160257	Root559
OG0000297	0	0	7.64174011912255	16.5895985540048	0	0	Root559
OG0000300	206.75588344721	99.077561234749	275.102644288412	175.261081497954	882.839715506157	1158.6203695571	Root559
OG0000301	7072.87553051324	5944.65367408494	15296.7527342415	7244.30308469558	51429.1970270144	45211.6585966733	Root559
OG0000302	534.524769264993	752.989465384092	1968.35137594662	797.906175613586	7713.49671433665	2172.29076895829	Root559
OG0000303	505.335703366564	413.648818155077	604.501863107431	352.395182187489	7.56719756148134	99.8979524047543	Root559
OG0000304	2064.51830677435	1198.83849094046	3610.92330470959	1820.30708004669	5276.85909953966	1798.16314328558	Root559
OG0000305	159.931756901813	269.986354364691	98.1360310034685	113.183874005549	5.0447983743209	0	Root559
OG0000306	752.226552424115	480.526171988533	425.926462428988	299.950644823216	1177.96042040393	991.144390525602	Root559
OG0000307	1204.65707384977	1627.34894328075	3453.66433699502	1645.58114688919	3274.07414493426	2874.51461086229	Root559
OG0000309	706.618636957818	748.035587322355	2405.5393501301	575.016891815424	6447.2523223821	3107.60983314005	Root559
OG0000312	162.972284599566	284.847988549903	53.089983985483	115.592041537582	7.56719756148134	0	Root559
OG0000313	674.997148901186	725.743136044536	205.120392671184	480.830783895913	1223.36360577282	285.982373550865	Root559
OG0000315	631.821655593092	183.293488284286	244.133486963547	783.724744591614	592.763808982705	520.056987518868	Root559
OG0000316	121.013002370573	54.4926586791119	695.398350840152	243.76006907578	1697.57465295898	95.9803856437836	Root559
OG0000317	306.485191933512	445.849025556371	151.226014988952	457.819405256487	617.98780085431	235.054005658246	Root559
OG0000318	139.864274096642	185.770427315154	31.3713541732399	114.789319026904	2.52239918716045	2.93817507072807	Root559
OG0000319	0	0	39.0130942923625	0	0	0	Root559
OG0000320	2976.67661610028	2318.41493289313	635.873217280671	4039.56724790017	1505.87231473479	1967.59790569756	Root559
OG0000321	349.660685241605	554.834342914594	1010.31848311768	405.107293721988	822.302135014306	432.891127087269	Root559
OG0000322	570.40299609848	411.171879124208	211.153345396807	587.057729475589	1606.76828222121	10.7733085926696	Root559
OG0000324	1032.56320615695	349.24840335249	103.766786880717	1219.8706420598	20.1791934972836	77.3719435291725	Root559
OG0000325	648.240505160959	463.187598772452	456.091226057104	488.055286492012	1124.99003747356	379.024584123921	Root559
OG0000326	396.484811787003	307.140439827722	881.615491637717	302.091238185023	1389.84195212541	1553.31522072491	Root559
OG0000328	1285.53511061001	1525.79444301513	1894.34715584564	1007.41675090045	2191.96489364243	850.111987130655	Root559
OG0000329	34.0539102148346	143.662463790386	0	96.5942754515441	7.56719756148134	225.260088755819	Root559
OG0000332	591.686689982751	483.003111019401	133.931550508832	573.946595134521	252.239918716045	7.83513352194152	Root559
OG0000333	296.147397761151	708.404562828455	320.148691306397	289.782826354632	865.182921196033	1021.50553292313	Root559
OG0000334	3630.39007111719	2345.66126223268	4015.93553102309	3809.98860984636	5569.45740525027	4742.2145641551	Root559
OG0000335	72.9726647460742	455.756781679845	213.164329638682	131.111343410683	595.286208169866	1.95878338048538	Root559
OG0000337	1410.19674621788	1374.70116213214	1050.13597110679	1412.79161879267	1967.47136598515	1511.20137804447	Root559
OG0000339	40.7430711498914	0	0	25.6871203416848	572.584615485422	175.311112553441	Root559
OG0000342	310.741930710366	302.186561765984	1056.16892383241	271.587782779272	2587.98156602662	3012.60883918651	Root559
OG0000343	246.282743518	113.939195419961	73.6020232526014	360.689981464491	769.331752083937	3.91756676097076	Root559
OG0000344	620.26765034163	631.619452871525	456.091226057104	511.066665131438	17.6567943101231	745.317076274687	Root559
OG0000345	554.592252070164	973.437039131409	2130.03450899332	252.85759086346	4293.12341654708	3340.70505541781	Root559
OG0000348	4164.30673484263	3958.14857132822	3052.67407916527	4261.65380918765	6704.53703947247	6803.83407211596	Root559
OG0000350	4882.47937705191	3049.1119469994	1866.99777015615	4041.70784126198	1215.79640821134	2477.860976314	Root559
OG0000351	70.5402425878717	190.724305376892	126.692007238084	236.267992309455	0	0	Root559
OG0000352	277.904231574632	56.9695977099807	69.5800547688527	362.027852315621	5.0447983743209	5.87635014145614	Root559
OG0000354	356.957951716213	183.293488284286	342.269517967015	203.356369371672	474.211047186164	630.728248516292	Root559
OG0000355	10341.4428055978	7913.82020362558	13170.3379968835	11853.5357410067	44704.4807940446	28891.0754704691	Root559
OG0000356	556.416568688816	304.663500796853	654.77646915429	247.773681629168	2305.47285706465	1719.81180806616	Root559
OG0000359	583.781317968593	884.267234020135	1865.79117961103	709.87427360927	4063.58509051548	1607.18176368825	Root559
OG0000360	1079.38733270235	559.788220976332	1587.06876368724	828.677205189562	1026.6164691743	307.528990736205	Root559
OG0000361	632.429761132643	542.449647760251	1563.7413464815	969.956367068829	2222.23368388835	1188.00212026438	Root559
OG0000363	401.349656103408	438.418208463764	361.574966689009	455.946386064906	494.390240683448	1301.61155633253	Root559
OG0000364	0	0	0	5.61905757474356	0	0	Root559
OG0000366	55.9457096386569	89.1698051112741	40.2196848374871	157.33361209282	0	0	Root559
OG0000368	197.0261948144	527.588013575038	215.979707577306	117.197486558937	5.0447983743209	1.95878338048538	Root559
OG0000369	15.2026384887655	0	123.072235602711	56.9932982581133	0	209.589821711936	Root559
OG0000370	158.107440283161	111.462256389093	113.017314393339	187.83706749857	2.52239918716045	444.643827370181	Root559
OG0000371	253.580009992608	604.373123531969	261.830148292041	391.99615938092	615.465401667149	855.988337272111	Root559
OG0000373	462.16021005847	143.662463790386	291.592715071782	229.846212224034	1765.67943101231	3.91756676097076	Root559
OG0000374	41.351176689442	39.6310244938996	0	55.1202790665321	0	0	Root559
OG0000375	134.391324240687	148.616341852123	92.1030782778455	69.8368584289557	7.56719756148134	234.074613968003	Root559
OG0000376	0	0	7.64174011912255	21.6735077882966	2.52239918716045	303.611423975234	Root559
OG0000377	221.958521935976	49.5387806173745	121.463448209211	166.4311338805	7.56719756148134	2.93817507072807	Root559
OG0000378	480.403376244988	492.910867142876	803.187106204618	518.291167727537	1167.87082365529	1855.9472530099	Root559
OG0000379	1216.21107910124	1597.62567491033	914.193436356082	684.722301608037	1008.95967486418	1186.0433368839	Root559
OG0000380	648.84861070051	619.234757717181	778.65309845375	456.481534405358	469.166248811843	28.402359017038	Root559
OG0000381	142.904801794395	190.724305376892	205.120392671184	83.7507152807016	1256.1547952059	1.95878338048538	Root559
OG0000383	249.323271215753	213.01675665471	7.23954327074768	192.38582839241	2.52239918716045	285.002981860623	Root559
OG0000385	357.566057255763	465.66453780332	185.412747100816	206.032111073931	7.56719756148134	303.611423975234	Root559
OG0000386	555.200357609714	497.864745204614	521.649312342208	396.812494444986	17.6567943101231	926.504538969584	Root559
OG0000387	4039.64509923476	3177.91277660457	6103.33717408867	4284.39761365685	4116.55547344585	7364.04611893478	Root559
OG0000388	82.0942478393334	195.678183438629	250.568636537545	69.034135918278	380.882277261228	0	Root559
OG0000389	20.675588344721	0	468.15713150835	14.1814310219718	837.436530137269	331.034391302029	Root559
OG0000390	0	76.7851099569305	6.03295272562307	13.913856851746	0	0	Root559
OG0000391	83.9185644579853	0	62.340511498105	48.430924810885	204.314334159996	0.97939169024269	Root559
OG0000393	838.577539040302	899.128868205347	1817.92975465442	644.318601903928	1657.21626596441	3208.48717723505	Root559
OG0000394	333.849941213289	188.247366346023	293.201502465281	392.798881891597	903.01890900344	814.853886281918	Root559
OG0000395	156.891229204059	69.3542928643243	291.592715071782	227.705618862227	1780.81382613528	1321.19939013739	Root559
OG0000396	178.174923088331	163.477976037336	57.9163461659814	240.54917903307	2.52239918716045	184.125637765626	Root559
OG0000397	290.066342365645	369.06391559944	556.640438150822	356.408794740877	1331.82677082072	581.758664004158	Root559
OG0000398	94.2563586303458	29.7232683704247	174.955629043069	218.340522904321	504.479837432089	409.385726521444	Root559
OG0000399	17.0269551074173	2.47693903086873	33.3823384151143	21.1383594478448	0	237.012789038731	Root559
OG0000401	102.161730644504	54.4926586791119	71.1888421623522	171.247468944566	25.2239918716045	9.7939169024269	Root559
OG0000402	0	0	154.845786624325	0	32.7911894330858	0	Root559
OG0000403	76.6212979833779	44.5849025556371	158.465558259699	71.442303450311	0	0	Root559
OG0000404	7.90537201415804	64.4004148025869	44.6438501696107	35.5873646400426	0	0	Root559
OG0000405	142.904801794395	94.1236831730116	427.937446670863	119.60565409097	1427.67793993281	386.859717645862	Root559
OG0000406	383.106489916889	676.204355427162	761.760830822006	276.93926618379	1495.78271798615	566.088396960275	Root559
OG0000407	633.645972211744	591.988428377625	1227.90697808848	572.07357594294	4552.93053282461	1256.55953858137	Root559
OG0000408	78.4456146020297	4.95387806173745	187.42373134269	44.6848864277226	224.49352765728	0.97939169024269	Root559
OG0000413	329.593202436435	341.817586259884	77.2217948879752	217.805374563869	285.031108149131	5.87635014145614	Root559
OG0000414	158.107440283161	369.06391559944	391.739730317124	220.748690436354	1715.2314472691	861.864687413567	Root559
OG0000415	2788.16389883958	2870.77233677685	1978.80849400437	3192.69499913525	1859.00820093725	2787.34875043069	Root559
OG0000416	0	71.831231895193	80.0371728265993	35.3197904698167	5.0447983743209	0.97939169024269	Root559
OG0000417	61.4186594946124	0	0	0.535148340451768	65.5823788661716	0.97939169024269	Root559
OG0000418	281.552864811936	208.062878592973	303.658620523028	269.447189417465	1256.1547952059	120.465177899851	Root559
OG0000419	80.2699312206816	0	101.755802638842	0	2.52239918716045	0	Root559
OG0000420	485.268220561393	388.87942784639	912.986845810957	345.705827931842	1364.6179602538	0	Root559
OG0000422	118.580580212371	0	59.9273304078558	68.4989875778263	0	0.97939169024269	Root559
OG0000423	775.942668466589	735.650892168011	268.265297866039	928.214796513591	575.107014672582	583.717447384643	Root559
OG0000424	1122.56282601044	1845.3195779972	2370.54822432149	1310.04313742593	1137.60203340936	1472.02571043476	Root559
OG0000425	40.7430711498914	32.2002074012934	74.808613797726	29.4331587248472	0	0	Root559
OG0000426	0	0	4.02196848374871	5.61905757474356	0	134.176661563248	Root559
OG0000427	0.608105539550618	113.939195419961	373.640872140255	26.4898428523625	610.420603292828	436.80869384824	Root559
OG0000428	0	0	30.5669604764902	24.6168236607813	0	0	Root559
OG0000432	0	0	0	16.054450213553	0	0	Root559
OG0000433	187.904611721141	148.616341852123	221.610463454554	152.517277028754	1008.95967486418	1.95878338048538	Root559
OG0000435	183.039767404736	156.04715894473	8.44613381587229	180.344990732246	110.98556423506	0.97939169024269	Root559
OG0000436	161.147967980914	371.540854630309	290.788321375032	123.084118303907	585.196611421224	434.849910467754	Root559
OG0000440	82.7023533788841	0	104.168983729092	8.56237344722828	0	0	Root559
OG0000441	725.469908683887	564.742099038069	1009.9162862693	577.157485177231	1975.03856354663	1280.0649391472	Root559
OG0000442	22.4999049633729	0	78.4283854330999	31.3061779164284	0	440.72626060921	Root559
OG0000443	121.621107910124	0	70.7866453139773	41.473996385012	2.52239918716045	133.197269873006	Root559
OG0000444	251.755693373956	371.540854630309	131.518369418583	164.022966348467	7.56719756148134	247.7860976314	Root559
OG0000446	53.5132874804544	71.831231895193	116.637086028713	8.2947992770024	2.52239918716045	376.086409053193	Root559
OG0000447	308.917614091714	287.324927580772	209.142361154933	221.551412947032	191.702338224194	356.498575248339	Root559
OG0000448	2808.23138164475	4820.12335407054	2521.77423931044	2326.02226177361	4880.84242715547	3403.38612359335	Root559
OG0000452	9.72968863280989	0	161.280936198323	70.3720067694074	393.49427319703	0.97939169024269	Root559
OG0000453	743.713074870406	314.571256920328	325.779447183646	442.300103383386	786.98854639406	41.134450990193	Root559
OG0000454	113.715735895966	0	341.465124270266	179.542268221568	509.52463580641	1.95878338048538	Root559
OG0000455	181.215450786084	2.47693903086873	120.256857664086	74.9207676632475	2.52239918716045	0	Root559
OG0000456	116.148158054168	168.431854099073	19.7076455703687	119.873228261196	5.0447983743209	0	Root559
OG0000457	495.606014733754	487.956989081139	205.924786367934	519.896612748892	537.271026865175	11.7527002829123	Root559
OG0000458	225.607155173279	27.246329339556	176.966613284943	177.134100689535	5.0447983743209	357.477966938582	Root559
OG0000460	40.1349656103408	0	22.9252203573677	16.8571727242307	0	0.97939169024269	Root559
OG0000461	989.995818388406	1186.45379578612	3821.27225640965	1852.68355464402	6250.50518578359	3912.66980251955	Root559
OG0000464	0	0	4.02196848374871	8.56237344722828	0	0	Root559
OG0000465	0	0	39.4152911407374	15.7868760433271	0	0	Root559
OG0000466	400.741550563857	252.64778114861	316.126722822649	359.887258953814	390.971874009869	219.383738614362	Root559
OG0000469	467.633159914425	252.64778114861	133.931550508832	234.127398947648	0	301.652640594748	Root559
OG0000470	108.850891579561	242.740025025135	36.5999132021133	69.8368584289557	0	1.95878338048538	Root559
OG0000471	1300.12964355922	653.911904149343	137.551322144206	2097.24634623048	739.062961838011	128.300311421792	Root559
OG0000472	0	0	0	0	0	0	Root559
OG0000473	26.7566437402272	49.5387806173745	66.7646768302286	123.084118303907	5.0447983743209	0	Root559
OG0000474	217.701783159121	143.662463790386	116.234889180338	135.392530134297	5.0447983743209	0.97939169024269	Root559
OG0000475	226.21526071283	61.9234757717181	65.1558894367291	111.310854813968	0	4.89695845121345	Root559
OG0000478	51.6889708618025	0	151.226014988952	52.7121115344991	0	71.4955933877163	Root559
OG0000479	71.1483481274223	317.048195951197	126.692007238084	87.496753663864	0	0	Root559
OG0000480	1714.85762153274	1008.11418556357	863.114436612473	1255.45800669985	973.646086243933	2097.85700049984	Root559
OG0000482	330.201307975986	790.143550847123	925.454948110578	338.213751165517	2951.20704897772	813.874494591675	Root559
OG0000483	46.8241265453976	2.47693903086873	80.0371728265993	8.02722510677651	2.52239918716045	0.97939169024269	Root559
OG0000485	159.323651362262	69.3542928643243	40.2196848374871	287.642232992825	5.0447983743209	7.83513352194152	Root559
OG0000486	217.093677619571	317.048195951197	119.050267118962	194.793995924443	237.105523593082	0	Root559
OG0000488	160.539862441363	19.8155122469498	24.936204599242	16.5895985540048	0	1.95878338048538	Root559
OG0000489	2376.47644856382	1617.44118715728	5068.08248637175	3515.65702259789	12195.8000699208	7489.40825528585	Root559
OG0000492	425.065772145882	232.83226890166	375.65185638213	595.887677093043	27.7463910587649	607.222847950468	Root559
OG0000493	102.161730644504	277.417171457297	66.3624799818537	111.578428984194	12.6119959358022	0	Root559
OG0000495	584.389423508144	842.159270495367	734.00924828414	564.313925006389	2406.36882455107	757.069776557599	Root559
OG0000496	93.0401475512446	0	27.7515825378661	40.1361255338826	0	1.95878338048538	Root559
OG0000497	911.550203786377	993.252551378359	236.089549996049	1140.13353933249	360.703083763944	696.347491762552	Root559
OG0000499	363.039007111719	242.740025025135	476.201068475847	226.100173840872	703.749373217765	890.267046430605	Root559
OG0000501	309.525719631265	76.7851099569305	44.2416533212358	672.413889777646	345.568688640981	186.084421146111	Root559
OG0000502	155.066912585408	0	89.2877003392214	115.324467367356	2.52239918716045	409.385726521444	Root559
OG0000503	56.5538151782075	81.7389880186679	117.441479725462	123.351692474132	7.56719756148134	0	Root559
OG0000504	212.228833303166	440.895147494633	43.839456472861	327.510784356482	0	1.95878338048538	Root559
OG0000505	0	0	0	0	0	0	Root559
OG0000506	334.45804675284	200.632061500367	67.9712673753532	142.34945856017	7.56719756148134	2.93817507072807	Root559
OG0000509	246.890849057551	4.95387806173745	12.8702991479959	274.798672821983	5.0447983743209	4.89695845121345	Root559
OG0000510	193.377561577097	0	112.615117544964	114.521744856678	7.56719756148134	0	Root559
OG0000512	116.148158054168	4.95387806173745	36.1977163537384	117.465060729163	0	0.97939169024269	Root559
OG0000514	79.0537201415804	131.277768636042	416.273738067992	162.417521327111	158.911148791108	247.7860976314	Root559
OG0000515	138.648063017541	0	168.520479469071	46.2903314490779	557.450220362459	0.97939169024269	Root559
OG0000516	426.281983224983	445.849025556371	807.209074688366	290.050400524858	10.0895967486418	548.459346535906	Root559
OG0000517	37.7025434521383	64.4004148025869	45.8504407147353	55.9230015772097	0	0	Root559
OG0000519	2652.5563635198	1919.62774892326	972.914176218813	2411.91357041612	706.271772404925	207.63103833145	Root559
OG0000521	3418.16123781402	2496.75454311568	1628.89723591823	2982.91684967815	1647.12666921577	200.775296499751	Root559
OG0000522	216.48557208002	480.526171988533	215.979707577306	355.6060722302	37.8359878074067	345.725266655669	Root559
OG0000523	91.2158309325927	562.265160007201	324.170659790146	219.678393755451	855.093324447392	56.804718034076	Root559
OG0000526	0	0	9.65272436099691	7.49207676632475	0	0	Root559
OG0000528	1013.10382889133	871.882538865791	153.639196079201	1162.07462129101	50.447983743209	770.781260220997	Root559
OG0000529	681.686309836243	963.529283007934	1027.6129475978	709.606699439044	2900.75906523451	109.691869307181	Root559
OG0000533	170.877656613724	302.186561765984	268.265297866039	313.32935333451	501.957438244929	69.536810007231	Root559
OG0000534	581.348895810391	641.527208995	94.1140625197198	1282.48299789266	310.255100020735	356.498575248339	Root559
OG0000535	3.64863323730371	0	12.8702991479959	22.2086561287484	355.658285389623	6.85574183169883	Root559
OG0000537	0	0	295.212486707155	58.8663174496944	27.7463910587649	513.201245687169	Root559
OG0000538	44.9998099267457	282.371049519035	131.518369418583	166.163559710274	0	0	Root559
OG0000540	99.1212029467508	0	71.5910390107271	42.5442930659155	10.0895967486418	364.333708770281	Root559
OG0000541	222.566627475526	292.27880564251	101.353605790468	66.0908200457933	373.315079699746	0	Root559
OG0000542	232.296316108336	406.218001062471	334.627777847893	195.596718435121	141.254354480985	3.91756676097076	Root559
OG0000543	144.729118413047	0	100.951408942093	55.1202790665321	2.52239918716045	0.97939169024269	Root559
OG0000544	15.8107440283161	47.0618415865058	29.7625667797405	23.8141011501037	0	0	Root559
OG0000546	401.957761642959	260.078598241216	692.985169749903	327.778358526708	1785.8586245096	752.172818106386	Root559
OG0000547	27.9728548193284	2.47693903086873	0	108.902687281935	0	3.91756676097076	Root559
OG0000548	0	0	24.5340077508671	77.8640835357322	0	0.97939169024269	Root559
OG0000549	2090.66684497503	2152.46001782492	556.640438150822	3341.19866361061	1702.6194513333	1104.75382659375	Root559
OG0000550	97.2968863280989	148.616341852123	90.494290884346	73.8504709823439	2.52239918716045	0	Root559
OG0000551	0	104.031439296486	76.4174011912255	0	0	0	Root559
OG0000552	149.593962729452	190.724305376892	337.443155786517	177.401674859761	398.539071571351	975.474123481719	Root559
OG0000553	409.863133657117	490.433928112008	378.467234320754	376.209283337593	7.56719756148134	474.025578077462	Root559
OG0000555	93.6482530907952	79.2620489877992	187.021534494315	40.9388480445602	0	142.991186775433	Root559
OG0000556	271.215070639576	247.693903086872	81.6459602200988	182.753158264279	2.52239918716045	13.7114836633977	Root559
OG0000557	313.782458408119	49.5387806173745	77.6239917363501	117.197486558937	5.0447983743209	0	Root559
OG0000558	73.5807702856248	299.709622735116	384.097990198002	109.170261452161	1344.43876675652	0	Root559
OG0000560	319.255408264075	584.557611285019	805.198090446492	297.810051461409	20.1791934972836	971.556556720748	Root559
OG0000561	915.806942563231	532.541891636776	550.205288576824	423.034763127122	1291.46838382615	620.934331613865	Root559
OG0000562	258.444854309013	483.003111019401	322.561872396647	321.891726781738	963.556489495291	1.95878338048538	Root559
OG0000563	0	27.246329339556	20.1098424187436	101.678184685836	7.56719756148134	0	Root559
OG0000565	89.9996198534915	235.309207932529	119.050267118962	74.6531934930216	355.658285389623	414.282684972658	Root559
OG0000566	190.945139418894	0	17.2944644801195	121.746247452777	5.0447983743209	1.95878338048538	Root559
OG0000568	543.646352358253	512.726379389826	431.557218306237	602.309457178465	2131.42731315058	330.054999611786	Root559
OG0000576	160.539862441363	500.341684235482	139.56230638608	120.408376601648	2.52239918716045	193.919554668053	Root559
OG0000577	856.820705226821	814.91294115581	473.787887385598	734.491097270051	1526.05150823207	463.252269484792	Root559
OG0000578	43.1754933080939	0	13.6746928447456	18.7301919158119	0	139.073620014462	Root559
OG0000579	207.363988986761	151.093280882992	699.822516172276	126.295008346617	1717.75384645626	1561.15035424685	Root559
OG0000580	16.4188495678667	61.9234757717181	143.584274869829	25.1519720012331	7.56719756148134	415.2620766629	Root559
OG0000582	0	0	30.9691573248651	6.15420591519533	0	0.97939169024269	Root559
OG0000588	275.47180941643	500.341684235482	999.05697136318	332.327119420548	3818.91236936092	2513.11907716274	Root559
OG0000589	732.767175158495	676.204355427162	336.638762089767	742.785896547054	312.777499207895	900.060963333032	Root559
OG0000590	405.606394880262	213.01675665471	667.244571453911	386.377101806176	5.0447983743209	445.623219060424	Root559
OG0000591	108.24278604001	220.447573747317	1459.17016590403	106.762093920128	4926.24561252435	3469.00536683961	Root559
OG0000592	637.902710988598	728.220075075405	602.490878865557	604.450050540272	2360.96563918218	747.275859655172	Root559
OG0000593	98.5130974072001	116.41613445083	95.7228499132193	147.433367794462	380.882277261228	2.93817507072807	Root559
OG0000594	153.242595966756	250.170842117741	111.408526999839	170.97989477434	5.0447983743209	0.97939169024269	Root559
OG0000595	471.281793151729	718.31231895193	426.328659277363	545.851307260803	469.166248811843	986.247432074388	Root559
OG0000596	0	0	0	10.1678184685836	0	0	Root559
OG0000597	3086.74371875894	4255.38125503247	4077.06945197607	2279.99950449476	6555.71548743	3466.06719176888	Root559
OG0000598	59.5943428759606	44.5849025556371	59.122936711106	64.7529491946639	7.56719756148134	152.78510367786	Root559
OG0000599	228.647682871032	257.601659210347	193.858880916688	216.46750371274	476.733446373325	189.022596216839	Root559
OG0000601	212.228833303166	138.708585728649	522.051509190583	154.657870390561	779.421348832578	447.582002440909	Root559
OG0000602	49.8646542431507	0	81.243763371724	32.3764745973319	2.52239918716045	632.687031896778	Root559
OG0000604	519.930236315779	262.555537272085	355.542013963386	336.875880314388	2.52239918716045	614.078589782166	Root559
OG0000605	164.796601218218	344.294525290753	120.256857664086	238.141011501037	7.56719756148134	1.95878338048538	Root559
OG0000606	1270.33247212124	1875.04284636762	1224.68940330148	1443.56264836864	1208.22921064985	2171.31137726804	Root559
OG0000607	0	284.847988549903	546.987713789825	99.5375913240288	2277.72646600588	878.514346147693	Root559
OG0000608	119.796791291472	0	22.5230235089928	33.4467712782355	2.52239918716045	92.0628188828128	Root559
OG0000609	88.1753032348396	188.247366346023	100.951408942093	73.3153226418922	7.56719756148134	0	Root559
OG0000611	586.213740126796	634.096391902394	198.283046248811	586.255006964911	322.867095956537	281.085415099652	Root559
OG0000612	699.321370483211	713.358440890193	555.433847605697	804.060381528781	1573.97709278812	1213.46630421069	Root559
OG0000615	294.323081142499	84.2159270495366	145.595259111703	113.451448175775	0	0	Root559
OG0000616	986.955290690653	733.173953137143	644.319351096544	1433.66240407029	1702.6194513333	857.947120652596	Root559
OG0000618	18.2431661865185	69.3542928643243	61.5361178013553	17.9274694051342	0	0	Root559
OG0000619	507.768125524766	416.125757185946	693.789563446653	316.005095036769	83.2391731762948	603.305281189497	Root559
OG0000620	80.2699312206816	12.3846951543436	57.9163461659814	42.0091447254638	749.152558586653	5.87635014145614	Root559
OG0000621	456.687260202514	770.328038600173	1240.3750803881	376.209283337593	5208.75432148632	2167.39381050707	Root559
OG0000622	311.350036249916	230.355329870791	537.737186277203	464.77633368236	905.541308190601	450.520177511637	Root559
OG0000623	23.1080105029235	12.3846951543436	1217.04766318236	75.4559160036992	5125.51514831003	3613.95533699552	Root559
OG0000624	87.567197695289	71.831231895193	9.65272436099691	109.705409792612	0	1.95878338048538	Root559
OG0000626	105.810363881808	113.939195419961	687.354413872655	262.222686821366	2.52239918716045	252.683056082614	Root559
OG0000627	0	133.754707666911	11.2615117544964	80.0046768975393	0	120.465177899851	Root559
OG0000628	82.0942478393334	190.724305376892	26.1427951443666	14.7165793624236	2.52239918716045	0	Root559
OG0000629	410.471239196667	621.71169674805	750.097122219135	418.753576403508	1382.27475456393	2003.83539823654	Root559
OG0000630	948.036536159414	1045.2682710266	980.153719489561	827.874482678885	1652.17146759009	1184.08455350341	Root559
OG0000633	98.5130974072001	203.109000531235	239.307124783048	204.159091882349	1735.41064076639	43.0932343706783	Root559
OG0000634	209.796411144963	319.525134982066	447.645092241232	251.252145842105	133.687156919504	835.421111777014	Root559
OG0000635	96.6887807885483	79.2620489877992	419.893509703365	118.802931580292	166.47834635259	355.519183558096	Root559
OG0000636	218.309888698672	61.9234757717181	443.623123757483	197.469737626702	955.98929193381	0	Root559
OG0000640	120.404896831022	168.431854099073	221.208266606179	143.152181070848	0	4.89695845121345	Root559
OG0000642	277.904231574632	532.541891636776	227.241219331802	234.127398947648	945.899695185168	424.076601875085	Root559
OG0000643	80.2699312206816	138.708585728649	105.375574274216	185.161325796312	2.52239918716045	1.95878338048538	Root559
OG0000644	0	66.8773538334556	225.230235089928	46.5579056193038	976.168485431093	160.620237199801	Root559
OG0000645	1465.53435031699	1634.77976037336	2179.10252449505	1759.30016923519	4177.0930539377	1654.1925648199	Root559
OG0000646	0	0	0	0	0	0	Root559
OG0000648	34.6620157543852	138.708585728649	92.1030782778455	6.6893542556471	0	207.63103833145	Root559
OG0000649	162.972284599566	317.048195951197	96.9294404583439	270.785060268594	360.703083763944	1.95878338048538	Root559
OG0000650	85.1347755370865	79.2620489877992	398.979273587872	84.5534377913793	1644.60427002861	12.732091973155	Root559
OG0000651	63.2429761132643	19.8155122469498	282.744384407534	57.2608724283391	0	230.157047207032	Root559
OG0000652	309.525719631265	433.464330402027	641.503973157919	465.311482022812	0	47.9901928218918	Root559
OG0000653	177.56681754878	401.264123000733	291.190518223407	423.034763127122	1193.09481552689	460.314094414064	Root559
OG0000655	26.1485382006766	96.6006222038803	23.7296140541174	60.2041883008239	7.56719756148134	5.87635014145614	Root559
OG0000656	633.645972211744	559.788220976332	330.605809364144	1092.23776286206	32.7911894330858	392.736067787319	Root559
OG0000657	146.553435031699	64.4004148025869	199.891833642311	92.5806628981558	10.0895967486418	332.993174682514	Root559
OG0000658	2.43242215820247	190.724305376892	164.096314136947	9.63267012813182	1024.09406998714	0	Root559
OG0000659	1997.01859188423	2618.12455562824	151.628211837326	1009.02219592181	728.973365089369	530.830296111538	Root559
OG0000660	353.91742401846	658.865782211081	618.980949648927	295.669458099602	1800.99301963256	641.501557108962	Root559
OG0000663	311.958141789467	257.601659210347	770.206964637878	265.968725204529	10.0895967486418	536.706646252994	Root559
OG0000664	0	61.9234757717181	22.5230235089928	50.8390923429179	0	0	Root559
OG0000668	86.3509866161878	84.2159270495366	135.138141053957	159.206631284401	1074.54205373035	5.87635014145614	Root559
OG0000669	134.391324240687	2.47693903086873	92.5052751262204	39.8685513636567	0	0.97939169024269	Root559
OG0000670	178.174923088331	505.29556229722	723.149933378018	357.746665592007	784.466147206899	780.575177123424	Root559
OG0000671	173.918184311477	66.8773538334556	382.891399652877	268.644466906787	504.479837432089	909.854880235459	Root559
OG0000672	27.3647492797778	32.2002074012934	24.936204599242	24.8843978310072	0	0	Root559
OG0000673	361.214690493067	210.539817623842	556.640438150822	332.862267760999	393.49427319703	307.528990736205	Root559
OG0000676	214.661255461368	336.863708198147	938.325247258574	168.304153072081	1193.09481552689	846.194420369684	Root559
OG0000677	85.7428810766371	277.417171457297	41.8284722309866	84.8210119616052	582.674212234063	234.074613968003	Root559
OG0000678	901.212409614016	708.404562828455	820.883767533112	774.627222803934	1515.96191148343	659.13060753333	Root559
OG0000679	0	0	34.9911258086138	51.6418148535956	0	0.97939169024269	Root559
OG0000680	1685.66855563431	1399.47055244083	118.245873422212	752.418566675185	25.2239918716045	24.4847922560672	Root559
OG0000681	133.783218701136	294.755744673378	84.4613381587229	77.0613610250545	10.0895967486418	0.97939169024269	Root559
OG0000683	15.8107440283161	0	197.478652552062	16.054450213553	0	0	Root559
OG0000684	63.2429761132643	49.5387806173745	69.1778579204778	79.4695285570875	310.255100020735	0	Root559
OG0000685	1223.50834557584	765.374160538436	1031.63491608154	1446.2383900709	1122.4676382864	1126.30044377909	Root559
OG0000687	266.958331862721	450.802903618108	948.380168467946	404.30457121131	3122.73019370463	50.9283678926199	Root559
OG0000689	408.038817038465	495.387806173745	540.552564215827	448.186735128355	370.792680512586	1367.23079957879	Root559
OG0000690	385.538912075092	374.017793661177	382.489202804502	336.340731973936	1349.48356513084	615.057981472409	Root559
OG0000691	156.283123664509	237.786146963398	57.1119524692317	55.6554274069838	0	0	Root559
OG0000692	107.026574960909	121.370012512568	195.065471461812	356.943943081329	872.750118757515	1.95878338048538	Root559
OG0000693	136.823746398889	133.754707666911	331.008006212519	96.0591271110923	83.2391731762948	403.509376379988	Root559
OG0000694	0.608105539550618	0	57.5141493176066	20.8707852776189	0	0	Root559
OG0000695	185.472189562939	205.585939562104	77.6239917363501	167.769004731629	0	1.95878338048538	Root559
OG0000698	192.161350497995	282.371049519035	47.8614249566097	122.548969963455	7.56719756148134	231.136438897275	Root559
OG0000699	0	0	0	0	0	0	Root559
OG0000700	268.174542941823	148.616341852123	532.910824096704	237.338288990359	2113.77051884045	227.218872136304	Root559
OG0000701	0	24.7693903086872	26.5449919927415	36.1225129804943	0	0	Root559
OG0000702	0	61.9234757717181	32.9801415667394	13.3787085112942	7.56719756148134	0	Root559
OG0000703	586.821845666346	705.927623797587	821.688161229862	756.432179228574	837.436530137269	1379.96289155195	Root559
OG0000705	131.350796542934	658.865782211081	27.3493856894912	323.764745973319	464.121450437522	531.80968780178	Root559
OG0000706	201.891039130805	225.401451809054	162.487526743448	230.648934734712	37.8359878074067	0.97939169024269	Root559
OG0000707	276.688020495531	284.847988549903	343.47610851214	108.099964771257	1568.9322944138	301.652640594748	Root559
OG0000709	33.445804675284	89.1698051112741	1003.88333354368	58.0635949390168	534.748627678015	1093.98051800108	Root559
OG0000711	854.388283068618	718.31231895193	2471.09743641521	749.742824972927	6338.7891573342	2676.67748943327	Root559
OG0000714	1805.46534692579	2642.89394593693	0	1397.53989108979	50.447983743209	416.241468353143	Root559
OG0000715	0	0	0	22.4762302989742	0	0	Root559
OG0000717	738.848230554001	1025.45275877965	192.652290371563	291.120697205762	1099.76604560196	20.5672254950965	Root559
OG0000718	331.417519055087	262.555537272085	148.410637050327	391.728585210694	10.0895967486418	256.600622843585	Root559
OG0000719	1107.36018752168	1587.71791878685	1322.0210406082	1055.58010154111	1114.90044072492	1865.74116991232	Root559
OG0000720	687.767365231749	802.528246001467	1042.89642783604	724.590852971693	741.585361025172	1080.26903433769	Root559
OG0000721	359.998479413966	322.002074012934	130.713975721833	286.839510482147	670.958183784679	270.312106506982	Root559
OG0000722	297.363608840252	232.83226890166	150.421621292202	119.873228261196	290.075906523451	11.7527002829123	Root559
OG0000724	117.364369133269	188.247366346023	209.142361154933	70.3720067694074	0	0.97939169024269	Root559
OG0000725	549.727407753759	837.205392433629	22.5230235089928	239.478882352166	15.1343951229627	5.87635014145614	Root559
OG0000727	46.216021005847	106.508378327355	72.3954327074768	89.1021986852193	0	0	Root559
OG0000728	2510.8677728045	3177.91277660457	1741.91455031157	2538.74372710319	1447.8571334301	2077.28977500474	Root559
OG0000729	141.688590715294	225.401451809054	98.1360310034685	245.900662437587	10.0895967486418	1.95878338048538	Root559
OG0000730	189.120822800242	42.1079635247683	284.755368649409	70.1044325991816	456.554252876041	1.95878338048538	Root559
OG0000733	46.216021005847	0	486.658186533594	49.7687956620144	1223.36360577282	0	Root559
OG0000737	373.98490682363	220.447573747317	2520.56764876532	335.805583633484	3009.22223028241	1034.23762489628	Root559
OG0000738	274.863703876879	101.554500265618	350.715651782888	321.089004271061	411.151067507153	211.548605092421	Root559
OG0000742	119.796791291472	0	160.074345653199	12.5759860006165	5.0447983743209	0	Root559
OG0000743	110.067102658662	99.077561234749	411.045179039118	64.7529491946639	877.794917131836	561.191438509061	Root559
OG0000744	256.01243215081	91.6467441421428	531.302036703205	178.204397370439	491.867841496287	658.151215843087	Root559
OG0000745	342.363418766998	175.862671191679	14.4790865414954	247.238533288717	7.56719756148134	0.97939169024269	Root559
OG0000747	99.7293084863014	49.5387806173745	134.735944205582	109.972983962838	756.719756148134	2.93817507072807	Root559
OG0000748	508.376231064317	572.172916130676	310.898163793775	283.093472098985	330.434293518019	4.89695845121345	Root559
OG0000749	143.512907333946	89.1698051112741	117.039282877087	70.6395809396333	0	0.97939169024269	Root559
OG0000750	772.294035229285	651.434965118475	630.644658251798	1069.22638422263	421.240664255795	704.182625284494	Root559
OG0000751	100.945519565403	7.43081709260618	116.637086028713	43.8821639170449	809.690139078504	392.736067787319	Root559
OG0000753	65.6753982714668	146.139402821255	161.683133046698	93.1158112386076	5.0447983743209	189.022596216839	Root559
OG0000754	113.715735895966	341.817586259884	68.775661072103	86.1588828127346	610.420603292828	0.97939169024269	Root559
OG0000758	342.971524306549	430.987391371158	394.555108255749	538.359230494478	678.52538134616	379.024584123921	Root559
OG0000760	0.608105539550618	2.47693903086873	9.65272436099691	34.2494937889131	5.0447983743209	895.164004881818	Root559
OG0000761	96.6887807885483	203.109000531235	585.598611233812	74.9207676632475	961.03409030813	871.658604315994	Root559
OG0000762	614.794700485675	406.218001062471	1392.00329222543	618.096333221792	2638.42954976983	3590.4499364297	Root559
OG0000763	2097.35600591008	1605.05649200293	2972.63690633867	2159.85870206333	9491.78814128476	11351.1496899128	Root559
OG0000764	213.445044382267	81.7389880186679	107.788755364465	97.6645721324476	7.56719756148134	332.993174682514	Root559
OG0000766	25.540432661126	49.5387806173745	180.184188071942	3.47846421293649	0	596.449539357798	Root559
OG0000767	0	0	0	0	0	0	Root559
OG0000769	170.877656613724	136.23164669778	278.722415923786	33.7143454484614	5.0447983743209	0	Root559
OG0000770	210.404516684514	126.323890574305	54.2965745306076	93.6509595790593	37.8359878074067	2.93817507072807	Root559
OG0000771	443.308938332401	0	158.465558259699	271.855356949498	991.302880554056	17.6290504243684	Root559
OG0000772	187.904611721141	163.477976037336	249.36204599242	208.440278605963	5.0447983743209	459.334702723821	Root559
OG0000773	0	0	0	5.08390923429179	0	0	Root559
OG0000774	249.323271215753	0	67.9712673753532	111.310854813968	0	1.95878338048538	Root559
OG0000776	259.052959848563	24.7693903086872	244.133486963547	308.245444100218	711.316570779246	4.89695845121345	Root559
OG0000777	2035.32924087592	1233.51563737262	2630.36738837166	1886.66547426271	3854.22595798116	1856.92664470014	Root559
OG0000778	125.877846686978	222.924512778185	316.528919671024	81.3425477486687	315.299898395056	90.1040355023274	Root559
OG0000779	111.283313737763	279.894110488166	241.318109024923	212.186316989126	262.329515464687	4.89695845121345	Root559
OG0000780	451.214310346559	438.418208463764	194.663274613438	630.672319222408	1210.75160983701	458.355311033579	Root559
OG0000781	23.7161160424741	94.1236831730116	131.920566266958	63.6826525137604	5.0447983743209	0.97939169024269	Root559
OG0000782	814.861422997828	460.710659741583	1085.93149061215	918.849700555685	2345.83124405922	1373.10714972025	Root559
OG0000783	640.335133146801	849.590087587973	1107.24792357602	767.135146037609	1589.11148791108	899.081571642789	Root559
OG0000786	101.553625104953	0	335.834368393017	168.304153072081	30.2687902459254	500.469153714014	Root559
OG0000787	41.9592822289926	61.9234757717181	67.9712673753532	52.979685704725	242.150321967403	0	Root559
OG0000789	96.6887807885483	47.0618415865058	68.3734642237281	55.6554274069838	0	255.621231153342	Root559
OG0000790	26.7566437402272	0	757.336665489882	64.485375024438	2.52239918716045	267.373931436254	Root559
OG0000791	264.525909704519	99.077561234749	729.585082952016	227.705618862227	1230.9308033343	1.95878338048538	Root559
OG0000792	1502.02068269003	1342.50095473085	1346.15285151069	1732.00760387215	1990.17295866959	897.122788262304	Root559
OG0000793	121.013002370573	54.4926586791119	73.6020232526014	50.3039440024662	0	0	Root559
OG0000794	189.120822800242	210.539817623842	375.65185638213	182.485584094053	247.195120341724	485.778278360374	Root559
OG0000795	0	104.031439296486	63.9492988916045	23.8141011501037	0	0	Root559
OG0000796	0	29.7232683704247	192.652290371563	46.8254797895297	0	0	Root559
OG0000798	749.794130265912	250.170842117741	561.868997179695	755.897030888122	461.599051250362	491.65462850183	Root559
OG0000799	628.173022355788	713.358440890193	815.655208504239	678.300521522616	1324.25957325923	1376.04532479098	Root559
OG0000800	103.377941723605	2.47693903086873	100.147015245343	96.0591271110923	0	24.4847922560672	Root559
OG0000801	164.188495678667	341.817586259884	249.764242840795	238.676159841488	870.227719570354	219.383738614362	Root559
OG0000802	0	0	10.0549212093718	9.63267012813182	0	0.97939169024269	Root559
OG0000803	1042.90100032931	1337.54707666911	22.9252203573677	522.572354451151	17.6567943101231	4.89695845121345	Root559
OG0000804	1016.75246212863	2006.32061500367	1412.91752834092	1217.730048698	693.659776469123	2163.4762437461	Root559
OG0000806	38.9187545312396	0	34.9911258086138	108.635113111709	7.56719756148134	314.384732567903	Root559
OG0000807	1235.67045636686	1005.6372465327	2306.59892542989	1451.05472513497	5614.86059061916	4935.15472713291	Root559
OG0000808	42.5673877685433	0	0	111.310854813968	0	0	Root559
OG0000809	16.4188495678667	79.2620489877992	47.4592281082348	17.6598952349083	2.52239918716045	0	Root559
OG0000811	840.401855658954	1102.23786873658	592.03376080781	903.865547023036	27.7463910587649	439.746868918968	Root559
OG0000813	0	96.6006222038803	0	108.902687281935	0	0	Root559
OG0000815	170.877656613724	0	251.775227082669	149.573961156269	7.56719756148134	190.001987907082	Root559
OG0000816	123.445424528775	2.47693903086873	1161.54449810663	160.812076305756	2474.4736026044	1208.56934575948	Root559
OG0000817	332.025624594637	277.417171457297	1333.2825523627	383.968934274143	2825.0870896197	1533.72738692005	Root559
OG0000818	159.931756901813	180.816549253417	194.261077765063	196.934589286251	45.4031853688881	341.807699894699	Root559
OG0000819	395.268600707902	59.4465367408494	321.757478699897	169.909598093436	973.646086243933	1.95878338048538	Root559
OG0000821	1677.1550780806	1416.80912565691	1142.23904938463	787.470782974776	726.450965902209	216.445563543634	Root559
OG0000822	1844.38410145702	733.173953137143	3566.68165138836	1716.22072782882	7087.94171592086	5086.96043912053	Root559
OG0000823	44.9998099267457	200.632061500367	293.603699313656	99.002442983577	2.52239918716045	0	Root559
OG0000825	466.416948835324	458.233720710714	363.988147779258	303.964257376604	456.554252876041	3.91756676097076	Root559
OG0000827	0	108.985317358224	156.8567708662	69.5692842587298	1124.99003747356	456.396527653093	Root559
OG0000829	119.796791291472	2.47693903086873	41.4262753826117	27.0249911928143	0	0	Root559
OG0000833	405.606394880262	0	71.1888421623522	33.7143454484614	12.6119959358022	665.006957674786	Root559
OG0000834	564.321940702974	426.033513309421	933.901081926451	375.406560826915	2184.39769608095	1811.87462694898	Root559
OG0000835	79.0537201415804	59.4465367408494	18.0988581768692	39.6009771934308	2.52239918716045	0	Root559
OG0000836	79.0537201415804	94.1236831730116	351.520045479637	158.671482943949	0	210.569213402178	Root559
OG0000837	744.929285949507	661.34272124195	392.946320862249	1049.96104396637	547.360623613817	615.057981472409	Root559
OG0000838	96.0806752489977	76.7851099569305	171.335857407695	150.911832007398	27.7463910587649	0.97939169024269	Root559
OG0000839	0	0	0	30.2358812355249	2.52239918716045	0	Root559
OG0000842	92.432042011694	126.323890574305	129.909582025083	83.4831411104758	2.52239918716045	1.95878338048538	Root559
OG0000843	96.0806752489977	121.370012512568	226.034628786678	50.0363698322403	1064.45245698171	431.911735397026	Root559
OG0000844	557.632779767917	748.035587322355	344.28050220889	640.840137690992	199.269535785675	342.787091584941	Root559
OG0000845	178.174923088331	91.6467441421428	115.832692331963	175.796229838406	2.52239918716045	192.94016297781	Root559
OG0000846	339.930996608796	621.71169674805	1596.31929119986	420.626595595089	1949.81457167503	44.072626060921	Root559
OG0000847	111.283313737763	99.077561234749	72.7976295558517	166.966282220952	421.240664255795	225.260088755819	Root559
OG0000848	144.729118413047	0	178.977597526818	122.013821623003	7.56719756148134	60.7222847950468	Root559
OG0000849	249.931376755304	304.663500796853	76.4174011912255	52.1769631940473	7.56719756148134	665.986349365029	Root559
OG0000850	958.982435871325	430.987391371158	1151.48957689726	837.774726977242	617.98780085431	1354.49870760564	Root559
OG0000851	1222.29213449674	621.71169674805	2596.98504995654	1039.79322549778	4383.92978728486	5082.06348066932	Root559
OG0000852	237.161160424741	106.508378327355	100.147015245343	125.224711665714	0	2.93817507072807	Root559
OG0000853	100.337414025852	106.508378327355	204.718195822809	100.340313834706	779.421348832578	2.93817507072807	Root559
OG0000854	261.485382006766	495.387806173745	121.061251360836	270.249911928143	22.701592684444	392.736067787319	Root559
OG0000855	41.9592822289926	101.554500265618	132.724959963707	26.7574170225884	0	0	Root559
OG0000857	324.120252580479	505.29556229722	135.138141053957	273.460801970853	451.50945450172	6.85574183169883	Root559
OG0000858	153.850701506306	44.5849025556371	59.5251335594809	108.902687281935	7.56719756148134	57.7841097243187	Root559
OG0000859	63.8510816528149	84.2159270495366	99.3426215485932	86.6940311531864	5.0447983743209	1.95878338048538	Root559
OG0000862	438.444094015996	322.002074012934	240.111518479798	630.137170881956	22.701592684444	134.176661563248	Root559
OG0000863	440.268410634648	911.513563359691	577.554674266315	701.847048502493	244.672721154563	427.014776945813	Root559
OG0000865	345.403946464751	128.800829605174	16.0878739349948	207.637556095286	5.0447983743209	2.93817507072807	Root559
OG0000866	518.714025236677	1060.12990521181	1047.72279001654	580.903523560394	1642.08187084145	2577.75892871876	Root559
OG0000867	1216.81918464079	1501.02505270645	2201.62554800404	1521.42673190438	2179.35289770663	3012.60883918651	Root559
OG0000868	2682.96164049733	1602.57955297207	4353.78088365798	2719.35629200566	8518.14205504083	3451.37631641524	Root559
OG0000870	1297.69722140102	757.94334344583	827.721113955485	1317.80278836248	307.732700833575	2198.73434459484	Root559
OG0000871	566.754362861176	371.540854630309	394.152911407374	279.882582056274	353.135886202463	1114.54774349618	Root559
OG0000872	2110.12622224064	1295.43911314434	3812.4239257454	2921.10721635597	3662.52361975697	3479.77867543228	Root559
OG0000875	7351.99597316697	5516.14322174465	4793.38203893171	7376.48472478717	11017.8396495168	6506.09899828219	Root559
OG0000877	0	0	162.487526743448	71.442303450311	0	0	Root559
OG0000878	51.0808653222519	165.954915068205	57.9163461659814	61.5420591519533	5.0447983743209	0	Root559
OG0000880	167.837128915971	14.8616341852124	115.430495483588	142.081884389944	580.151813046903	1.95878338048538	Root559
OG0000881	328.985096896884	232.83226890166	959.239483374068	360.957555634717	1188.05001715257	2147.80597670222	Root559
OG0000882	475.538531928583	272.46329339556	446.438501696107	220.213542095902	12.6119959358022	418.200251733628	Root559
OG0000883	1169.99505809539	1055.17602715008	269.874085259539	1281.41270121176	802.122941517022	441.705652299453	Root559
OG0000884	184.864084023388	153.570219913861	146.399652808453	120.140802431422	174.045543914071	428.973560326298	Root559
OG0000885	319.255408264075	284.847988549903	519.236131251959	381.56076674211	403.583869945672	23.5054005658246	Root559
OG0000886	227.431471791931	227.878390839923	454.482438663604	177.134100689535	22.701592684444	598.408322738283	Root559
OG0000887	248.107060136652	339.340647229015	324.572856638521	253.125165033686	2138.99451071206	794.286660786821	Root559
OG0000889	143.512907333946	146.139402821255	151.628211837326	111.043280643742	332.956692705179	227.218872136304	Root559
OG0000890	376.417328981833	0	417.078131764741	176.331378178857	905.541308190601	192.94016297781	Root559
OG0000891	600.808273076011	629.142513840656	1241.58167093323	535.683488792219	1758.11223345083	843.256245298956	Root559
OG0000892	5531.93609329197	3316.62136233322	448.851682786356	5329.27474838893	1962.42656761083	845.215028679441	Root559
OG0000893	256.01243215081	242.740025025135	328.59482512227	279.615007886049	910.586106564922	1438.72639296651	Root559
OG0000894	95.472569709447	104.031439296486	35.7955195053635	156.263315411916	2.52239918716045	1.95878338048538	Root559
OG0000895	493.173592575551	678.681294458031	816.861799049363	206.299685244156	996.347678928377	497.530978643286	Root559
OG0000896	450.606204807008	128.800829605174	540.150367367452	338.748899505969	1001.3924773027	1252.6419718204	Root559
OG0000899	83.9185644579853	269.986354364691	1149.88078950376	33.7143454484614	2.52239918716045	264.435756365526	Root559
OG0000900	7269.90172532764	5028.18623266351	11818.1521926472	7906.81673017487	23407.864456849	13815.2991825634	Root559
OG0000902	308.917614091714	235.309207932529	487.864777078719	137.265549325878	5.0447983743209	0	Root559
OG0000904	603.848800773764	1003.16030750183	5486.76940552999	488.322860662238	20242.2534769626	9919.27903877796	Root559
OG0000906	31.0133825170815	0	6.03295272562307	21.4059336180707	2.52239918716045	0.97939169024269	Root559
OG0000907	166.620917836869	173.385732160811	131.518369418583	116.127189878034	5.0447983743209	922.586972208614	Root559
OG0000909	54.7294985595556	133.754707666911	135.138141053957	235.465269798778	10.0895967486418	242.889139180187	Root559
OG0000910	398.309128405655	460.710659741583	208.740164306558	195.329144264895	1299.03558138763	551.397521606634	Root559
OG0000911	0	0	0	3.21089004271061	0	0	Root559
OG0000913	288.242025746993	96.6006222038803	150.823818140577	102.480907196514	522.136631742213	433.870518777512	Root559
OG0000914	200.674828051704	336.863708198147	225.632431938303	180.880139072697	461.599051250362	3.91756676097076	Root559
OG0000915	92.432042011694	260.078598241216	187.42373134269	193.456125073314	12.6119959358022	364.333708770281	Root559
OG0000916	158.715545822711	255.124720179479	150.823818140577	101.678184685836	373.315079699746	247.7860976314	Root559
OG0000917	259.661065388114	0	76.0152043428506	89.904921195897	0	2.93817507072807	Root559
OG0000918	472.49800423083	827.297636310154	1688.82456632608	521.234483600022	2040.6209424128	1907.85501259276	Root559
OG0000919	2923.16332861982	6256.7479919744	1953.87228940512	1460.95496943333	90.8063707377761	836.400503467257	Root559
OG0000920	134.391324240687	101.554500265618	296.41907725228	62.0772074924051	2.52239918716045	0	Root559
OG0000921	228.647682871032	302.186561765984	168.118282620696	135.124955964071	169.00074553975	347.684050036155	Root559
OG0000924	122.229213449674	307.140439827722	300.441045736029	112.381151494871	966.078888682451	550.418129916392	Root559
OG0000925	736.415808395799	582.08067225415	460.113194540853	590.2686195183	1104.81084397628	965.680206579292	Root559
OG0000928	43.7835988476445	232.83226890166	392.544124013874	86.1588828127346	0	1189.96090364487	Root559
OG0000929	859.253127385023	1357.36258891606	681.321461147032	658.767607096126	797.078143142701	570.985355411488	Root559
OG0000930	136.823746398889	66.8773538334556	164.096314136947	165.895985540048	282.50870896197	310.467165806933	Root559
OG0000931	2049.92377382513	1847.79651702807	8393.44602873518	2099.38693959228	10321.6574738606	7413.01570344692	Root559
OG0000932	452.43052142566	269.986354364691	205.522589519559	379.420173380303	234.583124405922	384.900934265377	Root559
OG0000933	39.5268600707902	81.7389880186679	133.529353660457	104.889074728546	633.122195977272	4.89695845121345	Root559
OG0000934	375.201117902731	180.816549253417	154.845786624325	221.283838776806	7.56719756148134	662.068782604058	Root559
OG0000935	592.902901061853	641.527208995	1984.84144672999	621.574797434728	4358.70579541325	2395.59207433362	Root559
OG0000936	69.3240315087705	247.693903086872	67.9712673753532	133.787085112942	15.1343951229627	422.117818494599	Root559
OG0000937	174.526289851027	265.032476302954	695.800547688527	179.809842391794	1402.45394806121	876.555562767207	Root559
OG0000938	0	69.3542928643243	66.3624799818537	48.9660731513367	12.6119959358022	854.029553891625	Root559
OG0000939	529.659924948588	133.754707666911	199.891833642311	357.211517251555	128.642358545183	18.6084421146111	Root559
OG0000941	83.3104589184347	64.4004148025869	115.430495483588	130.843769240457	549.883022800978	389.79789271659	Root559
OG0000942	55.3376040991063	89.1698051112741	198.685243097186	76.2586385143769	0	3.91756676097076	Root559
OG0000943	672.564726742984	691.065989612374	828.525507652235	511.066665131438	681.047780533321	1278.10615576671	Root559
OG0000944	240.201688122494	237.786146963398	91.7008814294706	98.1997204728994	17.6567943101231	354.539791867854	Root559
OG0000945	485.876326100944	401.264123000733	1449.11524469466	571.806001772714	2529.96638472193	4076.22821479007	Root559
OG0000947	155.066912585408	217.970634716448	558.249225544321	131.378917580909	7.56719756148134	1315.32303999593	Root559
OG0000948	339.322891069245	118.893073481699	415.871541219617	181.950435753601	1490.73791961182	9.7939169024269	Root559
OG0000949	755.875185661418	1013.06806362531	910.975861569083	1487.44481228569	2633.38475139551	1600.32602185655	Root559
OG0000950	465.200737756223	490.433928112008	871.962767276721	487.52013815156	784.466147206899	845.215028679441	Root559
OG0000952	256.620537690361	71.831231895193	380.880415411003	152.78485119898	486.823043121966	733.564375991774	Root559
OG0000954	806.34794544412	515.203318420695	179.781991223567	876.840555830221	126.119959358022	990.164998835359	Root559
OG0000955	0	0	82.4503539168486	0	0	0	Root559
OG0000956	693.848420627255	520.157196482432	1772.88370763643	610.336682285241	5377.75506702607	2770.69909169657	Root559
OG0000957	0	0	7.23954327074768	0.267574170225884	0	0	Root559
OG0000959	0	34.6771464321621	21.718629812243	27.560139533266	2.52239918716045	0.97939169024269	Root559
OG0000960	93.0401475512446	17.3385732160811	386.511171288251	146.630645283784	5.0447983743209	453.458352582365	Root559
OG0000961	290.066342365645	388.87942784639	97.7338341550937	132.716788432038	580.151813046903	133.197269873006	Root559
OG0000962	329.593202436435	232.83226890166	126.692007238084	142.34945856017	0	323.199257780088	Root559
OG0000963	0	0	37.8065037472379	10.7029668090354	630.599796790112	0	Root559
OG0000964	668.91609350568	287.324927580772	312.90914803565	423.302337297348	1273.81158951603	964.700814889049	Root559
OG0000965	88.7834087743902	12.3846951543436	394.152911407374	100.072739664481	3538.92605958611	1295.73520619108	Root559
OG0000966	53.5132874804544	2.47693903086873	663.222602970162	34.2494937889131	320.344696769377	1553.31522072491	Root559
OG0000967	64.4591871923655	81.7389880186679	390.130942923625	144.757626092203	1412.54354480985	25.4641839463099	Root559
OG0000968	359.998479413966	66.8773538334556	232.469778360675	214.862058691385	27.7463910587649	6.85574183169883	Root559
OG0000969	51.0808653222519	69.3542928643243	125.48541669296	93.3833854088335	20.1791934972836	376.086409053193	Root559
OG0000970	230.471999489684	71.831231895193	606.110650500931	140.744013538815	320.344696769377	663.048174294301	Root559
OG0000972	0	163.477976037336	205.924786367934	30.2358812355249	15.1343951229627	443.664435679938	Root559
OG0000973	38.3106489916889	326.955952074672	248.959849144045	189.442512519926	1954.85937004935	389.79789271659	Root559
OG0000974	160.539862441363	230.355329870791	482.23402120147	193.991273413766	1995.21775704391	582.7380556944	Root559
OG0000975	138.03995747799	371.540854630309	213.968723335431	183.28830660473	1364.6179602538	151.805711987617	Root559
OG0000976	72.9726647460742	121.370012512568	454.482438663604	57.528446598565	988.780481366895	414.282684972658	Root559
OG0000977	745.537391489058	673.727416396293	3552.20256484686	797.103453102908	5829.26452152779	4136.95049958512	Root559
OG0000978	662.835038110174	807.482124063204	1839.64838446666	574.481743474973	6341.31155652136	3252.55980329597	Root559
OG0000979	2291.94977856628	1553.04077235469	8527.77977609239	2031.95824869536	15830.577298619	18053.1270262435	Root559
OG0000981	273.647492797778	0	93.3096688229701	113.183874005549	5.0447983743209	0.97939169024269	Root559
OG0000982	342.363418766998	371.540854630309	1201.36198609574	488.85800900269	1934.68017655206	1048.92850024992	Root559
OG0000983	896.347565297611	413.648818155077	3200.28032251885	1110.43280643742	8381.93249893417	9480.51156154924	Root559
OG0000984	323.512147040929	304.663500796853	488.266973927094	356.943943081329	751.674957773813	647.377907250418	Root559
OG0000985	524.186975092633	552.357403883726	397.772683042748	980.124185537412	169.00074553975	0	Root559
OG0000986	138.648063017541	37.1540854630309	299.636652039279	64.7529491946639	794.555743955541	240.930355799702	Root559
OG0000987	86.3509866161878	4.95387806173745	307.680589006776	49.7687956620144	90.8063707377761	1206.61056237899	Root559
OG0000988	2036.54545195502	2427.40025025135	5068.08248637175	3387.22142088946	10654.6141665657	7200.48770666425	Root559
OG0000989	1047.15773910616	980.867856224015	5850.35535646088	889.95169017129	17394.4647946584	10397.2221836164	Root559
OG0000990	2844.71771401779	3504.86872867925	12084.8087031198	3264.13730258556	44043.6122070086	29262.2649210711	Root559
OG0000991	1912.49192188669	2318.41493289313	8362.07467456195	2518.94323850647	25292.0966496578	20710.2166818719	Root559
OG0000993	1837.08683498242	2112.82899333102	13277.7245553996	2416.72990548018	40509.7309457968	22509.3592168477	Root559
OG0000994	874.455765873789	866.928660804054	3342.65800684355	885.938077617901	10412.4638445983	6549.19223265287	Root559
OG0000996	1850.46515685253	2353.09207932529	12334.5729459605	2119.72257652945	23206.0725218761	20176.4482106896	Root559
OG0000997	1050.19826680392	1030.40663684139	7545.61507236096	1322.08397508609	12410.2040008294	9228.80789715686	Root559
OG0000999	940.131164145256	901.605807236216	4923.69381780517	1074.57786762715	5438.29264751792	7766.57610362453	Root559
OG0001004	1606.61483549273	1748.71895579332	9593.6014242858	1969.61346703273	12344.6216219632	10980.939631001	Root559
OG0001005	389.795650851946	445.849025556371	2782.39779705736	551.470364835547	4167.00345718906	1870.63812836354	Root559
OG0001006	1296.48101032192	1553.04077235469	3441.1962346954	1134.24690758752	4018.18190514659	3973.39208731459	Root559
OG0001007	426.890088764534	108.985317358224	1252.03878899097	438.018916659772	1773.24662857379	2053.78437443892	Root559
OG0001008	1688.70908333207	1102.23786873658	5677.41071165968	1844.38875536702	7675.66072652924	7007.54754368644	Root559
OG0001011	1421.75075146935	1607.5334310338	7540.38651333208	1534.80544041567	13515.0148448057	8645.09044977222	Root559
OG0001012	360.606584953517	113.939195419961	423.915478187114	109.972983962838	872.750118757515	639.542773728476	Root559
OG0001013	282.769075891037	480.526171988533	187.021534494315	141.279161879267	688.614978094802	889.287654740362	Root559
OG0001014	1313.50796542934	973.437039131409	1529.55461436963	1653.87594616619	3233.71575793969	1423.05612592263	Root559
OG0001015	26.7566437402272	0	189.032518736189	64.2178008542121	0	0.97939169024269	Root559
OG0001016	26.1485382006766	0	221.610463454554	23.8141011501037	600.331006544186	754.131601486871	Root559
OG0001017	395.876706247452	871.882538865791	739.237807313013	343.297660399809	567.539817111101	173.352329172956	Root559
OG0001018	981.482340834698	510.249440358957	2059.24786367934	1037.38505796575	2645.99674733131	2929.36054551588	Root559
OG0001019	116.148158054168	0	113.419511241714	68.7665617480521	0	1.95878338048538	Root559
OG0001020	99.7293084863014	71.831231895193	110.60413330309	85.6237344722828	2.52239918716045	311.446557497175	Root559
OG0001022	465.808843295773	354.202281414228	502.746060468589	367.646909890364	529.703829303694	490.675236811587	Root559
OG0001023	282.160970351487	44.5849025556371	1205.38395457949	238.408585671263	3657.47882138265	1100.83625983278	Root559
OG0001024	353.91742401846	193.201244407761	515.616359616585	369.519929081946	1364.6179602538	2.93817507072807	Root559
OG0001025	565.538151782075	445.849025556371	441.209942667234	749.742824972927	237.105523593082	971.556556720748	Root559
OG0001026	855.60449414772	483.003111019401	584.392020688688	604.717624710497	433.852660191597	867.741037555023	Root559
OG0001027	21.2836938842716	0	15.2834802382451	12.3084118303907	0	0	Root559
OG0001028	297.971714379803	158.524097975598	494.702123501091	208.172704435738	1354.52836350516	1057.7430254621	Root559
OG0001029	103.377941723605	4.95387806173745	297.22347094903	14.4490051921977	10.0895967486418	746.296467964929	Root559
OG0001030	215.269361000919	61.9234757717181	240.513715328173	293.261290567569	370.792680512586	30.3611423975234	Root559
OG0001032	133.175113161585	0	427.133052974113	138.603420177008	953.466892746649	407.426943140959	Root559
OG0001033	558.240885307467	530.064952605907	1614.82034622511	439.891935851353	2996.61023434661	4297.57073678492	Root559
OG0001034	1103.71155428437	775.281916661911	2137.67624911244	1420.01612138877	6404.37153620038	6075.1666545754	Root559
OG0001036	503.511386747912	255.124720179479	1234.74432451085	812.355180805783	3359.83571729772	1576.82062129073	Root559
OG0001037	52.2970764013532	0	58.3185430143563	12.5759860006165	0	0	Root559
OG0001038	475.538531928583	374.017793661177	604.904059955806	525.515670323636	534.748627678015	321.240474399602	Root559
OG0001039	29.1890658984297	0	92.5052751262204	86.6940311531864	5.0447983743209	417.220860043386	Root559
OG0001040	522.362658473981	208.062878592973	447.645092241232	565.651795857518	368.270281325425	323.199257780088	Root559
OG0001041	486.484431640495	696.019867674112	587.207398627312	417.683279722605	2.52239918716045	342.787091584941	Root559
OG0001042	80.8780367602322	116.41613445083	227.241219331802	120.943524942099	257.284717090366	1.95878338048538	Root559
OG0001043	3135.39216192299	3274.51339880845	7352.15838829264	4174.95977803447	10362.0158608551	9742.98853453428	Root559
OG0001045	153.850701506306	242.740025025135	309.289376400276	116.394764048259	15.1343951229627	664.027565984544	Root559
OG0001046	0.608105539550618	69.3542928643243	77.6239917363501	57.528446598565	2.52239918716045	2.93817507072807	Root559
OG0001047	1510.53416024374	913.99050239056	2840.31414322334	1741.9078481705	5415.59105483348	2786.36935874045	Root559
OG0001048	740.064441633102	916.467441421428	2023.85454102235	793.624988889971	6409.4163345747	6438.52097165544	Root559
OG0001049	42.5673877685433	0	22.1208266606179	13.913856851746	0	0	Root559
OG0001050	29.7971714379803	158.524097975598	63.5471020432296	51.3742406833697	0	0	Root559
OG0001051	406.214500419813	294.755744673378	420.29570655174	540.499823856285	648.256591100235	663.048174294301	Root559
OG0001052	82.0942478393334	0	22.5230235089928	38.2631063423014	0	391.756676097076	Root559
OG0001053	675.605254440737	708.404562828455	1663.48616487847	874.96753663864	5017.05198326213	3472.92293360058	Root559
OG0001054	173.310078771926	312.094317889459	174.553432194694	84.5534377913793	272.419112213328	0	Root559
OG0001055	133.783218701136	364.110037537703	155.650180321075	315.202372526091	890.406913067638	1.95878338048538	Root559
OG0001056	13.3783218701136	0	58.7207398627312	21.1383594478448	17.6567943101231	1.95878338048538	Root559
OG0001057	284.593392509689	121.370012512568	108.99534590959	166.4311338805	0	0	Root559
OG0001058	98.5130974072001	52.0157196482432	227.241219331802	25.419546171459	5.0447983743209	829.544761635558	Root559
OG0001059	38.3106489916889	0	52.6877871371081	4.01361255338826	10.0895967486418	0	Root559
OG0001060	50.4727597827013	0	339.454140028391	30.2358812355249	0	121.444569590094	Root559
OG0001062	785.672357099399	998.206429440096	3464.12145505276	1094.64593039409	17765.257475171	8810.60764542324	Root559
OG0001063	189.728928339793	153.570219913861	515.21416276821	137.80069766633	1084.63165047899	492.634020192073	Root559
OG0001064	313.174352868568	302.186561765984	834.558460377858	233.324676436971	4671.48329462115	2211.46643656799	Root559
OG0001066	48.0403376244988	56.9695977099807	129.105188328334	88.0319020043158	50.447983743209	162.579020580286	Root559
OG0001067	460.943998979369	279.894110488166	1216.64546633399	709.606699439044	807.167739891343	1329.03452365933	Root559
OG0001068	143.512907333946	0	239.307124783048	226.367748011098	40.3583869945672	655.213040772359	Root559
OG0001069	1447.29118413047	978.390917193146	2479.14137338271	1639.15936680376	5766.20454184878	2802.03962578433	Root559
OG0001072	346.620157543852	606.850062562838	1219.86304112098	257.138777587074	3334.61172542611	1231.09535463506	Root559
OG0001073	2640.39425272878	3591.56159475965	3473.77417941376	2600.01821208491	4056.017892954	3807.87489166358	Root559
OG0001076	120.404896831022	143.662463790386	179.781991223567	83.7507152807016	0	0	Root559
OG0001077	919.455575800535	1466.34790627429	3135.5266299305	1088.75929864912	7017.31453868036	2648.27513041623	Root559
OG0001078	204.931566828558	178.339610222548	111.006330151464	155.99574124169	0	0	Root559
OG0001079	392.836178549699	515.203318420695	581.576642750064	713.08516365198	2378.6224334923	1227.17778787409	Root559
OG0001080	247.498954597102	168.431854099073	602.893075713932	150.911832007398	2197.00969201675	239.950964109459	Root559
OG0001081	105.810363881808	262.555537272085	563.477784573194	158.939057114175	1647.12666921577	2.93817507072807	Root559
OG0001082	1556.75018124958	1072.51460036616	3777.43279993679	1694.54722004052	11484.4834991415	9390.40752604691	Root559
OG0001083	1017.36056766818	1736.33426063898	5693.90078244305	970.491515409281	8672.00840545762	5089.89861419126	Root559
OG0001084	7009.02444886042	3301.75972814801	11460.1969975936	7343.57310184938	8503.00765991787	5617.79073523207	Root559
OG0001085	6971.32190540829	5853.0069299428	18397.6904352117	8884.80032235047	27774.1374498237	18461.5333610747	Root559
OG0001086	3703.36273586326	3101.12766664764	9590.3838494988	5287.26560366346	20739.1661168332	11011.3007733986	Root559
OG0001087	1010.67140673313	567.219038068938	3674.06820990445	1268.03399270046	8318.87251925516	3098.79530792787	Root559
OG0001089	21.2836938842716	0	233.6763689058	66.6259683862451	0	491.65462850183	Root559
OG0001090	41.9592822289926	17.3385732160811	244.937880660297	40.4036997041085	7.56719756148134	0	Root559
OG0001092	136.823746398889	86.6928660804054	316.126722822649	177.401674859761	169.00074553975	4.89695845121345	Root559
OG0001093	242.634110280697	591.988428377625	433.568202548111	386.377101806176	1170.39322284245	622.893114994351	Root559
OG0001094	1050.80637234347	958.575404946197	8.04393696749742	1246.36048491217	32.7911894330858	15.670267043883	Root559
OG0001095	233.512527187437	178.339610222548	2668.17389211889	119.338079920744	2096.11372453033	2480.79915138473	Root559
OG0001097	70.5402425878717	84.2159270495366	65.558086285104	33.1791971080096	784.466147206899	400.57120130926	Root559
OG0001098	1.82431661865185	138.708585728649	51.0789997436086	82.947992770024	143.776753668146	406.447551450716	Root559
OG0001099	88.1753032348396	106.508378327355	132.322763115333	48.9660731513367	17.6567943101231	412.323901592172	Root559
OG0001101	154.458807045857	59.4465367408494	4.42416533212358	44.4173122574967	5.0447983743209	0.97939169024269	Root559
OG0001102	48.0403376244988	79.2620489877992	9.25052751262204	68.2314134076004	0	480.881319909161	Root559
OG0001103	704.794320339166	532.541891636776	929.476916594327	877.910852511125	330.434293518019	574.902922172459	Root559
OG0001107	33.445804675284	0	0.402196848374871	32.6440487675578	0	0	Root559
OG0001108	0	0	85.2657318554727	24.0816753203295	0	0	Root559
OG0001109	1284.31889953091	1676.88772389813	2263.96605950215	1538.01633045838	5481.17343369965	3124.25949187418	Root559
OG0001110	116.148158054168	49.5387806173745	6.83734642237281	87.7643278340899	0	1.95878338048538	Root559
OG0001111	584.997529047695	408.69494009334	137.149125295831	916.709107193878	30.2687902459254	540.624213013965	Root559
OG0001112	186.68840064204	183.293488284286	705.051075201149	258.476648438204	12.6119959358022	206.651646641207	Root559
OG0001113	103.377941723605	156.04715894473	413.860556977742	105.95937140945	2.52239918716045	177.269895933927	Root559
OG0001116	2389.85477043393	2348.13820126355	1015.54704214655	2056.03992401569	2716.6239245718	535.727254562751	Root559
OG0001119	89.9996198534915	2.47693903086873	73.1998264042265	66.6259683862451	10.0895967486418	4.89695845121345	Root559
OG0001120	41.351176689442	37.1540854630309	65.558086285104	8.02722510677651	0	0	Root559
OG0001121	99.1212029467508	59.4465367408494	264.24332938229	42.8118672361414	0	144.949970155918	Root559
OG0001122	128.918374384731	9.9077561234749	322.964069245022	145.292774432655	701.226974030604	871.658604315994	Root559
OG0001124	243.850321359798	47.0618415865058	110.201936454715	126.027434176391	5.0447983743209	305.570207355719	Root559
OG0001125	111.283313737763	146.139402821255	723.954327074768	118.535357410067	3142.90938720192	2237.91001220455	Root559
OG0001127	0	121.370012512568	249.764242840795	72.7801743014404	612.943002479989	0	Root559
OG0001128	0	0	59.9273304078558	8.82994761745417	0	0	Root559
OG0001129	189.120822800242	0	199.891833642311	49.7687956620144	625.554998415791	14.6908753536403	Root559
OG0001130	245.67463797845	222.924512778185	164.096314136947	282.558323758533	161.433547978269	1.95878338048538	Root559
OG0001131	315.606775026771	217.970634716448	1560.12157484612	258.74422260843	3082.37180671007	689.491749930853	Root559
OG0001133	237.769265964292	89.1698051112741	222.414857151304	84.8210119616052	0	22.5260088755819	Root559
OG0001135	139.256168557092	91.6467441421428	105.777771122591	108.367538941483	25.2239918716045	0.97939169024269	Root559
OG0001136	84.5266699975359	101.554500265618	47.0570312598599	33.4467712782355	0	0	Root559
OG0001137	113.107630356415	84.2159270495366	463.732966176226	178.73954571089	1427.67793993281	1021.50553292313	Root559
OG0001140	331.417519055087	287.324927580772	1112.07428575652	350.254588825682	1790.90342288392	907.896096854973	Root559
OG0001142	33.445804675284	2.47693903086873	41.4262753826117	0	0	0	Root559
OG0001143	90.6077253930421	61.9234757717181	236.089549996049	82.1452702593463	461.599051250362	8.81452521218421	Root559
OG0001145	20.0674828051704	0	15.68567708662	13.6462826815201	0	0	Root559
OG0001147	10.3377941723605	22.2924512778185	67.5690705269784	13.6462826815201	2.52239918716045	0	Root559
OG0001148	0	74.3081709260617	1.60878739349948	56.7257240878874	0	0	Root559
OG0001149	0	0	20.5120392671184	52.1769631940473	0	0	Root559
OG0001150	538.173402502297	374.017793661177	175.760022739819	349.451866315004	0	347.684050036155	Root559
OG0001151	226.21526071283	374.017793661177	8.84833066424716	236.00041813923	2.52239918716045	4.89695845121345	Root559
OG0001153	72.3645592065236	0	0	71.7098776205369	0	0	Root559
OG0001155	0	0	0	0	0	0	Root559
OG0001157	1207.08949600798	943.713770760984	865.125420854348	1519.28613854257	751.674957773813	1119.44470194739	Root559
OG0001159	352.093107399808	19.8155122469498	187.021534494315	279.347433715823	30.2687902459254	402.529984689745	Root559
OG0001160	561.281413005221	468.141476834189	832.949672984358	537.021359643349	1193.09481552689	1973.47425583902	Root559
OG0001161	163.580390139116	185.770427315154	152.834802382451	115.859615707808	461.599051250362	2.93817507072807	Root559
OG0001162	30.4052769775309	0	36.1977163537384	33.4467712782355	2.52239918716045	0	Root559
OG0001165	266.350226323171	0	171.335857407695	145.292774432655	0	1.95878338048538	Root559
OG0001167	68.1078204296692	9.9077561234749	66.7646768302286	98.4672946431253	0	2.93817507072807	Root559
OG0001168	130.742691003383	170.908793129942	116.234889180338	58.0635949390168	2.52239918716045	236.033397348488	Root559
OG0001169	56.5538151782075	0	198.685243097186	64.2178008542121	544.838224426657	258.55940622407	Root559
OG0001170	373.37680128408	245.216964056004	901.725334056461	336.608306144162	2585.45916683946	6.85574183169883	Root559
OG0001172	326.552674738682	297.232683704247	900.116546662962	345.705827931842	976.168485431093	145.929361846161	Root559
OG0001173	66.891609350568	141.185524759517	12.0659054512461	53.7824082154026	5.0447983743209	2.93817507072807	Root559
OG0001174	4.25673877685433	76.7851099569305	16.0878739349948	45.2200347681744	0	0	Root559
OG0001175	0	0	26.1427951443666	104.621500558321	0	0	Root559
OG0001178	13.3783218701136	0	87.276716097347	62.8799300030827	0	0	Root559
OG0001182	145.337223952598	185.770427315154	71.1888421623522	100.072739664481	15.1343951229627	191.960771287567	Root559
OG0001183	105.202258342257	198.155122469498	93.711865671345	113.986596516227	438.897458565918	379.024584123921	Root559
OG0001184	117.364369133269	96.6006222038803	110.60413330309	278.277137034919	7.56719756148134	733.564375991774	Root559
OG0001185	299.187925458904	393.833305908127	245.340077508671	354.535775549296	0	359.436750319067	Root559
OG0001187	0	59.4465367408494	62.340511498105	134.054659283168	10.0895967486418	2.93817507072807	Root559
OG0001191	36.4863323730371	59.4465367408494	11.2615117544964	40.1361255338826	0	0.97939169024269	Root559
OG0001193	7.29726647460742	0	45.8504407147353	27.2925653630402	25.2239918716045	0	Root559
OG0001194	313.782458408119	450.802903618108	376.858446927254	228.508341372905	1533.61870579355	422.117818494599	Root559
OG0001197	153.242595966756	39.6310244938996	150.823818140577	185.428899966538	938.332497623686	189.022596216839	Root559
OG0001198	0	0	92.1030782778455	2.94331587248472	0	0	Root559
OG0001199	508.376231064317	487.956989081139	2421.22502721672	236.535566479681	12258.8600495998	5072.26956376689	Root559
OG0001201	611.754172787922	772.804977631042	91.2986845810957	622.912668285858	365.747882138265	13.7114836633977	Root559
OG0001204	0	0	78.026188584725	46.5579056193038	799.600542329862	328.096216231301	Root559
OG0001205	407.430711498914	282.371049519035	848.635350070978	364.70359401788	2610.68315871106	1345.68418239346	Root559
OG0001206	588.038056745448	916.467441421428	565.086571966694	686.327746629392	507.00223661925	302.632032284991	Root559
OG0001207	443.917043871951	505.29556229722	291.592715071782	371.660522443753	30.2687902459254	429.952952016541	Root559
OG0001208	218.309888698672	54.4926586791119	211.153345396807	269.982337757917	981.213283805414	370.210058911737	Root559
OG0001211	1697.83066642533	2345.66126223268	68.775661072103	909.217030427553	37.8359878074067	233.09522227776	Root559
OG0001212	76.0131924438273	111.462256389093	127.496400934834	105.424223068998	25.2239918716045	0.97939169024269	Root559
OG0001213	69.9321370483211	69.3542928643243	51.4811965919835	32.1089004271061	471.688647999004	0.97939169024269	Root559
OG0001216	1240.53530068326	661.34272124195	1116.90064793702	1889.07364179474	2686.35513432588	3084.10443257423	Root559
OG0001220	193.985667116647	336.863708198147	143.584274869829	114.254170686452	5.0447983743209	250.724272702129	Root559
OG0001221	1.21621107910124	29.7232683704247	10.0549212093718	50.3039440024662	2.52239918716045	0	Root559
OG0001223	0	0	8.44613381587229	63.4150783435345	0	0.97939169024269	Root559
OG0001226	79.661825681131	0	186.61933764594	108.367538941483	698.704574843444	0	Root559
OG0001228	804.523628825468	1042.79133199573	154.44358977595	1251.97954248691	58.0151813046903	524.953945970082	Root559
OG0001229	44.3917043871951	66.8773538334556	65.558086285104	61.8096333221792	7.56719756148134	217.424955233877	Root559
OG0001230	341.755313227447	56.9695977099807	35.3933226569887	273.193227800627	7.56719756148134	5.87635014145614	Root559
OG0001231	274.255598337329	215.493695685579	234.48076260255	248.576404139846	731.49576427653	225.260088755819	Root559
OG0001234	318.039197184973	314.571256920328	169.727070014196	495.279789088111	133.687156919504	929.442714040312	Root559
OG0001235	6.08105539550618	0	489.473564472218	34.2494937889131	343.046289453821	891.246438120848	Root559
OG0001236	141.080485175743	126.323890574305	217.588494970805	178.204397370439	12.6119959358022	351.601616797126	Root559
OG0001237	229.863893950134	326.955952074672	143.986471718204	157.601186263046	7.56719756148134	351.601616797126	Root559
OG0001241	255.40432661126	287.324927580772	115.028298635213	206.567259414382	7.56719756148134	230.157047207032	Root559
OG0001242	194.593772656198	423.556574278552	957.228499132193	264.630854353399	4744.6328710488	1077.33085926696	Root559
OG0001243	18.2431661865185	0	7.64174011912255	18.9977660860378	0	0	Root559
OG0001244	457.903471281615	302.186561765984	746.879547432136	596.422825433495	1785.8586245096	2056.72254950965	Root559
OG0001248	186.68840064204	175.862671191679	136.344731599081	125.759860006165	2.52239918716045	0.97939169024269	Root559
OG0001249	18.8512717260692	116.41613445083	83.6569444619732	66.893542556471	0	0	Root559
OG0001251	1388.91305233361	1582.76404072512	155.2479834727	1847.3320712395	784.466147206899	27.4229673267953	Root559
OG0001253	3.64863323730371	0	3.61977163537384	0	0	368.251275531251	Root559
OG0001255	2134.45044382267	1852.75039508981	2362.10209050562	2593.32885782927	9698.62487463192	5076.18713052786	Root559
OG0001256	105.810363881808	69.3542928643243	10.4571180577466	123.084118303907	2.52239918716045	0	Root559
OG0001257	78.4456146020297	17.3385732160811	149.617227595452	89.1021986852193	2.52239918716045	369.230667221494	Root559
OG0001260	136.823746398889	0	127.094204086459	74.9207676632475	32.7911894330858	159.640845509558	Root559
OG0001261	69.3240315087705	0	24.936204599242	58.3311691092427	2.52239918716045	3.91756676097076	Root559
OG0001264	221.350416396425	128.800829605174	281.53779386241	172.585339795695	269.896713026168	294.79689876305	Root559
OG0001265	437.835988476445	205.585939562104	392.141927165499	534.078043770864	799.600542329862	652.274865701631	Root559
OG0001266	138.648063017541	2.47693903086873	110.201936454715	169.374449752984	10.0895967486418	0.97939169024269	Root559
OG0001268	394.052389628801	292.27880564251	354.335423418261	238.943734011714	42.8807861817276	69.536810007231	Root559
OG0001269	225.607155173279	255.124720179479	640.297382612795	284.431342950115	2025.48654728984	1776.61652610024	Root559
OG0001271	0	0	0	0	0	0	Root559
OG0001274	0	0	189.836912432939	34.517067959139	196.747136598515	0	Root559
OG0001275	92.432042011694	0	221.208266606179	54.8527048963062	1296.51318220047	897.122788262304	Root559
OG0001277	522.362658473981	814.91294115581	431.557218306237	420.626595595089	920.675703313563	156.70267043883	Root559
OG0001278	20.0674828051704	0	55.1009682273573	35.3197904698167	0	0	Root559
OG0001280	63.8510816528149	141.185524759517	48.2636218049845	5.88663174496944	0	1.95878338048538	Root559
OG0001284	279.728548193284	297.232683704247	67.1668736786035	204.694240222801	15.1343951229627	472.066794696976	Root559
OG0001285	215.877466540469	39.6310244938996	96.1250467615942	166.966282220952	0	1.95878338048538	Root559
OG0001287	183.647872944287	371.540854630309	135.138141053957	184.091029115408	302.687902459254	0	Root559
OG0001288	30.4052769775309	252.64778114861	183.401762858941	182.218009923827	486.823043121966	0	Root559
OG0001290	96.0806752489977	2.47693903086873	173.749038497944	55.9230015772097	681.047780533321	458.355311033579	Root559
OG0001293	43.1754933080939	2.47693903086873	23.3274172057425	70.1044325991816	10.0895967486418	408.406334831202	Root559
OG0001294	191.553244958445	156.04715894473	129.909582025083	209.778149457093	15.1343951229627	4.89695845121345	Root559
OG0001295	173.310078771926	336.863708198147	166.911692075572	90.1724953661228	504.479837432089	155.723278748588	Root559
OG0001296	72.3645592065236	0	41.4262753826117	24.3492494905554	0	0	Root559
OG0001297	256.01243215081	252.64778114861	92.9074719745952	195.061570094669	5.0447983743209	2.93817507072807	Root559
OG0001298	72.9726647460742	2.47693903086873	96.9294404583439	200.145479328961	2.52239918716045	5.87635014145614	Root559
OG0001302	0	0	93.3096688229701	0	0	0	Root559
OG0001304	426.890088764534	225.401451809054	244.535683811922	333.397416101451	2489.60799772736	244.847922560672	Root559
OG0001305	359.998479413966	203.109000531235	274.700447440037	225.832599670646	5.0447983743209	211.548605092421	Root559
OG0001306	1177.90043010955	1280.57747895913	795.14316923712	1091.97018869183	1253.63239601874	140.053011704705	Root559
OG0001307	240.201688122494	502.818623266351	69.1778579204778	97.6645721324476	25.2239918716045	1.95878338048538	Root559
OG0001309	66.891609350568	0	9.25052751262204	52.7121115344991	2.52239918716045	0	Root559
OG0001310	269.390754020924	151.093280882992	209.544558003308	170.177172263662	5.0447983743209	277.167848338681	Root559
OG0001317	186.68840064204	84.2159270495366	45.8504407147353	116.127189878034	259.807116277526	936.298455872011	Root559
OG0001322	369.120062507225	495.387806173745	246.948864902171	371.125374103301	12.6119959358022	4.89695845121345	Root559
OG0001325	0	0	12.0659054512461	0	0	0	Root559
OG0001326	88.7834087743902	138.708585728649	80.0371728265993	22.2086561287484	5.0447983743209	0.97939169024269	Root559
OG0001328	80.2699312206816	2.47693903086873	47.4592281082348	18.1950435753601	12.6119959358022	218.40434692412	Root559
OG0001330	27.3647492797778	2.47693903086873	75.2108106461009	24.0816753203295	0	634.645815277263	Root559
OG0001331	0.608105539550618	0	207.935770609808	39.3334030232049	32.7911894330858	620.934331613865	Root559
OG0001332	195.201878195748	121.370012512568	240.915912176548	205.764536903705	10.0895967486418	301.652640594748	Root559
OG0001342	0	0	0	0	0	0	Root559
OG0001343	0	0	0	9.9002442983577	0	0	Root559
OG0001345	0	0	4.02196848374871	8.56237344722828	0	0	Root559
OG0001348	386.755123154193	718.31231895193	1049.33157741004	328.581081037385	2313.04005462613	1311.40547323496	Root559
OG0001349	72.3645592065236	86.6928660804054	15.2834802382451	35.3197904698167	0	0	Root559
OG0001350	103.377941723605	19.8155122469498	68.3734642237281	84.0182894509275	7.56719756148134	0.97939169024269	Root559
OG0001353	181.823556325635	52.0157196482432	10.0549212093718	47.0930539597556	7.56719756148134	276.188456648438	Root559
OG0001354	1422.96696254845	1587.71791878685	664.831390363662	1034.44174209327	605.375804918507	2077.28977500474	Root559
OG0001363	285.809603588791	94.1236831730116	223.621447696428	112.648725665097	401.061470758511	6.85574183169883	Root559
OG0001364	209.796411144963	79.2620489877992	21.718629812243	108.367538941483	2.52239918716045	3.91756676097076	Root559
OG0001365	7.90537201415804	84.2159270495366	26.9471888411164	25.1519720012331	0	0	Root559
OG0001368	108.850891579561	56.9695977099807	105.375574274216	32.6440487675578	0	0.97939169024269	Root559
OG0001369	92.432042011694	111.462256389093	5308.9983985483	115.859615707808	4353.66099703893	3932.2576363244	Root559
OG0001370	201.282933591255	71.831231895193	170.93366055932	82.4128444295722	628.077397602951	424.076601875085	Root559
OG0001378	162.972284599566	7.43081709260618	43.839456472861	70.9071551098592	0	0.97939169024269	Root559
OG0001379	49.8646542431507	37.1540854630309	59.9273304078558	59.6690399603721	2.52239918716045	0.97939169024269	Root559
OG0001381	119.796791291472	210.539817623842	76.4174011912255	174.993507327728	12.6119959358022	3.91756676097076	Root559
OG0001384	0	0	124.278826147835	0	2.52239918716045	392.736067787319	Root559
OG0001385	327.768885817783	0	0	180.880139072697	181.612741475552	4.89695845121345	Root559
OG0001386	0.608105539550618	2.47693903086873	34.186732111864	14.7165793624236	0	0	Root559
OG0001389	7.29726647460742	0	5.22855902887332	36.3900871507202	7.56719756148134	29.3817507072807	Root559
OG0001392	678.64578213849	1139.39195419961	1220.66743481773	927.947222343365	537.271026865175	3611.99655361504	Root559
OG0001397	193.377561577097	319.525134982066	94.9184562164696	247.773681629168	0	3.91756676097076	Root559
OG0001399	288.242025746993	284.847988549903	176.564416436568	333.397416101451	421.240664255795	665.006957674786	Root559
OG0001402	942.563586303458	839.682331464498	982.56690057981	752.15099250496	1304.08037976195	444.643827370181	Root559
OG0001404	13.9864274096642	47.0618415865058	0	6.15420591519533	0	0.97939169024269	Root559
OG0001405	0	44.5849025556371	53.8943776822327	41.7415705552379	0	1.95878338048538	Root559
OG0001407	48.6484431640494	86.6928660804054	65.1558894367291	170.177172263662	12.6119959358022	0	Root559
OG0001408	7.90537201415804	0	5.22855902887332	0	0	0	Root559
OG0001409	59.5943428759606	136.23164669778	287.168549739658	61.5420591519533	612.943002479989	0	Root559
OG0001410	0	0	38.2087005956128	0	0	0	Root559
OG0001411	166.620917836869	0	288.375140284783	84.8210119616052	285.031108149131	0	Root559
OG0001412	33.445804675284	0	343.47610851214	26.4898428523625	1432.72273830713	663.048174294301	Root559
OG0001414	56.5538151782075	32.2002074012934	118.648070270587	147.968516134914	587.719010608384	810.936319520947	Root559
OG0001418	767.42919091288	440.895147494633	154.041392927576	855.167048041925	50.447983743209	23.5054005658246	Root559
OG0001420	21.8917994238223	56.9695977099807	55.1009682273573	45.2200347681744	2.52239918716045	242.889139180187	Root559
OG0001423	744.321180409957	718.31231895193	73.1998264042265	480.295635555462	20.1791934972836	417.220860043386	Root559
OG0001424	138.648063017541	71.831231895193	16.0878739349948	142.34945856017	287.553507336291	1.95878338048538	Root559
OG0001425	12607.852151503	7346.60116555664	8303.35393469921	15080.2126597606	14859.4536115622	13548.9046428174	Root559
OG0001426	13.3783218701136	0	54.6987713789825	79.7371027273134	12.6119959358022	252.683056082614	Root559
OG0001433	439.660305095097	232.83226890166	33.7845352634892	311.456334142929	15.1343951229627	99.8979524047543	Root559
OG0001436	169.661445534622	49.5387806173745	55.9053619241071	121.211099112325	5.0447983743209	2.93817507072807	Root559
OG0001439	0	267.509415333822	101.755802638842	22.7438044692001	199.269535785675	1.95878338048538	Root559
OG0001441	43.7835988476445	86.6928660804054	59.122936711106	0	0	349.64283341664	Root559
OG0001442	293.106870063398	42.1079635247683	703.040090959275	344.367957080712	875.272517944675	351.601616797126	Root559
OG0001445	650.064821779611	611.803940624575	102.560196335592	1345.8980762362	60.5375804918507	741.399509513716	Root559
OG0001449	117.364369133269	2.47693903086873	167.716085772321	130.576195070231	0	7.83513352194152	Root559
OG0001452	4661.12896065549	1805.6885535033	241.318109024923	6388.6008883132	612.943002479989	494.592803572558	Root559
OG0001455	507.160019985216	683.635172519768	692.985169749903	182.485584094053	12.6119959358022	681.656616408912	Root559
OG0001458	35.8782268334865	47.0618415865058	23.3274172057425	5.88663174496944	0	0	Root559
OG0001460	119.188685751921	61.9234757717181	83.2547476135983	74.1180451525698	5.0447983743209	0.97939169024269	Root559
OG0001461	51.6889708618025	0	6.83734642237281	0.267574170225884	2.52239918716045	402.529984689745	Root559
OG0001470	796.010151271759	886.744173051004	720.736752287769	629.869596711731	620.51020004147	1334.91087380079	Root559
OG0001471	739.456336093552	834.72845340276	839.787019406731	574.214169304747	451.50945450172	1196.81664547657	Root559
OG0001472	50.4727597827013	0	47.8614249566097	126.027434176391	0	0	Root559
OG0001474	322.295935961828	886.744173051004	304.060817371403	630.939893392634	872.750118757515	5.87635014145614	Root559
OG0001475	201.891039130805	326.955952074672	194.663274613438	132.181640091587	698.704574843444	520.056987518868	Root559
OG0001480	1893.64065016062	2204.47573747317	1678.36744826834	1904.32536949762	1584.06668953676	212.527996782664	Root559
OG0001481	0	0	22.1208266606179	0	0	0	Root559
OG0001486	0	153.570219913861	47.8614249566097	22.4762302989742	2.52239918716045	0	Root559
OG0001489	367.295745888573	14.8616341852124	227.643416180177	218.608097074547	141.254354480985	4.89695845121345	Root559
OG0001495	93.0401475512446	136.23164669778	104.973377425841	197.202163456476	5.0447983743209	193.919554668053	Root559
OG0001497	214.053149921818	235.309207932529	489.071367623843	341.95978954868	20.1791934972836	262.476972985041	Root559
OG0001498	761.348135517374	1394.51667437909	814.046421110739	404.572145381536	15.1343951229627	530.830296111538	Root559
OG0001499	48.6484431640494	14.8616341852124	27.7515825378661	58.0635949390168	2.52239918716045	1.95878338048538	Root559
OG0001500	24.9323271215753	19.8155122469498	48.2636218049845	45.2200347681744	179.090342288392	170.414154102228	Root559
OG0001503	141.688590715294	89.1698051112741	220.403872909429	96.3267012813182	0	2.93817507072807	Root559
OG0001504	283.377181430588	153.570219913861	72.3954327074768	168.304153072081	17.6567943101231	27.4229673267953	Root559
OG0001507	324.72835812003	272.46329339556	0	131.646491751135	2.52239918716045	2.93817507072807	Root559
OG0001509	98.5130974072001	86.6928660804054	116.637086028713	186.499196647441	5.0447983743209	440.72626060921	Root559
OG0001515	0	0	26.1427951443666	5.35148340451768	0	0	Root559
OG0001517	1051.41447788302	1753.67283385506	1579.82922041649	921.525442257944	3107.59579858167	1656.15134820039	Root559
OG0001518	48.6484431640494	0	130.713975721833	11.505689319713	0	0.97939169024269	Root559
OG0001520	63.2429761132643	19.8155122469498	10.0549212093718	35.3197904698167	0	0.97939169024269	Root559
OG0001522	58.98623733641	2.47693903086873	47.0570312598599	16.8571727242307	2.52239918716045	4.89695845121345	Root559
OG0001524	91.8239364721433	151.093280882992	79.2327791298496	78.399231876184	302.687902459254	0.97939169024269	Root559
OG0001525	9823.33688590068	6125.47022333836	959.239483374068	12248.4752162601	3657.47882138265	1378.98349986171	Root559
OG0001529	193.985667116647	0	516.420753313335	330.989248569418	784.466147206899	0	Root559
OG0001532	102.161730644504	242.740025025135	41.8284722309866	117.465060729163	0	332.993174682514	Root559
OG0001534	102.769836184054	101.554500265618	145.997455960078	90.4400695363487	47.9255845560485	311.446557497175	Root559
OG0001536	9.12158309325927	0	101.353605790468	72.2450259609886	146.299152855306	1.95878338048538	Root559
OG0001538	90.6077253930421	101.554500265618	143.986471718204	59.936614130598	27.7463910587649	400.57120130926	Root559
OG0001540	0	0	5.22855902887332	11.7732634899389	0	0.97939169024269	Root559
OG0001541	2469.51659611506	4763.15375636056	3137.13541732399	1932.68823154156	2814.99749287106	3652.15161291499	Root559
OG0001543	102.161730644504	0	0	216.199929542514	2.52239918716045	0.97939169024269	Root559
OG0001544	13.3783218701136	37.1540854630309	47.8614249566097	37.7279580018496	2.52239918716045	0	Root559
OG0001545	355.133635097561	423.556574278552	650.352303822167	617.026036540888	643.211792725914	394.694851167804	Root559
OG0001549	449.998099267457	269.986354364691	53.8943776822327	333.129841931225	15.1343951229627	184.125637765626	Root559
OG0001550	134.391324240687	66.8773538334556	279.124612772161	96.0591271110923	30.2687902459254	474.025578077462	Root559
OG0001553	3822.55142161519	2251.53757905967	522.855902887332	4198.50630501434	2005.30735379256	1452.43787662991	Root559
OG0001554	45.6079154662964	0	45.8504407147353	65.2880975351157	2.52239918716045	383.921542575134	Root559
OG0001558	94.8644641698964	361.633098506834	85.6679287038476	172.317765625469	2.52239918716045	0.97939169024269	Root559
OG0001559	179.999239706983	510.249440358957	511.996587981211	276.671692013564	68.1047780533321	591.552580906584	Root559
OG0001560	2068.7750455512	1699.18017517595	382.489202804502	1280.87755287131	254.762317903205	290.879332002079	Root559
OG0001561	498.038436891956	611.803940624575	596.457926139934	779.978706208451	1220.84120658566	3.91756676097076	Root559
OG0001563	0	0	18.9032518736189	0.267574170225884	0	0	Root559
OG0001564	439.052199555546	96.6006222038803	76.4174011912255	204.426666052575	12.6119959358022	4.89695845121345	Root559
OG0001565	52.9051819409038	222.924512778185	300.038848887654	77.8640835357322	393.49427319703	482.840103289646	Root559
OG0001566	100.945519565403	165.954915068205	32.9801415667394	92.045514557704	2.52239918716045	2.93817507072807	Root559
OG0001568	0	0	19.7076455703687	7.49207676632475	0	0	Root559
OG0001570	1300.73774909877	1102.23786873658	1980.01508454949	1087.68900196822	3697.83720837722	2427.91200011163	Root559
OG0001575	0	69.3542928643243	0	16.3220243837789	0	0	Root559
OG0001576	85.7428810766371	0	9.25052751262204	50.0363698322403	5.0447983743209	0	Root559
OG0001579	80.8780367602322	4.95387806173745	133.529353660457	64.485375024438	0	0	Root559
OG0001583	342.363418766998	262.555537272085	378.467234320754	526.853541174765	1268.7667911417	717.894108947891	Root559
OG0001586	0	0	0	19.8004885967154	0	0	Root559
OG0001587	0.608105539550618	14.8616341852124	102.157999487217	41.473996385012	0	0.97939169024269	Root559
OG0001591	0	0	63.5471020432296	25.1519720012331	0	0	Root559
OG0001598	92.432042011694	156.04715894473	150.823818140577	37.9955321720755	443.942256940239	1.95878338048538	Root559
OG0001599	169.053339995072	116.41613445083	324.975053486896	102.480907196514	441.419857753078	172.372937482713	Root559
OG0001601	262.701593085867	161.001037006467	340.660730573516	253.660313374138	0	643.460340489447	Root559
OG0001602	217.093677619571	111.462256389093	0	211.9187428189	5.0447983743209	3.91756676097076	Root559
OG0001603	55.9457096386569	158.524097975598	85.2657318554727	112.916299835323	7.56719756148134	212.527996782664	Root559
OG0001604	122.837318989225	2.47693903086873	121.865645057586	41.2064222147861	479.255845560485	1.95878338048538	Root559
OG0001606	55.3376040991063	158.524097975598	51.0789997436086	37.1928096613979	7.56719756148134	0	Root559
OG0001607	36.4863323730371	0	52.6877871371081	66.3583942160192	5.0447983743209	0.97939169024269	Root559
OG0001612	51.6889708618025	0	51.8833934403584	12.0408376601648	0	245.827314250915	Root559
OG0001613	0	0	0	28.6304362141696	0	0	Root559
OG0001614	127.094057766079	210.539817623842	26.1427951443666	33.1791971080096	5.0447983743209	395.674242858047	Root559
OG0001615	116.756263593719	116.41613445083	14.4790865414954	81.3425477486687	2.52239918716045	0.97939169024269	Root559
OG0001616	68.1078204296692	42.1079635247683	84.8635350070978	67.6962650671486	421.240664255795	116.54761113888	Root559
OG0001617	56.5538151782075	250.170842117741	103.364590032342	107.564816430805	2.52239918716045	2.93817507072807	Root559
OG0001620	0	0	13.6746928447456	11.7732634899389	0	0.97939169024269	Root559
OG0001621	37.7025434521383	0	105.777771122591	1.07029668090354	0	309.48777411669	Root559
OG0001624	0	4.95387806173745	49.4702123501091	17.6598952349083	900.49650981628	320.261082709359	Root559
OG0001625	1.82431661865185	0	0	50.8390923429179	0	0.97939169024269	Root559
OG0001626	62.026765034163	227.878390839923	161.280936198323	55.1202790665321	650.778990287395	171.393545792471	Root559
OG0001627	94.8644641698964	0	36.5999132021133	82.1452702593463	0	0	Root559
OG0001629	612.970383867023	584.557611285019	986.186672215184	544.781010579899	2837.6990855555	1301.61155633253	Root559
OG0001631	0	0	7.64174011912255	0.802722510677652	0	0	Root559
OG0001637	0	156.04715894473	117.843676573837	78.6668060464098	0	3.91756676097076	Root559
OG0001638	235.336843806089	517.680257451564	233.274172057425	176.866526519309	1273.81158951603	5.87635014145614	Root559
OG0001640	44.9998099267457	0	63.1449051948548	10.4353926388095	0	0.97939169024269	Root559
OG0001641	133.175113161585	180.816549253417	121.463448209211	138.335846006782	2.52239918716045	7.83513352194152	Root559
OG0001642	664.659354728826	735.650892168011	879.202310547468	894.50045106513	726.450965902209	1126.30044377909	Root559
OG0001643	1109.18450414033	1709.08793129942	1734.27281019244	1339.47629615077	4948.9472052088	2469.04645110182	Root559
OG0001644	239.593582582944	346.771464321622	172.54244795282	175.261081497954	209.359132534317	909.854880235459	Root559
OG0001647	133.783218701136	96.6006222038803	143.986471718204	132.181640091587	2.52239918716045	0	Root559
OG0001648	229.863893950134	0	8.84833066424716	20.8707852776189	2.52239918716045	0	Root559
OG0001651	315.606775026771	141.185524759517	145.193062263328	295.937032269828	7.56719756148134	2.93817507072807	Root559
OG0001652	481.011481784539	208.062878592973	524.464690280832	392.531307721372	373.315079699746	266.394539746012	Root559
OG0001654	34.0539102148346	0	43.839456472861	23.011378639426	0	0	Root559
OG0001656	592.294795522302	227.878390839923	1295.87824546383	632.812912584215	5090.20155968978	558.253263438333	Root559
OG0001657	495.606014733754	138.708585728649	131.116172570208	446.313715936774	15.1343951229627	2.93817507072807	Root559
OG0001658	18.8512717260692	0	0	23.2789528096519	0	0	Root559
OG0001662	235.94494934564	0	249.36204599242	272.658079460176	305.210301646414	286.961765241108	Root559
OG0001663	252.363798913507	0	0	163.755392178241	0	2.93817507072807	Root559
OG0001667	82.7023533788841	94.1236831730116	55.1009682273573	97.9321463026735	0	0	Root559
OG0001669	0	0	0.402196848374871	0	0	0	Root559
OG0001670	252.363798913507	76.7851099569305	119.452463967337	133.787085112942	870.227719570354	3.91756676097076	Root559
OG0001671	2532.75957222832	4037.41062031602	2160.19927262143	2115.97653814629	5206.23192229916	2158.57928529489	Root559
OG0001672	102.769836184054	0	118.245873422212	47.6282023002073	390.971874009869	36.2374925389795	Root559
OG0001674	552.159829911961	624.188635778919	191.445699826439	206.834833584608	670.958183784679	380.003975814164	Root559
OG0001677	316.822986105872	369.06391559944	454.080241815229	338.748899505969	981.213283805414	1251.66258013016	Root559
OG0001678	63.2429761132643	89.1698051112741	52.2855902887332	18.9977660860378	0	0.97939169024269	Root559
OG0001679	18.8512717260692	76.7851099569305	95.3206530648444	25.9546945119107	7.56719756148134	187.063812836354	Root559
OG0001680	12.770216330563	0	14.8812833898702	63.6826525137604	2.52239918716045	0	Root559
OG0001681	33.445804675284	24.7693903086872	87.6789129457219	48.9660731513367	221.971128470119	0	Root559
OG0001682	225.607155173279	44.5849025556371	78.4283854330999	230.11378639426	22.701592684444	2.93817507072807	Root559
OG0001683	218.309888698672	123.846951543436	82.4503539168486	196.399440945799	2.52239918716045	273.25028157771	Root559
OG0001684	68.7159259692199	76.7851099569305	84.8635350070978	65.8232458755674	2.52239918716045	5.87635014145614	Root559
OG0001688	313.782458408119	205.585939562104	104.571180577466	179.542268221568	12.6119959358022	155.723278748588	Root559
OG0001689	26.7566437402272	0	43.839456472861	81.0749735784428	5.0447983743209	0.97939169024269	Root559
OG0001696	1.21621107910124	272.46329339556	55.9053619241071	60.2041883008239	10.0895967486418	183.146246075383	Root559
OG0001699	552.159829911961	926.375197544903	1388.78571743843	280.685304566952	1006.43727567702	1041.09336672798	Root559
OG0001702	245.67463797845	146.139402821255	137.551322144206	154.122722050109	0	3.91756676097076	Root559
OG0001705	203.715355749457	267.509415333822	44.2416533212358	139.941291028137	0	1.95878338048538	Root559
OG0001706	348.444474162504	341.817586259884	1476.06243353578	786.400486293873	4593.28891981918	2342.70492306051	Root559
OG0001707	379.457856679586	539.972708729382	180.184188071942	308.513018270444	340.52389026666	436.80869384824	Root559
OG0001708	279.728548193284	247.693903086872	298.832258342529	209.243001116641	1157.78122690665	755.110993177114	Root559
OG0001710	172.093867692825	277.417171457297	325.377250335271	148.23609030514	1606.76828222121	71.4955933877163	Root559
OG0001713	0	99.077561234749	51.4811965919835	26.2222686821366	0	0	Root559
OG0001714	1525.7367987325	1052.69908811921	1832.00664434754	2007.07385086435	1215.79640821134	2183.06407755096	Root559
OG0001715	181.823556325635	210.539817623842	344.682699057265	215.129632861611	860.138122821713	161.599628890044	Root559
OG0001716	82.7023533788841	2.47693903086873	9.65272436099691	11.2381151494871	0	0.97939169024269	Root559
OG0001717	572.227312717132	391.356366877259	731.193870345516	522.304780280925	37.8359878074067	623.872506684593	Root559
OG0001720	18.8512717260692	4.95387806173745	26.5449919927415	38.5306805125273	17.6567943101231	492.634020192073	Root559
OG0001721	0	101.554500265618	146.801849656828	48.430924810885	325.389495143698	0.97939169024269	Root559
OG0001724	272.431281718677	988.298673316621	403.001242071621	104.889074728546	1374.70755700244	490.675236811587	Root559
OG0001725	245.67463797845	104.031439296486	94.9184562164696	124.689563325262	7.56719756148134	145.929361846161	Root559
OG0001726	268.782648481373	411.171879124208	443.623123757483	266.236299374754	1483.17072205034	816.812669662403	Root559
OG0001727	130.742691003383	596.942306439363	300.843242584404	223.156857968387	741.585361025172	13.7114836633977	Root559
OG0001729	18.8512717260692	2.47693903086873	126.28981038971	52.979685704725	489.345442309127	283.044198480137	Root559
OG0001730	60.8105539550618	2.47693903086873	5.22855902887332	56.7257240878874	2.52239918716045	0.97939169024269	Root559
OG0001731	45.6079154662964	34.6771464321621	170.12926686257	45.2200347681744	0	0.97939169024269	Root559
OG0001736	28.5809603588791	203.109000531235	158.063361411324	67.6962650671486	953.466892746649	6.85574183169883	Root559
OG0001737	33.445804675284	0	73.6020232526014	53.5148340451768	5.0447983743209	0	Root559
OG0001738	0	0	0	0	0	0	Root559
OG0001739	232.904421647887	188.247366346023	335.834368393017	219.678393755451	507.00223661925	147.888145226646	Root559
OG0001740	103.986047263156	282.371049519035	285.961959194533	113.451448175775	10.0895967486418	376.086409053193	Root559
OG0001741	293.714975602949	502.818623266351	89.2877003392214	491.266176534723	343.046289453821	288.920548621593	Root559
OG0001742	48.6484431640494	0	18.5010550252441	20.8707852776189	1031.66126754862	0	Root559
OG0001743	88.1753032348396	2.47693903086873	124.278826147835	124.421989155036	363.225482951104	1.95878338048538	Root559
OG0001744	193.985667116647	14.8616341852124	126.692007238084	378.3498766994	45.4031853688881	894.184613191576	Root559
OG0001755	359.998479413966	435.941269432896	423.111084490364	372.46324495443	1258.67719439306	19.5878338048538	Root559
OG0001756	128.31026884518	9.9077561234749	31.7735510216148	213.524187840255	350.613487015302	0	Root559
OG0001757	288.850131286544	388.87942784639	301.647636281153	273.995950311305	1493.26031879898	499.489762023772	Root559
OG0001761	147.7696461108	49.5387806173745	98.1360310034685	105.156648898772	2.52239918716045	2.93817507072807	Root559
OG0001762	68.7159259692199	81.7389880186679	929.074719745952	15.2517277028754	3036.96862134118	1977.39182259999	Root559
OG0001763	288.242025746993	393.833305908127	618.176555952177	488.85800900269	1944.76977330071	434.849910467754	Root559
OG0001764	203.107250209906	74.3081709260617	346.291486450764	139.13856851746	83.2391731762948	340.828308204456	Root559
OG0001765	457.295365742065	430.987391371158	559.858012937821	444.975845085645	1846.39620500145	1363.31323281782	Root559
OG0001766	110.067102658662	111.462256389093	174.151235346319	76.5262126846028	2.52239918716045	482.840103289646	Root559
OG0001769	133.175113161585	0	55.1009682273573	42.0091447254638	2.52239918716045	0	Root559
OG0001770	0	0	64.3514957399794	31.3061779164284	0	0	Root559
OG0001772	122.229213449674	121.370012512568	200.696227339061	149.306386986043	441.419857753078	235.054005658246	Root559
OG0001773	87.567197695289	0	252.981817627794	0.535148340451768	55.4927821175298	3.91756676097076	Root559
OG0001774	21.8917994238223	74.3081709260617	0	10.1678184685836	2.52239918716045	0	Root559
OG0001775	0	0	74.0042201009763	38.7982546827532	5.0447983743209	0	Root559
OG0001776	17.6350606469679	2.47693903086873	78.4283854330999	51.9093890238215	0	1.95878338048538	Root559
OG0001782	0	54.4926586791119	127.898597783209	104.889074728546	5.0447983743209	0	Root559
OG0001783	102.769836184054	0	151.628211837326	68.2314134076004	0	0	Root559
OG0001786	0	217.970634716448	92.1030782778455	57.528446598565	0	0.97939169024269	Root559
OG0001787	51.6889708618025	113.939195419961	154.041392927576	63.1475041733086	1140.12443259652	809.956927830704	Root559
OG0001789	74.796981364726	0	358.759588750385	0	0	0	Root559
OG0001791	0	0	104.571180577466	10.9705409792612	0	0	Root559
OG0001792	60.2024484155112	17.3385732160811	15.2834802382451	21.9410819585225	2.52239918716045	0.97939169024269	Root559
OG0001798	1039.86047263156	792.620489877992	1217.04766318236	1482.62847722162	678.52538134616	1283.98250590817	Root559
OG0001799	92.432042011694	76.7851099569305	464.537359872976	128.970750048876	494.390240683448	284.02359017038	Root559
OG0001800	0	0	0	0	0	0	Root559
OG0001801	38.3106489916889	52.0157196482432	52.6877871371081	53.5148340451768	713.838969966407	152.78510367786	Root559
OG0001802	4.25673877685433	2.47693903086873	92.1030782778455	34.517067959139	5.0447983743209	271.291498197225	Root559
OG0001803	8.51347755370865	2.47693903086873	68.775661072103	53.5148340451768	0	0.97939169024269	Root559
OG0001805	267.566437402272	299.709622735116	558.651422392696	385.841953465724	1677.3954594617	1053.82545870113	Root559
OG0001809	0	0	54.2965745306076	12.0408376601648	0	0	Root559
OG0001810	85.7428810766371	131.277768636042	306.473998461652	96.8618496217699	764.286953709616	379.024584123921	Root559
OG0001811	830.672167026144	515.203318420695	1357.81656011356	816.903941699623	517.091833367892	900.060963333032	Root559
OG0001812	1.21621107910124	2.47693903086873	104.168983729092	0	0	639.542773728476	Root559
OG0001814	747.36170810771	153.570219913861	368.010116263007	554.681254878257	481.778244747645	1303.57033971302	Root559
OG0001815	352.701212939359	326.955952074672	598.066713533433	461.297869469424	736.540562650851	1296.71459788132	Root559
OG0001816	107.634680500459	143.662463790386	150.823818140577	93.6509595790593	50.447983743209	21.5466171853392	Root559
OG0001818	369.120062507225	428.510452340289	150.019424443827	196.667015116025	547.360623613817	409.385726521444	Root559
OG0001819	547.294985595556	535.018830667645	760.152043428506	652.078252840479	1341.91636756936	711.038367116193	Root559
OG0001824	57.1619207177581	2.47693903086873	91.2986845810957	20.0680627669413	0	0	Root559
OG0001828	68.1078204296692	84.2159270495366	741.248791554887	138.335846006782	2323.12965137477	1054.80485039138	Root559
OG0001831	42.5673877685433	66.8773538334556	40.621881685862	15.2517277028754	2.52239918716045	358.457358628824	Root559
OG0001835	273.039387258228	0	415.871541219617	295.937032269828	373.315079699746	195.878338048538	Root559
OG0001836	0	0	48.2636218049845	20.8707852776189	2.52239918716045	371.189450601979	Root559
OG0001837	0	203.109000531235	39.8174879891122	39.065828852979	2.52239918716045	1.95878338048538	Root559
OG0001839	82.7023533788841	2.47693903086873	243.329093266797	29.7007328950731	42.8807861817276	786.45152726488	Root559
OG0001842	21.8917994238223	2.47693903086873	59.9273304078558	84.8210119616052	0	0.97939169024269	Root559
OG0001843	152.026384887655	247.693903086872	452.47145442173	124.421989155036	0	188.043204526596	Root559
OG0001847	213.445044382267	136.23164669778	41.4262753826117	113.183874005549	5.0447983743209	267.373931436254	Root559
OG0001850	20.0674828051704	56.9695977099807	223.219250848053	51.3742406833697	587.719010608384	0.97939169024269	Root559
OG0001851	252.971904453057	131.277768636042	141.17109377958	354.000627208844	320.344696769377	2.93817507072807	Root559
OG0001852	200.066722512153	165.954915068205	194.663274613438	139.13856851746	0	0	Root559
OG0001858	153.850701506306	128.800829605174	139.964503234455	147.968516134914	421.240664255795	111.650652687667	Root559
OG0001859	111.891419277314	235.309207932529	131.920566266958	76.2586385143769	2.52239918716045	0	Root559
OG0001862	0	0	0	55.1202790665321	0	0	Root559
OG0001865	44.3917043871951	17.3385732160811	53.4921808338579	24.8843978310072	0	127.32091973155	Root559
OG0001867	58.98623733641	69.3542928643243	83.6569444619732	96.3267012813182	7.56719756148134	0.97939169024269	Root559
OG0001871	200.674828051704	391.356366877259	740.042201009763	339.819196186872	1778.29142694812	586.655622455371	Root559
OG0001874	80.2699312206816	269.986354364691	112.212920696589	85.6237344722828	0	0	Root559
OG0001875	23.7161160424741	168.431854099073	105.777771122591	179.809842391794	7.56719756148134	458.355311033579	Root559
OG0001877	122.229213449674	14.8616341852124	70.7866453139773	129.773472559554	2.52239918716045	0	Root559
OG0001878	172.093867692825	336.863708198147	550.607485425199	298.880348142312	1054.36286023307	1923.52527963664	Root559
OG0001880	481.61958732409	619.234757717181	125.887613541335	275.868969502886	22.701592684444	575.882313862701	Root559
OG0001881	129.526479924282	0	229.252203573677	99.002442983577	1066.97485616887	556.294480057848	Root559
OG0001885	50.4727597827013	0	86.0701255522224	106.226945579676	169.00074553975	357.477966938582	Root559
OG0001886	316.822986105872	64.4004148025869	689.365398114529	107.029668090354	2842.74388392982	274.229673267953	Root559
OG0001890	23.1080105029235	2.47693903086873	53.089983985483	52.1769631940473	0	0	Root559
OG0001894	117.364369133269	183.293488284286	386.108974439876	37.7279580018496	15.1343951229627	0.97939169024269	Root559
OG0001895	365.471429269921	554.834342914594	623.40511498105	306.372424908637	491.867841496287	268.353323126497	Root559
OG0001896	82.0942478393334	143.662463790386	176.162219588194	171.515043114792	0	0.97939169024269	Root559
OG0001897	6.08105539550618	198.155122469498	21.3164329638682	172.852913965921	0	347.684050036155	Root559
OG0001899	1103.10344874482	1156.73052741569	388.119958681751	1010.36006677294	1314.16997651059	27.4229673267953	Root559
OG0001902	47.4322320849482	0	25.7405982959918	19.5329144264895	2.52239918716045	0.97939169024269	Root559
OG0001903	101.553625104953	52.0157196482432	143.584274869829	23.2789528096519	0	0	Root559
OG0001905	53.5132874804544	0	71.9932358591019	18.7301919158119	0	0	Root559
OG0001909	505.943808906114	329.43289110554	312.90914803565	490.731028194271	421.240664255795	561.191438509061	Root559
OG0001910	222.566627475526	69.3542928643243	343.073911663765	300.753367333893	2640.95194895699	884.390696289149	Root559
OG0001911	77.8375090624791	0	80.8415665233491	116.662338218485	600.331006544186	408.406334831202	Root559
OG0001912	0	4.95387806173745	282.744384407534	41.7415705552379	897.974110629119	127.32091973155	Root559
OG0001915	82.0942478393334	136.23164669778	31.3713541732399	21.1383594478448	2.52239918716045	190.981379597324	Root559
OG0001920	189.120822800242	401.264123000733	148.410637050327	214.862058691385	338.0014910795	1.95878338048538	Root559
OG0001929	0.608105539550618	89.1698051112741	40.2196848374871	60.4717624710497	5.0447983743209	85.207077051114	Root559
OG0001930	474.322320849482	720.789257982799	25.7405982959918	900.119508639873	17.6567943101231	7.83513352194152	Root559
OG0001935	1002.76603471897	780.235794723648	101.755802638842	867.207885702089	32.7911894330858	8.81452521218421	Root559
OG0001936	0	0	58.7207398627312	0	0	0	Root559
OG0001938	234.728738266539	398.787183969865	219.59947921268	271.587782779272	7.56719756148134	393.715459477561	Root559
OG0001939	1098.84670996797	1337.54707666911	1564.94793702662	821.987850933915	22.701592684444	341.807699894699	Root559
OG0001940	58.3781317968593	0	82.0481570684737	50.3039440024662	277.463910587649	0.97939169024269	Root559
OG0001943	170.269551074173	143.662463790386	481.027430656346	191.047957541281	426.285462630116	704.182625284494	Root559
OG0001945	170.269551074173	198.155122469498	477.407659020972	242.422198224651	307.732700833575	478.922536528675	Root559
OG0001946	0	0	0	5.61905757474356	2.52239918716045	0	Root559
OG0001947	281.552864811936	465.66453780332	54.6987713789825	238.408585671263	517.091833367892	419.179643423871	Root559
OG0001948	144.729118413047	0	24.1318109024923	220.481116266128	330.434293518019	0.97939169024269	Root559
OG0001953	102.769836184054	138.708585728649	41.4262753826117	32.3764745973319	2.52239918716045	0	Root559
OG0001954	14.5945329492148	242.740025025135	141.97548747633	61.2744849817274	0	0	Root559
OG0001957	0	0	0	7.75965093655063	0	0	Root559
OG0001961	78.4456146020297	126.323890574305	84.4613381587229	88.8346245149934	5.0447983743209	0	Root559
OG0001964	0	47.0618415865058	69.1778579204778	0	585.196611421224	2.93817507072807	Root559
OG0001965	1439.38581211631	1042.79133199573	162.085329895073	1072.43727426534	50.447983743209	317.322907638631	Root559
OG0001968	1.82431661865185	136.23164669778	209.544558003308	1.07029668090354	1165.34842446813	862.84407910381	Root559
OG0001974	0	76.7851099569305	59.122936711106	49.7687956620144	2.52239918716045	1.95878338048538	Root559
OG0001981	0	0	0	0	0	0	Root559
OG0001983	315.606775026771	220.447573747317	283.548778104284	231.184083075164	292.598305710612	889.287654740362	Root559
OG0001988	124.661635607877	262.555537272085	47.4592281082348	174.993507327728	0	215.466171853392	Root559
OG0001991	0	0	49.4702123501091	0	7.56719756148134	1.95878338048538	Root559
OG0001992	0	0	58.3185430143563	10.4353926388095	0	0	Root559
OG0001994	54.121393020005	0	0.402196848374871	84.0182894509275	2.52239918716045	0.97939169024269	Root559
OG0001998	12.770216330563	0	0	27.560139533266	0	0	Root559
OG0002006	107.026574960909	0	34.9911258086138	58.3311691092427	2.52239918716045	1.95878338048538	Root559
OG0002007	681.686309836243	973.437039131409	444.829714302607	538.091656324252	537.271026865175	500.469153714014	Root559
OG0002008	19.4593772656198	0	0	23.2789528096519	476.733446373325	142.991186775433	Root559
OG0002012	9.12158309325927	0	158.063361411324	16.3220243837789	0	0	Root559
OG0002017	16.4188495678667	76.7851099569305	234.882959450925	28.8980103843955	297.643104084933	707.120800355222	Root559
OG0002019	165.404706757768	44.5849025556371	296.41907725228	292.726142227117	529.703829303694	371.189450601979	Root559
OG0002021	44.3917043871951	188.247366346023	9.65272436099691	72.7801743014404	0	0.97939169024269	Root559
OG0002026	0	79.2620489877992	50.6768028952338	49.5012214917885	383.404676448388	287.941156931351	Root559
OG0002027	58.98623733641	106.508378327355	228.850006725302	215.664781202062	7.56719756148134	1.95878338048538	Root559
OG0002028	47.4322320849482	0	55.9053619241071	37.4603838316237	2.52239918716045	0	Root559
OG0002029	188.512717260692	492.910867142876	309.691573248651	151.714554518076	2.52239918716045	122.423961280336	Root559
OG0002030	2079.72094526311	1362.3164669778	1223.88500960473	2462.21751441858	2746.89271481773	2445.541050536	Root559
OG0002032	78.4456146020297	188.247366346023	145.595259111703	122.816544133681	146.299152855306	305.570207355719	Root559
OG0002033	249.323271215753	118.893073481699	201.902817884185	217.805374563869	1243.5427992701	21.5466171853392	Root559
OG0002042	86.9590921557384	39.6310244938996	43.0350627761112	103.283629707191	0	121.444569590094	Root559
OG0002043	10.3377941723605	190.724305376892	31.3713541732399	75.991064344151	577.629413859742	132.217878182763	Root559
OG0002044	609.321750629719	227.878390839923	83.2547476135983	980.92690804809	35.3135886202463	9.7939169024269	Root559
OG0002046	189.120822800242	4.95387806173745	42.6328659277363	171.782617285017	673.480582971839	2.93817507072807	Root559
OG0002049	302.836558696208	428.510452340289	424.317675035489	219.945967925677	368.270281325425	1312.3848649252	Root559
OG0002050	52.2970764013532	66.8773538334556	17.6966613284943	0.535148340451768	0	321.240474399602	Root559
OG0002059	0.608105539550618	14.8616341852124	41.0240785342368	98.1997204728994	2.52239918716045	0.97939169024269	Root559
OG0002061	0	2.47693903086873	172.944644801195	100.340313834706	1200.66201308837	0	Root559
OG0002065	4.86484431640494	0	9.65272436099691	0	0	0	Root559
OG0002067	46.216021005847	0	50.2746060468589	94.7212562599629	10.0895967486418	574.902922172459	Root559
OG0002069	0	0	4.42416533212358	4.54876089384002	0	0	Root559
OG0002070	90.6077253930421	0	14.0768896931205	77.0613610250545	0	9.7939169024269	Root559
OG0002082	220.134205317324	215.493695685579	203.91380212606	67.1611167266968	5.0447983743209	271.291498197225	Root559
OG0002083	46.216021005847	56.9695977099807	0	12.0408376601648	2.52239918716045	0.97939169024269	Root559
OG0002089	61.4186594946124	173.385732160811	326.18164403202	241.351901543747	15.1343951229627	179.228679314412	Root559
OG0002091	91.2158309325927	118.893073481699	36.5999132021133	114.789319026904	0	3.91756676097076	Root559
OG0002095	25.540432661126	153.570219913861	76.8195980396004	75.991064344151	2.52239918716045	283.044198480137	Root559
OG0002097	318.039197184973	314.571256920328	534.921808338579	452.200347681744	1092.19884804047	1019.54674954264	Root559
OG0002104	172.701973232376	165.954915068205	8.44613381587229	237.873437330811	2.52239918716045	61.7016764852894	Root559
OG0002105	295.5392922216	148.616341852123	4.42416533212358	250.984571671879	562.49501873678	0.97939169024269	Root559
OG0002107	549.119302214208	559.788220976332	649.950106973792	578.762930198587	1054.36286023307	802.121794308763	Root559
OG0002108	164.796601218218	96.6006222038803	111.006330151464	145.292774432655	406.106269132832	361.395533699552	Root559
OG0002110	0	0	14.0768896931205	62.6123558328568	47.9255845560485	0	Root559
OG0002114	56.5538151782075	59.4465367408494	157.258967714575	51.1066665131438	22.701592684444	1.95878338048538	Root559
OG0002123	283.985286970139	19.8155122469498	131.116172570208	95.7915529408664	385.927075635548	168.455370721743	Root559
OG0002124	23.1080105029235	0	89.6898971875963	66.3583942160192	539.793426052336	0	Root559
OG0002128	116.148158054168	94.1236831730116	46.2526375631102	63.1475041733086	5.0447983743209	156.70267043883	Root559
OG0002130	533.308558185892	430.987391371158	433.166005699736	743.053470717279	890.406913067638	336.910741443485	Root559
OG0002135	172.093867692825	185.770427315154	81.243763371724	86.1588828127346	7.56719756148134	6.85574183169883	Root559
OG0002144	218.917994238223	341.817586259884	1738.29477867619	412.331796318087	3011.74462946957	1409.34464225923	Root559
OG0002145	164.188495678667	108.985317358224	141.573290627955	158.403908773723	45.4031853688881	2.93817507072807	Root559
OG0002147	80.2699312206816	0	0	15.7868760433271	0	0	Root559
OG0002149	209.188305605413	208.062878592973	27.7515825378661	94.9888304301888	10.0895967486418	1.95878338048538	Root559
OG0002150	221.350416396425	49.5387806173745	411.849572735868	160.009353795079	20.1791934972836	1826.56550230262	Root559
OG0002162	140.472379636193	255.124720179479	123.072235602711	55.6554274069838	15.1343951229627	481.860711599403	Root559
OG0002163	36.4863323730371	156.04715894473	49.4702123501091	0.267574170225884	597.808607357026	363.354317080038	Root559
OG0002165	858.036916305922	874.35947789666	471.776903143724	713.620311992432	30.2687902459254	653.254257391874	Root559
OG0002171	0.608105539550618	0	0	0	633.122195977272	0	Root559
OG0002172	1.21621107910124	0	879.202310547468	13.3787085112942	1536.14110498071	979.39169024269	Root559
OG0002177	0	0	0	13.1111343410683	0	0	Root559
OG0002180	1218.03539571989	998.206429440096	790.316807056622	985.47566894193	1901.88898711898	975.474123481719	Root559
OG0002182	38.9187545312396	74.3081709260617	44.2416533212358	39.065828852979	0	1.95878338048538	Root559
OG0002185	198.242405893502	39.6310244938996	153.236999230826	198.540034307606	0	0	Root559
OG0002191	141.688590715294	505.29556229722	39.4152911407374	64.2178008542121	698.704574843444	296.755682143535	Root559
OG0002195	82.0942478393334	47.0618415865058	284.755368649409	107.832390601031	5.0447983743209	506.34550385547	Root559
OG0002202	32.2295935961828	175.862671191679	0	5.88663174496944	0	0	Root559
OG0002209	0.608105539550618	0	220.806069757804	0	572.584615485422	14.6908753536403	Root559
OG0002212	170.877656613724	371.540854630309	54.6987713789825	166.698708050726	451.50945450172	4.89695845121345	Root559
OG0002219	152.026384887655	49.5387806173745	185.412747100816	127.632879197747	0	426.03538525557	Root559
OG0002220	0	0	0	0	0	0	Root559
OG0002221	10.3377941723605	0	10.0549212093718	0.535148340451768	0	0	Root559
OG0002222	158.715545822711	141.185524759517	107.386558516091	158.136334603497	423.763063442955	361.395533699552	Root559
OG0002223	0	0	0	0	0	0	Root559
OG0002225	102.769836184054	52.0157196482432	0	109.705409792612	373.315079699746	1.95878338048538	Root559
OG0002230	295.5392922216	183.293488284286	812.43763371724	322.694449292416	1056.88525942023	765.884301769783	Root559
OG0002234	16.4188495678667	91.6467441421428	0	13.1111343410683	0	0	Root559
OG0002242	179.999239706983	2.47693903086873	4.42416533212358	122.281395793229	2.52239918716045	1.95878338048538	Root559
OG0002251	0	0	136.344731599081	169.64202392321	0	435.829302157997	Root559
OG0002256	0	0	24.936204599242	6.42178008542121	17.6567943101231	0	Root559
OG0002258	293.106870063398	173.385732160811	235.2851562993	352.395182187489	575.107014672582	689.491749930853	Root559
OG0002261	146.553435031699	299.709622735116	699.822516172276	287.107084652373	431.330261004437	1488.67536916889	Root559
OG0002265	0	0	27.3493856894912	0	0	0	Root559
OG0002269	1.21621107910124	133.754707666911	21.718629812243	36.1225129804943	0	0	Root559
OG0002280	94.2563586303458	413.648818155077	1194.92683652174	151.179406177624	2186.92009526811	816.812669662403	Root559
OG0002283	501.68707012926	213.01675665471	1096.79080551827	630.404745052182	2638.42954976983	1419.13855916166	Root559
OG0002286	161.756073520464	198.155122469498	78.026188584725	76.7937868548287	7.56719756148134	926.504538969584	Root559
OG0002287	0	0	8.44613381587229	13.3787085112942	0	0	Root559
OG0002288	56.5538151782075	99.077561234749	121.463448209211	88.2994761745417	421.240664255795	0	Root559
OG0002293	83.3104589184347	0	86.4723224005973	75.991064344151	148.821552042466	227.218872136304	Root559
OG0002298	0	0	2.01098424187436	2.40816753203295	0	276.188456648438	Root559
OG0002309	0	0	21.3164329638682	0	0	0	Root559
OG0002313	0	0	0	5.88663174496944	2.52239918716045	0	Root559
OG0002315	121.013002370573	0	0	79.2019543868616	0	1.95878338048538	Root559
OG0002319	287.025814667892	468.141476834189	82.0481570684737	247.238533288717	15.1343951229627	5.87635014145614	Root559
OG0002320	491.95738149645	544.926586791119	100.951408942093	257.941500097752	17.6567943101231	304.590815665476	Root559
OG0002323	86.3509866161878	0	100.951408942093	115.859615707808	285.031108149131	513.201245687169	Root559
OG0002324	38.9187545312396	2.47693903086873	149.215030747077	47.3606281299814	2.52239918716045	0.97939169024269	Root559
OG0002333	139.256168557092	37.1540854630309	41.0240785342368	73.3153226418922	2.52239918716045	259.538797914313	Root559
OG0002337	51.0808653222519	116.41613445083	88.0811097940968	90.9752178768005	189.179939037034	645.419123869932	Root559
OG0002338	0	32.2002074012934	65.558086285104	95.5239787706405	2.52239918716045	0	Root559
OG0002342	0	0	0	0	0	0	Root559
OG0002344	181.823556325635	0	87.276716097347	156.798463752368	0	0	Root559
OG0002345	666.483671347477	582.08067225415	1498.18326019639	891.824709362871	2509.78719122465	2282.96202995571	Root559
OG0002354	224.999049633729	168.431854099073	256.601589263168	325.102616824449	577.629413859742	136.135444943734	Root559
OG0002358	194.593772656198	106.508378327355	99.3426215485932	80.8073994082169	2.52239918716045	0	Root559
OG0002359	0	2.47693903086873	42.2306690793615	0	0	0	Root559
OG0002360	105.810363881808	205.585939562104	123.87662929946	99.8051654942547	20.1791934972836	0	Root559
OG0002363	333.241835673739	267.509415333822	246.948864902171	560.300312453001	5.0447983743209	437.788085538482	Root559
OG0002365	0	0	166.509495227197	47.0930539597556	413.673466694313	161.599628890044	Root559
OG0002372	324.72835812003	190.724305376892	47.4592281082348	448.721883468807	15.1343951229627	451.49956920188	Root559
OG0002374	1902.15412771433	1032.88357587226	2916.32934756619	1416.2700830056	5317.21748653422	3585.55297797849	Root559
OG0002376	868.982816017833	178.339610222548	17.6966613284943	1638.08907012286	199.269535785675	14.6908753536403	Root559
OG0002390	181.215450786084	66.8773538334556	133.127156812082	230.381360564486	5.0447983743209	9.7939169024269	Root559
OG0002392	148.377751650351	0	86.8745192489722	56.7257240878874	476.733446373325	3.91756676097076	Root559
OG0002397	17.6350606469679	158.524097975598	63.5471020432296	87.496753663864	10.0895967486418	282.064806789895	Root559
OG0002403	130.134585463832	108.985317358224	142.779881173079	128.970750048876	7.56719756148134	3.91756676097076	Root559
OG0002406	0	0	0	28.8980103843955	0	0	Root559
OG0002407	159.931756901813	314.571256920328	168.922676317446	162.685095497337	1016.52687242566	323.199257780088	Root559
OG0002410	31.6214880566321	12.3846951543436	76.8195980396004	9.63267012813182	0	208.610430021693	Root559
OG0002422	62.6348705737137	173.385732160811	362.379360385759	119.070505750518	471.688647999004	363.354317080038	Root559
OG0002423	27.9728548193284	47.0618415865058	12.468102299621	17.6598952349083	0	0.97939169024269	Root559
OG0002424	0	0	0	3.74603838316237	0	0	Root559
OG0002425	85.1347755370865	94.1236831730116	116.234889180338	55.9230015772097	1061.93005779455	2.93817507072807	Root559
OG0002427	37.0944379125877	0	67.9712673753532	26.4898428523625	0	0.97939169024269	Root559
OG0002428	0	0	0	76.5262126846028	2.52239918716045	0	Root559
OG0002433	0	0	61.5361178013553	0.267574170225884	0	0	Root559
OG0002438	29.7971714379803	0	0	65.2880975351157	0	0	Root559
OG0002439	0	2.47693903086873	0	24.3492494905554	0	0.97939169024269	Root559
OG0002440	313.174352868568	89.1698051112741	223.621447696428	170.97989477434	2.52239918716045	1109.65078504497	Root559
OG0002443	79.0537201415804	198.155122469498	4151.87806577379	121.211099112325	3970.25632059054	5498.30494902246	Root559
OG0002444	279.120442653734	94.1236831730116	159.269951956449	296.472180610279	2.52239918716045	3.91756676097076	Root559
OG0002452	0	0	0	14.7165793624236	0	0	Root559
OG0002454	409.863133657117	609.327001593706	645.123744793293	557.08942241029	2398.80162698959	323.199257780088	Root559
OG0002461	971.752652201888	1699.18017517595	20436.0240627756	306.372424908637	11348.2739430349	13139.5189162959	Root559
OG0002475	208.580200065862	2.47693903086873	60.3295272562307	80.2722510677652	15.1343951229627	267.373931436254	Root559
OG0002492	36.4863323730371	0	19.3054487219938	6.6893542556471	0	0.97939169024269	Root559
OG0002494	197.0261948144	292.27880564251	29.3603699313656	99.8051654942547	5.0447983743209	3.91756676097076	Root559
OG0002496	1027.69836184054	237.786146963398	187.021534494315	1159.39887958875	27.7463910587649	5.87635014145614	Root559
OG0002502	146.553435031699	47.0618415865058	44.6438501696107	88.2994761745417	406.106269132832	4.89695845121345	Root559
OG0002534	476.146637468134	322.002074012934	356.346407660136	507.320626748276	648.256591100235	282.064806789895	Root559
OG0002539	54.7294985595556	190.724305376892	57.1119524692317	144.490051921977	0	1.95878338048538	Root559
OG0002545	377.633540060934	782.712733754517	104.973377425841	312.794204994058	20.1791934972836	134.176661563248	Root559
OG0002548	62.026765034163	116.41613445083	0	76.2586385143769	5.0447983743209	9.7939169024269	Root559
OG0002553	15.8107440283161	0	61.9383146497302	13.913856851746	0	0	Root559
OG0002554	551.551724372411	331.909830136409	378.467234320754	502.236717513984	12.6119959358022	345.725266655669	Root559
OG0002555	130.742691003383	312.094317889459	299.234455190904	233.859824777422	1051.84046104591	0	Root559
OG0002558	107.026574960909	37.1540854630309	32.5779447183646	256.871203416848	2.52239918716045	2.93817507072807	Root559
OG0002562	258.444854309013	205.585939562104	20.1098424187436	213.524187840255	5.0447983743209	1.95878338048538	Root559
OG0002564	257.836748769462	99.077561234749	86.0701255522224	230.381360564486	10.0895967486418	4.89695845121345	Root559
OG0002569	155.066912585408	128.800829605174	65.9602831334789	100.607888004932	607.898204105668	355.519183558096	Root559
OG0002577	682.902520915344	970.96010010054	285.559762346158	579.565652709264	744.107760212332	570.985355411488	Root559
OG0002584	33.445804675284	0	92.9074719745952	115.324467367356	2.52239918716045	0.97939169024269	Root559
OG0002585	126.485952226529	0	12.468102299621	63.4150783435345	562.49501873678	0.97939169024269	Root559
OG0002589	26.1485382006766	0	4.82636218049845	11.2381151494871	0	0	Root559
OG0002601	37.7025434521383	0	315.322329125899	32.9116229377837	0	0	Root559
OG0002605	35.8782268334865	44.5849025556371	4.42416533212358	1.6054450213553	0	0	Root559
OG0002616	200.674828051704	56.9695977099807	217.588494970805	86.4264569829605	37.8359878074067	0	Root559
OG0002619	606.889328471517	141.185524759517	240.111518479798	253.125165033686	15.1343951229627	161.599628890044	Root559
OG0002621	105.202258342257	94.1236831730116	16.4900707833697	80.0046768975393	0	0.97939169024269	Root559
OG0002624	448.781888188356	138.708585728649	66.7646768302286	485.914693130205	27.7463910587649	8.81452521218421	Root559
OG0002626	95.472569709447	54.4926586791119	622.198524435926	91.2427920470264	628.077397602951	0	Root559
OG0002628	93.0401475512446	240.263085994266	191.043502978064	127.097730857295	32.7911894330858	532.789079492023	Root559
OG0002630	0	0	0	0	0	0	Root559
OG0002637	3190.12166048254	2360.5228964179	438.796761576984	3496.65925651185	1357.05076269232	943.15419770371	Root559
OG0002639	49.8646542431507	44.5849025556371	372.032084746756	11.7732634899389	264.851914651847	0	Root559
OG0002640	56.5538151782075	39.6310244938996	115.028298635213	192.920976732862	557.450220362459	2.93817507072807	Root559
OG0002660	2302.28757273864	2855.91070259164	1482.49758310977	2004.93325750255	3236.23815712685	2239.86879558503	Root559
OG0002668	97.2968863280989	39.6310244938996	94.9184562164696	36.1225129804943	237.105523593082	144.949970155918	Root559
OG0002670	0	0	159.672148804824	62.0772074924051	199.269535785675	624.851898374836	Root559
OG0002672	52.2970764013532	213.01675665471	42.6328659277363	109.972983962838	5.0447983743209	2.93817507072807	Root559
OG0002675	150.810173808553	86.6928660804054	658.798437638039	85.3561603020569	3861.79315554264	1955.84520541465	Root559
OG0002677	414.727977973522	715.835379921062	1055.36453013566	250.716997501653	766.809352896776	1648.31621467845	Root559
OG0002679	5297.20735502543	3799.62447335262	2046.77976137972	4889.11523836735	890.406913067638	1506.30441959326	Root559
OG0002682	0	96.6006222038803	333.823384151143	75.991064344151	459.076652063201	85.207077051114	Root559
OG0002684	0	0	32.5779447183646	16.054450213553	0	0.97939169024269	Root559
OG0002693	119.188685751921	126.323890574305	76.4174011912255	76.7937868548287	2.52239918716045	0	Root559
OG0002694	123.445424528775	156.04715894473	26.9471888411164	55.6554274069838	7.56719756148134	1.95878338048538	Root559
OG0002723	26.1485382006766	106.508378327355	0	31.8413262568802	0	1.95878338048538	Root559
OG0002731	383.106489916889	408.69494009334	263.841132533915	473.071132959363	15.1343951229627	597.428931048041	Root559
OG0002737	0	0	19.7076455703687	22.7438044692001	0	0	Root559
OG0002742	736.415808395799	1107.19174679832	0	958.718251919342	0	6.85574183169883	Root559
OG0002743	0	0	46.2526375631102	0.267574170225884	0	0	Root559
OG0002748	315.606775026771	297.232683704247	18.9032518736189	99.8051654942547	12.6119959358022	273.25028157771	Root559
OG0002751	416.552294592173	282.371049519035	134.735944205582	340.354344527324	12.6119959358022	667.945132745514	Root559
OG0002755	113.715735895966	44.5849025556371	81.6459602200988	61.2744849817274	2.52239918716045	1.95878338048538	Root559
OG0002757	1.21621107910124	0	20.9142361154933	26.2222686821366	0	1.95878338048538	Root559
OG0002766	89.3915143139409	287.324927580772	85.6679287038476	139.13856851746	484.300643934806	2.93817507072807	Root559
OG0002781	54.121393020005	64.4004148025869	53.089983985483	31.0386037462025	0	0.97939169024269	Root559
OG0002789	2769.31262711351	2982.23459316594	3838.16452404139	2082.52976686805	10904.3316860946	6336.6642358702	Root559
OG0002800	119.188685751921	0	0.402196848374871	22.2086561287484	2.52239918716045	0	Root559
OG0002804	70.5402425878717	537.495769698513	205.120392671184	140.476439368589	0	0	Root559
OG0002805	34.6620157543852	136.23164669778	151.628211837326	33.4467712782355	0	0	Root559
OG0002820	634.254077751295	515.203318420695	377.662840624004	488.85800900269	1087.15404966615	559.232655128576	Root559
OG0002823	0.608105539550618	2.47693903086873	0	0	0	0	Root559
OG0002825	25.540432661126	153.570219913861	0	89.6373470256711	2.52239918716045	5.87635014145614	Root559
OG0002827	0	42.1079635247683	63.5471020432296	44.6848864277226	2.52239918716045	0.97939169024269	Root559
OG0002831	76.0131924438273	0	109.79973960634	135.392530134297	0	0.97939169024269	Root559
OG0002837	79.0537201415804	24.7693903086872	56.307558772482	50.571518172692	2.52239918716045	0	Root559
OG0002841	109.458997119111	0	244.133486963547	48.1633506406591	0	0	Root559
OG0002843	2173.36919835391	1060.12990521181	2767.91871051586	2426.63014977854	749.152558586653	879.493737837935	Root559
OG0002852	0	0	10.4571180577466	0	0	0	Root559
OG0002855	392.836178549699	433.464330402027	925.052751262204	603.647328029594	2519.87678797329	1701.20336595155	Root559
OG0002867	7.90537201415804	86.6928660804054	0	50.8390923429179	2.52239918716045	0	Root559
OG0002869	21.2836938842716	0	0	0	0	0	Root559
OG0002888	11.5540052514617	101.554500265618	20.1098424187436	48.1633506406591	0	0	Root559
OG0002896	69.3240315087705	0	74.808613797726	32.3764745973319	2.52239918716045	0	Root559
OG0002898	172.093867692825	61.9234757717181	86.0701255522224	105.424223068998	0	0	Root559
OG0002900	12.770216330563	0	9.65272436099691	35.0522162995908	295.120704897772	0	Root559
OG0002907	602.632589694663	544.926586791119	509.583406890962	733.420800589148	1029.13886836146	989.185607145116	Root559
OG0002909	827.023533788841	899.128868205347	649.547910125417	858.377938084635	903.01890900344	339.848916514213	Root559
OG0002926	0	148.616341852123	72.3954327074768	78.9343802166357	0	0	Root559
OG0002930	48.6484431640494	0	38.2087005956128	16.3220243837789	0	0	Root559
OG0002936	126.485952226529	2.47693903086873	89.6898971875963	57.7960207687909	489.345442309127	0	Root559
OG0002945	431.754933080939	215.493695685579	355.542013963386	317.075391717672	978.690884618254	3.91756676097076	Root559
OG0002951	278.512337114183	188.247366346023	8.84833066424716	171.782617285017	0	0	Root559
OG0002958	186.080295102489	118.893073481699	0	112.381151494871	0	0	Root559
OG0002964	29.7971714379803	0	15.2834802382451	0.267574170225884	0	0	Root559
OG0002968	0	0	0	2.40816753203295	0	0.97939169024269	Root559
OG0002970	18.8512717260692	0	23.3274172057425	56.1905757474356	0	1.95878338048538	Root559
OG0002973	556.416568688816	242.740025025135	265.04772307904	302.893960695701	10.0895967486418	394.694851167804	Root559
OG0002977	23.7161160424741	111.462256389093	10.8593149061215	20.3356369371672	2.52239918716045	0.97939169024269	Root559
OG0002978	19.4593772656198	128.800829605174	61.9383146497302	47.8957764704332	552.405421988138	169.434762411985	Root559
OG0003004	65.0672927319161	148.616341852123	23.3274172057425	236.267992309455	0	1.95878338048538	Root559
OG0003006	34.0539102148346	0	30.9691573248651	16.5895985540048	0	0	Root559
OG0003057	0	0	800.773925114368	42.0091447254638	0	553.35630498712	Root559
OG0003069	0	52.0157196482432	15.68567708662	46.022757278852	2.52239918716045	0	Root559
OG0003080	27.3647492797778	168.431854099073	36.5999132021133	68.4989875778263	0	225.260088755819	Root559
OG0003082	68.1078204296692	113.939195419961	158.063361411324	193.72369924354	2.52239918716045	1.95878338048538	Root559
OG0003083	75.4050869042766	74.3081709260617	19.3054487219938	88.2994761745417	0	0.97939169024269	Root559
OG0003084	74.1888758251754	56.9695977099807	106.984361667716	113.719022346001	0	83.2482936706286	Root559
OG0003086	55.9457096386569	96.6006222038803	185.010550252441	78.1316577059581	433.852660191597	193.919554668053	Root559
OG0003087	1182.1571688864	324.479013043803	148.008440201953	1571.46310173662	479.255845560485	64.6398515560175	Root559
OG0003088	0	24.7693903086872	34.186732111864	30.7710295759766	2.52239918716045	52.8871512731052	Root559
OG0003089	0	0	261.830148292041	0	0	0	Root559
OG0003100	0	24.7693903086872	22.1208266606179	0	0	0	Root559
OG0003112	0	0	0	0	0	0	Root559
OG0003158	294.93118668205	79.2620489877992	534.921808338579	203.623943541898	1256.1547952059	624.851898374836	Root559
OG0003191	0	0	0	0	0	0	Root559
OG0003206	23.1080105029235	121.370012512568	37.8065037472379	3.47846421293649	0	0	Root559
OG0003212	231.080105029235	84.2159270495366	0	211.9187428189	7.56719756148134	0	Root559
OG0003218	21.2836938842716	0	32.5779447183646	25.9546945119107	0	0	Root559
OG0003219	62.6348705737137	0	72.3954327074768	81.0749735784428	5.0447983743209	475.004969767704	Root559
OG0003220	158.715545822711	126.323890574305	163.291920440198	171.247468944566	7.56719756148134	285.002981860623	Root559
OG0003221	1480.1288832662	1872.56590733676	690.169791811279	1680.36578901855	78.1943748019739	1668.88344017354	Root559
OG0003222	0	0	10.4571180577466	0.267574170225884	0	0	Root559
OG0003231	1.21621107910124	0	0	0	0	397.633026238532	Root559
OG0003240	0	0	64.3514957399794	94.9888304301888	0	0	Root559
OG0003253	0	0	0	0	0	0	Root559
OG0003259	176.350606469679	203.109000531235	147.204046505203	182.753158264279	2.52239918716045	1.95878338048538	Root559
OG0003264	97.9049918676495	9.9077561234749	37.8065037472379	78.9343802166357	708.794171592086	0.97939169024269	Root559
OG0003270	361.822796032618	37.1540854630309	137.953518992581	203.891517712123	7.56719756148134	5.87635014145614	Root559
OG0003276	54.7294985595556	0	0	0	2.52239918716045	0	Root559
OG0003288	66.891609350568	170.908793129942	84.4613381587229	23.2789528096519	607.898204105668	420.159035114114	Root559
OG0003292	463.984526677122	106.508378327355	264.645526230665	506.250330067372	539.793426052336	1230.11596294482	Root559
OG0003298	655.537771635566	1136.91501516874	4021.96848374871	1020.79545941175	5140.64954343299	4083.08395662177	Root559
OG0003300	166.620917836869	175.862671191679	239.307124783048	79.7371027273134	7.56719756148134	341.807699894699	Root559
OG0003301	44.3917043871951	0	0	66.0908200457933	2.52239918716045	17.6290504243684	Root559
OG0003305	213.445044382267	284.847988549903	195.065471461812	257.673925927526	312.777499207895	236.033397348488	Root559
OG0003310	6.6891609350568	0	32.9801415667394	2.40816753203295	0	13.7114836633977	Root559
OG0003317	449.998099267457	455.756781679845	213.968723335431	326.440487675578	12.6119959358022	0	Root559
OG0003319	197.634300353951	282.371049519035	172.54244795282	208.707852776189	459.076652063201	854.029553891625	Root559
OG0003320	1043.50910586886	341.817586259884	60.7317241046055	1161.53947295056	370.792680512586	14.6908753536403	Root559
OG0003355	2444.58426899348	3819.43998559957	509.583406890962	703.9876418643	416.195865881474	262.476972985041	Root559
OG0003365	751.618446884564	398.787183969865	603.697469410681	582.508968581749	2310.51765543897	596.449539357798	Root559
OG0003373	46.8241265453976	84.2159270495366	173.749038497944	254.730610055041	1508.39471392195	1249.70379674967	Root559
OG0003386	0.608105539550618	0	0	21.9410819585225	2.52239918716045	0	Root559
OG0003389	28.5809603588791	0	33.7845352634892	16.5895985540048	0	0	Root559
OG0003391	50.4727597827013	0	67.1668736786035	82.6804185997981	2.52239918716045	0	Root559
OG0003399	515.065391999374	339.340647229015	304.463014219777	422.232040616445	966.078888682451	7.83513352194152	Root559
OG0003406	48.6484431640494	133.754707666911	160.074345653199	56.4581499176615	0	82.2689019803859	Root559
OG0003407	100.337414025852	247.693903086872	69.1778579204778	242.957346565103	10.0895967486418	150.826320297374	Root559
OG0003412	1584.11493052936	1411.85524759517	4063.7969559797	1786.86030876845	5085.15676131546	4695.20376302345	Root559
OG0003414	113.715735895966	64.4004148025869	653.167681760791	161.347224646208	0	1835.3800275148	Root559
OG0003415	482.835798403191	369.06391559944	902.931924601586	309.583314951348	1175.43802121677	701.244450213766	Root559
OG0003416	2062.6939901557	1768.53446804027	719.530161742644	2203.20571763993	1589.11148791108	962.742031508564	Root559
OG0003417	179.391134167432	317.048195951197	228.850006725302	153.587573709657	335.47909189234	0	Root559
OG0003427	26.7566437402272	14.8616341852124	0	10.9705409792612	0	0.97939169024269	Root559
OG0003437	330.201307975986	255.124720179479	37.8065037472379	171.782617285017	5.0447983743209	226.239480446061	Root559
OG0003449	63.2429761132643	121.370012512568	59.5251335594809	20.0680627669413	552.405421988138	1.95878338048538	Root559
OG0003457	0.608105539550618	222.924512778185	3.61977163537384	124.689563325262	7.56719756148134	2.93817507072807	Root559
OG0003462	3.04052769775309	27.246329339556	20.5120392671184	50.0363698322403	0	0	Root559
OG0003463	198.850511433052	232.83226890166	172.54244795282	181.415287413149	7.56719756148134	326.137432850816	Root559
OG0003477	88.1753032348396	0	16.4900707833697	55.1202790665321	433.852660191597	1.95878338048538	Root559
OG0003484	34.0539102148346	99.077561234749	15.2834802382451	8.56237344722828	0	0	Root559
OG0003489	45.6079154662964	0	27.7515825378661	13.6462826815201	47.9255845560485	0	Root559
OG0003490	144.729118413047	222.924512778185	75.2108106461009	143.152181070848	5.0447983743209	3.91756676097076	Root559
OG0003496	364.863323730371	336.863708198147	407.425407403744	500.631272492629	1175.43802121677	229.177655516789	Root559
OG0003500	251.147587834405	460.710659741583	461.721981934352	186.231622477215	683.570179720481	155.723278748588	Root559
OG0003503	225.607155173279	133.754707666911	220.806069757804	96.0591271110923	517.091833367892	609.181631330953	Root559
OG0003511	0	326.955952074672	163.694117288573	76.7937868548287	73.149576427653	370.210058911737	Root559
OG0003517	0	0	171.73805425607	43.3470155765932	0	0	Root559
OG0003518	3861.47017614642	5213.95665997867	6155.6227643774	3093.42498198144	4815.26004828929	6438.52097165544	Root559
OG0003519	195.809983735299	123.846951543436	104.168983729092	82.947992770024	2.52239918716045	369.230667221494	Root559
OG0003520	0	84.2159270495366	41.8284722309866	41.473996385012	0	3.91756676097076	Root559
OG0003548	0	0	10.0549212093718	47.6282023002073	0	0.97939169024269	Root559
OG0003550	192.769456037546	69.3542928643243	45.4482438663604	166.163559710274	2.52239918716045	1.95878338048538	Root559
OG0003554	91.8239364721433	123.846951543436	79.2327791298496	123.351692474132	7.56719756148134	1.95878338048538	Root559
OG0003556	1159.04915838348	1124.5303200144	313.713541732399	566.989666708648	1639.55947165429	999.958915737786	Root559
OG0003557	415.336083513072	1008.11418556357	646.732532186793	185.161325796312	206.836733347157	841.29746191847	Root559
OG0003569	30.4052769775309	141.185524759517	57.9163461659814	72.2450259609886	0	0	Root559
OG0003579	91.2158309325927	0	6.43514957399794	94.9888304301888	0	0	Root559
OG0003585	37.7025434521383	66.8773538334556	27.7515825378661	101.678184685836	0	0.97939169024269	Root559
OG0003595	0	0	0	11.7732634899389	0	0	Root559
OG0003596	1.21621107910124	121.370012512568	42.2306690793615	5.88663174496944	0	0	Root559
OG0003610	175.134395390578	170.908793129942	100.549212093718	273.728376141079	2.52239918716045	483.819494979889	Root559
OG0003612	622.700072499833	733.173953137143	243.329093266797	341.95978954868	358.180684576784	464.231661175035	Root559
OG0003625	234.120632726988	59.4465367408494	111.810723848214	199.610330988509	133.687156919504	229.177655516789	Root559
OG0003626	2912.21742890791	2813.80273906687	1982.83046248811	2655.40606532167	1034.18366673578	1900.99927076106	Root559
OG0003627	20.0674828051704	0	95.7228499132193	24.0816753203295	2.52239918716045	0	Root559
OG0003632	733.983386237596	1394.51667437909	836.971641468107	539.429527175382	1218.3188073985	1548.41826227369	Root559
OG0003633	99.7293084863014	27.246329339556	306.071801613277	91.5103662172523	0	456.396527653093	Root559
OG0003635	31.0133825170815	4.95387806173745	4.82636218049845	29.1655845546213	522.136631742213	0	Root559
OG0003637	0	69.3542928643243	14.4790865414954	0	0	0	Root559
OG0003641	26.1485382006766	99.077561234749	60.7317241046055	64.2178008542121	5.0447983743209	3.91756676097076	Root559
OG0003646	27.9728548193284	0	16.0878739349948	37.1928096613979	0	0	Root559
OG0003654	67.4997148901186	141.185524759517	34.5889289602389	160.812076305756	7.56719756148134	1078.3102509572	Root559
OG0003676	423.24145552723	354.202281414228	395.359501952498	453.003070192421	1102.28844478912	1018.5673578524	Root559
OG0003707	422.63334998768	158.524097975598	43.0350627761112	523.107502791603	292.598305710612	3.91756676097076	Root559
OG0003711	366.687640349023	292.27880564251	110.201936454715	594.549806241914	12.6119959358022	17.6290504243684	Root559
OG0003714	2.43242215820247	0	0	0	0	0	Root559
OG0003734	100.337414025852	4.95387806173745	153.236999230826	182.485584094053	10.0895967486418	0.97939169024269	Root559
OG0003737	413.51176689442	200.632061500367	104.168983729092	722.985407950338	42.8807861817276	5.87635014145614	Root559
OG0003741	18.2431661865185	0	18.5010550252441	28.6304362141696	2.52239918716045	0	Root559
OG0003748	187.904611721141	138.708585728649	169.727070014196	143.954903581526	0	0.97939169024269	Root559
OG0003749	85.1347755370865	118.893073481699	147.204046505203	193.72369924354	0	0.97939169024269	Root559
OG0003752	923.104209037838	1493.59423561384	985.382278518434	1052.3692114984	1087.15404966615	773.719435291725	Root559
OG0003753	431.754933080939	297.232683704247	754.521287551258	434.540452446835	2232.323280637	750.2140347259	Root559
OG0003754	27.3647492797778	54.4926586791119	0	31.3061779164284	716.361369153567	0.97939169024269	Root559
OG0003756	354.52552955801	190.724305376892	2691.90350617301	372.46324495443	4361.22819460041	1415.22099240069	Root559
OG0003762	428.714405383186	217.970634716448	71.5910390107271	281.48802707763	390.971874009869	4.89695845121345	Root559
OG0003766	57.1619207177581	27.246329339556	47.0570312598599	43.0794414063673	0	0.97939169024269	Root559
OG0003773	12.1621107910124	0	56.7097556208568	13.6462826815201	446.464656127399	0.97939169024269	Root559
OG0003777	69.9321370483211	151.093280882992	71.9932358591019	48.430924810885	0	380.003975814164	Root559
OG0003801	117.97247467282	54.4926586791119	36.5999132021133	13.913856851746	22.701592684444	0.97939169024269	Root559
OG0003804	55.9457096386569	0	55.1009682273573	84.2858636211534	17.6567943101231	213.507388472906	Root559
OG0003823	0	66.8773538334556	0	19.8004885967154	0	0	Root559
OG0003824	199.458616972603	101.554500265618	2269.5968153794	62.6123558328568	3016.7894278439	1631.66655594432	Root559
OG0003834	31.6214880566321	0	8.44613381587229	0.267574170225884	2.52239918716045	0	Root559
OG0003838	126.485952226529	0	29.7625667797405	8.82994761745417	2.52239918716045	0.97939169024269	Root559
OG0003843	157.49933474361	208.062878592973	0	108.635113111709	0	5.87635014145614	Root559
OG0003844	848.307227673112	948.667648822722	4137.3989792323	713.887886162658	7340.1816346369	5018.40302080354	Root559
OG0003848	1303.77827679653	1436.62463790386	594.849138746434	1611.06407893005	73.149576427653	2591.47041238216	Root559
OG0003849	0	0	0	0	0	0	Root559
OG0003855	21.2836938842716	0	8.44613381587229	8.56237344722828	2.52239918716045	0	Root559
OG0003857	0	0	0	9.09752178768005	2.52239918716045	0	Root559
OG0003859	50.4727597827013	84.2159270495366	127.898597783209	37.1928096613979	0	0	Root559
OG0003860	612.970383867023	1139.39195419961	4582.63089038328	469.3250945762	2840.22148474266	2028.32019049261	Root559
OG0003867	0	0	0	0	0	0	Root559
OG0003869	52.2970764013532	14.8616341852124	105.777771122591	49.2336473215626	2.52239918716045	0.97939169024269	Root559
OG0003875	188.512717260692	577.126794192413	353.128832873137	173.655636476599	983.735682992575	479.901928218918	Root559
OG0003876	20.675588344721	44.5849025556371	12.468102299621	69.8368584289557	2.52239918716045	0.97939169024269	Root559
OG0003877	713.915903432426	735.650892168011	1253.2453795361	718.436647056498	1306.60277894911	406.447551450716	Root559
OG0003878	834.320800263448	812.436002124942	843.406791042105	802.722510677651	4401.58658159498	1328.05513196909	Root559
OG0003879	1801.81671368848	1201.31542997133	1150.28298635213	1616.68313650479	3064.71501239994	421.138426804357	Root559
OG0003883	291.890658984297	84.2159270495366	148.812833898702	186.499196647441	1233.45320252146	4.89695845121345	Root559
OG0003885	142.296696254845	22.2924512778185	44.2416533212358	57.528446598565	174.045543914071	448.561394131152	Root559
OG0003940	53.5132874804544	0	0	9.9002442983577	0	0	Root559
OG0003942	22.4999049633729	0	31.7735510216148	42.0091447254638	562.49501873678	0	Root559
OG0003958	3554.98498421291	5610.26690491766	4401.24011176621	2967.9326961455	5395.4118613362	8034.92942675102	Root559
OG0003966	20.0674828051704	2.47693903086873	0	0	0	0	Root559
OG0003971	0	0	9.25052751262204	0	0	0	Root559
OG0003973	231.688210568786	161.001037006467	0	424.640208148478	0	0	Root559
OG0003980	111.283313737763	2.47693903086873	46.654834411485	17.3923210646824	373.315079699746	0	Root559
OG0003982	102.769836184054	158.524097975598	444.427517454233	78.6668060464098	55.4927821175298	331.034391302029	Root559
OG0003985	0	0	71.9932358591019	13.3787085112942	0	0	Root559
OG0003987	259.661065388114	81.7389880186679	184.206156555691	148.771238645591	953.466892746649	828.565369945315	Root559
OG0004002	139.864274096642	304.663500796853	134.333747357207	104.353926388095	2.52239918716045	0.97939169024269	Root559
OG0004004	137.43185193844	473.095354895926	301.647636281153	75.1883418334734	380.882277261228	439.746868918968	Root559
OG0004005	224.390944094178	111.462256389093	157.661164562949	111.043280643742	315.299898395056	340.828308204456	Root559
OG0004006	51.6889708618025	0	127.496400934834	10.9705409792612	0	0.97939169024269	Root559
OG0004007	0	99.077561234749	6.03295272562307	27.0249911928143	2.52239918716045	309.48777411669	Root559
OG0004008	629.38923343489	393.833305908127	2263.96605950215	470.395391257104	2840.22148474266	4237.82784368012	Root559
OG0004012	8.51347755370865	0	53.089983985483	28.6304362141696	837.436530137269	0.97939169024269	Root559
OG0004024	1401.68326866417	963.529283007934	34.186732111864	2348.76606624281	83.2391731762948	29.3817507072807	Root559
OG0004064	121.621107910124	66.8773538334556	22.9252203573677	43.6145897468191	2.52239918716045	2.93817507072807	Root559
OG0004097	0.608105539550618	0	0	0	0	0	Root559
OG0004111	0	19.8155122469498	14.8812833898702	32.6440487675578	0	0	Root559
OG0004114	0	0	0	191.047957541281	0	0	Root559
OG0004115	33.445804675284	175.862671191679	12.0659054512461	12.0408376601648	0	0	Root559
OG0004124	12.770216330563	0	0	0.802722510677652	5.0447983743209	365.313100460523	Root559
OG0004131	14.5945329492148	0	0	11.7732634899389	5.0447983743209	0	Root559
OG0004133	96.6887807885483	161.001037006467	143.182078021454	59.6690399603721	0	2.93817507072807	Root559
OG0004139	69.9321370483211	0	29.7625667797405	70.3720067694074	0	0.97939169024269	Root559
OG0004149	183.647872944287	133.754707666911	182.999566010566	128.70317587865	78.1943748019739	1.95878338048538	Root559
OG0004150	0	0	20.5120392671184	22.4762302989742	544.838224426657	0.97939169024269	Root559
OG0004151	143.512907333946	180.816549253417	65.9602831334789	36.3900871507202	620.51020004147	359.436750319067	Root559
OG0004152	84.5266699975359	69.3542928643243	48.2636218049845	184.091029115408	302.687902459254	2.93817507072807	Root559
OG0004153	179.391134167432	104.031439296486	455.286832360354	0.267574170225884	40.3583869945672	781.554568813666	Root559
OG0004155	0	0	46.654834411485	25.6871203416848	0	0	Root559
OG0004156	169.661445534622	183.293488284286	0	150.644257837173	456.554252876041	396.653634548289	Root559
OG0004163	49.8646542431507	86.6928660804054	22.9252203573677	117.732634899389	345.568688640981	280.106023409409	Root559
OG0004165	54.121393020005	2.47693903086873	16.0878739349948	6.6893542556471	0	0	Root559
OG0004174	277.904231574632	539.972708729382	1059.38649861941	338.213751165517	1864.05299931157	701.244450213766	Root559
OG0004206	29.7971714379803	59.4465367408494	12.0659054512461	27.2925653630402	0	7.83513352194152	Root559
OG0004223	107.026574960909	49.5387806173745	198.685243097186	32.9116229377837	10.0895967486418	320.261082709359	Root559
OG0004242	177.56681754878	391.356366877259	99.3426215485932	114.254170686452	10.0895967486418	2.93817507072807	Root559
OG0004247	415.944189052623	406.218001062471	430.752824609487	270.517486098369	673.480582971839	8.81452521218421	Root559
OG0004255	201.282933591255	136.23164669778	201.098424187436	141.279161879267	0	1.95878338048538	Root559
OG0004265	19.4593772656198	0	8.44613381587229	25.1519720012331	5.0447983743209	1.95878338048538	Root559
OG0004271	61.4186594946124	138.708585728649	0	50.571518172692	35.3135886202463	432.891127087269	Root559
OG0004274	0	69.3542928643243	84.4613381587229	63.4150783435345	537.271026865175	8.81452521218421	Root559
OG0004282	0.608105539550618	0	0	20.0680627669413	486.823043121966	0	Root559
OG0004289	573.443523796233	641.527208995	1209.40592306324	587.325303645815	2777.16150506365	1642.43986453699	Root559
OG0004291	0	0	82.8525507652235	55.9230015772097	2.52239918716045	308.508382426447	Root559
OG0004305	59.5943428759606	0	49.0680155017343	18.1950435753601	0	6.85574183169883	Root559
OG0004306	1.82431661865185	126.323890574305	16.4900707833697	44.1497380872708	0	0	Root559
OG0004307	14.5945329492148	0	11.6637086028713	18.9977660860378	0	0	Root559
OG0004308	2243.90944094178	2538.86250664044	1196.93782076362	1935.89912158427	2106.20332127897	1632.64594763456	Root559
OG0004310	26.7566437402272	118.893073481699	12.0659054512461	58.8663174496944	2.52239918716045	7.83513352194152	Root559
OG0004311	3.64863323730371	0	35.7955195053635	4.81633506406591	549.883022800978	0	Root559
OG0004312	0	2.47693903086873	29.3603699313656	25.6871203416848	0	130.259094802278	Root559
OG0004313	722.429380986134	282.371049519035	641.906170006294	399.75581031747	1563.88749603948	251.703664392371	Root559
OG0004314	178.783028627882	398.787183969865	496.713107742966	305.034554057508	756.719756148134	596.449539357798	Root559
OG0004315	33.445804675284	153.570219913861	81.6459602200988	48.430924810885	5.0447983743209	13.7114836633977	Root559
OG0004322	3132.95973976478	2367.9537135105	1280.99696207396	3701.08592256443	3685.22521244141	2448.47922560672	Root559
OG0004334	111.891419277314	106.508378327355	16.4900707833697	222.621709627935	12.6119959358022	1.95878338048538	Root559
OG0004356	66.2835038110174	0	150.019424443827	61.2744849817274	431.330261004437	0.97939169024269	Root559
OG0004383	31.6214880566321	74.3081709260617	0	0	2.52239918716045	0	Root559
OG0004384	94.8644641698964	89.1698051112741	41.0240785342368	74.1180451525698	7.56719756148134	785.472135574637	Root559
OG0004386	33.445804675284	0	17.2944644801195	35.3197904698167	0	0	Root559
OG0004390	210.404516684514	388.87942784639	27.3493856894912	203.623943541898	2.52239918716045	0.97939169024269	Root559
OG0004391	1316.54849312709	1565.42546750903	791.523397601746	1348.57381793845	1195.61721471405	1037.17579996701	Root559
OG0004445	156.891229204059	128.800829605174	27.3493856894912	55.387853236758	2.52239918716045	0	Root559
OG0004446	15.8107440283161	0	0.402196848374871	5.08390923429179	0	0.97939169024269	Root559
OG0004448	32.2295935961828	59.4465367408494	75.2108106461009	0.267574170225884	0	0	Root559
OG0004463	123.445424528775	39.6310244938996	20.9142361154933	6.15420591519533	438.897458565918	0	Root559
OG0004464	1.21621107910124	0	57.1119524692317	10.7029668090354	0	0	Root559
OG0004465	325.944569199131	213.01675665471	603.295272562307	223.959580479065	2936.07265385476	2039.09349908528	Root559
OG0004466	145.945329492148	0	46.2526375631102	327.778358526708	0	67.5780266267456	Root559
OG0004467	139.864274096642	302.186561765984	327.79043142552	248.30882996962	484.300643934806	180.208071004655	Root559
OG0004468	192.161350497995	0	249.36204599242	139.673716857911	676.002982159	818.771453042889	Root559
OG0004470	316.214880566321	106.508378327355	810.82884632374	188.907364179474	1606.76828222121	375.10701736295	Root559
OG0004471	0	163.477976037336	16.8922676317446	15.5193018731013	532.226228490854	0	Root559
OG0004472	10.9458997119111	0	18.5010550252441	25.6871203416848	2.52239918716045	0	Root559
OG0004475	34.6620157543852	0	0	11.505689319713	0	0	Root559
OG0004476	577.700262573087	354.202281414228	593.240351352935	693.819823395717	1705.14185052046	5.87635014145614	Root559
OG0004477	370.944379125877	317.048195951197	59.122936711106	134.58980762362	0	561.191438509061	Root559
OG0004478	53.5132874804544	0	17.2944644801195	0.267574170225884	0	0	Root559
OG0004481	150.810173808553	170.908793129942	55.9053619241071	48.430924810885	2.52239918716045	0.97939169024269	Root559
OG0004482	414.119872433971	644.004148025869	569.912934147192	402.966700360181	55.4927821175298	469.128619626248	Root559
OG0004484	43.7835988476445	0	62.340511498105	17.3923210646824	0	0	Root559
OG0004486	63.8510816528149	0	0	61.0069108115015	542.315825239496	0.97939169024269	Root559
OG0004507	115.540052514617	66.8773538334556	78.4283854330999	42.8118672361414	0	0	Root559
OG0004536	46.8241265453976	2.47693903086873	23.3274172057425	22.2086561287484	5.0447983743209	454.437744272608	Root559
OG0004539	92.432042011694	247.693903086872	63.9492988916045	80.2722510677652	5.0447983743209	264.435756365526	Root559
OG0004579	0	76.7851099569305	51.4811965919835	32.6440487675578	5.0447983743209	141.032403394947	Root559
OG0004596	229.863893950134	4.95387806173745	90.0920940359711	216.46750371274	345.568688640981	4.89695845121345	Root559
OG0004598	183.039767404736	61.9234757717181	56.307558772482	120.675950771874	433.852660191597	321.240474399602	Root559
OG0004609	269.390754020924	557.311281945463	211.153345396807	223.424432138613	814.734937452825	204.692863260722	Root559
OG0004610	55.3376040991063	104.031439296486	81.243763371724	17.3923210646824	25.2239918716045	0	Root559
OG0004648	97.2968863280989	158.524097975598	59.5251335594809	63.9502266839862	50.447983743209	234.074613968003	Root559
OG0004651	45.6079154662964	76.7851099569305	50.2746060468589	37.4603838316237	0	58.7635014145614	Root559
OG0004653	386.755123154193	666.296599303687	461.721981934352	181.147713242923	1021.57167079998	254.641839463099	Root559
OG0004655	229.255788410583	7.43081709260618	121.865645057586	100.340313834706	809.690139078504	11.7527002829123	Root559
OG0004656	1225.94076773405	1052.69908811921	1031.63491608154	629.334448371279	1014.0044732385	352.581008487368	Root559
OG0004658	0	0	174.151235346319	102.213333026288	0	169.434762411985	Root559
OG0004659	363.039007111719	346.771464321622	162.085329895073	455.946386064906	17.6567943101231	1.95878338048538	Root559
OG0004662	32.8376991357334	61.9234757717181	42.2306690793615	61.2744849817274	5.0447983743209	0.97939169024269	Root559
OG0004663	76.6212979833779	220.447573747317	145.193062263328	106.226945579676	0	0	Root559
OG0004664	26.7566437402272	0	48.2636218049845	41.473996385012	22.701592684444	0.97939169024269	Root559
OG0004665	353.91742401846	267.509415333822	170.12926686257	370.322651592623	25.2239918716045	17.6290504243684	Root559
OG0004671	1673.5064448433	1270.66972283566	13.2724959963707	2248.69332657833	645.734191913075	25.4641839463099	Root559
OG0004672	26.1485382006766	0	31.3713541732399	35.8549388102684	0	0	Root559
OG0004684	436.011671857793	183.293488284286	516.420753313335	323.764745973319	385.927075635548	12.732091973155	Root559
OG0004686	151.418279348104	66.8773538334556	14.8812833898702	328.313506867159	5.0447983743209	5.87635014145614	Root559
OG0004693	0	0	35.3933226569887	18.1950435753601	0	244.847922560672	Root559
OG0004697	58.98623733641	309.617378858591	39.0130942923625	128.435601708424	1074.54205373035	2.93817507072807	Root559
OG0004751	0	2.47693903086873	0	24.8843978310072	0	582.7380556944	Root559
OG0004762	73.5807702856248	0	333.018990454393	66.6259683862451	52.9703829303694	692.429925001582	Root559
OG0004779	63.8510816528149	116.41613445083	195.065471461812	122.281395793229	269.896713026168	66.5986349365029	Root559
OG0004784	59.5943428759606	361.633098506834	139.160109537705	90.4400695363487	2.52239918716045	0.97939169024269	Root559
OG0004801	1944.11340994333	1223.60788124915	354.335423418261	1995.03301320419	638.166994351593	383.921542575134	Root559
OG0004802	180.607345246534	297.232683704247	536.932792580453	241.887049884199	847.52612688591	133.197269873006	Root559
OG0004803	0	0	0	29.968307065299	0	0	Root559
OG0004833	332.025624594637	408.69494009334	285.961959194533	311.188759972703	373.315079699746	102.836127475482	Root559
OG0004838	28.5809603588791	0	116.234889180338	9.09752178768005	0	0	Root559
OG0004841	301.620347617107	215.493695685579	507.170225800712	106.494519749902	867.705320383194	855.988337272111	Root559
OG0004849	82.7023533788841	9.9077561234749	12.8702991479959	102.480907196514	12.6119959358022	0	Root559
OG0004851	17.6350606469679	2.47693903086873	84.0591413103481	27.8277137034919	15.1343951229627	0	Root559
OG0004852	93.6482530907952	56.9695977099807	91.2986845810957	44.9524605979485	27.7463910587649	11.7527002829123	Root559
OG0004854	123.445424528775	79.2620489877992	150.823818140577	186.766770817667	559.972619549619	145.929361846161	Root559
OG0004856	72.3645592065236	54.4926586791119	61.1339209529804	94.7212562599629	0	0	Root559
OG0004860	65.0672927319161	2.47693903086873	53.089983985483	24.3492494905554	5.0447983743209	0	Root559
OG0004861	0	0	0	22.7438044692001	0	0.97939169024269	Root559
OG0004869	7423.1443212944	4181.07308410641	250.568636537545	10962.5137541545	2931.02785548044	829.544761635558	Root559
OG0004870	150.202068269003	99.077561234749	322.561872396647	139.406142687685	5.0447983743209	0	Root559
OG0004871	23.7161160424741	2.47693903086873	232.87197520905	111.846003154419	312.777499207895	912.793055306187	Root559
OG0004880	166.620917836869	299.709622735116	318.539903912898	423.8374856378	2529.96638472193	372.168842292222	Root559
OG0004882	64.4591871923655	272.46329339556	9.25052751262204	89.904921195897	5.0447983743209	0	Root559
OG0004946	0	0	16.4900707833697	65.0205233648898	2.52239918716045	0	Root559
OG0004949	0.608105539550618	0	0	10.7029668090354	426.285462630116	0	Root559
OG0004957	97.2968863280989	4.95387806173745	0	7.22450259609886	0	0	Root559
OG0004998	861.685549543226	2504.18536020828	39.4152911407374	231.184083075164	15.1343951229627	3.91756676097076	Root559
OG0004999	96.6887807885483	0	0	23.8141011501037	0	0.97939169024269	Root559
OG0005003	34.0539102148346	19.8155122469498	32.9801415667394	33.4467712782355	5.0447983743209	346.704658345912	Root559
OG0005010	346.620157543852	158.524097975598	400.990257829746	442.300103383386	620.51020004147	483.819494979889	Root559
OG0005061	159.931756901813	0	63.5471020432296	85.6237344722828	0	1.95878338048538	Root559
OG0005064	0	0	20.1098424187436	20.0680627669413	0	0.97939169024269	Root559
OG0005065	240.809793662045	59.4465367408494	12.468102299621	106.226945579676	244.672721154563	0.97939169024269	Root559
OG0005066	2395.32772028988	854.54396564971	1217.04766318236	2368.83412900975	1874.14259606021	1568.98548776879	Root559
OG0005067	108.850891579561	116.41613445083	35.3933226569887	58.0635949390168	7.56719756148134	1.95878338048538	Root559
OG0005068	159.931756901813	346.771464321622	374.445265837005	140.476439368589	1808.56021719404	1185.06394519365	Root559
OG0005070	6.6891609350568	0	63.1449051948548	29.4331587248472	2.52239918716045	317.322907638631	Root559
OG0005071	313.782458408119	1612.48730909554	1353.39239478144	343.030086229583	279.98630977481	598.408322738283	Root559
OG0005072	161.756073520464	42.1079635247683	156.8567708662	128.168027538198	189.179939037034	3.91756676097076	Root559
OG0005075	1556.14207571003	1986.50510275672	1310.35733200533	1686.51999493375	766.809352896776	1263.41528041307	Root559
OG0005076	0	0	19.7076455703687	16.3220243837789	0	0	Root559
OG0005077	51.0808653222519	94.1236831730116	71.1888421623522	6.42178008542121	0	0	Root559
OG0005078	25.540432661126	225.401451809054	60.3295272562307	56.9932982581133	0	193.919554668053	Root559
OG0005079	75.4050869042766	146.139402821255	135.942534750706	56.1905757474356	2.52239918716045	232.115830587517	Root559
OG0005081	0	64.4004148025869	8.84833066424716	1.07029668090354	0	0	Root559
OG0005082	283.377181430588	131.277768636042	165.302904682072	217.805374563869	7.56719756148134	7.83513352194152	Root559
OG0005099	544.862563437354	356.679220445096	485.451595988469	617.828759051566	360.703083763944	997.020740667058	Root559
OG0005104	626.348705737137	460.710659741583	0	1250.64167163578	27.7463910587649	7.83513352194152	Root559
OG0005105	1479.52077772665	354.202281414228	13.6746928447456	2777.41988694467	70.6271772404925	27.4229673267953	Root559
OG0005107	147.7696461108	210.539817623842	139.56230638608	127.632879197747	575.107014672582	9.7939169024269	Root559
OG0005109	32.8376991357334	2.47693903086873	8.84833066424716	54.3175565558544	2.52239918716045	0.97939169024269	Root559
OG0005117	701.753792641413	470.618415865058	505.963635255588	778.373261187096	50.447983743209	1265.37406379356	Root559
OG0005118	0	0	15.68567708662	11.7732634899389	0	0	Root559
OG0005119	215.269361000919	161.001037006467	342.67171481539	202.553646860994	191.702338224194	415.2620766629	Root559
OG0005122	307.701403012613	0	67.1668736786035	179.007119881116	196.747136598515	781.554568813666	Root559
OG0005126	661.618827031073	539.972708729382	623.40511498105	431.864710744576	20.1791934972836	775.67821867221	Root559
OG0005131	32.2295935961828	0	0	0	0	0	Root559
OG0005133	21.8917994238223	0	29.3603699313656	73.8504709823439	0	0	Root559
OG0005183	91.8239364721433	225.401451809054	61.1339209529804	61.2744849817274	332.956692705179	380.983367504406	Root559
OG0005192	41.351176689442	2.47693903086873	0	9.9002442983577	0	0	Root559
OG0005215	0	111.462256389093	0	36.1225129804943	5.0447983743209	0.97939169024269	Root559
OG0005237	52.2970764013532	0	195.065471461812	85.6237344722828	1016.52687242566	4.89695845121345	Root559
OG0005256	949.860852778065	921.421319483166	315.322329125899	1042.73654137027	1001.3924773027	15.670267043883	Root559
OG0005278	117.364369133269	388.87942784639	47.8614249566097	371.928096613979	15.1343951229627	114.588827758395	Root559
OG0005279	292.498764523847	235.309207932529	139.56230638608	158.403908773723	7.56719756148134	0	Root559
OG0005294	127.094057766079	126.323890574305	29.7625667797405	94.7212562599629	7.56719756148134	0.97939169024269	Root559
OG0005295	1336.00787039271	2501.70842117741	6606.08323455726	1199.53500512264	7289.73365089369	6008.5680196389	Root559
OG0005301	59.5943428759606	2.47693903086873	0	25.6871203416848	2.52239918716045	0	Root559
OG0005310	20.675588344721	49.5387806173745	28.9581730829907	34.517067959139	0	0	Root559
OG0005311	986.955290690653	943.713770760984	526.475674522706	853.561603020569	1001.3924773027	212.527996782664	Root559
OG0005312	46.216021005847	22.2924512778185	75.2108106461009	79.4695285570875	0	0.97939169024269	Root559
OG0005314	40.7430711498914	0	11.2615117544964	117.732634899389	2.52239918716045	0.97939169024269	Root559
OG0005319	0	66.8773538334556	6.83734642237281	5.35148340451768	0	0	Root559
OG0005320	100.337414025852	2.47693903086873	208.337967458183	25.1519720012331	686.092578907642	609.181631330953	Root559
OG0005327	96.6887807885483	22.2924512778185	38.6108974439876	32.1089004271061	403.583869945672	270.312106506982	Root559
OG0005391	163.580390139116	577.126794192413	752.510303309384	827.339334338433	1533.61870579355	2043.99045753649	Root559
OG0005405	208.580200065862	351.725342383359	174.955629043069	116.929912388711	5.0447983743209	1.95878338048538	Root559
OG0005414	65.0672927319161	0	7.64174011912255	23.5465269798778	0	1.95878338048538	Root559
OG0005428	18.2431661865185	0	69.1778579204778	36.1225129804943	0	0	Root559
OG0005432	0.608105539550618	29.7232683704247	128.702991479959	0	2239.89047819848	54.8459346535906	Root559
OG0005444	106.418469421358	2.47693903086873	39.4152911407374	53.5148340451768	519.614232555052	224.280697065576	Root559
OG0005460	252.971904453057	485.48005005027	272.689463198163	228.240767202679	7.56719756148134	3.91756676097076	Root559
OG0005472	313.174352868568	421.079635247683	132.322763115333	519.36146440844	274.941511400489	353.560400177611	Root559
OG0005510	24.3242215820247	0	55.5031650757322	45.4876089384002	0	128.300311421792	Root559
OG0005516	505.335703366564	567.219038068938	296.821274100655	499.025827471273	390.971874009869	1945.07189682198	Root559
OG0005522	0	0	15.2834802382451	0	0	0	Root559
OG0005523	74.1888758251754	0	399.381470436247	26.7574170225884	1183.00521877825	1336.86965718127	Root559
OG0005524	0.608105539550618	0	34.9911258086138	0	7.56719756148134	0	Root559
OG0005534	52.2970764013532	2.47693903086873	42.6328659277363	39.065828852979	0	0	Root559
OG0005540	172.093867692825	346.771464321622	253.786211324544	76.2586385143769	431.330261004437	805.059969379491	Root559
OG0005546	198.242405893502	2.47693903086873	816.861799049363	162.417521327111	1150.21402934516	314.384732567903	Root559
OG0005548	0.608105539550618	0	21.718629812243	9.09752178768005	2.52239918716045	286.961765241108	Root559
OG0005567	100.945519565403	2.47693903086873	12.0659054512461	16.054450213553	2.52239918716045	0	Root559
OG0005569	346.620157543852	423.556574278552	4890.31147939006	432.93500742548	1816.12741475552	314.384732567903	Root559
OG0005573	1047.76584464572	577.126794192413	190.239109281314	693.819823395717	32.7911894330858	192.94016297781	Root559
OG0005574	544.862563437354	331.909830136409	102.157999487217	457.284256916035	189.179939037034	613.099198091924	Root559
OG0005581	251.147587834405	185.770427315154	232.067581512301	374.871412486463	5.0447983743209	2.93817507072807	Root559
OG0005582	63.2429761132643	2.47693903086873	13.2724959963707	14.4490051921977	12.6119959358022	467.169836245763	Root559
OG0005592	192.769456037546	165.954915068205	53.8943776822327	221.283838776806	640.689393538754	140.053011704705	Root559
OG0005593	91.2158309325927	173.385732160811	187.42373134269	82.947992770024	355.658285389623	0.97939169024269	Root559
OG0005611	21.2836938842716	0	0	0.267574170225884	0	0	Root559
OG0005645	9.12158309325927	0	12.0659054512461	0	0	0	Root559
OG0005673	0	32.2002074012934	0	0	0	0	Root559
OG0005676	37.0944379125877	49.5387806173745	48.2636218049845	20.8707852776189	5.0447983743209	2.93817507072807	Root559
OG0005689	0	0	28.9581730829907	0	0	0	Root559
OG0005698	211.012622224064	386.402488815521	625.01390237455	220.213542095902	1006.43727567702	2060.64011627062	Root559
OG0005700	489.524959338248	262.555537272085	517.627343858459	356.408794740877	131.164757732343	9.7939169024269	Root559
OG0005705	156.283123664509	0	0	165.09326302937	5.0447983743209	4.89695845121345	Root559
OG0005730	0	0	18.5010550252441	33.9819196186872	0	0	Root559
OG0005741	35.2701212939359	71.831231895193	12.0659054512461	19.2653402562636	2.52239918716045	0	Root559
OG0005742	64.4591871923655	91.6467441421428	15.2834802382451	62.3447816626309	2.52239918716045	0.97939169024269	Root559
OG0005750	409.255028117566	222.924512778185	37.8065037472379	197.469737626702	15.1343951229627	581.758664004158	Root559
OG0005802	79.661825681131	56.9695977099807	43.839456472861	11.7732634899389	2.52239918716045	0	Root559
OG0005822	329.593202436435	225.401451809054	0	163.220243837789	5.0447983743209	285.982373550865	Root559
OG0005823	49.8646542431507	59.4465367408494	324.572856638521	80.0046768975393	0	0	Root559
OG0005824	144.729118413047	339.340647229015	138.757912689331	224.227154649291	15.1343951229627	238.971572419216	Root559
OG0005828	547.294985595556	1538.17913816948	1020.77560117542	707.466106077237	504.479837432089	488.716453431102	Root559
OG0005835	152.026384887655	54.4926586791119	0	63.1475041733086	7.56719756148134	0.97939169024269	Root559
OG0005840	0	0	28.153779386241	15.5193018731013	2.52239918716045	0	Root559
OG0005859	330.809413515536	0	173.346841649569	290.58554886531	981.213283805414	558.253263438333	Root559
OG0005872	0	0	44.2416533212358	43.8821639170449	0	0	Root559
OG0005876	2194.04478669863	2471.98515280699	1288.63870219309	2344.48487951919	433.852660191597	1287.90007266914	Root559
OG0005878	1579.25008621296	876.836416927529	244.535683811922	1772.14372940603	50.447983743209	494.592803572558	Root559
OG0005887	166.012812297319	257.601659210347	221.208266606179	155.193018731013	7.56719756148134	996.041348976815	Root559
OG0005889	55.3376040991063	136.23164669778	37.8065037472379	61.5420591519533	5.0447983743209	0	Root559
OG0005893	0	0	0	0	0	0	Root559
OG0005897	81.4861422997828	205.585939562104	103.766786880717	77.5965093655063	5.0447983743209	1.95878338048538	Root559
OG0005898	212.836938842716	108.985317358224	487.462580230344	282.825897928759	2.52239918716045	4.89695845121345	Root559
OG0005902	59.5943428759606	4.95387806173745	102.560196335592	89.904921195897	2.52239918716045	204.692863260722	Root559
OG0005903	0	0	54.6987713789825	6.6893542556471	0	1.95878338048538	Root559
OG0005904	0	49.5387806173745	26.5449919927415	32.9116229377837	2.52239918716045	0.97939169024269	Root559
OG0005906	26.7566437402272	0	0	0	0	0	Root559
OG0005907	106.418469421358	0	51.0789997436086	125.49228583594	2.52239918716045	0	Root559
OG0005922	96.0806752489977	0	12.8702991479959	12.8435601708424	2.52239918716045	0	Root559
OG0005923	72.3645592065236	2.47693903086873	80.0371728265993	197.202163456476	590.241409795545	13.7114836633977	Root559
OG0005996	0	84.2159270495366	49.872409198484	31.3061779164284	0	0	Root559
OG0006033	29.7971714379803	96.6006222038803	64.7536925883543	28.0952878737178	0	0	Root559
OG0006040	63.8510816528149	0	0	5.88663174496944	0	0	Root559
OG0006045	69.3240315087705	138.708585728649	20.1098424187436	12.0408376601648	5.0447983743209	0.97939169024269	Root559
OG0006059	103.377941723605	4.95387806173745	120.256857664086	174.725933157502	5.0447983743209	0.97939169024269	Root559
OG0006068	0	39.6310244938996	10.8593149061215	16.5895985540048	0	0	Root559
OG0006071	0	0	74.808613797726	28.6304362141696	0	110.671260997424	Root559
OG0006085	31.0133825170815	0	79.2327791298496	22.7438044692001	0	0	Root559
OG0006137	71.1483481274223	113.939195419961	50.2746060468589	68.4989875778263	0	0	Root559
OG0006138	293.714975602949	153.570219913861	283.146581255909	283.361046269211	131.164757732343	322.219866089845	Root559
OG0006147	27.9728548193284	0	55.1009682273573	72.2450259609886	0	0	Root559
OG0006154	37.7025434521383	0	43.0350627761112	2.67574170225884	2.52239918716045	0.97939169024269	Root559
OG0006155	54.121393020005	2.47693903086873	24.5340077508671	37.9955321720755	0	309.48777411669	Root559
OG0006156	49.2565487036001	81.7389880186679	0	23.5465269798778	2.52239918716045	0	Root559
OG0006157	0	0	92.9074719745952	0	0	0	Root559
OG0006163	1247.83256715787	1570.37934557077	1704.5102434127	1346.43322457665	3269.02934655994	2799.10145071361	Root559
OG0006165	21.8917994238223	0	53.4921808338579	33.7143454484614	0	0	Root559
OG0006174	467.633159914425	307.140439827722	447.645092241232	329.383803548063	32.7911894330858	11.7527002829123	Root559
OG0006180	130.134585463832	0	124.68102299621	53.7824082154026	746.630159399492	0	Root559
OG0006184	65.6753982714668	2.47693903086873	103.766786880717	58.8663174496944	2.52239918716045	0.97939169024269	Root559
OG0006185	0	2.47693903086873	0	28.6304362141696	0	0	Root559
OG0006186	178.783028627882	52.0157196482432	26.5449919927415	228.775915543131	10.0895967486418	137.114836633977	Root559
OG0006197	149.593962729452	2.47693903086873	0	92.5806628981558	2.52239918716045	0	Root559
OG0006217	0.608105539550618	0	15.68567708662	36.1225129804943	247.195120341724	0.97939169024269	Root559
OG0006218	69.9321370483211	2.47693903086873	79.6349759782245	155.193018731013	2.52239918716045	247.7860976314	Root559
OG0006229	101.553625104953	74.3081709260617	53.4921808338579	119.338079920744	297.643104084933	1.95878338048538	Root559
OG0006231	0	0	21.3164329638682	16.054450213553	0	0	Root559
OG0006232	111.283313737763	2.47693903086873	172.140251104445	94.453682089737	438.897458565918	0	Root559
OG0006235	25.540432661126	61.9234757717181	71.1888421623522	27.0249911928143	7.56719756148134	0.97939169024269	Root559
OG0006236	695.672737245907	398.787183969865	514.40976907146	565.384221687293	723.928566715048	20.5672254950965	Root559
OG0006247	115.540052514617	163.477976037336	25.7405982959918	54.8527048963062	5.0447983743209	0	Root559
OG0006261	372.160590204978	297.232683704247	97.7338341550937	339.284047846421	146.299152855306	362.374925389795	Root559
OG0006267	54.7294985595556	32.2002074012934	56.307558772482	110.775706473516	5.0447983743209	0.97939169024269	Root559
OG0006273	1630.33095153521	1409.3783085643	732.802657739015	1084.47811192551	65.5823788661716	495.572195262801	Root559
OG0006274	0	24.7693903086872	89.6898971875963	9.09752178768005	234.583124405922	280.106023409409	Root559
OG0006277	449.998099267457	339.340647229015	1294.67165491871	659.035181266352	1911.97858386762	312.425949187418	Root559
OG0006278	3362.82363371492	2860.86458065338	156.8567708662	2839.22952026685	499.435039057769	32.3199257780088	Root559
OG0006282	360.606584953517	423.556574278552	137.149125295831	420.626595595089	196.747136598515	161.599628890044	Root559
OG0006283	147.7696461108	126.323890574305	42.6328659277363	143.419755241074	7.56719756148134	238.971572419216	Root559
OG0006304	153.850701506306	557.311281945463	273.896053743287	358.014239762233	15.1343951229627	643.460340489447	Root559
OG0006334	181.215450786084	222.924512778185	11.2615117544964	100.072739664481	499.435039057769	0.97939169024269	Root559
OG0006354	113.107630356415	0	62.340511498105	0	0	135.156053253491	Root559
OG0006366	1.21621107910124	0	10.8593149061215	29.1655845546213	0	13.7114836633977	Root559
OG0006383	159.323651362262	369.06391559944	76.8195980396004	217.805374563869	486.823043121966	4.89695845121345	Root559
OG0006389	275.47180941643	69.3542928643243	106.984361667716	232.254379756067	17.6567943101231	400.57120130926	Root559
OG0006396	0	0	15.2834802382451	0	0	0	Root559
OG0006405	83.3104589184347	0	0	68.7665617480521	0	0	Root559
OG0006411	0	0	23.3274172057425	13.3787085112942	0	0	Root559
OG0006441	730.942858539843	193.201244407761	611.339209529804	501.701569173532	1674.87306027454	622.893114994351	Root559
OG0006451	12.1621107910124	173.385732160811	90.494290884346	91.5103662172523	7.56719756148134	285.982373550865	Root559
OG0006513	30.4052769775309	0	5.22855902887332	54.0499823856285	2.52239918716045	0.97939169024269	Root559
OG0006524	60.2024484155112	126.323890574305	44.6438501696107	92.045514557704	10.0895967486418	251.703664392371	Root559
OG0006528	0	32.2002074012934	38.2087005956128	0.267574170225884	0	0	Root559
OG0006529	21.2836938842716	158.524097975598	130.713975721833	31.5737520866543	398.539071571351	7.83513352194152	Root559
OG0006534	220.134205317324	141.185524759517	58.3185430143563	134.322233453394	7.56719756148134	78.3513352194152	Root559
OG0006535	451.822415886109	138.708585728649	703.040090959275	239.478882352166	2746.89271481773	1438.72639296651	Root559
OG0006546	11.5540052514617	0	64.3514957399794	86.4264569829605	0	4.89695845121345	Root559
OG0006548	207.972094526311	634.096391902394	272.287266349788	320.821430100835	577.629413859742	4.89695845121345	Root559
OG0006556	0	262.555537272085	119.050267118962	75.4559160036992	0	0.97939169024269	Root559
OG0006560	65.6753982714668	52.0157196482432	112.615117544964	48.6984989811109	580.151813046903	1.95878338048538	Root559
OG0006567	14.5945329492148	188.247366346023	83.2547476135983	51.9093890238215	5.0447983743209	0	Root559
OG0006568	40.1349656103408	106.508378327355	0	16.3220243837789	0	0.97939169024269	Root559
OG0006571	204.931566828558	66.8773538334556	93.3096688229701	106.226945579676	5.0447983743209	0.97939169024269	Root559
OG0006573	29.7971714379803	0	6.03295272562307	0.267574170225884	0	0	Root559
OG0006594	324.120252580479	91.6467441421428	187.825928191065	176.866526519309	105.940765860739	0.97939169024269	Root559
OG0006595	185.472189562939	314.571256920328	121.865645057586	207.102407754834	703.749373217765	526.912729350567	Root559
OG0006607	299.796030998455	84.2159270495366	0	516.418148535956	10.0895967486418	0	Root559
OG0006613	0.608105539550618	2.47693903086873	37.8065037472379	5.88663174496944	380.882277261228	0	Root559
OG0006616	0	59.4465367408494	25.3384014476169	99.5375913240288	0	0.97939169024269	Root559
OG0006618	212.836938842716	289.801866611641	107.788755364465	212.453891159352	7.56719756148134	246.806705941158	Root559
OG0006622	0	0	95.3206530648444	87.2291794936381	206.836733347157	33.2993174682514	Root559
OG0006625	4.86484431640494	0	34.9911258086138	41.473996385012	2.52239918716045	346.704658345912	Root559
OG0006644	57.1619207177581	49.5387806173745	0	74.3856193227957	0	1.95878338048538	Root559
OG0006658	0	32.2002074012934	56.307558772482	37.9955321720755	0	0.97939169024269	Root559
OG0006669	4.25673877685433	2.47693903086873	0	18.7301919158119	0	0.97939169024269	Root559
OG0006676	0	52.0157196482432	57.5141493176066	0	0	0	Root559
OG0006677	0	0	0.804393696749742	6.95692842587298	0	0	Root559
OG0006678	62.026765034163	0	65.558086285104	54.0499823856285	0	0	Root559
OG0006679	133.175113161585	175.862671191679	255.394998718043	96.8618496217699	2.52239918716045	182.16685438514	Root559
OG0006680	1112.83313737763	1030.40663684139	361.977163537384	1337.06812861874	348.091087828142	25.4641839463099	Root559
OG0006684	183.647872944287	195.678183438629	158.867755108074	217.270226223418	345.568688640981	3.91756676097076	Root559
OG0006685	166.012812297319	32.2002074012934	60.7317241046055	164.022966348467	5.0447983743209	297.735073833778	Root559
OG0006686	55.9457096386569	4.95387806173745	25.7405982959918	51.9093890238215	2.52239918716045	12.732091973155	Root559
OG0006687	18.2431661865185	96.6006222038803	46.654834411485	63.6826525137604	2.52239918716045	1.95878338048538	Root559
OG0006693	35.2701212939359	56.9695977099807	165.302904682072	259.279370948881	32.7911894330858	4.89695845121345	Root559
OG0006694	0	0	17.6966613284943	8.82994761745417	0	0	Root559
OG0006695	129.526479924282	314.571256920328	169.727070014196	92.5806628981558	10.0895967486418	342.787091584941	Root559
OG0006697	0	123.846951543436	41.4262753826117	33.7143454484614	0	0	Root559
OG0006707	49.2565487036001	121.370012512568	190.641306129689	28.6304362141696	310.255100020735	202.734079880237	Root559
OG0006754	159.323651362262	113.939195419961	1630.50602331173	151.982128688302	7309.91284439098	5117.32158151805	Root559
OG0006772	200.674828051704	203.109000531235	48.2636218049845	268.912041077013	7.56719756148134	12.732091973155	Root559
OG0006775	140.472379636193	69.3542928643243	97.3316373067188	73.5828968121181	2.52239918716045	1.95878338048538	Root559
OG0006790	0	0	5.6307558772482	7.75965093655063	0	0.97939169024269	Root559
OG0006844	27.9728548193284	2.47693903086873	19.3054487219938	11.505689319713	0	0	Root559
OG0006866	323.512147040929	213.01675665471	201.50062103581	395.474623593856	269.896713026168	2.93817507072807	Root559
OG0006953	463.984526677122	376.494732692046	104.168983729092	557.892144920968	1571.45469360096	149.846928607132	Root559
OG0006957	0	0	14.0768896931205	59.936614130598	343.046289453821	582.7380556944	Root559
OG0006994	499.254647971057	1022.97581974878	211.153345396807	424.105059808026	15.1343951229627	8.81452521218421	Root559
OG0006999	97.9049918676495	91.6467441421428	165.302904682072	118.535357410067	126.119959358022	348.663441726397	Root559
OG0007100	10492.8610849459	11683.7214086078	1200.95978924737	15821.9282596267	3132.81979045328	2632.60486337235	Root559
OG0007102	244.458426899348	312.094317889459	101.755802638842	503.039440024662	10.0895967486418	202.734079880237	Root559
OG0007105	0	0	9.65272436099691	0	0	0	Root559
OG0007111	18.8512717260692	0	41.8284722309866	1.87301919158119	0	0	Root559
OG0007118	138.648063017541	279.894110488166	4.82636218049845	108.367538941483	0	0.97939169024269	Root559
OG0007122	134.391324240687	0	71.5910390107271	104.086352217869	0	0	Root559
OG0007171	20.0674828051704	0	56.307558772482	92.8482370683817	5.0447983743209	0	Root559
OG0007178	2.43242215820247	2.47693903086873	877.593523153969	0.267574170225884	829.869332575787	619.954939923623	Root559
OG0007187	55.9457096386569	42.1079635247683	0	32.6440487675578	0	0.97939169024269	Root559
OG0007207	5.47294985595556	49.5387806173745	0	28.0952878737178	2.52239918716045	0.97939169024269	Root559
OG0007218	3114.71657357827	2036.04388337409	143.182078021454	3981.77122713138	320.344696769377	707.120800355222	Root559
OG0007225	15.2026384887655	9.9077561234749	12.0659054512461	21.1383594478448	0	0	Root559
OG0007236	30.4052769775309	0	0	16.054450213553	0	0	Root559
OG0007238	0	7.43081709260618	0	10.4353926388095	0	0	Root559
OG0007239	0	0	0	1.07029668090354	0	0	Root559
OG0007240	248.107060136652	61.9234757717181	44.6438501696107	332.059545250322	5.0447983743209	2.93817507072807	Root559
OG0007241	0	0	76.4174011912255	9.9002442983577	0	0	Root559
OG0007246	17.6350606469679	0	31.3713541732399	60.7393366412756	0	1.95878338048538	Root559
OG0007248	131.350796542934	113.939195419961	188.22812503944	75.7234901739251	2.52239918716045	333.972566372757	Root559
OG0007249	12.1621107910124	0	100.951408942093	0.267574170225884	0	0.97939169024269	Root559
OG0007250	35.2701212939359	200.632061500367	52.6877871371081	166.966282220952	0	1.95878338048538	Root559
OG0007254	1167.56263593719	193.201244407761	359.16178559876	2689.12041077013	58.0151813046903	659.13060753333	Root559
OG0007255	1944.11340994333	1971.64346857151	3249.75053486896	2464.89325612084	4840.4840401609	3652.15161291499	Root559
OG0007256	0	0	31.7735510216148	0	0	0	Root559
OG0007257	195.201878195748	74.3081709260617	252.981817627794	166.966282220952	549.883022800978	107.733085926696	Root559
OG0007258	129.526479924282	141.185524759517	68.3734642237281	50.0363698322403	0	0	Root559
OG0007259	65.6753982714668	4.95387806173745	472.983493688848	146.630645283784	701.226974030604	154.743887058345	Root559
OG0007260	0	66.8773538334556	79.6349759782245	33.9819196186872	0	0	Root559
OG0007261	88.1753032348396	173.385732160811	73.6020232526014	70.6395809396333	282.50870896197	384.900934265377	Root559
OG0007262	178.783028627882	79.2620489877992	63.1449051948548	111.310854813968	0	0	Root559
OG0007264	99.1212029467508	66.8773538334556	3.61977163537384	186.766770817667	2.52239918716045	1.95878338048538	Root559
OG0007265	38.3106489916889	136.23164669778	33.3823384151143	68.4989875778263	229.538326031601	0	Root559
[truncated: 732 more rows]
