# Supplementary material for: Genome-resolved metatranscriptomics reveals conserved root colonization determinants in a synthetic microbiota
Source: Nat Commun. 2023 Dec 13;14:8274. doi: 10.1038/s41467-023-43688-z (PMC10719396; doi:10.1038/s41467-023-43688-z)
Supplement: Supplementary file 11 — Source Data [file 41467_2023_43688_MOESM11_ESM.zip › Source Data/Main_figures/figure3/figures_b-c/Root101_normcounts_MvsR.csv]

	NumReads_A.sf	NumReads_B.sf	NumReads_Bpre.sf	NumReads_C.sf	NumReads_D.sf	NumReads_E.sf	Strain
OG0000000	62.2938645015379	221.884080313775	36.9651994779285	2.69843667378163	1.36662847602845	144.450368779804	Root101
OG0000001	0	0	16.1003979948311	25.6351484009255	0	0	Root101
OG0000002	0	0	11.8288638329371	0	0	0	Root101
OG0000003	0	0	13.4717615875117	0	0	0	Root101
OG0000004	0	0	3.77866483552158	0	0	0	Root101
OG0000005	0	0	6.40730124284095	0	0	0	Root101
OG0000006	58.1409402014353	19.2942678533717	45.343978026259	1.34921833689081	0	56.2409222708254	Root101
OG0000007	103.823107502563	156.497950366237	160.839690172853	25.6351484009255	0.911085650685631	198.915261926288	Root101
OG0000008	0	0	0	0	0	0	Root101
OG0000009	0	19.2942678533717	4.76440348826634	56.6671701494142	0	0	Root101
OG0000010	0	0	7.88590922195809	0	0	0	Root101
OG0000011	16.6116972004101	18.2223640837399	2.62863640731936	0	0	0	Root101
OG0000012	118.358342552922	371.950608062221	72.7803705276548	296.828034115979	0.911085650685631	0	Root101
OG0000013	52.9497848263072	99.6870505757538	46.9868757808336	155.160108742444	0	0.296004854056976	Root101
OG0000014	30.1087011757433	18.2223640837399	30.3936084596301	1.34921833689081	0.455542825342816	119.289956184961	Root101
OG0000015	169.231665229178	385.885357067434	26.4506538486511	267.145230704381	1.36662847602845	0.592009708113951	Root101
OG0000016	136.008270828358	83.6084940312774	100.709632355423	70.1593535183223	56.0317675171663	46.7687669410021	Root101
OG0000018	71.6379441767686	1.07190376963176	30.722188010545	86.3499735610121	35.9878832020824	0.296004854056976	Root101
OG0000019	3.11469322507689	0	18.4004548512355	80.9531002134488	0	0	Root101
OG0000020	145.352350503588	427.689604083073	171.354235802131	295.478815779088	172.195187979584	3.84806310274068	Root101
OG0000021	0	0	0	0	0	0	Root101
OG0000022	0	48.2356696334293	4.60011371280888	0	0	0	Root101
OG0000023	5.19115537512816	39.6604394763752	37.6223585797584	0	35.0767975513968	38.4806310274068	Root101
OG0000024	0	0	0	0	0	0	Root101
OG0000025	0	2.14380753926352	0	0	0	0	Root101
OG0000026	115.243649327845	12.8628452355811	0	45.8734234542877	43.2765684075675	0.296004854056976	Root101
OG0000027	52.9497848263072	82.5365902616456	4.60011371280888	1.34921833689081	0	0	Root101
OG0000028	0	17.1504603141082	5.25727281463872	9.4445283582357	0	0	Root101
OG0000030	1.03823107502563	0	12.1574433838521	0	90.1974794178775	1.1840194162279	Root101
OG0000031	80.9820238519992	6.43142261779057	36.1437506006412	45.8734234542877	20.9549699657695	0	Root101
OG0000032	0	0	22.0148299112997	0	0	63.6410436222498	Root101
OG0000033	0	0	4.27153416189396	0	0	0	Root101
OG0000034	24.9175458006152	55.7389960208516	29.2435800314279	76.9054452027764	69.6980522774508	0	Root101
OG0000035	0	15.0066527748447	14.1289206893416	1.34921833689081	0	0	Root101
OG0000036	0	0	98.2452857235612	0	0	0	Root101
OG0000037	0	0	11.1717047311073	0	0	0	Root101
OG0000038	0	24.6537867015305	0	62.0640434969774	0	0	Root101
OG0000039	0	0	59.637188491058	94.445283582357	0	0	Root101
OG0000040	0	30.0133055496893	39.4295461097904	0	0.455542825342816	0.296004854056976	Root101
OG0000041	0	39.6604394763752	22.3434094622146	22.9367117271438	50.1097107877097	0	Root101
OG0000042	0	0	6.40730124284095	0	0	0	Root101
OG0000043	0	0	69.0017056921333	0	0	0	Root101
OG0000044	0	32.1571130889528	0	0	0	0	Root101
OG0000046	0	0	24.4791765431616	0	68.7869666267652	0	Root101
OG0000047	40.4910119259996	41.8042470156387	131.92468969234	124.128086993955	0.911085650685631	1.77602912434185	Root101
OG0000048	0	60.0266110993786	13.1431820365968	26.9843667378163	0	0	Root101
OG0000051	16.6116972004101	31.0852093193211	27.9292618277682	16.1906200426898	0	110.705815417309	Root101
OG0000052	0	0	43.7010802716844	0	0	0	Root101
OG0000053	0	42.8761507852705	27.9292618277682	0	94.2973648459628	0	Root101
OG0000054	0	4.28761507852705	0	0	0	0.296004854056976	Root101
OG0000055	0	41.8042470156387	0	0	66.0537096747083	0	Root101
OG0000056	0	0	0	0	0	0	Root101
OG0000058	87.211410302153	0	17.5790059739482	126.826523667736	81.0866229110212	0	Root101
OG0000059	0	0	0	32.3812400853795	0	0	Root101
OG0000060	0	0	0	0	0	0	Root101
OG0000061	0	10.7190376963176	0	0	0	0	Root101
OG0000062	0	0	0	0	0	0	Root101
OG0000063	0	0	0	0	0	0	Root101
OG0000064	0	0	0	31.0320217484887	0	0	Root101
OG0000065	0	0	2.79292618277682	0	0	0	Root101
OG0000066	0	0	0	0	0	0	Root101
OG0000067	0	26.797594240794	7.06446034467079	0	0	0	Root101
OG0000068	0	30.0133055496893	10.1859660783625	31.0320217484887	25.9659410445405	0	Root101
OG0000069	0	0	0	0	0	0	Root101
OG0000070	0	27.8694980104258	6.57159101829841	0	0.455542825342816	0	Root101
OG0000071	46.7203983761534	123.268933507653	68.6731261412183	1.34921833689081	95.2084504966485	68.6731261412183	Root101
OG0000072	0	9.64713392668585	10.35025585382	0	0	0	Root101
OG0000073	0	0	9.03593765016031	0	0	0	Root101
OG0000074	0	0	4.1072443864365	0	0	0	Root101
OG0000076	0	0	0	68.8101351814315	0	0	Root101
OG0000077	0	1.07190376963176	29.9007391332577	0	0	38.4806310274068	Root101
OG0000078	0	0	0	0	0	0	Root101
OG0000079	0	0	0	0	0	0	Root101
OG0000080	0	23.5818829318987	0	0	0	0	Root101
OG0000081	0	0	5.09298303918126	0	0	0	Root101
OG0000082	0	0	0	0	0	0	Root101
OG0000083	0	25.7256904711623	0	87.6991918979029	0	0	Root101
OG0000084	49.8350916012303	31.0852093193211	21.1933810340124	53.9687334756325	0	0	Root101
OG0000085	0	0	8.70735809924539	0	0	0	Root101
OG0000086	0	0	0	0	0	0	Root101
OG0000087	0	22.509979162267	7.22875012012825	0	0	0	Root101
OG0000088	0	0	0	0	0	0	Root101
OG0000089	0	16.0785565444764	65.2230408566117	0	107.052563955562	19.5363203677604	Root101
OG0000090	0	0	17.5790059739482	1.34921833689081	0	0	Root101
OG0000091	0	13.9347490052129	9.36451720107523	71.5085718552131	0	0	Root101
OG0000092	0	155.426046596605	3.61437506006412	1.34921833689081	0	0	Root101
OG0000093	0	58.9547073297469	3.94295461097904	58.016388486305	0	0	Root101
OG0000094	0	0	0	0	0	0	Root101
OG0000095	2.07646215005126	0	11.9931536083946	0	0.455542825342816	54.7608980005405	Root101
OG0000097	0	0	0	0	0	0	Root101
OG0000098	0	36.4447281674799	24.4791765431616	0	0.911085650685631	108.337776584853	Root101
OG0000099	0	0	4.27153416189396	0	0	0	Root101
OG0000100	0	0	5.25727281463872	0	0	0	Root101
OG0000101	0	0	0	0	0	0	Root101
OG0000102	0	56.8108997904833	23.8220174413317	1.34921833689081	0	0	Root101
OG0000103	50.8733226762559	0	0	0	0	0	Root101
OG0000106	0	0	0	0	0	0	Root101
OG0000107	39.452780850974	0	7.88590922195809	0	0.455542825342816	66.6010921628195	Root101
OG0000109	0	30.0133055496893	16.5932673212035	55.3179518125234	0	0	Root101
OG0000111	0	18.2223640837399	11.3359945065648	2.69843667378163	0	0	Root101
OG0000112	0	41.8042470156387	0	56.6671701494142	0	0	Root101
OG0000113	0	34.3009206282164	0	0	0	0	Root101
OG0000114	0	0	0	0	0	0	Root101
OG0000115	0	0	7.39303989558571	0	0	0	Root101
OG0000117	0	0	0.49286932637238	0	0	0	Root101
OG0000118	0	0	1.97147730548952	0	0	0	Root101
OG0000119	0	0	9.69309675199015	33.7304584222703	0	0.296004854056976	Root101
OG0000120	0	0	0	0	0	0	Root101
OG0000121	0	46.0918620941657	12.6503127102244	0	0	0	Root101
OG0000122	38.4145497759484	40.7323432460069	9.36451720107523	63.4132618338682	92.4751935445916	0.296004854056976	Root101
OG0000123	0	0	0	0	0	0	Root101
OG0000124	0	0	2.79292618277682	0	61.4982814212801	0	Root101
OG0000125	0	43.9480545549022	19.2219037285228	0	0	0	Root101
OG0000126	0	0	0	0	0	0	Root101
OG0000127	0	0	7.72161944650063	0	0	0	Root101
OG0000128	65.4085577266148	19.2942678533717	40.9081540889076	72.8577901921039	0	0	Root101
OG0000129	0	0	0	0	0	0	Root101
OG0000130	0	0	0	0	0	0	Root101
OG0000131	49.8350916012303	35.3728243978481	21.5219605849273	0	0	0.592009708113951	Root101
OG0000132	0	0	0	0	0	0	Root101
OG0000133	0	0	69.4945750185056	14.841401705799	0	0	Root101
OG0000134	0	0	4.43582393735142	0	0	0	Root101
OG0000135	0	13.9347490052129	14.4575002402565	0	0	0	Root101
OG0000136	26.9940079506664	0	18.8933241776079	0	56.0317675171663	0.296004854056976	Root101
OG0000137	0	0	0	0	0	0	Root101
OG0000138	0	24.6537867015305	180.554463227749	1.34921833689081	90.1974794178775	0.296004854056976	Root101
OG0000139	0	0	23.0005685640444	0	0	66.3050873087625	Root101
OG0000140	0	0	0	0	0	0	Root101
OG0000141	0	21.4380753926352	0	0	0	0.296004854056976	Root101
OG0000143	0	0	0	0	0	0	Root101
OG0000144	0	0	0	0	0	0	Root101
OG0000145	0	0	0	0	0	0	Root101
OG0000146	0	0	0	0	0	0	Root101
OG0000148	0	0	0	0	0	0	Root101
OG0000149	0	0	7.06446034467079	0	0	0	Root101
OG0000151	0	0	4.43582393735142	0	0	0	Root101
OG0000152	0	0	13.9646309138841	0	0	0	Root101
OG0000153	0	0	0	0	0	0	Root101
OG0000154	0	0	0	0	0	0	Root101
OG0000155	0	0	9.85738652744761	0	0	0	Root101
OG0000156	0	0	5.75014214101111	0	0	0	Root101
OG0000158	0	0	2.62863640731936	94.445283582357	0	0	Root101
OG0000160	0	0	5.91443191646857	0	0	28.1204611354127	Root101
OG0000161	0	1.07190376963176	6.90017056921333	0	0	0	Root101
OG0000162	0	0	3.12150573369174	0	0	0	Root101
OG0000163	0	0	3.45008528460666	0	0	0	Root101
OG0000164	0	0	9.03593765016031	0	0	0	Root101
OG0000165	0	0	0	0	0	0	Root101
OG0000166	0	0	0	0	0	0	Root101
OG0000167	0	0	0	21.587493390253	0	0	Root101
OG0000169	6.22938645015379	46.0918620941657	20.3719321567251	4.04765501067244	101.586050051448	132.610174617525	Root101
OG0000170	0	0	0	0	0	0	Root101
OG0000171	0	0	11.8288638329371	0	0	0	Root101
OG0000173	0	0	0	0	0	0	Root101
OG0000176	0	0	4.43582393735142	0	0	0	Root101
OG0000177	0	0	0	1.34921833689081	0	0	Root101
OG0000178	0	17.1504603141082	4.9286932637238	0	0	0	Root101
OG0000179	0	0	42.5510518434822	0	0	0	Root101
OG0000180	0	46.0918620941657	0	0	0	0.296004854056976	Root101
OG0000182	0	46.0918620941657	0	0	0	0	Root101
OG0000183	0	0	20.8648014830974	0	0	0	Root101
OG0000184	0	0	0.657159101829841	0	0	0	Root101
OG0000185	0	16.0785565444764	0	0	0	0	Root101
OG0000186	0	0	1.31431820365968	0	0	0	Root101
OG0000187	0	0	0	0	0	0	Root101
OG0000188	0	0	4.60011371280888	0	0	0	Root101
OG0000189	0	0	0	0	0	0	Root101
OG0000190	0	61.0985148690104	4.76440348826634	1.34921833689081	0	114.55387852005	Root101
OG0000191	0	0	0	0	0	0	Root101
OG0000192	0	0	0	0	0	0	Root101
OG0000193	0	15.0066527748447	6.07872169192603	0	0	0	Root101
OG0000194	0	0	3.2857955091492	0	0	0	Root101
OG0000195	0	0	0	0	0	0	Root101
OG0000196	0	0	79.6805410968682	1.34921833689081	95.2084504966485	0	Root101
OG0000197	0	10.7190376963176	1.6428977545746	36.428895096052	0	0	Root101
OG0000198	0	0	0	0	0	0	Root101
OG0000200	0	0	4.43582393735142	56.6671701494142	0	0	Root101
OG0000201	64.3703266515891	72.8894563349598	110.074149556498	0	0.455542825342816	33.4485485084382	Root101
OG0000202	25.9557768756408	0	0	0	0	0	Root101
OG0000203	0	0	0	60.7148251600866	0	0	Root101
OG0000204	0	0	5.42156259009619	0	0	0	Root101
OG0000205	0	0	0	0	0	0	Root101
OG0000206	0	0	0	0	92.0196507192488	0.592009708113951	Root101
OG0000208	0	0	11.5002842820222	0	85.1865083391065	0	Root101
OG0000209	0	0	0	0	0	0	Root101
OG0000211	0	0	0	0	0	0	Root101
OG0000213	0	0	11.9931536083946	40.4765501067244	0	0	Root101
OG0000214	0	0	0	0	0	0	Root101
OG0000215	0	0	45.1796882508015	0	0	0	Root101
OG0000216	0	0	1.31431820365968	0	0	0	Root101
OG0000217	0	0	0	0	0	0	Root101
OG0000219	0	0	18.4004548512355	95.7945019192478	0	123.138019287702	Root101
OG0000220	30.1087011757433	20.3661716230035	62.9229840002072	0	0	2.66404368651278	Root101
OG0000222	0	0	54.7084952273342	0	61.4982814212801	0.296004854056976	Root101
OG0000223	0	38.5885357067434	5.58585236555365	0	0	33.4485485084382	Root101
OG0000224	0	10.7190376963176	18.7290344021505	0	0	0	Root101
OG0000226	0	0	5.58585236555365	0	0	0	Root101
OG0000227	0	0	8.87164787470285	0	0	0	Root101
OG0000228	0	0	0	0	0	0	Root101
OG0000229	0	25.7256904711623	0	26.9843667378163	0	0	Root101
OG0000230	0	0	0	53.9687334756325	0	0.296004854056976	Root101
OG0000231	80.9820238519992	0	17.4147161984908	0	0	0	Root101
OG0000232	1.03823107502563	0	6.24301146738348	0	93.84182202062	0.296004854056976	Root101
OG0000233	0	16.0785565444764	4.76440348826634	1.34921833689081	0	0	Root101
OG0000234	58.1409402014353	26.797594240794	1.15002842820222	62.0640434969774	0	0	Root101
OG0000235	0	0	9.36451720107523	0	0	0	Root101
OG0000236	0	18.2223640837399	7.72161944650063	48.5718601280693	0	0	Root101
OG0000240	1.03823107502563	0	3.12150573369174	13.4921833689081	96.5750789726769	0.296004854056976	Root101
OG0000241	0	0	14.293210464799	32.3812400853795	0	0	Root101
OG0000242	0	0	0.16428977545746	0	0	0	Root101
OG0000243	0	0	0	0	0	0	Root101
OG0000244	0	20.3661716230035	21.6862503603847	63.4132618338682	0	0	Root101
OG0000245	30.1087011757433	0	0	0	0	0	Root101
OG0000246	0	0	0	0	0	0	Root101
OG0000247	0	0	0	0	0	0	Root101
OG0000249	0	0	4.60011371280888	0	0	0	Root101
OG0000250	0	0	4.60011371280888	0	0	0	Root101
OG0000251	0	0	0	0	0	0	Root101
OG0000252	0	0	0	0	0	0	Root101
OG0000253	0	41.8042470156387	28.4221311541406	2.69843667378163	0.455542825342816	0	Root101
OG0000254	0	0	0	0	0	0	Root101
OG0000255	0	22.509979162267	63.4158533265796	0	0	0	Root101
OG0000256	0	0	0	0	0	0	Root101
OG0000257	0	0	0	0	0	0	Root101
OG0000259	0	0	0	0	0	0	Root101
OG0000260	0	0	0	0	0	0	Root101
OG0000261	0	0	0	0	0	0	Root101
OG0000262	0	0	8.05019899741555	0	0	0	Root101
OG0000264	0	0	0	0	0	0	Root101
OG0000265	0	0	0	0	0	0	Root101
OG0000266	0	0	8.87164787470285	0	0	0	Root101
OG0000268	0	0	0	0	0	0	Root101
OG0000269	0	10.7190376963176	71.9589216503675	0	89.7419365925347	0.296004854056976	Root101
OG0000270	0	0	7.88590922195809	0	0	0	Root101
OG0000271	42.5674740760509	0	4.27153416189396	0	0	0	Root101
OG0000272	0	0	0	0	30.5213692979687	0.296004854056976	Root101
OG0000273	0	0	0	0	33.7101690753684	0	Root101
OG0000274	0	0	0	0	0	0	Root101
OG0000276	0	27.8694980104258	33.6794039687793	0	10.4774849828848	0	Root101
OG0000277	0	0	0	0	0	0	Root101
OG0000278	0	0	1.15002842820222	0	0	0	Root101
OG0000279	0	0	0	0	0	0	Root101
OG0000280	0	0	0	0	0	0	Root101
OG0000283	0	0	19.5504832794378	0	3.18879977739971	57.7209465411102	Root101
OG0000284	31.1469322507689	77.1770714134868	5.09298303918126	37.7781134329428	104.774849828848	0.296004854056976	Root101
OG0000286	0	0	0	0	0	0	Root101
OG0000287	0	41.8042470156387	0	48.5718601280693	0	0	Root101
OG0000289	0	0	3.45008528460666	0	0	0	Root101
OG0000290	0	17.1504603141082	51.7512792690999	0	0	0.296004854056976	Root101
OG0000292	0	0	0	0	0	0	Root101
OG0000293	6.22938645015379	36.4447281674799	37.6223585797584	62.0640434969774	25.0548553938549	0	Root101
OG0000294	0	0	0	0	0	0	Root101
OG0000295	0	0	0	0	0	0	Root101
OG0000297	0	0	0	0	0	0	Root101
OG0000298	0	0	0	0	0	0	Root101
OG0000300	0	0	61.2800862456326	4.04765501067244	0	0	Root101
OG0000301	48.7968605262047	58.9547073297469	131.103240815053	0	0	0	Root101
OG0000302	0	0	5.58585236555365	0	0	0	Root101
OG0000303	0	0	0	0	0	0	Root101
OG0000304	0	0	6.73588079375587	0	0	0	Root101
OG0000305	0	0	0	0	0	0	Root101
OG0000306	0	0	0	0	0	0	Root101
OG0000309	94.4790278273324	23.5818829318987	10.1859660783625	64.7624801707591	0.455542825342816	52.6888640221417	Root101
OG0000310	0	0	0	0	0	0	Root101
OG0000311	0	0	0	0	0	0	Root101
OG0000313	17.6499282754357	0	69.8231545694206	0	0	43.5127135463754	Root101
OG0000314	0	0	0	0	0	0	Root101
OG0000316	0	0	0	0	0	0	Root101
OG0000317	0	0	0	0	0	0	Root101
OG0000318	0	37.5166319371116	5.25727281463872	0	0	0	Root101
OG0000319	1.03823107502563	0	22.3434094622146	0	1.36662847602845	114.257873665993	Root101
OG0000321	0	0	33.1865346424069	0	0	0	Root101
OG0000322	0	0	0	0	3.18879977739971	0	Root101
OG0000323	0	0	0	45.8734234542877	0	0	Root101
OG0000324	36.3380876258971	0	4.43582393735142	0	0	0	Root101
OG0000325	0	1.07190376963176	3.94295461097904	0	0	0	Root101
OG0000326	30.1087011757433	43.9480545549022	29.4078698068854	17.5398383795806	0	0	Root101
OG0000327	0	0	2.4643466318619	0	0	0	Root101
OG0000328	0	26.797594240794	3.12150573369174	0	0	0	Root101
OG0000329	0	0	0	0	0	0	Root101
OG0000330	0	0	9.20022742561777	0	0	0	Root101
OG0000331	35.2998565508715	0	0	62.0640434969774	0	0	Root101
OG0000332	0	13.9347490052129	0	0	0	0	Root101
OG0000333	0	0	0	0	0	0	Root101
OG0000334	363.380876258971	371.950608062221	79.1876717704958	333.256929212031	60.5871957705945	89.0974610711497	Root101
OG0000335	0	0	2.13576708094698	0	0	0	Root101
OG0000336	0	0	0	0	0	0	Root101
OG0000337	0	0	14.9503695666289	0	0	0	Root101
OG0000338	0	35.3728243978481	8.37877854833047	0	0.455542825342816	0	Root101
OG0000339	0	0	0	0	0.455542825342816	0	Root101
OG0000340	0	0	0	0	0	0	Root101
OG0000341	0	0	0	0	0	0	Root101
OG0000342	34.2616254758458	0	15.4432388930013	0	0	0	Root101
OG0000343	0	127.55654858618	0	37.7781134329428	0.455542825342816	0	Root101
OG0000344	0	0	11.5002842820222	0	0	0	Root101
OG0000345	0	0	14.4575002402565	0	0	0	Root101
OG0000347	0	0	0	0	0	0	Root101
OG0000348	90.3261035272299	132.916067434338	39.9224154361628	2.69843667378163	0	0.296004854056976	Root101
OG0000349	0	0	1.97147730548952	1.34921833689081	0	82.2893494278392	Root101
OG0000351	0	0	0	0	0	0	Root101
OG0000352	0	0	0	0	0	0	Root101
OG0000354	0	0	0	0	0	0	Root101
OG0000355	32.1851633257946	10.7190376963176	221.462617316656	0	182.217130137126	365.861999614422	Root101
OG0000356	50.8733226762559	40.7323432460069	0	0	0.455542825342816	0	Root101
OG0000359	15.5734661253845	41.8042470156387	3.45008528460666	0	90.1974794178775	0.296004854056976	Root101
OG0000360	0	17.1504603141082	16.7575570966609	33.7304584222703	0	0	Root101
OG0000361	0	0	8.37877854833047	0	0	0	Root101
OG0000362	0	0	0	0	0	0	Root101
OG0000363	1.03823107502563	22.509979162267	6.73588079375587	0	0.455542825342816	0	Root101
OG0000365	0	0	2.13576708094698	0	0	0	Root101
OG0000367	18.6881593504614	202.589812460403	42.3867620680247	74.2070085289947	54.6651390411379	0	Root101
OG0000368	0	27.8694980104258	0	0	0	0	Root101
OG0000369	0	0	0	0	0	0	Root101
OG0000370	0	0	0	0	0	0	Root101
OG0000371	0	0	0	0	0	0	Root101
OG0000372	0	0	0	0	0	3.25605339462673	Root101
OG0000373	0	0	7.06446034467079	0	0	0	Root101
OG0000374	0	0	0	0	0	0	Root101
OG0000375	0	0	18.564744626693	0	0.455542825342816	57.4249416870533	Root101
OG0000376	0	0	0	0	0	0	Root101
OG0000377	0	0	0	0	0	0	Root101
OG0000378	0	0	8.87164787470285	0	0	0	Root101
OG0000382	0	0	0	0	0	0	Root101
OG0000383	0	0	0	0	0	0	Root101
OG0000384	0	0	0	0	0	0	Root101
OG0000385	0	0	23.0005685640444	0	0	0	Root101
OG0000386	0	0	0	0	0	0	Root101
OG0000388	0	0	0	0	0	0	Root101
OG0000389	0	0	0	0	0	0	Root101
OG0000391	0	0	0	0	0	0	Root101
OG0000392	0	0	0	0	0	0	Root101
OG0000393	47.758629451179	0	0	0	0	0.296004854056976	Root101
OG0000394	0	54.6670922512198	64.8944613056968	0	0.455542825342816	84.657388260295	Root101
OG0000395	0	0	4.60011371280888	0	0	79.6253057413264	Root101
OG0000396	0	72.8894563349598	2.95721595823428	0	0	0	Root101
OG0000397	0	0	0	0	0	0	Root101
OG0000398	0	0	0	0	0	0	Root101
OG0000399	0	0	0	0	0	0	Root101
OG0000401	0	0	7.06446034467079	0	0	0	Root101
OG0000402	0	0	0	0	0	0	Root101
OG0000403	0	0	0	21.587493390253	0	0	Root101
OG0000405	0	1.07190376963176	3.45008528460666	45.8734234542877	0	44.6967329626033	Root101
OG0000406	45.6821673011278	0	0	0	0	0	Root101
OG0000407	102.784876427537	130.772259895075	168.889889170269	310.320217484887	0.911085650685631	49.136805773458	Root101
OG0000408	0	0	14.621790015714	0	0	0	Root101
OG0000409	0	0	0	0	0	0	Root101
OG0000413	0	0	5.42156259009619	0	0	0	Root101
OG0000415	0	0	5.58585236555365	0	0.911085650685631	0	Root101
OG0000417	0	0	0	0	0	0	Root101
OG0000418	0	0	5.09298303918126	0	0	0	Root101
OG0000419	0	0	0	0	0	0	Root101
OG0000420	0	0	7.06446034467079	0	0	0	Root101
OG0000421	0	0	0	0	0	0	Root101
OG0000422	0	0	0	0	0	0	Root101
OG0000423	0	0	3.94295461097904	0	0	0	Root101
OG0000424	0	0	5.75014214101111	0	0	0	Root101
OG0000426	0	0	0	0	0	0	Root101
OG0000427	33.2233944008202	27.8694980104258	3.45008528460666	0	0	0	Root101
OG0000428	0	0	0.985738652744761	0	0	0	Root101
OG0000429	64.3703266515891	41.8042470156387	4.27153416189396	0	0	0.296004854056976	Root101
OG0000430	0	19.2942678533717	0	0	0	0	Root101
OG0000432	0	0	0	0	0	0	Root101
OG0000433	0	0	10.0216763029051	0	0	0	Root101
OG0000434	0	0	0	0	0	0	Root101
OG0000435	0	0	0	0	0	0	Root101
OG0000436	0	0	11.8288638329371	35.0796767591612	42.8210255822247	0	Root101
OG0000438	0	0	0	0	0	0	Root101
OG0000440	0	0	0	0	0	0	Root101
OG0000442	0	0	0	0	0	0	Root101
OG0000443	50.8733226762559	0	0	0	0	0	Root101
OG0000444	0	0	0	0	0	0	Root101
OG0000445	0	30.0133055496893	0	0	0	0	Root101
OG0000446	0	0	0	0	0	0	Root101
OG0000447	0	0	12.8146024856819	0	0	0	Root101
OG0000449	0	46.0918620941657	23.8220174413317	0	0	0	Root101
OG0000450	0	0	2.13576708094698	0	0	0	Root101
OG0000451	0	0	0	0	0	0	Root101
OG0000452	0	0	0	0	0	0	Root101
OG0000453	0	0	0	0	0	0	Root101
OG0000454	0	0	3.45008528460666	0	0	0	Root101
OG0000455	0	0	16.5932673212035	82.3023185503396	0	0	Root101
OG0000457	0	0	0	0	0	0	Root101
OG0000458	0	0	0	0	0	0	Root101
OG0000459	0	0	0	0	0	0	Root101
OG0000460	0	0	0	0	0	0	Root101
OG0000462	0	38.5885357067434	1.97147730548952	0	0	0	Root101
OG0000463	0	0	0	0	0	0	Root101
OG0000464	0	0	0	0	0	0	Root101
OG0000465	60.2174023514866	0	0	0	0	0.296004854056976	Root101
OG0000466	0	0	0	0	93.3862791952772	0	Root101
OG0000467	2.07646215005126	0	0	0	0.455542825342816	99.7536358172008	Root101
OG0000468	0	0	42.7153416189396	0	0	0	Root101
OG0000469	30.1087011757433	0	0.16428977545746	0	0.455542825342816	0	Root101
OG0000470	0	0	1.31431820365968	0	0	0	Root101
OG0000471	0	40.7323432460069	0	0	0	0	Root101
OG0000474	0	0	0	0	0	0	Root101
OG0000475	0	0	0	0	0	0	Root101
OG0000476	0	0	0	0	0	0	Root101
OG0000477	0	32.1571130889528	36.6366199270136	0	0	0	Root101
OG0000478	0	0	0	0	0	0	Root101
OG0000479	0	0	0	0	0	0	Root101
OG0000480	26.9940079506664	0	2.62863640731936	0	0	0	Root101
OG0000481	0	0	3.45008528460666	0	0	0	Root101
OG0000482	0	23.5818829318987	9.85738652744761	0	0	0	Root101
OG0000484	0	0	0	0	0	0	Root101
OG0000486	0	0	0	0	0	0	Root101
OG0000488	0	0	0	0	0	0	Root101
OG0000489	19.726390425487	64.3142261779057	71.6303420994526	18.8890567164714	189.505815342611	194.77119396949	Root101
OG0000491	50.8733226762559	1.07190376963176	12.3217331593095	0	0	0.592009708113951	Root101
OG0000492	0	0	0	0	0	0	Root101
OG0000493	0	0	0	0	0	0	Root101
OG0000498	0	0	3.77866483552158	0	0	4.73607766491161	Root101
OG0000499	0	0	4.1072443864365	0	0	0	Root101
OG0000501	0	0	0	0	0	0	Root101
OG0000502	0	0	12.6503127102244	0	0	0	Root101
OG0000503	0	7.50332638742233	6.90017056921333	0	0	0	Root101
OG0000504	0	0	0	0	0	0	Root101
OG0000506	0	38.5885357067434	5.58585236555365	0	0	0	Root101
OG0000507	0	33.2290168585846	9.52880697653269	0	0	0	Root101
OG0000508	42.5674740760509	107.190376963176	0	45.8734234542877	0	0	Root101
OG0000509	0	27.8694980104258	0	0	0	0	Root101
OG0000510	0	0	4.9286932637238	0	0	0	Root101
OG0000511	0	0	7.06446034467079	0	0	0	Root101
OG0000512	0	0	0	0	0	0	Root101
OG0000513	0	0	12.486022934767	0	0	0	Root101
OG0000515	0	0	0	1.34921833689081	0	0	Root101
OG0000516	0	0	0.32857955091492	0	0	0	Root101
OG0000517	0	0	23.4934378904168	0	0	0	Root101
OG0000518	0	0	0	0	0	0	Root101
OG0000520	0	0	17.9075855248632	0	0	0	Root101
OG0000521	0	30.0133055496893	11.9931536083946	0	0	0	Root101
OG0000522	0	0	0	0	0	0	Root101
OG0000523	16.6116972004101	0	5.91443191646857	0	0	0	Root101
OG0000525	0	0	0	0	0	0	Root101
OG0000527	0	0	2.13576708094698	0	0	0	Root101
OG0000528	2.07646215005126	0	0	22.9367117271438	0	0	Root101
OG0000529	0	0	10.0216763029051	0	92.0196507192488	0	Root101
OG0000530	0	0	28.915000480513	0	0	0	Root101
OG0000532	0	0	0	2.69843667378163	0	0	Root101
OG0000533	1.03823107502563	62.1704186386422	20.8648014830974	95.7945019192478	0	50.3208251896859	Root101
OG0000534	0	0	0	0	0	0	Root101
OG0000536	0	0	0	0	0	0	Root101
OG0000537	0	0	1.47860797911714	0	0	0	Root101
OG0000538	0	15.0066527748447	7.22875012012825	0	0	0	Root101
OG0000539	0	53.5951884815881	2.62863640731936	0	0	0	Root101
OG0000541	0	0	0	0	0	0	Root101
OG0000542	0	0	0	0	0	0	Root101
OG0000543	0	0	0	0	0	0	Root101
OG0000544	0	0	0	0	0	0	Root101
OG0000545	0	0	0	0	0	0	Root101
OG0000546	0	0	4.60011371280888	0	0	0	Root101
OG0000547	0	0	0	0	0	0	Root101
OG0000548	0	0	5.91443191646857	0	0	0	Root101
OG0000550	0	0	0	0	0	0	Root101
OG0000551	0	0	9.69309675199015	0	0	0	Root101
OG0000552	0	0	0	0	0	0	Root101
OG0000553	0	41.8042470156387	0	0	0	0	Root101
OG0000554	0	62.1704186386422	11.8288638329371	53.9687334756325	0.911085650685631	0	Root101
OG0000555	0	0	0	0	0	0	Root101
OG0000557	0	0	0	0	0	0	Root101
OG0000558	0	0	3.94295461097904	0	0	2.36803883245581	Root101
OG0000560	0	0	0	0	0	0	Root101
OG0000561	38.4145497759484	0	0	0	0	0	Root101
OG0000562	36.3380876258971	0	0	0	0	0	Root101
OG0000565	0	0	0	0	0	0	Root101
OG0000566	0	0	5.42156259009619	0	0	0	Root101
OG0000567	0	0	3.12150573369174	95.7945019192478	0	0	Root101
OG0000568	0	0	0	0	0	78.4412863250985	Root101
OG0000569	0	0	0	0	0	0	Root101
OG0000570	67.485019876666	0	4.60011371280888	0	0	0	Root101
OG0000571	0	57.8828035601151	0	0	0	0.296004854056976	Root101
OG0000575	0	0	7.22875012012825	0	0	0	Root101
OG0000577	0	0	16.1003979948311	0	0	0	Root101
OG0000578	0	0	2.4643466318619	39.1273317698336	0	0.296004854056976	Root101
OG0000579	0	6.43142261779057	0.49286932637238	0	0	0	Root101
OG0000580	0	0	0	0	0	0	Root101
OG0000581	0	0	0	0	0	0	Root101
OG0000582	0	0	0	0	0	0	Root101
OG0000583	0	0	0	0	0	0	Root101
OG0000584	0	1.07190376963176	2.95721595823428	0	0	0	Root101
OG0000585	0	0	0	0	0	0	Root101
OG0000586	0	0	0	0	0	0	Root101
OG0000588	0	38.5885357067434	3.45008528460666	0	0	0	Root101
OG0000589	0	0	4.76440348826634	0	0	0	Root101
OG0000590	0	0	0	0	0	0	Root101
OG0000591	1.03823107502563	19.2942678533717	11.3359945065648	0	0	0	Root101
OG0000592	0	39.6604394763752	0	0	0	0	Root101
OG0000593	37.3763187009227	0	0	0	0	0.296004854056976	Root101
OG0000594	0	0	0	0	0	0	Root101
OG0000595	0	0	0	0	0	0	Root101
OG0000598	0	0	0	0	0	0	Root101
OG0000599	0	0	5.91443191646857	0	0	0	Root101
OG0000601	77.8673306269223	0	4.60011371280888	0	0.455542825342816	106.265742606454	Root101
OG0000602	0	0	0	0	0	0	Root101
OG0000603	0	75.0332638742233	0	0	0.455542825342816	0	Root101
OG0000604	0	0	0	0	0	0	Root101
OG0000605	0	0	0	0	0	0	Root101
OG0000607	1.03823107502563	0	11.8288638329371	0	0.455542825342816	130.538140639126	Root101
OG0000609	38.4145497759484	0	9.03593765016031	0	0	0	Root101
OG0000610	0	0	0	0	0	0	Root101
OG0000611	0	0	4.76440348826634	0	0	0	Root101
OG0000612	0	0	3.94295461097904	0	0	0	Root101
OG0000614	0	0	4.1072443864365	0	0	0	Root101
OG0000616	0	26.797594240794	3.45008528460666	0	0	0	Root101
OG0000619	0	0	4.60011371280888	0	0	0	Root101
OG0000620	0	0	0	0	0	0	Root101
OG0000621	0	0	0	0	0	0	Root101
OG0000622	0	0	0	0	0	0	Root101
OG0000623	0	11.7909414659494	5.75014214101111	0	0	0	Root101
OG0000624	0	0	5.25727281463872	0	0	0	Root101
OG0000626	0	1.07190376963176	0	0	0	0	Root101
OG0000627	0	0	5.09298303918126	0	0	0	Root101
OG0000628	0	0	0	0	0	0	Root101
OG0000629	0	25.7256904711623	15.6075286684587	0	0	0	Root101
OG0000630	0	0	11.0074149556498	0	0	0	Root101
OG0000633	0	35.3728243978481	5.42156259009619	0	0	0	Root101
OG0000634	0	0	0	0	0	0	Root101
OG0000635	0	0	0	0	0	0	Root101
OG0000636	0	0	0	0	0	0	Root101
OG0000637	0	0	3.94295461097904	0	0	0	Root101
OG0000639	0	0	2.4643466318619	80.9531002134488	0	67.1931018709335	Root101
OG0000641	0	6.43142261779057	0	0	0	0	Root101
OG0000642	0	0	0	0	0	2.07203397839883	Root101
OG0000644	0	6.43142261779057	0	0	0	0	Root101
OG0000645	1.03823107502563	0	24.8077560940765	53.9687334756325	117.074506113104	0	Root101
OG0000646	0	0	0	0	0	0	Root101
OG0000647	0	0	0	0	0	0	Root101
OG0000649	0	0	0	43.174986780506	0	2.36803883245581	Root101
OG0000650	0	0	0	0	0	0	Root101
OG0000653	0	0	0	0	0	0	Root101
OG0000654	0	0	0	0	0	0	Root101
OG0000656	0	0	0	0	0	0	Root101
OG0000657	0	0	0	0	0	0	Root101
OG0000659	0	0	89.3736378488583	0	0	0	Root101
OG0000660	0	0	0.821448877287301	0	0	0	Root101
OG0000661	0	0	7.22875012012825	0	0	124.618043557987	Root101
OG0000663	0	0	0	0	0	0	Root101
OG0000664	0	0	0.657159101829841	0	0	0	Root101
OG0000665	0	0	0	0	0	0	Root101
OG0000667	0	0	12.3217331593095	0	0	0	Root101
OG0000668	0	0	0	0	0	0	Root101
OG0000669	0	0	0	0	0	0	Root101
OG0000671	0	0	4.9286932637238	0	0	0	Root101
OG0000672	0	0	0	0	0	0	Root101
OG0000674	0	0	25.1363356449914	0	3.64434260274253	114.55387852005	Root101
OG0000675	28.032239025692	69.6737450260645	46.9868757808336	98.4929385930294	1.36662847602845	92.3535144657764	Root101
OG0000676	0	25.7256904711623	6.40730124284095	0	0.455542825342816	0	Root101
OG0000677	0	0	0	0	0	0	Root101
OG0000679	0	0	0	0	0	0	Root101
OG0000681	0	0	11.5002842820222	0	0	0	Root101
OG0000682	0	0	63.2515635511222	0	0	0	Root101
OG0000683	0	33.2290168585846	3.61437506006412	0	0	0.296004854056976	Root101
OG0000684	0	0	0	0	0	0	Root101
OG0000685	0	0	5.75014214101111	0	0	0	Root101
OG0000687	22.8410836505639	102.902761884649	225.07699237672	26.9843667378163	147.595875411072	52.9848688761986	Root101
OG0000688	0	0	0	0	0	0	Root101
OG0000689	2.07646215005126	0	5.09298303918126	0	0	123.730028995816	Root101
OG0000690	2.07646215005126	75.0332638742233	76.066166036804	0	66.5092525000511	62.1610193519649	Root101
OG0000693	0	0	0	0	0	0	Root101
OG0000695	0	0	4.27153416189396	0	0	0	Root101
OG0000697	0	11.7909414659494	0	0	0	0	Root101
OG0000698	0	0	0	0	0	0	Root101
OG0000699	0	0	0	0	0	0	Root101
OG0000700	0	31.0852093193211	3.12150573369174	0	0	0	Root101
OG0000701	0	80.3927827223821	4.9286932637238	87.6991918979029	0	0	Root101
OG0000703	0	24.6537867015305	6.73588079375587	0	0	0	Root101
OG0000704	0	0	0	0	0	0	Root101
OG0000705	0	0	0	0	0	0	Root101
OG0000706	0	0	0	0	0	0	Root101
OG0000707	0	0	0	0	0	0	Root101
OG0000708	0	39.6604394763752	0	0	0	0	Root101
OG0000709	0	0	3.94295461097904	0	0	0	Root101
OG0000710	38.4145497759484	9.64713392668585	21.5219605849273	1.34921833689081	91.1085650685631	1.1840194162279	Root101
OG0000711	78.905561701948	42.8761507852705	19.3861935039803	0	0.455542825342816	0	Root101
OG0000712	0	0	42.5510518434822	0	0	0	Root101
OG0000713	0	51.4513809423245	0	0	0	0	Root101
OG0000716	0	0	0	10.7937466951265	0	0	Root101
OG0000717	0	0	24.3148867677041	24.2859300640346	0	0	Root101
OG0000719	43.6057051510765	0	3.45008528460666	0	0	0	Root101
OG0000721	0	20.3661716230035	30.8864777860025	0	0	3.55205824868371	Root101
OG0000722	0	0	6.73588079375587	0	0	0	Root101
OG0000724	0	0	0	0	0	0	Root101
OG0000725	0	0	0	0	0	0	Root101
OG0000726	0	0	0	0	0	0	Root101
OG0000727	0	0	28.5864209295981	0	0	0	Root101
OG0000730	0	0	4.76440348826634	0	0	0	Root101
OG0000731	0	0	0	0	0	0	Root101
OG0000733	0	33.2290168585846	0	0	19.1327986643983	0	Root101
OG0000734	0	0	2.13576708094698	0	0	0	Root101
OG0000736	0	106.118473193544	19.5504832794378	124.128086993955	0.455542825342816	54.1688882924265	Root101
OG0000737	0	0	0	0	0	0	Root101
OG0000738	0	0	0	0	0	0	Root101
OG0000739	0	0	0	0	0	0	Root101
OG0000740	0	0	0	0	0	0	Root101
OG0000741	0	0	51.9155690445574	13.4921833689081	0	0	Root101
OG0000742	0	0	5.25727281463872	0	0	0	Root101
OG0000743	0	0	0	52.6195151387417	0.455542825342816	0	Root101
OG0000744	44.6439362261021	0	7.88590922195809	0	0	0	Root101
OG0000745	0	0	2.95721595823428	0	0	0	Root101
OG0000748	0	0	4.60011371280888	0	0	0	Root101
OG0000749	0	0	0	0	0	0	Root101
OG0000750	0	26.797594240794	23.1648583395019	0	0.455542825342816	83.4733688440671	Root101
OG0000751	0	0	0	0	0	0	Root101
OG0000754	0	15.0066527748447	1.80718753003206	36.428895096052	0	0	Root101
OG0000755	0	0	10.6788354047349	28.3335850747071	0	0	Root101
OG0000756	0	0	0	0	0	0	Root101
OG0000757	0	0	0	0	0	0	Root101
OG0000758	0	0	4.60011371280888	0	0	0	Root101
OG0000759	0	0	0	0	0	0	Root101
OG0000762	0	7.50332638742233	0	0	0	0	Root101
OG0000763	0	30.0133055496893	15.2789491175438	0	0	0	Root101
OG0000764	0	0	1.6428977545746	0	0	0	Root101
OG0000765	0	0	0	0	0	0	Root101
OG0000767	0	0	0	0	0	0	Root101
OG0000771	0	19.2942678533717	0	0	0	0	Root101
OG0000774	0	0	2.4643466318619	0	0	0	Root101
OG0000775	0	0	0	0	0	0	Root101
OG0000776	0	76.1051676438551	4.43582393735142	0	0	0	Root101
OG0000778	0	0	3.61437506006412	0	0	0	Root101
OG0000779	0	0	0	0	0	0	Root101
OG0000780	3.11469322507689	0	3.2857955091492	0	79.2644516096499	0	Root101
OG0000781	0	0	0	0	0	0	Root101
OG0000782	0	0	21.6862503603847	0	38.2655973287965	0.296004854056976	Root101
OG0000783	0	0	0	0	0	0	Root101
OG0000784	0	64.3142261779057	0	0	0	0	Root101
OG0000785	0	0	8.70735809924539	0	0	0	Root101
OG0000786	0	0	0	0	0	0	Root101
OG0000787	0	0	7.88590922195809	0	0	0	Root101
OG0000788	0	0	0	0	0	0	Root101
OG0000789	0	0	0	0	0	0	Root101
OG0000790	0	0	10.1859660783625	0	0	0	Root101
OG0000791	0	0	0	43.174986780506	0	0.296004854056976	Root101
OG0000793	0	0	0	0	0	0	Root101
OG0000794	0	0	0	0	0	0	Root101
OG0000795	0	0	0	0	0	0	Root101
OG0000799	0	0	3.61437506006412	26.9843667378163	0	0	Root101
OG0000800	0	0	0	0	0	0	Root101
OG0000801	0	0	3.12150573369174	0	0	0	Root101
OG0000802	0	0	4.43582393735142	0	0	0	Root101
OG0000803	0	0	0	0	0	0	Root101
OG0000805	0	0	0	0	0	0	Root101
OG0000806	0	0	0	0	0	0	Root101
OG0000807	0	0	11.6645740574797	43.174986780506	0	0	Root101
OG0000808	0	0	0	0	0	0	Root101
OG0000809	0	0	10.35025585382	0	0	0	Root101
OG0000811	0	0	0	0	0	0	Root101
OG0000812	0	0	2.95721595823428	0	0	0	Root101
OG0000813	0	0	2.62863640731936	39.1273317698336	0	0	Root101
OG0000814	0	0	23.8220174413317	0	0	0	Root101
OG0000815	0	0	0	0	0	0	Root101
OG0000816	32.1851633257946	9.64713392668585	14.621790015714	0	0	0	Root101
OG0000817	0	0	6.73588079375587	0	0	0	Root101
OG0000818	0	0	9.85738652744761	0	0	0	Root101
OG0000819	0	0	10.5145456292774	0	0	0	Root101
OG0000820	0	0	0	0	0	0	Root101
OG0000821	0	0	82.473467279645	0	0	0	Root101
OG0000822	1.03823107502563	0	15.4432388930013	1.34921833689081	0.455542825342816	98.8656212550299	Root101
OG0000823	0	0	1.80718753003206	0	0	0	Root101
OG0000825	66.4467888016404	12.8628452355811	5.25727281463872	0	0.455542825342816	0	Root101
OG0000826	0	0	0	0	0	0	Root101
OG0000827	0	0	5.91443191646857	0	0	0	Root101
OG0000828	0	0	0	0	0	0	Root101
OG0000829	0	0	0	0	0	0	Root101
OG0000833	0	0	2.79292618277682	0	0	0	Root101
OG0000834	0	39.6604394763752	22.6719890131295	51.2702968018509	30.0658264726258	0	Root101
OG0000835	0	0	0	0	0	0	Root101
OG0000836	0	0	0	0	0	0	Root101
OG0000837	0	27.8694980104258	0	0	0.455542825342816	0	Root101
OG0000840	0	0	0	0	0	0	Root101
OG0000841	65.4085577266148	0	0	0	0	0	Root101
OG0000842	0	0	0	0	0	0	Root101
OG0000844	0	0	0	0	0	0	Root101
OG0000846	0	16.0785565444764	0	0	0	0	Root101
OG0000847	0	0	0	0	0	0	Root101
OG0000848	0	0	0	0	0	0	Root101
OG0000849	49.8350916012303	11.7909414659494	2.62863640731936	0	0	0	Root101
OG0000850	0	0	0	0	0	0	Root101
OG0000851	1.03823107502563	1.07190376963176	6.24301146738348	0	0.455542825342816	74.5932232223578	Root101
OG0000852	0	19.2942678533717	0	0	0	0	Root101
OG0000853	0	0	0	0	0	0	Root101
OG0000854	0	0	7.39303989558571	0	0	0	Root101
OG0000855	0	0	0	0	0	0	Root101
OG0000856	39.452780850974	35.3728243978481	28.4221311541406	0	103.863764178162	3.84806310274068	Root101
OG0000857	0	0	0	0	0	0	Root101
OG0000858	0	0	0	0	0	0	Root101
OG0000859	0	0	0	0	0	0	Root101
OG0000860	32.1851633257946	91.1118204186997	6.07872169192603	102.540593603702	4.55542825342816	0.592009708113951	Root101
OG0000862	0	0	0	41.8257684436152	0	0	Root101
OG0000863	0	0	12.9788922611394	0	0	0	Root101
OG0000864	0	0	10.1859660783625	0	0	1.1840194162279	Root101
OG0000865	0	0	0	87.6991918979029	0	0	Root101
OG0000866	0	0	3.61437506006412	0	0	0	Root101
OG0000867	0	34.3009206282164	35.4865914988114	0	0.455542825342816	130.834145493183	Root101
OG0000868	0	55.7389960208516	21.6862503603847	0	77.4422803082787	0	Root101
OG0000870	0	0	25.6292049713638	1.34921833689081	1.36662847602845	173.162839623331	Root101
OG0000871	0	0	1.80718753003206	0	0	0	Root101
OG0000872	0	0	42.5510518434822	0	0	0	Root101
OG0000873	0	0	0	0	0	0	Root101
OG0000876	0	0	0	0	0	0	Root101
OG0000877	0	1.07190376963176	0	0	0	0	Root101
OG0000878	0	0	5.75014214101111	0	0	0	Root101
OG0000880	0	0	0	0	96.5750789726769	0.296004854056976	Root101
OG0000881	0	0	8.21448877287301	0	0	0	Root101
OG0000882	0	0	0	0	0	0	Root101
OG0000883	0	0	0	0	0	0	Root101
OG0000884	0	0	1.97147730548952	0	0	0	Root101
OG0000885	0	0	0	0	0	0	Root101
OG0000886	64.3703266515891	32.1571130889528	37.4580688043009	0	32.7990834246827	115.145888228164	Root101
OG0000887	0	0	5.58585236555365	0	0	0	Root101
OG0000888	0	0	0	0	0	0	Root101
OG0000889	0	32.1571130889528	4.43582393735142	18.8890567164714	0	0	Root101
OG0000890	0	0	0	0	0	0	Root101
OG0000891	0	0	4.76440348826634	0	0	0	Root101
OG0000892	0	0	0	0	0	0	Root101
OG0000893	0	0	0	39.1273317698336	0	0	Root101
OG0000894	0	0	0	0	0	0	Root101
OG0000895	0	0	0	0	0	0	Root101
OG0000896	2.07646215005126	20.3661716230035	16.7575570966609	1.34921833689081	76.0756518322502	125.506058120158	Root101
OG0000897	0	0	0	0	0	0	Root101
OG0000898	0	0	0	0	0	0	Root101
OG0000899	0	0	0.985738652744761	0	0	0	Root101
OG0000900	39.452780850974	42.8761507852705	149.996564992661	152.461672068662	230.504669623465	629.010314871073	Root101
OG0000901	0	0	9.03593765016031	0	0	0	Root101
OG0000902	0	0	0.32857955091492	0	0	0	Root101
OG0000904	0	0	0	0	0	0	Root101
OG0000906	0	0	0	0	0	0	Root101
OG0000907	0	0	0	0	0	0	Root101
OG0000909	0	8.57523015705409	0	0	0	0	Root101
OG0000910	0	34.3009206282164	15.7718184439162	0	0	0	Root101
OG0000911	0	0	0	0	0	0	Root101
OG0000912	0	0	3.12150573369174	0	0	0	Root101
OG0000913	0	0	0	0	0	0	Root101
OG0000914	0	0	0	0	0	0	Root101
OG0000916	0	0	0	0	0	0	Root101
OG0000917	0	0	0	0	0	0	Root101
OG0000918	0	0	11.0074149556498	0	0	0	Root101
OG0000919	0	0	4.1072443864365	0	0	0	Root101
OG0000920	0	0	0	0	0	0	Root101
OG0000921	0	0	0	0	0	0	Root101
OG0000922	0	0	0	0	0	0	Root101
OG0000923	0	0	30.3936084596301	0	0	0	Root101
OG0000924	0	0	0	0	0	0	Root101
OG0000925	0	27.8694980104258	0.821448877287301	0	0	0	Root101
OG0000926	0	126.484644816548	65.5516204075266	2.69843667378163	85.6420511644494	57.1289368329963	Root101
OG0000927	0	37.5166319371116	3.77866483552158	0	0	0	Root101
OG0000928	0	0	19.5504832794378	0	0	0.592009708113951	Root101
OG0000930	0	0	0	0	0	0	Root101
OG0000931	0	0	5.09298303918126	21.587493390253	0	0	Root101
OG0000932	0	0	0	0	0	0	Root101
OG0000933	0	0	0	0	0	0	Root101
OG0000934	0	0	4.27153416189396	0	0	0	Root101
OG0000935	69.5614820267173	1.07190376963176	49.9440917390679	0	44.6431968835959	26.0484271570139	Root101
OG0000936	0	19.2942678533717	10.5145456292774	0	0	5.32808737302556	Root101
OG0000937	0	0	22.507699237672	0	0	0	Root101
OG0000938	0	0	0	0	0	0	Root101
OG0000939	0	0	3.61437506006412	0	0	0	Root101
OG0000941	0	0	0	0	0	0	Root101
OG0000942	0	0	0	0	0	0	Root101
OG0000943	0	0	6.73588079375587	0	0	48.544796065344	Root101
OG0000944	66.4467888016404	0	6.57159101829841	0	0	0.296004854056976	Root101
OG0000945	5.19115537512816	34.3009206282164	156.239576460045	1.34921833689081	205.905357054953	183.523009515325	Root101
OG0000948	0	0	8.54306832378793	0	0	0	Root101
OG0000949	0	0	31.7079266632898	47.2226417911785	87.4642224658206	0	Root101
OG0000950	0	0	0	0	0	0	Root101
OG0000951	0	0	0	0	0	0	Root101
OG0000952	0	0	0	0	0	0	Root101
OG0000953	1.03823107502563	24.6537867015305	57.501421410111	28.3335850747071	0	102.121674649657	Root101
OG0000954	0	0	2.30005685640444	0	0	0	Root101
OG0000956	0	16.0785565444764	13.1431820365968	0	112.063535034333	0.592009708113951	Root101
OG0000957	0	0	5.58585236555365	0	0	0	Root101
OG0000958	0	0	35.3223017233539	0	0	0	Root101
OG0000959	0	0	0	0	0	0	Root101
OG0000960	0	0	0	45.8734234542877	0	0	Root101
OG0000961	0	0	0	0	0	0	Root101
OG0000962	0	0	0	0	0	0	Root101
OG0000963	0	0	0	0	0	0	Root101
OG0000964	0	0	23.1648583395019	35.0796767591612	0	0	Root101
OG0000965	0	0	0	0	0	0	Root101
OG0000966	0	0	2.13576708094698	0	0	0	Root101
OG0000967	0	0	0	0	0	0	Root101
OG0000968	0	0	15.1146593420863	0	0	0	Root101
OG0000969	0	0	0	0	0	0	Root101
OG0000970	0	0	0	0	0	0	Root101
OG0000971	0	1.07190376963176	14.4575002402565	64.7624801707591	57.3983959931948	0	Root101
OG0000972	0	0	0	0	0	0	Root101
OG0000973	0	0	0	0	0	0	Root101
OG0000974	0	0	4.43582393735142	0	0	0	Root101
OG0000975	0	2.14380753926352	25.9577845222787	51.2702968018509	0	0	Root101
OG0000976	0	0	0.49286932637238	0	0	0	Root101
OG0000977	0	82.5365902616456	36.8009097024711	0	0	2.66404368651278	Root101
OG0000978	70.5997131017429	27.8694980104258	17.7432957494057	0	0	0	Root101
OG0000979	0	84.6803978009091	94.7952004389545	128.175742004627	4.09988542808534	29.0084756975836	Root101
OG0000980	0	11.7909414659494	92.0022742561777	0	237.79335482895	107.153757168625	Root101
OG0000981	0	0	1.31431820365968	0	0	0	Root101
OG0000982	0	0	8.21448877287301	0	0	0	Root101
OG0000983	0	52.5232847119563	9.69309675199015	0	0	2.36803883245581	Root101
OG0000984	0	0	0.16428977545746	0	0	0	Root101
OG0000985	0	21.4380753926352	26.9435231750235	0	0	0	Root101
OG0000986	0	0	0	0	0	0	Root101
OG0000987	0	0	4.60011371280888	0	0	0	Root101
OG0000988	0	64.3142261779057	16.1003979948311	64.7624801707591	21.8660556164552	0.592009708113951	Root101
OG0000989	2.07646215005126	0	102.023950559083	2.69843667378163	50.1097107877097	227.923737623871	Root101
OG0000990	0	0	96.9309675199015	0	23.6882269178264	128.762111514784	Root101
OG0000991	1.03823107502563	90.0399166490679	253.499123530861	89.0484102347937	305.213692979687	248.940082261917	Root101
OG0000992	0	9.64713392668585	36.6366199270136	41.8257684436152	77.8978231336215	0	Root101
OG0000993	0	43.9480545549022	243.970316554328	0	48.7430823116813	0	Root101
OG0000994	1.03823107502563	0	93.9737515616672	58.016388486305	3.18879977739971	0	Root101
OG0000995	0	0	45.0153984753441	0	0	0	Root101
OG0000996	0	0	279.128328502225	0	0.911085650685631	2.36803883245581	Root101
OG0000997	14.5352350503588	0	181.540201880493	0	0	30.4884999678685	Root101
OG0000998	0	0	38.4438074570457	8.09531002134488	1.36662847602845	54.1688882924265	Root101
OG0000999	0	62.1704186386422	274.035345463044	0	39.632225804825	0.296004854056976	Root101
OG0001000	40.4910119259996	60.0266110993786	348.951483071645	1.34921833689081	0.455542825342816	0	Root101
OG0001001	0	0	258.592106570042	0	0	0	Root101
OG0001002	0	22.509979162267	57.830000961026	0	0	0	Root101
OG0001003	0	15.0066527748447	45.0153984753441	59.3656068231958	0.455542825342816	0	Root101
OG0001004	2.07646215005126	28.9414017800576	281.428385358629	0	0	0	Root101
OG0001005	0	0	53.558466799132	0	0	0	Root101
OG0001006	0	11.7909414659494	18.0718753003206	41.8257684436152	0	0	Root101
OG0001007	0	9.64713392668585	8.70735809924539	33.7304584222703	0.455542825342816	0	Root101
OG0001008	0	0	19.2219037285228	0	0	0	Root101
OG0001009	0	34.3009206282164	48.4654837599507	41.8257684436152	0	23.680388324558	Root101
OG0001010	0	1.07190376963176	27.4363925013958	0	0	0	Root101
OG0001011	0	12.8628452355811	85.7592627887942	1.34921833689081	124.363191318589	0.296004854056976	Root101
OG0001012	1.03823107502563	9.64713392668585	81.1591490759853	0	0	115.145888228164	Root101
OG0001013	21.8028525755383	0	13.8003411384267	9.4445283582357	0	0	Root101
OG0001014	0	34.3009206282164	5.91443191646857	0	0	0	Root101
OG0001015	0	0	0.985738652744761	0	4.09988542808534	0	Root101
OG0001016	0	0	0	0	0	0	Root101
OG0001017	0	70.7456487956962	5.09298303918126	0	0	0	Root101
OG0001018	2.07646215005126	86.8242053401727	283.399862664119	176.747602132697	265.125924349519	347.213693808832	Root101
OG0001019	0	0	0.32857955091492	0	0	0	Root101
OG0001020	0	0	0	0	0	0	Root101
OG0001021	0	0	0	0	0	0	Root101
OG0001022	0	0	16.1003979948311	0	0	0	Root101
OG0001023	0	0	0	0	0	0	Root101
OG0001024	65.4085577266148	25.7256904711623	23.8220174413317	0	0	0	Root101
OG0001025	0	0	3.2857955091492	0	0	0	Root101
OG0001026	0	0	16.9218468721184	0	0	0	Root101
OG0001027	0	0	0	0	0	0	Root101
OG0001028	0	0	0	0	0	0	Root101
OG0001029	0	0	16.9218468721184	83.6515368872304	0	1.1840194162279	Root101
OG0001030	0	0	11.6645740574797	0	0	0	Root101
OG0001031	0	0	2.13576708094698	0	0	0	Root101
OG0001032	0	0	9.85738652744761	0	0	0	Root101
OG0001033	0	0	14.621790015714	33.7304584222703	0.455542825342816	0	Root101
OG0001034	0	0	11.0074149556498	0	0	0	Root101
OG0001035	0	0	5.58585236555365	0	0	0	Root101
OG0001036	0	0	0	0	0	0	Root101
OG0001037	0	0	0	0	0	0	Root101
OG0001038	0	25.7256904711623	2.30005685640444	0	0	0	Root101
OG0001039	0	0	0	0	0	0	Root101
OG0001040	0	0	0	0	0	0	Root101
OG0001041	0	0	16.9218468721184	0	0	0	Root101
OG0001042	70.5997131017429	45.019958324534	3.77866483552158	0	0.455542825342816	0	Root101
OG0001043	0	12.8628452355811	27.7649720523108	0	144.862618459015	0	Root101
OG0001044	0	0	3.94295461097904	0	0	0	Root101
OG0001045	0	0	10.5145456292774	0	0	0	Root101
OG0001046	0	0	3.12150573369174	0	0	0	Root101
OG0001047	0	99.6870505757538	69.0017056921333	0	0.911085650685631	72.2251843899021	Root101
OG0001048	0	0	6.57159101829841	0	0	0	Root101
OG0001049	0	0	0	0	0	0	Root101
OG0001050	0	0	0	0	0	0	Root101
OG0001051	0	0	0	0	0	0	Root101
OG0001052	0	0	0	0	0	0	Root101
OG0001053	0	0	0	0	0	0	Root101
OG0001054	0	0	0	0	0	0	Root101
OG0001055	0	0	0	0	0	0	Root101
OG0001056	0	0	0	0	0	0	Root101
OG0001057	0	0	0	0	0	0	Root101
OG0001058	0	0	0	0	0	0	Root101
OG0001059	0	0	0	0	0	0	Root101
OG0001060	0	0	2.95721595823428	0	0	0	Root101
OG0001061	1.03823107502563	25.7256904711623	29.2435800314279	2.69843667378163	0	50.0248203356289	Root101
OG0001062	0	0	53.0655974727596	0	0	0	Root101
OG0001063	0	0	0	0	0	0	Root101
OG0001064	0	0	0	0	0	0	Root101
OG0001065	0	0	0	0	0	0	Root101
OG0001066	0	0	0	0	0	0	Root101
OG0001067	1.03823107502563	0	10.35025585382	0	0	55.3529077086544	Root101
OG0001068	0	0	4.43582393735142	0	0	0	Root101
OG0001069	1.03823107502563	0	12.3217331593095	1.34921833689081	0.455542825342816	150.370465860944	Root101
OG0001070	0	0	0	0	0	0	Root101
OG0001071	0	0	8.37877854833047	51.2702968018509	0	0	Root101
OG0001072	0	0	10.5145456292774	0	0	0	Root101
OG0001073	0	26.797594240794	0.821448877287301	0	0	1.77602912434185	Root101
OG0001074	0	0	18.7290344021505	0	0	0	Root101
OG0001075	2.07646215005126	114.693703350598	102.023950559083	110.635903625047	60.5871957705945	92.6495193198334	Root101
OG0001076	0	0	0	0	0	0	Root101
OG0001077	0	0	10.6788354047349	17.5398383795806	0	0	Root101
OG0001078	0	0	0	0	0	0	Root101
OG0001079	0	0	0	0	0	0	Root101
OG0001080	2.07646215005126	47.1637658637975	110.731308658328	32.3812400853795	92.9307363699344	2.96004854056976	Root101
OG0001081	29.0704701007177	0	4.27153416189396	0	160.351074520671	0.296004854056976	Root101
OG0001082	7.26761752517942	6.43142261779057	60.1300578174304	1.34921833689081	62.4093670719658	36.704601903065	Root101
OG0001083	18.6881593504614	57.8828035601151	82.473467279645	74.2070085289947	0	38.1846261733499	Root101
OG0001084	0	27.8694980104258	190.247559979739	60.7148251600866	47.8319966609956	32.5605339462673	Root101
OG0001085	60.2174023514866	207.949331308562	282.742703562289	47.2226417911785	224.582612894008	113.665863957879	Root101
OG0001086	0	21.4380753926352	182.525940533238	0	0.455542825342816	136.162232866209	Root101
OG0001087	0	0	2.13576708094698	0	0	0	Root101
OG0001088	0	0	4.27153416189396	0	0	0	Root101
OG0001089	0	0	4.9286932637238	0	0	0	Root101
OG0001090	0	0	0.16428977545746	0	0	0	Root101
OG0001091	0	0	0	0	0	0	Root101
OG0001092	0	0	0	0	0	0	Root101
OG0001093	0	0	0	0	0	0	Root101
OG0001094	0	0	0	0	0	0	Root101
OG0001097	0	0	3.12150573369174	0	0	0	Root101
OG0001098	0	0	0	0	0	0	Root101
OG0001099	0	0	0	0	0	0	Root101
OG0001102	0	0	0	0	0	0	Root101
OG0001103	0	0	0	0	0	0	Root101
OG0001105	0	0	0	0	0	0	Root101
OG0001107	0	0	0	0	0	0	Root101
OG0001108	0	0	0	0	0	0	Root101
OG0001109	2.07646215005126	0	1.31431820365968	41.8257684436152	0	66.8970970168765	Root101
OG0001110	0	0	0	0	0	0	Root101
OG0001111	0	0	0	0	0	0	Root101
OG0001112	0	0	1.31431820365968	0	0	0	Root101
OG0001113	0	0	0	0	0	0	Root101
OG0001114	0	0	0	0	3.64434260274253	0	Root101
OG0001116	0	30.0133055496893	0	0	0	0	Root101
OG0001117	0	0	0	0	0	0	Root101
OG0001118	0	4.28761507852705	0	0	0	0	Root101
OG0001119	0	0	0	0	0	0	Root101
OG0001121	0	0	3.2857955091492	0	0	0	Root101
OG0001122	0	13.9347490052129	2.13576708094698	0	0	0	Root101
OG0001123	0	0	0	0	0	0	Root101
OG0001124	0	0	5.25727281463872	25.6351484009255	0	0	Root101
OG0001125	0	0	0	0	0	0	Root101
OG0001126	0	0	2.95721595823428	0	0	0	Root101
OG0001127	0	0	0	0	0	0	Root101
OG0001128	0	0	0	0	0	0	Root101
OG0001129	0	0	0	0	49.6541679623669	0	Root101
OG0001131	0	0	7.06446034467079	0	0	0	Root101
OG0001133	0	0	0	0	0	0	Root101
OG0001134	0	7.50332638742233	14.293210464799	0	0	0	Root101
OG0001135	0	0	0	0	0	0	Root101
OG0001137	0	0	4.1072443864365	0	0	0	Root101
OG0001138	0	0	0	0	0	0	Root101
OG0001140	1.03823107502563	46.0918620941657	17.0861366475759	0	0	0	Root101
OG0001142	0	0	0	0	0	0	Root101
OG0001143	0	0	0	0	0	0	Root101
OG0001145	0	0	0	0	0	0	Root101
OG0001147	0	0	0	0	0	0	Root101
OG0001148	0	0	0	0	0	0	Root101
OG0001149	0	0	0	0	0	0	Root101
OG0001150	0	0	1.97147730548952	0	0	0	Root101
OG0001151	0	0	0	0	0	0	Root101
OG0001153	15.5734661253845	0	0	0	0	0	Root101
OG0001155	0	0	0	0	0	0	Root101
OG0001156	0	0	0	0	0	0	Root101
OG0001157	0	4.28761507852705	0	0	0	0	Root101
OG0001159	0	0	0	35.0796767591612	0	0	Root101
OG0001160	0	35.3728243978481	0	0	0	0	Root101
OG0001161	0	0	0	0	0	0	Root101
OG0001162	0	0	0	0	0	0	Root101
OG0001165	0	0	1.97147730548952	0	0	0	Root101
OG0001167	0	0	0	0	0	0	Root101
OG0001168	0	0	0	0	0	0	Root101
OG0001169	0	0	5.75014214101111	0	0	0	Root101
OG0001170	0	33.2290168585846	4.9286932637238	0	0	0	Root101
OG0001171	0	0	0	0	0	0	Root101
OG0001172	0	0	6.57159101829841	0	0	0	Root101
OG0001177	0	0	0	0	0	0	Root101
OG0001179	0	0	0	2.69843667378163	0	0	Root101
OG0001181	0	0	5.25727281463872	0	0	0	Root101
OG0001182	0	23.5818829318987	7.55732967104317	0	0	0	Root101
OG0001183	0	0	0	0	0	0	Root101
OG0001184	0	0	5.75014214101111	44.5242051173969	0	0	Root101
OG0001186	0	0	0	0	0	0	Root101
OG0001187	0	0	0	0	0	0	Root101
OG0001189	0	0	7.72161944650063	0	0	0	Root101
OG0001192	0	0	2.4643466318619	0	0	0	Root101
OG0001193	0	0	0	0	0	0	Root101
OG0001194	0	0	0	0	0	0	Root101
OG0001195	0	0	12.1574433838521	0	0	0	Root101
OG0001197	0	0	6.24301146738348	0	0	0	Root101
OG0001198	0	0	0	0	0	0	Root101
OG0001199	0	0	18.4004548512355	0	0	0	Root101
OG0001204	0	0	0	0	0	0	Root101
OG0001208	0	0	0	0	0	0	Root101
OG0001209	0	0	0	0	0	0	Root101
OG0001211	0	0	16.5932673212035	0	0	0	Root101
OG0001212	0	0	0	0	0	0	Root101
OG0001213	0	0	0	0	0	0	Root101
OG0001214	0	22.509979162267	0	1.34921833689081	96.1195361473341	0	Root101
OG0001217	109.014262877691	10.7190376963176	3.45008528460666	31.0320217484887	0.455542825342816	0	Root101
OG0001219	0	0	0.32857955091492	0	0	0	Root101
OG0001220	0	0	0	0	0	0	Root101
OG0001221	0	0	0	0	0	0	Root101
OG0001222	0	10.7190376963176	0	0	0	0	Root101
OG0001227	0	43.9480545549022	0	0	0	0	Root101
OG0001228	0	0	10.6788354047349	0	0	93.8335387360613	Root101
OG0001229	0	0	0	0	0	0	Root101
OG0001231	0	0	2.4643466318619	0	0	0	Root101
OG0001232	0	0	0	0	0	0	Root101
OG0001234	0	0	0	0	0	0	Root101
OG0001236	0	0	0	0	0	0	Root101
OG0001237	0	0	0.32857955091492	0	0	0	Root101
OG0001239	0	0	0	0	0	0	Root101
OG0001240	0	0	0	0	0	0	Root101
OG0001241	0	21.4380753926352	0	0	0	0	Root101
OG0001242	0	0	0	0	0	0	Root101
OG0001245	0	27.8694980104258	0	0	0	0	Root101
OG0001246	0	40.7323432460069	0	0	0	0	Root101
OG0001247	0	0	13.9646309138841	29.6828034115979	0	0	Root101
OG0001249	0	0	0	20.2382750533622	0	0	Root101
OG0001250	0	0	0	0	0	0	Root101
OG0001254	0	0	14.293210464799	0	0	0	Root101
OG0001257	0	0	0	0	0	0	Root101
OG0001259	0	0	0	0	0	0	Root101
OG0001260	0	0	0	0	0	0	Root101
OG0001261	0	0	3.77866483552158	0	0	0	Root101
OG0001262	0	20.3661716230035	0	0	0	0	Root101
OG0001263	0	0	5.91443191646857	0	0	3.25605339462673	Root101
OG0001264	0	0	0	0	0	0	Root101
OG0001265	0	0	0	0	0	0	Root101
OG0001267	0	0	0	0	0	0	Root101
OG0001268	0	15.0066527748447	3.2857955091492	0	0	0	Root101
OG0001274	0	0	0	0	0	0	Root101
OG0001275	0	0	0	0	0	0	Root101
OG0001277	0	54.6670922512198	9.36451720107523	1.34921833689081	115.252334811732	0	Root101
OG0001279	0	0	10.0216763029051	0	0	0	Root101
OG0001280	0	1.07190376963176	0	0	70.1535951027936	0	Root101
OG0001283	0	35.3728243978481	0	0	0	0	Root101
OG0001284	1.03823107502563	0	10.8431251801924	0	30.0658264726258	0.296004854056976	Root101
OG0001285	0	0	0	0	0	0	Root101
OG0001286	0	0	6.07872169192603	0	0	0	Root101
OG0001287	0	0	0	0	0	0	Root101
OG0001289	0	0	0	0	0	0	Root101
OG0001290	66.4467888016404	0	2.95721595823428	20.2382750533622	0	0.296004854056976	Root101
OG0001291	0	0	0	0	0	0	Root101
OG0001292	0	0	0	0	0	0	Root101
OG0001293	0	0	0	0	0	0	Root101
OG0001295	0	0	0	0	0	0	Root101
OG0001297	0	0	0	0	0	0	Root101
OG0001299	0	0	0	0	0	0	Root101
OG0001301	0	0	103.831138089115	0	0	0	Root101
OG0001303	0	0	2.13576708094698	0	34.621254726054	0	Root101
OG0001304	0	1.07190376963176	21.3576708094698	40.4765501067244	0	0	Root101
OG0001305	0	3.21571130889528	8.37877854833047	0	0	0	Root101
OG0001306	0	25.7256904711623	36.8009097024711	40.4765501067244	1.82217130137126	0	Root101
OG0001308	0	13.9347490052129	13.9646309138841	0	0	0	Root101
OG0001309	0	0	0	0	0	0	Root101
OG0001310	1.03823107502563	1.07190376963176	0	1.34921833689081	0	120.473975601189	Root101
OG0001311	0	0	0	0	0	0	Root101
OG0001312	0	0	0	0	0	0	Root101
OG0001314	42.5674740760509	0	0	0	0	0	Root101
OG0001315	0	0	0	0	0	0	Root101
OG0001316	0	0	0	44.5242051173969	0	0	Root101
OG0001317	0	0	0	0	0	0	Root101
OG0001322	0	0	0	0	0	0	Root101
OG0001323	0	0	0.49286932637238	0	0	0	Root101
OG0001325	0	0	0	0	0	0	Root101
OG0001326	0	0	3.2857955091492	0	0	0	Root101
OG0001327	0	26.797594240794	7.72161944650063	0	0	0	Root101
OG0001333	0	0	2.95721595823428	0	0	0	Root101
OG0001334	0	0	11.6645740574797	0	0	0	Root101
OG0001335	0	0	0	0	0	0	Root101
OG0001336	0	0	8.37877854833047	0	0	0	Root101
OG0001337	0	0	0	0	0	0	Root101
OG0001338	0	0	0	0	0	0	Root101
OG0001340	0	0	4.43582393735142	0	0	0	Root101
OG0001341	0	0	0	0	0	0	Root101
OG0001342	0	0	0	0	0	0	Root101
OG0001343	0	0	0	0	0	0	Root101
OG0001344	0	0	0.32857955091492	0	0	0	Root101
OG0001348	0	0	0	0	0	0	Root101
OG0001349	0	11.7909414659494	0	0	0	0	Root101
OG0001350	0	0	0	0	0	0	Root101
OG0001351	0	0	0	0	0	0	Root101
OG0001352	0	0	0	0	0	0	Root101
OG0001355	0	0	11.3359945065648	0	54.6651390411379	0	Root101
OG0001356	0	0	0	0	0	0	Root101
OG0001360	0	0	0	0	0	0	Root101
OG0001361	0	0	0	0	0	0	Root101
OG0001362	63.3320955765635	2.14380753926352	41.072443864365	36.428895096052	1.36662847602845	280.020591937899	Root101
OG0001365	0	0	0	0	0	0	Root101
OG0001366	1.03823107502563	45.019958324534	52.2441485954723	51.2702968018509	14.5773704109701	0	Root101
OG0001368	0	0	0	0	0	0	Root101
OG0001369	0	0	4.9286932637238	0	0	0	Root101
OG0001370	0	0	0	0	0	0	Root101
OG0001371	0	0	0	0	0	0	Root101
OG0001378	0	0	0	0	0	0	Root101
OG0001379	0	0	0	0	0	0	Root101
OG0001382	0	0	0	0	0	0	Root101
OG0001384	0	46.0918620941657	3.2857955091492	0	0	0	Root101
OG0001385	0	0	0	0	0	0	Root101
OG0001386	0	0	0	0	0	0	Root101
OG0001389	0	0	0	0	0	0	Root101
OG0001390	0	0	0	0	0	0	Root101
OG0001396	0	0	0	0	0	41.4406795679766	Root101
OG0001401	0	0	8.54306832378793	0	0	0	Root101
OG0001402	0	0	35.4865914988114	0	80.1755372603356	0	Root101
OG0001403	0	0	0	0	0	0	Root101
OG0001404	0	0	19.3861935039803	0	0	0	Root101
OG0001405	0	25.7256904711623	0	0	0	0	Root101
OG0001406	0	0	15.9361082193736	0	0	0	Root101
OG0001407	0	0	0	0	3.18879977739971	0	Root101
OG0001413	0	0	12.9788922611394	70.1593535183223	0.455542825342816	109.817800855138	Root101
OG0001418	0	26.797594240794	6.73588079375587	0	0	0	Root101
OG0001419	0	0	3.77866483552158	0	0	0	Root101
OG0001420	0	0	0	0	0	0	Root101
OG0001421	0	0	0	0	0	0	Root101
OG0001426	0	0	0	0	0	0	Root101
OG0001435	59.179171276461	0	0	0	0	0.296004854056976	Root101
OG0001436	0	0	0	0	0	0	Root101
OG0001437	0	0	0	0	0	0	Root101
OG0001438	0	0	36.6366199270136	71.5085718552131	0	0	Root101
OG0001441	0	0	0	0	0	0	Root101
OG0001445	0	0	0	0	0	0	Root101
OG0001446	53.9880159013328	0	4.60011371280888	0	0	0	Root101
OG0001447	0	0	9.85738652744761	0	0	1.48002427028488	Root101
OG0001448	0	0	0	0	0	0	Root101
OG0001449	0	0	0	0	0	0	Root101
OG0001450	0	0	0	0	0	0	Root101
OG0001451	0	0	0	0	0	0	Root101
OG0001456	0	0	0	0	0	0	Root101
OG0001457	0	0	0	0	0	0	Root101
OG0001463	0	0	1.31431820365968	0	0	0	Root101
OG0001464	0	0	0.32857955091492	0	0	0	Root101
OG0001465	0	0	32.2007959896622	0	0	0	Root101
OG0001466	0	0	0	0	0	0	Root101
OG0001467	0	0	0	0	0	0	Root101
OG0001471	63.3320955765635	34.3009206282164	12.1574433838521	0	0	19.5363203677604	Root101
OG0001472	0	28.9414017800576	0	0	0	0	Root101
OG0001473	0	0	0	0	0	0	Root101
OG0001476	0	0	0.49286932637238	0	0	0	Root101
OG0001477	0	0	10.1859660783625	0	0	0	Root101
OG0001485	0	0	20.5362219321825	0	0	0	Root101
OG0001488	0	0	0	0	0	0	Root101
OG0001491	0	0	0	0	0	0	Root101
OG0001493	0	0	0	0	0	0	Root101
OG0001494	0	0	0	0	0	0	Root101
OG0001495	0	0	0	0	0	0	Root101
OG0001496	0	16.0785565444764	8.87164787470285	0	0	0	Root101
OG0001502	0	0	4.43582393735142	0	0	0	Root101
OG0001504	0	0	0	0	0	0	Root101
OG0001505	0	22.509979162267	0	0	0	0	Root101
OG0001506	0	0	7.06446034467079	0	0	0	Root101
OG0001507	0	0	0	0	0	0	Root101
OG0001508	0	0	0	0	0	0	Root101
OG0001509	0	0	0	0	0	0	Root101
OG0001511	0	0	0	0	0	0	Root101
OG0001513	0	0	0	0	0	0	Root101
OG0001514	0	0	0	0	0	0	Root101
OG0001515	0	0	0	0	0	0	Root101
OG0001516	0	0	0	0	0	0	Root101
OG0001517	0	0	0	0	0	0	Root101
OG0001520	0	0	0	0	0	0	Root101
OG0001521	0	0	14.293210464799	0	0	0	Root101
OG0001524	0	0	0	0	0	0	Root101
OG0001525	46.7203983761534	0	8.05019899741555	12.1429650320173	0	0.592009708113951	Root101
OG0001526	0	0	0	0	0	0	Root101
OG0001527	0	0	0	0	0	0	Root101
OG0001528	0	0	0	0	0	0	Root101
OG0001530	0	0	5.58585236555365	0	0	0	Root101
OG0001531	0	0	0	0	0	0	Root101
OG0001535	0	0	0	0	0	0	Root101
OG0001536	0	0	3.61437506006412	0	0	0	Root101
OG0001537	0	0	0	0	0	0	Root101
OG0001538	0	0	4.60011371280888	36.428895096052	0	0	Root101
OG0001539	0	0	3.61437506006412	0	0	0	Root101
OG0001549	0	0	7.72161944650063	0	0	0	Root101
OG0001551	1.03823107502563	0	0	99.8421569299202	0	0	Root101
OG0001553	0	0	14.1289206893416	0	0	0	Root101
OG0001555	0	0	0	0	0	0	Root101
OG0001557	0	0	0	0	0	0	Root101
OG0001558	0	0	3.2857955091492	0	0	0	Root101
OG0001560	42.5674740760509	0	0	0	0	0	Root101
OG0001561	0	0	6.73588079375587	0	0	0	Root101
OG0001562	0	0	0	0	0	0	Root101
OG0001563	0	36.4447281674799	0	0	0	0	Root101
OG0001564	0	0	0	0	0	0	Root101
OG0001568	0	21.4380753926352	0	0	0	0	Root101
OG0001570	23.8793147255895	55.7389960208516	0	0	0	0	Root101
OG0001574	60.2174023514866	0	5.25727281463872	0	0.911085650685631	0	Root101
OG0001577	0	0	4.76440348826634	0	0	0	Root101
OG0001578	0	0	0	59.3656068231958	0	0	Root101
OG0001581	0	0	0	0	0	0	Root101
OG0001582	0	0	0	0	0	0	Root101
OG0001583	0	0	0	0	0	0	Root101
OG0001584	0	0	0	0	0	0	Root101
OG0001585	0	0	0	0	0	0	Root101
OG0001586	0	0	0	0	0	0	Root101
OG0001588	0	23.5818829318987	0	52.6195151387417	0	0	Root101
OG0001590	0	0	1.97147730548952	0	0	0	Root101
OG0001591	0	0	0	0	0	0	Root101
OG0001602	0	0	2.13576708094698	0	0	0	Root101
OG0001603	0	0	45.1796882508015	39.1273317698336	0	5.92009708113951	Root101
OG0001604	0	0	0	0	0	0	Root101
OG0001605	0	0	0	0	0	0	Root101
OG0001606	0	0	0	0	0	0	Root101
OG0001614	0	0	0	0	0	0	Root101
OG0001615	0	0	0	0	0	0	Root101
OG0001616	0	0	0	0	0	0	Root101
OG0001619	0	0	0	0	0	0	Root101
OG0001620	0	0	0	0	0	0	Root101
OG0001623	0	0	3.77866483552158	0	0	0	Root101
OG0001624	0	0	0	0	0	0	Root101
OG0001625	0	0	0	0	0	0	Root101
OG0001626	0	0	0	0	0	0	Root101
OG0001627	0	33.2290168585846	0	0	0	0	Root101
OG0001628	0	0	0.16428977545746	0	0	0	Root101
OG0001629	0	24.6537867015305	0	0	0	0	Root101
OG0001630	0	0	0	0	0	0	Root101
OG0001640	0	0	0	0	0	0	Root101
OG0001646	39.452780850974	0	3.77866483552158	0	0	0	Root101
OG0001655	0	0	0	0	0	0	Root101
OG0001660	0	0	0	20.2382750533622	0	0	Root101
OG0001661	0	0	0	0	0	0	Root101
OG0001664	0	0	0	0	0	0	Root101
OG0001665	0	0	0	0	0	0	Root101
OG0001666	0	0	149.503695666289	1.34921833689081	0	69.8571455574462	Root101
OG0001673	0	0	0	0	0	0	Root101
OG0001674	0	1.07190376963176	0	16.1906200426898	0	0	Root101
OG0001677	0	0	0	0	0	0	Root101
OG0001685	0	0	0.32857955091492	0	0	0	Root101
OG0001687	0	0	0	0	0	0	Root101
OG0001691	0	0	3.77866483552158	0	0	0	Root101
OG0001692	0	0	0	0	0	0	Root101
OG0001693	0	0	0	0	0	0	Root101
OG0001694	0	0	0	0	0	0	Root101
OG0001701	0	0	0	0	0	0	Root101
OG0001704	0	0	0	0	0	0	Root101
OG0001707	0	0	2.62863640731936	0	0	0	Root101
OG0001711	0	0	0	0	0	0	Root101
OG0001714	34.2616254758458	13.9347490052129	135.703354527862	2.69843667378163	64.231538373337	80.5133203034974	Root101
OG0001716	0	0	0	0	0	0	Root101
OG0001718	0	0	0	0	0	0	Root101
OG0001719	0	2.14380753926352	0	0	0	0	Root101
OG0001720	0	0	0	0	0	0	Root101
OG0001728	0	0	0	0	0	0	Root101
OG0001736	0	0	0	0	0	0	Root101
OG0001737	0	0	0	0	36.4434260274253	0	Root101
OG0001741	0	0	0	0	0	0	Root101
OG0001745	0	0	0	0	0	0	Root101
OG0001746	0	0	0	0	0	0	Root101
OG0001747	0	0	0	0	0	0	Root101
OG0001748	0	0	0	0	0	0	Root101
OG0001749	0	0	0	0	0	0	Root101
OG0001753	0	0	0	0	0	0	Root101
OG0001758	0	0	0	0	0	0	Root101
OG0001760	0	17.1504603141082	59.4728987156006	28.3335850747071	0	0	Root101
OG0001761	0	0	0	0	0	0	Root101
OG0001779	0	60.0266110993786	32.6936653160346	79.603881876558	0	2.66404368651278	Root101
OG0001780	0	0	0	0	0	0	Root101
OG0001781	0	20.3661716230035	0	0	0	0	Root101
OG0001782	0	0	0	0	0	0	Root101
OG0001783	0	0	0	0	0	0	Root101
OG0001795	0	0	0	0	0	0	Root101
OG0001797	0	0	0	0	0	0	Root101
OG0001807	0	7.50332638742233	0	0	0	0	Root101
OG0001813	0	0	0	0	0	0	Root101
OG0001820	0	0	3.12150573369174	0	0	0	Root101
OG0001821	0	0	4.1072443864365	0	0	0	Root101
OG0001826	0	0	0	0	0	0	Root101
OG0001828	18.6881593504614	0	30.722188010545	55.3179518125234	94.2973648459628	0	Root101
OG0001829	0	0	0	0	0	0	Root101
OG0001830	0	0	0	0	0	0	Root101
OG0001831	0	0	0	62.0640434969774	0	0.296004854056976	Root101
OG0001837	0	0	15.9361082193736	0	0	0	Root101
OG0001845	0	0	0	0	0	0	Root101
OG0001848	0	2.14380753926352	0	0	0	0	Root101
OG0001849	0	0	0	0	0	0	Root101
OG0001854	0	0	0	0	0	0	Root101
OG0001855	0	0	21.3576708094698	0	0	0	Root101
OG0001856	0	0	0	0	0	0	Root101
OG0001857	0	24.6537867015305	0	1.34921833689081	0.455542825342816	91.7615047576624	Root101
OG0001858	0	0	0	0	0	0	Root101
OG0001859	0	0	0	0	0	0	Root101
OG0001860	0	0	0	0	0	0	Root101
OG0001861	0	0	0	0	0	0	Root101
OG0001862	0	0	0	0	0	0	Root101
OG0001863	0	0	0	0	0	0	Root101
OG0001864	0	0	0	0	0	0	Root101
OG0001865	0	0	0	0	0	0	Root101
OG0001866	0	0	0	0	0	0	Root101
OG0001867	0	0	0	0	0	0	Root101
OG0001877	0	0	0	0	0	0	Root101
OG0001889	0	0	0	0	0	0	Root101
OG0001892	0	0	5.25727281463872	0	5.9220567294566	0	Root101
OG0001893	1.03823107502563	13.9347490052129	175.461480188567	89.0484102347937	226.404784195379	158.362596920482	Root101
OG0001894	0	0	0.16428977545746	0	0	0	Root101
OG0001895	0	0	0	0	0	0	Root101
OG0001896	0	21.4380753926352	3.94295461097904	0	0	0	Root101
OG0001908	0	0	0	0	0	0	Root101
OG0001910	0	15.0066527748447	11.6645740574797	0	0	0	Root101
OG0001916	0	0	0	0	0	0	Root101
OG0001919	0	0	0	0	0	0	Root101
OG0001924	0	0	0	0	0	0	Root101
OG0001925	0	0	0	0	0	0	Root101
OG0001926	0	0	0	0	0	0	Root101
OG0001927	0	0	0	0	0	0	Root101
OG0001928	0	50.3794771726928	3.12150573369174	0	0	0	Root101
OG0001929	0	0	0	0	0	0	Root101
OG0001960	0	34.3009206282164	0	0	0	0	Root101
OG0001961	0	0	0	0	0	0	Root101
OG0001962	0	0	0	0	0	0	Root101
OG0001963	0	0	0	0	0	0	Root101
OG0001964	0	0	0	0	0	0	Root101
OG0001965	0	0	11.9931536083946	0	0.455542825342816	89.6894707792636	Root101
OG0001966	0	0	0	0	0	0	Root101
OG0001967	0	0	4.9286932637238	0	0	0	Root101
OG0001968	0	0	0	0	0	0	Root101
OG0001969	0	0	0	0	0	0	Root101
OG0001970	0	0	0	0	0	0	Root101
OG0001982	0	0	0	0	0	0	Root101
OG0001984	0	0	0	0	0	0	Root101
OG0001986	0	17.1504603141082	5.25727281463872	0	0	0	Root101
OG0001987	0	0	7.88590922195809	0	0	0	Root101
OG0001989	0	0	0	0	0	0	Root101
OG0001990	0	23.5818829318987	32.857955091492	0	116.163420462418	0.296004854056976	Root101
OG0001997	0	0	0	0	0	0	Root101
OG0001998	0	0	0	0	0	0	Root101
OG0001999	0	18.2223640837399	0	0	0	0	Root101
OG0002000	0	0	0	0	0	0	Root101
OG0002001	0	0	0	0	0	0	Root101
OG0002002	0	0	0	0	0	0	Root101
OG0002003	0	0	0	0	0	0	Root101
OG0002004	0	18.2223640837399	0	117.381995309501	0	0	Root101
OG0002027	0	0	0	0	0	0	Root101
OG0002029	0	0	0	0	0	0	Root101
OG0002047	0	10.7190376963176	0	0	0	0	Root101
OG0002048	138.084732978409	461.990524711289	13.3074718120543	237.462427292783	0	0.592009708113951	Root101
OG0002049	0	0	0	0	0	0	Root101
OG0002050	0	0	0	0	0	0	Root101
OG0002051	0	0	0	0	0	0	Root101
OG0002052	0	0	0	0	0	0	Root101
OG0002053	0	0	0	0	0	0	Root101
OG0002054	0	0	0	0	0	0	Root101
OG0002055	0	0	0	0	0	0	Root101
OG0002056	1.03823107502563	1.07190376963176	0	0	0.455542825342816	111.001820271366	Root101
OG0002066	0	0	0	0	0	0	Root101
OG0002069	0	19.2942678533717	0	0	0	0	Root101
OG0002073	0	28.9414017800576	0	1.34921833689081	0	0	Root101
OG0002080	0	0	3.12150573369174	0	0	0	Root101
OG0002081	0	0	2.13576708094698	0	0	0	Root101
OG0002082	0	0	0	0	0	0	Root101
OG0002083	0	0	0	0	0	0	Root101
OG0002084	0	0	0	0	0	0	Root101
OG0002085	0	0	0	0	0	0	Root101
OG0002086	0	0	0	0	0	0	Root101
OG0002087	0	0	11.8288638329371	64.7624801707591	0	0	Root101
OG0002088	0	0	3.94295461097904	0	0	0	Root101
OG0002096	0	0	0	0	0	0	Root101
OG0002113	0	0	0	0	0	0	Root101
OG0002118	0	0	18.4004548512355	0	0	0	Root101
OG0002119	0	95.3994354972268	55.0370747782491	49.9210784649601	5.01097107877097	76.3692523466997	Root101
OG0002120	0	38.5885357067434	0	0	0	0	Root101
OG0002121	0	0	0	0	0	0	Root101
OG0002122	0	0	0	0	0	0	Root101
OG0002123	0	0	0	0	0	0	Root101
OG0002124	0	0	0	0	0	0	Root101
OG0002125	0	0	0	0	0	0	Root101
OG0002141	58.1409402014353	0	0.32857955091492	24.2859300640346	0	0	Root101
OG0002144	0	0	6.90017056921333	0	0	0	Root101
OG0002149	0	4.28761507852705	0	0	0	0	Root101
OG0002152	0	27.8694980104258	19.2219037285228	0	0	0	Root101
OG0002162	0	0	0	0	0	0	Root101
OG0002163	0	0	0	0	0	0	Root101
OG0002164	0	6.43142261779057	0	0	0.455542825342816	99.7536358172008	Root101
OG0002165	0	0	0	0	0	0	Root101
OG0002166	0	0	0	0	0	0	Root101
OG0002167	0	0	0	59.3656068231958	0	0	Root101
OG0002168	0	0	10.1859660783625	0	0	0	Root101
OG0002169	0	0	0	0	0	0	Root101
OG0002170	21.8028525755383	0	0	0	0	0	Root101
OG0002187	0	0	0	0	0	0	Root101
OG0002197	0	0	0	0	0	0	Root101
OG0002201	0	0	0	0	0	0	Root101
OG0002202	0	0	0	0	0	0	Root101
OG0002203	0	0	1.97147730548952	0	0	0	Root101
OG0002204	0	0	5.91443191646857	0	0	0	Root101
OG0002205	0	0	0	0	0	0	Root101
OG0002206	0	0	0	0	0	0	Root101
OG0002221	0	0	0	0	0	0	Root101
OG0002234	0	0	0	0	0	0	Root101
OG0002235	0	0	2.79292618277682	0	0	0	Root101
OG0002237	0	0	0	0	0	0	Root101
OG0002239	0	0	0	0	90.1974794178775	0	Root101
OG0002240	0	0	0	0	0	0	Root101
OG0002241	0	0	0	0	0	0	Root101
OG0002242	0	0	0	0	0	0	Root101
OG0002243	0	0	0	0	0	0	Root101
OG0002244	0	0	7.55732967104317	0	0	0	Root101
OG0002245	0	0	0	0	0	0	Root101
OG0002246	0	0	0	0	0	0	Root101
OG0002265	0	0	0	0	0	0	Root101
OG0002278	0	19.2942678533717	0	0	0	0	Root101
OG0002279	0	10.7190376963176	0	0	0	0	Root101
OG0002280	42.5674740760509	20.3661716230035	0	0	0	0	Root101
OG0002281	0	94.327531727595	15.4432388930013	44.5242051173969	0	0.296004854056976	Root101
OG0002282	0	0	0	0	0	0	Root101
OG0002283	0	35.3728243978481	0	0	0	0	Root101
OG0002284	0	0	3.2857955091492	0	0	0	Root101
OG0002285	0	0	0	0	0	0	Root101
OG0002286	0	27.8694980104258	0	0	0	0	Root101
OG0002287	0	0	0	0	0	0	Root101
OG0002297	0	0	0	0	0	0	Root101
OG0002308	0	0	0	0	0	0	Root101
OG0002315	0	0	0	0	0	0	Root101
OG0002316	0	0	0	0	0	0	Root101
OG0002318	0	0	0	0	0	0	Root101
OG0002319	0	0	4.1072443864365	0	0	0	Root101
OG0002320	0	0	17.0861366475759	0	56.4873103425091	0	Root101
OG0002321	0	0	50.6012508408977	0	0	0	Root101
OG0002322	0	7.50332638742233	18.8933241776079	0	0	0	Root101
OG0002323	0	0	0	0	0	0	Root101
OG0002324	0	0	0	0	0	0	Root101
OG0002325	0	0	0	0	0	0	Root101
OG0002326	0	0	0	0	0	0	Root101
OG0002342	0	0	0	0	0	0	Root101
OG0002357	0	0	0	0	0	0	Root101
OG0002358	7.26761752517942	0	6.73588079375587	0	0	0	Root101
OG0002359	0	0	0	0	0	0	Root101
OG0002360	0	38.5885357067434	3.61437506006412	0	0	0.296004854056976	Root101
OG0002361	0	0	0	0	0	0	Root101
OG0002362	0	0	0	0	0	0	Root101
OG0002363	0	0	0	0	0	0	Root101
OG0002364	0	0	0.16428977545746	0	0	0	Root101
OG0002365	0	0	0	0	0	0	Root101
OG0002366	0	0	18.8933241776079	0	0	0	Root101
OG0002367	0	0	0	33.7304584222703	0	0	Root101
OG0002383	0	0	0	0	0	0	Root101
OG0002389	0	0	9.03593765016031	0	0	0	Root101
OG0002391	0	40.7323432460069	9.36451720107523	82.3023185503396	0.455542825342816	0	Root101
OG0002405	0	0	0	0	0	0	Root101
OG0002406	0	0	0	0	0	0	Root101
OG0002407	0	0	4.9286932637238	0	0	0	Root101
OG0002408	0	37.5166319371116	4.9286932637238	0	94.7529076713057	0	Root101
OG0002409	0	0	0	0	0	0	Root101
OG0002410	0	25.7256904711623	0	0	0	0	Root101
OG0002411	0	0	0	0	0	0	Root101
OG0002412	0	0	0	0	0	0	Root101
OG0002413	0	0	0	0	0	0	Root101
OG0002414	17.6499282754357	0	0	0	0	0	Root101
OG0002451	0	0	0	0	0	0	Root101
OG0002452	0	0	0	0	0	0	Root101
OG0002453	0	0	0	0	0	0	Root101
OG0002454	0	0	0	0	0	0	Root101
OG0002455	0	0	0	0	0	0	Root101
OG0002456	0	0	14.4575002402565	0	0	43.8087184004324	Root101
OG0002457	0	0	0	0	0	0	Root101
OG0002492	0	0	0	0	0	0	Root101
OG0002502	0	0	0	0	0	0	Root101
OG0002512	0	0	0	0	0	0	Root101
OG0002532	0	9.64713392668585	0	0	0	0	Root101
OG0002533	0	0	0	0	0	0	Root101
OG0002534	0	0	0	0	0	0	Root101
OG0002535	0	0	8.05019899741555	0	0	0	Root101
OG0002536	0	0	0	0	0	86.7294222386939	Root101
OG0002537	0	0	0	0	0	0	Root101
OG0002538	45.6821673011278	0	0	0	0	0	Root101
OG0002539	0	0	0	0	0	0	Root101
OG0002540	0	0	0	0	0	0	Root101
OG0002541	0	83.6084940312774	6.73588079375587	0	4.09988542808534	0	Root101
OG0002542	23.8793147255895	95.3994354972268	0	33.7304584222703	0	0	Root101
OG0002543	0	0	0	0	0	0	Root101
OG0002544	0	0	3.12150573369174	0	0	0	Root101
OG0002545	0	0	0	0	0	0	Root101
OG0002546	0	0	0	0	0	0	Root101
OG0002547	0	0	0	0	0	0	Root101
OG0002577	0	35.3728243978481	0	0	0	0	Root101
OG0002579	0	0	0	0	0	0	Root101
OG0002584	0	0	0	0	0	0	Root101
OG0002585	0	0	0	0	0	0	Root101
OG0002594	0	0	3.45008528460666	0	0	0	Root101
OG0002595	0	0	0	0	0	0	Root101
OG0002596	0	0	0	0	0	0	Root101
OG0002597	0	0	0	0	0	0	Root101
OG0002598	0	34.3009206282164	0.32857955091492	0	0	0	Root101
OG0002599	0	42.8761507852705	2.79292618277682	0	0	0	Root101
OG0002600	0	0	0	0	0	0	Root101
OG0002601	0	0	7.06446034467079	0	0	0	Root101
OG0002602	0	0	0	0	0	0	Root101
OG0002603	0	0	0	0	0	0	Root101
OG0002604	0	0	0	0	0	0	Root101
OG0002605	0	0	4.60011371280888	0	0	0	Root101
OG0002606	0	0	0	0	0	0	Root101
OG0002607	0	0	0	0	0	0	Root101
OG0002608	0	0	5.42156259009619	0	0	0	Root101
OG0002609	28.032239025692	0	0	0	0	0	Root101
OG0002610	0	0	0	0	0	0	Root101
OG0002611	0	53.5951884815881	0.16428977545746	0	0	0	Root101
OG0002655	0	0	4.9286932637238	0	0	0	Root101
OG0002658	0	0	0	0	0	0	Root101
OG0002662	0	0	10.1859660783625	0	0	0	Root101
OG0002665	0	0	4.60011371280888	0	0	0	Root101
OG0002666	0	0	5.09298303918126	0	0	0	Root101
OG0002667	0	0	0	0	0	0	Root101
OG0002668	0	0	2.62863640731936	0	0	0	Root101
OG0002669	0	0	1.97147730548952	59.3656068231958	0	0	Root101
OG0002670	0	0	0	0	0	0	Root101
OG0002671	0	0	8.70735809924539	0	0	0	Root101
OG0002672	0	0	0	0	0	0	Root101
OG0002673	45.6821673011278	33.2290168585846	5.25727281463872	0	0	0	Root101
OG0002674	0	0	0	0	0	0	Root101
OG0002675	0	0	0	0	0	0	Root101
OG0002676	1.03823107502563	0	5.75014214101111	44.5242051173969	0	0.296004854056976	Root101
OG0002677	0	0	0	0	0	0	Root101
OG0002678	0	0	0	0	0	0	Root101
OG0002679	0	0	0	0	0	0	Root101
OG0002695	0	0	0	0	0	0	Root101
OG0002712	0	0	0	0	0	0	Root101
OG0002723	0	0	0	0	0	0	Root101
OG0002724	0	0	0	0	0	0	Root101
OG0002725	0	0	0	0	0	0	Root101
OG0002726	0	0	0	0	0	0	Root101
OG0002727	0	13.9347490052129	48.6297735354082	0	0	0	Root101
OG0002728	0	30.0133055496893	9.20022742561777	21.587493390253	10.0219421575419	97.9776066928589	Root101
OG0002729	0	0	0	0	0	0	Root101
OG0002730	0	0	0	0	0	0	Root101
OG0002731	0	0	0	0	0	0	Root101
OG0002732	0	0	0	0	0	0	Root101
OG0002733	0	0	8.87164787470285	0	0	0	Root101
OG0002734	0	0	0	0	0	0	Root101
OG0002735	0	0	0	0	0	0	Root101
OG0002736	0	0	0	0	0	0	Root101
OG0002737	322.889864332971	358.015859057008	0.49286932637238	349.447549254721	1.36662847602845	0.888014562170927	Root101
OG0002738	0	0	0	0	0	0	Root101
OG0002791	0	0	0	0	0	0	Root101
OG0002802	0	10.7190376963176	0	0	0	0	Root101
OG0002803	0	0	4.1072443864365	0	0	0	Root101
OG0002804	0	0	0	0	0	0	Root101
OG0002805	0	0	0	0	0	0	Root101
OG0002806	0	0	0	0	0	0	Root101
OG0002807	0	0	0	0	0	0	Root101
OG0002808	0	35.3728243978481	0	1.34921833689081	0	0	Root101
OG0002809	0	0	6.73588079375587	0	0	0	Root101
OG0002810	0	0	0	0	0	0	Root101
OG0002811	0	0	3.61437506006412	0	0	0	Root101
OG0002812	0	0	0	0	0	0	Root101
OG0002813	0	0	0	0	0	0	Root101
OG0002814	0	0	0	0	0	0	Root101
OG0002815	0	0	0	0	0	0	Root101
OG0002816	0	0	0	0	0	0	Root101
OG0002817	0	0	0	0	0	0	Root101
OG0002868	0	0	0	0	0	0	Root101
OG0002876	0	0	0	0	0	0	Root101
OG0002877	0	0	0	0	0	0	Root101
OG0002878	1.03823107502563	0	105.474035843689	64.7624801707591	168.095302551499	52.0968543140277	Root101
OG0002879	50.8733226762559	0	0	0	0	0	Root101
OG0002880	0	0	0	0	0	0	Root101
OG0002881	0	0	2.4643466318619	0	0	0	Root101
OG0002882	66.4467888016404	23.5818829318987	6.07872169192603	32.3812400853795	0	0.296004854056976	Root101
OG0002883	0	0	0	0	0	0	Root101
OG0002884	0	0	8.87164787470285	0	0	0	Root101
OG0002885	0	0	10.5145456292774	0	0	0	Root101
OG0002886	0	0	0	63.4132618338682	0	0.296004854056976	Root101
OG0002887	0	0	2.95721595823428	0	0	0	Root101
OG0002888	0	0	0	0	0	0	Root101
OG0002889	0	0	0	0	0	0	Root101
OG0002890	0	0	13.6360513629692	35.0796767591612	0	0	Root101
OG0002891	0	0	0	0	0	0	Root101
OG0002892	0	0	0	0	0	0	Root101
OG0002893	0	0	0	0	67.8758809760795	0.296004854056976	Root101
OG0002918	0	0	0	0	0	0	Root101
OG0002935	0	0	13.6360513629692	0	0	0	Root101
OG0002939	0	0	0	0	0	0	Root101
OG0002940	0	0	10.1859660783625	0	0	31.9685242381534	Root101
OG0002941	0	0	0	0	0	0	Root101
OG0002942	0	0	0.32857955091492	0	0	0	Root101
OG0002943	0	0	0	0	0	0	Root101
OG0002944	22.8410836505639	0	0	0	0	0	Root101
OG0002945	0	0	0	0	0	0	Root101
OG0002946	0	0	5.42156259009619	0	0	0	Root101
OG0002947	0	0	0	0	0	0	Root101
OG0002948	0	0	0	0	0	0	Root101
OG0002949	0	0	0	0	0	0	Root101
OG0002950	0	0	0	0	2.73325695205689	0	Root101
OG0002951	0	0	0	0	0	0	Root101
OG0002952	0	0	0	0	0	0	Root101
OG0002953	0	22.509979162267	0	0	0	0	Root101
OG0002954	0	0	0	0	0	0	Root101
OG0002955	0	31.0852093193211	34.993722172439	25.6351484009255	0	0	Root101
OG0002956	0	0	0	0	0	0	Root101
OG0003004	0	0	0	0	0	0	Root101
OG0003031	0	0	0	0	0	0	Root101
OG0003032	0	0	0	0	0	0	Root101
OG0003033	0	11.7909414659494	19.3861935039803	0	0	0	Root101
OG0003034	0	0	0	0	0	0	Root101
OG0003035	0	0	0	0	0	0	Root101
OG0003036	0	0	0	0	0	0	Root101
OG0003037	36.3380876258971	37.5166319371116	19.7147730548952	0	128.918619572017	26.0484271570139	Root101
OG0003038	0	1.07190376963176	0	103.889811940593	0	58.0169513951672	Root101
OG0003039	126.664191153127	0	0	68.8101351814315	0	0	Root101
OG0003040	0	0	0	0	0	0	Root101
OG0003041	0	0	16.2646877702886	0	0	0	Root101
OG0003042	0	0	0	0	0	0	Root101
OG0003043	0	0	0	0	0	0	Root101
OG0003044	0	0	3.61437506006412	0	0	0	Root101
OG0003045	0	0	0	0	0	0	Root101
OG0003046	0	0	0	0	0	0	Root101
OG0003047	0	0	0	0	0	0	Root101
OG0003048	0	0	5.91443191646857	0	0	0	Root101
OG0003049	0	0	0	0	0	0	Root101
OG0003050	0	0	0	0	0	0	Root101
OG0003051	0	22.509979162267	0	0	0	0	Root101
OG0003052	45.6821673011278	0	0	0	0	0	Root101
OG0003053	0	0	0	0	0	0	Root101
OG0003054	0	0	5.25727281463872	0	0	0	Root101
OG0003055	0	0	0	0	0	0	Root101
OG0003056	0	0	0	0	0	0	Root101
OG0003057	0	0	0	0	0	0	Root101
OG0003058	0	0	0	0	0	0	Root101
OG0003059	0	0	0	0	0	0	Root101
OG0003128	1.03823107502563	69.6737450260645	20.2076423812676	0	107.963649606247	0.296004854056976	Root101
OG0003129	0	0	4.9286932637238	0	0	0	Root101
OG0003130	0	0	0	31.0320217484887	0	0	Root101
OG0003131	0	30.0133055496893	11.8288638329371	0	0	0	Root101
OG0003132	0	0	3.61437506006412	0	0	0	Root101
OG0003133	0	25.7256904711623	20.5362219321825	0	0	0	Root101
OG0003134	0	0	6.40730124284095	0	0	0	Root101
OG0003135	0	0	0	0	0	0	Root101
OG0003136	0	0	0	0	0	0	Root101
OG0003137	0	0	22.1791196867571	0	0	0	Root101
OG0003138	0	0	0	0	0	0	Root101
OG0003139	1.03823107502563	0	0	1.34921833689081	0.911085650685631	85.545402822466	Root101
OG0003140	0	0	3.77866483552158	0	0	0	Root101
OG0003141	0	0	0	0	0	0	Root101
OG0003142	0	0	1.80718753003206	0	0	0	Root101
OG0003143	0	0	10.0216763029051	0	0	0	Root101
OG0003144	0	0	0.16428977545746	0	0	0	Root101
OG0003145	0	0	0	0	0	0	Root101
OG0003146	0	0	5.09298303918126	0	0	0	Root101
OG0003147	0	0	0	0	0	0	Root101
OG0003148	0	0	0	0	0	0	Root101
OG0003149	0	0	4.9286932637238	0	0	0	Root101
OG0003150	0	0	4.43582393735142	0	0	0	Root101
OG0003151	0	0	3.12150573369174	0	0	0	Root101
OG0003152	0	0	0	0	0	0	Root101
OG0003153	0	0	0	16.1906200426898	0	0	Root101
OG0003154	0	0	0	0	0	0	Root101
OG0003155	0	0	0	0	0	0	Root101
OG0003156	0	31.0852093193211	0	14.841401705799	0	0	Root101
OG0003157	0	0	2.79292618277682	0	0	0	Root101
OG0003158	0	0	0	0	0	0	Root101
OG0003159	0	0	0	0	0	0	Root101
OG0003160	0	0	0	36.428895096052	0	0	Root101
OG0003161	0	0	0	0	0	0	Root101
OG0003162	0	0	0	0	0	0	Root101
OG0003163	0	0	0	0	0	0	Root101
OG0003164	0	0	17.4147161984908	40.4765501067244	0	0	Root101
OG0003165	0	0	0	0	0	0	Root101
OG0003166	0	0	0	0	0	0	Root101
OG0003167	37.3763187009227	27.8694980104258	0	0	0.455542825342816	0	Root101
OG0003168	0	0	0	0	0	0	Root101
OG0003169	0	0	0	0	0	0	Root101
OG0003170	0	0	0	0	0	0	Root101
OG0003171	0	22.509979162267	0	0	0	0	Root101
OG0003172	0	0	0	0	0	0	Root101
OG0003173	0	0	0	0	0	0	Root101
OG0003174	0	0	0	0	0	0	Root101
OG0003175	0	3.21571130889528	0	0	0	0	Root101
OG0003176	0	35.3728243978481	0	0	33.7101690753684	0	Root101
OG0003177	0	37.5166319371116	0	0	0.455542825342816	0	Root101
OG0003178	0	0	0	0	0	0	Root101
OG0003179	0	0	0	0	0	0	Root101
OG0003180	0	0	0	0	0	0	Root101
OG0003181	0	0	0	0	0	0	Root101
OG0003182	0	0	0	0	0	0	Root101
OG0003183	0	0	3.2857955091492	0	0	0	Root101
OG0003184	0	0	0	0	0	0	Root101
OG0003185	0	0	0	0	0	0	Root101
OG0003186	0	0	0	0	0	0	Root101
OG0003187	0	0	0	0	0	0	Root101
OG0003228	0	0	0	0	0	0	Root101
OG0003255	0	0	0	0	0	0	Root101
OG0003258	0	0	22.3434094622146	0	0	0	Root101
OG0003259	0	0	0	0	0	0	Root101
OG0003260	0	0	33.5151141933219	0	0	0	Root101
OG0003261	0	0	10.1859660783625	0	0	0	Root101
OG0003262	0	0	0	0	0	0	Root101
OG0003263	0	0	8.87164787470285	0	0	0	Root101
OG0003264	0	0	0	0	0	0	Root101
OG0003265	0	0	5.42156259009619	0	0	0	Root101
OG0003266	0	0	0	0	0	0	Root101
OG0003267	0	0	0	0	37.8100545034537	0	Root101
OG0003268	0	0	4.43582393735142	0	0	0	Root101
OG0003269	0	0	6.07872169192603	0	0	0	Root101
OG0003270	0	0	0	0	0	0	Root101
OG0003271	0	0	0	0	0	0	Root101
OG0003272	0	0	11.3359945065648	0	0	0	Root101
OG0003273	0	0	0	0	0	0	Root101
OG0003274	0	0	0	0	0	0	Root101
OG0003275	0	0	2.95721595823428	0	0	0	Root101
OG0003276	0	0	0	0	0	0	Root101
OG0003277	0	0	4.43582393735142	0	0	0	Root101
OG0003278	0	0	0	0	0	0	Root101
OG0003279	0	0	0	49.9210784649601	0	0	Root101
OG0003280	0	36.4447281674799	8.05019899741555	0	0	0	Root101
OG0003281	0	0	0	0	0	0	Root101
OG0003282	0	0	7.06446034467079	0	0	0	Root101
OG0003327	0	0	0	0	0	0	Root101
OG0003328	1.03823107502563	53.5951884815881	3.45008528460666	0	0	0	Root101
OG0003335	0	0	4.27153416189396	0	0	0	Root101
OG0003345	0	0	0	0	0	0	Root101
OG0003353	0	0	0	0	0	0	Root101
OG0003354	0	0	0	0	0	0	Root101
OG0003355	0	0	0	0	0	0	Root101
OG0003356	0	0	0	0	0	0	Root101
OG0003357	0	0	0	0	0	0	Root101
OG0003358	0	26.797594240794	0	0	0	0	Root101
OG0003359	0	0	0	0	0	0	Root101
OG0003360	0	0	0	0	0	0	Root101
OG0003361	0	0	0	0	0	0	Root101
OG0003362	0	0	0	0	0	0	Root101
OG0003363	0	1.07190376963176	0	0	36.4434260274253	0.296004854056976	Root101
OG0003364	0	0	0	0	0	0	Root101
OG0003365	0	0	0	0	0	0	Root101
OG0003366	0	0	0	0	0	0	Root101
OG0003367	0	0	0	0	0	0	Root101
OG0003368	0	0	0	0	0	0	Root101
OG0003369	0	0	0	0	0	0	Root101
OG0003370	0	0	0	0	0	0	Root101
OG0003371	0	0	0	0	0	0	Root101
OG0003372	0	0	0	0	0	0	Root101
OG0003373	0	27.8694980104258	0	0	0	0	Root101
OG0003374	0	0	0	0	0	0	Root101
OG0003375	0	0	0	0	0	0	Root101
OG0003376	0	0	0	0	0	0	Root101
OG0003423	0	0	0	0	0	0	Root101
OG0003431	0	0	0	0	0	0	Root101
OG0003446	0	0	15.1146593420863	0	0	0	Root101
OG0003447	0	0	0	0	0	0	Root101
OG0003448	0	0	0	0	0	0	Root101
OG0003449	0	0	0	0	0	0	Root101
OG0003450	0	0	0	0	0	0	Root101
OG0003451	0	0	0	0	0	0	Root101
OG0003452	0	0	0	0	0	0	Root101
OG0003453	0	0	0	0	0	0	Root101
OG0003454	0	0	0	0	0	0	Root101
OG0003455	0	0	0	0	0	0	Root101
OG0003456	0	22.509979162267	1.80718753003206	0	0	0	Root101
OG0003457	0	0	0	0	0	0	Root101
OG0003458	0	0	0	0	0	0	Root101
OG0003459	0	0	0	0	0	0	Root101
OG0003460	0	0	0	0	0	0	Root101
OG0003461	0	0	4.9286932637238	0	0	0	Root101
OG0003462	0	0	3.61437506006412	0	0	0	Root101
OG0003463	0	0	0	0	0	0	Root101
OG0003464	0	0	0	0	0	0	Root101
OG0003465	0	0	0	0	0	0	Root101
OG0003466	0	0	0	0	0	0	Root101
OG0003467	0	0	0	0	0	0	Root101
OG0003468	0	0	0	0	0	0	Root101
OG0003469	0	0	0	0	0	0	Root101
OG0003470	0	0	0	0	0	0	Root101
OG0003553	0	0	0	47.2226417911785	0	0.296004854056976	Root101
OG0003564	0	0	3.2857955091492	0	0	0	Root101
OG0003565	0	0	0	0	0	0	Root101
OG0003566	0	0	0	0	0	0	Root101
OG0003567	0	0	0	0	0	0	Root101
OG0003568	0	0	0	0	0	0	Root101
OG0003569	0	15.0066527748447	0	0	0	0	Root101
OG0003570	0	0	0	0	0	0	Root101
OG0003571	0	0	0	0	0	0	Root101
OG0003572	0	1.07190376963176	0	0	54.2095962157951	0.296004854056976	Root101
OG0003573	0	0	0	0	0	0	Root101
OG0003574	43.6057051510765	0	0	0	0	0	Root101
OG0003575	0	0	0	0	0	0	Root101
OG0003576	0	0	8.05019899741555	0	0	0	Root101
OG0003577	0	0	0	0	0	0	Root101
OG0003578	0	0	0	0	0	0	Root101
OG0003579	0	0	0	0	0	0	Root101
OG0003580	0	0	0	0	0	0	Root101
OG0003581	0	22.509979162267	0	0	0	0	Root101
OG0003582	0	0	0	56.6671701494142	0	0	Root101
OG0003583	0	0	0	0	0	0	Root101
OG0003584	0	0	2.4643466318619	2.69843667378163	0	0	Root101
OG0003585	0	0	0.16428977545746	0	0	0	Root101
OG0003586	0	0	0	0	0	0	Root101
OG0003587	0	0	0	0	0	0	Root101
OG0003588	61.2556334265122	0	0	0	0	0	Root101
OG0003589	0	0	0	0	0	0	Root101
OG0003590	0	0	0	0	0	0	Root101
OG0003591	0	0	0	0	0	0	Root101
OG0003592	0	0	0	0	0	0	Root101
OG0003593	0	0	0	0	0	0	Root101
OG0003594	0	0	0	0	0	0	Root101
OG0003644	0	0	0	0	0	0	Root101
OG0003645	0	0	1.97147730548952	0	0	0	Root101
OG0003686	0	0	0	0	0	0	Root101
OG0003687	0	0	0	0	0	0	Root101
OG0003688	0	0	0	0	0	0	Root101
OG0003689	0	26.797594240794	0	0	0	0	Root101
OG0003690	0	0	0	0	0	0	Root101
OG0003691	0	0	0	0	0	0	Root101
OG0003692	1.03823107502563	0	16.7575570966609	0	7.28868520548505	0	Root101
OG0003693	0	0	2.79292618277682	0	0	0	Root101
OG0003694	106.93780072764	67.529937486801	0	0	0	0.296004854056976	Root101
OG0003695	0	0	0	0	0	0	Root101
OG0003696	0	0	0	0	0	0	Root101
OG0003697	0	0	0	0	0	0	Root101
OG0003698	0	0	0	0	0	0	Root101
OG0003699	0	7.50332638742233	0	0	0	0	Root101
OG0003700	0	0	0	0	0	0	Root101
OG0003701	0	4.28761507852705	6.40730124284095	0	0	0	Root101
OG0003702	0	0	0	0	0	0	Root101
OG0003781	11.4205418252819	0	0	0	0.455542825342816	0	Root101
OG0003800	0	0	0	0	0	0	Root101
OG0003801	0	0	0	0	0	0	Root101
OG0003802	0	0	0	0	0	0	Root101
OG0003803	0	0	0	0	0	0	Root101
OG0003804	0	16.0785565444764	10.0216763029051	0	0	0	Root101
OG0003805	0	0	0	0	0	0	Root101
OG0003806	0	0	0	0	0	0	Root101
OG0003807	0	0	0	0	0	0	Root101
OG0003808	0	0	0	0	0	0	Root101
OG0003809	0	0	0	0	0	0	Root101
OG0003810	0	0	0	0	0	0	Root101
OG0003811	0	0	0	0	0	0	Root101
OG0003812	0	0	0	0	0	0	Root101
OG0003813	0	0	8.70735809924539	0	0	0	Root101
OG0003814	0	0	0	0	0	0	Root101
OG0003815	0	0	0	0	0	0	Root101
OG0003816	0	0	0	0	0	0	Root101
OG0003817	0	0	0	0	0	0	Root101
OG0003818	0	0	2.30005685640444	0	0	0	Root101
OG0003819	0	0	3.2857955091492	0	93.3862791952772	0	Root101
OG0003890	0	0	0	0	0	0	Root101
OG0003915	0	0	0	0	0	0	Root101
OG0003916	0	0	0	0	0	0	Root101
OG0003917	0	33.2290168585846	17.4147161984908	101.191375266811	0	0	Root101
OG0003918	0	0	0	0	0	0	Root101
OG0003919	0	0	0	0	0	0	Root101
OG0003920	0	0	0	0	0	0	Root101
OG0003921	0	0	0	0	0	0	Root101
OG0003922	1.03823107502563	41.8042470156387	0	63.4132618338682	0.455542825342816	54.4648931464835	Root101
OG0003923	0	0	0	0	0	0	Root101
OG0003924	0	0	0	0	0	0	Root101
OG0003925	0	33.2290168585846	0	0	0	0	Root101
OG0003926	0	0	0	0	0	0	Root101
OG0003927	0	0	0	0	0	0	Root101
OG0003928	0	0	0	0	0	0	Root101
OG0003929	0	0	0	0	0	0	Root101
OG0003930	0	0	0	0	0	0	Root101
OG0003931	0	0	0	0	0	0	Root101
OG0003932	0	0	0	0	0	0	Root101
OG0003933	0	0	0	0	0	0	Root101
OG0003934	0	0	0	0	0	0	Root101
OG0003935	0	0	0	0	0	0	Root101
OG0003936	0	0	0	0	0	0	Root101
OG0003937	0	0	0	0	0	0	Root101
OG0003938	0	0	0	0	0	0	Root101
OG0003939	22.8410836505639	12.8628452355811	0	71.5085718552131	0	0	Root101
OG0003940	0	0	0	0	0	0	Root101
OG0003941	0	0	0	0	0	0	Root101
OG0003942	0	0	3.12150573369174	0	0	0	Root101
OG0003943	0	0	0	0	0	0	Root101
OG0003944	0	0	0	0	0	0	Root101
OG0003945	0	0	0	0	0	0	Root101
OG0004043	0	0	0	0	0	0	Root101
OG0004044	0	0	0	0	0	0	Root101
OG0004045	0	0	11.0074149556498	0	0	0	Root101
OG0004046	0	43.9480545549022	11.8288638329371	0	0	0	Root101
OG0004047	0	0	0	0	0	0	Root101
OG0004048	0	0	0	0	0	0	Root101
OG0004049	0	0	0.49286932637238	0	0	0	Root101
OG0004050	0	16.0785565444764	0	0	0	0	Root101
OG0004051	0	0	0	0	0	0	Root101
OG0004052	0	0	0	0	0	0	Root101
OG0004053	0	1.07190376963176	0	0	0	0	Root101
OG0004054	46.7203983761534	23.5818829318987	17.7432957494057	51.2702968018509	60.5871957705945	0	Root101
OG0004055	0	0	0	0	0	0	Root101
OG0004056	0	0	0	0	0	0	Root101
OG0004057	0	0	0	0	0	0	Root101
OG0004058	2.07646215005126	0	0	58.016388486305	0	0	Root101
OG0004059	0	0	0	0	0	0	Root101
OG0004060	0	0	0	0	0	0	Root101
OG0004061	17.6499282754357	0	0	0	0	0	Root101
OG0004062	0	0	0	0	0	0	Root101
OG0004063	0	0	3.77866483552158	0	0	0	Root101
OG0004064	50.8733226762559	27.8694980104258	8.87164787470285	0	0	0.296004854056976	Root101
OG0004065	0	0	6.57159101829841	0	0	0	Root101
OG0004066	0	0	0	0	0	0	Root101
OG0004067	0	0	6.40730124284095	0	0	0	Root101
OG0004068	17.6499282754357	0	0	0	0	0	Root101
OG0004069	0	0	6.73588079375587	0	0	0	Root101
OG0004070	0	0	0	0	0	0	Root101
OG0004071	0	17.1504603141082	0	55.3179518125234	0	0.296004854056976	Root101
OG0004072	0	30.0133055496893	0	17.5398383795806	0	0	Root101
OG0004073	0	0	0	0	0	0	Root101
OG0004074	0	0	0	0	0	0	Root101
OG0004075	0	0	0	0	0	0	Root101
OG0004076	0	0	4.60011371280888	0	0	0	Root101
OG0004077	0	0	0	0	0	0	Root101
OG0004078	0	0	0	0	0	0	Root101
OG0004079	0	0	0	0	0	0	Root101
OG0004080	0	0	0	0	0	0	Root101
OG0004081	0	0	1.97147730548952	0	0	0	Root101
OG0004082	0	0	0	0	0	0	Root101
OG0004083	0	0	0	0	0	0	Root101
OG0004084	0	0	0	0	0	0	Root101
OG0004085	0	0	0	0	0	0	Root101
OG0004086	0	0	0	0	0	0	Root101
OG0004087	0	0	0	0	0	0	Root101
OG0004088	0	0	2.79292618277682	0	0	0	Root101
OG0004089	0	0	0	62.0640434969774	0	0	Root101
OG0004090	0	0	0	0	0	0	Root101
OG0004091	0	0	0	0	0	0	Root101
OG0004183	0	0	0	0	0	0	Root101
OG0004195	0	0	0	0	0	0	Root101
OG0004196	0	0	0	0	0	0	Root101
OG0004197	0	0	0	0	0	0	Root101
OG0004198	0	0	0	0	0	0	Root101
OG0004199	0	0	0	0	0	0	Root101
OG0004200	0	0	0	0	0	0	Root101
OG0004201	0	0	0	0	0	0	Root101
OG0004202	0	0	0	0	0	0	Root101
OG0004203	0	27.8694980104258	8.37877854833047	0	0	0	Root101
OG0004204	0	0	0	0	0	0	Root101
OG0004205	0	0	1.47860797911714	0	0	0	Root101
OG0004206	0	0	0	0	0	0	Root101
OG0004207	0	33.2290168585846	1.15002842820222	0	0	0	Root101
OG0004208	0	0	1.15002842820222	0	0	0	Root101
OG0004209	63.3320955765635	20.3661716230035	0	0	0	0	Root101
OG0004210	0	0	0	0	0	0	Root101
OG0004211	0	0	0	0	0	0	Root101
OG0004212	0	0	0	0	0	0	Root101
OG0004213	0	0	0	0	0	0	Root101
OG0004214	0	0	0	0	0	0	Root101
OG0004215	0	0	0	0	0	0	Root101
OG0004216	0	0	0	0	0	0	Root101
OG0004217	0	0	0	0	0	0	Root101
OG0004218	0	0	0	0	0	0	Root101
OG0004219	0	0	0	0	0	0	Root101
OG0004220	0	0	0	0	0	0	Root101
OG0004221	0	0	0	0	0	0	Root101
OG0004222	0	0	0	0	0	0	Root101
OG0004223	88.2496413771787	261.54451979015	4.27153416189396	29.6828034115979	0.911085650685631	0	Root101
OG0004224	0	0	0	0	0	0	Root101
OG0004225	0	0	0	0	0	0	Root101
OG0004226	0	0	20.3719321567251	0	0	0	Root101
OG0004227	0	0	0	0	0	0	Root101
OG0004228	0	0	0	0	0	0	Root101
OG0004229	0	0	0	0	0	0	Root101
OG0004230	0	0	21.0290912585549	0	0	0	Root101
OG0004231	0	0	0	0	0	0	Root101
OG0004232	0	0	0	0	0	0	Root101
OG0004233	0	0	0	0	0	0	Root101
OG0004234	0	0	0	0	0	0	Root101
OG0004235	0	0	0	0	0	0	Root101
OG0004236	0	0	6.07872169192603	0	0	0	Root101
OG0004237	0	0	2.62863640731936	0	0	0	Root101
OG0004351	0	7.50332638742233	0	0	0	0	Root101
OG0004352	0	0	0	0	0	0	Root101
OG0004353	0	0	0	0	0	0	Root101
OG0004354	0	0	0	0	0	0	Root101
OG0004355	0	0	0	0	0	0	Root101
OG0004356	0	0	24.8077560940765	0	0	0	Root101
OG0004357	0	0	20.2076423812676	45.8734234542877	0	70.4491552655602	Root101
OG0004358	0	0	0	0	0	0	Root101
OG0004359	0	0	0	0	0	0	Root101
OG0004360	0	0	0	0	0	0	Root101
OG0004361	0	0	0	0	0	0	Root101
OG0004362	0	0	0	0	0	0	Root101
OG0004363	0	0	0	0	0	0	Root101
OG0004364	0	0	0	0	0	0	Root101
OG0004365	0	23.5818829318987	1.97147730548952	0	0	0	Root101
OG0004366	42.5674740760509	0	0	0	0	0	Root101
OG0004367	0	0	0	0	0	0	Root101
OG0004368	0	0	0	0	0	0	Root101
OG0004369	0	0	0	0	0	0	Root101
OG0004370	0	0	0	25.6351484009255	0	0	Root101
OG0004371	0	0	0	0	0	0	Root101
OG0004372	0	0	0	0	0	0	Root101
OG0004373	0	0	0	0	0	0	Root101
OG0004374	45.6821673011278	0	0	0	0	0	Root101
OG0004375	0	0	0	0	0	0	Root101
OG0004376	0	0	0	0	0	0	Root101
OG0004377	0	0	0	0	0	0	Root101
OG0004378	0	0	0	0	0	0	Root101
OG0004379	0	34.3009206282164	0.16428977545746	0	0.455542825342816	0	Root101
OG0004380	0	0	5.91443191646857	0	0	0	Root101
OG0004381	0	0	0	0	0	0	Root101
OG0004510	0	0	0	0	0	0	Root101
OG0004511	0	0	0	0	0	0	Root101
OG0004512	0	0	0	0	0	0	Root101
OG0004513	0	0	0.32857955091492	0	0	0	Root101
OG0004514	0	0	0	0	0	0	Root101
OG0004515	0	0	0	0	0	0	Root101
OG0004516	0	0	0	0	0	0	Root101
OG0004517	0	0	0	0	0	0	Root101
OG0004518	0	0	0	0	0	0	Root101
OG0004519	0	23.5818829318987	0	0	0	0	Root101
OG0004520	0	0	0	0	0	0	Root101
OG0004521	0	0	0	0	0	0	Root101
OG0004522	0	0	1.97147730548952	0	0	0	Root101
OG0004523	0	10.7190376963176	0	0	0	0	Root101
OG0004524	0	0	0	0	0	0	Root101
OG0004525	0	0	0	0	0	0	Root101
OG0004526	0	0	0	0	0	0	Root101
OG0004527	0	0	0	0	0	0	Root101
OG0004528	0	0	0	0	0	0	Root101
OG0004529	0	0	4.27153416189396	0	0	0	Root101
OG0004530	58.1409402014353	0	0	0	0	0	Root101
[truncated: 804 more rows]
