# Supplementary material for: Genome-resolved metatranscriptomics reveals conserved root colonization determinants in a synthetic microbiota
Source: Nat Commun. 2023 Dec 13;14:8274. doi: 10.1038/s41467-023-43688-z (PMC10719396; doi:10.1038/s41467-023-43688-z)
Supplement: Supplementary file 11 — Source Data [file 41467_2023_43688_MOESM11_ESM.zip › Source Data/Main_figures/figure3/figures_b-c/Root53_normcounts_MvsR.csv]

	NumReads_A.sf	NumReads_B.sf	NumReads_Bpre.sf	NumReads_C.sf	NumReads_D.sf	NumReads_E.sf	Strain
OG0000000	89.1629025586063	28.3474665379666	73.7277187798354	110.434377547156	8.74312015135202	587.781239937265	Root53
OG0000001	139.768874281059	235.638315596847	8.51503230978381	91.3593486981022	0	0	Root53
OG0000002	0	0	0	0	0	0	Root53
OG0000004	78.318765760938	40.749483148327	74.143086209581	37.1461088113163	0	0.397686901175416	Root53
OG0000005	0	0	0	23.0908243962236	0	0	Root53
OG0000006	0	0	53.9977658669217	0	172.239466981635	0.397686901175416	Root53
OG0000007	0	69.0969496862936	32.398659520153	14.0552844150926	0	0	Root53
OG0000008	0	0	12.2533391774938	0	0	0	Root53
OG0000009	50.6059717224522	0	44.444314982774	0	0	29.4288306869808	Root53
OG0000010	0	0	0	0	0	0	Root53
OG0000011	101.211943444904	118.705016127735	22.222157491387	143.564690811303	179.233963102716	85.1049968515391	Root53
OG0000012	2.40980817725963	70.8686663449165	22.8452086360053	96.3790931320638	190.600019299474	280.369265328669	Root53
OG0000013	115.670792508462	232.094882279602	15.9916460452037	124.489661962249	1.7486240302704	0	Root53
OG0000014	114.465888419832	0	12.2533391774938	0	0.874312015135202	0	Root53
OG0000015	0	53.1514997586874	23.6759434954964	36.1421599245239	0	134.815859498466	Root53
OG0000016	169.891476496804	193.117115789897	55.4515518710311	96.3790931320638	0.874312015135202	213.557865931199	Root53
OG0000017	0	0	0	0	0	0	Root53
OG0000018	251.824954523631	164.769649251931	14.9532274708399	131.517304169795	2.62293604540561	68.799833903347	Root53
OG0000019	0	15.9454499276062	28.8680363673158	0	0	218.330108745304	Root53
OG0000020	14.4588490635578	42.5211998069499	182.55398537317	56.2211376603706	0	84.7073099503637	Root53
OG0000021	0	53.1514997586874	8.72271602465658	17.0671310754696	0.874312015135202	0	Root53
OG0000022	0	28.3474665379666	3.53062315283719	0	0	0	Root53
OG0000023	0	17.7171665862291	32.1909758052803	0	4.37156007567601	0.397686901175416	Root53
OG0000024	0	76.1838163207852	47.1442032761201	0	0	0.397686901175416	Root53
OG0000025	0	0	29.9064549416797	20.0789777358466	0	0	Root53
OG0000026	60.2452044314908	15.9454499276062	31.1525572309164	0	0.874312015135202	145.951092731378	Root53
OG0000027	62.6550126087504	0	4.77672544207384	0	0	0	Root53
OG0000028	0	0	18.6915343385498	0	0	0	Root53
OG0000030	0	0	0	0	0	0	Root53
OG0000031	1.20490408862982	1.77171665862291	130.633056654976	1.00394888679233	7.86880813621682	239.009827606425	Root53
OG0000032	0	5.31514997586874	7.06124630567438	1.00394888679233	155.627538694066	0	Root53
OG0000033	0	0	0	23.0908243962236	0	0	Root53
OG0000034	26.5078899498559	97.4444162242602	29.4910875119342	92.3632975848945	0	0	Root53
OG0000035	0	0	6.64587887592883	0	0	0	Root53
OG0000036	57.8353962542311	60.238366393179	493.04113910797	53.2092909999936	0.874312015135202	151.518709347834	Root53
OG0000037	0	0	35.7215989581174	42.1658532452779	0	1.98843450587708	Root53
OG0000038	33.7373144816348	17.7171665862291	10.7995531733843	28.1105688301853	7.86880813621682	0.397686901175416	Root53
OG0000039	0	0	0.415367429745552	0	0	0	Root53
OG0000040	51.810875811082	0	6.23051144618327	45.1776999056549	0	0	Root53
OG0000041	0	1.77171665862291	39.0445383960819	1.00394888679233	173.11377899677	97.8309776891524	Root53
OG0000042	0	74.4120996621623	0	0	0	0	Root53
OG0000043	0	97.4444162242602	11.2149206031299	27.1066199433929	73.442209271357	0	Root53
OG0000044	1.20490408862982	116.933299469112	19.7299529129137	0	0	95.0471693809245	Root53
OG0000046	0	12.4020166103604	45.6904172720107	0	0	0	Root53
OG0000047	0	251.583765524454	46.1057847017562	94.3711953584792	0.874312015135202	0.795373802350833	Root53
OG0000048	0	99.2161328828831	26.5835155037153	38.1500576981086	1.7486240302704	157.484012865465	Root53
OG0000049	0	0	35.3062315283719	0	56.8302809837881	0	Root53
OG0000051	181.940517383102	125.791882762227	103.426490006642	240.94773283016	195.845891390285	0.795373802350833	Root53
OG0000052	0	0	10.7995531733843	0	0	0	Root53
OG0000053	62.6550126087504	0	23.6759434954964	33.1303132641469	0	1.19306070352625	Root53
OG0000054	25.3029858612261	0	1.03841857436388	0	165.244970860553	0.795373802350833	Root53
OG0000055	0	0	0	0	0	0	Root53
OG0000056	0	0	9.13808345440214	0	0	0	Root53
OG0000057	0	0	0	0	0	0	Root53
OG0000058	0	47.8363497828186	37.1753849622269	0	0	0	Root53
OG0000059	0	33.6626165138353	13.914808896476	0	0.874312015135202	0	Root53
OG0000062	0	0	35.0985478134991	0	0	0	Root53
OG0000063	0	0	0	0	0	0	Root53
OG0000064	0	0	5.1920928718194	0	0	0	Root53
OG0000065	0	0	12.4610228923665	67.2645754150862	0	0	Root53
OG0000066	0	0	6.43819516105605	0	0	0	Root53
OG0000067	32.532410393005	350.799898407337	51.0901938587028	38.1500576981086	190.600019299474	119.7037572538	Root53
OG0000068	0	0	0	47.1855976792396	0	0	Root53
OG0000069	0	30.1191831965895	5.81514401643772	2.00789777358466	0	0	Root53
OG0000070	26.5078899498559	0	7.06124630567438	37.1461088113163	40.2183526962193	0	Root53
OG0000071	0	0	4.56904172720107	0	0	0	Root53
OG0000072	0	0	0	0	0.874312015135202	0	Root53
OG0000073	0	0	0	0	0	0	Root53
OG0000074	0	21.2605999034749	8.93039973952936	0	0	0	Root53
OG0000076	0	0	7.26893002054715	0	0	0	Root53
OG0000077	237.366105460074	118.705016127735	151.609111857126	243.959579490537	148.633042572984	143.16728442315	Root53
OG0000078	0	0	0	0	0	0	Root53
OG0000079	0	0	0	0	0	0	Root53
OG0000081	0	0	17.0300646195676	2.00789777358466	0	0	Root53
OG0000082	0	0	0	0	85.6825774832498	0.397686901175416	Root53
OG0000083	0	0	0	0	75.1908333016274	0.397686901175416	Root53
OG0000084	0	97.4444162242602	174.038953063386	61.2408820943322	0.874312015135202	40.5640639198925	Root53
OG0000085	2.40980817725963	0	10.7995531733843	31.1224154905623	196.72020340542	0.795373802350833	Root53
OG0000087	0	0	0	0	0	0	Root53
OG0000088	85.5481902927169	0	0	0	0	0	Root53
OG0000089	0	0	2.49220457847331	0	111.037625922171	0	Root53
OG0000091	0	0	0	0	0	0	Root53
OG0000093	100.007039356275	263.985782134814	22.6375249211326	322.267592660338	0	0.397686901175416	Root53
OG0000094	0	0	0	0	0	0	Root53
OG0000095	0	0	42.1597941191735	41.1619043584856	0	155.893265260763	Root53
OG0000098	0	109.846432834621	11.8379717477482	0	0	0	Root53
OG0000099	0	0	0	0	0	0	Root53
OG0000100	0	70.8686663449165	5.81514401643772	45.1776999056549	0	0.795373802350833	Root53
OG0000101	0	0	0	0	0	5.56761661645583	Root53
OG0000102	1.20490408862982	0	15.1609111857126	0	0	0	Root53
OG0000104	55.4255880769715	0	6.0228277313105	1.00394888679233	0	0.397686901175416	Root53
OG0000107	0	0	0	0	0	0	Root53
OG0000109	1.20490408862982	0	25.7527806442242	1.00394888679233	384.697286659489	0	Root53
OG0000110	39.7618349247839	49.6080664414415	6.43819516105605	57.2250865471629	0	0	Root53
OG0000111	0	0	22.6375249211326	0	0	0	Root53
OG0000112	0	0	0	0	0	3.57918211057875	Root53
OG0000115	0	0	23.4682597806237	0	0	0	Root53
OG0000117	0	0	20.1453203426593	0	178.359651087581	0.397686901175416	Root53
OG0000118	0	0	0.207683714872776	0	0	0.397686901175416	Root53
OG0000119	85.5481902927169	21.2605999034749	2.49220457847331	0	0.874312015135202	0	Root53
OG0000120	0	0	12.4610228923665	3.01184666037699	0	0	Root53
OG0000121	0	0	0	0	0	0	Root53
OG0000122	0	0	56.0746030156495	51.2013932264089	0.874312015135202	0	Root53
OG0000123	0	1.77171665862291	6.23051144618327	0	0	0	Root53
OG0000124	61.4501085201206	0	0	0	0	0.397686901175416	Root53
OG0000125	0	0	52.7516635776851	39.1540065849009	0	0	Root53
OG0000127	87.9579984699765	0	15.3685949005854	0	0	0	Root53
OG0000128	0	0	9.96881831389324	58.2290354339552	0	0	Root53
OG0000129	2.40980817725963	0	0	0	0	0	Root53
OG0000130	18.0735613294472	3.54343331724582	6.43819516105605	39.1540065849009	0	0	Root53
OG0000132	0	0	0	0	0	0	Root53
OG0000133	1.20490408862982	0	214.537277463577	1.00394888679233	44.5899127718953	340.419987406156	Root53
OG0000134	0	1.77171665862291	32.6063432350258	0	0	52.0969840539795	Root53
OG0000135	0	49.6080664414415	42.9905289786646	24.094773283016	173.988091011905	0	Root53
OG0000136	0	0	69.7817281972527	0	0	0	Root53
OG0000137	0	0	23.0528923508781	0	0	0	Root53
OG0000138	83.1383821154572	244.496898889962	107.580164304098	107.422530886779	0	128.452869079659	Root53
OG0000139	15.6637531521876	95.6726995656373	39.6675895407002	0	156.501850709201	183.333661441867	Root53
OG0000140	0	0	8.93039973952936	54.2132398867859	0	0	Root53
OG0000143	0	0	0	0	0	0	Root53
OG0000148	0	0	0	28.1105688301853	0	0	Root53
OG0000149	0	51.3797831000645	16.1993297600765	0	0	0	Root53
OG0000150	22.8931776839665	0	0	0	0	0	Root53
OG0000151	0	62.0100830518019	35.3062315283719	23.0908243962236	0	0	Root53
OG0000152	0	0	4.56904172720107	0	0	0	Root53
OG0000154	0	0	6.43819516105605	45.1776999056549	0	0	Root53
OG0000155	0	0	5.39977658669217	0	0	5.56761661645583	Root53
OG0000156	30.1226022157454	0	4.56904172720107	0	0	0	Root53
OG0000158	0	0	3.73830686770996	0	0	0	Root53
OG0000160	0	0	0	0	0	0	Root53
OG0000161	0	0	8.09966488003826	46.1816487924472	0	0	Root53
OG0000162	0	0	3.11525572309164	0	0	0	Root53
OG0000163	0	0	0	0	0	0	Root53
OG0000164	0	0	15.783962330331	0	0	0	Root53
OG0000165	0	0	0	0	0	0	Root53
OG0000167	0	1.77171665862291	0	35.1382110377316	0	0	Root53
OG0000168	0	0	0	0	0	0	Root53
OG0000169	0	0	0	0	0	0	Root53
OG0000170	0	0	0	0	0	0	Root53
OG0000171	0	0	9.13808345440214	0	0	0	Root53
OG0000173	0	0	7.89198116516548	0	0	0	Root53
OG0000175	0	0	5.1920928718194	0	0	0	Root53
OG0000176	234.956297282814	46.0646331241957	17.8607994790587	0	0	70.3905815080487	Root53
OG0000178	0	0	14.3301763262215	0	0	0	Root53
OG0000180	0	0	0	0	0	0	Root53
OG0000182	0	44.2929164655728	11.4226043180027	39.1540065849009	0	0	Root53
OG0000183	0	0	21.5991063467687	117.462019754703	0	0.397686901175416	Root53
OG0000185	0	0	0	0	0	0	Root53
OG0000186	0	0	0	0	0	0	Root53
OG0000187	0	0	6.43819516105605	0	0	0	Root53
OG0000188	0	15.9454499276062	15.783962330331	90.3553998113098	0	0	Root53
OG0000189	0	0	9.13808345440214	0	0	0	Root53
OG0000190	0	3.54343331724582	25.960464359097	1.00394888679233	227.321123935152	33.0080127975596	Root53
OG0000191	0	0	0	0	0	0	Root53
OG0000192	0	0	17.8607994790587	0	0	0	Root53
OG0000193	0	0	0	0	0	0	Root53
OG0000194	0	0	28.8680363673158	0	0	0	Root53
OG0000195	0	0	0	0	0	0	Root53
OG0000197	0	0	0	0	0	0	Root53
OG0000198	0	0	0	0	0	0	Root53
OG0000200	0	0	28.4526689375703	0	0	4.772242814105	Root53
OG0000201	222.907256396516	556.319030807594	134.371363522686	353.390008150901	358.467926205433	120.101444154976	Root53
OG0000202	63.8599166973802	0	0	0	3.49724806054081	0	Root53
OG0000203	0	0	47.5595707058657	0	0	49.3131757457516	Root53
OG0000204	0	0	6.0228277313105	0	0	0	Root53
OG0000205	0	0	0	0	0	0	Root53
OG0000206	0	0	9.55345088414769	0	0	0	Root53
OG0000208	33.7373144816348	0	10.3841857436388	0	0	0	Root53
OG0000209	7.22942453177889	58.4666497345561	0	37.1461088113163	153.00460264866	0	Root53
OG0000211	84.3432862040871	0	0.415367429745552	0	0.874312015135202	0	Root53
OG0000212	0	0	0	0	0	0	Root53
OG0000214	0	0	10.5918694585116	0	0	0	Root53
OG0000215	0	0	0	0	0	0	Root53
OG0000216	0	1.77171665862291	4.36135801232829	33.1303132641469	0	0	Root53
OG0000217	0	0	8.09966488003826	0	0	0	Root53
OG0000219	0	3.54343331724582	75.3891884988176	0	174.86240302704	0	Root53
OG0000220	0	0	15.5762786154582	50.1974443396166	0	0	Root53
OG0000222	121.695312951611	65.5535163690478	189.407547963972	50.1974443396166	0.874312015135202	0.397686901175416	Root53
OG0000224	0	0	0.207683714872776	0	0	0	Root53
OG0000225	0	0	0	0	0	0	Root53
OG0000226	0	38.9777664897041	31.9832920904075	0	0	0	Root53
OG0000227	0	0	2.28452086360053	0	0	0	Root53
OG0000228	0	0	0	0	0	0	Root53
OG0000229	0	0	26.7911992185881	0	0	0	Root53
OG0000231	78.318765760938	0	0	13.0513355283003	0.874312015135202	0	Root53
OG0000232	0	0	27.4142503632064	0	0	0	Root53
OG0000233	0	0	5.39977658669217	0	0	0	Root53
OG0000234	0	0	0	0	0	0	Root53
OG0000235	0	0	0	0	0	0	Root53
OG0000236	0	0	7.89198116516548	0	0	0	Root53
OG0000237	0	0	0	0	0	0	Root53
OG0000239	0	0	0	0	0	0	Root53
OG0000240	1.20490408862982	3.54343331724582	187.330710815244	0	0	115.329201340871	Root53
OG0000241	0	0	0	0	0	0	Root53
OG0000242	0	0	13.914808896476	19.0750288490543	0	0	Root53
OG0000243	0	0	19.1069017682954	0	0	1.59074760470167	Root53
OG0000244	0	0	38.8368546812091	0	0	0	Root53
OG0000247	155.432627433246	81.498966296654	49.2210404248479	79.3119620565942	0.874312015135202	219.125482547654	Root53
OG0000249	0	0	8.93039973952936	33.1303132641469	0	0	Root53
OG0000250	0	0	51.920928718194	0	0	0	Root53
OG0000252	0	0	0	0	0	0	Root53
OG0000253	0	0	0	0	0	0	Root53
OG0000255	37.3520267475243	1.77171665862291	9.34576716927491	62.2448309811246	0	0	Root53
OG0000256	0	0	0	0	0	0	Root53
OG0000257	0	5.31514997586874	5.39977658669217	25.0987221698083	0	0	Root53
OG0000259	34.9422185702646	8.85858329311456	54.62081701154	0	0	0	Root53
OG0000260	0	0	4.98440915694662	0	0	0	Root53
OG0000261	0	0	0	0	0	0	Root53
OG0000262	57.8353962542311	0	0	0	0	0	Root53
OG0000264	19.278465418077	0	0	0	0	0	Root53
OG0000265	0	0	3.32293943796441	0	0	0	Root53
OG0000266	1.20490408862982	0	0	0	1.7486240302704	134.418172597291	Root53
OG0000267	0	0	0	0	0	0	Root53
OG0000268	0	0	0	0	0	0	Root53
OG0000269	0	0	7.68429745029271	0	52.4587209081121	0	Root53
OG0000270	0	0	9.96881831389324	2.00789777358466	0	0	Root53
OG0000271	0	0	50.051775284339	0	0	0	Root53
OG0000272	0	0	0	0	0	0	Root53
OG0000276	0	0	0	0	95.300009649737	0	Root53
OG0000277	13.253944974928	0	0	0	0	0	Root53
OG0000278	144.588490635578	83.2706829552769	23.8836272103692	0	0.874312015135202	0.397686901175416	Root53
OG0000279	0	0	0	0	0	0	Root53
OG0000280	0	0	0	0	0	0	Root53
OG0000281	0	0	0	29.1145177169776	0	0	Root53
OG0000283	0	0	0.830734859491103	0	0	0	Root53
OG0000284	0	0	9.13808345440214	0	0	0	Root53
OG0000285	0	0	0	0	0	0	Root53
OG0000286	0	0	0	0	0	0	Root53
OG0000287	0	0	0	0	0	0	Root53
OG0000288	37.3520267475243	1.77171665862291	17.6531157641859	125.493610849041	97.9229456951426	0	Root53
OG0000289	22.8931776839665	1.77171665862291	96.7806111307135	0	0.874312015135202	136.008920201992	Root53
OG0000290	0	0	17.8607994790587	55.2171887735782	0	0	Root53
OG0000292	0	0	0	0	0	0	Root53
OG0000296	0	0	8.93039973952936	0	0	0	Root53
OG0000297	0	0	0	0	0	0	Root53
OG0000300	0	104.531282858752	22.6375249211326	58.2290354339552	0	96.2402300844507	Root53
OG0000301	144.588490635578	12.4020166103604	357.839040725793	126.497559735834	185.354147208663	117.317635846748	Root53
OG0000302	0	0	5.1920928718194	0	0	0	Root53
OG0000303	0	0	0	0	0	0	Root53
OG0000304	56.6304921656013	0	12.8763903221121	0	2.62293604540561	0	Root53
OG0000306	0	0	0	0	0	0	Root53
OG0000309	0	0	17.0300646195676	0	0	0	Root53
OG0000310	0	0	0	0	0	0	Root53
OG0000311	0	0	0	0	0	0	Root53
OG0000312	0	0	0	0	0	0	Root53
OG0000313	0	0	14.9532274708399	2.00789777358466	0	0	Root53
OG0000314	0	0	0	0	0	0	Root53
OG0000316	0	0	4.15367429745552	0	0	0	Root53
OG0000317	10.8441367976683	0	3.53062315283719	0	0	0	Root53
OG0000318	0	0	0	0	0	0	Root53
OG0000319	0	0	5.1920928718194	20.0789777358466	0	0	Root53
OG0000321	0	3.54343331724582	4.77672544207384	0	0	0	Root53
OG0000322	0	0	6.43819516105605	0	0	0	Root53
OG0000323	0	0	0	0	0	0	Root53
OG0000326	0	0	8.09966488003826	0	0	0	Root53
OG0000327	0	0	6.8535625908016	0	0	0	Root53
OG0000328	0	21.2605999034749	55.4515518710311	0	0	0	Root53
OG0000329	0	0	9.76113459902046	0	0	0	Root53
OG0000330	0	0	18.0684831939315	0	0	0	Root53
OG0000331	0	0	8.30734859491103	52.2053421132012	0	0	Root53
OG0000334	163.866956053655	320.680715210747	52.7516635776851	219.864806207521	1.7486240302704	135.611233300817	Root53
OG0000335	0	0	10.7995531733843	0	0	0	Root53
OG0000337	0	0	0	0	0	0	Root53
OG0000339	0	0	15.783962330331	0	0	0	Root53
OG0000341	0	0	0	0	0	0	Root53
OG0000342	0	1.77171665862291	17.4454320493132	0	174.86240302704	116.124575143222	Root53
OG0000344	0	0	3.32293943796441	48.1895465660319	0	0	Root53
OG0000347	0	0	4.56904172720107	0	0	0	Root53
OG0000348	0	1.77171665862291	26.3758317888425	40.1579554716933	0	0.795373802350833	Root53
OG0000349	0	0	85.3580068127109	0	202.840387511367	65.2206517927683	Root53
OG0000350	0	0	88.0578951060569	0	0	0	Root53
OG0000351	0	0	0	0	0	0	Root53
OG0000352	59.0403003428609	12.4020166103604	0.415367429745552	0	0	0	Root53
OG0000354	0	0	0	0	0	0	Root53
OG0000355	62.6550126087504	0	356.177571006811	28.1105688301853	93.5513856194666	93.8541086773982	Root53
OG0000356	0	3.54343331724582	15.3685949005854	0	0	0.397686901175416	Root53
OG0000358	0	0	0	0	0	0	Root53
OG0000359	0	56.6949330759332	23.6759434954964	0	0	0	Root53
OG0000361	0	0	0	0	0	0	Root53
OG0000362	0	0	18.8992180534226	0	0	0	Root53
OG0000363	66.2697248746398	60.238366393179	13.914808896476	0	0	0	Root53
OG0000364	0	0	0	0	0	0	Root53
OG0000367	0	0	0	0	0	0	Root53
OG0000368	0	0	7.89198116516548	0	0	0	Root53
OG0000370	0	21.2605999034749	0	0	0	0	Root53
OG0000371	0	53.1514997586874	3.53062315283719	0	0	0	Root53
OG0000373	0	0	6.64587887592883	0	0	0	Root53
OG0000374	0	0	0	0	0	0	Root53
OG0000375	0	0	53.3747147223034	53.2092909999936	0	0	Root53
OG0000377	0	0	0	0	0	0	Root53
OG0000378	0	72.6403830035394	24.091310925242	23.0908243962236	144.261482497308	0	Root53
OG0000381	0	0	9.55345088414769	0	0	0	Root53
OG0000382	0	0	0	0	0	0	Root53
OG0000383	0	0	0	0	0	0	Root53
OG0000384	0	0	11.4226043180027	0	0	1.19306070352625	Root53
OG0000385	0	0	9.34576716927491	0	0	0	Root53
OG0000386	0	53.1514997586874	15.3685949005854	46.1816487924472	0	0	Root53
OG0000388	0	0	0	0	0	0	Root53
OG0000389	0	0	0	0	0	0	Root53
OG0000392	0	0	15.1609111857126	0	0	0	Root53
OG0000393	0	26.5757498793437	20.353004057532	54.2132398867859	0	0.795373802350833	Root53
OG0000394	90.3678066472361	26.5757498793437	193.145854831682	23.0908243962236	610.269786564371	0.795373802350833	Root53
OG0000396	0	0	0	0	0	0	Root53
OG0000397	0	63.7817997104248	0	29.1145177169776	0.874312015135202	0	Root53
OG0000401	0	0	0	0	0	0	Root53
OG0000403	0	0	0	0	106.666065846495	101.807846700907	Root53
OG0000405	0	0	6.43819516105605	0	0	0	Root53
OG0000406	0	0	26.1681480739698	0	0	0	Root53
OG0000407	0	0	6.23051144618327	0	0	0	Root53
OG0000408	0	35.4343331724582	5.60746030156495	0	0	0	Root53
OG0000410	38.5569308361541	24.8040332207208	0	30.1184666037699	246.555988268127	0.795373802350833	Root53
OG0000413	0	0	4.56904172720107	36.1421599245239	0	0	Root53
OG0000414	0	0	0	0	0	0	Root53
OG0000415	0	0	9.55345088414769	0	0	3.57918211057875	Root53
OG0000417	0	0	25.5450969293514	0	0	0	Root53
OG0000418	0	0	0	0	0	0	Root53
OG0000420	0	0	0	0	0	0	Root53
OG0000421	81.9334780268274	35.4343331724582	3.53062315283719	0	0	0	Root53
OG0000423	0	0	0	0	0	0	Root53
OG0000424	0	0	0	0	0	0	Root53
OG0000427	0	44.2929164655728	4.36135801232829	0	0	0.397686901175416	Root53
OG0000429	0	0	0	0	0	0	Root53
OG0000430	0	0	0	0	0	0	Root53
OG0000433	0	0	4.98440915694662	0	0	0	Root53
OG0000434	0	0	14.3301763262215	0	44.5899127718953	0	Root53
OG0000435	0	0	0	0	0	0	Root53
OG0000436	0	0	9.34576716927491	0	0	0	Root53
OG0000438	0	0	11.4226043180027	0	0	0	Root53
OG0000439	0	7.08686663449165	0	0	0	0	Root53
OG0000442	0	0	0	0	0	0	Root53
OG0000443	0	0	0	0	0	0	Root53
OG0000444	0	0	0	0	0	0	Root53
OG0000445	0	0	8.30734859491103	0	0	0	Root53
OG0000447	0	0	0	0	0	0	Root53
OG0000449	0	0	0	0	0	0	Root53
OG0000450	74.7040534950485	86.8141162725227	9.55345088414769	22.0868755094313	0	0.397686901175416	Root53
OG0000451	0	0	0	0	0	0	Root53
OG0000452	0	0	0	0	0	0	Root53
OG0000453	56.6304921656013	37.2060498310812	34.8908640986263	0	0	0	Root53
OG0000454	33.7373144816348	19.488883244852	55.0361844412856	0	0	0	Root53
OG0000455	1.20490408862982	17.7171665862291	6.8535625908016	0	90.928449574061	0	Root53
OG0000456	0	30.1191831965895	0	47.1855976792396	0	0.397686901175416	Root53
OG0000459	0	0	0	0	0	0	Root53
OG0000460	0	0	0	0	0	0	Root53
OG0000462	0	0	21.8067900616415	64.2527287547092	0	0	Root53
OG0000463	0	0	0	0	0	0	Root53
OG0000465	0	0	0	0	0	0	Root53
OG0000466	0	0	0	0	0	0	Root53
OG0000467	0	0	8.72271602465658	0	0	0	Root53
OG0000469	0	0	0	0	0	0	Root53
OG0000470	0	1.77171665862291	0	38.1500576981086	0	0	Root53
OG0000475	0	0	4.56904172720107	0	0	0	Root53
OG0000476	0	0	5.1920928718194	0	0	0	Root53
OG0000477	60.2452044314908	0	107.372480589225	0	0	0	Root53
OG0000478	0	0	0	0	0	0	Root53
OG0000479	0	0	4.36135801232829	0	0	0	Root53
OG0000480	0	0	19.7299529129137	0	93.5513856194666	0	Root53
OG0000481	0	0	0	0	41.0926647113545	0	Root53
OG0000482	59.0403003428609	33.6626165138353	11.4226043180027	47.1855976792396	0	0	Root53
OG0000483	0	0	0	0	0	0	Root53
OG0000486	0	0	20.5606877724048	0	0	0	Root53
OG0000487	0	0	0	0	0	0	Root53
OG0000488	0	0	0	0	0	0	Root53
OG0000489	0	44.2929164655728	141.43260982836	64.2527287547092	550.816569535177	114.53382753852	Root53
OG0000491	51.810875811082	113.389866151866	113.602992035408	44.1737510188626	88.3055135286554	123.282939364379	Root53
OG0000493	0	0	0	54.2132398867859	0.874312015135202	0	Root53
OG0000497	72.2942453177889	0	57.9437564495045	1.00394888679233	0	0	Root53
OG0000498	0	0	0	0	0	0	Root53
OG0000499	0	0	13.4994414667304	0	0	0	Root53
OG0000501	0	0	0	54.2132398867859	0	0	Root53
OG0000502	0	0	0	0	0	0	Root53
OG0000503	0	0	8.51503230978381	0	0	0	Root53
OG0000505	0	0	0	21.082926622639	0	0	Root53
OG0000506	0	63.7817997104248	0	0	0	0	Root53
OG0000509	0	0	0	0	0	0	Root53
OG0000510	0	0	0	0	0	0	Root53
OG0000511	57.8353962542311	51.3797831000645	134.786730952431	85.3356553773482	341.855997917864	82.3211885433112	Root53
OG0000513	0	0	0	0	0	0	Root53
OG0000514	0	0	0	0	0	0	Root53
OG0000515	0	0	3.53062315283719	0	0	0	Root53
OG0000516	0	0	9.13808345440214	0	0	0	Root53
OG0000517	0	0	0	0	0	0	Root53
OG0000520	0	0	46.9365195612473	1.00394888679233	0	0	Root53
OG0000521	28.9176981271156	0	19.3145854831682	0	59.4532170291937	0.397686901175416	Root53
OG0000525	0	0	0	0	0	0	Root53
OG0000526	0	0	0	0	0	0	Root53
OG0000527	0	0	0.830734859491103	0	0	0	Root53
OG0000528	0	0	0	0	0	0	Root53
OG0000529	0	0	11.6302880328754	22.0868755094313	0	0	Root53
OG0000530	36.1471226588945	0	102.388071432278	3.01184666037699	0	0	Root53
OG0000532	0	0	0	0	0	0	Root53
OG0000533	0	0	3.73830686770996	0	139.015610406497	0	Root53
OG0000535	0	33.6626165138353	0	0	0	0	Root53
OG0000536	0	0	0	0	0	0	Root53
OG0000537	0	0	22.4298412062598	0	0	0	Root53
OG0000538	0	0	5.39977658669217	0	0	0	Root53
OG0000539	0	0	15.3685949005854	0	0	0	Root53
OG0000541	0	0	3.11525572309164	0	0	0	Root53
OG0000543	0	0	0	0	0	0	Root53
OG0000545	0	0	0.415367429745552	0	0	0	Root53
OG0000546	0	0	14.7455437559671	0	0	0	Root53
OG0000547	0	0	0	0	0	0	Root53
OG0000548	0	0	8.72271602465658	0	85.6825774832498	0.397686901175416	Root53
OG0000550	0	0	0	0	0	0	Root53
OG0000551	0	0	11.0072368882571	0	0	0	Root53
OG0000552	0	0	56.6976541602678	23.0908243962236	0	0	Root53
OG0000553	0	0	0	0	0	0	Root53
OG0000554	0	0	6.0228277313105	42.1658532452779	0	0.397686901175416	Root53
OG0000555	0	0	0	0	0	0	Root53
OG0000557	0	0	0	0	0	0	Root53
OG0000558	0	0	10.176502028766	0	0	0	Root53
OG0000559	0	0	4.56904172720107	0	0	0	Root53
OG0000561	0	0	3.73830686770996	0	0	0	Root53
OG0000564	0	0	0	0	0	0	Root53
OG0000565	0	0	0	0	0	0	Root53
OG0000566	0	0	1.86915343385498	0	0	0	Root53
OG0000567	1.20490408862982	1.77171665862291	90.5500996845303	1.00394888679233	211.583507662719	125.271373870256	Root53
OG0000568	0	0	8.72271602465658	0	0	0	Root53
OG0000571	0	0	0	0	0	0	Root53
OG0000575	0	0	0	0	0	0	Root53
OG0000577	0	3.54343331724582	61.8897470320872	0	0	0	Root53
OG0000578	0	0	4.56904172720107	0	0	0	Root53
OG0000579	3.61471226588945	0	25.7527806442242	1.00394888679233	1.7486240302704	315.763399533281	Root53
OG0000580	0	0	0	0	0	0	Root53
OG0000582	0	0	0	0	0	0	Root53
OG0000583	0	0	0	0	0	0	Root53
OG0000585	0	0	0	0	0	0	Root53
OG0000587	0	0	0	38.1500576981086	0	0	Root53
OG0000588	0	0	3.32293943796441	0	0	0	Root53
OG0000589	77.1138616723082	152.36763264157	34.6831803837536	7.02764220754632	67.3220251654105	0	Root53
OG0000590	0	0	0	0	0	0	Root53
OG0000591	0	0	11.8379717477482	0	0	0	Root53
OG0000592	0	0	14.5378600410943	0	67.3220251654105	0	Root53
OG0000593	93.9825189131256	0	0	38.1500576981086	0	0	Root53
OG0000594	0	0	0	0	0	0	Root53
OG0000595	0	0	0	0	0	0	Root53
OG0000598	0	0	0	0	0	0	Root53
OG0000599	0	0	0	0	0	0	Root53
OG0000600	0	0	0	0	0	0	Root53
OG0000601	60.2452044314908	0	27.6219340780792	0	0	0	Root53
OG0000602	0	0	19.7299529129137	0	0	0	Root53
OG0000603	0	0	0.207683714872776	0	0	0	Root53
OG0000604	0	0	7.26893002054715	0	0	0	Root53
OG0000605	0	0	4.98440915694662	0	0	0	Root53
OG0000607	0	0	0	0	0	2.78380830822791	Root53
OG0000609	3.61471226588945	0	39.875273255573	51.2013932264089	200.217451465961	0.795373802350833	Root53
OG0000610	0	0	0	0	0	0	Root53
OG0000611	1.20490408862982	7.08686663449165	88.2655788209297	0	0.874312015135202	200.831885093585	Root53
OG0000612	0	37.2060498310812	34.6831803837536	0	4.37156007567601	0	Root53
OG0000613	0	0	0	0	0	0	Root53
OG0000614	0	0	6.23051144618327	0	0	0	Root53
OG0000615	0	19.488883244852	8.72271602465658	9.03553998113098	136.392674361091	0	Root53
OG0000618	0	0	0	0	0	0	Root53
OG0000619	0	0	13.4994414667304	0	0	0	Root53
OG0000620	0	0	11.4226043180027	0	0	0	Root53
OG0000621	0	0	23.6759434954964	0	0	0	Root53
OG0000622	0	0	0	0	0	0	Root53
OG0000623	46.9912594565628	28.3474665379666	3.11525572309164	0	0	0	Root53
OG0000624	0	0	0	0	0	0	Root53
OG0000627	0	0	1.66146971898221	0	0	0	Root53
OG0000628	0	0	0	0	0	0	Root53
OG0000629	0	0	19.7299529129137	0	0	0	Root53
OG0000630	0	0	19.1069017682954	0	0	0	Root53
OG0000633	0	23.0323165620979	0.623051144618327	0	0	0	Root53
OG0000634	0	0	1.24610228923665	0	0	0	Root53
OG0000635	0	0	0	0	0	0	Root53
OG0000636	0	0	0	0	0	0	Root53
OG0000637	0	0	18.483850623677	0	0	0	Root53
OG0000639	54.2206839883417	0	17.0300646195676	0	0	0.397686901175416	Root53
OG0000640	0	0	52.7516635776851	0	0.874312015135202	152.314083150184	Root53
OG0000641	0	0	8.51503230978381	0	0	0	Root53
OG0000644	0	0	0	0	0	0	Root53
OG0000645	22.8931776839665	0	116.925931473373	16.0631821886773	10.4917441816224	46.1316805363483	Root53
OG0000649	0	0	4.98440915694662	0	0	0	Root53
OG0000650	0	0	13.2917577518577	0	0	0	Root53
OG0000651	0	0	17.0300646195676	0	0	0	Root53
OG0000653	0	1.77171665862291	6.23051144618327	77.3040642830095	0	0	Root53
OG0000654	1.20490408862982	17.7171665862291	39.0445383960819	5.01974443396166	238.68718013191	0.397686901175416	Root53
OG0000655	0	0	0	0	0	0	Root53
OG0000656	0	0	0	0	0	0	Root53
OG0000657	95.1874230017554	0	20.5606877724048	0	0	0	Root53
OG0000658	0	0	5.39977658669217	0	0	0	Root53
OG0000659	96.3923270903852	60.238366393179	74.5584536393265	77.3040642830095	0	0.397686901175416	Root53
OG0000660	0	0	0	0	0	0	Root53
OG0000661	0	0	6.64587887592883	43.1698021320703	0	0	Root53
OG0000663	0	0	3.11525572309164	0	0	0	Root53
OG0000664	0	0	0	0	0	0	Root53
OG0000667	0	0	3.53062315283719	0	0	0	Root53
OG0000668	0	51.3797831000645	17.6531157641859	0	187.977083254068	0	Root53
OG0000669	0	0	4.56904172720107	0	0	0	Root53
OG0000671	0	0	2.07683714872776	30.1184666037699	141.638546451903	0.397686901175416	Root53
OG0000672	0	0	0	0	0	0	Root53
OG0000674	22.8931776839665	0	11.2149206031299	0	200.217451465961	0	Root53
OG0000675	119.285504774352	155.911065958816	234.059546661618	23.0908243962236	282.40278088867	27.8380830822791	Root53
OG0000676	1.20490408862982	0	6.0228277313105	0	118.906434058387	124.07831316673	Root53
OG0000681	0	0	0	0	0	0	Root53
OG0000682	0	0	0	0	0	0	Root53
OG0000683	0	0	0.415367429745552	0	0	0	Root53
OG0000685	61.4501085201206	0	29.6987712268069	0	0	0	Root53
OG0000687	0	0	110.903103742062	1.00394888679233	0.874312015135202	135.213546399642	Root53
OG0000689	0	0	2.69988829334609	0	0	0	Root53
OG0000690	0	40.749483148327	61.0590121725961	29.1145177169776	0	0	Root53
OG0000694	0	0	0	0	0	0	Root53
OG0000695	0	0	0	0	0	0	Root53
OG0000698	0	0	5.39977658669217	0	0	0	Root53
OG0000699	0	0	9.96881831389324	0	0	0	Root53
OG0000700	0	0	5.60746030156495	0	0	0	Root53
OG0000701	0	0	0	0	0	0	Root53
OG0000702	0	0	0	3.01184666037699	0	0	Root53
OG0000703	0	0	0	0	0	0	Root53
OG0000705	0	0	0	0	0	0	Root53
OG0000708	0	0	0	0	0	0	Root53
OG0000709	0	0	0	0	0	0	Root53
OG0000710	0	1.77171665862291	0	85.3356553773482	0	0	Root53
OG0000711	0	0	43.4058964084101	0	0	0	Root53
OG0000712	1.20490408862982	0	13.4994414667304	2.00789777358466	0.874312015135202	75.9581981245045	Root53
OG0000717	0	0	92.0038856886397	1.00394888679233	0	0	Root53
OG0000718	34.9422185702646	122.248449444981	0	0	0	0	Root53
OG0000719	0	0	9.34576716927491	0	0	0	Root53
OG0000721	77.1138616723082	1.77171665862291	43.6135801232829	136.537048603757	56.8302809837881	0	Root53
OG0000722	0	0	0	0	0	0	Root53
OG0000724	0	0	4.15367429745552	0	0	0	Root53
OG0000725	0	28.3474665379666	31.3602409457891	0	0	0	Root53
OG0000726	0	0	0	0	0	0	Root53
OG0000728	0	31.8908998552124	0	0	0	0	Root53
OG0000731	0	0	0	0	0	0	Root53
OG0000733	0	0	16.6146971898221	0	0	0	Root53
OG0000736	0	0	1.66146971898221	0	7.86880813621682	0	Root53
OG0000737	0	0	0	0	0	0	Root53
OG0000738	0	0	0	0	0	0	Root53
OG0000739	0	0	0	0	0	0	Root53
OG0000740	0	0	11.8379717477482	0	0	0	Root53
OG0000741	0	0	5.39977658669217	52.2053421132012	0	0	Root53
OG0000748	0	0	10.3841857436388	0	0	0	Root53
OG0000750	0	0	4.36135801232829	0	0	0	Root53
OG0000751	0	0	0	0	0	0	Root53
OG0000754	0	0	13.7071251816032	0	205.463323556772	0	Root53
OG0000755	13.253944974928	1.77171665862291	11.4226043180027	0	0	0	Root53
OG0000756	0	0	0	0	0	0	Root53
OG0000757	0	0	0	0	0	0	Root53
OG0000759	0	0	0	0	0	0	Root53
OG0000764	0	0	3.94599058258274	24.094773283016	0	0	Root53
OG0000765	0	0	0	0	0	0	Root53
OG0000771	0	0	0	0	0	0	Root53
OG0000773	0	0	0	0	0	0	Root53
OG0000774	0	0	0	0	0	0	Root53
OG0000776	0	0	12.2533391774938	0	0	122.885252463204	Root53
OG0000778	0	0	2.69988829334609	0	0	0	Root53
OG0000780	0	0	0	0	0	0	Root53
OG0000781	0	0	0	0	0	0	Root53
OG0000782	30.1226022157454	79.7272496380311	86.6041091019475	0	0	163.051629481921	Root53
OG0000783	0	0	26.7911992185881	0	0	0	Root53
OG0000784	0	0	0	0	0	0	Root53
OG0000785	0	1.77171665862291	0	0	0	136.008920201992	Root53
OG0000786	0	0	9.13808345440214	0	0	0	Root53
OG0000787	0	0	12.4610228923665	0	0	0	Root53
OG0000789	0	0	4.77672544207384	19.0750288490543	0	0	Root53
OG0000790	0	0	9.76113459902046	0	0	0	Root53
OG0000791	0	35.4343331724582	4.98440915694662	0	0	0	Root53
OG0000793	0	0	0	0	0	0	Root53
OG0000794	0	0	8.30734859491103	0	0	0	Root53
OG0000795	0	0	0	0	0	0	Root53
OG0000796	0	0	0	0	0	0	Root53
OG0000797	0	60.238366393179	0	0	0.874312015135202	0	Root53
OG0000799	3.61471226588945	0	7.89198116516548	0	0	0	Root53
OG0000800	0	0	0	0	0	0	Root53
OG0000801	0	56.6949330759332	9.13808345440214	0	0	0	Root53
OG0000803	0	0	4.36135801232829	0	0.874312015135202	131.634364289063	Root53
OG0000806	0	0	36.9677012473541	0	0	0	Root53
OG0000807	1.20490408862982	0	14.5378600410943	0	0	161.460881877219	Root53
OG0000808	81.9334780268274	0	9.34576716927491	0	0	0	Root53
OG0000809	0	0	0	0	0	0	Root53
OG0000813	0	0	0	0	0	0	Root53
OG0000814	0	8.85858329311456	2.49220457847331	0	0	0	Root53
OG0000815	0	0	0	0	110.163313907035	0	Root53
OG0000816	0	0	13.7071251816032	0	0	0	Root53
OG0000817	0	1.77171665862291	67.7048910485249	33.1303132641469	0	174.584549616008	Root53
OG0000818	0	0	14.9532274708399	0	0	0	Root53
OG0000819	0	58.4666497345561	0	0	0	0	Root53
OG0000821	101.211943444904	53.1514997586874	72.8969839203443	0	0	60.0507220774879	Root53
OG0000822	0	0	16.8223809046948	0	0	0	Root53
OG0000823	0	0	14.1224926113488	0	0	0	Root53
OG0000824	0	0	0	0	0	0	Root53
OG0000825	0	0	0	0	0	0	Root53
OG0000826	0	0	0	0	0	0	Root53
OG0000827	0	0	0	12.047386641508	205.463323556772	0	Root53
OG0000829	0	0	21.1837389170231	0	0	0	Root53
OG0000830	0	0	0	0	0	0	Root53
OG0000831	20.4833695067069	127.56359942085	21.1837389170231	0	0	43.7455591292958	Root53
OG0000833	0	0	2.28452086360053	0	0	0	Root53
OG0000834	0	0	6.64587887592883	0	0	0	Root53
OG0000835	0	0	0	0	0	0	Root53
OG0000836	1.20490408862982	0	0	0	314.752325448673	0	Root53
OG0000837	0	0	0	0	0	0	Root53
OG0000840	0	0	0	0	0	0	Root53
OG0000841	0	1.77171665862291	24.2989946401148	23.0908243962236	198.468827435691	0	Root53
OG0000842	0	0	0	0	0	0	Root53
OG0000843	0	0	0	0	0	0	Root53
OG0000844	0	0	0	0	0	0	Root53
OG0000846	0	0	18.8992180534226	0	124.152306149199	0.397686901175416	Root53
OG0000847	0	0	0	0	0	0	Root53
OG0000848	0	0	0	0	0	0	Root53
OG0000849	0	1.77171665862291	0.623051144618327	2.00789777358466	0	134.020485696115	Root53
OG0000850	0	0	4.56904172720107	0	0	0	Root53
OG0000851	0	0	25.1297294996059	0	0	0	Root53
OG0000852	0	3.54343331724582	27.829617792952	0	0	0	Root53
OG0000854	0	56.6949330759332	4.15367429745552	0	0	0	Root53
OG0000855	0	0	7.89198116516548	0	0	0	Root53
OG0000856	0	56.6949330759332	89.0963136804208	0	177.485339072446	0	Root53
OG0000858	0	0	0	0	0	0	Root53
OG0000859	0	37.2060498310812	0	53.2092909999936	0	0	Root53
OG0000862	0	0	34.267812954008	0	0	0	Root53
OG0000863	0	0	11.0072368882571	35.1382110377316	0	0	Root53
OG0000864	38.5569308361541	0	0.207683714872776	0	0	0	Root53
OG0000865	0	0	3.94599058258274	41.1619043584856	0	0	Root53
OG0000866	0	0	3.73830686770996	0	0	0	Root53
OG0000867	2.40980817725963	5.31514997586874	90.757783399403	43.1698021320703	321.746821569754	135.213546399642	Root53
OG0000870	0	0	0	0	0	0	Root53
OG0000871	0	0	17.4454320493132	0	0	0	Root53
OG0000872	4.81961635451926	0	18.6915343385498	0	0	0	Root53
OG0000873	0	0	0	0	0	0	Root53
OG0000877	0	0	0	0	0	0	Root53
OG0000878	0	0	0	0	0	0	Root53
OG0000880	0	0	16.1993297600765	0	0	0	Root53
OG0000881	0	0	17.4454320493132	0	0	0	Root53
OG0000882	0	0	18.483850623677	0	2.62293604540561	0	Root53
OG0000883	80.7285739381976	44.2929164655728	15.1609111857126	0	0	0	Root53
OG0000884	0	0	0	0	0	0	Root53
OG0000885	0	0	0	0	0	0	Root53
OG0000886	0	67.3252330276707	13.914808896476	0	0.874312015135202	0	Root53
OG0000887	0	0	7.68429745029271	0	0	0	Root53
OG0000888	0	0	0	0	0	0	Root53
OG0000889	0	0	9.13808345440214	0	0	292.697559265106	Root53
OG0000890	0	0	4.36135801232829	0	0	0	Root53
OG0000891	0	0	13.914808896476	12.047386641508	0	0	Root53
OG0000893	0	0	4.98440915694662	0	0	0	Root53
OG0000895	0	0	0	0	0	0	Root53
OG0000896	0	0	5.1920928718194	0	0	76.3558850256799	Root53
OG0000898	0	0	6.0228277313105	0	0	0	Root53
OG0000899	0	0	36.3446501027358	0	0	0	Root53
OG0000900	63.8599166973802	111.618149493243	350.570110705246	78.3080131698019	97.0486336800074	129.24824288201	Root53
OG0000901	0	0	8.72271602465658	0	41.0926647113545	0	Root53
OG0000902	0	0	4.77672544207384	51.2013932264089	0	0	Root53
OG0000904	0	58.4666497345561	35.0985478134991	31.1224154905623	0.874312015135202	192.480460168901	Root53
OG0000906	0	0	0	0	0	0	Root53
OG0000907	0	0	6.43819516105605	0	0	0	Root53
OG0000909	0	0	0	0	0	0	Root53
OG0000910	0	62.0100830518019	14.3301763262215	0	0	0	Root53
OG0000911	0	0	0	0	0	0	Root53
OG0000913	0	0	0	0	0	0	Root53
OG0000914	0	0	0	0	0	0	Root53
OG0000916	0	0	0	0	0	0	Root53
OG0000917	0	0	0	0	0	0	Root53
OG0000919	54.2206839883417	42.5211998069499	23.0528923508781	63.2487798679169	0	0	Root53
OG0000920	9.63923270903852	62.0100830518019	3.73830686770996	35.1382110377316	0	0	Root53
OG0000921	0	0	13.2917577518577	0	0	0	Root53
OG0000923	0	0	20.7683714872776	0	0	0	Root53
OG0000924	0	0	0	0	0	0	Root53
OG0000925	0	30.1191831965895	81.2043325152553	0	216.82937975353	4.37455591292958	Root53
OG0000926	1.20490408862982	1.77171665862291	163.86245103462	47.1855976792396	259.670668495155	413.196690321258	Root53
OG0000927	0	0	6.8535625908016	0	0	0	Root53
OG0000928	0	0	19.1069017682954	0	0	0	Root53
OG0000929	0	0	5.81514401643772	0	0	0	Root53
OG0000930	0	0	0	0	0	0	Root53
OG0000931	0	0	23.0528923508781	1.00394888679233	0	0	Root53
OG0000932	0	0	0	0	0	0	Root53
OG0000933	0	0	5.1920928718194	0	0	0	Root53
OG0000934	0	0	2.69988829334609	0	0	0	Root53
OG0000935	74.7040534950485	0	137.486619245778	0	192.348643329744	0	Root53
OG0000936	0	0	4.36135801232829	0	0	0	Root53
OG0000937	0	0	8.30734859491103	0	0	0	Root53
OG0000938	0	0	0	0	0	0	Root53
OG0000939	0	0	2.49220457847331	18.071079962262	0	0	Root53
OG0000942	0	0	0	0	0	0	Root53
OG0000943	26.5078899498559	0	0	0	0	0	Root53
OG0000944	0	0	0	0	0	0	Root53
OG0000945	1.20490408862982	124.020166103604	222.844626058488	35.1382110377316	73.442209271357	124.476000067905	Root53
OG0000948	0	0	0	0	70.8192732259513	0	Root53
OG0000949	1.20490408862982	0	37.3830686770996	0	148.633042572984	0	Root53
OG0000950	0	0	9.13808345440214	0	0	0	Root53
OG0000951	0	0	16.4070134749493	0	0	0	Root53
OG0000952	0	0	0.207683714872776	0	0	0	Root53
OG0000953	0	1.77171665862291	114.226043180027	0	0.874312015135202	196.457329180656	Root53
OG0000954	0	0	0	0	0	0	Root53
OG0000956	0	0	6.0228277313105	0	0	0	Root53
OG0000958	0	0	23.4682597806237	25.0987221698083	0	0	Root53
OG0000959	0	0	15.5762786154582	0	0	0	Root53
OG0000960	0	0	4.98440915694662	0	0	0	Root53
OG0000961	0	0	11.2149206031299	0	0	0	Root53
OG0000962	0	0	0	0	0	0	Root53
OG0000964	0	0	35.0985478134991	0	0	0	Root53
OG0000965	0	0	0	0	0	0	Root53
OG0000966	0	0	19.7299529129137	0	0	0	Root53
OG0000967	0	0	0	0	0	0	Root53
OG0000968	0	0	1.86915343385498	0	0	0	Root53
OG0000969	0	0	0.207683714872776	0	0	0	Root53
OG0000970	0	0	0	0	0	0	Root53
OG0000971	2.40980817725963	0	196.0534268399	0	0	155.097891458412	Root53
OG0000972	0	0	0	0	0	0	Root53
OG0000973	0	0	1.45378600410943	0	0	0	Root53
OG0000974	0	0	20.353004057532	0	0	0	Root53
OG0000975	0	0	5.39977658669217	0	0	0	Root53
OG0000976	0	0	5.60746030156495	0	0	0	Root53
OG0000977	1.20490408862982	0	57.5283890197589	2.00789777358466	0	78.7420064327324	Root53
OG0000978	0	44.2929164655728	25.3374132144786	0	0	0	Root53
OG0000979	1.20490408862982	0	124.19486149392	20.0789777358466	201.091763481096	0	Root53
OG0000980	0	0	52.7516635776851	0	0	0	Root53
OG0000981	1.20490408862982	1.77171665862291	4.77672544207384	0	0	116.919948945572	Root53
OG0000982	0	0	11.0072368882571	0	0	0	Root53
OG0000983	0	0	58.1514401643772	1.00394888679233	205.463323556772	5.16992971528041	Root53
OG0000984	87.9579984699765	0	19.1069017682954	0	0	0	Root53
OG0000985	90.3678066472361	3.54343331724582	137.69430296065	39.1540065849009	479.122984294091	421.945802147117	Root53
OG0000986	0	0	7.68429745029271	0	61.2018410594641	0	Root53
OG0000987	0	0	5.39977658669217	0	0	0	Root53
OG0000988	48.1961635451926	0	111.941522316426	0	0.874312015135202	97.433290787977	Root53
OG0000989	43.3765471906733	77.9555329794081	473.311186195056	53.2092909999936	465.133992051927	577.441380506704	Root53
OG0000990	2.40980817725963	72.6403830035394	142.88639583247	10.0394888679233	456.390871900575	0	Root53
OG0000991	0	0	257.943173871988	1.00394888679233	475.62573623355	116.522262044397	Root53
OG0000992	0	0	90.1347322547847	41.1619043584856	0.874312015135202	135.213546399642	Root53
OG0000993	0	49.6080664414415	543.9236492518	0	246.555988268127	93.0587348750474	Root53
OG0000994	0	17.7171665862291	231.775025798018	0	153.00460264866	76.7535719268553	Root53
OG0000995	97.597231179015	44.2929164655728	164.277818464366	0	111.911937937306	41.3594377222433	Root53
OG0000996	24.0980817725963	0	290.549517107013	0	8.74312015135202	110.15927162559	Root53
OG0000997	0	0	148.90922356378	19.0750288490543	0.874312015135202	122.885252463204	Root53
OG0000998	53.0157798997119	10.6302999517375	473.311186195056	58.2290354339552	410.926647113545	0.397686901175416	Root53
OG0000999	1.20490408862982	0	119.833503481592	0	0	87.4911182585916	Root53
OG0001000	0	76.1838163207852	376.945942494088	0	211.583507662719	0	Root53
OG0001001	0	0	260.227694735588	1.00394888679233	333.987189781647	1.98843450587708	Root53
OG0001002	0	0	238.836272103692	0	0	0.397686901175416	Root53
OG0001003	0	0	14.7455437559671	0	0	0	Root53
OG0001004	0	0	132.917577518577	0	104.917441816224	0	Root53
OG0001005	149.408106990097	0	117.133615188246	0	76.9394573318978	0	Root53
OG0001006	0	0	40.2906406853185	22.0868755094313	0	0	Root53
OG0001007	0	0	95.7421925563497	0	0	0	Root53
OG0001008	0	0	155.347418724836	0	0	0	Root53
OG0001009	218.087640041997	65.5535163690478	181.100199369061	1.00394888679233	2.62293604540561	172.198428208955	Root53
OG0001010	0	3.54343331724582	59.1898587387411	0	115.409185997847	0	Root53
OG0001011	0	0	150.570693282762	0	140.764234436767	0.397686901175416	Root53
OG0001012	1.20490408862982	0	101.972704002533	0	0	184.129035244218	Root53
OG0001013	84.3432862040871	0	29.0757200821886	1.00394888679233	0.874312015135202	0	Root53
OG0001014	0	0	27.829617792952	0	0	0	Root53
OG0001015	0	0	0	0	0	0	Root53
OG0001016	0	0	10.3841857436388	0	0	0	Root53
OG0001017	0	0	6.64587887592883	0	0	0	Root53
OG0001018	0	0	175.700422782368	1.00394888679233	166.993594890824	2.78380830822791	Root53
OG0001019	0	0	0	0	0	0	Root53
OG0001020	0	0	4.56904172720107	0	0	0	Root53
OG0001021	0	0	0	0	0	0	Root53
OG0001022	0	0	7.06124630567438	0	117.157810028117	0	Root53
OG0001023	1.20490408862982	0	32.6063432350258	0	0	160.267821173693	Root53
OG0001024	0	0	19.5222691980409	0	0	0	Root53
OG0001025	146.998298812837	0	0	0	0	0	Root53
OG0001026	0	0	41.1213755448096	0	58.5789050140585	0	Root53
OG0001027	0	0	0	0	0	0	Root53
OG0001028	0	0	23.4682597806237	0	0	0	Root53
OG0001029	0	0	10.5918694585116	0	0	0	Root53
OG0001030	0	0	16.8223809046948	0	0	0	Root53
OG0001031	79.5236698495678	0	32.6063432350258	22.0868755094313	0	0	Root53
OG0001032	0	0	0	0	0	0	Root53
OG0001033	0	23.0323165620979	145.378600410943	18.071079962262	200.217451465961	1.98843450587708	Root53
OG0001034	46.9912594565628	0	131.048424084722	63.2487798679169	85.6825774832498	0	Root53
OG0001035	0	0	0	0	0	0	Root53
OG0001036	0	0	0	0	0	0	Root53
OG0001037	0	0	0	0	0	0	Root53
OG0001038	38.5569308361541	31.8908998552124	45.0673661273924	14.0552844150926	0	0	Root53
OG0001039	0	0	0	0	0	0	Root53
OG0001040	0	0	0	0	0	0	Root53
OG0001041	0	0	17.2377483344404	0	0	0	Root53
OG0001042	0	0	27.829617792952	0	0	0	Root53
OG0001043	0	361.430198359074	38.2138035365908	117.462019754703	0.874312015135202	0	Root53
OG0001044	766.319000368562	2157.95089020271	149.739958423271	1182.65178864137	193.22295534488	283.550760538072	Root53
OG0001045	0	0	0	0	0	0	Root53
OG0001046	0	0	6.64587887592883	0	0	0	Root53
OG0001047	38.5569308361541	136.422182713964	196.884161699391	111.438326433949	345.353245978405	83.9119361480128	Root53
OG0001048	0	0	3.94599058258274	0	0	0	Root53
OG0001049	0	0	15.783962330331	0	0	0	Root53
OG0001050	0	0	0	0	0	0	Root53
OG0001051	0	0	5.60746030156495	0	0	0	Root53
OG0001052	0	0	11.8379717477482	0	0	0	Root53
OG0001053	0	31.8908998552124	11.0072368882571	0	0	0	Root53
OG0001054	0	0	6.64587887592883	0	0	0	Root53
OG0001055	0	0	3.53062315283719	0	0	0	Root53
OG0001056	0	0	0	0	0	0	Root53
OG0001057	0	0	25.3374132144786	0	0	0	Root53
OG0001058	0	0	4.15367429745552	0	0	0	Root53
OG0001059	0	0	0	0	0	0	Root53
OG0001060	0	0	4.36135801232829	0	0	0	Root53
OG0001061	0	0	52.3362961479395	0	0	0	Root53
OG0001062	0	56.6949330759332	24.091310925242	0	5.24587209081121	0.397686901175416	Root53
OG0001063	0	0	15.3685949005854	0	0	0	Root53
OG0001064	0	0	29.4910875119342	0	0	162.653942580745	Root53
OG0001065	0	0	8.30734859491103	0	0	0	Root53
OG0001066	0	26.5757498793437	6.8535625908016	0	0	0	Root53
OG0001067	0	0	33.6447618093897	37.1461088113163	0	0	Root53
OG0001068	0	0	14.7455437559671	0	0	0	Root53
OG0001069	0	42.5211998069499	141.847977258106	0	121.529370103793	81.9235016421358	Root53
OG0001070	0	0	0	0	0	0	Root53
OG0001071	0	166.541365910554	49.4287241397206	46.1816487924472	204.589011541637	0	Root53
OG0001072	0	0	6.64587887592883	0	0	0	Root53
OG0001073	49.4010676338224	0	6.0228277313105	0	131.14680227028	0	Root53
OG0001074	0	0	78.9198116516548	0	0	1.19306070352625	Root53
OG0001075	0	0	47.9749381356112	0	45.4642247870305	72.3790160139258	Root53
OG0001076	0	0	18.6915343385498	0	0	0	Root53
OG0001077	91.5727107358659	33.6626165138353	29.4910875119342	33.1303132641469	0	0	Root53
OG0001078	0	0	0	0	0	0	Root53
OG0001079	0	24.8040332207208	18.483850623677	0	3.49724806054081	0	Root53
OG0001080	0	88.5858329311456	134.371363522686	0	0	0.397686901175416	Root53
OG0001081	0	0	30.529506086298	0	0	0	Root53
OG0001082	0	1.77171665862291	140.394191253996	10.0394888679233	272.785348722183	115.726888242046	Root53
OG0001083	0	0	60.8513284577233	0	4.37156007567601	0	Root53
OG0001084	122.900217040241	127.56359942085	523.362961479395	140.552844150926	281.528468873535	307.411974608597	Root53
OG0001085	62.6550126087504	272.844365427928	417.236583179407	96.3790931320638	751.908333016274	127.259808376133	Root53
OG0001086	146.998298812837	109.846432834621	171.33906477004	117.462019754703	110.163313907035	212.364805227672	Root53
OG0001087	20.4833695067069	42.5211998069499	164.070134749493	0	1.7486240302704	246.565878728758	Root53
OG0001088	0	0	0	0	0	0	Root53
OG0001089	0	0	23.4682597806237	0	148.633042572984	0	Root53
OG0001090	0	0	16.4070134749493	0	0	0	Root53
OG0001097	0	0	0	0	0	0	Root53
OG0001098	0	0	0	0	0	0	Root53
OG0001099	0	0	4.98440915694662	0	0	0	Root53
OG0001102	0	0	6.23051144618327	41.1619043584856	0	0	Root53
OG0001103	0	0	6.23051144618327	0	0	0	Root53
OG0001104	0	0	0	0	0	0	Root53
OG0001105	102.416847533534	161.226215934685	77.0506582177998	320.259694886754	208.086259602178	1.19306070352625	Root53
OG0001108	0	0	4.36135801232829	0	0	0	Root53
OG0001109	0	0	4.15367429745552	0	0	0	Root53
OG0001110	0	0	0	0	0	0	Root53
OG0001112	0	0	0	0	0	0	Root53
OG0001113	0	0	0	0	0	0	Root53
OG0001114	0	0	6.0228277313105	0	0	0	Root53
OG0001116	1.20490408862982	0	36.3446501027358	1.00394888679233	300.763333206509	0	Root53
OG0001118	0	0	11.2149206031299	0	0	0	Root53
OG0001119	0	0	1.45378600410943	0	0	0	Root53
OG0001120	0	0	5.81514401643772	0	0	0	Root53
OG0001121	0	0	7.68429745029271	0	0	0	Root53
OG0001122	0	0	17.2377483344404	0	0	0	Root53
OG0001124	0	0	0	0	0	0	Root53
OG0001125	0	0	5.39977658669217	0	0	0	Root53
OG0001126	0	0	6.23051144618327	0	0	0	Root53
OG0001127	0	0	0	0	0	0	Root53
OG0001128	0	0	0	0	0	0	Root53
OG0001129	0	0	0	0	0	0	Root53
OG0001131	0	0	0	0	0	0	Root53
OG0001132	0	0	0	0	0	0	Root53
OG0001133	0	0	0	0	0	0	Root53
OG0001134	0	0	1.86915343385498	0	0	0	Root53
OG0001135	0	0	0	0	0	0	Root53
OG0001136	0	0	11.0072368882571	0	0	0	Root53
OG0001137	0	0	44.2366312679012	35.1382110377316	296.391773130833	116.919948945572	Root53
OG0001138	0	0	9.34576716927491	0	0	0	Root53
OG0001142	0	0	2.69988829334609	0	0	0	Root53
OG0001143	0	0	0	0	0	0	Root53
OG0001145	0	0	6.0228277313105	0	0	0	Root53
OG0001146	0	0	0	0	0	0	Root53
OG0001147	0	0	0	0	0	0	Root53
OG0001148	0	0	0	0	0	0	Root53
OG0001151	0	0	0	0	0	0	Root53
OG0001155	90.3678066472361	0	0	0	0.874312015135202	0	Root53
OG0001159	0	0	0	0	0	0	Root53
OG0001160	0	0	24.2989946401148	0	0	0	Root53
OG0001161	0	0	5.60746030156495	0	0	0	Root53
OG0001162	0	0	0	0	0	0	Root53
OG0001165	0	0	12.045655462621	0	0	0	Root53
OG0001167	0	0	0	0	0	0	Root53
OG0001168	0	0	0	0	0	0	Root53
OG0001169	0	0	0	0	1.7486240302704	0	Root53
OG0001170	0	0	15.9916460452037	17.0671310754696	0	0	Root53
OG0001171	0	0	0	0	0	0	Root53
OG0001179	0	0	7.26893002054715	0	0	0	Root53
OG0001181	0	0	0	0	190.600019299474	0.397686901175416	Root53
OG0001182	0	0	2.69988829334609	40.1579554716933	0	0	Root53
OG0001183	0	0	6.23051144618327	0	0	0	Root53
OG0001184	0	0	0.207683714872776	0	0	0	Root53
OG0001185	0	0	0	0	0	0	Root53
OG0001186	0	0	0	0	0	0	Root53
OG0001187	0	0	0	0	0	0	Root53
OG0001189	1.20490408862982	47.8363497828186	19.1069017682954	27.1066199433929	179.233963102716	0.397686901175416	Root53
OG0001191	0	0	0	0	0	0	Root53
OG0001192	0	0	0	0	0	0	Root53
OG0001193	0	0	0	0	0	0	Root53
OG0001194	0	0	3.73830686770996	0	0	0	Root53
OG0001195	0	0	0	0	0	0	Root53
OG0001197	0	0	0	0	0	0	Root53
OG0001198	0	0	0	0	0	0	Root53
OG0001199	1.20490408862982	0	8.93039973952936	6.02369332075399	134.644050330821	0.397686901175416	Root53
OG0001200	0	0	0	0	0	0	Root53
OG0001204	0	0	0	0	0	0	Root53
OG0001208	0	0	10.176502028766	0	0	0	Root53
OG0001209	0	0	0	0	0	0	Root53
OG0001212	0	0	0	3.01184666037699	0	0	Root53
OG0001214	0	0	7.26893002054715	0	0	0	Root53
OG0001217	0	0	9.34576716927491	0	0	0	Root53
OG0001219	0	0	0	0	0	0	Root53
OG0001220	1.20490408862982	0	0	0	0	98.2286645903278	Root53
OG0001221	0	0	0	0	0	0	Root53
OG0001231	0	0	0	0	0	0	Root53
OG0001232	0	0	0	0	0	0	Root53
OG0001233	0	0	0	0	0	0	Root53
OG0001234	0	0	0	0	0	0	Root53
OG0001236	0	0	0	0	0	0	Root53
OG0001237	0	0	0	0	0	0	Root53
OG0001238	0	0	0	0	0	0	Root53
OG0001241	0	0	0	0	0	0	Root53
OG0001243	0	0	0	0	0	0	Root53
OG0001245	0	0	12.6687066072393	0	0	0	Root53
OG0001246	0	0	0	0	0	0	Root53
OG0001247	0	0	8.09966488003826	0	4.37156007567601	0	Root53
OG0001248	0	0	9.55345088414769	0	0	0	Root53
OG0001252	0	0	20.7683714872776	0	0	0	Root53
OG0001254	0	0	3.73830686770996	0	0	0	Root53
OG0001259	0	0	0	0	0	0	Root53
OG0001262	0	0	0	0	0	0	Root53
OG0001263	0	0	0	0	0	0	Root53
OG0001265	0	0	0	0	0	0	Root53
OG0001266	0	0	0	0	0	0	Root53
OG0001267	0	0	4.98440915694662	0	0	0	Root53
OG0001276	0	0	0	0	0	0	Root53
OG0001277	0	0	0	0	0	61.6414696821895	Root53
OG0001279	0	0	3.53062315283719	0	0	0	Root53
OG0001281	0	0	0	0	0	4.772242814105	Root53
OG0001284	0	0	5.60746030156495	0	0.874312015135202	147.939527237255	Root53
OG0001285	0	0	0	0	0	0	Root53
OG0001286	0	0	0	0	0	0	Root53
OG0001287	0	0	0	0	0	0	Root53
OG0001288	0	0	0	0	0	0	Root53
OG0001290	0	0	14.7455437559671	0	0	0	Root53
OG0001294	0	0	0	0	0	0	Root53
OG0001295	0	0	0	0	0	0	Root53
OG0001296	0	0	0	0	0	0	Root53
OG0001303	0	0	0	0	0	0	Root53
OG0001304	143.383586546948	0	85.7733742424564	77.3040642830095	110.163313907035	0.397686901175416	Root53
OG0001305	1.20490408862982	0	65.2126864700516	0	0	68.799833903347	Root53
OG0001306	0	17.7171665862291	103.841857436388	44.1737510188626	232.566996025964	0	Root53
OG0001308	0	0	123.779494064174	0	0	6.36299041880666	Root53
OG0001309	0	0	0	0	0	0	Root53
OG0001312	0	0	3.73830686770996	0	0	0	Root53
OG0001314	0	0	0	0	0	0	Root53
OG0001316	0	0	5.60746030156495	0	0	0	Root53
OG0001319	0	0	0	0	0	0	Root53
OG0001320	0	0	3.53062315283719	0	0	0	Root53
OG0001321	0	0	0	0	0	0	Root53
OG0001322	0	0	0	2.00789777358466	0	0	Root53
OG0001326	0	0	0	0	0	0	Root53
OG0001328	0	0	0	0	0	0	Root53
OG0001331	68.6795330518995	0	0	0	215.955067738395	0	Root53
OG0001340	0	0	0	0	0	0	Root53
OG0001346	0	0	7.68429745029271	0	0	0	Root53
OG0001352	0	0	0	0	0	0	Root53
OG0001353	0	0	0	0	0	0	Root53
OG0001354	0	0	29.2834037970614	0	6.12018410594641	0	Root53
OG0001355	102.416847533534	3.54343331724582	97.4036622753319	199.785828471674	9.61743216648722	87.4911182585916	Root53
OG0001356	0	0	0	0	0	0	Root53
OG0001359	0	49.6080664414415	7.89198116516548	0	0.874312015135202	0	Root53
OG0001363	0	0	0	0	0	0	Root53
OG0001365	0	0	3.32293943796441	0	0	0	Root53
OG0001366	50.6059717224522	0	22.222157491387	32.1263643773546	0	0	Root53
OG0001367	0	0	0	0	0	0	Root53
OG0001368	0	0	0	0	0	0	Root53
OG0001369	0	0	119.002768622101	0	191.474331314609	78.344319531557	Root53
OG0001370	0	0	6.64587887592883	0	0	0	Root53
OG0001371	0	0	0.207683714872776	0	0	0	Root53
OG0001373	0	0	0	0	0	0	Root53
OG0001378	0	0	0	0	0	0	Root53
OG0001384	0	0	20.1453203426593	30.1184666037699	0	0	Root53
OG0001385	0	0	0	0	0	0	Root53
OG0001386	0	0	0	0	0	0	Root53
OG0001389	37.3520267475243	88.5858329311456	34.267812954008	6.02369332075399	0	0	Root53
OG0001390	0	0	38.4214872514635	0	0	0	Root53
OG0001392	0	0	0.207683714872776	0	0	0	Root53
OG0001394	0	0	0	0	0	0	Root53
OG0001396	0	0	0	0	0	0	Root53
OG0001400	0	0	0	0	0	0	Root53
OG0001402	0	0	1.86915343385498	0	0	0	Root53
OG0001407	0	0	2.28452086360053	0	0	0	Root53
OG0001411	0	0	0	0	0	0	Root53
OG0001417	0	0	0	0	0	0	Root53
OG0001419	0	0	0	0	0	0	Root53
OG0001421	0	0	0	0	0	0	Root53
OG0001422	84.3432862040871	0	17.2377483344404	31.1224154905623	0	0	Root53
OG0001428	0	0	0	0	0	0	Root53
OG0001429	0	0	0	0	0	0	Root53
OG0001431	397.618349247839	193.117115789897	26.9988829334609	119.469917528287	367.211046356785	4.772242814105	Root53
OG0001432	0	0	6.64587887592883	0	0	0	Root53
OG0001434	0	0	0	0	0	0	Root53
OG0001435	0	0	0	0	0	0	Root53
OG0001438	0	28.3474665379666	76.842974502927	0	111.911937937306	0.397686901175416	Root53
OG0001445	0	0	0	0	0	0	Root53
OG0001447	0	0	19.3145854831682	0	0	0	Root53
OG0001448	0	0	0	0	0	0	Root53
OG0001449	0	1.77171665862291	6.64587887592883	0	0	52.0969840539795	Root53
OG0001456	0	0	19.9376366277865	0	0	0	Root53
OG0001457	0	0	20.1453203426593	0	0	0	Root53
OG0001469	0	0	0	0	0	0	Root53
OG0001472	0	0	0	0	0	0	Root53
OG0001474	0	0	0	0	0	0	Root53
OG0001476	0	0	5.60746030156495	0	0	0	Root53
OG0001477	0	0	4.56904172720107	0	0	0	Root53
OG0001480	71.0893412291591	47.8363497828186	11.4226043180027	0	0	0	Root53
OG0001484	0	0	0	0	0	0	Root53
OG0001485	0	0	9.55345088414769	0	0	0	Root53
OG0001488	0	31.8908998552124	7.26893002054715	0	0	0	Root53
OG0001493	0	0	0	0	0	0	Root53
OG0001497	0	0	9.96881831389324	0	0	0	Root53
OG0001499	0	0	0	0	0	0	Root53
OG0001502	0	0	0	0	0	0	Root53
OG0001504	0	0	1.45378600410943	0	0	0	Root53
OG0001505	0	0	4.56904172720107	0	0	0	Root53
OG0001511	0	0	0	0	0	0	Root53
OG0001513	0	0	0	0	0	0	Root53
OG0001515	0	0	4.36135801232829	0	0	0	Root53
OG0001516	0	0	22.0144737765142	0	0	0	Root53
OG0001521	0	0	1.45378600410943	0	0	0	Root53
OG0001524	0	0	37.3830686770996	0	205.463323556772	126.862121474958	Root53
OG0001525	0	0	19.1069017682954	2.00789777358466	0	0	Root53
OG0001528	27.7127940384857	44.2929164655728	0	110.434377547156	0	0	Root53
OG0001530	0	0	0	0	0	0	Root53
OG0001533	0	0	0	0	0	0	Root53
OG0001536	0	0	0	0	0	0	Root53
OG0001537	0	0	13.2917577518577	0	0	0	Root53
OG0001543	0	0	0	0	0	0	Root53
OG0001544	0	0	0	0	0	0	Root53
OG0001551	0	0	0	0	0	0	Root53
OG0001552	0	0	0	0	0	0	Root53
OG0001555	0	0	0	0	0	0	Root53
OG0001556	0	0	0	0	0	0	Root53
OG0001560	0	0	0	1.00394888679233	0	0	Root53
OG0001564	0	0	4.98440915694662	0	0	0	Root53
OG0001565	0	0	0	0	0	0	Root53
OG0001571	0	0	0	0	0	0	Root53
OG0001572	0	0	0	0	0	0	Root53
OG0001573	0	0	0	0	0	0	Root53
OG0001575	0	0	0	0	0	0	Root53
OG0001576	0	54.9232164173103	6.43819516105605	0	0	0	Root53
OG0001577	0	0	6.23051144618327	0	0	0	Root53
OG0001578	0	0	0	11.0434377547156	0	0	Root53
OG0001579	0	0	0	0	0	0	Root53
OG0001581	0	0	0	0	0	0	Root53
OG0001584	0	0	0	0	0	0	Root53
OG0001585	0	0	0	0	0	0	Root53
OG0001586	0	0	0	0	0	0	Root53
OG0001597	0	0	9.76113459902046	0	0	0	Root53
OG0001599	0	0	0	0	0	0	Root53
OG0001602	95.1874230017554	129.335316079473	20.5606877724048	281.105688301853	1.7486240302704	2.3861214070525	Root53
OG0001603	0	0	0	0	0	0	Root53
OG0001604	0	0	0	0	0	0	Root53
OG0001605	0	0	0	0	0	0	Root53
OG0001608	0	0	0	0	0	0	Root53
OG0001610	0	0	28.2449852226975	0	0	6.76067731998208	Root53
OG0001614	0	0	0	0	0	0	Root53
OG0001615	0	0	0	0	0	0	Root53
OG0001617	0	0	0	0	0	0	Root53
OG0001623	0	0	0	0	0	0	Root53
OG0001624	0	0	5.60746030156495	0	0	0	Root53
OG0001626	0	0	7.47661373541993	0	0	0	Root53
OG0001628	0	0	0	0	0	0	Root53
OG0001630	0	0	0.623051144618327	0	0	0	Root53
OG0001633	0	0	2.28452086360053	0	0	0	Root53
OG0001640	0	0	3.32293943796441	0	0	0	Root53
OG0001646	0	0	0	0	0	0	Root53
OG0001659	0	0	0	0	0	0	Root53
OG0001660	81.9334780268274	0	0	29.1145177169776	0	0	Root53
OG0001670	0	0	4.77672544207384	0	126.775242194604	0.397686901175416	Root53
OG0001675	0	0	0	0	0	0	Root53
OG0001685	0	0	0	0	0	0	Root53
OG0001688	0	0	21.3914226318959	33.1303132641469	0	0	Root53
OG0001691	0	0	0	0	0	0	Root53
OG0001693	0	0	3.53062315283719	0	0	0	Root53
OG0001703	0	0	0	0	0	0	Root53
OG0001714	6.02452044314908	0	15.5762786154582	0	0	0	Root53
OG0001715	0	0	0	37.1461088113163	0	0	Root53
OG0001719	0	0	7.68429745029271	0	0	0	Root53
OG0001732	0	0	0	0	0	0	Root53
OG0001736	0	0	0	0	0	0	Root53
OG0001737	0	0	0	0	0	0	Root53
OG0001746	48.1961635451926	3.54343331724582	25.3374132144786	18.071079962262	1.7486240302704	126.862121474958	Root53
OG0001747	44.5814512793032	0	0	0	0	0	Root53
OG0001748	0	0	0	0	0	0	Root53
OG0001752	0	0	0	23.0908243962236	0	0	Root53
OG0001760	0	0	9.55345088414769	0	0	0	Root53
OG0001762	0	0	0	0	0	0	Root53
OG0001770	0	0	0	0	0	0	Root53
OG0001780	38.5569308361541	0	13.4994414667304	0	0	0	Root53
OG0001784	0	0	0	0	0	0	Root53
OG0001790	0	0	0	0	0	0	Root53
OG0001793	0	0	0	0	0	0	Root53
OG0001795	0	0	0	0	0	0	Root53
OG0001807	0	0	0	0	0	0	Root53
OG0001813	0	0	0	0	0	0	Root53
OG0001822	0	0	0	0	0	0	Root53
OG0001826	0	0	0	0	0	0	Root53
OG0001828	0	0	17.2377483344404	0	0	0	Root53
OG0001829	0	0	0	0	0	0	Root53
OG0001830	0	0	4.77672544207384	0	0	0	Root53
OG0001831	0	0	0	0	0	0	Root53
OG0001832	0	0	0	0	0	0	Root53
OG0001846	0	0	0	0	0	0	Root53
OG0001852	0	0	0	0	0	0	Root53
OG0001854	0	0	0	0	0	0	Root53
OG0001855	0	0	44.8596824125196	0	0	0	Root53
OG0001857	0	0	0.207683714872776	0	0	0	Root53
OG0001858	0	0	7.26893002054715	0	0	0	Root53
OG0001860	0	0	0	0	0	0	Root53
OG0001861	0	0	2.69988829334609	12.047386641508	0	0	Root53
OG0001863	0	0	0	0	0	0	Root53
OG0001864	0	0	0	0	0	0	Root53
OG0001866	0	0	0	0	0	0	Root53
OG0001867	0	0	0	0	0	0	Root53
OG0001877	0	0	0	39.1540065849009	0	0	Root53
OG0001893	0	0	48.5979892802295	0	132.021114285415	0	Root53
OG0001894	0	0	6.43819516105605	0	0	0	Root53
OG0001896	0	77.9555329794081	12.2533391774938	0	0	0	Root53
OG0001908	0	0	0	0	0	0	Root53
OG0001919	0	0	0	0	0	0	Root53
OG0001923	0	0	0.207683714872776	0	0	0	Root53
OG0001927	0	0	13.7071251816032	0	0	0	Root53
OG0001928	0	0	0	0	0	0	Root53
OG0001933	0	0	0	0	0	0	Root53
OG0001952	0	0	0	0	0	0	Root53
OG0001956	0	0	16.8223809046948	0	0	0	Root53
OG0001960	60.2452044314908	0	7.68429745029271	0	0	0	Root53
OG0001961	0	0	0	0	0	0	Root53
OG0001962	0	1.77171665862291	19.1069017682954	0	0	59.6530351763124	Root53
OG0001968	0	0	12.4610228923665	0	0.874312015135202	0	Root53
OG0001972	0	0	5.81514401643772	0	0	0	Root53
OG0001976	0	0	0	0	0	0	Root53
OG0001984	0	0	0	0	0	0	Root53
OG0001986	0	0	20.9760552021504	0	0	0	Root53
OG0001987	0	0	32.398659520153	0	0	0	Root53
OG0001988	0	0	0	0	0	0	Root53
OG0001999	21.6882735953367	33.6626165138353	7.26893002054715	120.47386641508	0	0	Root53
OG0002001	38.5569308361541	0	0	0	0	0	Root53
OG0002003	0	0	0	0	0	0	Root53
OG0002004	0	12.4020166103604	4.77672544207384	0	0	0	Root53
OG0002015	0	0	0	0	0	0	Root53
OG0002041	1.20490408862982	0	11.2149206031299	0	0	0	Root53
OG0002048	0	0	4.15367429745552	0	0	0	Root53
OG0002049	0	0	0	0	0	0	Root53
OG0002050	0	0	0	0	149.50735458812	0	Root53
OG0002051	69.8844371405293	1.77171665862291	0	46.1816487924472	0.874312015135202	0.397686901175416	Root53
OG0002053	0	0	5.39977658669217	0	0	0	Root53
OG0002054	0	0	0	0	0	0	Root53
OG0002063	0	0	0	0	0	0	Root53
OG0002071	143.383586546948	139.96561603121	29.2834037970614	62.2448309811246	70.8192732259513	0	Root53
OG0002080	0	0	0	0	0	0	Root53
OG0002081	0	0	18.2761669088043	0	0	0	Root53
OG0002082	0	0	0	0	0	0	Root53
OG0002083	0	0	0	0	0	0	Root53
OG0002086	0	0	0	0	0	0	Root53
OG0002088	0	0	1.03841857436388	0	2.62293604540561	0	Root53
OG0002091	0	0	0	0	0	0	Root53
OG0002093	0	0	3.11525572309164	0	0	0	Root53
OG0002095	0	0	0	0	0	0	Root53
OG0002105	50.6059717224522	0	0	0	0	0	Root53
OG0002119	0	0	28.8680363673158	0	0	0	Root53
OG0002120	0	0	0	0	0	0	Root53
OG0002122	0	0	0	0	0	0	Root53
OG0002124	0	0	14.9532274708399	0	0	0	Root53
OG0002125	2.40980817725963	0	0	0	0	0	Root53
OG0002132	0	0	0	0	0	0	Root53
OG0002134	0	0	0	0	0	0	Root53
OG0002144	34.9422185702646	14.1737332689833	0	0	0	0	Root53
OG0002155	0	0	0	0	0	0	Root53
OG0002158	0	47.8363497828186	0	0	0	0	Root53
OG0002162	91.5727107358659	42.5211998069499	13.4994414667304	0	0	7.55605112233291	Root53
OG0002163	0	0	0	0	0	0	Root53
OG0002164	0	0	0	0	0	0	Root53
OG0002169	0	0	0	0	0	0	Root53
OG0002170	0	0	6.0228277313105	0	0	0	Root53
OG0002174	0	0	4.77672544207384	0	0	0	Root53
OG0002178	101.211943444904	83.2706829552769	23.4682597806237	139.548895264134	0.874312015135202	149.530274841957	Root53
OG0002194	48.1961635451926	0	33.0217106647714	46.1816487924472	0	38.9733163151908	Root53
OG0002200	0	0	0	0	0	0	Root53
OG0002206	0	0	0	0	0	0	Root53
OG0002225	0	0	0	0	0	0	Root53
OG0002235	0	0	0	0	138.141298391362	0	Root53
OG0002239	0	0	0	28.1105688301853	0	0	Root53
OG0002244	0	0	6.23051144618327	0	0	0	Root53
OG0002246	0	1.77171665862291	0	0	0	0	Root53
OG0002251	0	0	0	0	0	0	Root53
OG0002254	0	0	0	0	0	0	Root53
OG0002281	0	0	79.7505465111459	0	0	0	Root53
OG0002285	0	0	0	0	0	0	Root53
OG0002287	0	0	13.4994414667304	0	0	0	Root53
OG0002291	65.06482078601	0	1.86915343385498	1.00394888679233	0	0	Root53
OG0002315	0	0	0	0	0	0	Root53
OG0002316	0	0	0	0	0	0	Root53
OG0002318	0	0	0	0	0	0	Root53
OG0002321	0	1.77171665862291	29.0757200821886	39.1540065849009	0	0	Root53
OG0002323	0	0	0	0	0	0	Root53
OG0002324	0	0	0	0	0	0	Root53
OG0002325	0	0	0	0	0	0	Root53
OG0002358	0	0	15.783962330331	0	0	0	Root53
OG0002359	0	0	4.56904172720107	0	0	0	Root53
OG0002360	0	0	21.3914226318959	47.1855976792396	0	0	Root53
OG0002361	0	14.1737332689833	0	0	0	0	Root53
OG0002362	0	0	0	0	0	0	Root53
OG0002364	0	0	2.28452086360053	0	0	0	Root53
OG0002367	0	0	3.32293943796441	0	0	0	Root53
OG0002385	0	0	0	0	0	0	Root53
OG0002391	0	0	8.30734859491103	0	0	0	Root53
OG0002411	0	63.7817997104248	39.4599058258274	0	0	102.603220503257	Root53
OG0002413	0	0	0	0	0	0	Root53
OG0002414	0	0	0	0	0	0	Root53
OG0002453	0	0	0	0	0	0	Root53
OG0002456	0	0	0	0	0	0	Root53
OG0002464	30.1226022157454	108.074716175998	57.1130215900133	47.1855976792396	184.479835193528	0	Root53
OG0002466	0	0	0	0	0	0	Root53
OG0002486	0	0	0	0	0	0	Root53
OG0002492	0	0	0	0	0	0	Root53
OG0002502	0	0	0	0	0	0	Root53
OG0002532	0	0	0	0	0	0	Root53
OG0002533	0	0	2.49220457847331	0	0	0	Root53
OG0002535	0	100.987849541506	18.483850623677	27.1066199433929	0	0	Root53
OG0002536	0	0	0	0	0	0	Root53
OG0002537	0	0	0	0	0	0	Root53
OG0002538	0	0	3.73830686770996	49.1934954528242	0	0	Root53
OG0002541	0	31.8908998552124	8.72271602465658	0	0	0.397686901175416	Root53
OG0002543	0	0	0	0	192.348643329744	0	Root53
OG0002544	0	0	4.56904172720107	0	0	0	Root53
OG0002545	0	0	0	0	0	0	Root53
OG0002546	0	0	0	0	0	0	Root53
OG0002547	0	0	0	0	0	0	Root53
OG0002549	0	0	0	0	0	0	Root53
OG0002551	26.5078899498559	76.1838163207852	11.6302880328754	0	182.731211163257	0	Root53
OG0002553	0	0	0	0	0	0	Root53
OG0002556	0	0	6.43819516105605	0	0	0	Root53
OG0002557	1.20490408862982	0	11.8379717477482	0	59.4532170291937	0	Root53
OG0002560	0	0	0	0	0	0	Root53
OG0002561	0	0	8.93039973952936	0	0	0	Root53
OG0002568	0	0	0	0	0	0	Root53
OG0002594	40.9667390134137	0	0	0	0	0	Root53
OG0002596	0	0	0	0	0	0	Root53
OG0002597	0	0	0	0	0	0	Root53
OG0002598	0	0	0	0	0	0	Root53
OG0002600	0	0	0	0	0	0	Root53
OG0002601	0	70.8686663449165	27.829617792952	0	0	0	Root53
OG0002603	0	0	0	0	0	0	Root53
OG0002604	0	0	11.2149206031299	0	0	0	Root53
OG0002605	0	0	4.15367429745552	0	0	0	Root53
OG0002607	0	0	0	0	0	0	Root53
OG0002608	0	44.2929164655728	6.0228277313105	50.1974443396166	0	0	Root53
OG0002609	0	0	2.90757200821886	0	0	0	Root53
OG0002610	0	0	10.5918694585116	0	0	0	Root53
OG0002611	0	0	4.77672544207384	0	0	0	Root53
OG0002629	0	0	0	0	0	0	Root53
OG0002662	0	0	0	0	0	0	Root53
OG0002666	0	0	0	0	0	0	Root53
OG0002667	0	0	0	0	0	0	Root53
OG0002669	0	0	2.69988829334609	0	0	0	Root53
OG0002670	0	0	12.6687066072393	0	0	0	Root53
OG0002673	0	0	5.39977658669217	0	0	0	Root53
OG0002674	0	0	0	0	0	0	Root53
OG0002676	0	0	0.207683714872776	0	0	0	Root53
OG0002677	0	0	26.5835155037153	0	0	0	Root53
OG0002678	0	0	0	0	0	0	Root53
OG0002679	0	0	90.3424159696575	0	0	0	Root53
OG0002681	0	0	0	0	0	0	Root53
OG0002691	63.8599166973802	5.31514997586874	20.1453203426593	1.00394888679233	0	136.804294004343	Root53
OG0002714	0	0	0	0	0	0	Root53
OG0002724	0	0	0	5.01974443396166	0	0	Root53
OG0002725	0	17.7171665862291	5.60746030156495	0	0	0	Root53
OG0002726	0	0	0.207683714872776	1.00394888679233	0	0	Root53
OG0002728	1.20490408862982	0	73.3123513500899	22.0868755094313	146.010106527579	169.016932999552	Root53
OG0002730	0	0	0	0	0	0	Root53
OG0002733	0	63.7817997104248	4.15367429745552	0	0	0.397686901175416	Root53
OG0002734	0	0	0	0	0	0	Root53
OG0002735	0	0	0	0	0	0	Root53
OG0002736	0	0	4.36135801232829	0	0	0	Root53
OG0002749	0	0	7.06124630567438	0	0	0	Root53
OG0002759	0	0	0	0	0	0	Root53
OG0002761	0	0	0	0	0	0	Root53
OG0002762	0	0	18.8992180534226	0	0	0	Root53
OG0002802	0	0	0	0	0	0	Root53
OG0002806	0	0	0	0	0	0	Root53
OG0002808	25.3029858612261	0	12.045655462621	0	0	0	Root53
OG0002809	0	0	0	0	0	0	Root53
OG0002811	0	0	1.45378600410943	0	0	0	Root53
OG0002812	0	0	0	0	0	0	Root53
OG0002813	0	0	0	0	0	0	Root53
OG0002814	0	0	13.914808896476	0	0	0	Root53
OG0002843	0	0	0	0	0	0	Root53
OG0002848	0	0	0	0	0	0	Root53
OG0002868	25.3029858612261	0	0	0	0	0	Root53
OG0002876	0	0	0	0	0	0	Root53
OG0002878	0	1.77171665862291	36.7600175324813	0	1.7486240302704	162.25625567957	Root53
OG0002879	0	0	0	0	0	0	Root53
OG0002880	0	63.7817997104248	0	38.1500576981086	0.874312015135202	0	Root53
OG0002881	0	0	11.4226043180027	0	0	0	Root53
OG0002882	86.7530943813467	0	4.98440915694662	0	2.62293604540561	1.98843450587708	Root53
OG0002883	0	0	0.623051144618327	0	0	0	Root53
OG0002884	0	0	0	0	0	0	Root53
OG0002885	0	0	11.6302880328754	0	0	0	Root53
OG0002886	0	0	0	0	0	0	Root53
OG0002887	0	0	0	0	0	0	Root53
OG0002889	0	0	0	0	0	0	Root53
OG0002893	0	0	8.51503230978381	0	0	0	Root53
OG0002894	0	0	21.3914226318959	0	46.3385368021657	0	Root53
OG0002900	0	0	2.90757200821886	0	0	0	Root53
OG0002917	0	1.77171665862291	0	0	0	0	Root53
OG0002935	0	0	29.9064549416797	0	0	0	Root53
OG0002938	0	0	0	0	0	0	Root53
OG0002939	0	0	0	0	0	0	Root53
OG0002940	0	0	5.60746030156495	0	0	0	Root53
OG0002941	0	0	0	0	0	0	Root53
OG0002942	81.9334780268274	63.7817997104248	7.68429745029271	0	0	0	Root53
OG0002943	0	0	2.90757200821886	0	0	0	Root53
OG0002944	0	0	0	0	0	0	Root53
OG0002946	0	0	35.7215989581174	0	0	0	Root53
OG0002948	0	0	0	0	0	0	Root53
OG0002950	0	0	6.8535625908016	0	0	0	Root53
OG0002951	0	0	0	0	0	0	Root53
OG0002952	0	0	7.47661373541993	0	0	0	Root53
OG0002953	0	0	6.43819516105605	0	0	0	Root53
OG0002954	0	0	8.72271602465658	0	0	0	Root53
OG0002971	178.325805117213	345.484748431468	19.5222691980409	342.346570396185	0.874312015135202	1.19306070352625	Root53
OG0002974	0	0	0	0	0	0	Root53
OG0003031	0	0	0	0	0	0	Root53
OG0003032	0	0	6.64587887592883	0	0	0	Root53
OG0003033	0	44.2929164655728	0	0	0	2.3861214070525	Root53
OG0003034	0	0	0	0	0	0	Root53
OG0003035	0	0	0	0	0	0	Root53
OG0003037	0	0	0.415367429745552	0	0	0	Root53
OG0003038	0	0	36.9677012473541	0	0	0	Root53
OG0003040	0	0	17.0300646195676	0	0	0	Root53
OG0003041	0	0	0	20.0789777358466	0	0	Root53
OG0003044	0	0	0	0	0	0	Root53
OG0003047	0	0	6.0228277313105	0	27.1036724691913	0	Root53
OG0003048	45.786355367933	0	0	0	0	0	Root53
OG0003049	0	0	0	0	0	0	Root53
OG0003051	0	0	0	0	0	0	Root53
OG0003052	174.711092851323	145.280766007079	0	57.2250865471629	0	0.795373802350833	Root53
OG0003053	0	0	0	0	0	0	Root53
OG0003056	0	0	0	0	0	0	Root53
OG0003058	0	0	0	0	0	0	Root53
OG0003062	0	0	0	0	0	0	Root53
OG0003076	0	0	0	0	0	0	Root53
OG0003081	0	136.422182713964	5.1920928718194	47.1855976792396	0.874312015135202	0.795373802350833	Root53
OG0003082	0	0	0	0	0	0	Root53
OG0003128	0	0	2.07683714872776	0	0	0	Root53
OG0003129	0	0	0	0	0	0	Root53
OG0003130	0	0	9.76113459902046	0	0	0	Root53
OG0003131	63.8599166973802	0	9.96881831389324	0	6.12018410594641	0	Root53
OG0003132	0	0	0	0	0	0	Root53
OG0003133	0	5.31514997586874	19.5222691980409	88.3475020377252	0	0.397686901175416	Root53
OG0003135	0	0	0	0	0	0	Root53
OG0003138	0	0	0	0	0	0	Root53
OG0003139	0	0	0	0	0	0	Root53
OG0003140	0	0	0	0	112.786249952441	0	Root53
OG0003142	0	0	23.4682597806237	0	0	0	Root53
OG0003143	0	0	32.398659520153	0	0	0	Root53
OG0003144	0	0	0	0	0	0	Root53
OG0003145	0	0	4.56904172720107	0	0	0	Root53
OG0003146	0	0	0.207683714872776	0	0	0	Root53
OG0003147	0	0	0	0	0	0	Root53
OG0003148	0	0	7.26893002054715	0	0	0	Root53
OG0003150	51.810875811082	1.77171665862291	14.5378600410943	34.1342621509393	0	0	Root53
OG0003151	0	0	3.32293943796441	0	0	0	Root53
OG0003152	0	0	0	0	0	0	Root53
OG0003153	0	0	4.98440915694662	0	0	0	Root53
OG0003154	0	0	0	0	0	0	Root53
OG0003155	0	79.7272496380311	11.6302880328754	2.00789777358466	0	46.9270543386991	Root53
OG0003156	0	0	18.0684831939315	0	0	0	Root53
OG0003157	0	0	0	0	0	0	Root53
OG0003160	0	0	0	0	0	0	Root53
OG0003161	0	0	0	0	0	0	Root53
OG0003162	0	0	1.03841857436388	0	0	0	Root53
OG0003163	0	0	0	0	0	0	Root53
OG0003164	0	62.0100830518019	39.6675895407002	0	0	0.397686901175416	Root53
OG0003165	0	0	3.53062315283719	0	0	0	Root53
OG0003167	222.907256396516	242.725182231339	20.9760552021504	70.2764220754632	6.99449612108161	117.317635846748	Root53
OG0003168	0	0	0	0	0	0	Root53
OG0003169	0	17.7171665862291	0	0	0	0	Root53
OG0003170	0	0	5.81514401643772	0	0	0	Root53
OG0003171	0	0	0	0	0	0	Root53
OG0003172	2.40980817725963	0	24.9220457847331	0	0	0	Root53
OG0003173	0	0	0	0	0	0	Root53
OG0003174	0	0	2.90757200821886	0	0	0	Root53
OG0003175	0	0	0	18.071079962262	0	0.397686901175416	Root53
OG0003176	1.20490408862982	0	8.93039973952936	0	0	0	Root53
OG0003177	0	0	0	0	0	0	Root53
OG0003179	0	0	8.72271602465658	48.1895465660319	0.874312015135202	0	Root53
OG0003180	0	0	0	0	0	0	Root53
OG0003181	0	0	8.09966488003826	0	0	0	Root53
OG0003182	0	0	0	0	0	0	Root53
OG0003183	0	0	0	0	0	0	Root53
OG0003185	0	0	2.69988829334609	0	0	0	Root53
OG0003186	0	0	0	0	0	0	Root53
OG0003187	0	0	0	0	0	0	Root53
OG0003188	0	0	0	0	0	0	Root53
OG0003199	0	0	0	0	0	0	Root53
OG0003207	0	0	0	40.1579554716933	0	0	Root53
OG0003208	0	0	0	0	0	0	Root53
OG0003210	0	0	3.73830686770996	0	187.977083254068	0	Root53
OG0003211	0	0	0	0	0	0	Root53
OG0003212	0	0	5.1920928718194	0	0	0	Root53
OG0003217	0	0	1.86915343385498	30.1184666037699	0	0	Root53
OG0003218	0	0	0	0	0	0	Root53
OG0003225	0	0	0	0	0	0	Root53
OG0003251	0	0	0	0	0	0	Root53
OG0003254	0	0	0	0	0	0	Root53
OG0003258	49.4010676338224	47.8363497828186	6.8535625908016	0	0	0	Root53
OG0003261	0	0	8.09966488003826	0	0	0	Root53
OG0003266	0	0	0	0	0	0	Root53
OG0003267	2.40980817725963	0	0	8.03159109433865	0	0	Root53
OG0003268	0	0	0	0	0	0	Root53
OG0003269	0	0	12.4610228923665	0	0	0	Root53
OG0003271	0	0	0	0	0	0	Root53
OG0003272	0	7.08686663449165	41.7444266894279	0	1.7486240302704	58.4599744727862	Root53
OG0003274	0	0	0	0	0	0	Root53
OG0003275	0	0	11.2149206031299	0	0	0	Root53
OG0003276	0	0	0	0	0	0	Root53
OG0003278	0	21.2605999034749	6.0228277313105	0	0	0	Root53
OG0003282	0	0	0	0	0	0	Root53
OG0003296	0	0	0	0	0	0	Root53
OG0003303	0	0	0	0	0	0	Root53
OG0003314	0	0	5.1920928718194	0	0	0	Root53
OG0003323	0	0	2.90757200821886	0	0	0	Root53
OG0003353	0	0	0	0	0	0	Root53
OG0003355	0	0	0	0	0	0	Root53
OG0003356	0	0	0	0	0	0	Root53
OG0003357	0	0	0	0	0	0	Root53
OG0003358	0	0	0	0	0	0	Root53
OG0003359	0	0	1.66146971898221	0	0	0	Root53
OG0003361	0	0	0	0	0	0	Root53
OG0003362	0	0	15.783962330331	0	0	0	Root53
OG0003363	0	60.238366393179	0	24.094773283016	0	0.397686901175416	Root53
OG0003368	0	0	0	0	0	0	Root53
OG0003369	0	0	9.76113459902046	0	0	0	Root53
OG0003370	0	0	16.4070134749493	0	0	0	Root53
OG0003372	0	0	1.86915343385498	0	0	0	Root53
OG0003380	0	0	0	0	0	0	Root53
OG0003389	0	0	0	0	0	0	Root53
OG0003390	0	0	4.15367429745552	0	0	0	Root53
OG0003403	0	0	4.15367429745552	21.082926622639	0	0	Root53
OG0003404	0	0	0	0	0	0	Root53
OG0003421	0	0	0.830734859491103	0	0	0	Root53
OG0003442	1.20490408862982	0	0	0	175.736715042176	0.397686901175416	Root53
OG0003448	0	0	0	0	0	0	Root53
OG0003451	7.22942453177889	0	0	0	0	0	Root53
OG0003455	0	0	0	0	0	0	Root53
OG0003461	0	0	0	0	0	0	Root53
OG0003465	0	76.1838163207852	17.6531157641859	0	0	0	Root53
OG0003469	0	0	0	0	0	0	Root53
OG0003470	0	0	0	0	0	0	Root53
OG0003473	0	0	13.4994414667304	2.00789777358466	0	0	Root53
OG0003486	0	0	5.60746030156495	0	0	0	Root53
OG0003488	0	0	0	0	0	0	Root53
OG0003491	0	0	0	0	0	0	Root53
OG0003493	0	0	0	0	0	0	Root53
OG0003494	0	0	0	0	0	0	Root53
OG0003497	0	0	0	0	0	0	Root53
OG0003498	0	0	3.73830686770996	0	0	0	Root53
OG0003499	0	0	0	0	0	0	Root53
OG0003509	0	0	5.60746030156495	0	0	0	Root53
OG0003553	56.6304921656013	0	5.39977658669217	0	0	0	Root53
OG0003564	0	0	6.43819516105605	0	0	0	Root53
OG0003565	0	0	6.64587887592883	0	0	0	Root53
OG0003568	0	0	1.86915343385498	0	0	0	Root53
OG0003571	0	0	0	0	0	0	Root53
OG0003572	0	0	0	0	0	5.56761661645583	Root53
OG0003573	0	0	0	0	0	0	Root53
OG0003575	0	0	5.60746030156495	0	0	0	Root53
OG0003578	0	0	0	0	0	0	Root53
OG0003593	0	0	0	0	0	0	Root53
OG0003601	0	0	8.30734859491103	47.1855976792396	0	0	Root53
OG0003630	0	0	0	0	0	0	Root53
OG0003632	0	0	0	0	0	0	Root53
OG0003634	0	0	0	0	0	0	Root53
OG0003644	0	0	0	0	0	0	Root53
OG0003645	0	0	14.9532274708399	0	0	0	Root53
OG0003688	0	0	0	0	0	0	Root53
OG0003693	0	0	0	0	0	0	Root53
OG0003696	0	0	0	0	0	0	Root53
OG0003698	55.4255880769715	113.389866151866	0	1.00394888679233	0.874312015135202	0	Root53
OG0003702	0	0	1.66146971898221	0	0	0	Root53
OG0003718	0	0	16.6146971898221	0	0	0	Root53
OG0003745	0	0	4.15367429745552	0	0	0	Root53
OG0003746	0	0	16.1993297600765	16.0631821886773	0	0	Root53
OG0003750	0	0	0	0	0	0	Root53
OG0003754	0	0	0	0	0	0	Root53
OG0003763	0	0	0	0	0	0	Root53
OG0003773	0	0	0	0	0	0	Root53
OG0003795	0	0	0	0	0	0	Root53
OG0003802	0	0	0	0	0	0	Root53
OG0003803	0	0	0	0	0	0	Root53
OG0003805	0	0	6.23051144618327	0	0	0	Root53
OG0003807	0	0	6.23051144618327	0	0	0	Root53
OG0003817	0	23.0323165620979	2.90757200821886	1.00394888679233	0	83.116562345662	Root53
OG0003841	0	0	0	0	0	0	Root53
OG0003850	0	0	0	0	0	0	Root53
OG0003852	0	0	0	0	0	0	Root53
OG0003854	0	60.238366393179	7.06124630567438	0	0	0	Root53
OG0003871	0	0	5.1920928718194	0	0	0	Root53
OG0003874	0	0	0	0	0	0	Root53
OG0003875	0	0	4.98440915694662	0	0	0	Root53
OG0003889	0	0	0	0	0	0	Root53
OG0003905	0	0	0	0	0	0	Root53
OG0003915	0	0	0	0	0	0	Root53
OG0003916	0	0	0	0	0	0	Root53
OG0003918	0	0	0	0	0	0	Root53
OG0003919	0	0	6.8535625908016	0	0.874312015135202	94.6494824797491	Root53
OG0003925	0	0	1.86915343385498	0	0	0	Root53
OG0003926	0	0	0	0	0	0	Root53
OG0003927	0	0	0	0	0	0	Root53
OG0003928	0	0	0	0	0	0	Root53
OG0003929	0	0	0	0	0	0	Root53
OG0003930	0	0	0	0	0	0	Root53
OG0003931	0	0	0	0	0	0	Root53
OG0003941	0	0	6.43819516105605	0	0	0	Root53
OG0003967	0	0	11.6302880328754	0	0	0	Root53
OG0003969	125.310025217501	8.85858329311456	30.9448735160436	72.2843198490479	0.874312015135202	0	Root53
OG0003974	0	0	0	0	0	0	Root53
OG0003981	0	0	0	0	0	0	Root53
OG0004014	0	60.238366393179	0	0	0	0	Root53
OG0004035	0	0	0	0	0	0	Root53
OG0004036	0	0	0	0	0	0	Root53
OG0004040	15.6637531521876	33.6626165138353	0	0	0	0	Root53
OG0004077	0	0	0	0	0	0	Root53
OG0004080	0	0	1.45378600410943	0	0	0	Root53
OG0004089	0	0	0	0	0	0	Root53
OG0004091	0	0	0	0	0	0	Root53
OG0004099	0	0	0	0	0	0	Root53
OG0004111	0	0	0	0	0	0	Root53
OG0004130	0	0	0	0	0	0	Root53
OG0004137	0	0	0	0	0	0	Root53
OG0004140	0	0	0	0	0	0	Root53
OG0004145	0	0	22.6375249211326	2.00789777358466	0	0	Root53
OG0004146	0	0	0	0	0	0	Root53
OG0004147	0	0	0	0	0	0	Root53
OG0004181	0	0	0	0	0	0	Root53
OG0004193	0	0	8.51503230978381	0	0	0	Root53
OG0004197	40.9667390134137	38.9777664897041	6.0228277313105	0	0	0	Root53
OG0004199	0	0	6.0228277313105	0	0	0	Root53
OG0004201	0	0	0	0	0	0	Root53
OG0004202	0	0	0	0	0	0	Root53
OG0004203	0	26.5757498793437	0	0	0	0	Root53
OG0004207	0	0	5.60746030156495	0	0	0	Root53
OG0004210	0	0	0	0	0	0	Root53
OG0004222	0	0	0	0	0	0	Root53
OG0004224	0	0	0	0	0	0	Root53
OG0004225	27.7127940384857	0	8.72271602465658	0	0	0	Root53
OG0004232	0	0	0	0	0	0	Root53
OG0004234	0	0	0	0	0	0	Root53
OG0004251	0	0	0	0	0	0	Root53
OG0004258	0	0	0	0	0	0	Root53
OG0004262	0	0	0	0	0	0	Root53
OG0004270	0	0	0	0	0	0	Root53
OG0004276	0	0	5.1920928718194	19.0750288490543	0	0	Root53
OG0004305	0	0	0	0	0	0	Root53
OG0004321	0	0	0	0	0	0	Root53
OG0004358	0	0	0	0	0	0	Root53
OG0004360	0	0	15.783962330331	0	0	0	Root53
OG0004369	0	0	0	0	0	0	Root53
OG0004370	0	0	0	0	0	0	Root53
OG0004371	0	0	0	0	0	0	Root53
OG0004375	0	0	69.3663607675071	0	0	0	Root53
OG0004382	0	0	0	0	0	0	Root53
OG0004433	0	0	0	0	0	0	Root53
OG0004435	0	0	3.53062315283719	32.1263643773546	0	0	Root53
OG0004437	0	0	2.28452086360053	0	0	0	Root53
OG0004447	0	0	0	0	0	0	Root53
OG0004461	0	0	0	0	0	0	Root53
OG0004474	0	0	0	0	0	0	Root53
OG0004481	0	0	0	0	0	0	Root53
OG0004516	0	0	0	0	0	0	Root53
OG0004532	0	0	6.64587887592883	0	0	0	Root53
OG0004550	0	40.749483148327	0	0	1.7486240302704	0	Root53
OG0004582	0	47.8363497828186	0	0	0	0	Root53
OG0004586	0	0	0.623051144618327	0	0	0	Root53
OG0004598	0	0	0	0	0	0	Root53
OG0004599	0	0	0	0	0	0	Root53
OG0004640	0	0	0	0	0	0	Root53
OG0004672	0	0	0	0	0	0	Root53
OG0004679	0	0	21.5991063467687	0	0	0	Root53
OG0004680	0	0	4.98440915694662	0	0	0	Root53
OG0004682	0	0	0	0	0	0	Root53
OG0004707	0	0	0	0	0	0	Root53
OG0004725	0	0	0	0	0	0	Root53
OG0004731	0	0	0	0	0	0	Root53
OG0004736	0	0	1.03841857436388	0	0	0	Root53
OG0004740	0	0	0	0	0	0	Root53
OG0004760	0	35.4343331724582	0	0	0	0	Root53
OG0004764	0	0	0	0	0	0	Root53
OG0004788	0	0	4.36135801232829	0	0	0	Root53
OG0004831	0	0	0	0	0	0	Root53
OG0004873	0	0	0	0	0	0	Root53
OG0004928	0	0	40.9136918299368	0	0	0	Root53
OG0004929	0	0	0	0	0	0	Root53
OG0004944	0	53.1514997586874	0	27.1066199433929	0	0	Root53
OG0004955	0	0	0	0	0	0	Root53
OG0004961	132.53944974928	8.85858329311456	22.0144737765142	62.2448309811246	3.49724806054081	120.499131056151	Root53
OG0004964	0	0	0	0	0	0	Root53
OG0004981	0	0	0	29.1145177169776	0	0	Root53
OG0005009	0	0	0	0	0	0	Root53
OG0005012	0	0	0	0	0	0	Root53
OG0005013	0	0	0	0	0	0	Root53
OG0005045	0	0	2.28452086360053	0	0	0	Root53
OG0005111	0	7.08686663449165	0.623051144618327	0	0	0	Root53
OG0005148	43.3765471906733	0	6.43819516105605	0	0	0	Root53
OG0005152	0	0	0	0	0	0	Root53
OG0005159	0	0	0	0	0	0	Root53
OG0005165	0	0	0	0	0	0	Root53
OG0005166	0	0	13.2917577518577	0	0	1.59074760470167	Root53
OG0005171	0	0	0	0	0	0	Root53
OG0005194	0	0	0	0	0	0	Root53
OG0005219	0	0	0	0	0	0	Root53
OG0005220	0	0	6.8535625908016	1.00394888679233	0	114.136140637344	Root53
OG0005223	0	0	0	0	0	0	Root53
OG0005239	0	0	0	0	0	0	Root53
OG0005263	0	0	6.43819516105605	0	0	0	Root53
OG0005266	0	12.4020166103604	72.273932775726	0	0	20.6797188611216	Root53
OG0005293	0	0	0	0	0	0	Root53
OG0005299	0	0	10.5918694585116	0	0	0	Root53
OG0005300	0	0	0	0	0	0	Root53
OG0005348	0	0	0	0	0	0	Root53
OG0005362	0	0	0	0	0	0	Root53
OG0005367	0	0	5.39977658669217	0	0	0	Root53
OG0005377	0	0	10.7995531733843	0	0	0	Root53
OG0005378	0	0	0	0	0	0	Root53
OG0005380	0	0	0	0	0	0	Root53
OG0005381	0	31.8908998552124	0	0	0	0	Root53
OG0005386	0	15.9454499276062	6.23051144618327	0	0	0	Root53
OG0005398	0	0	4.98440915694662	0	0	0	Root53
OG0005425	0	0	0	0	0	0	Root53
OG0005429	0	0	0.623051144618327	0	0	0	Root53
OG0005437	0	0	0	0	0	0	Root53
OG0005441	0	0	0	0	0	0	Root53
OG0005454	0	65.5535163690478	0.207683714872776	69.2724731886709	0	0.397686901175416	Root53
OG0005462	0	0	0	0	0	0	Root53
OG0005576	0	35.4343331724582	6.23051144618327	0	0	0	Root53
OG0005577	0	0	0	0	0	0	Root53
OG0005578	0	0	0	0	0	0	Root53
OG0005654	0	0	0	0	0	0	Root53
OG0005664	0	0	7.06124630567438	0	0	0	Root53
OG0005724	0	0	7.47661373541993	0	224.698187889747	0.397686901175416	Root53
OG0005725	0	0	0	0	0	0	Root53
OG0005735	78.318765760938	0	6.43819516105605	0	0	0.397686901175416	Root53
OG0005755	55.4255880769715	76.1838163207852	42.7828452637918	1.00394888679233	43.7156007567601	0	Root53
OG0005778	0	0	0	0	0	0	Root53
OG0005804	33.7373144816348	5.31514997586874	0	0	0	94.2517955785737	Root53
OG0005805	0	0	0	0	0	0	Root53
OG0005827	0	0	3.73830686770996	0	0	0	Root53
OG0005858	0	0	0	0	0	0	Root53
OG0005879	0	0	0	0	0	0	Root53
OG0005880	62.6550126087504	3.54343331724582	14.9532274708399	0	0.874312015135202	0	Root53
OG0005882	0	1.77171665862291	31.1525572309164	107.422530886779	199.343139450826	0	Root53
OG0005937	0	0	0	0	0	0	Root53
OG0005944	68.6795330518995	70.8686663449165	0	59.2329843207476	3.49724806054081	0.397686901175416	Root53
OG0005945	0	0	0	0	0	0	Root53
OG0005953	0	0	26.3758317888425	0	0	0	Root53
OG0005995	0	0	5.1920928718194	0	0	0	Root53
OG0006029	0	0	0	0	0	0	Root53
OG0006034	0	37.2060498310812	0	0	0	0	Root53
OG0006060	53.0157798997119	0	3.73830686770996	0	0	0	Root53
OG0006067	0	0	0	0	0	0	Root53
OG0006123	2.40980817725963	1.77171665862291	41.7444266894279	0	0	0	Root53
OG0006133	0	0	0	0	0	0	Root53
OG0006139	0	0	3.94599058258274	0	0	0	Root53
OG0006222	146.998298812837	127.56359942085	6.43819516105605	97.3830420188562	0	0.397686901175416	Root53
OG0006224	0	0	0	0	0	0	Root53
OG0006237	0	0	0	0	0	0	Root53
OG0006238	0	0	0	0	0	0	Root53
OG0006239	0	0	13.2917577518577	0	0	0	Root53
OG0006241	0	7.08686663449165	62.9281656064511	0	0	0	Root53
OG0006242	55.4255880769715	150.595915982948	6.0228277313105	0	0.874312015135202	0	Root53
OG0006243	0	0	0	0	0	0	Root53
OG0006245	0	0	10.176502028766	0	0	0	Root53
OG0006246	0	0	0	0	0	0	Root53
OG0006248	0	0	7.26893002054715	0	0	0	Root53
OG0006268	0	0	0	0	0	0	Root53
OG0006270	0	0	0	0	0	0	Root53
OG0006271	72.2942453177889	0	0	0	0	0.397686901175416	Root53
OG0006308	0	0	0	0	0	0	Root53
OG0006327	0	0	0	0	0	0	Root53
OG0006396	0	0	0	0	0	0	Root53
OG0006425	0	0	11.2149206031299	0	0	0	Root53
OG0006474	73.4991494064187	0	0	29.1145177169776	0	0	Root53
OG0006503	0	0	0	0	0	0	Root53
OG0006505	0	0	0	0	0	0	Root53
OG0006512	0	0	6.8535625908016	0	0	0	Root53
OG0006559	0	0	0	0	0	0	Root53
OG0006608	0	0	5.1920928718194	0	0	0	Root53
OG0006624	0	0	0	0	0	0	Root53
OG0006626	0	0	6.8535625908016	0	0	0	Root53
OG0006627	0	0	5.39977658669217	0	0	0	Root53
OG0006628	0	0	0	0	0	0	Root53
OG0006629	0	0	6.23051144618327	0	0	0	Root53
OG0006630	0	0	5.81514401643772	0	0	0	Root53
OG0006632	0	0	0	0	0	0	Root53
OG0006636	0	0	17.0300646195676	26.1026710566006	0	0	Root53
OG0006648	0	0	0	0	0	0	Root53
OG0006674	0	0	0	15.059233301885	0	0	Root53
OG0006675	0	0	2.28452086360053	0	0	0	Root53
OG0006735	0	0	0	0	0	0	Root53
OG0006736	0	0	4.36135801232829	0	0	0	Root53
OG0006745	100.007039356275	58.4666497345561	4.98440915694662	25.0987221698083	0	0.397686901175416	Root53
OG0006751	0	124.020166103604	0	18.071079962262	0	0	Root53
OG0006783	0	1.77171665862291	6.0228277313105	0	0	72.3790160139258	Root53
OG0006799	0	0	0	0	0	0	Root53
OG0006906	0	0	0	0	0	0	Root53
OG0007089	0	0	0	0	0	0	Root53
OG0007123	0	0	13.914808896476	0	0	0	Root53
OG0007130	0	0	6.0228277313105	0	86.556889498385	0	Root53
OG0007131	0	0	13.7071251816032	0	0	0	Root53
OG0007132	0	0	0	0	0	0	Root53
OG0007133	0	0	0	0	0	0	Root53
OG0007134	0	0	4.36135801232829	0	0	0	Root53
OG0007138	0	0	12.4610228923665	15.059233301885	0	0	Root53
OG0007139	0	0	0	0	0	0	Root53
OG0007140	0	58.4666497345561	26.7911992185881	0	0	0	Root53
OG0007141	0	0	0	0	0	0	Root53
OG0007142	0	0	0	0	0	0	Root53
OG0007143	0	0	0	0	0	0	Root53
OG0007144	0	0	6.0228277313105	0	0	0	Root53
OG0007145	0	0	0	0	0	0	Root53
OG0007146	0	0	0	0	0	0	Root53
OG0007148	0	0	0	0	0	0	Root53
OG0007149	0	0	0	0	0	0	Root53
OG0007150	0	0	0	0	0	0	Root53
OG0007152	2.40980817725963	93.9009829070144	0	0	0	0	Root53
OG0007153	0	0	0	0	0	0	Root53
OG0007154	0	0	0	0	0	0	Root53
OG0007155	0	0	4.36135801232829	0	0	0	Root53
OG0007156	0	0	0	0	0	0	Root53
OG0007157	0	0	9.55345088414769	0	0	4.37455591292958	Root53
OG0007158	0	0	0	0	0	0	Root53
OG0007159	0	0	0	0	0	0	Root53
OG0007161	53.0157798997119	0	3.53062315283719	0	0	0.397686901175416	Root53
OG0007162	0	0	0	0	0	0	Root53
OG0007163	0	0	16.4070134749493	0	0	0	Root53
OG0007164	0	0	9.13808345440214	0	0	0	Root53
OG0007165	33.7373144816348	0	2.28452086360053	0	0	0	Root53
OG0007166	0	0	0	0	0	0	Root53
OG0007168	0	0	4.98440915694662	0	0	0	Root53
OG0007169	0	0	0	0	0	0	Root53
OG0007180	0	0	0	0	0	0	Root53
OG0007227	0	0	0	0	0	0	Root53
OG0007231	0	0	12.4610228923665	0	0	0	Root53
OG0007235	0	0	0	0	0	0	Root53
OG0007335	0	0	6.43819516105605	0	0	0	Root53
OG0007454	0	0	0	0	0	0	Root53
OG0007527	36.1471226588945	0	0	0	0	0	Root53
OG0007589	0	0	0	0	0	0	Root53
OG0007611	0	0	0	0	0	0	Root53
OG0007644	0	0	0	0	0	0	Root53
OG0007649	0	0	0	0	0	0	Root53
OG0007708	0	0	0	0	0	0	Root53
OG0007709	0	0	4.77672544207384	0	0	0	Root53
OG0007715	0	0	0	0	0	0	Root53
OG0007716	0	0	0	0	83.9339534529794	0	Root53
OG0007717	0	0	20.7683714872776	0	0	0	Root53
OG0007718	0	0	0	0	0	0	Root53
OG0007719	0	0	0	0	0	0	Root53
OG0007720	0	0	7.89198116516548	0	58.5789050140585	0	Root53
OG0007721	0	0	0	0	0	0	Root53
OG0007723	0	0	0	0	0	0	Root53
OG0007724	0	0	0	0	0	0	Root53
OG0007725	0	0	0	0	0	0	Root53
OG0007726	0	0	0	0	0	0	Root53
OG0007730	0	0	0	0	0	0	Root53
OG0007731	0	0	0	0	0	0	Root53
OG0007734	0	0	0	0	0	0	Root53
OG0007818	0	0	0	0	0	0	Root53
OG0007821	0	0	5.60746030156495	0	0	0	Root53
OG0007855	0	0	0	0	0	0	Root53
OG0007863	85.5481902927169	1.77171665862291	21.5991063467687	18.071079962262	250.053236328668	187.708217354796	Root53
OG0007865	0	0	0	0	0	0	Root53
OG0007877	0	0	0.207683714872776	0	0	0	Root53
OG0007897	0	0	0	0	0	0	Root53
OG0007908	0	0	0	0	0	0	Root53
OG0007937	0	0	0	0	0	0	Root53
OG0007952	0	0	0	0	0	0	Root53
OG0008039	0	0	16.8223809046948	0	0	0	Root53
OG0008204	0	0	0	0	0	0	Root53
OG0008365	0	0	0	1.00394888679233	3.49724806054081	190.492025663024	Root53
OG0008486	0	0	0	0	0	0	Root53
OG0008512	0	0	0	0	0	0	Root53
OG0008516	206.038599155698	79.7272496380311	13.0840740369849	94.3711953584792	155.627538694066	0.397686901175416	Root53
OG0008517	0	0	12.4610228923665	32.1263643773546	2.62293604540561	151.121022446658	Root53
OG0008520	0	0	0	0	0	0	Root53
OG0008521	0	0	0	0	0	0	Root53
OG0008738	0	0	0	40.1579554716933	0	0	Root53
OG0008739	0	1.77171665862291	0	0	0	0	Root53
OG0008740	0	0	5.81514401643772	0	0	0	Root53
OG0008745	62.6550126087504	28.3474665379666	9.13808345440214	1.00394888679233	0	0.397686901175416	Root53
OG0008746	0	0	0	0	0	0	Root53
OG0008747	0	0	0	0	0	0	Root53
OG0008774	27.7127940384857	0	0	0	0	0	Root53
OG0008850	0	0	0	0	0	0	Root53
OG0008906	0	0	6.43819516105605	0	0	0	Root53
OG0008930	32.532410393005	0	0	0	0	0	Root53
OG0008937	4.81961635451926	0	11.4226043180027	0	0	0	Root53
OG0008958	0	0	0	0	0	0	Root53
OG0008974	0	0	3.94599058258274	0	0	0	Root53
OG0009340	37.3520267475243	0	0	0	0	0	Root53
OG0009370	0	1.77171665862291	9.76113459902046	0	0	0	Root53
OG0009488	0	0	5.1920928718194	0	0	0	Root53
OG0009504	0	0	0	0	0	0	Root53
OG0009567	0	0	0	0	0	0	Root53
OG0009568	0	0	0	0	0	0	Root53
OG0009569	0	0	10.176502028766	0	0	0	Root53
OG0009573	0	0	0	0	0	0	Root53
OG0009591	0	0	0	0	0	0	Root53
OG0009772	0	0	5.39977658669217	0	0	103.000907404433	Root53
OG0009776	0	0	0	0	2.62293604540561	131.236677387887	Root53
OG0009777	0	0	0	0	0	0	Root53
OG0009778	0	46.0646331241957	5.81514401643772	0	0	0	Root53
OG0009780	0	0	0	0	0	0	Root53
OG0009784	0	0	0	0	0	0	Root53
OG0009785	0	0	1.86915343385498	29.1145177169776	0	0.397686901175416	Root53
OG0009787	0	0	4.77672544207384	0	0	0	Root53
OG0009788	0	0	0	0	0	0	Root53
OG0009790	0	77.9555329794081	4.15367429745552	0	0	0	Root53
OG0009792	0	0	0	0	0	0	Root53
OG0009793	0	0	0	0	0	0	Root53
OG0009794	0	0	0	0	0	0	Root53
OG0009828	0	0	0	0	0	0	Root53
OG0009839	0	0	0	0	0	0	Root53
OG0009842	0	0	11.8379717477482	0	8.74312015135202	0	Root53
OG0010135	0	0	0	0	0	0	Root53
OG0010136	0	0	0	0	0	0	Root53
OG0010257	0	0	0	0	0	0	Root53
OG0010270	0	35.4343331724582	4.77672544207384	24.094773283016	1.7486240302704	138.395041609045	Root53
OG0010284	0	0	0	0	0	0	Root53
OG0010570	0	65.5535163690478	3.73830686770996	1.00394888679233	0	0	Root53
OG0010721	50.6059717224522	0	6.23051144618327	0	0	0	Root53
OG0010723	0	0	0	0	0	0	Root53
OG0010729	0	0	0	0	0	0	Root53
OG0011190	42.1716431020435	0	0	0	0	0	Root53
OG0011199	0	0	0	0	0	0	Root53
OG0011259	0	0	0	0	0	0	Root53
OG0011264	334.963336639089	345.484748431468	28.6603526524431	213.841112886767	0.874312015135202	1.59074760470167	Root53
OG0011370	0	0	0	0	0	0	Root53
OG0011409	0	0	0	0	0	0	Root53
OG0011439	0	0	0	0	0	0	Root53
OG0011479	0	0	0	0	0	0	Root53
OG0011504	0	0	0	0	0	0	Root53
OG0011692	0	0	0	0	0	0	Root53
OG0012097	0	0	0	0	0	0	Root53
OG0012358	0	0	7.89198116516548	0	0	0	Root53
OG0012625	0	56.6949330759332	0	0	0	0	Root53
OG0012815	0	0	0	0	0	0	Root53
OG0012828	0	0	0	0	0	0	Root53
OG0012914	0	0	0	0	0	0	Root53
OG0012984	0	0	0	0	0	0	Root53
OG0013017	0	0	0	0	0	0	Root53
OG0013035	0	0	0	0	0	0	Root53
OG0013051	0	0	0	0	0	0	Root53
OG0013285	0	0	0	0	0	0	Root53
OG0013308	0	0	1.86915343385498	0	0	0	Root53
OG0013310	0	0	1.24610228923665	0	0	0	Root53
OG0013325	0	0	24.5066783549875	1.00394888679233	59.4532170291937	0	Root53
OG0013327	0	0	0	0	0	0	Root53
OG0013328	0	0	0	0	0	0	Root53
OG0013330	0	0	0	0	0	0	Root53
OG0013332	0	0	0	0	0	0	Root53
OG0013337	0	0	0	0	160.873410784877	0	Root53
OG0013340	0	0	3.32293943796441	0	0	0	Root53
OG0013344	0	0	0	0	0	0	Root53
OG0013348	0	0	0	0	0	0	Root53
OG0013387	0	0	0	0	0	0	Root53
OG0013459	0	178.943382520914	15.5762786154582	63.2487798679169	0	0	Root53
OG0013479	36.1471226588945	0	0	53.2092909999936	0	0	Root53
OG0013559	0	26.5757498793437	2.69988829334609	0	0	0	Root53
OG0013562	0	0	0	0	0	0	Root53
OG0013571	0	0	0	0	0	0	Root53
OG0013800	0	0	0	0	0	0	Root53
OG0013842	0	0	8.09966488003826	0	0	0.397686901175416	Root53
OG0013867	0	24.8040332207208	0	0	0	0	Root53
OG0013882	0	0	0	0	0	0	Root53
OG0013883	0	0	0	0	0	0	Root53
OG0014190	0	0	0	0	0	0	Root53
OG0014588	0	0	0	0	0	0	Root53
OG0014654	0	0	0	0	0	0	Root53
OG0015543	0	0	8.72271602465658	0	0	0	Root53
OG0015608	0	0	16.8223809046948	0	0	0	Root53
OG0016450	0	0	0	0	0	0	Root53
OG0016522	25.3029858612261	0	0	0	0	0	Root53
OG0016545	0	0	0	0	0	0	Root53
OG0016878	0	0	0	0	0	0	Root53
OG0016888	0	0	0	0	0	0	Root53
OG0016892	0	0	0	13.0513355283003	0	0	Root53
OG0017053	0	0	0	0	0	0	Root53
OG0017368	0	0	0	0	0	0	Root53
OG0017374	0	40.749483148327	6.64587887592883	0	0	0.397686901175416	Root53
OG0017375	0	1.77171665862291	0	0	0	0	Root53
OG0017377	0	0	0	0	0	0	Root53
OG0018192	0	0	0	0	0	0	Root53
OG0018355	46.9912594565628	56.6949330759332	12.045655462621	0	0.874312015135202	164.642377086622	Root53
OG0018503	0	0	0	0	0	0	Root53
OG0018881	0	0	0	0	0	0	Root53
OG0018883	55.4255880769715	274.616082086551	20.9760552021504	46.1816487924472	0	0	Root53
OG0018884	0	0	0	0	0	0	Root53
OG0018885	0	0	0	0	0	0	Root53
OG0018886	0	0	0	0	0	0	Root53
OG0018887	0	40.749483148327	0	0	0	0	Root53
OG0040921	0	0	0	0	0	0	Root53
OG0040922	0	0	0	0	0	0	Root53
OG0040923	0	0	0	0	0	0	Root53
OG0040924	0	0	0	0	0	0	Root53
OG0040925	0	0	0	0	0	0	Root53
OG0040926	0	0	0	0	0	0	Root53
OG0040927	0	0	0	0	0	0	Root53
OG0040928	0	23.0323165620979	0	40.1579554716933	0	0	Root53
OG0040929	0	0	0	0	0	0	Root53
OG0040930	0	0	0	0	0	0	Root53
OG0040931	0	0	0	0	0	0	Root53
OG0040932	72.2942453177889	99.2161328828831	14.5378600410943	30.1184666037699	0	0.397686901175416	Root53
OG0040933	0	0	0	0	0	0	Root53
OG0040934	0	0	0	0	0	0	Root53
OG0040935	0	0	0	0	0	0	Root53
OG0040936	0	0	0	0	0	0	Root53
OG0040937	0	0	0	0	0	0	Root53
OG0040938	162.662051965025	0	0	21.082926622639	0	0	Root53
OG0040939	0	0	0	0	0	0	Root53
OG0040940	0	0	0	0	0	0	Root53
OG0040941	0	0	0	0	0	0	Root53
OG0040942	0	0	0	0	0	0	Root53
OG0040943	0	0	0	0	0	0	Root53
OG0040944	0	0	10.176502028766	0	0	0	Root53
OG0040945	0	0	12.045655462621	0	0	0	Root53
OG0040946	0	0	2.07683714872776	0	0	0	Root53
OG0040947	0	0	0	0	0	0	Root53
OG0040948	0	0	0	0	0	0	Root53
OG0040949	0	0	0	0	0	0	Root53
OG0040950	0	0	0	0	0	0	Root53
OG0040951	0	0	0	0	0	0	Root53
OG0040952	0	0	0	0	0	0	Root53
OG0040953	0	0	0	0	0	0	Root53
OG0040954	0	0	0	0	0	0	Root53
OG0040955	0	0	0	0	0	0	Root53
OG0040956	0	44.2929164655728	0	14.0552844150926	0	0	Root53
OG0040957	0	3.54343331724582	0	0	0	0	Root53
OG0040958	0	0	0	0	0	0	Root53
OG0040959	0	0	0	0	0	0	Root53
OG0040960	0	0	0	0	0	0	Root53
OG0040961	0	0	0	0	0	0	Root53
OG0040962	0	0	0	0	0	0	Root53
OG0040963	0	0	0	0	0	0	Root53
OG0040964	0	0	0	0	0	0	Root53
OG0040965	0	0	0	0	0	0	Root53
OG0040966	0	0	8.30734859491103	0	0	0	Root53
OG0040967	26.5078899498559	19.488883244852	0	0	0	0	Root53
OG0040968	0	150.595915982948	0	31.1224154905623	0	0.397686901175416	Root53
OG0040969	0	0	0	0	0	0	Root53
OG0040970	0	0	0	0	0	0	Root53
OG0040971	0	0	0	0	0	0	Root53
OG0040972	0	0	0	0	0	0	Root53
OG0040973	0	0	10.176502028766	0	0	0	Root53
OG0040974	0	0	0	0	0	0	Root53
OG0040975	0	0	0	0	0	0.795373802350833	Root53
OG0040976	0	0	3.11525572309164	0	0	0	Root53
OG0040977	0	0	0	0	0	0	Root53
OG0040978	0	0	0	0	0	0	Root53
OG0040979	0	0	0	0	0	0	Root53
OG0040980	0	0	0	0	0	0	Root53
OG0040981	0	0	0	0	0	0	Root53
OG0040982	0	0	0	0	0	0	Root53
OG0040983	0	0	16.8223809046948	0	0	0	Root53
OG0040984	0	0	0	0	0	0	Root53
OG0040985	34.9422185702646	0	0	0	0	0	Root53
OG0040986	0	0	3.32293943796441	0	0	0	Root53
OG0040987	0	0	0	0	0	0	Root53
OG0040988	25.3029858612261	0	0	0	0	0	Root53
OG0040989	0	0	0	0	0	0	Root53
OG0040990	0	0	0	0	0	0	Root53
OG0040991	0	0	0	0	0	0	Root53
OG0040992	0	0	0	0	0	0	Root53
OG0040993	0	0	0	0	0	0	Root53
OG0040994	0	0	0	0	0	0	Root53
OG0040995	0	0	0	0	0	0	Root53
OG0040996	0	0	0	0	0	0	Root53
OG0040997	0	0	0	0	0	0	Root53
OG0040998	0	0	0	0	0	0	Root53
OG0040999	0	0	0	0	0.874312015135202	106.182402613836	Root53
OG0041000	0	97.4444162242602	8.30734859491103	0	0	67.2090862986454	Root53
OG0041001	0	0	0	0	0	0	Root53
OG0041002	0	0	0	0	0	0	Root53
OG0041003	0	0	0	0	0	0	Root53
OG0041004	0	0	0	0	0	0	Root53
OG0041005	0	0	0	0	0	0	Root53
OG0041006	0	0	0	0	0	0	Root53
OG0041007	120.490408862982	19.488883244852	7.89198116516548	31.1224154905623	0	0.397686901175416	Root53
OG0041008	0	0	0	0	0	0	Root53
OG0041009	0	0	3.53062315283719	0	0	0	Root53
OG0041010	0	0	1.86915343385498	0	0	0	Root53
OG0041011	0	0	0	0	0	0	Root53
OG0041012	0	0	0	0	0	0	Root53
OG0041013	0	0	0	0	0	0	Root53
OG0041014	0	0	0	0	0	0	Root53
OG0041015	0	0	5.81514401643772	0	0	0	Root53
OG0041016	0	0	0	40.1579554716933	0.874312015135202	0	Root53
OG0041017	0	0	0	0	0	0	Root53
OG0041018	0	0	5.81514401643772	0	0	0	Root53
