# Supplementary material for: Genome-resolved metatranscriptomics reveals conserved root colonization determinants in a synthetic microbiota
Source: Nat Commun. 2023 Dec 13;14:8274. doi: 10.1038/s41467-023-43688-z (PMC10719396; doi:10.1038/s41467-023-43688-z)
Supplement: Supplementary file 11 — Source Data [file 41467_2023_43688_MOESM11_ESM.zip › Source Data/Main_figures/figure3/figures_b-c/Root154_normcounts_MvsR.csv]

	NumReads_A.sf	NumReads_B.sf	NumReads_Bpre.sf	NumReads_C.sf	NumReads_D.sf	NumReads_E.sf	Strain
OG0000000	134.543232983947	58.8479293172072	50.8026388396397	101.459523628121	29.5931132056956	72.3004505430741	Root154
OG0000001	933.122422308023	862.227250085152	442.141716151239	696.324896880527	2870.53198095247	3952.42462968805	Root154
OG0000002	188.451896794154	176.281073981455	103.192860143018	208.62459503973	2426.63528286704	120.500750905123	Root154
OG0000003	228.426541568671	165.509801204645	230.993248473987	318.766473990551	147.965566028478	2181.06359138273	Root154
OG0000004	275.939262214955	242.484994463314	196.860225503604	231.942920763553	2234.28004703002	4313.92688240342	Root154
OG0000005	274.568702965543	231.976435656669	233.374622169595	194.484759228476	59.1862264113912	2193.11366647325	Root154
OG0000006	264.74636167809	230.137437865507	269.889018835586	266.176207464484	147.965566028478	132.550825995636	Root154
OG0000007	115.812256575316	109.289011589099	108.749398766104	74.6682557752186	1450.06254707908	36.150225271537	Root154
OG0000008	27.4111849882406	31.2629624497663	23.0199457242117	16.1243741707283	0	180.751126357685	Root154
OG0000010	194.619413416508	214.37459965554	107.161816302365	224.997036505393	103.575896219935	72.3004505430741	Root154
OG0000011	55.2792230596185	29.9493925989358	118.274893548536	78.8853997891014	1716.40056593034	24.1001501810247	Root154
OG0000012	885.152848578602	705.649723866154	372.288087746734	896.515203892492	1686.80745272465	3169.16974880475	Root154
OG0000013	0.228426541568671	3.67799558232545	0	0.248067294934281	0	0	Root154
OG0000014	3211.22032137238	3017.2699473577	743.782384261599	2658.53719981069	1198.52108483067	8760.40459080248	Root154
OG0000015	0	6.83056322431869	0	4.21714401388278	2855.73542434963	0	Root154
OG0000016	97.99498633296	80.3904748708277	0	104.188263872398	858.200282965172	0	Root154
OG0000017	53.4518107270691	61.7377829890343	26.9889018835586	45.892449562842	29.5931132056956	12.0500750905123	Root154
OG0000018	719.086752858178	794.447045782297	401.658363325901	666.556821488413	2086.31448100154	301.251877262809	Root154
OG0000019	39.2893651498115	60.1614991680377	115.099728621059	73.1798520056129	1331.6900942563	4181.37605640778	Root154
OG0000020	0	0	25.4013194198198	32.4968156363908	0	0	Root154
OG0000021	23.0710806984358	48.8647984508953	33.3392317385135	37.954296124945	0	0	Root154
OG0000022	55.9645026843245	89.3227498564752	98.4301127518018	55.3190067703447	0	12.0500750905123	Root154
OG0000023	108.731033786688	23.3815433447832	28.5764843472973	33.9852194059965	29.5931132056956	48.2003003620494	Root154
OG0000025	675.68570996013	582.962299798584	76.9977494913289	425.187343517358	2382.2456130585	228.951426719735	Root154
OG0000027	573.807472420503	521.487230779715	161.933411301351	386.736912802544	162.762122631326	253.051576900759	Root154
OG0000029	17.5888437007877	12.0848426276408	0	21.5818546592825	0	12.0500750905123	Root154
OG0000030	181.827527088662	110.339867469763	46.8336826802928	68.7146406967959	59.1862264113912	36.150225271537	Root154
OG0000033	25.8121991972599	34.4155300917596	40.4833528253379	40.9311036641564	44.3896698085434	2434.11516828349	Root154
OG0000034	78.1218772164856	53.8563638840512	172.252697315653	108.405407886281	3299.63212243506	48.2003003620494	Root154
OG0000035	19.1878294917684	7.88141910498311	0	4.46521130881706	0	0	Root154
OG0000037	52.5381045607944	57.0089315260445	25.4013194198198	33.7371521110622	44.3896698085434	3856.02402896395	Root154
OG0000038	79.7208630074663	82.2294726619904	142.882421736487	36.4658923553393	0	24.1001501810247	Root154
OG0000039	243.959546395341	220.942448909693	41.2771440572072	195.973162998082	103.575896219935	2554.61591918862	Root154
OG0000040	0	0	0	19.3492490048739	0	0	Root154
OG0000041	5.93909008078546	23.9069712851154	189.716104416779	3.9690767189485	0	2361.81471774042	Root154
OG0000042	0	21.8052595237866	28.5764843472973	24.0625276086253	14.7965566028478	0	Root154
OG0000043	57.7919150168739	76.18705134817	0	52.094131936199	14.7965566028478	12.0500750905123	Root154
OG0000044	91.1421900858999	88.2718939758108	26.9889018835586	99.9711198585153	88.7793396170868	48.2003003620494	Root154
OG0000045	97.309706708254	80.3904748708277	179.396818402478	70.4511117613358	0	36.150225271537	Root154
OG0000047	0	6.30513528398648	35.7206054341216	0	0	0	Root154
OG0000048	315.685480447904	259.298688553944	140.501048040878	381.775566903859	2234.28004703002	7483.09663120817	Root154
OG0000049	115.12697695061	131.619699053218	219.086379995946	198.949970537293	5607.89495247932	36.150225271537	Root154
OG0000050	67.1574032211894	55.6953616752139	55.5653862308559	62.5129583234388	44.3896698085434	0	Root154
OG0000052	41.5736305654982	9.98313086631193	90.4922004331081	29.7680753921137	14.7965566028478	0	Root154
OG0000053	64.1878581807967	52.8055080033868	175.427862243131	56.5593432450161	14.7965566028478	24.1001501810247	Root154
OG0000054	20.5583887411804	18.6526918817933	0	24.8067294934281	0	24.1001501810247	Root154
OG0000055	209.923991701609	147.64525123335	0.79379123186937	133.460204674643	133.16900942563	2518.46569391708	Root154
OG0000056	238.020456314556	100.882164543784	189.716104416779	124.281714762075	221.948349042717	241.001501810247	Root154
OG0000057	0	0	0	0	0	0	Root154
OG0000058	688.020743204838	666.768056281571	228.611874778378	718.402886129678	2840.93886774678	228.951426719735	Root154
OG0000059	13.7055924941203	14.4492683591357	0	0	0	0	Root154
OG0000060	71.2690809694255	71.1954859150141	0	99.2269179737125	88.7793396170868	72.3004505430741	Root154
OG0000061	81.5482753400157	35.2036720022579	205.591929054167	43.1637093185649	3432.80113186069	2313.61441737837	Root154
OG0000062	60.9898865988353	52.5427940332207	57.946759926464	21.5818546592825	29.5931132056956	24.1001501810247	Root154
OG0000063	56.8782088505992	60.1614991680377	0	47.8769879223163	29.5931132056956	24.1001501810247	Root154
OG0000064	29.6954504039273	0	30.164066811036	0.248067294934281	177.558679234174	0	Root154
OG0000066	0	2.88985367182714	0	6.69781696322559	0	0	Root154
OG0000067	349.492608600067	444.249323550881	574.704851873424	410.551373116235	207.151792439869	4036.77515532164	Root154
OG0000068	10.5076209121589	0	496.119519918356	20.8376527744796	14.7965566028478	7977.14970991917	Root154
OG0000070	82.005128423153	109.026297618933	96.0487390561937	109.893811655887	59.1862264113912	72.3004505430741	Root154
OG0000071	51.8528249360884	94.8397432299634	148.438960359572	91.784899125684	0	5651.48521745029	Root154
OG0000072	10.2791943705902	0	0	9.67462450243696	0	0	Root154
OG0000073	89.7716308364879	91.6871755879701	0	87.319687816867	162.762122631326	48.2003003620494	Root154
OG0000074	41.8020571070669	7.88141910498311	135.738300649662	24.0625276086253	14.7965566028478	24.1001501810247	Root154
OG0000075	1161.54896387669	1260.50162885696	2136.09220496047	987.803968428307	5637.48806568501	7940.99948464764	Root154
OG0000076	16.9035640760817	43.6105190475732	128.594179562838	27.7835370326395	0	36.150225271537	Root154
OG0000077	62.3604458482473	53.330935943719	517.551883178829	68.7146406967959	29.5931132056956	0	Root154
OG0000078	14.1624455772576	16.0255521801323	0	0.744201884802843	0	0	Root154
OG0000079	428.985045065965	343.367159007097	211.942258909122	298.176888511006	147.965566028478	2638.9664448222	Root154
OG0000080	325.279395193788	319.197473751816	42.864726520946	155.538193923794	88.7793396170868	84.3505256335864	Root154
OG0000081	75.1523321760929	78.2887631094988	26.1951106516892	32.2487483414565	14.7965566028478	3084.81922317116	Root154
OG0000082	18.045696783925	0.525427940332207	69.0598371726352	0	2056.72136779584	12.0500750905123	Root154
OG0000083	14.619298660395	0.262713970166104	50.0088476077703	5.2094131936199	4187.42551860593	0	Root154
OG0000084	160.583858722776	119.534856425577	180.984400866216	105.676667642004	73.982783014239	48.2003003620494	Root154
OG0000085	25.8121991972599	45.712230808902	19.0509895648649	34.7294212907994	14.7965566028478	24.1001501810247	Root154
OG0000086	1.14213270784336	7.88141910498311	0	21.8299219542167	14.7965566028478	0	Root154
OG0000087	3.65482466509874	25.483255106112	15.082033405518	28.0316043275738	932.183065979411	36.150225271537	Root154
OG0000088	28.5533176960839	16.2882661502984	0	53.3344684108704	29.5931132056956	12.0500750905123	Root154
OG0000089	138.654910732184	84.0684704531531	161.933411301351	107.909273296412	2071.51792439869	1566.50976176661	Root154
OG0000090	22.1573745321611	26.5341109867765	0	0.496134589868562	29.5931132056956	3639.12267733473	Root154
OG0000094	0	2.36442573149493	0	4.96134589868562	0	1482.15923613302	Root154
OG0000095	35.6345404847127	49.3902263912275	142.088630504617	66.9781696322559	29.5931132056956	36.150225271537	Root154
OG0000097	10002.7982552921	11570.9741019959	1160.52278099302	11178.4084443286	18702.8475459996	10483.5653287457	Root154
OG0000098	29.2385973207899	15.7628382099662	67.4722547088964	52.5902665260676	14.7965566028478	0	Root154
OG0000099	9.36548820431553	13.9238404188035	465.95545310732	6.20168237335703	2115.90759420724	0	Root154
OG0000100	21.0152418243178	0.788141910498311	0	61.2726218487674	29.5931132056956	12.0500750905123	Root154
OG0000101	58.7056211831486	22.3306874641188	0	17.3647106453997	59.1862264113912	3337.87080007192	Root154
OG0000102	12.7918863278456	5.51699337348817	0	8.43428802776556	0	0	Root154
OG0000103	26.2690522803972	0.525427940332207	0	17.3647106453997	14.7965566028478	0	Root154
OG0000104	77.6650241333483	44.9240888984037	58.7405511583334	107.661206001478	29.5931132056956	24.1001501810247	Root154
OG0000105	0	2.36442573149493	17.4634071011261	0	0	0	Root154
OG0000106	4.56853083137343	10.245844836478	0	0	0	0	Root154
OG0000107	8.45178203804084	6.30513528398648	0	6.44974966829131	14.7965566028478	0	Root154
OG0000108	343.096665436144	274.798812793744	70.6474196363739	317.278070220946	3995.07028276891	120.500750905123	Root154
OG0000109	123.350332447083	44.6613749282376	42.0709352890766	48.6211898071191	44.3896698085434	0	Root154
OG0000110	0	6.83056322431869	0	0	0	0	Root154
OG0000111	0	0.525427940332207	22.2261544923424	10.4188263872398	0	0	Root154
OG0000112	7.30964933019748	0.262713970166104	0	39.9388344844193	29.5931132056956	0	Root154
OG0000113	31.0660096533393	21.8052595237866	41.2771440572072	70.4511117613358	14.7965566028478	0	Root154
OG0000114	85.6599530882518	34.1528161215935	123.037640939752	80.1257362637728	14.7965566028478	2542.56584409811	Root154
OG0000115	153.274209392579	200.188045266571	296.084129487275	178.608452352682	59.1862264113912	36.150225271537	Root154
OG0000116	113.52799115963	138.450262277537	0	101.211456333187	59.1862264113912	72.3004505430741	Root154
OG0000117	6.16751662235413	18.9154058519595	14.2882421736487	26.5432005579681	0	12.0500750905123	Root154
OG0000118	0	0	0	0.248067294934281	0	0	Root154
OG0000119	0	4.46613749282376	0	0	0	0	Root154
OG0000120	71.4975075109941	65.1530646011937	100.017695215541	60.032285374096	14.7965566028478	24.1001501810247	Root154
OG0000121	0	16.8136940906306	10.3192860143018	0.496134589868562	0	0	Root154
OG0000122	111.70057882708	65.6784925415259	0	30.2642099819823	29.5931132056956	24.1001501810247	Root154
OG0000123	37.2335262756934	6.30513528398648	52.3902213033784	28.7758062123766	0	12.0500750905123	Root154
OG0000124	15.0761517435323	43.6105190475732	66.6784634770271	17.1166433504654	0	0	Root154
OG0000125	126.776730570613	81.4413307514921	225.436709850901	122.793310992469	2471.02495267558	3928.32447950702	Root154
OG0000126	44.3147490643222	34.6782440619257	46.8336826802928	65.7378331575845	14.7965566028478	24.1001501810247	Root154
OG0000127	12.1066067031396	0	0	0	0	0	Root154
OG0000128	134.771659525516	110.60258143993	255.600776661937	162.23601088702	3373.6149054493	156.650976176661	Root154
OG0000129	14.1624455772576	3.15256764199324	0	28.0316043275738	0	0	Root154
OG0000130	8.68020857960951	5.77970734365428	56.3591774627252	8.18622073283128	0	0	Root154
OG0000133	58.9340477247172	48.8647984508953	569.942104482207	49.1173243969877	44.3896698085434	1566.50976176661	Root154
OG0000135	89.0863512117818	92.2126035283023	92.0797828968469	68.4665734018616	1035.75896219935	5289.98296473492	Root154
OG0000136	200.330076955725	203.340612908564	58.7405511583334	155.786261218729	3921.08749975467	1421.90886068046	Root154
OG0000137	332.132191440848	279.7903782269	0	239.384939611581	207.151792439869	120.500750905123	Root154
OG0000138	145.279280437675	93.2634594089668	1.58758246373874	104.188263872398	29.5931132056956	48.2003003620494	Root154
OG0000139	71.9543605941315	71.7209138553463	80.9667056506757	40.4349690742878	0	60.2503754525617	Root154
OG0000140	0	5.25427940332207	0	8.43428802776556	0	0	Root154
OG0000141	1.37055924941203	8.40684704531531	66.6784634770271	15.6282395808597	29.5931132056956	12.0500750905123	Root154
OG0000143	76.2944648839362	30.474820539268	211.148467677252	22.5741238390196	1672.0108961218	4458.52778348957	Root154
OG0000144	35.8629670262814	10.5085588066441	34.1330229703829	47.1327860375134	0	60.2503754525617	Root154
OG0000145	45.2284552305969	107.712727768102	36.514396665991	56.0632086551475	29.5931132056956	12.0500750905123	Root154
OG0000146	7.53807587176616	22.0679734939527	42.864726520946	10.4188263872398	0	0	Root154
OG0000147	0	0.525427940332207	0	11.1630282720427	0	0	Root154
OG0000148	34.4924077768694	0	22.2261544923424	15.1321049909911	14.7965566028478	12.0500750905123	Root154
OG0000149	13.934019035689	25.7459690762781	0	44.6521130881706	14.7965566028478	0	Root154
OG0000151	2333.37712212398	2035.50784084697	1620.92169547725	2425.6020098674	10594.334527639	14580.5908595199	Root154
OG0000152	0	0	0	9.42655720750268	0	0	Root154
OG0000153	49.1117064372644	21.0171176132883	20.6385720286036	12.6514320416483	0	0	Root154
OG0000154	21.9289479905925	36.7799558232545	24.6075281879505	5.95361507842275	29.5931132056956	48.2003003620494	Root154
OG0000155	7.76650241333483	33.8901021514274	24.6075281879505	21.0857200694139	14.7965566028478	36.150225271537	Root154
OG0000156	58.7056211831486	75.9243373780039	28.5764843472973	82.8544765080499	29.5931132056956	12.0500750905123	Root154
OG0000157	169.720920385523	106.661871887438	69.0598371726352	74.9163230701529	59.1862264113912	36.150225271537	Root154
OG0000158	101.649810998059	76.18705134817	46.8336826802928	59.5361507842275	1568.43499990187	0	Root154
OG0000159	7.76650241333483	31.5256764199324	0	35.2255558806679	14.7965566028478	0	Root154
OG0000160	38.8325120666741	16.8136940906306	0	5.2094131936199	29.5931132056956	0	Root154
OG0000161	16.9035640760817	0	0	9.92269179737124	0	12.0500750905123	Root154
OG0000162	39.0609386082428	13.9238404188035	64.2970897814189	14.3879031061883	14.7965566028478	12.0500750905123	Root154
OG0000163	4.56853083137343	5.51699337348817	0	0	0	0	Root154
OG0000164	31.0660096533393	39.4070955249155	20.6385720286036	11.9072301568455	0	12.0500750905123	Root154
OG0000165	11.4213270784336	12.8729845381391	0	7.44201884802843	14.7965566028478	12.0500750905123	Root154
OG0000166	20.7868152827491	48.6020844807292	0	45.3963149729734	3921.08749975467	48.2003003620494	Root154
OG0000167	85.2031000051144	104.297446155943	0	85.3351494573927	29.5931132056956	36.150225271537	Root154
OG0000168	13.7055924941203	21.5425455536205	34.9268142022523	40.4349690742878	3166.46311300943	12.0500750905123	Root154
OG0000169	123.80718553022	100.619450573618	55.5653862308559	107.661206001478	29.5931132056956	12.0500750905123	Root154
OG0000170	191.421441834547	169.187796786971	54.7715949989865	128.498858775958	133.16900942563	60.2503754525617	Root154
OG0000171	82.005128423153	146.33168138252	29.3702755791667	96.0020431395668	44.3896698085434	12.0500750905123	Root154
OG0000172	100.279251748647	114.806004962587	11.9068684780405	102.947927397727	59.1862264113912	84.3505256335864	Root154
OG0000173	141.396029231008	170.238652667635	658.052931219707	144.375165651752	488.286367893977	5362.28341527799	Root154
OG0000174	34.9492608600067	31.2629624497663	24.6075281879505	15.3801722859254	29.5931132056956	12.0500750905123	Root154
OG0000175	34.2639812353007	72.5090557658446	0	64.0013620930445	29.5931132056956	24.1001501810247	Root154
OG0000176	15.7614313682383	5.77970734365428	0	11.9072301568455	0	0	Root154
OG0000177	5.48223699764811	7.3559911646509	0	0	0	0	Root154
OG0000178	36.5482466509874	60.4242131382038	0	55.0709394754104	0	24.1001501810247	Root154
OG0000179	0	5.51699337348817	18.2571983329955	0	14.7965566028478	168.701051267173	Root154
OG0000180	17.8172702423564	0.525427940332207	0	2.97680753921137	0	0	Root154
OG0000181	20.7868152827491	26.7968249569426	73.028793331982	0.744201884802843	0	12.0500750905123	Root154
OG0000182	122.208199739239	20.22897570279	7.9379123186937	19.3492490048739	14.7965566028478	24.1001501810247	Root154
OG0000183	41.1167774823609	69.6192020940174	49.2150563759009	60.7764872588989	0	36.150225271537	Root154
OG0000184	0	0	0	0	0	0	Root154
OG0000185	20.1015356580431	12.3475565978069	0	21.5818546592825	44.3896698085434	12.0500750905123	Root154
OG0000187	26.7259053635346	26.2713970166104	0	16.1243741707283	0	12.0500750905123	Root154
OG0000188	144.822427354538	121.111140246574	45.2461002165541	191.259884394331	59.1862264113912	7458.99648102714	Root154
OG0000189	2.96954504039273	14.7119823293018	0	0	14.7965566028478	12.0500750905123	Root154
OG0000190	47.969573729421	77.2379072288344	160.345828837613	78.3892651992328	3018.49754698095	192.801201448198	Root154
OG0000191	46.599014480009	62.5259248995326	21.432363260473	42.4195074337621	14.7965566028478	12.0500750905123	Root154
OG0000192	0	9.19498895581362	23.0199457242117	0.248067294934281	0	0	Root154
OG0000193	74.0101994682495	25.7459690762781	67.4722547088964	74.4201884802843	73.982783014239	0	Root154
OG0000194	2.51269195725539	0	23.0199457242117	0	2382.2456130585	0	Root154
OG0000195	0	11.2967007171425	0	0.248067294934281	0	0	Root154
OG0000196	16.2182844513757	0	0	4.71327860375134	14.7965566028478	24.1001501810247	Root154
OG0000197	44.3147490643222	10.7712727768102	0	36.4658923553393	29.5931132056956	12.0500750905123	Root154
OG0000198	0	9.98313086631193	0	0	0	0	Root154
OG0000199	64.8731378055027	32.8392462707629	88.1108267375	72.6837174157444	0	24.1001501810247	Root154
OG0000200	0	0	0	11.4110955669769	0	0	Root154
OG0000201	1098.0463853206	941.304155105149	679.48529448018	1015.83557275588	577.065707511064	5374.33349036851	Root154
OG0000202	0	9.19498895581362	15.082033405518	0	0	0	Root154
OG0000204	0.228426541568671	39.9325234652477	0	0	0	24.1001501810247	Root154
OG0000205	50.7106922282451	66.4666344520242	20.6385720286036	53.5825357058047	29.5931132056956	0	Root154
OG0000206	9.82234128745287	28.1103948077731	52.3902213033784	15.876306875794	0	12.0500750905123	Root154
OG0000207	24.8984930309852	18.1272639414611	21.432363260473	71.6914482360072	29.5931132056956	12.0500750905123	Root154
OG0000208	71.4975075109941	72.2463417956785	43.6585177528153	32.0006810465223	14.7965566028478	2831.7676462704	Root154
OG0000209	61.2183131404039	15.5001242398001	13.4944509417793	32.4968156363908	0	12.0500750905123	Root154
OG0000210	0	0	0	0	0	0	Root154
OG0000211	0	0	0	0	0	0	Root154
OG0000212	6.85279624706014	28.8985367182714	46.8336826802928	30.016142687048	29.5931132056956	12.0500750905123	Root154
OG0000213	26.7259053635346	43.6105190475732	45.2461002165541	33.2410175211937	0	0	Root154
OG0000214	0	0	46.0398914484234	0	0	0	Root154
OG0000215	8.22335549647217	17.6018360011289	28.5764843472973	2.23260565440853	0	2518.46569391708	Root154
OG0000216	28.7817442376526	75.1361954675056	102.399068911149	95.7539758446325	3654.74948090341	24.1001501810247	Root154
OG0000217	27.6396115298092	1.31356985083052	23.8137369560811	9.42655720750268	14.7965566028478	0	Root154
OG0000218	44.7716021474596	24.4323992254476	7.14412108682433	28.5277389174423	0	0	Root154
OG0000219	0	0.262713970166104	0	0	0	0	Root154
OG0000220	119.010228157278	188.891344549428	0	166.453154900903	59.1862264113912	36.150225271537	Root154
OG0000223	11.8781801615709	0	0	7.938153437897	0	12.0500750905123	Root154
OG0000224	118.781801615709	103.772018215611	50.0088476077703	117.335830503915	59.1862264113912	12.0500750905123	Root154
OG0000225	0	0	0	9.67462450243696	0	0	Root154
OG0000226	9.5939147458842	47.5512286000647	20.6385720286036	6.44974966829131	29.5931132056956	12.0500750905123	Root154
OG0000227	23.7563603231418	66.7293484221903	62.7095073176802	50.3576608716591	29.5931132056956	24.1001501810247	Root154
OG0000228	0	9.19498895581362	0	8.68235532269984	0	0	Root154
OG0000229	10.9644739952962	17.864549971295	40.4833528253379	46.6366514476449	14.7965566028478	0	Root154
OG0000230	13.0203128694143	9.45770292597973	15.082033405518	12.8994993365826	0	0	Root154
OG0000231	102.335090622765	127.153561560394	135.738300649662	65.4897658626502	118.372452822782	8495.3029388112	Root154
OG0000232	10.7360474537276	2.88985367182714	161.933411301351	12.1552974517798	4912.45679214547	6145.5382961613	Root154
OG0000233	0	0	0	0	0	674.804205068691	Root154
OG0000234	0	21.2798315834544	0	28.0316043275738	0	0	Root154
OG0000235	35.8629670262814	51.4919381525563	25.4013194198198	38.2023634198793	14.7965566028478	0	Root154
OG0000236	8.90863512117818	31.5256764199324	108.749398766104	45.3963149729734	14.7965566028478	12.0500750905123	Root154
OG0000237	5.93909008078546	0	58.7405511583334	16.8685760555311	0	0	Root154
OG0000238	0	0	0	0	0	0	Root154
OG0000239	124.264038613357	83.805756482987	364.350175428041	74.1721211853501	14722.5738198336	4892.33048674801	Root154
OG0000240	8.22335549647217	81.7040447216582	17.4634071011261	68.7146406967959	14.7965566028478	12.0500750905123	Root154
OG0000241	0.228426541568671	0	0	11.4110955669769	0	0	Root154
OG0000242	0.685279624706014	0.525427940332207	24.6075281879505	26.2951332630338	0	1337.55833504687	Root154
OG0000243	46.8274410215776	7.3559911646509	8.73170355056307	16.8685760555311	14.7965566028478	12.0500750905123	Root154
OG0000244	61.2183131404039	71.9836278255124	34.1330229703829	31.5045464566537	29.5931132056956	0	Root154
OG0000246	32.8934219858887	36.7799558232545	35.7206054341216	14.6359704011226	14.7965566028478	12.0500750905123	Root154
OG0000247	8.45178203804084	61.2123550487021	239.72495202455	75.6605249549557	103.575896219935	24.1001501810247	Root154
OG0000248	3.1979715819614	6.30513528398648	25.4013194198198	0	0	0	Root154
OG0000249	48.1980002709897	69.8819160641835	84.9356618100226	63.505227503176	0	24.1001501810247	Root154
OG0000250	45.6853083137343	50.4410822718919	0	24.3105949035596	0	12.0500750905123	Root154
OG0000251	33.350275069026	73.559911646509	157.170663910135	15.1321049909911	14.7965566028478	0	Root154
OG0000252	29.923876945496	0	64.2970897814189	29.5200080971795	14.7965566028478	12.0500750905123	Root154
OG0000253	9.13706166274686	5.25427940332207	0	16.1243741707283	14.7965566028478	0	Root154
OG0000254	0	0	13.4944509417793	6.69781696322559	0	0	Root154
OG0000255	90.0000573780565	84.0684704531531	56.3591774627252	58.0477470146218	73.982783014239	12.0500750905123	Root154
OG0000256	21.0152418243178	29.9493925989358	0	42.6675747286964	14.7965566028478	0	Root154
OG0000257	0	0	0	0	0	0	Root154
OG0000258	107.817327620413	75.3989094376717	0	66.7301023373216	14.7965566028478	96.4006007240988	Root154
OG0000259	126.319877487475	55.95807564538	260.363524053153	50.8537954615276	44.3896698085434	5518.93439145466	Root154
OG0000260	44.5431756058909	38.3562396442511	14.2882421736487	38.4504307148136	14.7965566028478	12.0500750905123	Root154
OG0000261	0	0	7.9379123186937	10.9149609771084	0	0	Root154
OG0000262	75.6091852592302	33.6273881812613	98.4301127518018	97.4904469091725	14.7965566028478	60.2503754525617	Root154
OG0000263	9.5939147458842	16.8136940906306	29.3702755791667	0.248067294934281	0	0	Root154
OG0000264	183.198086338074	165.772515174811	0	272.129822542906	88.7793396170868	60.2503754525617	Root154
OG0000265	11.4213270784336	6.04242131382038	0	9.92269179737124	14.7965566028478	0	Root154
OG0000266	0	0	11.9068684780405	6.94588425815987	0	0	Root154
OG0000268	0	0	0	0	0	0	Root154
OG0000269	91.8274697106059	118.221286574747	184.159565793694	24.3105949035596	2722.566414924	48.2003003620494	Root154
OG0000270	0.913706166274686	22.5934014342849	0	15.6282395808597	0	0	Root154
OG0000271	22.6142276152985	0	12.7006597099099	0	0	12.0500750905123	Root154
OG0000272	0	0	0	0	0	0	Root154
OG0000273	14.1624455772576	13.6611264486374	11.9068684780405	8.68235532269984	2086.31448100154	24.1001501810247	Root154
OG0000274	242.36056060436	339.16373548444	66.6784634770271	248.56342952415	29.5931132056956	60.2503754525617	Root154
OG0000275	1526.803003845	1864.21833229867	2766.36244306475	1649.1513767231	6821.21259391284	32390.6018432972	Root154
OG0000276	0	0	0	25.7989986731652	0	0	Root154
OG0000277	57.3350619337365	86.4328961846481	0	78.1411979042986	0	36.150225271537	Root154
OG0000278	0	0	22.2261544923424	0	0	0	Root154
OG0000279	1.5989857909807	32.3138183304307	0	15.3801722859254	0	0	Root154
OG0000280	0.228426541568671	18.6526918817933	0	0	0	0	Root154
OG0000281	54.8223699764811	65.1530646011937	488.975398831532	115.599359439375	29.5931132056956	5723.78566799336	Root154
OG0000282	0	0	0	0	0	0	Root154
OG0000284	151.903650143166	96.1533130807939	9.52549478243244	119.816503453258	1376.07976406485	60.2503754525617	Root154
OG0000285	7.9949289549035	0	25.4013194198198	0	0	0	Root154
OG0000286	56.4213557674618	31.5256764199324	0	5.70554778348847	0	24.1001501810247	Root154
OG0000287	27.4111849882406	6.30513528398648	0	0	0	12.0500750905123	Root154
OG0000289	148.477252019636	120.322998336075	112.71835492545	94.2655720750268	29.5931132056956	0	Root154
OG0000290	34.4924077768694	75.3989094376717	249.250446806982	110.141878950821	44.3896698085434	12.0500750905123	Root154
OG0000291	18.5025498670624	43.6105190475732	0	34.7294212907994	0	36.150225271537	Root154
OG0000293	3107.05781841707	2906.66736591777	1551.06806707275	3388.84731609721	14012.3391028969	17653.3600076006	Root154
OG0000294	10.9644739952962	9.19498895581362	0	0	0	0	Root154
OG0000295	283.020485003584	161.043663711821	146.851377895833	216.562748477627	103.575896219935	4675.42913511879	Root154
OG0000297	80.634569173741	17.6018360011289	30.9578580429054	30.5122772769166	44.3896698085434	0	Root154
OG0000298	13.934019035689	30.2121065691019	36.514396665991	0	0	0	Root154
OG0000299	88.4010715870758	49.6529403613936	26.1951106516892	102.451792807858	59.1862264113912	12.0500750905123	Root154
OG0000300	85.2031000051144	1.05085588066441	27.7826931154279	34.4813539958651	14.7965566028478	36.150225271537	Root154
OG0000301	254.4671673075	224.357730521852	1457.40070171216	296.936552036335	4882.86367893977	6302.18927233796	Root154
OG0000302	13.7055924941203	7.618705134817	17.4634071011261	20.3415181846111	0	12.0500750905123	Root154
OG0000303	61.2183131404039	39.9325234652477	38.8957703615991	57.7996797196875	0	120.500750905123	Root154
OG0000304	37.0050997341248	28.6358227481053	144.470004200225	4.71327860375134	0	3988.57485495959	Root154
OG0000305	38.6040855251055	14.7119823293018	60.3281336220721	74.1721211853501	14.7965566028478	3602.97245206319	Root154
OG0000306	24.4416399478478	0	0	0	0	0	Root154
OG0000307	1441.82833038145	1640.12331574698	1226.40745323818	1878.86169183225	5504.31905625938	14821.5923613302	Root154
OG0000308	32.66499544432	3.94070955249155	0	5.45748048855418	0	108.450675814611	Root154
OG0000309	132.030541026692	42.2969491967427	169.077532388176	87.319687816867	44.3896698085434	4651.32898493777	Root154
OG0000311	29.4670238623586	24.9578271657798	488.975398831532	7.44201884802843	0	3410.17125061499	Root154
OG0000312	16.675137534513	7.09327719448479	0	0	0	12.0500750905123	Root154
OG0000313	47.284294104715	56.2207896155462	0	66.9781696322559	0	36.150225271537	Root154
OG0000314	17.360417159219	19.7035477624578	0	4.71327860375134	73.982783014239	0	Root154
OG0000315	0	37.5680977337528	0	8.68235532269984	0	0	Root154
OG0000316	0	0	0	0	0	0	Root154
OG0000317	18.9594029501997	14.7119823293018	23.8137369560811	9.67462450243696	0	0	Root154
OG0000318	0	3.41528161215935	0	17.3647106453997	0	0	Root154
OG0000319	34.4924077768694	43.6105190475732	21.432363260473	55.8151413602133	0	24.1001501810247	Root154
OG0000320	535.203386895397	508.088818301244	184.953357025563	390.457922226559	295.931132056956	4832.08011129545	Root154
OG0000321	78.3503037580543	17.0764080607967	55.5653862308559	67.7223715170587	147.965566028478	12.0500750905123	Root154
OG0000322	198.731091164744	253.781695180456	0	199.694172422096	177.558679234174	60.2503754525617	Root154
OG0000324	10.2791943705902	44.3986609580715	37.3081878978604	23.0702584288881	0	12.0500750905123	Root154
OG0000325	220.888465696905	160.780949741655	37.3081878978604	220.283757901642	14.7965566028478	4121.12568095522	Root154
OG0000326	11.8781801615709	19.7035477624578	0.79379123186937	62.5129583234388	44.3896698085434	12.0500750905123	Root154
OG0000328	6.85279624706014	6.56784925415259	34.9268142022523	66.2339677474531	29.5931132056956	0	Root154
OG0000329	170.406200010229	156.314812248832	31.7516492747748	147.351973190963	44.3896698085434	72.3004505430741	Root154
OG0000332	0	10.5085588066441	0	0	0	0	Root154
OG0000333	37.6903793588308	12.8729845381391	0.79379123186937	15.1321049909911	14.7965566028478	0	Root154
OG0000334	3795.30698816348	3919.69243487826	612.806831003153	2927.69021481439	7131.94028257264	3036.61892280911	Root154
OG0000335	24.4416399478478	22.0679734939527	35.7206054341216	26.0470659680995	0	0	Root154
OG0000336	12.7918863278456	32.0511043602646	0	9.1784899125684	0	12.0500750905123	Root154
OG0000337	26.7259053635346	9.72041689614583	16.6696158692568	23.3183257238224	0	12.0500750905123	Root154
OG0000338	192.56357454239	185.476062937269	15.082033405518	106.917004116675	44.3896698085434	36.150225271537	Root154
OG0000339	0	0.262713970166104	10.3192860143018	3.72100942401422	0	0	Root154
OG0000340	0	0	0	0	0	0	Root154
OG0000341	124.264038613357	116.119574813418	0	134.948608444249	44.3896698085434	48.2003003620494	Root154
OG0000342	1.37055924941203	15.7628382099662	45.2461002165541	13.6437012213855	0	12.0500750905123	Root154
OG0000343	88.8579246702132	49.3902263912275	76.2039582594595	56.5593432450161	29.5931132056956	12.0500750905123	Root154
OG0000344	31.294436194908	0	0	2.23260565440853	14.7965566028478	24.1001501810247	Root154
OG0000348	1058.30016708765	753.989094376717	260.363524053153	885.848310210318	414.303584879738	3241.47019934782	Root154
OG0000349	0	3.15256764199324	0	9.92269179737124	0	0	Root154
OG0000350	314.54334774006	494.164977882441	946.992939620158	330.177569557528	946.979622582259	14604.691009701	Root154
OG0000351	6.62436970549147	7.88141910498311	70.6474196363739	20.8376527744796	0	0	Root154
OG0000352	0.685279624706014	0.525427940332207	0	7.44201884802843	0	12.0500750905123	Root154
OG0000354	10.0507678290215	14.1865543889696	2.38137369560811	0	0	0	Root154
OG0000355	339.898693854183	300.282067899856	1673.31191678063	372.59707699129	207.151792439869	4639.27890984725	Root154
OG0000356	23.5279337815732	21.8052595237866	27.7826931154279	33.7371521110622	14.7965566028478	24.1001501810247	Root154
OG0000357	26.0406257388285	13.6611264486374	31.7516492747748	0.248067294934281	0	5061.03153801519	Root154
OG0000358	12.1066067031396	9.72041689614583	0	0	0	12.0500750905123	Root154
OG0000359	37.9188059003994	5.25427940332207	35.7206054341216	0	14.7965566028478	0	Root154
OG0000360	42.4873367317729	44.6613749282376	95.2549478243244	27.5354697377052	0	3518.62192642961	Root154
OG0000361	41.8020571070669	20.4916896729561	163.52099376509	36.7139596502736	0	12.0500750905123	Root154
OG0000363	19.4162560333371	23.3815433447832	3.96895615934685	9.1784899125684	0	0	Root154
OG0000364	5.25381045607944	23.6442573149493	0.79379123186937	0	0	0	Root154
OG0000365	24.6700664894165	8.93227498564752	0	0.992269179737125	0	0	Root154
OG0000366	15.5330048266697	38.8816675845833	0	50.6057281665934	29.5931132056956	12.0500750905123	Root154
OG0000368	0	2.88985367182714	0	0	0	0	Root154
OG0000369	13.2487394109829	3.15256764199324	52.3902213033784	8.93042261763412	0	24.1001501810247	Root154
OG0000370	91.5990431690372	65.6784925415259	158.758246373874	19.5973162998082	14.7965566028478	12.0500750905123	Root154
OG0000371	5.71066353921679	0	0	0	14.7965566028478	0	Root154
OG0000373	0.228426541568671	9.45770292597973	22.2261544923424	5.95361507842275	14.7965566028478	3675.27290260627	Root154
OG0000374	0.228426541568671	15.7628382099662	38.8957703615991	20.5895854795453	0	0	Root154
OG0000377	0	0	0	0	0	0	Root154
OG0000378	1.82741233254937	15.5001242398001	47.6274739121622	0	0	0	Root154
OG0000379	205.583887411804	117.695858634414	122.243849707883	130.483397135432	3329.22523564075	4615.17875966623	Root154
OG0000380	0.228426541568671	34.6782440619257	36.514396665991	52.5902665260676	0	0	Root154
OG0000381	23.0710806984358	10.245844836478	34.9268142022523	39.4426998945507	14.7965566028478	12.0500750905123	Root154
OG0000382	38.3756589835368	11.8221286574747	37.3081878978604	24.8067294934281	29.5931132056956	12.0500750905123	Root154
OG0000383	15.304578285101	9.72041689614583	37.3081878978604	14.6359704011226	0	0	Root154
OG0000385	20.7868152827491	26.7968249569426	20.6385720286036	13.3956339264512	0	12.0500750905123	Root154
OG0000386	182.969659796506	157.628382099662	140.501048040878	147.848107780832	3107.27688659804	36.150225271537	Root154
OG0000387	720.685738649158	385.138680263508	458.017540788626	436.102304494466	414.303584879738	7675.89783265636	Root154
OG0000388	13.934019035689	0	0	0	0	0	Root154
OG0000389	26.4974788219659	7.09327719448479	26.9889018835586	10.4188263872398	0	0	Root154
OG0000390	0	0	0	17.3647106453997	0	0	Root154
OG0000391	0.456853083137343	0	65.0908810132883	8.18622073283128	0	0	Root154
OG0000392	18.2741233254937	41.2460933160783	22.2261544923424	27.5354697377052	103.575896219935	0	Root154
OG0000393	55.5076496011871	71.1954859150141	246.869073111374	30.7603445718509	29.5931132056956	0	Root154
OG0000394	7.9949289549035	19.4408337922917	0	8.18622073283128	0	0	Root154
OG0000395	10.5076209121589	8.40684704531531	35.7206054341216	21.3337873643482	29.5931132056956	0	Root154
OG0000396	14.619298660395	0	0	0.248067294934281	0	24.1001501810247	Root154
OG0000397	6.62436970549147	13.1356985083052	0	0	0	0	Root154
OG0000398	14.1624455772576	35.9918139127562	0.79379123186937	0	0	12.0500750905123	Root154
OG0000399	67.6142563043267	27.847680837607	126.21280586723	34.9774885857336	103.575896219935	3012.51877262809	Root154
OG0000400	6.3959431639228	19.7035477624578	42.864726520946	4.96134589868562	0	0	Root154
OG0000401	35.6345404847127	37.0426697934206	0	33.7371521110622	44.3896698085434	12.0500750905123	Root154
OG0000402	28.7817442376526	74.3480535570073	50.8026388396397	46.8847187425791	29.5931132056956	0	Root154
OG0000403	0	2.36442573149493	0	24.3105949035596	0	0	Root154
OG0000404	0	4.99156543315597	0	2.72874024427709	0	0	Root154
OG0000405	78.3503037580543	63.5767807801971	99.2239039836712	58.5438816044904	59.1862264113912	60.2503754525617	Root154
OG0000406	103.020370247471	49.1275124210614	33.3392317385135	46.3885841527106	59.1862264113912	36.150225271537	Root154
OG0000407	37.6903793588308	51.4919381525563	71.4412108682433	85.8312840472613	1775.58679234174	12.0500750905123	Root154
OG0000408	17.5888437007877	39.4070955249155	44.4523089846847	17.8608452352682	14.7965566028478	24.1001501810247	Root154
OG0000411	117.639668907866	121.37385421674	104.780442606757	206.640056680256	73.982783014239	108.450675814611	Root154
OG0000412	182.2843801718	75.3989094376717	18.2571983329955	56.5593432450161	29.5931132056956	24.1001501810247	Root154
OG0000413	30.3807300286333	23.9069712851154	0	11.9072301568455	0	0	Root154
OG0000414	0	0	15.8758246373874	0.248067294934281	0	0	Root154
OG0000415	341.269253103595	520.961802839383	149.232751591442	422.954737862949	1997.53514138445	8700.15421534991	Root154
OG0000420	158.984872931795	64.1022087205293	255.600776661937	67.2262369271902	6096.18132037329	4892.33048674801	Root154
OG0000421	0	10.245844836478	0	0	0	0	Root154
OG0000422	0	0	26.9889018835586	0	0	0	Root154
OG0000423	100.279251748647	19.1781198221256	21.432363260473	15.6282395808597	73.982783014239	24.1001501810247	Root154
OG0000424	36.0913935678501	4.99156543315597	17.4634071011261	12.8994993365826	0	0	Root154
OG0000425	12.7918863278456	4.46613749282376	3340.27350370631	0.248067294934281	22609.1384891514	9893.11164931064	Root154
OG0000426	0	3.15256764199324	0	9.92269179737124	0	0	Root154
OG0000427	7.9949289549035	0	0	0	0	0	Root154
OG0000428	0	12.0848426276408	0	8.18622073283128	0	12.0500750905123	Root154
OG0000432	33.5787016105947	49.3902263912275	23.0199457242117	42.1714401388278	14.7965566028478	24.1001501810247	Root154
OG0000433	16.675137534513	4.72885146298986	0	11.1630282720427	0	0	Root154
OG0000436	8.22335549647217	8.93227498564752	54.7715949989865	7.19395155309415	591.862264113912	24.1001501810247	Root154
OG0000437	0	0	0	0	0	0	Root154
OG0000440	0	21.5425455536205	0	17.3647106453997	0	0	Root154
OG0000441	117.411242366297	164.721659294147	38.8957703615991	151.569117204846	73.982783014239	72.3004505430741	Root154
OG0000442	0	55.1699337348817	30.9578580429054	49.6134589868562	14.7965566028478	12.0500750905123	Root154
OG0000444	0.228426541568671	0	23.0199457242117	16.3724414656626	0	0	Root154
OG0000445	0	0	0	0	0	0	Root154
OG0000446	7.08122278862881	14.1865543889696	4.76274739121622	14.3879031061883	14.7965566028478	0	Root154
OG0000447	9.13706166274686	0	37.3081878978604	39.690767189485	29.5931132056956	0	Root154
OG0000448	1.82741233254937	33.101960240929	120.656267244144	0.744201884802843	4942.04990535116	12.0500750905123	Root154
OG0000449	0	0	0	0	0	0	Root154
OG0000450	23.7563603231418	0	0	25.550931378231	0	0	Root154
OG0000452	0	0	0	0.496134589868562	0	0	Root154
OG0000453	0	56.7462175558784	60.3281336220721	21.8299219542167	0	12.0500750905123	Root154
OG0000454	5.71066353921679	12.3475565978069	126.21280586723	16.8685760555311	4246.61174501732	48.2003003620494	Root154
OG0000455	18.5025498670624	10.5085588066441	0	0	0	0	Root154
OG0000456	25.5837726556912	29.1612506884375	0	7.938153437897	0	36.150225271537	Root154
OG0000457	0	10.5085588066441	0	19.1011817099396	14.7965566028478	12.0500750905123	Root154
OG0000458	64.1878581807967	47.8139425702308	0	58.2958143095561	0	72.3004505430741	Root154
OG0000461	147.79197239493	120.585712306242	183.365774561824	158.018866873137	4749.69466951414	24.1001501810247	Root154
OG0000462	18.2741233254937	18.3899779116272	52.3902213033784	26.5432005579681	0	0	Root154
OG0000463	11.4213270784336	1.83899779116272	0	0	0	0	Root154
OG0000464	110.330019577668	88.797321916143	26.1951106516892	73.9240538904158	29.5931132056956	36.150225271537	Root154
OG0000466	4.56853083137343	0	0	4.46521130881706	0	0	Root154
OG0000467	0	8.93227498564752	0	11.4110955669769	14.7965566028478	0	Root154
OG0000468	0	2.88985367182714	43.6585177528153	8.18622073283128	0	216.901351629222	Root154
OG0000469	11.8781801615709	5.77970734365428	22.2261544923424	0	0	0	Root154
OG0000470	6.62436970549147	22.5934014342849	25.4013194198198	9.67462450243696	14.7965566028478	120.500750905123	Root154
OG0000471	347.436769725949	288.459939242382	22.2261544923424	268.904947708761	133.16900942563	84.3505256335864	Root154
OG0000473	23.5279337815732	23.9069712851154	20.6385720286036	49.8615262817905	29.5931132056956	36.150225271537	Root154
OG0000474	6.62436970549147	0.262713970166104	0	0	0	0	Root154
OG0000475	0	12.610270567973	0	0	0	0	Root154
OG0000478	0	0	0	8.68235532269984	0	0	Root154
OG0000479	0	42.2969491967427	0	3.9690767189485	14.7965566028478	0	Root154
OG0000480	14.8477252019636	28.8985367182714	87.3170355056307	32.0006810465223	0	12.0500750905123	Root154
OG0000481	0	0	0	0	0	0	Root154
OG0000482	56.4213557674618	85.3820403039836	61.9157160858108	33.9852194059965	14.7965566028478	12.0500750905123	Root154
OG0000484	60.3046069741292	52.2800800630546	0	44.4040457932363	44.3896698085434	12.0500750905123	Root154
OG0000485	48.1980002709897	90.3736057371396	110.336981229842	46.8847187425791	14.7965566028478	60.2503754525617	Root154
OG0000486	54.5939434349125	13.3984124784713	0	0.248067294934281	0	0	Root154
OG0000487	0	21.5425455536205	0	1.73647106453997	0	0	Root154
OG0000488	5.02538391451077	16.0255521801323	84.1418705781532	26.2951332630338	14.7965566028478	0	Root154
OG0000489	507.792201907156	586.640295380909	334.186108617005	568.074105399504	207.151792439869	686.854280159204	Root154
OG0000490	13.934019035689	2.62713970166104	0	17.3647106453997	0	0	Root154
OG0000492	19.8731091164744	36.5172418530884	30.9578580429054	72.9317847106787	14.7965566028478	12.0500750905123	Root154
OG0000493	0	0	0	0	0	0	Root154
OG0000494	14.619298660395	2.36442573149493	7.9379123186937	0	0	0	Root154
OG0000495	0	0	0	0	0	0	Root154
OG0000496	0	7.3559911646509	0	6.44974966829131	0	0	Root154
OG0000497	118.55337507414	154.213100487503	80.1729144188063	122.545243697535	44.3896698085434	12.0500750905123	Root154
OG0000498	20.3299621996118	0.262713970166104	0	15.876306875794	29.5931132056956	0	Root154
OG0000499	0	0	0	5.70554778348847	0	0	Root154
OG0000500	11.6497536200022	35.9918139127562	22.2261544923424	29.5200080971795	14.7965566028478	12.0500750905123	Root154
OG0000501	21.9289479905925	40.9833793459121	48.4212651440316	9.42655720750268	0	72.3004505430741	Root154
OG0000502	8.68020857960951	5.51699337348817	25.4013194198198	0	0	0	Root154
OG0000503	7.30964933019748	31.0002484796002	0	17.8608452352682	0	0	Root154
OG0000504	27.6396115298092	47.8139425702308	0	17.612777940334	0	12.0500750905123	Root154
OG0000506	11.4213270784336	0	60.3281336220721	7.44201884802843	0	12.0500750905123	Root154
OG0000507	7.9949289549035	27.5849668674409	0	7.69008614296272	14.7965566028478	0	Root154
OG0000509	24.2132134062792	14.1865543889696	0	0.248067294934281	0	0	Root154
OG0000510	47.284294104715	5.77970734365428	50.0088476077703	7.44201884802843	0	0	Root154
OG0000511	9.13706166274686	0	0	8.43428802776556	0	0	Root154
OG0000512	25.5837726556912	12.610270567973	3.17516492747748	13.3956339264512	0	0	Root154
OG0000513	6.3959431639228	7.09327719448479	0	0	0	0	Root154
OG0000514	61.4467396819726	28.8985367182714	0	39.690767189485	44.3896698085434	36.150225271537	Root154
OG0000515	19.4162560333371	8.93227498564752	0	0	14.7965566028478	0	Root154
OG0000516	0	0	25.4013194198198	17.3647106453997	0	12.0500750905123	Root154
OG0000517	7.30964933019748	24.1696852552815	13.4944509417793	28.2796716225081	0	0	Root154
OG0000518	37.9188059003994	22.3306874641188	0	27.5354697377052	0	48.2003003620494	Root154
OG0000519	152.132076684735	190.467628370425	1.58758246373874	161.491809002217	59.1862264113912	60.2503754525617	Root154
OG0000520	60.7614600572666	97.7295969017905	23.8137369560811	79.6296016739042	2678.17674511545	48.2003003620494	Root154
OG0000521	148.705678561205	57.7970734365428	138.91346557714	76.1566595448243	147.965566028478	1903.91186430095	Root154
OG0000522	0	0	0	12.8994993365826	0	0	Root154
OG0000523	48.4264268125583	37.5680977337528	55.5653862308559	33.9852194059965	0	12.0500750905123	Root154
OG0000524	16.4467109929443	16.0255521801323	110.336981229842	23.0702584288881	0	0	Root154
OG0000525	74.4670525513869	71.7209138553463	0	134.204406559446	29.5931132056956	0	Root154
OG0000526	0	0	0	0	0	0	Root154
OG0000528	29.0101707792213	15.5001242398001	0	42.1714401388278	44.3896698085434	0	Root154
OG0000529	26.0406257388285	6.83056322431869	103.986651374887	18.8531144150054	3092.48032999519	0	Root154
OG0000533	149.847811269048	61.7377829890343	337.361273544482	76.4047268397586	44.3896698085434	0	Root154
OG0000534	42.7157632733416	71.7209138553463	32.5454405066442	84.8390148675242	44.3896698085434	12.0500750905123	Root154
OG0000535	0	20.4916896729561	0	38.2023634198793	0	0	Root154
OG0000536	11.6497536200022	12.0848426276408	0	0	0	0	Root154
OG0000537	0	0	30.164066811036	16.1243741707283	0	60.2503754525617	Root154
OG0000538	0	6.83056322431869	0	0	0	0	Root154
OG0000539	5468.75983169556	6220.01595765267	1878.9038458348	5435.8986338949	8064.12334855205	12869.4801966672	Root154
OG0000540	24.2132134062792	9.72041689614583	41.2771440572072	8.93042261763412	0	0	Root154
OG0000541	4.34010428980476	0	0	2.97680753921137	0	0	Root154
OG0000542	0	0.525427940332207	0	0	0	0	Root154
OG0000543	35.6345404847127	23.6442573149493	0	30.016142687048	0	12.0500750905123	Root154
OG0000544	11.6497536200022	6.56784925415259	0	6.94588425815987	14.7965566028478	0	Root154
OG0000545	0	0	0	0	0	0	Root154
OG0000546	35.1776874015754	13.3984124784713	9.52549478243244	14.6359704011226	0	0	Root154
OG0000547	11.1929005368649	10.7712727768102	0	5.2094131936199	0	12.0500750905123	Root154
OG0000548	9.5939147458842	0	0	0	0	0	Root154
OG0000549	55.9645026843245	20.7544036431222	54.7715949989865	64.0013620930445	14.7965566028478	36.150225271537	Root154
OG0000550	0	7.618705134817	0	0	0	0	Root154
OG0000551	0.456853083137343	0	0	0	0	0	Root154
OG0000552	26.7259053635346	0	95.2549478243244	0	14.7965566028478	0	Root154
OG0000553	29.2385973207899	11.5594146873086	0	18.1089125302025	0	0	Root154
OG0000554	751.751748302498	751.887382615388	216.705006300338	619.4240354509	251.541462248413	228.951426719735	Root154
OG0000555	0	0.525427940332207	0	0	0	0	Root154
OG0000556	52.9949576439318	84.3311844233192	103.192860143018	23.814460313691	14.7965566028478	0	Root154
OG0000557	0	0	0	2.72874024427709	0	0	Root154
OG0000558	0	0	0	8.68235532269984	0	0	Root154
OG0000560	22.3858010737298	46.7630866895664	96.0487390561937	46.3885841527106	14.7965566028478	24.1001501810247	Root154
OG0000561	312.715935407511	302.383779661185	254.013194198198	254.020910012704	162.762122631326	72.3004505430741	Root154
OG0000562	6.16751662235413	58.0597874067089	0	12.8994993365826	29.5931132056956	0	Root154
OG0000563	0	0	0	0	0	0	Root154
OG0000564	7.53807587176616	0.262713970166104	21.432363260473	0	0	0	Root154
OG0000565	0	0	0	0.248067294934281	0	0	Root154
OG0000566	0	0	0	11.9072301568455	0	0	Root154
OG0000567	72.1827871357002	38.093525674085	177.015444706869	29.0238735073109	0	84.3505256335864	Root154
OG0000568	88.4010715870758	65.1530646011937	584.230346655856	41.9233728438935	0	24.1001501810247	Root154
OG0000569	13.4771659525516	13.1356985083052	34.9268142022523	0	29.5931132056956	12.0500750905123	Root154
OG0000571	31.0660096533393	19.9662617326239	50.8026388396397	20.3415181846111	29.5931132056956	24.1001501810247	Root154
OG0000575	5.71066353921679	28.8985367182714	15.082033405518	38.4504307148136	147.965566028478	0	Root154
OG0000576	0	0.262713970166104	13.4944509417793	0	0	0	Root154
OG0000577	49.5685595204017	47.2885146298986	0	74.1721211853501	14.7965566028478	24.1001501810247	Root154
OG0000578	6.85279624706014	7.88141910498311	0	0	0	0	Root154
OG0000579	27.1827584466719	0.262713970166104	0	3.9690767189485	0	0	Root154
OG0000580	49.340132978833	62.0004969592004	50.8026388396397	42.4195074337621	14.7965566028478	12.0500750905123	Root154
OG0000582	0	6.83056322431869	12.7006597099099	0	0	0	Root154
OG0000583	0	4.46613749282376	0	10.9149609771084	0	0	Root154
OG0000584	31.0660096533393	0	0	0.744201884802843	0	24.1001501810247	Root154
OG0000586	64.4162847223653	9.19498895581362	105.574233838626	10.9149609771084	14.7965566028478	12.0500750905123	Root154
OG0000588	13.934019035689	4.46613749282376	80.9667056506757	1.48840376960569	0	0	Root154
OG0000590	194.847839958077	136.87397845654	21.432363260473	189.275346034857	133.16900942563	48.2003003620494	Root154
OG0000591	18.5025498670624	13.3984124784713	156.376872678266	16.1243741707283	14.7965566028478	2349.76464264991	Root154
OG0000592	70.1269482615821	58.5852153470411	80.1729144188063	63.0090929133074	29.5931132056956	24.1001501810247	Root154
OG0000593	38.8325120666741	28.3731087779392	0	8.68235532269984	0	36.150225271537	Root154
OG0000596	7.9949289549035	13.1356985083052	46.8336826802928	6.44974966829131	0	36.150225271537	Root154
OG0000597	7.9949289549035	8.93227498564752	19.8447807967342	0	0	0	Root154
OG0000598	0.456853083137343	4.20342352265766	1.58758246373874	11.4110955669769	0	0	Root154
OG0000599	8.68020857960951	11.5594146873086	45.2461002165541	0	0	0	Root154
OG0000600	13.2487394109829	17.864549971295	0	13.3956339264512	0	12.0500750905123	Root154
OG0000601	12.1066067031396	3.41528161215935	0	20.8376527744796	488.286367893977	0	Root154
OG0000602	0	0	0	0	0	0	Root154
OG0000603	109.416313411394	44.9240888984037	8.73170355056307	20.3415181846111	0	12.0500750905123	Root154
OG0000604	10.5076209121589	19.1781198221256	0	0	0	12.0500750905123	Root154
OG0000605	18.5025498670624	0	0	7.938153437897	14.7965566028478	12.0500750905123	Root154
OG0000606	51.1675453113824	53.330935943719	257.188359125676	31.5045464566537	7353.88863161536	2843.81772136091	Root154
OG0000608	31.979715819614	44.9240888984037	0	8.43428802776556	14.7965566028478	12.0500750905123	Root154
OG0000609	12.3350332447083	15.7628382099662	60.3281336220721	3.22487483414566	2263.87316023571	48.2003003620494	Root154
OG0000610	93.4264555015866	87.7464660354786	0	83.3506110979185	14.7965566028478	84.3505256335864	Root154
OG0000611	0	2.88985367182714	0	18.8531144150054	14.7965566028478	0	Root154
OG0000612	19.4162560333371	73.559911646509	127.800388330969	49.1173243969877	0	120.500750905123	Root154
OG0000613	55.0507965180498	75.6616234078378	88.9046179693694	62.0168237335703	0	48.2003003620494	Root154
OG0000615	76.0660383423676	51.2292241823902	79.379123186937	24.3105949035596	0	24.1001501810247	Root154
OG0000616	64.644711263934	32.8392462707629	593.755841438288	93.2733028952897	7487.05764104099	3663.22282751575	Root154
OG0000618	0	8.40684704531531	21.432363260473	17.8608452352682	0	0	Root154
OG0000619	0.228426541568671	10.5085588066441	0	25.0547967883624	0	0	Root154
OG0000620	0	10.245844836478	0	12.4033647467141	0	12.0500750905123	Root154
OG0000621	14.3908721188263	5.77970734365428	27.7826931154279	12.4033647467141	14.7965566028478	0	Root154
OG0000622	123.121905905514	128.992559351557	29.3702755791667	74.1721211853501	29.5931132056956	60.2503754525617	Root154
OG0000624	0	0	0	0	0	0	Root154
OG0000625	0	0.262713970166104	0	7.938153437897	0	0	Root154
OG0000626	23.7563603231418	31.7883903900985	19.0509895648649	24.8067294934281	14.7965566028478	12.0500750905123	Root154
OG0000627	0	18.6526918817933	0	8.68235532269984	0	0	Root154
OG0000628	170.634626551798	135.034980665377	13.4944509417793	80.8699381485757	44.3896698085434	36.150225271537	Root154
OG0000629	11.6497536200022	50.9665102122241	373.081878978604	33.2410175211937	59.1862264113912	12.0500750905123	Root154
OG0000630	0	25.2205411359459	15.8758246373874	16.6205087605968	0	12.0500750905123	Root154
OG0000631	3488.30171629518	2602.44458846542	334.979899848874	2872.12314074911	7383.48174482105	5434.58386582107	Root154
OG0000633	44.3147490643222	38.6189536144172	6.35032985495496	5.70554778348847	0	0	Root154
OG0000634	0	7.3559911646509	0.79379123186937	0	1553.63844329902	0	Root154
OG0000635	22.1573745321611	4.99156543315597	76.9977494913289	21.3337873643482	3136.86999980373	24.1001501810247	Root154
OG0000636	224.771716903573	145.018111531689	22.2261544923424	126.018185826615	133.16900942563	24.1001501810247	Root154
OG0000639	0	0	0	0	0	0	Root154
OG0000640	2.96954504039273	5.25427940332207	0	0	0	0	Root154
OG0000641	34.7208343184381	17.0764080607967	69.0598371726352	7.19395155309415	1361.283207462	0	Root154
OG0000642	2.74111849882406	15.5001242398001	22.2261544923424	0	0	0	Root154
OG0000643	10.5076209121589	13.9238404188035	0	16.8685760555311	0	0	Root154
OG0000644	0	0	0	3.72100942401422	0	0	Root154
OG0000645	194.162560333371	119.534856425577	411.183858108333	108.405407886281	3018.49754698095	36.150225271537	Root154
OG0000647	207.868152827491	186.7896327881	27.7826931154279	216.314681182693	88.7793396170868	60.2503754525617	Root154
OG0000648	44.3147490643222	62.5259248995326	18.2571983329955	89.0561588814069	2618.99051870406	24.1001501810247	Root154
OG0000649	33.5787016105947	3.94070955249155	0	17.8608452352682	14.7965566028478	12.0500750905123	Root154
OG0000650	2.05583887411804	5.77970734365428	38.1019791297297	0	0	0	Root154
OG0000651	23.5279337815732	24.9578271657798	33.3392317385135	14.8840376960569	2337.85594324995	24.1001501810247	Root154
OG0000652	161.269138347482	110.865295410096	211.942258909122	116.591628619112	44.3896698085434	96.4006007240988	Root154
OG0000653	37.0050997341248	5.77970734365428	177.809235938739	9.42655720750268	3092.48032999519	36.150225271537	Root154
OG0000654	25.5837726556912	0	0	0	0	12.0500750905123	Root154
OG0000655	0	0	42.0709352890766	0	0	0	Root154
OG0000656	68.2995359290327	53.5936499138851	251.63182050259	68.9627079917302	29.5931132056956	12.0500750905123	Root154
OG0000657	26.2690522803972	25.7459690762781	20.6385720286036	45.892449562842	14.7965566028478	24.1001501810247	Root154
OG0000658	0.456853083137343	4.72885146298986	0	16.3724414656626	1450.06254707908	0	Root154
OG0000659	71.4975075109941	37.8308117039189	0	21.3337873643482	0	0	Root154
OG0000660	16.4467109929443	13.9238404188035	27.7826931154279	0	14.7965566028478	0	Root154
OG0000662	32.2081423611827	0	0	0.248067294934281	0	0	Root154
OG0000663	0	0.262713970166104	53.9778037671171	29.7680753921137	0	12.0500750905123	Root154
OG0000664	175.203157383171	115.068718932753	50.0088476077703	108.405407886281	73.982783014239	120.500750905123	Root154
OG0000665	0	0	0	0	0	0	Root154
OG0000667	0	0	11.1130772461712	17.8608452352682	14.7965566028478	0	Root154
OG0000668	0.228426541568671	45.1868028685698	50.0088476077703	13.1475666315169	0	12.0500750905123	Root154
OG0000670	63.7310050976593	62.0004969592004	315.13511905214	74.6682557752186	14.7965566028478	1602.65998703814	Root154
OG0000671	25.5837726556912	6.56784925415259	0	37.954296124945	14.7965566028478	24.1001501810247	Root154
OG0000672	7.08122278862881	18.6526918817933	0	0	0	12.0500750905123	Root154
OG0000673	45.0000286890283	35.7290999425901	59.5343423902027	34.2332867009308	14.7965566028478	0	Root154
OG0000674	76.2944648839362	45.712230808902	80.9667056506757	43.6598439084335	14.7965566028478	24.1001501810247	Root154
OG0000675	0	31.7883903900985	39.6895615934685	12.6514320416483	0	12.0500750905123	Root154
OG0000676	31.0660096533393	4.46613749282376	132.563135722185	9.67462450243696	29.5931132056956	5398.43364054953	Root154
OG0000678	52.5381045607944	31.0002484796002	85.7294530418919	85.583216752327	3388.41146205215	24.1001501810247	Root154
OG0000679	14.3908721188263	14.7119823293018	0	11.4110955669769	0	0	Root154
OG0000680	12.5634597862769	0	0	6.20168237335703	0	0	Root154
OG0000681	0	6.04242131382038	56.3591774627252	0	0	0	Root154
OG0000682	0	0.262713970166104	62.7095073176802	43.4117766134992	0	12.0500750905123	Root154
OG0000683	12.3350332447083	0	7.14412108682433	0	14.7965566028478	0	Root154
OG0000685	0	12.0848426276408	0	7.69008614296272	0	0	Root154
OG0000686	0	24.4323992254476	50.0088476077703	0.496134589868562	14.7965566028478	0	Root154
OG0000687	44.3147490643222	29.4239646586036	47.6274739121622	24.5586621984938	14.7965566028478	0	Root154
OG0000690	179.086408589838	102.45844836478	88.1108267375	146.855838601094	44.3896698085434	48.2003003620494	Root154
OG0000691	4.7969573729421	0	0	0	0	0	Root154
OG0000693	8.22335549647217	0	0	8.68235532269984	14.7965566028478	12.0500750905123	Root154
OG0000694	0	0	0	0	0	0	Root154
OG0000695	0	0	0	0	0	0	Root154
OG0000696	10.0507678290215	0	0	0.248067294934281	0	0	Root154
OG0000698	0	10.7712727768102	3.96895615934685	0	0	0	Root154
OG0000699	0	0	0	0	0	0	Root154
OG0000700	18.045696783925	4.99156543315597	1.58758246373874	4.46521130881706	14.7965566028478	12.0500750905123	Root154
OG0000701	0.228426541568671	8.14413307514921	0	0	0	0	Root154
OG0000702	0	0	0	0.248067294934281	0	0	Root154
OG0000703	40.4314978576548	40.4579514055799	97.6363215199325	1.48840376960569	59.1862264113912	4325.97695749393	Root154
OG0000706	38.6040855251055	18.1272639414611	23.8137369560811	5.70554778348847	0	0	Root154
OG0000707	34.7208343184381	19.4408337922917	56.3591774627252	32.4968156363908	0	1650.86028740019	Root154
OG0000708	0	0	0	0	0	0	Root154
OG0000709	10.5076209121589	10.7712727768102	229.405666010248	0	0	24.1001501810247	Root154
OG0000710	62.588872389816	84.5938983934853	161.139620069482	36.7139596502736	14.7965566028478	0	Root154
OG0000711	44.7716021474596	25.7459690762781	157.170663910135	24.5586621984938	44.3896698085434	0	Root154
OG0000712	17.5888437007877	37.5680977337528	217.498797532207	16.8685760555311	44.3896698085434	12.0500750905123	Root154
OG0000714	43.4010428980476	171.289508548299	0	136.18894491892	29.5931132056956	24.1001501810247	Root154
OG0000715	11.1929005368649	0	30.164066811036	0	0	0	Root154
OG0000716	23.0710806984358	20.4916896729561	11.9068684780405	13.1475666315169	0	0	Root154
OG0000717	2.96954504039273	13.1356985083052	14.2882421736487	1.24033647467141	14.7965566028478	0	Root154
OG0000718	25.5837726556912	8.14413307514921	47.6274739121622	9.42655720750268	1568.43499990187	0	Root154
OG0000719	46.8274410215776	63.8394947503632	52.3902213033784	51.5979973463305	0	0	Root154
OG0000720	26.7259053635346	23.6442573149493	33.3392317385135	0.496134589868562	14.7965566028478	0	Root154
OG0000721	1873.55449394624	1997.93974311322	819.986342521059	1510.72982614977	2826.14231114393	2928.1682469945	Root154
OG0000722	26.0406257388285	0	32.5454405066442	7.44201884802843	0	0	Root154
OG0000723	0	5.51699337348817	0	4.71327860375134	0	0	Root154
OG0000724	0	1.05085588066441	99.2239039836712	16.1243741707283	0	0	Root154
OG0000725	26.9543319051032	74.3480535570073	17.4634071011261	34.7294212907994	14.7965566028478	48.2003003620494	Root154
OG0000727	0.456853083137343	4.20342352265766	0	10.9149609771084	0	0	Root154
OG0000728	0	0	0	0	0	0	Root154
OG0000730	26.4974788219659	32.3138183304307	0	7.44201884802843	14.7965566028478	0	Root154
OG0000732	11.1929005368649	0.262713970166104	73.8225845638514	0.248067294934281	0	0	Root154
OG0000733	19.6446825749057	52.5427940332207	44.4523089846847	44.155978498302	3462.39424506638	12.0500750905123	Root154
OG0000735	0	0	0	0	0	0	Root154
OG0000737	13.0203128694143	5.77970734365428	0	0	0	0	Root154
OG0000738	17.1319906176504	16.0255521801323	35.7206054341216	22.8221911339539	0	0	Root154
OG0000739	0	8.14413307514921	0	0	0	0	Root154
OG0000740	63.274152014522	63.5767807801971	184.159565793694	52.3421992311333	14.7965566028478	36.150225271537	Root154
OG0000742	0	0	0	10.6668936821741	0	0	Root154
OG0000743	117.639668907866	91.9498895581362	32.5454405066442	153.801722859254	44.3896698085434	2735.3670455463	Root154
OG0000744	30.8375831117706	4.72885146298986	81.7604968825451	43.4117766134992	0	36.150225271537	Root154
OG0000747	25.8121991972599	16.5509801204645	0	30.2642099819823	29.5931132056956	0	Root154
OG0000748	5.48223699764811	12.610270567973	0	0	0	0	Root154
OG0000749	0	0	27.7826931154279	11.4110955669769	0	0	Root154
OG0000750	17.5888437007877	30.7375345094341	42.864726520946	23.5663930187567	0	12.0500750905123	Root154
OG0000751	0	0	0	0	0	0	Root154
OG0000755	19.4162560333371	0	19.8447807967342	0	0	0	Root154
OG0000757	45.6853083137343	28.6358227481053	0	39.690767189485	29.5931132056956	0	Root154
OG0000758	0	1.05085588066441	0	0	0	0	Root154
OG0000760	0.228426541568671	0	9.52549478243244	7.44201884802843	0	0	Root154
OG0000761	11.6497536200022	0	54.7715949989865	4.46521130881706	0	0	Root154
OG0000762	93.6548820431553	44.1359469879054	122.243849707883	39.690767189485	0	2795.61742099886	Root154
OG0000763	20.3299621996118	37.0426697934206	38.1019791297297	19.1011817099396	0	36.150225271537	Root154
OG0000764	1.37055924941203	4.99156543315597	0	0	0	0	Root154
OG0000766	4.11167774823608	16.5509801204645	0	0	3388.41146205215	0	Root154
OG0000767	23.7563603231418	28.3731087779392	0	61.0245545538332	29.5931132056956	48.2003003620494	Root154
OG0000768	26.7259053635346	11.0339867469763	0	0.744201884802843	0	0	Root154
OG0000769	45.9137348553029	19.9662617326239	11.9068684780405	11.9072301568455	0	36.150225271537	Root154
OG0000770	5.48223699764811	18.1272639414611	274.651766226802	40.1869017793535	0	0	Root154
OG0000772	21.2436683658864	31.0002484796002	0	18.1089125302025	0	0	Root154
OG0000773	79.7208630074663	165.509801204645	93.6673653605856	177.120048583077	29.5931132056956	3398.12117552448	Root154
OG0000774	0	0	0	0	0	0	Root154
OG0000776	5.02538391451077	9.72041689614583	58.7405511583334	22.8221911339539	14.7965566028478	4542.87830912315	Root154
OG0000778	0	0	0	6.44974966829131	14.7965566028478	0	Root154
OG0000780	29.0101707792213	27.5849668674409	19.8447807967342	25.0547967883624	14.7965566028478	0	Root154
OG0000781	14.8477252019636	8.14413307514921	29.3702755791667	13.6437012213855	0	0	Root154
OG0000782	0.685279624706014	1.83899779116272	36.514396665991	13.1475666315169	0	12.0500750905123	Root154
OG0000783	85.8883796298204	19.4408337922917	32.5454405066442	28.2796716225081	29.5931132056956	24.1001501810247	Root154
OG0000784	9.36548820431553	7.09327719448479	46.8336826802928	10.1707590923055	29.5931132056956	12.0500750905123	Root154
OG0000786	0	0	0	0	0	0	Root154
OG0000789	13.2487394109829	3.15256764199324	0	9.67462450243696	14.7965566028478	0	Root154
OG0000790	0	0.262713970166104	61.9157160858108	15.876306875794	0	0	Root154
OG0000791	14.619298660395	22.0679734939527	0	0	0	0	Root154
OG0000792	69.6700951784448	93.788887349299	133.356926954054	59.5361507842275	59.1862264113912	2000.31246502505	Root154
OG0000793	15.5330048266697	1.83899779116272	0.79379123186937	0	0	0	Root154
OG0000794	0	6.30513528398648	0	0	0	0	Root154
OG0000795	13.4771659525516	12.0848426276408	0	0	0	0	Root154
OG0000796	4.34010428980476	4.46613749282376	0	0	0	12.0500750905123	Root154
OG0000797	166.066095720424	283.993801749558	141.294839272748	166.205087605968	59.1862264113912	144.600901086148	Root154
OG0000798	136.827498399634	55.4326477050478	32.5454405066442	109.645744360952	59.1862264113912	24.1001501810247	Root154
OG0000799	65.1015643470713	86.4328961846481	99.2239039836712	101.459523628121	14.7965566028478	24.1001501810247	Root154
OG0000800	0	0	0	0	0	0	Root154
OG0000801	11.8781801615709	2.10171176132883	282.589678545496	5.70554778348847	5578.30183927362	36.150225271537	Root154
OG0000802	261.31996355456	242.484994463314	96.8425302880631	356.472702820562	3284.83556583221	3361.97095025294	Root154
OG0000803	28.0964646129466	73.0344837061768	98.4301127518018	88.8080915864726	14.7965566028478	24.1001501810247	Root154
OG0000806	0	2.88985367182714	23.8137369560811	0.248067294934281	0	0	Root154
OG0000807	181.370674005525	125.839991709564	291.321382096059	223.260565440853	103.575896219935	1711.11066285275	Root154
OG0000812	0	0	20.6385720286036	8.18622073283128	0	0	Root154
OG0000814	3.65482466509874	4.46613749282376	19.0509895648649	5.45748048855418	14.7965566028478	3988.57485495959	Root154
OG0000815	0	18.6526918817933	0	7.938153437897	14.7965566028478	0	Root154
OG0000816	9.13706166274686	7.618705134817	0	0.248067294934281	14.7965566028478	3807.8237286019	Root154
OG0000817	0	21.8052595237866	127.800388330969	15.6282395808597	0	5820.18626871746	Root154
OG0000818	37.9188059003994	11.0339867469763	0	4.46521130881706	14.7965566028478	24.1001501810247	Root154
OG0000819	0	0	13.4944509417793	0	0	0	Root154
OG0000820	0	0	0	0	0	0	Root154
OG0000821	145.507706979244	116.64500275375	28.5764843472973	70.6991790562701	1568.43499990187	1325.50825995636	Root154
OG0000822	40.6599243992235	0	181.778192098086	0	0	12.0500750905123	Root154
OG0000823	0	21.5425455536205	23.8137369560811	9.1784899125684	0	0	Root154
OG0000824	30.1523034870646	47.2885146298986	0	22.077989249151	0	0	Root154
OG0000825	38.6040855251055	34.4155300917596	55.5653862308559	37.2100942401422	0	36.150225271537	Root154
OG0000829	6.16751662235413	0.262713970166104	0	5.95361507842275	0	0	Root154
OG0000832	0.913706166274686	7.618705134817	0	0	0	0	Root154
OG0000833	14.619298660395	0.262713970166104	33.3392317385135	7.69008614296272	0	0	Root154
OG0000834	23.0710806984358	7.3559911646509	0	21.0857200694139	0	0	Root154
OG0000835	6.3959431639228	6.56784925415259	50.8026388396397	0	0	2578.71606936964	Root154
OG0000836	0	0.525427940332207	0	0	0	0	Root154
OG0000837	25.3553461141225	27.5849668674409	10.3192860143018	20.0934508896768	103.575896219935	36.150225271537	Root154
OG0000838	0	2.88985367182714	9.52549478243244	9.67462450243696	0	0	Root154
OG0000840	0.685279624706014	0	0	6.94588425815987	0	0	Root154
OG0000841	60.5330335156979	75.1361954675056	93.6673653605856	114.607090259638	44.3896698085434	12.0500750905123	Root154
OG0000842	0	0	0	9.92269179737124	14.7965566028478	4205.47620658881	Root154
OG0000843	16.675137534513	21.8052595237866	0	0	0	12.0500750905123	Root154
OG0000844	0	8.40684704531531	0.79379123186937	25.3028640832967	0	12.0500750905123	Root154
OG0000845	10.7360474537276	15.7628382099662	0	24.8067294934281	0	0	Root154
OG0000846	182.969659796506	162.882661502984	200.829181662951	125.273983941812	236.744905645565	60.2503754525617	Root154
OG0000847	15.304578285101	0	31.7516492747748	2.97680753921137	0	24.1001501810247	Root154
OG0000848	0	15.237410269634	0	0	0	0	Root154
OG0000849	41.1167774823609	8.14413307514921	63.5032985495496	16.6205087605968	44.3896698085434	2156.96344120171	Root154
OG0000850	0	17.3391220309628	18.2571983329955	23.814460313691	0	0	Root154
OG0000851	10.7360474537276	43.085091107241	57.946759926464	52.8383338210019	29.5931132056956	3530.67200152012	Root154
OG0000852	11.6497536200022	20.7544036431222	57.946759926464	21.3337873643482	14.7965566028478	2385.91486792144	Root154
OG0000854	0.228426541568671	21.2798315834544	0	9.42655720750268	0	12.0500750905123	Root154
OG0000855	3.88325120666741	5.25427940332207	0	0	0	0	Root154
OG0000856	23.5279337815732	49.1275124210614	231.787039705856	12.1552974517798	887.793396170868	1771.36103830531	Root154
OG0000857	10.7360474537276	3.15256764199324	23.0199457242117	8.93042261763412	14.7965566028478	0	Root154
OG0000858	7.76650241333483	0	0	9.42655720750268	0	0	Root154
OG0000859	0.228426541568671	11.8221286574747	31.7516492747748	0	0	0	Root154
OG0000861	0.913706166274686	14.9746962994679	1077.9684928786	0.248067294934281	3210.85278281797	14267.2889071666	Root154
OG0000862	0	20.7544036431222	0	11.6591628619112	0	0	Root154
OG0000863	14.3908721188263	28.6358227481053	33.3392317385135	16.8685760555311	0	0	Root154
OG0000864	44.0863225227536	34.6782440619257	0	26.2951332630338	44.3896698085434	24.1001501810247	Root154
OG0000865	10.7360474537276	1.05085588066441	0	0	14.7965566028478	0	Root154
OG0000866	28.5533176960839	44.6613749282376	52.3902213033784	23.0702584288881	14.7965566028478	0	Root154
OG0000867	0.228426541568671	9.19498895581362	44.4523089846847	12.1552974517798	14.7965566028478	0	Root154
OG0000868	76.5228914255049	19.4408337922917	338.155064776351	48.1250552172505	14.7965566028478	12.0500750905123	Root154
OG0000869	7.76650241333483	0	0	5.2094131936199	14.7965566028478	0	Root154
OG0000870	16.9035640760817	12.610270567973	0	28.7758062123766	14.7965566028478	0	Root154
OG0000871	51.1675453113824	54.3817918243834	37.3081878978604	17.612777940334	1450.06254707908	0	Root154
OG0000872	37.4619528172621	9.98313086631193	148.438960359572	67.970438811993	73.982783014239	6663.69152505333	Root154
OG0000875	286.675309668683	375.943691307694	766.008538753942	347.294212907994	2411.83872626419	4229.57635676983	Root154
OG0000876	0	0	0	0.744201884802843	0	0	Root154
OG0000877	12.3350332447083	0	0	15.3801722859254	0	0	Root154
OG0000878	20.7868152827491	0	0	0	0	0	Root154
OG0000880	119.010228157278	119.534856425577	65.0908810132883	113.862888374835	1568.43499990187	72.3004505430741	Root154
OG0000881	14.8477252019636	13.3984124784713	132.563135722185	33.2410175211937	1154.13141502213	12.0500750905123	Root154
OG0000882	0	3.67799558232545	0	0	0	0	Root154
OG0000883	37.2335262756934	29.1612506884375	0	47.628920627382	14.7965566028478	0	Root154
OG0000884	0	0	0	10.4188263872398	0	0	Root154
OG0000885	0	0	0	0	0	0	Root154
OG0000886	12.1066067031396	14.9746962994679	0	23.3183257238224	0	12.0500750905123	Root154
OG0000887	0	0	16.6696158692568	21.5818546592825	0	0	Root154
OG0000888	11.1929005368649	3.67799558232545	0	0	0	0	Root154
OG0000889	3.42639812353007	10.5085588066441	38.1019791297297	10.4188263872398	14.7965566028478	12.0500750905123	Root154
OG0000890	37.6903793588308	54.9072197647156	67.4722547088964	34.4813539958651	0	12.0500750905123	Root154
OG0000891	29.2385973207899	19.9662617326239	38.8957703615991	19.8453835947425	0	0	Root154
OG0000892	1.14213270784336	5.51699337348817	79.379123186937	0.248067294934281	0	0	Root154
OG0000893	14.1624455772576	19.1781198221256	0	25.0547967883624	0	0	Root154
OG0000894	13.2487394109829	0	0	0.248067294934281	0	12.0500750905123	Root154
OG0000895	0	0	30.164066811036	0	0	0	Root154
OG0000896	53.4518107270691	26.0086830464443	65.8846722451577	13.1475666315169	0	0	Root154
OG0000897	0	0	0	0	0	0	Root154
OG0000898	0	14.1865543889696	0	0	0	12.0500750905123	Root154
OG0000899	11.1929005368649	6.30513528398648	30.164066811036	6.69781696322559	0	0	Root154
OG0000900	214.264095991414	247.47655989647	401.658363325901	171.910635389457	325.524245262652	7422.84625575561	Root154
OG0000901	6.3959431639228	4.99156543315597	0	7.69008614296272	0	0	Root154
OG0000902	29.6954504039273	0.262713970166104	0	12.1552974517798	14.7965566028478	0	Root154
OG0000903	0	10.245844836478	0	0	0	0	Root154
OG0000904	136.370645316497	102.721162334946	99.2239039836712	93.0252356003554	14.7965566028478	36.150225271537	Root154
OG0000905	2.96954504039273	0	0	0	0	0	Root154
OG0000906	0	0	0	0	0	0	Root154
OG0000907	0	11.0339867469763	0	3.47294212907994	0	2325.66449246888	Root154
OG0000908	84.7462469219771	64.6276366608615	0	60.032285374096	14.7965566028478	0	Root154
OG0000909	10.5076209121589	0	15.082033405518	0	14.7965566028478	0	Root154
OG0000910	61.4467396819726	29.4239646586036	23.8137369560811	41.6753055489592	0	0	Root154
OG0000911	0	4.46613749282376	0	0	0	0	Root154
OG0000913	8.68020857960951	14.4492683591357	7.9379123186937	7.19395155309415	0	36.150225271537	Root154
OG0000914	32.8934219858887	14.4492683591357	0	8.93042261763412	14.7965566028478	24.1001501810247	Root154
OG0000915	60.5330335156979	63.314066810031	11.9068684780405	41.9233728438935	14.7965566028478	36.150225271537	Root154
OG0000916	16.9035640760817	21.8052595237866	0	0	0	0	Root154
OG0000917	0	13.9238404188035	0.79379123186937	0	0	0	Root154
OG0000918	45.4568817721656	42.2969491967427	127.800388330969	9.92269179737124	14.7965566028478	0	Root154
OG0000919	8.45178203804084	12.0848426276408	0	15.876306875794	0	0	Root154
OG0000920	0	9.72041689614583	0	8.18622073283128	0	0	Root154
OG0000921	21.2436683658864	5.25427940332207	0	0	0	0	Root154
OG0000923	31.294436194908	33.3646742110951	288.940008400451	52.3421992311333	0	156.650976176661	Root154
OG0000924	14.3908721188263	2.62713970166104	0	0	0	12.0500750905123	Root154
OG0000925	26.7259053635346	10.245844836478	40.4833528253379	11.9072301568455	14.7965566028478	0	Root154
OG0000926	163.3249772216	84.5938983934853	665.197052306532	99.4749852686467	1139.33485841928	24.1001501810247	Root154
OG0000928	6.62436970549147	0.525427940332207	0	6.20168237335703	0	0	Root154
OG0000929	55.9645026843245	62.5259248995326	28.5764843472973	57.5516124247532	14.7965566028478	36.150225271537	Root154
OG0000930	0	0	12.7006597099099	0	0	0	Root154
OG0000931	90.4569104611939	70.1446300343496	24.6075281879505	114.359022964704	44.3896698085434	1723.16073794327	Root154
OG0000932	0	0.262713970166104	13.4944509417793	0.248067294934281	14.7965566028478	4097.0255307742	Root154
OG0000933	9.13706166274686	31.5256764199324	0	13.1475666315169	14.7965566028478	4446.47770839906	Root154
OG0000934	5.48223699764811	6.30513528398648	42.0709352890766	9.1784899125684	29.5931132056956	1759.3109632148	Root154
OG0000935	17.1319906176504	20.4916896729561	83.3480793462838	25.3028640832967	29.5931132056956	12.0500750905123	Root154
OG0000936	0	0	0	0	0	0	Root154
OG0000937	32.4365689027513	0	0	31.2564791617194	14.7965566028478	0	Root154
OG0000938	0.228426541568671	0	30.164066811036	0	0	0	Root154
OG0000939	32.4365689027513	16.2882661502984	0	28.0316043275738	0	0	Root154
OG0000940	34.035554693732	32.3138183304307	40.4833528253379	8.93042261763412	14.7965566028478	0	Root154
OG0000941	23.7563603231418	0.262713970166104	10.3192860143018	17.8608452352682	29.5931132056956	0	Root154
OG0000942	0	0	36.514396665991	0	0	0	Root154
OG0000943	12.3350332447083	33.8901021514274	32.5454405066442	24.8067294934281	29.5931132056956	12.0500750905123	Root154
OG0000944	0	0	0	12.4033647467141	0	0	Root154
OG0000945	573.122192795797	681.217324640706	153.995498982658	530.864011159362	325.524245262652	144.600901086148	Root154
OG0000947	8.68020857960951	3.94070955249155	0	0	14.7965566028478	0	Root154
OG0000948	0	16.2882661502984	23.8137369560811	0	0	0	Root154
OG0000950	0.456853083137343	9.98313086631193	47.6274739121622	3.72100942401422	0	0	Root154
OG0000951	0	8.40684704531531	42.0709352890766	12.8994993365826	0	0	Root154
OG0000952	56.4213557674618	26.0086830464443	0	28.0316043275738	14.7965566028478	0	Root154
OG0000953	20.5583887411804	27.3222528972748	471.511991730406	53.0864011159362	2648.58363190976	12.0500750905123	Root154
OG0000954	10.7360474537276	28.6358227481053	15.8758246373874	36.9620269452079	14.7965566028478	12.0500750905123	Root154
OG0000955	0	6.56784925415259	0	8.18622073283128	0	0	Root154
OG0000956	0	22.3306874641188	132.563135722185	18.3569798251368	29.5931132056956	0	Root154
OG0000957	0	4.99156543315597	26.1951106516892	0	14.7965566028478	0	Root154
OG0000958	0	0	0	15.876306875794	0	0	Root154
OG0000959	0	0	0	0	0	0	Root154
OG0000960	29.2385973207899	7.09327719448479	0.79379123186937	5.95361507842275	0	0	Root154
OG0000961	0	2.10171176132883	0	6.20168237335703	0	0	Root154
OG0000962	0	0	0	12.6514320416483	0	0	Root154
OG0000963	3.42639812353007	10.7712727768102	7.9379123186937	11.6591628619112	29.5931132056956	0	Root154
OG0000964	61.2183131404039	77.5006211990005	17.4634071011261	145.863569421357	0	24.1001501810247	Root154
OG0000965	0	0	6.35032985495496	0	0	0	Root154
OG0000966	0.228426541568671	7.618705134817	18.2571983329955	0	0	2193.11366647325	Root154
OG0000967	0	0	9.52549478243244	0	0	0	Root154
OG0000968	33.5787016105947	9.98313086631193	79.379123186937	10.1707590923055	0	4205.47620658881	Root154
OG0000969	8.68020857960951	11.2967007171425	26.1951106516892	0	0	0	Root154
OG0000970	0	0	0	0	0	0	Root154
OG0000971	0	0	0	0	0	0	Root154
OG0000972	2.96954504039273	0	14.2882421736487	10.4188263872398	0	0	Root154
OG0000973	138.883337273752	168.136940906306	80.1729144188063	159.259203347808	1346.48665085915	1446.00901086148	Root154
OG0000974	0	17.6018360011289	7.9379123186937	16.3724414656626	0	0	Root154
OG0000975	11.4213270784336	40.4579514055799	146.057586663964	22.077989249151	0	12.0500750905123	Root154
OG0000976	0	0	0	0	0	0	Root154
OG0000977	34.035554693732	35.9918139127562	369.112922819257	15.876306875794	0	48.2003003620494	Root154
OG0000978	3.65482466509874	13.3984124784713	213.52984137286	25.3028640832967	0	0	Root154
OG0000979	85.4315265466831	67.2547763625225	300.846876878491	64.0013620930445	29.5931132056956	4783.8798109334	Root154
OG0000980	5.71066353921679	0.262713970166104	0	0.496134589868562	0	12.0500750905123	Root154
OG0000981	9.36548820431553	18.9154058519595	39.6895615934685	0	0	0	Root154
OG0000982	71.9543605941315	34.1528161215935	127.800388330969	10.4188263872398	14.7965566028478	36.150225271537	Root154
OG0000983	72.6396402188375	30.2121065691019	577.880016800901	9.42655720750268	14.7965566028478	12.0500750905123	Root154
OG0000984	0	9.98313086631193	0	0	0	0	Root154
OG0000985	55.5076496011871	46.7630866895664	56.3591774627252	30.7603445718509	44.3896698085434	0	Root154
OG0000986	84.2893938388397	107.450013797936	200.035390431081	95.5059085496982	532.676037702521	1711.11066285275	Root154
OG0000987	0	0	0	0	0	0	Root154
OG0000988	132.944247192967	160.518235771489	422.296935354505	183.321730956434	3284.83556583221	4338.02703258444	Root154
OG0000989	174.746304300034	142.390971830028	27.7826931154279	202.670979961308	2914.92165076102	1831.61141375788	Root154
OG0000990	74.0101994682495	68.8310601835191	825.542881144145	40.4349690742878	10342.7930653906	12134.4256161459	Root154
OG0000991	31.294436194908	42.0342352265766	623.126117017455	35.4736231756022	2115.90759420724	6085.28792070874	Root154
OG0000992	46.3705879384403	72.2463417956785	1116.8642632402	125.273983941812	2618.99051870406	1518.30946140456	Root154
OG0000993	110.786872660806	80.1277609006616	1599.48933221678	101.459523628121	887.793396170868	11929.5743396072	Root154
OG0000994	12.3350332447083	57.7970734365428	395.308033470946	22.5741238390196	1435.26599047624	0	Root154
OG0000995	102.563517164333	151.323246815676	1002.55832585101	106.917004116675	5445.13282984799	12411.5773432277	Root154
OG0000996	52.3096780192257	70.1446300343496	458.811332020496	32.0006810465223	0	12.0500750905123	Root154
OG0000997	83.8325407557024	51.4919381525563	477.068530353491	74.1721211853501	29.5931132056956	0	Root154
OG0000998	7.30964933019748	24.4323992254476	146.057586663964	15.6282395808597	0	0	Root154
OG0000999	28.7817442376526	65.941206511692	270.682810067455	30.2642099819823	0	156.650976176661	Root154
OG0001000	79.7208630074663	49.9156543315597	511.201553323874	128.746926070892	310.727688659804	108.450675814611	Root154
OG0001001	35.6345404847127	63.314066810031	645.352271509798	60.7764872588989	29.5931132056956	1144.75713359867	Root154
OG0001002	132.258967568261	85.1193263338175	641.383315350451	76.4047268397586	4024.6633959746	2084.66299065864	Root154
OG0001003	18.2741233254937	25.7459690762781	89.6984092012388	17.612777940334	14.7965566028478	0	Root154
OG0001004	59.3909008078546	106.399157917272	382.607373761036	57.0554778348847	73.982783014239	48.2003003620494	Root154
OG0001005	112.842711534924	104.560160126109	889.839970925563	151.569117204846	3388.41146205215	48.2003003620494	Root154
OG0001006	132.487394109829	114.017863052089	873.170355056307	119.320368863389	59.1862264113912	5711.73559290285	Root154
OG0001007	7.76650241333483	20.4916896729561	129.387970794707	5.70554778348847	2456.22839607273	12.0500750905123	Root154
OG0001008	59.3909008078546	80.1277609006616	211.148467677252	74.6682557752186	14.7965566028478	36.150225271537	Root154
OG0001009	86.8020857960951	64.1022087205293	244.487699415766	50.6057281665934	44.3896698085434	48.2003003620494	Root154
OG0001010	8.22335549647217	24.9578271657798	58.7405511583334	28.7758062123766	0	2205.16374156376	Root154
OG0001011	165.152389554149	159.992807831157	1329.60031338119	173.150971864128	6747.2298108986	3169.16974880475	Root154
OG0001012	25.1269195725539	9.45770292597973	65.0908810132883	27.7835370326395	14.7965566028478	3711.4231278778	Root154
OG0001013	32.66499544432	11.2967007171425	23.0199457242117	19.1011817099396	29.5931132056956	12.0500750905123	Root154
OG0001014	12.1066067031396	13.9238404188035	0	6.69781696322559	14.7965566028478	12.0500750905123	Root154
OG0001015	15.304578285101	4.72885146298986	65.0908810132883	0	0	12.0500750905123	Root154
OG0001016	11.6497536200022	4.46613749282376	70.6474196363739	6.20168237335703	0	0	Root154
OG0001017	81.7767018815844	44.9240888984037	30.164066811036	98.4827160889096	44.3896698085434	60.2503754525617	Root154
OG0001018	51.8528249360884	96.9414549912922	410.390066876464	115.599359439375	14.7965566028478	4542.87830912315	Root154
OG0001019	17.8172702423564	7.09327719448479	0	2.48067294934281	14.7965566028478	0	Root154
OG0001020	35.8629670262814	37.3053837635867	0	33.2410175211937	14.7965566028478	12.0500750905123	Root154
OG0001022	0	0	68.2660459407658	0	0	0	Root154
OG0001023	30.8375831117706	19.1781198221256	0	15.1321049909911	14.7965566028478	0	Root154
OG0001024	23.0710806984358	24.9578271657798	0	8.68235532269984	0	12.0500750905123	Root154
OG0001025	5.48223699764811	12.8729845381391	26.9889018835586	0.496134589868562	0	0	Root154
OG0001026	0	0	0	5.95361507842275	0	0	Root154
OG0001027	12.3350332447083	4.72885146298986	7.14412108682433	6.44974966829131	0	0	Root154
OG0001028	36.0913935678501	58.5852153470411	31.7516492747748	33.9852194059965	44.3896698085434	12.0500750905123	Root154
OG0001029	3.42639812353007	0	0	0	0	0	Root154
OG0001030	15.7614313682383	5.51699337348817	0	11.4110955669769	14.7965566028478	0	Root154
OG0001031	197.588958456901	64.1022087205293	73.8225845638514	115.351292144441	14.7965566028478	36.150225271537	Root154
OG0001032	0	16.5509801204645	0	0	0	0	Root154
OG0001033	78.578730299623	63.5767807801971	279.414513618018	29.2719408022452	14.7965566028478	6241.9388968854	Root154
OG0001034	23.2995072400045	25.7459690762781	518.345674410698	38.9465653046821	3077.68377339234	180.751126357685	Root154
OG0001035	11.8781801615709	11.2967007171425	0	0	0	0	Root154
OG0001036	13.7055924941203	0	63.5032985495496	9.92269179737124	0	0	Root154
OG0001037	0	0	0	15.3801722859254	0	0	Root154
OG0001038	0	12.610270567973	53.1840125352478	0.248067294934281	44.3896698085434	12.0500750905123	Root154
OG0001039	0	4.46613749282376	0	0	0	0	Root154
OG0001040	11.8781801615709	13.9238404188035	0	14.139835811254	14.7965566028478	0	Root154
OG0001041	4.11167774823608	23.1188293746171	10.3192860143018	18.1089125302025	14.7965566028478	0	Root154
OG0001042	6.16751662235413	7.3559911646509	103.986651374887	0	0	0	Root154
OG0001043	264.517935136521	189.942200430093	1787.61785416982	319.014541285486	10002.4722635251	25763.0605435154	Root154
OG0001044	76.0660383423676	24.9578271657798	116.687311084797	47.1327860375134	44.3896698085434	4687.4792102093	Root154
OG0001045	47.0558675631463	45.9749447790681	180.190609634347	63.2571602082417	14.7965566028478	24.1001501810247	Root154
OG0001046	13.934019035689	14.4492683591357	0	0	0	0	Root154
OG0001047	57.5634884753052	85.1193263338175	296.877920719144	85.3351494573927	59.1862264113912	2313.61441737837	Root154
OG0001048	97.7665597913914	136.085836546042	361.968801732433	130.9795317253	3447.59768846354	7205.94490412638	Root154
OG0001049	2.28426541568671	0.262713970166104	27.7826931154279	0	0	0	Root154
OG0001050	33.8071281521634	88.797321916143	0	48.1250552172505	14.7965566028478	0	Root154
OG0001051	42.2589101902042	15.237410269634	148.438960359572	15.3801722859254	14.7965566028478	3711.4231278778	Root154
OG0001052	0	9.45770292597973	8.73170355056307	0.248067294934281	0	0	Root154
OG0001053	18.7309764086311	16.2882661502984	62.7095073176802	10.6668936821741	14.7965566028478	12.0500750905123	Root154
OG0001054	0	15.5001242398001	0	0	0	0	Root154
OG0001055	34.035554693732	17.0764080607967	0	0	0	0	Root154
OG0001056	10.0507678290215	9.72041689614583	52.3902213033784	11.9072301568455	0	12.0500750905123	Root154
OG0001057	0	0	22.2261544923424	0	0	0	Root154
OG0001058	16.2182844513757	15.5001242398001	23.8137369560811	7.938153437897	0	12.0500750905123	Root154
OG0001059	0	8.14413307514921	0	9.1784899125684	0	0	Root154
OG0001060	0	0	0	1.73647106453997	0	0	Root154
OG0001061	51.6243983945197	57.0089315260445	236.549787097072	60.5284199639646	59.1862264113912	120.500750905123	Root154
OG0001062	37.0050997341248	22.0679734939527	125.41901463536	22.3260565440853	88.7793396170868	96.4006007240988	Root154
OG0001063	7.76650241333483	0	57.1529686945946	0	0	0	Root154
OG0001064	12.3350332447083	7.09327719448479	42.0709352890766	2.97680753921137	0	0	Root154
OG0001065	0	0	0	0	0	0	Root154
OG0001066	9.36548820431553	0	25.4013194198198	26.5432005579681	0	0	Root154
OG0001067	18.9594029501997	18.6526918817933	98.4301127518018	5.70554778348847	0	12.0500750905123	Root154
OG0001068	0.685279624706014	24.6951131956137	79.379123186937	30.7603445718509	0	2253.36404192581	Root154
OG0001069	100.050825207078	114.543290992421	506.438805932658	155.042059333926	887.793396170868	48.2003003620494	Root154
OG0001070	12.1066067031396	8.93227498564752	66.6784634770271	11.4110955669769	0	0	Root154
OG0001071	56.4213557674618	49.6529403613936	416.740396731419	65.7378331575845	2885.32853755532	4097.0255307742	Root154
OG0001072	51.1675453113824	85.9074682443159	17.4634071011261	72.9317847106787	29.5931132056956	60.2503754525617	Root154
OG0001073	336.92914881379	430.85091107241	251.63182050259	456.939957268946	4720.10155630845	5253.83273946338	Root154
OG0001074	46.599014480009	28.1103948077731	532.633916584347	1.48840376960569	6170.16410338753	0	Root154
OG0001075	40.4314978576548	8.93227498564752	414.359023035811	8.43428802776556	0	168.701051267173	Root154
OG0001076	0	0	17.4634071011261	0.496134589868562	0	0	Root154
OG0001077	68.5279624706014	29.1612506884375	20.6385720286036	14.6359704011226	44.3896698085434	36.150225271537	Root154
OG0001078	12.7918863278456	14.1865543889696	0	0.248067294934281	0	0	Root154
OG0001079	55.5076496011871	32.3138183304307	103.986651374887	26.0470659680995	29.5931132056956	0	Root154
OG0001080	0	0	235.755995865203	0	88.7793396170868	0	Root154
OG0001081	29.2385973207899	1.57628382099662	260.363524053153	39.690767189485	6554.87457506158	36.150225271537	Root154
OG0001082	14.1624455772576	31.0002484796002	300.053085646622	29.0238735073109	14.7965566028478	3627.07260224422	Root154
OG0001083	138.198057649046	111.390723350428	1120.03942816768	110.886080835624	4202.22207520878	4265.72658204137	Root154
OG0001084	587.96991799776	508.614246241576	1314.51827997568	546.492250740221	11748.4659426612	3470.42162606756	Root154
OG0001085	292.157546666331	352.036720022579	2245.63539495845	425.187343517358	2648.58363190976	14664.9413851535	Root154
OG0001086	38.1472324419681	55.95807564538	895.396509548649	92.2810337155526	1154.13141502213	6916.74310195409	Root154
OG0001087	141.167602689439	59.3733572575394	667.57842600214	77.8931306093643	6510.48490525303	7434.89633084612	Root154
OG0001088	29.6954504039273	8.14413307514921	38.8957703615991	4.71327860375134	14.7965566028478	5494.83424127363	Root154
OG0001089	1.37055924941203	8.66956101548142	0	0	0	0	Root154
OG0001092	8.90863512117818	0	0	0	0	0	Root154
OG0001093	4.34010428980476	16.5509801204645	13.4944509417793	19.5973162998082	0	24.1001501810247	Root154
OG0001094	85.8883796298204	160.255521801323	0	92.7771683054211	44.3896698085434	48.2003003620494	Root154
OG0001097	23.7563603231418	1.05085588066441	23.8137369560811	10.4188263872398	14.7965566028478	2156.96344120171	Root154
OG0001098	0.685279624706014	19.9662617326239	35.7206054341216	13.6437012213855	0	0	Root154
OG0001099	10.7360474537276	7.88141910498311	0.79379123186937	0.248067294934281	14.7965566028478	0	Root154
OG0001101	26.7259053635346	18.1272639414611	6.35032985495496	5.95361507842275	14.7965566028478	12.0500750905123	Root154
OG0001102	0	6.56784925415259	0	10.6668936821741	0	12.0500750905123	Root154
OG0001103	25.3553461141225	10.245844836478	0	26.0470659680995	0	0	Root154
OG0001104	0	0	16.6696158692568	29.5200080971795	0	0	Root154
OG0001105	354.517992514578	211.222032013547	1.58758246373874	227.72577674967	73.982783014239	120.500750905123	Root154
OG0001107	0	15.5001242398001	0	0	0	0	Root154
OG0001108	0	23.1188293746171	0	0.248067294934281	0	0	Root154
OG0001109	12.3350332447083	17.3391220309628	0	0	14.7965566028478	0	Root154
OG0001110	21.2436683658864	0	0	21.0857200694139	0	0	Root154
OG0001111	364.5687603436	419.554210355267	390.54528607973	373.341278876093	4424.17042425149	4988.73108747211	Root154
OG0001112	10.5076209121589	0	0	0	0	0	Root154
OG0001113	0	0	12.7006597099099	7.19395155309415	0	0	Root154
OG0001114	63.274152014522	22.0679734939527	13.4944509417793	8.93042261763412	14.7965566028478	0	Root154
OG0001115	23.5279337815732	6.30513528398648	0	11.9072301568455	0	0	Root154
OG0001116	78.3503037580543	109.026297618933	0.79379123186937	51.5979973463305	44.3896698085434	0	Root154
OG0001117	12.1066067031396	12.3475565978069	0	11.1630282720427	14.7965566028478	12.0500750905123	Root154
OG0001119	13.0203128694143	0	19.8447807967342	6.44974966829131	0	0	Root154
OG0001121	498.65514024441	805.743746499439	1386.75328207579	654.401524036634	5075.21891477679	11845.2238139736	Root154
OG0001122	0.228426541568671	6.04242131382038	0	0	0	0	Root154
OG0001123	38.8325120666741	68.0429182730208	19.0509895648649	70.2030444664016	0	24.1001501810247	Root154
OG0001124	0	0	0	0.248067294934281	0	0	Root154
OG0001125	0	6.04242131382038	0	5.45748048855418	0	0	Root154
OG0001126	0	0	30.164066811036	0	1094.94518861074	0	Root154
OG0001127	0	0	0	0	0	0	Root154
OG0001128	0	0	0	14.8840376960569	0	0	Root154
OG0001129	40.4314978576548	0	20.6385720286036	5.2094131936199	0	24.1001501810247	Root154
OG0001131	12.7918863278456	0	33.3392317385135	0	0	12.0500750905123	Root154
OG0001133	44.3147490643222	9.19498895581362	0	22.5741238390196	29.5931132056956	12.0500750905123	Root154
OG0001134	15.7614313682383	6.83056322431869	11.9068684780405	0.248067294934281	14.7965566028478	0	Root154
OG0001135	0	0	0	8.43428802776556	0	0	Root154
OG0001136	42.7157632733416	13.1356985083052	76.2039582594595	53.0864011159362	14.7965566028478	12.0500750905123	Root154
OG0001137	6.16751662235413	38.6189536144172	44.4523089846847	15.876306875794	0	0	Root154
OG0001139	34.035554693732	19.9662617326239	0	20.0934508896768	14.7965566028478	0	Root154
OG0001140	51.3959718529511	17.3391220309628	19.8447807967342	13.3956339264512	14.7965566028478	12.0500750905123	Root154
OG0001142	0.228426541568671	0	0	0	0	0	Root154
OG0001143	9.36548820431553	4.99156543315597	18.2571983329955	6.94588425815987	0	0	Root154
OG0001144	121.294493572965	114.543290992421	85.7294530418919	144.87130024162	73.982783014239	24.1001501810247	Root154
OG0001145	6.62436970549147	6.83056322431869	0	13.1475666315169	0	0	Root154
OG0001146	12.5634597862769	3.67799558232545	0	12.4033647467141	0	0	Root154
OG0001147	19.4162560333371	5.25427940332207	0	10.4188263872398	0	12.0500750905123	Root154
OG0001149	329.391072942024	181.009925444445	0	200.438374306899	1583.23155650471	96.4006007240988	Root154
OG0001150	31.5228627364767	50.9665102122241	0	20.0934508896768	14.7965566028478	0	Root154
OG0001151	13.2487394109829	17.0764080607967	71.4412108682433	23.3183257238224	0	0	Root154
OG0001153	29.4670238623586	29.9493925989358	38.8957703615991	28.5277389174423	44.3896698085434	12.0500750905123	Root154
OG0001155	0	0	0	0	0	0	Root154
OG0001157	4.34010428980476	3.67799558232545	11.9068684780405	11.9072301568455	29.5931132056956	3313.7706498909	Root154
OG0001159	0	0	49.2150563759009	0	0	0	Root154
OG0001161	0	10.7712727768102	0	23.814460313691	0	0	Root154
OG0001162	9.82234128745287	0	0	0	0	0	Root154
OG0001163	0	0	0	0.248067294934281	0	2181.06359138273	Root154
OG0001165	10.7360474537276	0	0	10.4188263872398	0	0	Root154
OG0001166	59.8477538909919	29.6866786287697	7.9379123186937	31.2564791617194	14.7965566028478	24.1001501810247	Root154
OG0001168	31.0660096533393	32.0511043602646	127.800388330969	51.8460646412648	14.7965566028478	12.0500750905123	Root154
OG0001169	25.3553461141225	23.1188293746171	47.6274739121622	23.3183257238224	14.7965566028478	0	Root154
OG0001170	11.8781801615709	48.6020844807292	181.778192098086	13.1475666315169	0	24.1001501810247	Root154
OG0001171	21.0152418243178	12.0848426276408	0	2.97680753921137	0	0	Root154
OG0001173	82.6904080478591	53.0682219735529	69.0598371726352	33.9852194059965	14.7965566028478	24.1001501810247	Root154
OG0001175	19.4162560333371	0	162.727202533221	14.3879031061883	14.7965566028478	12.0500750905123	Root154
OG0001177	640.051169475417	858.023826562494	400.070780862162	608.261007178857	236.744905645565	337.402102534346	Root154
OG0001178	12.3350332447083	4.99156543315597	0	0.248067294934281	0	12.0500750905123	Root154
OG0001179	168.578787677679	162.882661502984	103.192860143018	202.422912666373	133.16900942563	36.150225271537	Root154
OG0001180	24.2132134062792	1.83899779116272	0	5.95361507842275	14.7965566028478	0	Root154
OG0001181	1.14213270784336	0	0	0	0	0	Root154
OG0001182	67.8426828458954	53.8563638840512	13.4944509417793	53.830603000739	14.7965566028478	36.150225271537	Root154
OG0001184	61.4467396819726	62.7886388696987	0	60.032285374096	14.7965566028478	48.2003003620494	Root154
OG0001185	3.65482466509874	13.3984124784713	30.9578580429054	0	0	0	Root154
OG0001187	0	8.93227498564752	0	0	0	0	Root154
OG0001188	22.1573745321611	27.5849668674409	61.1219248539415	29.2719408022452	29.5931132056956	12.0500750905123	Root154
OG0001189	0	0.262713970166104	0	0	0	0	Root154
OG0001193	13.0203128694143	10.245844836478	50.8026388396397	0.248067294934281	0	0	Root154
OG0001194	17.360417159219	0	57.946759926464	2.23260565440853	0	0	Root154
OG0001195	0	0	14.2882421736487	0	0	0	Root154
OG0001197	0	14.9746962994679	0	9.67462450243696	0	0	Root154
OG0001198	0	0	32.5454405066442	0	0	0	Root154
OG0001199	7.9949289549035	22.3306874641188	124.625223403491	14.8840376960569	7353.88863161536	6651.64144996282	Root154
OG0001202	0	0	0	5.2094131936199	0	0	Root154
OG0001203	3.1979715819614	29.9493925989358	174.634071011261	7.44201884802843	0	3012.51877262809	Root154
OG0001205	26.0406257388285	18.3899779116272	41.2771440572072	31.0084118667851	29.5931132056956	0	Root154
OG0001206	190.507735668272	205.179610699727	158.758246373874	242.609814445727	3388.41146205215	1650.86028740019	Root154
OG0001207	2.28426541568671	7.09327719448479	127.006597099099	3.9690767189485	0	0	Root154
OG0001208	36.3198201094187	31.2629624497663	0	20.5895854795453	29.5931132056956	12.0500750905123	Root154
OG0001209	0	7.09327719448479	0	5.45748048855418	0	0	Root154
OG0001212	0	11.2967007171425	0	19.3492490048739	29.5931132056956	0	Root154
OG0001213	0.228426541568671	0	0	5.2094131936199	0	0	Root154
OG0001214	0	0	0	0	0	0	Root154
OG0001216	60.0761804325606	18.6526918817933	407.214901948987	60.032285374096	2160.29726401578	12.0500750905123	Root154
OG0001217	0	0	0	0	0	0	Root154
OG0001219	0	7.09327719448479	0	1.98453835947425	0	0	Root154
OG0001220	7.9949289549035	0.525427940332207	0	0	0	0	Root154
OG0001221	67.6142563043267	32.3138183304307	0	54.3267375906076	14.7965566028478	36.150225271537	Root154
OG0001224	70.3553748031508	72.5090557658446	10.3192860143018	50.8537954615276	29.5931132056956	48.2003003620494	Root154
OG0001226	0	0	0	4.96134589868562	0	0	Root154
OG0001227	37.9188059003994	76.18705134817	25.4013194198198	89.5522934712755	88.7793396170868	48.2003003620494	Root154
OG0001228	22.3858010737298	137.399406396872	62.7095073176802	75.1643903650872	2041.924811193	12.0500750905123	Root154
OG0001229	0	0	25.4013194198198	0	0	0	Root154
OG0001230	99.8223986655094	205.442324669893	0	165.212818426231	44.3896698085434	48.2003003620494	Root154
OG0001231	5.02538391451077	28.8985367182714	0	7.44201884802843	0	12.0500750905123	Root154
OG0001232	0	18.1272639414611	0	13.3956339264512	0	0	Root154
OG0001233	100.507678290215	99.8313086631193	69.0598371726352	136.685079508789	59.1862264113912	132.550825995636	Root154
OG0001234	0	0	0	12.4033647467141	0	0	Root154
OG0001235	70.5838013447195	70.4073440045157	1551.06806707275	75.1643903650872	6155.36754678468	120.500750905123	Root154
OG0001236	21.7005214490238	43.8732330177393	0	26.2951332630338	14.7965566028478	12.0500750905123	Root154
OG0001237	0	7.09327719448479	134.150718185923	18.3569798251368	29.5931132056956	421.752628167932	Root154
OG0001239	0	0	0	0	0	0	Root154
OG0001242	42.2589101902042	69.6192020940174	56.3591774627252	38.4504307148136	14.7965566028478	12.0500750905123	Root154
OG0001243	0	0	0	0	0	0	Root154
OG0001244	0	5.51699337348817	19.0509895648649	0	0	0	Root154
OG0001245	25.8121991972599	13.9238404188035	0	33.7371521110622	14.7965566028478	0	Root154
OG0001246	0	0	0	0	0	0	Root154
OG0001247	0	12.8729845381391	72.2350021001126	0	0	12.0500750905123	Root154
OG0001248	25.5837726556912	33.6273881812613	34.1330229703829	45.892449562842	14.7965566028478	3410.17125061499	Root154
OG0001249	43.8578959811849	42.0342352265766	0	22.077989249151	44.3896698085434	24.1001501810247	Root154
OG0001250	0	2.88985367182714	32.5454405066442	9.92269179737124	0	0	Root154
OG0001251	221.116892238474	205.179610699727	80.1729144188063	228.469978634473	1938.34891497306	120.500750905123	Root154
OG0001253	62.588872389816	80.6531888409938	0	67.7223715170587	29.5931132056956	24.1001501810247	Root154
OG0001254	6.85279624706014	32.5765323005968	0	9.92269179737124	14.7965566028478	12.0500750905123	Root154
OG0001255	180.685394380819	364.384276620386	53.1840125352478	214.082075528285	103.575896219935	48.2003003620494	Root154
OG0001256	13.934019035689	23.9069712851154	0	28.5277389174423	29.5931132056956	12.0500750905123	Root154
OG0001259	0	0	0	0	0	0	Root154
OG0001260	0	0	56.3591774627252	0	0	0	Root154
OG0001261	0	0	0	0	0	0	Root154
OG0001262	0	5.51699337348817	0	0	0	0	Root154
OG0001263	186.167631378467	124.526421858733	126.21280586723	104.684398462267	14.7965566028478	120.500750905123	Root154
OG0001264	0	13.3984124784713	36.514396665991	29.0238735073109	0	0	Root154
OG0001266	3.42639812353007	1.31356985083052	26.9889018835586	8.68235532269984	0	0	Root154
OG0001268	2.96954504039273	9.98313086631193	0	22.8221911339539	0	0	Root154
OG0001269	14.1624455772576	8.14413307514921	15.8758246373874	0	0	0	Root154
OG0001271	90.2284839196252	29.1612506884375	38.8957703615991	21.8299219542167	2692.9733017183	1940.06208957249	Root154
OG0001274	13.2487394109829	19.9662617326239	0	1.24033647467141	0	12.0500750905123	Root154
OG0001275	0.456853083137343	32.0511043602646	3.17516492747748	7.44201884802843	14.7965566028478	5169.4822138298	Root154
OG0001277	81.7767018815844	121.37385421674	48.4212651440316	85.8312840472613	88.7793396170868	3566.82222679165	Root154
OG0001284	77.2081710502109	37.5680977337528	0	32.9929502262594	44.3896698085434	12.0500750905123	Root154
OG0001285	28.5533176960839	6.56784925415259	0	15.6282395808597	14.7965566028478	0	Root154
OG0001286	14.8477252019636	0	26.1951106516892	11.9072301568455	2086.31448100154	0	Root154
OG0001288	0	0	0	9.1784899125684	0	0	Root154
OG0001289	4.7969573729421	0	0	11.6591628619112	0	12.0500750905123	Root154
OG0001290	0	0	28.5764843472973	0	0	0	Root154
OG0001294	9.13706166274686	0.262713970166104	0	0	0	0	Root154
OG0001295	8.45178203804084	0	0	0.496134589868562	0	0	Root154
OG0001296	0	0	0	4.71327860375134	0	0	Root154
OG0001298	68.2995359290327	57.7970734365428	24.6075281879505	38.2023634198793	2012.3316979873	1373.70856031841	Root154
OG0001300	0	0	0	0	0	0	Root154
OG0001301	0	7.3559911646509	47.6274739121622	3.72100942401422	0	0	Root154
OG0001302	0	8.14413307514921	0	8.18622073283128	0	0	Root154
OG0001303	6.16751662235413	13.3984124784713	0	2.72874024427709	0	36.150225271537	Root154
OG0001304	20.5583887411804	6.56784925415259	29.3702755791667	25.0547967883624	0	0	Root154
OG0001305	48.4264268125583	47.8139425702308	0	62.5129583234388	44.3896698085434	24.1001501810247	Root154
OG0001306	50.7106922282451	111.390723350428	80.9667056506757	37.954296124945	503.082924496825	48.2003003620494	Root154
OG0001308	37.4619528172621	32.0511043602646	0	2.23260565440853	14.7965566028478	36.150225271537	Root154
OG0001310	9.5939147458842	9.98313086631193	0	12.8994993365826	14.7965566028478	0	Root154
OG0001312	0	0	0	0	0	0	Root154
OG0001313	0	0	0	0	0	0	Root154
OG0001314	11.8781801615709	0	0	2.48067294934281	0	0	Root154
OG0001316	0	0	0	15.876306875794	0	0	Root154
OG0001317	64.644711263934	62.2632109293665	23.0199457242117	29.7680753921137	29.5931132056956	12.0500750905123	Root154
OG0001318	25.5837726556912	57.2716454962106	0	60.5284199639646	0	12.0500750905123	Root154
OG0001322	0.228426541568671	5.51699337348817	0	3.9690767189485	0	0	Root154
OG0001324	19.1878294917684	68.3056322431869	0	28.5277389174423	0	12.0500750905123	Root154
OG0001325	0	11.0339867469763	0	0	0	0	Root154
OG0001326	0	0.262713970166104	0	6.94588425815987	0	0	Root154
OG0001330	0	9.19498895581362	19.8447807967342	9.67462450243696	2707.76985832115	0	Root154
OG0001331	0	0	0	0	0	0	Root154
OG0001332	0	9.72041689614583	19.0509895648649	7.69008614296272	0	0	Root154
OG0001333	0	0	0	0	0	0	Root154
OG0001334	0	0	0	0	0	0	Root154
OG0001335	0	0	0	0	0	0	Root154
OG0001336	0	0	14.2882421736487	0	0	0	Root154
OG0001337	0	0	0	0	0	0	Root154
OG0001338	10.2791943705902	0	23.0199457242117	23.814460313691	0	0	Root154
OG0001342	0	0	0	6.20168237335703	0	0	Root154
OG0001343	10.5076209121589	0	0	0	14.7965566028478	0	Root154
OG0001344	0	0	0	0	0	0	Root154
OG0001345	10.2791943705902	0	0	0	0	0	Root154
OG0001346	0	52.0173660928885	0	4.21714401388278	0	0	Root154
OG0001348	8.90863512117818	17.0764080607967	17.4634071011261	26.5432005579681	14.7965566028478	0	Root154
OG0001349	21.0152418243178	55.6953616752139	0	39.4426998945507	0	0	Root154
OG0001354	9.13706166274686	0	0	0	0	0	Root154
OG0001355	107.817327620413	108.500869678601	415.94660549955	118.824234273521	29.5931132056956	11302.9704349006	Root154
OG0001357	0	0	0	0	0	0	Root154
OG0001360	0	0	0	0	0	0	Root154
OG0001361	21.0152418243178	12.0848426276408	0	11.9072301568455	14.7965566028478	0	Root154
OG0001362	11.6497536200022	4.46613749282376	18.2571983329955	0	0	108.450675814611	Root154
OG0001363	0	3.94070955249155	24.6075281879505	0	14.7965566028478	0	Root154
OG0001364	0	19.9662617326239	0	13.3956339264512	0	12.0500750905123	Root154
OG0001365	11.4213270784336	6.04242131382038	0	11.4110955669769	14.7965566028478	0	Root154
OG0001368	0	12.3475565978069	15.082033405518	0	1745.99367913604	0	Root154
OG0001370	13.934019035689	0.262713970166104	0	9.42655720750268	0	0	Root154
OG0001371	42.2589101902042	29.9493925989358	15.082033405518	50.8537954615276	14.7965566028478	36.150225271537	Root154
OG0001373	0	0	0	0	0	0	Root154
OG0001374	498.198287161272	468.419008806163	0	388.473383867084	281.134575454108	2747.41712063682	Root154
OG0001376	0	0	0	2.48067294934281	0	0	Root154
OG0001377	24.4416399478478	5.51699337348817	0	7.938153437897	0	0	Root154
OG0001378	0.228426541568671	12.610270567973	0	0	0	0	Root154
OG0001379	0.913706166274686	16.0255521801323	0	0	14.7965566028478	0	Root154
OG0001380	34.7208343184381	8.14413307514921	0	14.6359704011226	0	0	Root154
OG0001383	8.45178203804084	9.45770292597973	8.73170355056307	15.6282395808597	0	0	Root154
OG0001384	0	0	0	10.1707590923055	0	0	Root154
OG0001386	0	3.15256764199324	0	0.992269179737125	0	0	Root154
OG0001388	59.6193273494232	51.2292241823902	50.0088476077703	51.1018627564619	14.7965566028478	36.150225271537	Root154
OG0001389	86.5736592545265	81.9667586918243	9.52549478243244	29.0238735073109	88.7793396170868	0	Root154
OG0001390	0	11.8221286574747	0	2.48067294934281	14.7965566028478	0	Root154
OG0001392	51.6243983945197	17.6018360011289	68.2660459407658	28.0316043275738	1524.04533009332	24.1001501810247	Root154
OG0001397	0.456853083137343	0	0	10.1707590923055	0	0	Root154
OG0001398	20.3299621996118	22.5934014342849	0	0	0	0	Root154
OG0001399	3.65482466509874	47.0258006597325	38.8957703615991	32.7448829313251	14.7965566028478	0	Root154
OG0001400	0	0	0	0	0	0	Root154
OG0001402	23.9847868647105	6.56784925415259	0	0	0	12.0500750905123	Root154
OG0001403	816.624886108	1179.5857260458	85.7294530418919	1214.04134140837	621.455377319608	3169.16974880475	Root154
OG0001404	0	0	0	0	0	0	Root154
OG0001405	5.71066353921679	10.5085588066441	28.5764843472973	9.1784899125684	14.7965566028478	0	Root154
OG0001408	196.903678832195	324.714467125304	154.789290214527	243.602083625464	88.7793396170868	120.500750905123	Root154
OG0001409	0	0	0	8.93042261763412	0	0	Root154
OG0001410	39.0609386082428	20.4916896729561	0	49.8615262817905	14.7965566028478	12.0500750905123	Root154
OG0001411	0	0	0	0	0	0	Root154
OG0001412	30.8375831117706	33.3646742110951	0	43.9079112033678	0	12.0500750905123	Root154
OG0001414	0	0	0	0	0	0	Root154
OG0001415	0	0.262713970166104	0	0	0	0	Root154
OG0001417	0	0	0	0	0	0	Root154
OG0001418	24.6700664894165	49.3902263912275	0	67.7223715170587	29.5931132056956	24.1001501810247	Root154
OG0001420	25.3553461141225	39.9325234652477	33.3392317385135	5.95361507842275	14.7965566028478	0	Root154
OG0001421	8.22335549647217	4.99156543315597	0	0	0	0	Root154
OG0001422	10.0507678290215	7.88141910498311	12.7006597099099	13.8917685163197	14.7965566028478	12.0500750905123	Root154
OG0001424	9.82234128745287	4.72885146298986	0	4.46521130881706	0	0	Root154
OG0001426	29.6954504039273	0	14.2882421736487	20.3415181846111	0	12.0500750905123	Root154
OG0001428	0	8.14413307514921	0	8.18622073283128	0	0	Root154
OG0001430	3.1979715819614	6.83056322431869	0	0	14.7965566028478	0	Root154
OG0001432	16.9035640760817	3.94070955249155	0	0	14.7965566028478	0	Root154
OG0001433	111.472152285512	74.8734814973395	44.4523089846847	53.0864011159362	0	0	Root154
OG0001436	4.34010428980476	0	0	0	14.7965566028478	0	Root154
OG0001439	6.3959431639228	0	0	13.3956339264512	0	12.0500750905123	Root154
OG0001441	0	0	18.2571983329955	0	0	0	Root154
OG0001442	28.5533176960839	18.1272639414611	8.73170355056307	24.3105949035596	14.7965566028478	12.0500750905123	Root154
OG0001443	7349.85240151357	6689.22310836933	1724.90834685214	7246.78988691515	11482.1279238099	15134.8943136835	Root154
OG0001444	3.1979715819614	2.62713970166104	0	0	0	0	Root154
OG0001447	0	0	0	0	0	0	Root154
OG0001452	239.391015563968	211.484745983713	95.2549478243244	383.512037968399	369.913915071195	3265.57034952885	Root154
OG0001453	809.315236777803	802.065750917114	69.0598371726352	807.707112306019	281.134575454108	3675.27290260627	Root154
OG0001455	63.7310050976593	28.3731087779392	19.0509895648649	51.1018627564619	14.7965566028478	36.150225271537	Root154
OG0001456	9.82234128745287	31.2629624497663	0	8.18622073283128	0	1373.70856031841	Root154
OG0001457	0	0.262713970166104	0	0	0	0	Root154
OG0001458	0	7.88141910498311	39.6895615934685	0	0	0	Root154
OG0001459	101.192957914921	40.720665375746	31.7516492747748	42.9156420236306	14.7965566028478	0	Root154
OG0001461	0	3.67799558232545	0	0	0	0	Root154
OG0001463	0	0	0	0	0	0	Root154
OG0001464	0	0	0	0	0	0	Root154
OG0001465	0	0	19.8447807967342	0	0	0	Root154
OG0001466	0	0	0	0	0	0	Root154
OG0001468	12.1066067031396	8.93227498564752	0	0	0	0	Root154
OG0001470	1345.43232983947	1418.65543889696	812.842221434235	1192.45948674909	5829.84330152203	7820.49873374251	Root154
OG0001471	237.792029772987	128.992559351557	84.9356618100226	236.656199367304	2411.83872626419	108.450675814611	Root154
OG0001472	10.0507678290215	8.66956101548142	0	10.1707590923055	0	0	Root154
OG0001473	8.22335549647217	2.62713970166104	0	0.248067294934281	0	12.0500750905123	Root154
OG0001474	26.7259053635346	47.8139425702308	47.6274739121622	9.67462450243696	14.7965566028478	0	Root154
OG0001475	54.8223699764811	33.6273881812613	68.2660459407658	26.5432005579681	0	0	Root154
OG0001479	34.4924077768694	17.3391220309628	0	21.3337873643482	14.7965566028478	0	Root154
OG0001481	0	7.618705134817	73.028793331982	0.248067294934281	0	0	Root154
OG0001483	0	5.77970734365428	0	10.9149609771084	0	0	Root154
OG0001484	0	3.67799558232545	0	0	0	0	Root154
OG0001486	0	0	16.6696158692568	14.6359704011226	0	0	Root154
OG0001487	0	0	0	0	0	0	Root154
OG0001489	0	30.2121065691019	0	16.6205087605968	0	0	Root154
OG0001493	0	0	0	11.9072301568455	0	0	Root154
OG0001495	23.2995072400045	6.30513528398648	42.0709352890766	42.1714401388278	14.7965566028478	2217.21381665427	Root154
OG0001497	13.934019035689	24.4323992254476	1.58758246373874	59.5361507842275	0	0	Root154
OG0001500	8.90863512117818	2.10171176132883	33.3392317385135	0	0	0	Root154
OG0001502	0	24.6951131956137	0	2.48067294934281	0	0	Root154
OG0001503	0	0	0	0	0	0	Root154
OG0001504	0	0	85.7294530418919	0.744201884802843	0	0	Root154
OG0001505	210.152418243178	249.315557687632	73.8225845638514	203.167114551176	133.16900942563	108.450675814611	Root154
OG0001506	1.37055924941203	0	0	8.93042261763412	0	0	Root154
OG0001507	91.3706166274686	106.399157917272	1.58758246373874	4.71327860375134	59.1862264113912	168.701051267173	Root154
OG0001509	54.1370903517751	17.6018360011289	17.4634071011261	11.9072301568455	0	0	Root154
OG0001511	0	7.09327719448479	0	0	0	12.0500750905123	Root154
OG0001512	21.7005214490238	7.618705134817	0	4.71327860375134	0	0	Root154
OG0001514	32.2081423611827	31.5256764199324	26.9889018835586	10.9149609771084	14.7965566028478	0	Root154
OG0001515	11.8781801615709	20.4916896729561	0	49.6134589868562	0	12.0500750905123	Root154
OG0001518	0	0	0	4.21714401388278	14.7965566028478	1180.90735887021	Root154
OG0001521	43.6294694396162	20.7544036431222	188.92231318491	39.1946325996164	0	0	Root154
OG0001523	68.9848155537388	48.6020844807292	26.1951106516892	53.5825357058047	59.1862264113912	24.1001501810247	Root154
OG0001524	0	0	23.8137369560811	0	0	0	Root154
OG0001525	1625.9401228858	1492.7407784838	410.390066876464	1873.65227863863	5977.80886755051	7736.14820810893	Root154
OG0001526	0	0	15.082033405518	3.22487483414566	0	0	Root154
OG0001527	16.675137534513	0	0	0.496134589868562	0	0	Root154
OG0001531	8.45178203804084	8.66956101548142	0	0	0	0	Root154
OG0001532	0	5.51699337348817	0	22.5741238390196	0	12.0500750905123	Root154
OG0001533	0.913706166274686	0.262713970166104	68.2660459407658	3.9690767189485	0	0	Root154
OG0001534	9.82234128745287	0	0	2.23260565440853	0	0	Root154
OG0001538	7.30964933019748	25.483255106112	26.1951106516892	0	0	24.1001501810247	Root154
OG0001539	16.4467109929443	0.525427940332207	36.514396665991	11.9072301568455	0	0	Root154
OG0001540	0	9.72041689614583	0	7.938153437897	0	0	Root154
OG0001541	46.8274410215776	68.3056322431869	127.006597099099	66.7301023373216	0	24.1001501810247	Root154
OG0001544	1.14213270784336	12.3475565978069	42.864726520946	26.7912678529024	44.3896698085434	0	Root154
OG0001545	76.2944648839362	101.14487851395	0	38.2023634198793	118.372452822782	12.0500750905123	Root154
OG0001546	0.228426541568671	0	0	0	0	0	Root154
OG0001549	0	0.262713970166104	0	0	0	0	Root154
OG0001550	0	0	0	0.248067294934281	0	0	Root154
OG0001555	76.2944648839362	103.772018215611	50.0088476077703	79.8776689688385	29.5931132056956	24.1001501810247	Root154
OG0001559	0	0	5.55653862308559	8.43428802776556	0	0	Root154
OG0001560	210.152418243178	259.035974583778	30.164066811036	374.33354805583	118.372452822782	120.500750905123	Root154
OG0001561	2.05583887411804	17.0764080607967	0	11.6591628619112	0	0	Root154
OG0001562	2.51269195725539	12.3475565978069	27.7826931154279	8.68235532269984	14.7965566028478	0	Root154
OG0001563	9.13706166274686	0.262713970166104	0	0.248067294934281	0	0	Root154
OG0001565	19.6446825749057	25.483255106112	44.4523089846847	7.44201884802843	14.7965566028478	12.0500750905123	Root154
OG0001566	33.1218485274574	57.7970734365428	107.955607534234	29.5200080971795	29.5931132056956	12.0500750905123	Root154
OG0001569	0	2.88985367182714	0	10.4188263872398	0	0	Root154
OG0001570	133.172673734535	88.5346079459769	188.92231318491	137.92541598346	44.3896698085434	24.1001501810247	Root154
OG0001571	74.4670525513869	76.18705134817	109.543189997973	43.1637093185649	29.5931132056956	12.0500750905123	Root154
OG0001572	21.2436683658864	17.3391220309628	0	8.68235532269984	0	0	Root154
OG0001573	30.1523034870646	4.20342352265766	0	58.2958143095561	0	24.1001501810247	Root154
OG0001575	0	0	20.6385720286036	0	3003.7009903781	12.0500750905123	Root154
OG0001576	23.7563603231418	6.30513528398648	0	0	0	0	Root154
OG0001585	0.685279624706014	5.51699337348817	3.96895615934685	0	0	0	Root154
OG0001587	20.7868152827491	0.262713970166104	46.0398914484234	13.1475666315169	0	0	Root154
OG0001591	0	0.262713970166104	0	7.938153437897	0	0	Root154
OG0001592	113.756417701198	66.4666344520242	30.9578580429054	56.5593432450161	44.3896698085434	12.0500750905123	Root154
OG0001593	29.0101707792213	11.5594146873086	73.8225845638514	52.3421992311333	0	12.0500750905123	Root154
OG0001594	0	0	0	10.6668936821741	0	0	Root154
OG0001596	0	0	0	0	0	0	Root154
OG0001597	0	0	0	0	0	0	Root154
OG0001598	0	3.94070955249155	0	15.6282395808597	0	24.1001501810247	Root154
OG0001599	6.3959431639228	4.72885146298986	0	13.6437012213855	29.5931132056956	12.0500750905123	Root154
OG0001601	93.1980289600179	165.772515174811	79.379123186937	219.04342142697	88.7793396170868	4374.17725785598	Root154
OG0001602	0	0	0	0	0	0	Root154
OG0001603	0	0	0	0	0	0	Root154
OG0001606	0	0	0	6.20168237335703	0	0	Root154
OG0001608	0	0.262713970166104	50.0088476077703	7.938153437897	0	0	Root154
OG0001610	17.360417159219	6.04242131382038	55.5653862308559	3.47294212907994	0	12.0500750905123	Root154
OG0001612	10.0507678290215	23.6442573149493	23.0199457242117	9.67462450243696	14.7965566028478	12.0500750905123	Root154
OG0001613	0	0	0	0	0	0	Root154
OG0001615	0	0	13.4944509417793	0	0	0	Root154
OG0001616	0	0.262713970166104	26.1951106516892	14.3879031061883	0	0	Root154
OG0001617	7.08122278862881	0	29.3702755791667	0	0	0	Root154
OG0001618	0.685279624706014	9.98313086631193	0	6.94588425815987	0	0	Root154
OG0001620	7.9949289549035	0.525427940332207	0	7.69008614296272	0	0	Root154
OG0001624	0.456853083137343	0	0	4.71327860375134	0	0	Root154
OG0001626	0	0	0	0	0	0	Root154
OG0001627	15.989857909807	18.1272639414611	26.1951106516892	20.3415181846111	14.7965566028478	4000.6249300501	Root154
OG0001629	73.0964933019748	26.2713970166104	273.857974994933	34.7294212907994	7087.5506127641	12.0500750905123	Root154
OG0001630	66.7005501380521	23.9069712851154	43.6585177528153	20.5895854795453	29.5931132056956	12.0500750905123	Root154
OG0001632	9.5939147458842	3.67799558232545	53.1840125352478	7.44201884802843	0	0	Root154
OG0001633	0.228426541568671	0	0	0	0	0	Root154
OG0001636	0	0	0	0	0	0	Root154
OG0001637	0	9.19498895581362	0	0	0	0	Root154
OG0001638	9.36548820431553	4.72885146298986	82.5542881144144	0	0	12.0500750905123	Root154
OG0001639	252.411328433382	272.697101032415	30.9578580429054	268.160745823958	88.7793396170868	120.500750905123	Root154
OG0001643	41.5736305654982	36.5172418530884	114.305937389189	106.420869526807	29.5931132056956	24.1001501810247	Root154
OG0001644	0	0	0	0	0	0	Root154
OG0001645	0.228426541568671	0	0	0	0	0	Root154
OG0001647	46.3705879384403	40.720665375746	52.3902213033784	56.8074105399504	59.1862264113912	253.051576900759	Root154
OG0001648	0	0	0	9.42655720750268	0	0	Root154
OG0001649	0	4.20342352265766	0	0.248067294934281	14.7965566028478	0	Root154
OG0001650	5.93909008078546	16.8136940906306	0	10.1707590923055	0	0	Root154
OG0001651	0	0	0	21.3337873643482	0	12.0500750905123	Root154
OG0001654	0	15.237410269634	0	12.6514320416483	0	12.0500750905123	Root154
OG0001656	7.30964933019748	5.25427940332207	0	15.6282395808597	0	0	Root154
OG0001657	14.3908721188263	9.72041689614583	25.4013194198198	0.248067294934281	14.7965566028478	0	Root154
OG0001658	11.8781801615709	14.7119823293018	0	24.3105949035596	0	0	Root154
OG0001659	0.685279624706014	8.66956101548142	0	8.68235532269984	0	0	Root154
OG0001662	27.6396115298092	23.1188293746171	0	14.6359704011226	0	0	Root154
OG0001663	0	0	0	0	0	0	Root154
OG0001668	6.62436970549147	0	0	0	0	0	Root154
OG0001670	3.88325120666741	26.5341109867765	7.14412108682433	50.8537954615276	0	0	Root154
OG0001673	7.76650241333483	4.20342352265766	0	25.3028640832967	0	12.0500750905123	Root154
OG0001674	0	0	0	0	0	0	Root154
OG0001676	0.685279624706014	0	0	0	0	12.0500750905123	Root154
OG0001677	7.30964933019748	1.57628382099662	0	2.72874024427709	14.7965566028478	0	Root154
OG0001678	11.4213270784336	2.36442573149493	29.3702755791667	19.1011817099396	29.5931132056956	0	Root154
OG0001679	4.56853083137343	8.93227498564752	33.3392317385135	2.48067294934281	0	0	Root154
OG0001681	18.5025498670624	0	64.2970897814189	0	0	0	Root154
OG0001682	24.8984930309852	0	0	13.6437012213855	14.7965566028478	12.0500750905123	Root154
OG0001683	0	1.83899779116272	0	7.69008614296272	0	0	Root154
OG0001684	28.0964646129466	6.83056322431869	89.6984092012388	17.1166433504654	0	0	Root154
OG0001687	0	0	0	0	0	0	Root154
OG0001689	16.9035640760817	0	0	8.18622073283128	0	0	Root154
OG0001690	62.588872389816	24.6951131956137	0	20.5895854795453	14.7965566028478	12.0500750905123	Root154
OG0001692	0	0	0	0	0	0	Root154
OG0001694	16.9035640760817	8.40684704531531	0	0.248067294934281	14.7965566028478	0	Root154
OG0001695	24.2132134062792	0	15.8758246373874	0.496134589868562	0	12.0500750905123	Root154
OG0001696	0	0	0	0	0	0	Root154
OG0001697	0	0	0	0	0	0	Root154
OG0001698	3.65482466509874	4.20342352265766	56.3591774627252	11.9072301568455	355.117358468347	0	Root154
OG0001699	0	0	0	0	0	0	Root154
OG0001700	0	0	37.3081878978604	13.8917685163197	0	0	Root154
OG0001702	18.5025498670624	4.99156543315597	0	9.92269179737124	0	0	Root154
OG0001705	0	16.5509801204645	19.0509895648649	15.876306875794	0	0	Root154
OG0001706	237.792029772987	99.3058807227871	71.4412108682433	197.957701357556	4335.39108463441	4603.12868457572	Root154
OG0001707	44.0863225227536	0	208.767093981644	8.93042261763412	14.7965566028478	1024.25638269355	Root154
OG0001708	0	0	0	0	0	0	Root154
OG0001710	103.020370247471	50.9665102122241	23.8137369560811	11.9072301568455	59.1862264113912	36.150225271537	Root154
OG0001712	0	0	14.2882421736487	4.21714401388278	0	0	Root154
OG0001716	0.228426541568671	11.5594146873086	0	11.6591628619112	0	0	Root154
OG0001717	47.969573729421	12.610270567973	0	39.9388344844193	29.5931132056956	0	Root154
OG0001718	11.8781801615709	55.95807564538	6.35032985495496	16.8685760555311	0	0	Root154
OG0001720	0	0	0	0	0	0	Root154
OG0001721	0	0.525427940332207	0	3.72100942401422	0	0	Root154
OG0001724	0	0	0	0	0	0	Root154
OG0001725	13.934019035689	25.7459690762781	0	0	0	0	Root154
OG0001726	20.7868152827491	20.4916896729561	36.514396665991	23.814460313691	0	36.150225271537	Root154
OG0001727	40.2030713160862	81.9667586918243	24.6075281879505	63.0090929133074	88.7793396170868	12.0500750905123	Root154
OG0001729	0	12.3475565978069	0	9.42655720750268	118.372452822782	0	Root154
OG0001730	0	17.864549971295	17.4634071011261	6.69781696322559	118.372452822782	0	Root154
OG0001732	0	6.83056322431869	31.7516492747748	0.248067294934281	0	0	Root154
OG0001735	0	0	19.8447807967342	0	0	0	Root154
OG0001736	16.2182844513757	4.20342352265766	0	2.48067294934281	0	36.150225271537	Root154
OG0001739	114.213270784336	29.4239646586036	0	109.397677066018	59.1862264113912	36.150225271537	Root154
OG0001740	27.6396115298092	32.0511043602646	0	29.2719408022452	0	12.0500750905123	Root154
OG0001741	28.3248911545153	0.525427940332207	0	0	0	0	Root154
OG0001742	3.88325120666741	0	0	0	0	0	Root154
OG0001744	32.4365689027513	12.610270567973	0	0.248067294934281	0	0	Root154
OG0001748	19.8731091164744	6.30513528398648	0	7.938153437897	0	12.0500750905123	Root154
OG0001753	21.7005214490238	31.7883903900985	0	12.1552974517798	0	0	Root154
OG0001755	42.4873367317729	44.3986609580715	115.099728621059	19.1011817099396	0	3241.47019934782	Root154
OG0001757	282.106778837309	157.891096069828	67.4722547088964	161.491809002217	59.1862264113912	60.2503754525617	Root154
OG0001761	60.7614600572666	127.153561560394	84.1418705781532	49.6134589868562	1982.73858478161	0	Root154
OG0001763	55.9645026843245	10.5085588066441	1.58758246373874	16.8685760555311	0	0	Root154
OG0001764	0	0	38.8957703615991	0	0	0	Root154
OG0001765	16.4467109929443	4.20342352265766	31.7516492747748	0.248067294934281	0	0	Root154
OG0001766	0	0	0	17.612777940334	0	0	Root154
OG0001767	10.5076209121589	0	0	0	0	0	Root154
OG0001771	0	0	0	0	1731.19712253319	0	Root154
OG0001772	0	0	0	10.4188263872398	0	0	Root154
OG0001774	21.0152418243178	0	9.52549478243244	8.18622073283128	0	12.0500750905123	Root154
OG0001775	10.5076209121589	0	0	0	0	0	Root154
OG0001776	8.45178203804084	8.40684704531531	0	0	0	12.0500750905123	Root154
OG0001782	0.685279624706014	0	24.6075281879505	0	0	0	Root154
OG0001783	33.8071281521634	7.88141910498311	11.9068684780405	0	14.7965566028478	12.0500750905123	Root154
OG0001787	80.4061426321723	7.09327719448479	26.1951106516892	5.95361507842275	0	0	Root154
OG0001789	0	7.3559911646509	57.946759926464	0	0	0	Root154
OG0001791	0	7.618705134817	0	0	0	0	Root154
OG0001793	21.4720949074551	71.9836278255124	61.1219248539415	27.5354697377052	473.48981129113	0	Root154
OG0001794	0	9.45770292597973	0	0	0	0	Root154
OG0001797	0	0	0	0	0	0	Root154
OG0001798	28.5533176960839	23.3815433447832	34.1330229703829	19.5973162998082	44.3896698085434	12.0500750905123	Root154
OG0001799	58.4771946415799	29.4239646586036	135.738300649662	36.217825060405	1967.94202817876	48.2003003620494	Root154
OG0001800	0	0	0	6.20168237335703	0	0	Root154
OG0001801	0.228426541568671	0	0	15.876306875794	0	0	Root154
OG0001802	11.4213270784336	16.2882661502984	0	37.2100942401422	14.7965566028478	12.0500750905123	Root154
OG0001805	13.4771659525516	9.72041689614583	73.8225845638514	0.744201884802843	29.5931132056956	4084.97545568369	Root154
OG0001806	0	0.262713970166104	0	0	0	0	Root154
OG0001808	19.6446825749057	15.237410269634	92.8735741287163	17.612777940334	0	0	Root154
OG0001809	18.9594029501997	0.788141910498311	0	4.71327860375134	0	12.0500750905123	Root154
OG0001811	69.8985217200134	39.1443815547494	76.9977494913289	44.6521130881706	0	48.2003003620494	Root154
OG0001812	18.2741233254937	23.1188293746171	0	13.3956339264512	0	12.0500750905123	Root154
OG0001813	0	0	0	0	0	0	Root154
OG0001814	41.8020571070669	33.101960240929	0	15.6282395808597	0	0	Root154
OG0001815	1.5989857909807	5.25427940332207	21.432363260473	5.95361507842275	3107.27688659804	12.0500750905123	Root154
OG0001816	12.1066067031396	0	0	0	0	0	Root154
OG0001817	32.2081423611827	35.466385972424	38.1019791297297	0	0	12.0500750905123	Root154
OG0001818	7.08122278862881	8.14413307514921	0	0	0	0	Root154
OG0001819	0	23.1188293746171	0	31.2564791617194	0	0	Root154
OG0001824	0	0	32.5454405066442	0	0	0	Root154
OG0001825	0	0	0	0	0	0	Root154
OG0001829	0	4.72885146298986	0.79379123186937	0	0	0	Root154
OG0001835	49.5685595204017	32.0511043602646	84.1418705781532	52.094131936199	2811.34575454108	0	Root154
OG0001836	116.725962741591	206.755894520723	86.5232442737613	185.554336610842	3950.68061296036	48.2003003620494	Root154
OG0001838	32.66499544432	39.6698094950816	0	5.95361507842275	0	36.150225271537	Root154
OG0001839	10.7360474537276	27.3222528972748	19.8447807967342	0	0	0	Root154
OG0001840	0	0	0	0	0	0	Root154
OG0001842	0	0	0	4.71327860375134	0	0	Root154
OG0001843	43.8578959811849	23.3815433447832	9.52549478243244	85.3351494573927	0	24.1001501810247	Root154
OG0001844	0	0	22.2261544923424	0	0	0	Root154
OG0001847	0	0	15.082033405518	0	0	0	Root154
OG0001848	0	0	26.9889018835586	0	0	0	Root154
OG0001850	16.2182844513757	9.19498895581362	29.3702755791667	4.96134589868562	14.7965566028478	0	Root154
OG0001851	28.5533176960839	13.1356985083052	0	2.48067294934281	44.3896698085434	12.0500750905123	Root154
OG0001858	0	2.36442573149493	35.7206054341216	0.992269179737125	0	0	Root154
OG0001862	196.903678832195	234.60357535833	0	106.917004116675	88.7793396170868	36.150225271537	Root154
OG0001867	13.4771659525516	3.94070955249155	4.76274739121622	0	29.5931132056956	0	Root154
OG0001869	36.7766731925561	2.36442573149493	0	38.4504307148136	14.7965566028478	0	Root154
OG0001870	0	2.10171176132883	0	0	0	0	Root154
OG0001871	55.5076496011871	6.30513528398648	79.379123186937	37.954296124945	0	0	Root154
OG0001873	0	4.72885146298986	0	0	0	12.0500750905123	Root154
OG0001875	34.2639812353007	34.4155300917596	0	19.1011817099396	0	24.1001501810247	Root154
OG0001878	16.675137534513	16.8136940906306	24.6075281879505	0.248067294934281	14.7965566028478	0	Root154
OG0001879	13.2487394109829	16.0255521801323	156.376872678266	34.9774885857336	0	0	Root154
OG0001880	0.685279624706014	1.57628382099662	0	10.4188263872398	0	0	Root154
OG0001881	19.1878294917684	0	0	0	0	0	Root154
OG0001885	16.4467109929443	19.1781198221256	0	15.3801722859254	0	0	Root154
OG0001886	9.5939147458842	12.8729845381391	0	0	0	0	Root154
OG0001887	68.5279624706014	99.3058807227871	0	48.3731225121848	1479.65566028478	0	Root154
OG0001888	21.0152418243178	28.6358227481053	23.8137369560811	0	14.7965566028478	0	Root154
OG0001890	24.6700664894165	7.3559911646509	74.6163757957208	34.2332867009308	0	12.0500750905123	Root154
OG0001891	0	11.0339867469763	0	0	0	0	Root154
OG0001897	0	9.19498895581362	69.8536284045045	0	0	0	Root154
OG0001898	11.4213270784336	7.09327719448479	0	0	0	0	Root154
OG0001899	0	7.88141910498311	0	0.496134589868562	0	0	Root154
OG0001900	0	8.40684704531531	0	13.3956339264512	29.5931132056956	0	Root154
OG0001902	0	0	0	0.248067294934281	0	0	Root154
OG0001903	0	8.93227498564752	0	0	0	0	Root154
OG0001905	0	0	0	0	0	0	Root154
OG0001906	79.0355833827603	75.3989094376717	145.263795432095	12.4033647467141	73.982783014239	60.2503754525617	Root154
OG0001908	8.90863512117818	0	0	23.0702584288881	0	0	Root154
OG0001909	25.1269195725539	36.7799558232545	0	17.8608452352682	14.7965566028478	12.0500750905123	Root154
OG0001910	0.228426541568671	0	222.261544923424	11.1630282720427	0	12.0500750905123	Root154
OG0001911	14.8477252019636	0.525427940332207	0	13.6437012213855	0	0	Root154
OG0001912	0.228426541568671	5.25427940332207	32.5454405066442	5.2094131936199	0	0	Root154
OG0001913	10.7360474537276	0	0	0	0	0	Root154
OG0001915	0	0.788141910498311	0	7.69008614296272	0	0	Root154
OG0001917	7.76650241333483	13.1356985083052	0	0	0	0	Root154
OG0001918	0	6.83056322431869	0	6.94588425815987	0	0	Root154
OG0001919	37.2335262756934	7.618705134817	57.946759926464	0	29.5931132056956	12.0500750905123	Root154
OG0001920	29.2385973207899	2.88985367182714	46.0398914484234	46.6366514476449	14.7965566028478	3964.47470477856	Root154
OG0001921	31.7512892780453	33.101960240929	3.17516492747748	9.1784899125684	0	0	Root154
OG0001926	13.7055924941203	5.25427940332207	15.082033405518	4.96134589868562	0	12.0500750905123	Root154
OG0001929	9.36548820431553	18.1272639414611	0	29.2719408022452	0	24.1001501810247	Root154
OG0001938	1.14213270784336	11.2967007171425	38.1019791297297	0.248067294934281	0	0	Root154
OG0001939	8.90863512117818	17.6018360011289	39.6895615934685	19.5973162998082	0	0	Root154
OG0001940	0	0	18.2571983329955	0	0	0	Root154
OG0001944	11.4213270784336	8.14413307514921	16.6696158692568	27.7835370326395	0	12.0500750905123	Root154
OG0001945	0	16.0255521801323	0	0	0	0	Root154
OG0001946	0	0	0	0	0	0	Root154
OG0001950	0	0	0	7.938153437897	0	0	Root154
OG0001951	21.0152418243178	40.9833793459121	0	27.7835370326395	0	24.1001501810247	Root154
OG0001958	0	31.5256764199324	146.851377895833	26.2951332630338	0	2940.21832208501	Root154
OG0001959	0	2.88985367182714	0	10.9149609771084	14.7965566028478	0	Root154
OG0001963	0	12.8729845381391	0	0	0	0	Root154
OG0001964	0	13.3984124784713	9.52549478243244	0	0	0	Root154
OG0001966	0	0.262713970166104	14.2882421736487	0	0	0	Root154
OG0001967	0	4.20342352265766	55.5653862308559	0	0	0	Root154
OG0001970	11.8781801615709	0	0	15.6282395808597	0	0	Root154
OG0001974	34.7208343184381	15.5001242398001	60.3281336220721	55.8151413602133	0	132.550825995636	Root154
OG0001976	38.1472324419681	50.703796242058	0.79379123186937	98.7307833838439	29.5931132056956	12.0500750905123	Root154
OG0001981	4.34010428980476	0	0	0	0	12.0500750905123	Root154
OG0001983	27.1827584466719	17.0764080607967	19.8447807967342	33.7371521110622	29.5931132056956	0	Root154
OG0001985	18.7309764086311	15.237410269634	0	13.1475666315169	0	0	Root154
OG0001991	0	6.83056322431869	0	0	0	0	Root154
OG0001992	0	0	3.96895615934685	0	0	0	Root154
OG0001993	28.0964646129466	19.9662617326239	0	58.2958143095561	1864.36613195882	12.0500750905123	Root154
OG0001997	20.7868152827491	16.0255521801323	0	22.5741238390196	0	0	Root154
OG0002001	0.228426541568671	0	0	0	0	0	Root154
OG0002006	17.5888437007877	17.6018360011289	0	26.7912678529024	2308.26283004426	12.0500750905123	Root154
OG0002007	87.2589388792325	59.1106432873733	0	36.217825060405	29.5931132056956	12.0500750905123	Root154
OG0002010	5.71066353921679	4.46613749282376	19.0509895648649	1.48840376960569	0	0	Root154
OG0002012	50.9391187698137	38.3562396442511	23.0199457242117	23.3183257238224	59.1862264113912	0	Root154
OG0002014	0	3.67799558232545	16.6696158692568	8.18622073283128	14.7965566028478	0	Root154
OG0002016	11.1929005368649	2.88985367182714	0	14.3879031061883	29.5931132056956	0	Root154
OG0002017	0	0	51.596430071509	0	0	0	Root154
OG0002018	0	0	0	8.93042261763412	0	0	Root154
OG0002021	15.5330048266697	0	0	21.0857200694139	14.7965566028478	0	Root154
OG0002025	107.588901078844	68.568346213353	1147.02833005124	67.4743042221245	3832.30816013758	7097.49422831177	Root154
OG0002026	0	0	28.5764843472973	0	813.810613156629	0	Root154
OG0002029	0.685279624706014	0	0	20.8376527744796	0	0	Root154
OG0002030	47.284294104715	87.2210380951464	61.1219248539415	113.118686490032	29.5931132056956	24.1001501810247	Root154
OG0002032	0	10.7712727768102	0	9.67462450243696	0	0	Root154
OG0002033	10.0507678290215	16.8136940906306	11.1130772461712	0	0	0	Root154
OG0002036	14.619298660395	18.1272639414611	0	14.139835811254	0	0	Root154
OG0002037	12.7918863278456	7.618705134817	46.8336826802928	0	14.7965566028478	0	Root154
OG0002041	31.0660096533393	20.4916896729561	0	5.70554778348847	14.7965566028478	0	Root154
OG0002042	0	28.1103948077731	0	0	2663.3801885126	12.0500750905123	Root154
OG0002043	0	0	0	0	0	0	Root154
OG0002046	13.4771659525516	4.20342352265766	0	0	0	0	Root154
OG0002050	0	0	0	0	0	0	Root154
OG0002053	0	6.30513528398648	0	0	0	0	Root154
OG0002059	32.2081423611827	0.262713970166104	0	0	0	0	Root154
OG0002061	0	6.04242131382038	0	0	0	0	Root154
OG0002064	21.2436683658864	7.3559911646509	15.082033405518	10.6668936821741	162.762122631326	12.0500750905123	Root154
OG0002068	0	0	39.6895615934685	0	0	0	Root154
OG0002072	84.5178203804084	16.8136940906306	18.2571983329955	41.6753055489592	14.7965566028478	48.2003003620494	Root154
OG0002076	9.5939147458842	11.8221286574747	0	7.938153437897	0	0	Root154
OG0002077	11.8781801615709	8.66956101548142	0	0	0	951.955932150475	Root154
OG0002078	0	0	0	0	0	0	Root154
OG0002085	0	0.525427940332207	19.8447807967342	9.92269179737124	0	0	Root154
OG0002089	37.9188059003994	34.1528161215935	0	23.814460313691	14.7965566028478	36.150225271537	Root154
OG0002090	0	7.3559911646509	110.336981229842	2.48067294934281	0	0	Root154
OG0002091	0	0	0	0	0	0	Root154
OG0002094	126.319877487475	113.229721141591	0	225.245103800327	59.1862264113912	60.2503754525617	Root154
OG0002104	82.4619815062904	78.5514770796649	23.8137369560811	78.1411979042986	29.5931132056956	48.2003003620494	Root154
OG0002107	62.588872389816	107.975441738269	112.71835492545	88.8080915864726	29.5931132056956	60.2503754525617	Root154
OG0002108	0	9.72041689614583	0	9.1784899125684	0	0	Root154
OG0002111	11.1929005368649	12.3475565978069	0	10.6668936821741	0	0	Root154
OG0002112	87.2589388792325	27.0595389271087	38.1019791297297	20.3415181846111	1598.02811310756	0	Root154
OG0002115	0.228426541568671	0	0	0	0	0	Root154
OG0002116	0	5.25427940332207	0	0	0	0	Root154
OG0002123	0	0	65.0908810132883	0	0	0	Root154
OG0002126	0	0	0	0	0	0	Root154
OG0002127	46.599014480009	6.83056322431869	122.243849707883	20.5895854795453	44.3896698085434	3807.8237286019	Root154
OG0002128	0	6.04242131382038	0.79379123186937	0	0	0	Root154
OG0002131	0	0	238.137369560811	0	0	0	Root154
OG0002134	15.0761517435323	22.3306874641188	0	26.7912678529024	14.7965566028478	12.0500750905123	Root154
OG0002137	0	5.77970734365428	0	0	0	0	Root154
OG0002142	265.660067844365	232.764577567168	239.72495202455	359.449510359773	192.355235837021	120.500750905123	Root154
OG0002143	36.0913935678501	130.043415232221	24.6075281879505	112.870619195098	29.5931132056956	48.2003003620494	Root154
OG0002144	81.0914222568783	82.7549006023226	377.84462636982	27.2874024427709	1612.82466971041	3530.67200152012	Root154
OG0002145	4.56853083137343	14.9746962994679	0	0.248067294934281	0	0	Root154
OG0002150	37.6903793588308	1.05085588066441	0	0	0	24.1001501810247	Root154
OG0002152	0	0	0	0	0	0	Root154
OG0002153	0	0	0	0	0	0	Root154
OG0002154	20.5583887411804	37.0426697934206	25.4013194198198	19.8453835947425	0	0	Root154
OG0002157	0	0	0	0	0	0	Root154
OG0002158	0	3.67799558232545	42.0709352890766	0	0	0	Root154
OG0002159	0	14.9746962994679	26.9889018835586	14.8840376960569	0	0	Root154
OG0002163	0	0	0	11.6591628619112	14.7965566028478	0	Root154
OG0002165	0.685279624706014	9.98313086631193	23.0199457242117	5.45748048855418	0	0	Root154
OG0002166	11.4213270784336	1.83899779116272	0	19.8453835947425	0	0	Root154
OG0002170	0	0	0	3.9690767189485	0	0	Root154
OG0002171	57.1066353921678	80.3904748708277	0	17.3647106453997	0	12.0500750905123	Root154
OG0002172	0	46.5003727194003	175.427862243131	19.1011817099396	1553.63844329902	4783.8798109334	Root154
OG0002174	9.13706166274686	0	0	0	0	0	Root154
OG0002175	0	7.3559911646509	0	0	0	0	Root154
OG0002177	0	10.7712727768102	84.1418705781532	0.248067294934281	0	0	Root154
OG0002179	57.1066353921678	22.3306874641188	0	26.5432005579681	14.7965566028478	12.0500750905123	Root154
OG0002185	31.979715819614	20.22897570279	0	7.19395155309415	14.7965566028478	0	Root154
OG0002186	16.2182844513757	42.8223771370749	109.543189997973	49.8615262817905	29.5931132056956	12.0500750905123	Root154
OG0002190	44.3147490643222	34.6782440619257	38.8957703615991	20.3415181846111	29.5931132056956	0	Root154
OG0002194	19.6446825749057	47.8139425702308	36.514396665991	35.7216904705365	3373.6149054493	24.1001501810247	Root154
OG0002196	53.2233841855004	43.6105190475732	175.427862243131	63.505227503176	2500.61806588128	3048.66899789962	Root154
OG0002202	0	0	0	0	0	0	Root154
OG0002209	8.68020857960951	0	0	5.45748048855418	0	0	Root154
OG0002213	0	5.77970734365428	11.1130772461712	6.94588425815987	0	0	Root154
OG0002215	6.85279624706014	17.864549971295	0	0	0	0	Root154
OG0002219	0	0	0	0	0	0	Root154
OG0002220	6.16751662235413	11.0339867469763	0	28.5277389174423	14.7965566028478	0	Root154
OG0002221	16.9035640760817	18.1272639414611	0	6.69781696322559	0	0	Root154
OG0002222	83.6041142141337	118.221286574747	75.4101670275901	86.5754859320641	29.5931132056956	12.0500750905123	Root154
OG0002224	0	0.525427940332207	26.1951106516892	0	0	0	Root154
OG0002225	0	5.25427940332207	22.2261544923424	0	0	0	Root154
OG0002228	123.350332447083	212.535601864378	0	217.30695036243	59.1862264113912	120.500750905123	Root154
OG0002231	17.1319906176504	1.83899779116272	40.4833528253379	25.0547967883624	0	0	Root154
OG0002236	12.1066067031396	9.19498895581362	0	0	14.7965566028478	60.2503754525617	Root154
OG0002237	75.1523321760929	52.0173660928885	0	102.451792807858	44.3896698085434	48.2003003620494	Root154
OG0002241	16.4467109929443	20.7544036431222	0	17.3647106453997	0	24.1001501810247	Root154
OG0002242	0	0	22.2261544923424	0	0	0	Root154
OG0002257	0	0	0	10.1707590923055	14.7965566028478	0	Root154
OG0002258	44.7716021474596	45.1868028685698	180.984400866216	51.1018627564619	3373.6149054493	0	Root154
OG0002261	12.1066067031396	16.8136940906306	0	0	14.7965566028478	0	Root154
OG0002262	9.13706166274686	26.2713970166104	0	48.6211898071191	0	0	Root154
OG0002263	8.68020857960951	12.3475565978069	24.6075281879505	7.69008614296272	0	0	Root154
OG0002265	34.2639812353007	18.6526918817933	83.3480793462838	22.077989249151	0	36.150225271537	Root154
OG0002268	40.8883509407922	16.5509801204645	20.6385720286036	12.6514320416483	14.7965566028478	12.0500750905123	Root154
OG0002270	19.8731091164744	46.5003727194003	0	56.3112759500818	14.7965566028478	12.0500750905123	Root154
OG0002271	0	0	25.4013194198198	4.96134589868562	14.7965566028478	0	Root154
OG0002272	0	0	0	0	0	0	Root154
OG0002274	52.3096780192257	80.3904748708277	81.7604968825451	111.630282720427	88.7793396170868	5747.88581817439	Root154
OG0002275	11.1929005368649	5.77970734365428	49.2150563759009	15.3801722859254	0	0	Root154
OG0002277	8.90863512117818	0	0	0.496134589868562	0	0	Root154
OG0002288	64.8731378055027	8.66956101548142	0	19.3492490048739	0	12.0500750905123	Root154
OG0002298	0	7.88141910498311	0	10.6668936821741	0	0	Root154
OG0002299	53.6802372686378	11.2967007171425	15.8758246373874	44.9001803831049	14.7965566028478	783.254880883303	Root154
OG0002302	8.90863512117818	15.5001242398001	0	16.3724414656626	0	0	Root154
OG0002303	10.2791943705902	0.262713970166104	0	0	0	0	Root154
OG0002304	0	0	0	0	0	0	Root154
OG0002305	0	0	0	0	0	0	Root154
OG0002306	8.90863512117818	0	0	0	0	0	Root154
OG0002309	0	2.88985367182714	0	7.44201884802843	0	0	Root154
OG0002310	119.238654698846	100.356736603452	56.3591774627252	123.785580172206	73.982783014239	36.150225271537	Root154
OG0002313	52.3096780192257	39.9325234652477	0	17.3647106453997	14.7965566028478	36.150225271537	Root154
OG0002315	17.360417159219	8.93227498564752	0	0	0	0	Root154
OG0002316	19.6446825749057	4.46613749282376	0	7.44201884802843	14.7965566028478	12.0500750905123	Root154
OG0002318	0	0	0	0	0	0	Root154
OG0002319	5.25381045607944	16.8136940906306	22.2261544923424	5.95361507842275	0	2397.96494301196	Root154
OG0002320	3.1979715819614	6.56784925415259	0	5.45748048855418	0	12.0500750905123	Root154
OG0002325	0	0	0	0.248067294934281	0	0	Root154
OG0002329	20.1015356580431	44.9240888984037	0	38.6984980097479	0	24.1001501810247	Root154
OG0002333	0	0	11.9068684780405	0	0	0	Root154
OG0002336	76.7513179670736	79.8650469304955	596.137215133897	60.2803526690303	0	12.0500750905123	Root154
OG0002340	0	2.36442573149493	0	0	0	0	Root154
OG0002341	176.345290091014	119.534856425577	0	147.848107780832	88.7793396170868	108.450675814611	Root154
OG0002342	0	0	0	0.248067294934281	0	0	Root154
OG0002343	0	0	0	3.22487483414566	0	0	Root154
OG0002346	0	33.101960240929	0	19.1011817099396	14.7965566028478	0	Root154
OG0002347	0	7.3559911646509	20.6385720286036	0	0	0	Root154
OG0002349	0.228426541568671	0	42.864726520946	0	0	0	Root154
OG0002350	0	0	0	9.42655720750268	0	0	Root154
OG0002353	17.360417159219	0.525427940332207	0	0	14.7965566028478	0	Root154
OG0002359	9.5939147458842	7.618705134817	0	6.44974966829131	0	0	Root154
OG0002365	0	0	21.432363260473	0	0	0	Root154
OG0002366	0	0	0	4.21714401388278	0	0	Root154
OG0002374	72.4112136772688	21.0171176132883	176.221653475	38.9465653046821	44.3896698085434	698.904355249716	Root154
OG0002376	132.944247192967	89.5854638266413	0.79379123186937	162.23601088702	88.7793396170868	84.3505256335864	Root154
OG0002378	0.456853083137343	6.30513528398648	23.8137369560811	0.248067294934281	0	0	Root154
OG0002379	23.7563603231418	29.6866786287697	0	3.72100942401422	29.5931132056956	0	Root154
OG0002381	0.228426541568671	32.8392462707629	7.9379123186937	2.97680753921137	0	12.0500750905123	Root154
OG0002386	7.30964933019748	0	0	0	0	0	Root154
OG0002387	0	0	0	0	0	0	Root154
OG0002388	0	4.99156543315597	0	7.44201884802843	0	0	Root154
OG0002390	9.36548820431553	14.9746962994679	60.3281336220721	11.9072301568455	0	24.1001501810247	Root154
OG0002393	15.7614313682383	18.3899779116272	0	10.1707590923055	29.5931132056956	12.0500750905123	Root154
OG0002395	0	16.0255521801323	76.9977494913289	15.3801722859254	14.7965566028478	4277.77665713188	Root154
OG0002398	0	0	0	0	0	0	Root154
OG0002399	20.3299621996118	17.0764080607967	5.55653862308559	12.4033647467141	0	0	Root154
OG0002403	15.5330048266697	12.0848426276408	0	0	14.7965566028478	0	Root154
OG0002408	16.675137534513	11.0339867469763	7.9379123186937	19.5973162998082	0	12.0500750905123	Root154
OG0002409	0	0	0	0	0	0	Root154
OG0002414	0	0	0	0	0	0	Root154
OG0002423	0.228426541568671	0.525427940332207	0	14.8840376960569	14.7965566028478	0	Root154
OG0002425	0	0	0	0	0	0	Root154
OG0002426	293.299679374174	135.034980665377	1174.81102316667	300.409494165414	5223.18448080527	3193.26989898577	Root154
OG0002429	8.68020857960951	5.51699337348817	34.1330229703829	0.992269179737125	0	0	Root154
OG0002434	0.228426541568671	0.262713970166104	0	17.1166433504654	0	0	Root154
OG0002437	0	0	0	0	0	0	Root154
OG0002438	0	0.262713970166104	0	0	0	0	Root154
OG0002439	0	2.10171176132883	0	8.68235532269984	0	0	Root154
OG0002441	10.5076209121589	11.0339867469763	23.0199457242117	0.248067294934281	0	0	Root154
OG0002442	0	0	0	0	0	0	Root154
OG0002443	0.456853083137343	12.610270567973	0	12.1552974517798	0	3193.26989898577	Root154
OG0002444	0	4.99156543315597	0	0	0	0	Root154
OG0002445	54.1370903517751	36.7799558232545	23.0199457242117	20.0934508896768	14.7965566028478	12.0500750905123	Root154
OG0002446	387.639841042035	381.197970711016	560.416609699775	1080.82920402866	3565.97014128632	168.701051267173	Root154
OG0002447	0	4.99156543315597	44.4523089846847	0	0	0	Root154
OG0002448	145.964560062381	80.9159028111599	93.6673653605856	63.505227503176	1524.04533009332	60.2503754525617	Root154
OG0002450	164.695536471012	80.3904748708277	508.820179628266	44.6521130881706	2781.75264133539	807.355031064327	Root154
OG0002451	25.3553461141225	94.5770292597973	0	81.1180054435099	29.5931132056956	12.0500750905123	Root154
OG0002465	0	24.4323992254476	11.9068684780405	19.3492490048739	0	0	Root154
OG0002469	0.228426541568671	10.245844836478	0	6.69781696322559	0	0	Root154
OG0002470	0.228426541568671	9.98313086631193	0	0.248067294934281	0	0	Root154
OG0002472	0	9.72041689614583	0	3.47294212907994	29.5931132056956	0	Root154
OG0002473	31.294436194908	25.2205411359459	0	5.2094131936199	0	12.0500750905123	Root154
OG0002474	0	3.67799558232545	20.6385720286036	0	0	0	Root154
OG0002476	9.5939147458842	17.864549971295	0	11.6591628619112	59.1862264113912	12.0500750905123	Root154
OG0002477	4.11167774823608	25.7459690762781	146.057586663964	32.4968156363908	0	0	Root154
OG0002478	32.8934219858887	7.09327719448479	0	0.496134589868562	0	0	Root154
OG0002479	177.715849340426	213.06102980471	31.7516492747748	286.021591059226	88.7793396170868	72.3004505430741	Root154
OG0002480	1.82741233254937	34.4155300917596	39.6895615934685	12.4033647467141	0	4542.87830912315	Root154
OG0002481	6.62436970549147	20.7544036431222	34.1330229703829	0	0	0	Root154
OG0002483	5.02538391451077	0	0	0	0	0	Root154
OG0002485	39.9746447745175	10.245844836478	0	21.0857200694139	29.5931132056956	0	Root154
OG0002487	0.228426541568671	5.51699337348817	0	0	0	0	Root154
OG0002490	0	0	0	0	0	0	Root154
OG0002491	0	14.9746962994679	0	0	0	0	Root154
OG0002493	0	7.618705134817	0	10.6668936821741	0	0	Root154
OG0002495	18.045696783925	2.62713970166104	12.7006597099099	0	0	0	Root154
OG0002496	41.1167774823609	46.7630866895664	0	49.6134589868562	73.982783014239	36.150225271537	Root154
OG0002497	28.7817442376526	45.9749447790681	17.4634071011261	78.3892651992328	44.3896698085434	0	Root154
OG0002498	0	20.4916896729561	130.181762026577	19.5973162998082	0	12.0500750905123	Root154
OG0002499	0.913706166274686	15.237410269634	75.4101670275901	10.9149609771084	59.1862264113912	144.600901086148	Root154
OG0002500	8.68020857960951	4.46613749282376	0	0	0	0	Root154
OG0002501	0	0	0	0.248067294934281	0	0	Root154
OG0002506	0	30.474820539268	0	3.47294212907994	0	12.0500750905123	Root154
OG0002507	0	17.3391220309628	22.2261544923424	0	0	0	Root154
OG0002514	0.228426541568671	0	0	0	0	0	Root154
OG0002515	22.1573745321611	12.3475565978069	0	0	14.7965566028478	0	Root154
OG0002516	23.5279337815732	8.66956101548142	85.7294530418919	21.0857200694139	14.7965566028478	0	Root154
OG0002517	166.979801886699	239.595140791486	256.394567893806	195.725095703148	3299.63212243506	7579.49723193227	Root154
OG0002518	32.66499544432	24.1696852552815	0	1.48840376960569	14.7965566028478	3120.9694484427	Root154
OG0002519	32.66499544432	15.237410269634	0	8.93042261763412	29.5931132056956	4133.17575604574	Root154
OG0002520	0	11.2967007171425	0	7.938153437897	0	0	Root154
OG0002521	0	4.99156543315597	0	0	0	0	Root154
OG0002522	0	7.88141910498311	0	3.47294212907994	0	12.0500750905123	Root154
OG0002523	0	0	0	10.1707590923055	0	0	Root154
OG0002525	11.1929005368649	21.8052595237866	0	9.42655720750268	14.7965566028478	12.0500750905123	Root154
OG0002526	0	0	0	0	0	0	Root154
OG0002527	13.4771659525516	13.6611264486374	0	18.3569798251368	29.5931132056956	0	Root154
OG0002528	0	0	0	0	0	0	Root154
OG0002529	36.3198201094187	19.9662617326239	57.1529686945946	26.2951332630338	0	24.1001501810247	Root154
OG0002530	12.3350332447083	40.4579514055799	61.9157160858108	15.3801722859254	0	2446.16524337401	Root154
OG0002531	5.02538391451077	11.8221286574747	15.8758246373874	19.8453835947425	0	0	Root154
OG0002537	0	0	0	0	0	0	Root154
OG0002558	8.68020857960951	8.93227498564752	0	7.69008614296272	0	0	Root154
OG0002562	42.0304836486355	0	0	6.94588425815987	0	12.0500750905123	Root154
OG0002563	0	13.9238404188035	0	10.6668936821741	0	0	Root154
OG0002564	88.4010715870758	52.8055080033868	4.76274739121622	57.5516124247532	29.5931132056956	277.151727081784	Root154
OG0002567	10.5076209121589	13.3984124784713	0	11.6591628619112	0	0	Root154
OG0002569	0	0	0	0	0	0	Root154
OG0002573	19.8731091164744	14.9746962994679	0	7.69008614296272	0	0	Root154
OG0002580	16.675137534513	8.93227498564752	0	0	0	12.0500750905123	Root154
OG0002581	68.9848155537388	85.1193263338175	0	54.5748048855419	14.7965566028478	12.0500750905123	Root154
OG0002583	0	18.3899779116272	22.2261544923424	12.8994993365826	0	0	Root154
OG0002584	0	5.77970734365428	0	0	0	0	Root154
OG0002588	0	0	0	0	0	0	Root154
OG0002591	0	7.3559911646509	0	4.46521130881706	0	0	Root154
OG0002592	0	0	0	0	0	0	Root154
OG0002593	105.533062204726	51.4919381525563	143.676212968356	75.1643903650872	44.3896698085434	3458.37155097704	Root154
OG0002601	5.02538391451077	11.2967007171425	50.8026388396397	0	0	0	Root154
OG0002602	0	0	30.164066811036	0	0	0	Root154
OG0002604	0	0	0	9.92269179737124	0	0	Root154
OG0002619	0.228426541568671	0	0	0	0	0	Root154
OG0002621	0	2.88985367182714	0	14.6359704011226	0	12.0500750905123	Root154
OG0002624	10.0507678290215	29.4239646586036	20.6385720286036	42.1714401388278	0	0	Root154
OG0002625	0	14.9746962994679	0	4.71327860375134	0	0	Root154
OG0002627	6.62436970549147	60.949641078536	23.8137369560811	13.8917685163197	2781.75264133539	12.0500750905123	Root154
OG0002628	13.4771659525516	0	0	0	0	0	Root154
OG0002629	28.3248911545153	16.2882661502984	47.6274739121622	0	14.7965566028478	24.1001501810247	Root154
OG0002632	0	0	0	0.744201884802843	0	0	Root154
OG0002635	0.685279624706014	10.245844836478	0	18.3569798251368	0	12.0500750905123	Root154
OG0002640	0	5.51699337348817	32.5454405066442	0	0	0	Root154
OG0002641	127.462010195319	167.086085025642	82.5542881144144	169.429962440114	29.5931132056956	4675.42913511879	Root154
OG0002644	0	0	0	0	0	0	Root154
OG0002645	10.0507678290215	0	0	0	0	0	Root154
OG0002646	0	0	33.3392317385135	6.44974966829131	14.7965566028478	0	Root154
OG0002647	0	0	0	0	0	0	Root154
OG0002652	43.4010428980476	9.98313086631193	21.432363260473	9.1784899125684	14.7965566028478	12.0500750905123	Root154
OG0002659	0	0	26.1951106516892	8.18622073283128	0	0	Root154
OG0002661	0	18.3899779116272	0	0	0	0	Root154
OG0002675	0	14.7119823293018	113.51214615732	17.1166433504654	0	0	Root154
OG0002680	0	0	0	0	0	0	Root154
OG0002682	129.746275611005	120.585712306242	131.769344490315	56.3112759500818	29.5931132056956	24.1001501810247	Root154
OG0002683	0	0	0	0	0	0	Root154
OG0002687	31.979715819614	50.9665102122241	53.1840125352478	22.3260565440853	0	0	Root154
OG0002693	24.4416399478478	4.72885146298986	23.0199457242117	15.3801722859254	2944.51476396671	36.150225271537	Root154
OG0002694	0.228426541568671	0	0	3.72100942401422	0	0	Root154
OG0002698	288.959575084369	292.926076735205	76.2039582594595	232.687122648356	458.693254688282	120.500750905123	Root154
OG0002703	0	42.2969491967427	42.864726520946	28.7758062123766	0	12.0500750905123	Root154
OG0002705	0	7.3559911646509	0	17.8608452352682	0	0	Root154
OG0002709	11.6497536200022	7.88141910498311	0	13.3956339264512	0	0	Root154
OG0002710	0	0	0	23.3183257238224	0	0	Root154
OG0002713	0	0	0	0	0	0	Root154
OG0002714	0	0	0	0	0	0	Root154
OG0002715	0	0	0	5.95361507842275	0	0	Root154
OG0002718	0	0	0	0	0	0	Root154
OG0002721	0	0	15.8758246373874	6.94588425815987	0	0	Root154
OG0002729	5.71066353921679	9.19498895581362	0	0	0	12.0500750905123	Root154
OG0002731	0	0	0	0	0	0	Root154
OG0002732	0	24.4323992254476	6.35032985495496	0	0	0	Root154
OG0002740	29.0101707792213	30.474820539268	0	0	0	0	Root154
OG0002744	69.4416686368761	61.4750690188682	29.3702755791667	23.0702584288881	73.982783014239	2904.06809681348	Root154
OG0002748	0	0	0	0	0	0	Root154
OG0002752	0	0.525427940332207	0	5.45748048855418	0	0	Root154
OG0002766	0	0.262713970166104	0	0	0	0	Root154
OG0002771	0	0	0	5.2094131936199	0	0	Root154
OG0002772	5.02538391451077	0	0	0	0	0	Root154
OG0002774	13.934019035689	7.618705134817	19.0509895648649	0	0	0	Root154
OG0002779	5.93909008078546	8.66956101548142	0	0	976.572735787955	0	Root154
OG0002784	0	0	0	9.42655720750268	14.7965566028478	0	Root154
OG0002794	31.979715819614	45.4495168387359	25.4013194198198	0	0	12.0500750905123	Root154
OG0002795	0	0	0	0	0	0	Root154
OG0002800	53.2233841855004	43.085091107241	26.9889018835586	31.5045464566537	3551.17358468347	24.1001501810247	Root154
OG0002810	0	0	0	9.92269179737124	0	0	Root154
OG0002815	0	0	0	0	0	0	Root154
OG0002818	81.5482753400157	64.1022087205293	0	16.8685760555311	59.1862264113912	24.1001501810247	Root154
OG0002822	0	4.99156543315597	47.6274739121622	0	0	72.3004505430741	Root154
OG0002825	19.1878294917684	0	0	0	0	0	Root154
OG0002828	10.7360474537276	0	0	0	0	0	Root154
OG0002829	0	0	0	0	0	0	Root154
OG0002835	0	10.7712727768102	0	0.248067294934281	0	0	Root154
OG0002848	0	0	39.6895615934685	2.23260565440853	0	0	Root154
OG0002856	0	8.40684704531531	0	0	0	0	Root154
OG0002858	35.6345404847127	12.3475565978069	17492.7773767053	17.3647106453997	34742.3149034866	53972.2863304048	Root154
OG0002860	0.456853083137343	0	0	0	0	0	Root154
OG0002861	0	3.67799558232545	25.4013194198198	0	0	0	Root154
OG0002869	24.6700664894165	62.7886388696987	0	85.0870821624584	29.5931132056956	12.0500750905123	Root154
OG0002872	39.2893651498115	27.0595389271087	18.2571983329955	10.1707590923055	0	12.0500750905123	Root154
OG0002875	0	0	0	11.6591628619112	0	0	Root154
OG0002877	138.654910732184	116.119574813418	30.9578580429054	165.460885721166	44.3896698085434	24.1001501810247	Root154
OG0002899	0.228426541568671	19.1781198221256	23.8137369560811	0	0	0	Root154
OG0002905	24.4416399478478	14.4492683591357	0	6.69781696322559	0	0	Root154
OG0002910	0	9.45770292597973	0	10.4188263872398	0	0	Root154
OG0002937	0	0	0	0	0	0	Root154
OG0002945	0	0	0	0	0	0	Root154
OG0002949	52.5381045607944	108.763583648767	70.6474196363739	134.45247385438	44.3896698085434	24.1001501810247	Root154
OG0002951	0	11.8221286574747	0	27.5354697377052	29.5931132056956	12.0500750905123	Root154
OG0002956	0	0	0	0	0	0	Root154
OG0002964	0	0	0	0	0	0	Root154
OG0002965	0	0	0	0	0	0	Root154
OG0002967	0	0	0	0	0	0	Root154
OG0002971	98.4518394160974	75.1361954675056	0	81.1180054435099	29.5931132056956	36.150225271537	Root154
OG0002973	32.66499544432	50.4410822718919	37.3081878978604	43.4117766134992	44.3896698085434	48.2003003620494	Root154
OG0002978	54.5939434349125	45.712230808902	0	29.2719408022452	14.7965566028478	24.1001501810247	Root154
OG0002994	29.0101707792213	24.4323992254476	9.52549478243244	11.1630282720427	0	0	Root154
OG0002999	46.599014480009	22.856115404451	0	21.3337873643482	0	0	Root154
OG0003001	9.5939147458842	17.6018360011289	11.9068684780405	5.95361507842275	0	0	Root154
OG0003002	14.3908721188263	0	0	7.938153437897	0	12.0500750905123	Root154
OG0003009	14.8477252019636	0	0	7.938153437897	0	0	Root154
OG0003010	0	0	0	0	0	0	Root154
OG0003016	18.2741233254937	0	0	2.72874024427709	14.7965566028478	0	Root154
OG0003052	430.584030856946	515.707523436061	95.2549478243244	644.974966829131	310.727688659804	228.951426719735	Root154
OG0003062	0	3.67799558232545	0	0	0	0	Root154
OG0003065	8.22335549647217	8.66956101548142	0	19.8453835947425	0	0	Root154
OG0003066	0	0	0	1.24033647467141	0	0	Root154
OG0003073	29.2385973207899	0.262713970166104	0	14.6359704011226	0	0	Root154
OG0003079	23.2995072400045	30.7375345094341	78.5853319550676	27.5354697377052	3122.07344320089	3169.16974880475	Root154
OG0003088	0	31.7883903900985	0	11.6591628619112	14.7965566028478	0	Root154
OG0003089	0	4.20342352265766	0	0	0	0	Root154
OG0003095	0	0	0	0	0	0	Root154
OG0003111	0	7.3559911646509	0	5.2094131936199	0	12.0500750905123	Root154
OG0003112	0	0	0	0	0	0	Root154
OG0003121	0	0.262713970166104	0	2.23260565440853	0	0	Root154
OG0003134	40.6599243992235	66.9920623923564	1.58758246373874	20.0934508896768	14.7965566028478	36.150225271537	Root154
OG0003149	22.3858010737298	32.0511043602646	0	9.67462450243696	29.5931132056956	0	Root154
OG0003178	0	0.262713970166104	0	8.68235532269984	0	0	Root154
OG0003188	0	8.66956101548142	0	0	0	12.0500750905123	Root154
OG0003205	12.7918863278456	14.4492683591357	0	6.20168237335703	14.7965566028478	0	Root154
OG0003211	25.5837726556912	11.8221286574747	4.76274739121622	47.3808533324477	14.7965566028478	36.150225271537	Root154
OG0003213	8.68020857960951	0	0	0	0	0	Root154
OG0003219	0.685279624706014	0.262713970166104	0	0	0	0	Root154
OG0003220	10.2791943705902	10.5085588066441	0	0	29.5931132056956	0	Root154
OG0003222	0	0	0	0	0	0	Root154
OG0003223	25.5837726556912	0	0	0	0	0	Root154
OG0003226	0.456853083137343	5.77970734365428	0	0	0	24.1001501810247	Root154
OG0003230	191.193015292978	210.959318043381	126.21280586723	208.872662334665	73.982783014239	1060.40660796509	Root154
OG0003236	42.2589101902042	109.289011589099	0	86.3274186371298	29.5931132056956	12.0500750905123	Root154
OG0003237	0	6.04242131382038	0	26.7912678529024	0	0	Root154
OG0003252	12.3350332447083	0.262713970166104	0	0	0	0	Root154
OG0003256	0	4.46613749282376	0	0	0	0	Root154
OG0003280	66.2436970549147	74.3480535570073	101.605277679279	37.7062288300107	1080.14863200789	12.0500750905123	Root154
OG0003281	37.9188059003994	37.8308117039189	35.7206054341216	62.5129583234388	14.7965566028478	12.0500750905123	Root154
OG0003287	297.41135712241	326.816178886633	0	431.140958595781	162.762122631326	192.801201448198	Root154
OG0003293	0	0	0	0.496134589868562	0	0	Root154
OG0003305	0	0	0	0.248067294934281	0	0	Root154
OG0003306	0	0	0	0	0	0	Root154
OG0003310	0	0	0	0	0	0	Root154
OG0003313	0	6.83056322431869	0	6.94588425815987	0	0	Root154
OG0003314	18.2741233254937	10.5085588066441	0	10.9149609771084	0	12.0500750905123	Root154
OG0003320	10.9644739952962	60.1614991680377	0	85.0870821624584	14.7965566028478	12.0500750905123	Root154
OG0003321	0	5.51699337348817	0	17.612777940334	0	0	Root154
OG0003322	1.14213270784336	0	0	0	0	0	Root154
OG0003325	2.05583887411804	0	0	10.1707590923055	14.7965566028478	0	Root154
OG0003330	0	4.46613749282376	0	0	0	0	Root154
OG0003337	119.467081240415	98.7804527824549	37.3081878978604	75.4124576600215	29.5931132056956	48.2003003620494	Root154
OG0003340	0.228426541568671	0	0	0	0	0	Root154
OG0003344	0	14.1865543889696	0	14.3879031061883	14.7965566028478	0	Root154
OG0003346	0	0	0	0.248067294934281	0	0	Root154
OG0003349	46.8274410215776	33.101960240929	39.6895615934685	46.3885841527106	1893.95924516452	3084.81922317116	Root154
OG0003350	15.5330048266697	45.9749447790681	0	12.1552974517798	0	0	Root154
OG0003374	145.279280437675	78.2887631094988	0.79379123186937	124.033647467141	73.982783014239	2253.36404192581	Root154
OG0003382	0	0	0	5.70554778348847	0	0	Root154
OG0003388	30.1523034870646	67.5174903326886	0	59.0400161943589	0	0	Root154
OG0003389	0	0	0	0	0	0	Root154
OG0003393	0	0	0	0	0	0	Root154
OG0003401	0	0	0	0	0	0	Root154
OG0003406	5.71066353921679	28.3731087779392	165.902367460698	18.8531144150054	2041.924811193	12.0500750905123	Root154
OG0003407	63.7310050976593	36.5172418530884	55.5653862308559	70.9472463512044	29.5931132056956	12.0500750905123	Root154
OG0003412	0	0	63.5032985495496	7.69008614296272	0	0	Root154
OG0003413	7.9949289549035	0	0.79379123186937	0	0	0	Root154
OG0003416	20.3299621996118	14.1865543889696	130.975553258446	22.077989249151	0	4530.82823403264	Root154
OG0003417	0	5.25427940332207	0	0	0	12.0500750905123	Root154
OG0003418	0	0	0	17.8608452352682	0	0	Root154
OG0003420	0	0	0	13.6437012213855	0	0	Root154
OG0003430	0	0	32.5454405066442	0	0	0	Root154
OG0003431	0	0.262713970166104	0	0	0	0	Root154
OG0003435	0	9.45770292597973	0	0	0	0	Root154
OG0003437	9.5939147458842	0	0	0	0	0	Root154
OG0003443	0	0	0	3.72100942401422	0	0	Root154
OG0003445	11.8781801615709	0.525427940332207	0	26.5432005579681	14.7965566028478	0	Root154
OG0003470	14.1624455772576	11.2967007171425	0	0.496134589868562	0	0	Root154
OG0003472	13.0203128694143	0	0	0.496134589868562	0	0	Root154
OG0003501	0.456853083137343	14.1865543889696	0	0	0	0	Root154
OG0003503	14.1624455772576	7.88141910498311	92.0797828968469	20.0934508896768	0	24.1001501810247	Root154
OG0003504	74.9239056345242	75.3989094376717	107.161816302365	26.2951332630338	29.5931132056956	36.150225271537	Root154
OG0003507	0	0	0	0	0	0	Root154
OG0003508	0	0	0	0	0	0	Root154
OG0003510	29.6954504039273	3.15256764199324	92.8735741287163	7.69008614296272	0	0	Root154
OG0003516	3.42639812353007	10.245844836478	63.5032985495496	4.46521130881706	0	0	Root154
OG0003517	0.228426541568671	0	0	16.3724414656626	0	0	Root154
OG0003520	5.71066353921679	0	0	10.1707590923055	14.7965566028478	0	Root154
OG0003533	0	0	0	0.744201884802843	0	0	Root154
OG0003551	0	3.15256764199324	0	0	0	0	Root154
OG0003584	0	0.262713970166104	8.73170355056307	3.9690767189485	0	0	Root154
OG0003598	0	3.94070955249155	0	0	0	0	Root154
OG0003600	0	0	0	0	0	0	Root154
OG0003612	202.157489288274	58.5852153470411	80.9667056506757	126.018185826615	59.1862264113912	4759.77966075238	Root154
OG0003615	10.7360474537276	0	0	0	0	0	Root154
OG0003619	0.456853083137343	20.22897570279	0	0	0	0	Root154
OG0003628	49.340132978833	39.1443815547494	0	19.5973162998082	73.982783014239	0	Root154
OG0003631	0	0	0	6.69781696322559	0	0	Root154
OG0003633	0	0	0	9.42655720750268	0	0	Root154
OG0003635	0	0	0	0	0	0	Root154
OG0003639	8.90863512117818	4.99156543315597	0	0	0	0	Root154
OG0003640	0	7.618705134817	11.9068684780405	3.47294212907994	0	0	Root154
OG0003641	53.2233841855004	46.5003727194003	74.6163757957208	21.3337873643482	14.7965566028478	0	Root154
OG0003647	0	0	0	0	0	0	Root154
OG0003654	0	0	0	0	0	0	Root154
OG0003678	18.2741233254937	15.237410269634	0	84.0948129827213	0	60.2503754525617	Root154
OG0003679	47.284294104715	46.7630866895664	19.8447807967342	71.9395155309415	29.5931132056956	12.0500750905123	Root154
OG0003731	38.8325120666741	68.3056322431869	30.9578580429054	71.1953136461387	29.5931132056956	1024.25638269355	Root154
OG0003737	92.5127493353119	173.916648249961	144.470004200225	62.2648910285046	44.3896698085434	60.2503754525617	Root154
OG0003740	0.228426541568671	0.262713970166104	0	0	0	0	Root154
OG0003754	13.934019035689	8.14413307514921	0	12.8994993365826	0	0	Root154
OG0003759	32.66499544432	53.8563638840512	12.7006597099099	38.6984980097479	3003.7009903781	36.150225271537	Root154
OG0003762	0	8.93227498564752	2.38137369560811	0	0	0	Root154
OG0003779	0	3.94070955249155	0	0	0	0	Root154
OG0003783	13.7055924941203	0	0	0	0	0	Root154
OG0003785	0	0	0	0	0	0	Root154
OG0003786	0	0	0	0	0	0	Root154
OG0003787	0	6.04242131382038	0	0	0	0	Root154
OG0003790	8.68020857960951	16.8136940906306	0	7.69008614296272	0	0	Root154
OG0003794	4.56853083137343	0	9.52549478243244	0	0	0	Root154
OG0003801	0	0	15.8758246373874	0	0	0	Root154
OG0003804	0	0	0	0	0	0	Root154
OG0003832	29.0101707792213	0.525427940332207	0	10.4188263872398	14.7965566028478	12.0500750905123	Root154
OG0003838	12.7918863278456	24.9578271657798	0	21.0857200694139	14.7965566028478	0	Root154
OG0003840	17.8172702423564	22.3306874641188	0	28.0316043275738	0	0	Root154
OG0003843	0	6.56784925415259	0	0	0	0	Root154
OG0003855	0	2.88985367182714	0	0	0	0	Root154
OG0003876	3.88325120666741	11.0339867469763	0	0	0	12.0500750905123	Root154
OG0003882	2144.92522532982	1103.13596072747	488.975398831532	2175.05404198378	4379.78075444295	6037.08762034669	Root154
OG0003883	11.1929005368649	23.9069712851154	26.1951106516892	26.5432005579681	0	0	Root154
OG0003896	6.85279624706014	0	0	13.3956339264512	0	12.0500750905123	Root154
OG0003898	0	0	0	0.248067294934281	0	0	Root154
OG0003900	0	0	0	0	0	0	Root154
OG0003903	0	0	0	3.72100942401422	0	0	Root154
OG0003904	0	7.618705134817	11.1130772461712	6.20168237335703	0	0	Root154
OG0003936	19.6446825749057	9.19498895581362	8.73170355056307	0	14.7965566028478	12.0500750905123	Root154
OG0003940	0	0.262713970166104	0	0	0	0	Root154
OG0003945	401.802286619293	315.256764199324	12.7006597099099	393.43472976577	103.575896219935	132.550825995636	Root154
OG0003981	20.1015356580431	15.7628382099662	9.52549478243244	11.6591628619112	0	36.150225271537	Root154
OG0003982	20.7868152827491	24.1696852552815	0	7.44201884802843	14.7965566028478	0	Root154
OG0003983	0	0	0	10.4188263872398	14.7965566028478	0	Root154
OG0003988	5.93909008078546	10.5085588066441	53.1840125352478	0	0	0	Root154
OG0003993	0	0	46.0398914484234	9.1784899125684	0	0	Root154
OG0004001	0	14.9746962994679	14.2882421736487	1.24033647467141	1583.23155650471	0	Root154
OG0004003	23.5279337815732	12.8729845381391	0	0.248067294934281	0	0	Root154
OG0004006	0	2.36442573149493	23.8137369560811	10.4188263872398	0	0	Root154
OG0004011	14.619298660395	0	0	0	0	0	Root154
OG0004012	10.9644739952962	0	0	0	14.7965566028478	0	Root154
OG0004013	0	0	0	0	0	0	Root154
OG0004020	0	1.83899779116272	9.52549478243244	5.70554778348847	14.7965566028478	0	Root154
OG0004032	0	0	0	0	0	0	Root154
OG0004039	0	0	0	0	0	0	Root154
OG0004042	6.3959431639228	13.1356985083052	31.7516492747748	0.248067294934281	0	0	Root154
OG0004043	5.25381045607944	15.7628382099662	0	0.992269179737125	0	0	Root154
OG0004064	19.1878294917684	31.0002484796002	19.8447807967342	16.3724414656626	29.5931132056956	0	Root154
OG0004097	0	0	0	0	0	0	Root154
OG0004111	9.5939147458842	6.30513528398648	0	9.67462450243696	0	12.0500750905123	Root154
OG0004138	7.76650241333483	15.7628382099662	0	11.6591628619112	0	1470.10916104251	Root154
OG0004141	8.45178203804084	5.77970734365428	40.4833528253379	0	0	0	Root154
OG0004161	0	0	0	0	0	0	Root154
OG0004182	0	0	0	0	0	0	Root154
OG0004214	0	0	24.6075281879505	0	0	0	Root154
OG0004242	0	0	0	0	0	0	Root154
OG0004251	81.5482753400157	40.9833793459121	136.532091881532	15.1321049909911	29.5931132056956	36.150225271537	Root154
OG0004263	124.949318238063	118.746714515079	20.6385720286036	40.9311036641564	14.7965566028478	48.2003003620494	Root154
OG0004265	0	0	0	0	0	108.450675814611	Root154
OG0004271	0	0	0	0	0	0	Root154
OG0004272	0	0	0	0	0	0	Root154
OG0004277	11.1929005368649	14.1865543889696	0	0	0	12.0500750905123	Root154
OG0004291	0	9.19498895581362	0	10.9149609771084	0	0	Root154
OG0004292	0	0.262713970166104	0	0	0	0	Root154
OG0004293	0	0	0	0	0	0	Root154
OG0004306	4.11167774823608	7.618705134817	0	0	0	12.0500750905123	Root154
OG0004311	0	8.14413307514921	0	13.1475666315169	0	0	Root154
OG0004312	0	0	34.1330229703829	0	0	0	Root154
OG0004315	0	6.83056322431869	0	0	0	0	Root154
OG0004319	0	0	0	0	14.7965566028478	0	Root154
OG0004322	42.0304836486355	50.9665102122241	22.2261544923424	34.7294212907994	2840.93886774678	0	Root154
OG0004325	0	19.1781198221256	0	0	0	0	Root154
OG0004329	0	0	0	0	0	0	Root154
OG0004338	0	0	0	0	0	0	Root154
OG0004362	51.3959718529511	4.46613749282376	0	0	0	0	Root154
OG0004388	99.1371190408034	36.5172418530884	21.432363260473	74.4201884802843	29.5931132056956	12.0500750905123	Root154
OG0004390	0	5.25427940332207	0	0	0	0	Root154
OG0004400	18.045696783925	28.8985367182714	0	22.3260565440853	14.7965566028478	0	Root154
OG0004404	0.228426541568671	6.83056322431869	0	12.8994993365826	14.7965566028478	0	Root154
OG0004423	0	0	0	4.21714401388278	0	0	Root154
OG0004458	8.90863512117818	0	0	0	0	0	Root154
OG0004480	8.68020857960951	0	0	0	0	12.0500750905123	Root154
OG0004484	15.5330048266697	0	0	0	0	0	Root154
OG0004486	0	0	0	5.2094131936199	0	0	Root154
OG0004506	7.53807587176616	4.72885146298986	0	13.8917685163197	0	3988.57485495959	Root154
OG0004535	14.3908721188263	6.04242131382038	0	0.248067294934281	0	0	Root154
OG0004551	0	0	0	0	0	0	Root154
OG0004567	0	0	0	1.73647106453997	14.7965566028478	0	Root154
OG0004571	0	4.99156543315597	0	4.21714401388278	0	0	Root154
OG0004576	12.5634597862769	25.7459690762781	0	6.69781696322559	3270.03900922936	0	Root154
OG0004582	0	0	0	8.43428802776556	0	0	Root154
OG0004591	1923.12305346664	2080.95735768571	609.631666075676	2075.08292212526	1553.63844329902	915.805706878938	Root154
OG0004598	7.30964933019748	6.56784925415259	0	2.97680753921137	0	0	Root154
OG0004604	0	0	0	0	0	0	Root154
OG0004610	0	21.8052595237866	0	0	0	0	Root154
OG0004636	0	2.10171176132883	45.2461002165541	11.1630282720427	0	0	Root154
OG0004637	37.6903793588308	31.5256764199324	21.432363260473	61.5206891437017	14.7965566028478	0	Root154
OG0004652	0	0	0	3.9690767189485	0	0	Root154
OG0004654	0	0.262713970166104	0	0	0	0	Root154
OG0004657	21.0152418243178	14.9746962994679	0	5.2094131936199	0	0	Root154
[truncated: 860 more rows]
