# Supplementary material for: Genome-resolved metatranscriptomics reveals conserved root colonization determinants in a synthetic microbiota
Source: Nat Commun. 2023 Dec 13;14:8274. doi: 10.1038/s41467-023-43688-z (PMC10719396; doi:10.1038/s41467-023-43688-z)
Supplement: Supplementary file 11 — Source Data [file 41467_2023_43688_MOESM11_ESM.zip › Source Data/Main_figures/figure3/figures_b-c/Root491_normcounts_MvsR.csv]

	NumReads_A.sf	NumReads_B.sf	NumReads_Bpre.sf	NumReads_C.sf	NumReads_D.sf	NumReads_E.sf	Strain
OG0000000	149.743502397525	156.679635262637	510.967733894745	199.452166733383	406.667821919754	246.281561376385	Root491
OG0000001	466.96329037123	522.638497626082	413.749219093869	203.7880834015	215.499187683972	33.8919579875759	Root491
OG0000002	108.367008313998	171.228458537025	68.4637428175183	384.451277906377	199.858117610136	72.5538952474773	Root491
OG0000003	502.428856728538	596.501754249897	106.57522631927	1081.08855591718	6.0826383620476	49.2061019671473	Root491
OG0000004	161.565357849961	214.874928360188	70.5176551020439	154.647694496174	0.868948337435372	113.224244832568	Root491
OG0000005	0	174.585879292653	88.5464407106571	166.210138944486	1.73789667487074	0.25105154064871	Root491
OG0000006	96.5451528615623	148.845653499505	301.240468397081	179.217888948837	81.681143718925	117.241069482948	Root491
OG0000007	133.981028460944	105.199183676342	108.172713651679	119.960361151238	229.402361082938	4.01682465037937	Root491
OG0000008	47.2874218097448	177.943300048281	36.9704211214599	78.0465000261065	0	0	Root491
OG0000009	66.9905142304718	115.271445943226	101.554551845986	112.733833371043	129.47330227787	250.298386026764	Root491
OG0000010	149.743502397525	22.3828050375196	228.440688534453	67.9293611338335	160.755442425544	32.8877518249811	Root491
OG0000011	80.7826789249807	229.423751634576	51.8042320652555	235.584805634359	0	0.25105154064871	Root491
OG0000012	518.19133066512	465.562344780407	10.4977738986861	437.92758347982	0	91.3827607961306	Root491
OG0000013	195.060614965197	0	55.6838441582482	34.6873333449362	10.4273800492245	53.9760812394728	Root491
OG0000014	313.279169489559	113.033165439474	34.2318714087592	7.22652778019505	60.826383620476	90.3785546335358	Root491
OG0000015	72.9014419566899	87.2929396463263	71.2022925302191	215.350527849812	233.747102770115	0.25105154064871	Root491
OG0000016	181.268450270688	95.1269214094582	31.4933216960584	26.0155000087022	0	0	Root491
OG0000017	171.416904060325	127.581988713862	32.1779591242336	28.9061111207802	108.618542179422	71.5496890848825	Root491
OG0000018	171.416904060325	663.650169362455	702.894426259855	189.33502784111	722.96501674623	594.238996715498	Root491
OG0000019	1.9703092420727	137.654250980745	93.3389027078833	244.256638970593	114.701180541469	95.9016885278074	Root491
OG0000020	407.854013109049	298.810447250886	259.934010230511	815.152333606002	473.576843902278	194.564944002751	Root491
OG0000021	0	27.9785062968995	64.812343200584	0	190.299685898346	49.457153507796	Root491
OG0000022	191.119996481052	102.96090317259	44.7296453074453	89.6089444744186	92.1085237681494	283.437189392394	Root491
OG0000023	108.367008313998	57.0761528456749	41.7628831186862	54.9216111294824	0	0	Root491
OG0000024	122.159173008507	11.1914025187598	37.8832710256935	0	0	64.5202459467186	Root491
OG0000025	0	98.4843421650861	14.1491735156205	15.8983611164291	0.868948337435372	57.4908028085547	Root491
OG0000026	1.9703092420727	1.11914025187598	122.550099643358	76.6011944700675	86.8948337435372	255.821519921036	Root491
OG0000027	29.5546386310905	102.96090317259	37.4268460735767	166.210138944486	3.47579334974149	137.325192734845	Root491
OG0000028	47.2874218097448	68.2675553644347	27.6137096030657	56.3669166855214	0.868948337435372	71.8007406255312	Root491
OG0000029	31.5249478731632	101.841762920714	47.6964074962044	198.006861177344	203.333910959877	83.8512145766693	Root491
OG0000030	108.367008313998	151.083934003257	22.1366101776643	195.116250065266	0.868948337435372	40.1682465037937	Root491
OG0000031	45.3171125676721	102.96090317259	153.130571435183	186.444416729032	175.527564161945	187.535500864587	Root491
OG0000032	1.9703092420727	0	4.33603704510949	46.2497777932483	301.525073090074	87.8680392270487	Root491
OG0000033	336.922880394432	191.372983070792	18.4852105607299	65.0387500217554	3.47579334974149	0.753154621946131	Root491
OG0000034	25.6140201469451	212.636647856436	351.447213129927	43.3591666811703	186.823892548605	573.652770382303	Root491
OG0000035	0	26.8593660450235	2.96676218875913	0	0	0	Root491
OG0000036	106.396699071926	243.972574908963	543.602117971096	184.999111172993	232.009206095244	216.908531120486	Root491
OG0000037	55.1686587780356	135.415970476993	137.612123063212	52.0310000174044	295.442434728027	2.76156694713582	Root491
OG0000038	0	0	34.4600838848176	0	0	75.0644106539644	Root491
OG0000039	2060.94346720804	902.027043012039	18.2569980846716	1322.45458377569	3.47579334974149	1.75736078454097	Root491
OG0000040	262.051129195669	288.738184984002	259.249372802336	171.991361168642	205.940755972183	192.305480136912	Root491
OG0000041	19.703092420727	27.9785062968995	47.9246199722628	69.3746666898725	28.6752951353673	0.25105154064871	Root491
OG0000042	0	0	91.2849904233578	40.4685555690923	0	0	Root491
OG0000043	0	11.1914025187598	8.2156491381022	36.1326389009753	0	0	Root491
OG0000044	297.516695552978	72.7441163719386	9.35671151839417	1.44530555603901	0.868948337435372	0	Root491
OG0000045	248.25896450116	149.964793751381	186.677805415767	140.194638935784	181.610202523993	43.9340196135243	Root491
OG0000046	0	80.5780981350704	0	50.5856944613653	0	0.25105154064871	Root491
OG0000047	3.9406184841454	274.189361709615	295.763368971679	0	228.533412745503	118.998430267489	Root491
OG0000048	3.9406184841454	121.986287454482	198.316641694745	1.44530555603901	112.094335529163	71.5496890848825	Root491
OG0000049	492.577310518175	111.914025187598	301.468680873139	50.5856944613653	300.656124752639	177.995542319936	Root491
OG0000050	0	0	15.2902358959124	1.44530555603901	0	0	Root491
OG0000052	106.396699071926	34.6933478081553	39.2525458820438	0	0	0	Root491
OG0000053	853.143901817479	392.818228408468	57.7377564427738	813.707028049963	128.604353940435	101.926925503376	Root491
OG0000054	100.485771345708	11.1914025187598	6.61816180569344	0	2.60684501230612	71.0475860035851	Root491
OG0000055	78.812369682908	36.9316283119073	7.07458675781023	28.9061111207802	0	0	Root491
OG0000056	0	0	7.98743666204381	0	0	0	Root491
OG0000057	0	40.2890490675352	0	0	0	0	Root491
OG0000058	51.2280402938902	40.2890490675352	109.770200984088	0	94.7153687804556	79.0812353043438	Root491
OG0000059	0	47.0038905787911	39.7089708341606	0	207.678652647054	0	Root491
OG0000060	3.9406184841454	82.8163786388224	46.3271326398541	54.9216111294824	239.829741132163	56.4865966459599	Root491
OG0000061	764.479985924207	271.951081205863	61.3891560597081	400.349639022806	2.60684501230612	109.960574804135	Root491
OG0000062	55.1686587780356	1.11914025187598	12.7798986592701	0	0	0	Root491
OG0000063	0	41.4081893194112	15.7466608480292	2.89061111207802	0	0	Root491
OG0000064	275.843293890178	242.853434657087	39.4807583581022	170.546055612603	0	0	Root491
OG0000065	0	0	5.24888694934307	82.3824166942236	0	0	Root491
OG0000066	0	0	53.1735069216059	63.5934444657164	33.8889851599795	0	Root491
OG0000067	84.7232974091261	145.488232743877	280.701345551825	248.59255563871	332.807213237748	32.6367002843324	Root491
OG0000068	0	13.4296830225117	9.58492399445257	73.7105833579895	93.8464204430202	0	Root491
OG0000069	0	0	15.2902358959124	1.44530555603901	0	0	Root491
OG0000070	57.1389680201083	0	0	0	0.868948337435372	45.1892773167679	Root491
OG0000071	1.9703092420727	1.11914025187598	100.413489465694	1.44530555603901	254.601862868564	51.4655658329856	Root491
OG0000072	0	0	20.3109103691971	59.2575277975994	0	0	Root491
OG0000073	0	0	60.9327311075913	0	0	0	Root491
OG0000074	297.516695552978	213.755788108312	133.960723446278	21.6795833405852	5.21369002461223	120.75579105203	Root491
OG0000075	0	0	1.82569980846716	0	0	0	Root491
OG0000076	0	0	21.4519727494891	0	0	0	Root491
OG0000077	0	0	55.9120566343066	0	2.60684501230612	2.76156694713582	Root491
OG0000078	0	42.5273295712872	8.90028656627738	28.9061111207802	0	0	Root491
OG0000079	110.337317556071	15.6679635262637	0	56.3669166855214	0	0	Root491
OG0000080	0	0	4.56424952116789	0	0	0	Root491
OG0000081	0	0	94.2517526121169	0	69.5158669948298	33.3898549062785	Root491
OG0000082	0	0	8.90028656627738	0	0	0	Root491
OG0000083	340.863498878577	148.845653499505	110.454838412263	145.97586115994	91.2395754307141	167.953480693987	Root491
OG0000084	106.396699071926	33.5742075562794	182.113555894599	95.3901666985747	765.543485280563	1.50630924389226	Root491
OG0000085	0	0	13.2363236113869	0	0	0	Root491
OG0000086	0	0	0	0	0	0	Root491
OG0000087	0	98.4843421650861	82.6129163331388	65.0387500217554	302.394021427509	91.884863877428	Root491
OG0000088	3.9406184841454	83.9355188906984	17.5723606564964	0	80.8121953814896	136.572038112898	Root491
OG0000089	199.001233449343	107.437464180094	83.9821911894892	0	153.803855726061	0.502103081297421	Root491
OG0000090	0	27.9785062968995	60.2480936794161	0	0.868948337435372	80.3364930075874	Root491
OG0000091	463.022671887084	362.601441607817	400.056470530366	595.465889088072	151.197010713755	264.106220762443	Root491
OG0000093	114.277936040217	215.994068612064	34.688296360876	4.33591666811703	299.787176415203	0.25105154064871	Root491
OG0000094	0	32.4550673044034	8.67207409021899	39.0232500130533	0	0	Root491
OG0000095	1.9703092420727	0	120.039762406715	0	543.092710897108	5.02103081297421	Root491
OG0000096	0	0	25.5597973185402	60.7028333536384	0	0	Root491
OG0000097	92.6045343774169	24.6210855412715	85.5796785218979	21.6795833405852	92.1085237681494	0	Root491
OG0000098	141.862265429234	0	40.8500332144526	1.44530555603901	0	58.997112052447	Root491
OG0000099	0	0	0	67.9293611338335	0	0	Root491
OG0000100	0	8.95312201500783	0	0	121.652767240952	0.25105154064871	Root491
OG0000101	0	0	0	0	0	0	Root491
OG0000102	74.8717511987626	47.0038905787911	5.93352437751826	28.9061111207802	147.721217364013	0.502103081297421	Root491
OG0000103	0	0	4.33603704510949	0	75.5985053568774	0.25105154064871	Root491
OG0000104	1.9703092420727	156.679635262637	117.073000217956	0	0.868948337435372	80.5875445482361	Root491
OG0000105	0	0	0	21.6795833405852	0.868948337435372	1.50630924389226	Root491
OG0000106	0	0	2.96676218875913	36.1326389009753	0	0	Root491
OG0000107	0	34.6933478081553	44.2732203553285	0	0	0	Root491
OG0000108	157.624739365816	145.488232743877	49.0656823525548	57.8122222415604	1.73789667487074	112.722141751271	Root491
OG0000109	0	1.11914025187598	17.344148180438	0	2.60684501230612	82.5959568734257	Root491
OG0000110	1.9703092420727	83.9355188906984	13.6927485635037	153.202388940135	0	0.25105154064871	Root491
OG0000111	0	16.7871037781397	7.30279923386862	0	199.858117610136	0	Root491
OG0000112	0	0	0	0	0	0	Root491
OG0000113	0	70.5058358681866	5.70531190145986	117.06975003916	1.73789667487074	1.50630924389226	Root491
OG0000115	163.535667092034	66.0292748606827	93.5671151839417	57.8122222415604	1.73789667487074	189.041810108479	Root491
OG0000116	0	0	53.6299318737227	0	0	18.8288655486533	Root491
OG0000117	220.674635112142	92.8886409057062	70.7458675781023	224.022361186047	0.868948337435372	33.3898549062785	Root491
OG0000118	0	0	0	0	0	0	Root491
OG0000119	0	89.5312201500783	11.4106238029197	80.9371111381846	0	0	Root491
OG0000120	19.703092420727	0	0	0	0	0	Root491
OG0000121	3.9406184841454	1.11914025187598	28.2983470312409	1.44530555603901	2.60684501230612	109.207420182189	Root491
OG0000123	0	0	12.0952612310949	0	0	0	Root491
OG0000124	47.2874218097448	0	0	0	0	0	Root491
OG0000125	15.7624739365816	176.824159796405	112.965175648905	41.9138611251313	581.326437744264	348.208486879761	Root491
OG0000127	0	53.718732090047	52.7170819694891	76.6011944700675	184.217047536299	0.25105154064871	Root491
OG0000128	0	23.5019452893955	70.7458675781023	0	173.789667487074	0.502103081297421	Root491
OG0000129	0	15.6679635262637	12.7798986592701	0	0	0	Root491
OG0000130	427.557105529776	331.26551455529	21.6801852255475	72.2652778019505	83.4190403937957	4.26787619102808	Root491
OG0000131	2415.59913078113	1921.56381247105	0	2218.54402851988	7.82053503691835	2.5105154064871	Root491
OG0000132	0	10.0722622668838	6.84637428175183	0	0	0	Root491
OG0000133	7.8812369682908	39.1699088156592	637.853870583212	41.9138611251313	987.125311326583	568.631739569329	Root491
OG0000134	1.9703092420727	0	7.53101170992702	34.6873333449362	0	0	Root491
OG0000135	212.793398143852	61.5527138531788	252.174786044526	206.678694513578	109.487490516857	2.76156694713582	Root491
OG0000136	78.812369682908	67.1484151125587	196.034516934161	43.3591666811703	384.075165146434	239.001066697572	Root491
OG0000138	0	277.546782465243	38.7961209299271	361.326389009753	1.73789667487074	90.1275030928871	Root491
OG0000139	106.396699071926	259.640538435227	50.6631696849636	125.741583375394	28.6752951353673	0.25105154064871	Root491
OG0000140	0	22.3828050375196	8.44386161416059	0	0	0	Root491
OG0000141	0	0	34.0036589327008	0	0	0	Root491
OG0000142	0	0	37.1986335975183	0	0	0	Root491
OG0000143	126.099791492653	36.9316283119073	86.7207409021899	0	0	0	Root491
OG0000144	149.743502397525	280.904203220871	13.6927485635037	245.701944526632	6.95158669948298	72.3028437068286	Root491
OG0000146	0	0	75.3101170992702	17.3436666724681	36.4958301722856	1.75736078454097	Root491
OG0000147	0	15.6679635262637	0	80.9371111381846	0	0	Root491
OG0000148	0	0	0	0	0	0	Root491
OG0000149	0	0	64.812343200584	0	6.0826383620476	0	Root491
OG0000150	0	0	26.2444347467154	0	0	0	Root491
OG0000151	82.7529881670534	47.0038905787911	215.889002351241	36.1326389009753	0	87.3659361457512	Root491
OG0000152	1556.54430123743	410.724472438484	146.512409629489	592.575277975994	390.157803508482	187.033397783289	Root491
OG0000153	0	111.914025187598	29.4394094115329	56.3669166855214	0	0	Root491
OG0000154	0	0	7.07458675781023	0	0	0	Root491
OG0000155	0	17.9062440300157	24.875159890365	59.2575277975994	0	0	Root491
OG0000156	3.9406184841454	81.6972383869464	14.3773859916789	153.202388940135	0	74.3112560320183	Root491
OG0000157	108.367008313998	74.9823968756906	124.832224403942	65.0387500217554	134.686992302483	196.824407868589	Root491
OG0000158	0	0	18.7134230367883	0	0	0	Root491
OG0000159	0	1.11914025187598	3.65139961693431	0	0	0	Root491
OG0000160	0	13.4296830225117	4.1078245690511	0	0	0	Root491
OG0000161	1.9703092420727	52.599591838171	34.2318714087592	79.4918055821455	0	0	Root491
OG0000162	0	31.3359270525274	12.7798986592701	0	41.7095201968979	83.3491114953719	Root491
OG0000163	0	25.7402257931475	0	0	0	0	Root491
OG0000164	0	31.3359270525274	25.3315848424818	0	0	0	Root491
OG0000165	0	31.3359270525274	20.7673353213139	57.8122222415604	0.868948337435372	76.319668357208	Root491
OG0000166	327.071334184068	191.372983070792	38.7961209299271	309.295388992348	207.678652647054	86.3617299831564	Root491
OG0000167	157.624739365816	83.9355188906984	0	41.9138611251313	0.868948337435372	0	Root491
OG0000168	0	19.0253842818916	0	26.0155000087022	0	0	Root491
OG0000169	167.476285576179	55.9570125937989	4.56424952116789	57.8122222415604	0	0.25105154064871	Root491
OG0000170	0	55.9570125937989	38.3396959778103	0	139.03173398966	0.502103081297421	Root491
OG0000171	147.773193155452	277.546782465243	81.01542900073	315.076611216504	44.316365209204	0	Root491
OG0000172	100.485771345708	0	36.2857836932847	86.7183333623406	1.73789667487074	78.3280806823977	Root491
OG0000173	218.70432587007	230.542891886452	22.3648226537227	170.546055612603	0.868948337435372	0.25105154064871	Root491
OG0000174	0	10.0722622668838	2.28212476058394	10.1171388922731	0	0	Root491
OG0000175	0	0	5.47709942540147	0	0	0	Root491
OG0000176	0	1.11914025187598	34.9165088369344	0	1.73789667487074	31.8835456623862	Root491
OG0000177	78.812369682908	168.990178033273	7.30279923386862	47.6950833492873	190.299685898346	0.753154621946131	Root491
OG0000178	25.6140201469451	0	31.0368967439416	0	309.345608126992	149.87776976728	Root491
OG0000179	602.914628074246	511.447095107322	41.7628831186862	656.168722441711	4.34474168717686	198.079665571833	Root491
OG0000180	0	35.8124880600313	0	0	0	0	Root491
OG0000181	0	40.2890490675352	52.9452944455475	150.311777828057	221.58182604602	51.9676689142831	Root491
OG0000182	0	0	4.79246199722628	0	0	0	Root491
OG0000183	214.763707385924	106.318323928218	14.1491735156205	1.44530555603901	163.36228743785	0	Root491
OG0000184	49.2577310518175	42.5273295712872	7.53101170992702	59.2575277975994	0.868948337435372	0	Root491
OG0000185	0	0	0	0	0	0	Root491
OG0000186	0	0	0	0	0	3.51472156908195	Root491
OG0000187	0	0	0	0	0	0	Root491
OG0000188	128.070100734725	104.080043424466	81.2436414767884	106.952611146887	309.345608126992	89.6254000115896	Root491
OG0000189	0	0	22.8212476058394	0	0	1.75736078454097	Root491
OG0000190	0	0	14.6055984677372	0	0	0	Root491
OG0000191	0	0	0	0	0	0	Root491
OG0000192	0	105.199183676342	34.0036589327008	40.4685555690923	0.868948337435372	82.344905332777	Root491
OG0000193	0	0	36.7422086454015	0	73.8606086820066	0.25105154064871	Root491
OG0000194	126.099791492653	0	16.6595107522628	0	0	0	Root491
OG0000196	1.9703092420727	100.722622668838	49.0656823525548	37.5779444570143	0	66.2776067312596	Root491
OG0000197	0	0	174.81075666073	0	152.06595905119	95.6506369871587	Root491
OG0000198	0	35.8124880600313	0	0	0	0	Root491
OG0000199	1.9703092420727	0	57.7377564427738	0	2.60684501230612	118.496327186191	Root491
OG0000200	0	0	0	109.843222258965	0	0	Root491
OG0000201	3418.48653499613	3977.42445516723	201.283403883504	4191.38611251313	658.662839776012	59.2481635930957	Root491
OG0000202	0	1.11914025187598	17.8005731325548	0	96.4532654553263	0	Root491
OG0000204	1.9703092420727	13.4296830225117	27.8419220791241	2.89061111207802	4.34474168717686	83.8512145766693	Root491
OG0000205	0	1.11914025187598	9.12849904233578	0	114.701180541469	0	Root491
OG0000207	0	20.1445245337676	0	0	192.037582573217	0	Root491
OG0000208	0	0	0	0	0	0	Root491
OG0000209	309.338551005414	308.88270951777	4.1078245690511	239.920722302476	1.73789667487074	0.25105154064871	Root491
OG0000211	37.4358755993813	49.2421710825431	5.70531190145986	121.405666707277	0	0	Root491
OG0000212	0	0	8.90028656627738	59.2575277975994	0.868948337435372	76.5707198978567	Root491
OG0000213	0	21.2636647856436	2.51033723664234	0	0	0	Root491
OG0000214	0	0	35.6011462651095	70.8199722459115	0	0	Root491
OG0000215	0	0	8.67207409021899	0	0	0	Root491
OG0000216	45.3171125676721	0	113.64981307708	41.9138611251313	0	45.6913803980653	Root491
OG0000217	110.337317556071	102.96090317259	15.5184483719708	14.4530555603901	1.73789667487074	33.3898549062785	Root491
OG0000218	0	0	0	49.1403889053263	0.868948337435372	0	Root491
OG0000219	0	0	0	0	0	0	Root491
OG0000220	3.9406184841454	92.8886409057062	80.7872165246716	0	178.134409174251	0.25105154064871	Root491
OG0000221	120.188863766435	29.0976465487754	12.5516861832117	0	2.60684501230612	0	Root491
OG0000222	0	0	140.578885251971	0	8.68948337435372	0	Root491
OG0000223	0	0	7.07458675781023	44.8044722372093	0	0	Root491
OG0000224	1.9703092420727	77.2206773794425	0	0	0	0	Root491
OG0000225	0	1.11914025187598	0	0	0	0	Root491
OG0000226	0	29.0976465487754	19.3980604649635	0	86.0258854061018	1.25525770324355	Root491
OG0000227	0	73.8632566238146	37.4268460735767	28.9061111207802	140.76963066453	0.25105154064871	Root491
OG0000229	0	0	56.140269110365	0	82.5500920563603	0	Root491
OG0000230	0	0	0	0	0	0	Root491
OG0000231	0	0	182.798193322774	0	342.365644949537	3.76577310973066	Root491
OG0000232	3.9406184841454	1.11914025187598	193.067754745402	1.44530555603901	171.182822474768	71.8007406255312	Root491
OG0000233	0	0	14.3773859916789	0	0	0	Root491
OG0000234	0	0	129.39647392511	34.6873333449362	424.915737005897	149.626718226631	Root491
OG0000236	0	35.8124880600313	23.2776725579562	0	0	0	Root491
OG0000237	133.981028460944	52.599591838171	16.203085800146	20.2342777845461	0	0.25105154064871	Root491
OG0000238	0	156.679635262637	2.96676218875913	17.3436666724681	0.868948337435372	0	Root491
OG0000239	0	0	0	0	0	0	Root491
OG0000240	1.9703092420727	0	78.0486668119709	57.8122222415604	146.852269026578	67.0307613532057	Root491
OG0000241	0	0	17.1159357043796	0	0	0	Root491
OG0000242	0	0	11.4106238029197	0	0	0	Root491
OG0000243	0	0	0	0	0	51.9676689142831	Root491
OG0000244	1.9703092420727	0	32.6343840763504	1.44530555603901	0	44.185071154173	Root491
OG0000245	0	0	7.30279923386862	0	0	0	Root491
OG0000246	1.9703092420727	3.35742075562794	0	0	0	0	Root491
OG0000247	7.8812369682908	55.9570125937989	26.4726472227738	50.5856944613653	86.0258854061018	109.960574804135	Root491
OG0000248	224.615253596288	211.51750760456	65.0405556766424	299.178250100075	251.995017856258	0.502103081297421	Root491
OG0000249	0	0	28.2983470312409	0	0	0	Root491
OG0000251	7.8812369682908	54.8378723419229	26.016222270657	80.9371111381846	163.36228743785	92.3869669587255	Root491
OG0000252	0	0	0	0	0	0	Root491
OG0000253	0	0	31.4933216960584	0	0	0	Root491
OG0000254	0	0	5.24888694934307	0	0	0	Root491
OG0000255	1.9703092420727	22.3828050375196	49.0656823525548	0	0	73.0559983287747	Root491
OG0000257	0	0	0	0	0	0	Root491
OG0000258	0	0	19.1698479889051	0	0	1.25525770324355	Root491
OG0000259	0	83.9355188906984	43.5885829271533	134.413416711628	350.186179986455	41.6745557476859	Root491
OG0000261	0	16.7871037781397	9.81313647051096	0	0	34.1430095282246	Root491
OG0000263	0	0	0	0	0	0	Root491
OG0000264	179.298141028616	384.984246645337	13.4645360874453	118.515055595199	0.868948337435372	0.502103081297421	Root491
OG0000265	0	3.35742075562794	5.93352437751826	0	82.5500920563603	0	Root491
OG0000267	0	86.1737993944503	141.719947632263	23.1248888966242	1.73789667487074	93.3911731213203	Root491
OG0000268	0	0	0	0	0	0	Root491
OG0000270	0	0	5.70531190145986	0	0	0	Root491
OG0000271	0	2.23828050375196	13.0081111353285	0	0.868948337435372	49.7082050484447	Root491
OG0000272	126.099791492653	0	11.6388362789781	1.44530555603901	0	0	Root491
OG0000273	149.743502397525	51.480451586295	47.468195020146	28.9061111207802	0	82.344905332777	Root491
OG0000276	0	71.6249761200626	40.1653957862774	0	0.868948337435372	45.1892773167679	Root491
OG0000278	0	16.7871037781397	0	1.44530555603901	118.176973891211	0	Root491
OG0000279	0	0	0	0	0	0	Root491
OG0000280	0	0	0	0	0	0	Root491
OG0000281	204.912161175561	2.23828050375196	254.913335757227	112.733833371043	5.21369002461223	82.8470084140745	Root491
OG0000282	0	0	12.0952612310949	0	0	0	Root491
OG0000283	0	0	33.7754464566424	0	0	3.76577310973066	Root491
OG0000284	0	0	50.891382161022	0	168.575977462462	0.502103081297421	Root491
OG0000286	0	0	11.1824113268613	0	0	18.0757109267072	Root491
OG0000287	0	25.7402257931475	11.6388362789781	0	0	0	Root491
OG0000289	3.9406184841454	41.4081893194112	125.06043688	11.5624444483121	349.31723164902	161.928243718418	Root491
OG0000290	0	0	30.5804717918249	37.5779444570143	0	98.4122039342945	Root491
OG0000291	86.6936066511988	0	0	0	0	0	Root491
OG0000292	0	17.9062440300157	11.4106238029197	0	0	0	Root491
OG0000293	0	0	13.9209610395621	0	0	0	Root491
OG0000294	0	0	0	0	0	0	Root491
OG0000295	0	0	0	0	0	0	Root491
OG0000296	0	123.105427706358	0	95.3901666985747	1.73789667487074	0	Root491
OG0000298	0	0	3.87961209299271	0	0	0	Root491
OG0000299	0	5.59570125937989	0	111.288527815004	0	0	Root491
OG0000300	120.188863766435	0	33.3190215045256	20.2342777845461	0	0.25105154064871	Root491
OG0000301	425.586796287703	498.01741208481	1570.78647270993	222.577055630008	3782.53211285617	2901.40265527715	Root491
OG0000302	1.9703092420727	50.361311334419	2.28212476058394	0	0	0	Root491
OG0000303	0	0	3.19497466481752	0	0	0	Root491
OG0000304	0	19.0253842818916	58.8788188230658	23.1248888966242	0	85.3575238205616	Root491
OG0000305	0	0	0.228212476058394	0	0	0	Root491
OG0000306	0	0	0	0	0	0	Root491
OG0000307	0	2.23828050375196	61.1609435836497	41.9138611251313	4.34474168717686	0	Root491
OG0000308	0	0	11.6388362789781	39.0232500130533	0	0	Root491
OG0000309	1.9703092420727	0	86.2643159500731	72.2652778019505	164.231235775285	35.1472156908195	Root491
OG0000310	0	0	0	0	0	0	Root491
OG0000313	331.011952668214	386.103386897213	0	396.013722354689	0.868948337435372	0.25105154064871	Root491
OG0000314	0	0	0	0	0	0	Root491
OG0000315	145.80288391338	33.5742075562794	0	70.8199722459115	0.868948337435372	0	Root491
OG0000316	0	27.9785062968995	9.58492399445257	0	0	0	Root491
OG0000317	122.159173008507	57.0761528456749	0	73.7105833579895	0	0.25105154064871	Root491
OG0000318	0	0	0	0	0	0	Root491
OG0000319	0	0	0	0	0	0	Root491
OG0000320	0	0	5.47709942540147	0	0	0	Root491
OG0000321	55.1686587780356	1.11914025187598	195.349879505986	164.764833388447	1.73789667487074	131.048904218627	Root491
OG0000322	0	0	2.73854971270073	0	0	0	Root491
OG0000324	0	29.0976465487754	0	0	0	0.502103081297421	Root491
OG0000325	0	0	147.425259533723	1.44530555603901	158.148597413238	120.504739511381	Root491
OG0000326	55.1686587780356	14.5488232743877	0	33.2420277888972	0	0	Root491
OG0000327	0	0	0	0	0	0	Root491
OG0000328	0	0	25.3315848424818	0	0	0	Root491
OG0000330	0	90.6503604019543	6.16173685357665	0	0	0	Root491
OG0000331	0	0	0	0	0	0	Root491
OG0000332	0	0	10.0413489465694	0	0	0	Root491
OG0000333	0	0	6.38994932963505	0	142.507527339401	0	Root491
OG0000334	297.516695552978	498.01741208481	368.10672388219	154.647694496174	198.120220935265	1.25525770324355	Root491
OG0000335	0	36.9316283119073	20.7673353213139	0	0	0	Root491
OG0000336	453.171125676721	674.841571881215	0.228212476058394	403.240250134884	1.73789667487074	46.4445350200114	Root491
OG0000337	0	8.95312201500783	11.6388362789781	0	0	0	Root491
OG0000338	128.070100734725	17.9062440300157	34.0036589327008	39.0232500130533	0	0	Root491
OG0000339	0	0	10.7259863747445	0	0	0	Root491
OG0000340	0	0	82.156491381022	56.3669166855214	518.762157448917	2.00841232518968	Root491
OG0000341	240.377727532869	1043.03871474841	16.6595107522628	643.160972437359	2.60684501230612	1.00420616259484	Root491
OG0000343	0	144.369092492001	14.3773859916789	69.3746666898725	9.55843171178909	0	Root491
OG0000344	159.595048607889	0	25.1033723664234	30.3514166768192	0	0	Root491
OG0000345	0	30.2167868006514	0	0	0	0	Root491
OG0000346	0	1.11914025187598	16.8877232283212	0	0	0	Root491
OG0000347	0	0	0	0	0	0	Root491
OG0000348	535.924113843774	371.554563622825	137.612123063212	320.85783344066	307.607711452122	5.52313389427163	Root491
OG0000349	0	29.0976465487754	87.4053783303651	1.44530555603901	3.47579334974149	108.454265560243	Root491
OG0000350	0	0	0	0	0	0	Root491
OG0000351	122.159173008507	64.9101346088068	4.56424952116789	0	0	21.5904324957891	Root491
OG0000352	0	0	0	0	0	0	Root491
OG0000353	0	0	60.4763061554745	122.850972263316	47.7921585589455	62.7628851621776	Root491
OG0000354	171.416904060325	0	2.51033723664234	0	0	0	Root491
OG0000355	90.6342251353442	98.4843421650861	3039.10554366964	13.0077500043511	1556.28647234675	1572.83790216417	Root491
OG0000356	0	11.1914025187598	120.039762406715	0	160.755442425544	0.502103081297421	Root491
OG0000357	0	17.9062440300157	13.2363236113869	0	0	0	Root491
OG0000358	0	17.9062440300157	29.2111969354745	27.4608055647412	0	0	Root491
OG0000360	0	1.11914025187598	37.8832710256935	27.4608055647412	66.9090219825237	80.5875445482361	Root491
OG0000361	45.3171125676721	61.5527138531788	39.0243334059855	43.3591666811703	139.03173398966	0	Root491
OG0000362	0	0	5.47709942540147	26.0155000087022	0	0	Root491
OG0000363	0	0	0	0	0	0	Root491
OG0000364	0	0	0	0	0	0	Root491
OG0000365	0	0	0	0	0	0	Root491
OG0000366	0	0	0	31.7967222328582	0	47.699792723255	Root491
OG0000367	0	0	0	0	214.630239346537	0.25105154064871	Root491
OG0000368	0	17.9062440300157	0	0	0	0	Root491
OG0000369	137.921646945089	21.2636647856436	80.5590040486132	40.4685555690923	213.761291009102	210.381191063619	Root491
OG0000370	0	0	0	0	0	0	Root491
OG0000371	0	0	0	0	0	0	Root491
OG0000373	0	0	0	0	0	0	Root491
OG0000374	0	0	0	1.44530555603901	356.268818348503	74.0602044913696	Root491
OG0000375	143.832574671307	20.1445245337676	10.9541988508029	0	0.868948337435372	0	Root491
OG0000377	0	0	0	0	0	0	Root491
OG0000378	3.9406184841454	0	47.468195020146	78.0465000261065	0.868948337435372	78.8301837636951	Root491
OG0000380	167.476285576179	77.2206773794425	55.4556316821899	102.61669447877	0	89.8764515522384	Root491
OG0000381	0	41.4081893194112	11.8670487550365	33.2420277888972	0	0	Root491
OG0000382	0	15.6679635262637	0	0	0	0	Root491
OG0000383	0	49.2421710825431	0	17.3436666724681	0.868948337435372	0	Root491
OG0000384	0	0	17.8005731325548	0	0	0	Root491
OG0000385	175.35752254447	363.720581859693	10.4977738986861	293.397027875919	2.60684501230612	0	Root491
OG0000386	0	17.9062440300157	16.8877232283212	0	0	0	Root491
OG0000387	1016.67956890951	16.7871037781397	9.12849904233578	612.80955576054	4.34474168717686	2.25946386583839	Root491
OG0000388	0	0	4.79246199722628	0	0	0	Root491
OG0000389	0	0	24.1905224621898	0	0	0	Root491
OG0000390	0	0	0	0	0	0	Root491
OG0000391	0	0	0	0	0	0	Root491
OG0000392	94.5748436194896	100.722622668838	3.65139961693431	1.44530555603901	0	0.25105154064871	Root491
OG0000393	0	39.1699088156592	33.7754464566424	1.44530555603901	1.73789667487074	92.3869669587255	Root491
OG0000394	53.1983495359629	1.11914025187598	12.7798986592701	1.44530555603901	0	93.642224661969	Root491
OG0000395	0	0	2.96676218875913	0	0	0	Root491
OG0000396	0	0	0	0	0	0	Root491
OG0000397	0	0	14.1491735156205	0	0	0	Root491
OG0000398	0	24.6210855412715	0	0	0	0	Root491
OG0000399	0	1.11914025187598	37.8832710256935	4.33591666811703	56.4816419332992	46.9466381013089	Root491
OG0000400	66.9905142304718	59.3144333494269	0	105.507305590848	0.868948337435372	0	Root491
OG0000401	0	0	2.28212476058394	0	0	0	Root491
OG0000402	25.6140201469451	40.2890490675352	57.5095439667154	124.296277819355	127.735405603	154.647749039606	Root491
OG0000403	0	0	28.0701345551825	0	0	0	Root491
OG0000404	0	0	0	0	0	0	Root491
OG0000405	0	12.3105427706358	72.1151424344527	0	0.868948337435372	2.76156694713582	Root491
OG0000406	0	0	0.456424952116789	0	0	0	Root491
OG0000407	0	10.0722622668838	0	0	0	0	Root491
OG0000408	1.9703092420727	70.5058358681866	0	0	0.868948337435372	74.0602044913696	Root491
OG0000410	57.1389680201083	45.8847503269151	0	0	1.73789667487074	0	Root491
OG0000411	470.903908855375	887.478219737651	368.563148834307	533.317750178395	769.019278630304	312.810219648293	Root491
OG0000412	25.6140201469451	39.1699088156592	2.73854971270073	112.733833371043	1.73789667487074	0	Root491
OG0000413	47.2874218097448	70.5058358681866	0.228212476058394	228.358277854164	0	0.502103081297421	Root491
OG0000414	0	0	0	0	0	0	Root491
OG0000415	2616.57067347254	1798.4583847647	145.827772201314	2097.1383618126	781.1845553544	177.744490779287	Root491
OG0000416	0	0	18.2569980846716	0	0	0	Root491
OG0000419	0	0	31.7215341721168	0	0	0	Root491
OG0000420	0	19.0253842818916	76.6793919556205	2.89061111207802	5.21369002461223	0	Root491
OG0000421	0	0	0	91.0542500304576	101.666955479939	0	Root491
OG0000422	0	0	7.75922418598541	0	0	0	Root491
OG0000423	0	0	12.0952612310949	0	0	0	Root491
OG0000424	139.891956187162	364.839722111569	116.388362789781	160.42891672033	4.34474168717686	80.8385960888848	Root491
OG0000425	0	0	0	0	0	0	Root491
OG0000426	0	0	6.84637428175183	0	0	0	Root491
OG0000427	0	0	7.98743666204381	0	0	0	Root491
OG0000428	43.3468033255994	0	5.93352437751826	268.826833423256	0	0.25105154064871	Root491
OG0000429	0	0	0	0	0	0	Root491
OG0000430	0	33.5742075562794	67.3226804372264	75.1558889140285	0.868948337435372	58.4950089711495	Root491
OG0000432	0	0	13.0081111353285	0	0	0	Root491
OG0000433	76.8420604408353	27.9785062968995	31.9497466481752	39.0232500130533	180.741254186557	90.1275030928871	Root491
OG0000434	0	1.11914025187598	0	0	164.231235775285	0	Root491
OG0000435	0	0	0	0	0	0	Root491
OG0000436	0	22.3828050375196	30.3522593157665	2.89061111207802	380.599371796693	5.27208235362292	Root491
OG0000437	31.5249478731632	58.1952930975509	13.6927485635037	41.9138611251313	153.803855726061	0.502103081297421	Root491
OG0000438	0	0	0	0	0	0	Root491
OG0000439	66.9905142304718	0	32.6343840763504	0	0	0	Root491
OG0000440	0	17.9062440300157	12.7798986592701	0	0	0	Root491
OG0000441	1.9703092420727	0	32.1779591242336	0	147.721217364013	0.25105154064871	Root491
OG0000442	0	0	0	13.0077500043511	0	0	Root491
OG0000444	0	0	0	0	0	0	Root491
OG0000445	45.3171125676721	0	0	0	0	0	Root491
OG0000447	0	0	75.9947545274454	20.2342777845461	0	0	Root491
OG0000448	0	0	0	0	0	0	Root491
OG0000450	0	0	0	14.4530555603901	0	0	Root491
OG0000451	0	0	0	0	0	0	Root491
OG0000452	0	22.3828050375196	0	0	0	0	Root491
OG0000453	3.9406184841454	0	221.137889300584	0	124.259612253258	142.597275088468	Root491
OG0000454	0	0	18.4852105607299	0	0.868948337435372	97.9101008529971	Root491
OG0000455	0	0	0	0	1.73789667487074	0	Root491
OG0000456	1.9703092420727	33.5742075562794	0	59.2575277975994	0	0	Root491
OG0000458	0	0	0	0	0	0	Root491
OG0000459	0	0	0	0	0	0	Root491
OG0000460	0	20.1445245337676	12.7798986592701	0	0	0	Root491
OG0000461	0	22.3828050375196	162.715495429635	0	240.698689469598	0.25105154064871	Root491
OG0000463	0	0	0	0	0	0	Root491
OG0000464	0	6.71484151125587	0	0	0	0	Root491
OG0000465	0	0	11.4106238029197	0	0	0	Root491
OG0000466	0	0	0	0	0	0	Root491
OG0000467	0	0	0	0	0	0	Root491
OG0000468	0	120.867147202606	11.1824113268613	62.1481389096774	0	0	Root491
OG0000469	0	0	4.79246199722628	0	0	0	Root491
OG0000470	68.9608234725445	0	3.42318714087592	2.89061111207802	0	0	Root491
OG0000471	19.703092420727	78.3398176313185	0	125.741583375394	0.868948337435372	0	Root491
OG0000472	0	0	9.12849904233578	0	0	0	Root491
OG0000473	0	98.4843421650861	2.96676218875913	96.8354722546137	0	0.25105154064871	Root491
OG0000474	1.9703092420727	0	60.0198812033577	0	318.035091501346	50.2103081297421	Root491
OG0000475	0	21.2636647856436	13.6927485635037	0	0	0	Root491
OG0000478	0	0	6.38994932963505	0	0	82.0938537921283	Root491
OG0000479	0	0	5.24888694934307	0	0	0	Root491
OG0000480	118.218554524362	0	0	20.2342777845461	74.729557019442	0	Root491
OG0000481	0	0	15.7466608480292	0	130.342250615306	0	Root491
OG0000482	1.9703092420727	43.6464698231632	0	0	0	0	Root491
OG0000483	0	0	0	0	0	0	Root491
OG0000484	0	44.7656100750391	7.07458675781023	0	0	0	Root491
OG0000485	0	0	15.5184483719708	1.44530555603901	58.2195386081699	0	Root491
OG0000486	51.2280402938902	11.1914025187598	17.1159357043796	0	0	0	Root491
OG0000487	0	0	0	0	0	0	Root491
OG0000489	70.9311327146172	130.939409469489	127.114349164526	1.44530555603901	2.60684501230612	365.279991643874	Root491
OG0000490	1406.80079883991	2309.90547987202	7.53101170992702	1319.56397266362	51.267951908687	4.26787619102808	Root491
OG0000491	189.149687238979	62.6718541050548	115.703725361606	70.8199722459115	0.868948337435372	0.25105154064871	Root491
OG0000492	0	0	8.2156491381022	1.44530555603901	0	0	Root491
OG0000493	0	0	0	0	0	0	Root491
OG0000494	0	0	6.38994932963505	0	0	0	Root491
OG0000495	0	0	10.4977738986861	0	0	0	Root491
OG0000497	0	25.7402257931475	9.35671151839417	0	0	0	Root491
OG0000498	45.3171125676721	0	0	0	0	0	Root491
OG0000499	1.9703092420727	29.0976465487754	31.9497466481752	0	0	0	Root491
OG0000501	0	31.3359270525274	0	0	0.868948337435372	0	Root491
OG0000502	0	0	3.65139961693431	0	0	0	Root491
OG0000503	0	0	23.5058850340146	0	7.82053503691835	0	Root491
OG0000504	0	0	0	0	0	0	Root491
OG0000505	0	0	0	0	0	0	Root491
OG0000506	0	0	7.30279923386862	0	0	0	Root491
OG0000509	3.9406184841454	32.4550673044034	3.19497466481752	0	1.73789667487074	73.0559983287747	Root491
OG0000510	1.9703092420727	0	0	0	0	83.6001630360206	Root491
OG0000511	0	0	26.4726472227738	0	0	0	Root491
OG0000512	0	0	13.4645360874453	0	0	0	Root491
OG0000513	0	0	0	0	0	0	Root491
OG0000514	0	49.2421710825431	11.6388362789781	0	0	0	Root491
OG0000515	5.9109277262181	17.9062440300157	41.9910955947446	0	185.085995873734	95.6506369871587	Root491
OG0000516	0	33.5742075562794	47.2399825440877	0	0	0	Root491
OG0000517	0	85.0546591425744	10.2695614226278	53.4763055734434	0	0.25105154064871	Root491
OG0000518	0	0	8.90028656627738	0	0	0	Root491
OG0000519	0	0	7.07458675781023	0	0	0	Root491
OG0000520	0	1.11914025187598	23.9623099861314	0	85.1569370686665	0	Root491
OG0000521	0	129.820269217614	76.6793919556205	20.2342777845461	14.7721217364013	77.3238745198028	Root491
OG0000522	0	0	26.2444347467154	0	0	0	Root491
OG0000523	0	20.1445245337676	102.695614226278	28.9061111207802	0.868948337435372	110.211626344784	Root491
OG0000524	0	0	0	0	0	0	Root491
OG0000525	171.416904060325	0	0	0	0	0	Root491
OG0000526	0	0	0	0	0	0	Root491
OG0000527	0	54.8378723419229	12.3234737071533	1.44530555603901	0.868948337435372	109.458471722838	Root491
OG0000528	0	48.1230308306671	0	0	0	0	Root491
OG0000529	1.9703092420727	12.3105427706358	53.4017193976643	1.44530555603901	125.128560590694	83.3491114953719	Root491
OG0000533	0	0	4.1078245690511	0	0	81.5917507108309	Root491
OG0000534	96.5451528615623	55.9570125937989	0	33.2420277888972	26.9373984604965	2.00841232518968	Root491
OG0000536	0	0	0	0	0	0	Root491
OG0000537	0	0	33.547233980584	0	0	0	Root491
OG0000538	0	0	20.7673353213139	0	0	0	Root491
OG0000539	0	57.0761528456749	15.2902358959124	0	0	0.25105154064871	Root491
OG0000540	59.109277262181	0	0	0	0	0	Root491
OG0000541	0	0	0	0	0	81.0896476295335	Root491
OG0000542	0	0	0	0	0	0	Root491
OG0000543	35.4655663573086	34.6933478081553	8.90028656627738	75.1558889140285	0	0	Root491
OG0000544	19.703092420727	20.1445245337676	0	0	0	0	Root491
OG0000545	0	0	10.7259863747445	0	0	0	Root491
OG0000546	0	1.11914025187598	12.7798986592701	36.1326389009753	0	60.7544728369879	Root491
OG0000547	0	0	6.16173685357665	0	0	0	Root491
OG0000548	122.159173008507	0	0	0	0	0	Root491
OG0000549	0	53.718732090047	38.5679084538687	0	250.257121181387	2.25946386583839	Root491
OG0000550	0	0	5.93352437751826	0	0	0	Root491
OG0000551	0	0	13.6927485635037	27.4608055647412	0	0	Root491
OG0000552	0	2.23828050375196	5.93352437751826	0	0	84.8554207392641	Root491
OG0000553	0	0	12.3234737071533	0	0	0	Root491
OG0000554	179.298141028616	25.7402257931475	67.7791053893432	0	0	4.7699792723255	Root491
OG0000555	0	0	0	0	0	0	Root491
OG0000556	0	0	0	0	0	0	Root491
OG0000557	33.4952571152359	3.35742075562794	0	0	0	0	Root491
OG0000558	0	0	7.07458675781023	0	0	0	Root491
OG0000559	0	0	0	0	0	0	Root491
OG0000560	1.9703092420727	29.0976465487754	13.0081111353285	0	132.949095627612	58.2439574305008	Root491
OG0000561	0	0	40.1653957862774	1.44530555603901	0	0	Root491
OG0000562	0	0	0	0	0	0	Root491
OG0000563	0	0	0	2.89061111207802	0	0	Root491
OG0000564	0	0	3.65139961693431	0	0	0	Root491
OG0000565	0	0	5.02067447328468	0	0	0	Root491
OG0000566	0	69.3866956163107	18.2569980846716	0	6.0826383620476	0	Root491
OG0000567	82.7529881670534	33.5742075562794	93.3389027078833	1.44530555603901	97.3222137927617	0	Root491
OG0000568	0	0	58.1941813948906	0	1.73789667487074	0	Root491
OG0000572	0	0	0	65.0387500217554	0	0	Root491
OG0000574	0	8.95312201500783	0	0	0	0	Root491
OG0000575	0	0	21.4519727494891	0	0	0	Root491
OG0000576	0	0	0	0	0	0	Root491
OG0000577	0	0	29.8958343636497	0	0	0	Root491
OG0000578	0	36.9316283119073	5.24888694934307	0	0	0.25105154064871	Root491
OG0000579	0	0	24.6469474143066	0	0	0	Root491
OG0000580	0	0	28.5265595072993	0	165.100184112721	67.0307613532057	Root491
OG0000581	0	0	15.7466608480292	0	0	0	Root491
OG0000582	0	45.8847503269151	47.468195020146	0	130.342250615306	0	Root491
OG0000583	0	0	0	0	0	0	Root491
OG0000584	98.515462103635	2.23828050375196	0	0	0	0.25105154064871	Root491
OG0000587	321.16040645785	19.0253842818916	0	1.44530555603901	0	0	Root491
OG0000588	0	0	8.67207409021899	0	3.47579334974149	2.5105154064871	Root491
OG0000589	240.377727532869	278.665922717119	10.0413489465694	361.326389009753	0.868948337435372	0	Root491
OG0000590	0	50.361311334419	0	67.9293611338335	0	0	Root491
OG0000591	72.9014419566899	1.11914025187598	319.041041529635	4.33591666811703	84.2879887312311	509.634627516882	Root491
OG0000592	0	0	129.624686401168	0	186.823892548605	72.3028437068286	Root491
OG0000593	0	0	0	0	0	0	Root491
OG0000594	0	0	5.47709942540147	0	0	2.00841232518968	Root491
OG0000595	0	0	9.81313647051096	0	154.672804063496	0.502103081297421	Root491
OG0000596	0	0	0	0	0	0	Root491
OG0000597	0	2.23828050375196	0	0	0	0	Root491
OG0000598	654.142668368136	654.697047347447	14.1491735156205	432.146361255664	3.47579334974149	1.50630924389226	Root491
OG0000599	0	41.4081893194112	0	1.44530555603901	0	0	Root491
OG0000600	0	337.980356066545	0	50.5856944613653	196.382324260394	0.502103081297421	Root491
OG0000601	0	0	10.7259863747445	0	0	0	Root491
OG0000602	0	0	10.9541988508029	0	0	0	Root491
OG0000603	74.8717511987626	11.1914025187598	2.51033723664234	0	0	0	Root491
OG0000604	0	0	0	0	0	0	Root491
OG0000605	360.566591299304	58.1952930975509	0	153.202388940135	0.868948337435372	28.3688240933043	Root491
OG0000608	0	0	7.53101170992702	0	0	1.25525770324355	Root491
OG0000609	0	10.0722622668838	46.5553451159125	0	132.949095627612	0.502103081297421	Root491
OG0000611	0	0	0	0	0	0	Root491
OG0000612	3.9406184841454	0	49.0656823525548	0	307.607711452122	0	Root491
OG0000613	76.8420604408353	0	6.84637428175183	0	6.95158669948298	0	Root491
OG0000614	0	0	0	59.2575277975994	0	0	Root491
OG0000615	0	0	7.07458675781023	0	0	30.6282879591427	Root491
OG0000616	82.7529881670534	12.3105427706358	6.16173685357665	26.0155000087022	0	0	Root491
OG0000617	0	0	5.93352437751826	0	0	0	Root491
OG0000618	0	0	3.19497466481752	0	0	0	Root491
OG0000619	0	3.35742075562794	0	0	0	23.5988448209788	Root491
OG0000620	0	0	0	0	0	0	Root491
OG0000621	0	19.0253842818916	5.47709942540147	0	0	0.25105154064871	Root491
OG0000622	0	12.3105427706358	18.9416355128467	0	0	0	Root491
OG0000623	0	0	5.93352437751826	60.7028333536384	0	0	Root491
OG0000624	0	0	1.82569980846716	1.44530555603901	0	49.7082050484447	Root491
OG0000626	0	0	7.98743666204381	49.1403889053263	0	0	Root491
OG0000627	0	0	8.90028656627738	0	0	0	Root491
OG0000628	0	27.9785062968995	24.6469474143066	0	0	0	Root491
OG0000629	0	0	45.1860702595621	0	0	0	Root491
OG0000630	0	0	16.4312982762044	1.44530555603901	208.547600984489	0.25105154064871	Root491
OG0000631	1113.22472177108	1270.22418587924	97.4467272769344	599.801805756189	636.939131340128	42.1766588289834	Root491
OG0000632	0	0	0.456424952116789	50.5856944613653	0	0	Root491
OG0000633	92.6045343774169	76.1015371275665	34.2318714087592	26.0155000087022	0	0.25105154064871	Root491
OG0000634	0	0	30.1240468397081	0	0	0	Root491
OG0000635	0	0	27.3854971270073	1.44530555603901	169.444925799898	0	Root491
OG0000638	0	25.7402257931475	30.8086842678833	0	188.561789223476	0	Root491
OG0000639	1.9703092420727	2.23828050375196	45.1860702595621	1.44530555603901	5.21369002461223	151.133027470524	Root491
OG0000640	0	0	27.1572846509489	36.1326389009753	0	46.6955865606601	Root491
OG0000641	0	0	36.9704211214599	0	106.011697167115	10.7952162478946	Root491
OG0000642	0	0	8.44386161416059	46.2497777932483	223.319722720891	0	Root491
OG0000643	0	0	0	0	0	0	Root491
OG0000644	0	0	0	0	0	0	Root491
OG0000645	238.407418290797	217.11320886394	209.042628069489	478.396139048912	35.6268818348503	154.647749039606	Root491
OG0000648	0	0	0	0	0	0	Root491
OG0000649	0	0	0	0	0	0	Root491
OG0000650	0	0	0	0	0	0	Root491
OG0000651	72.9014419566899	58.1952930975509	0	0	0	0	Root491
OG0000652	0	0	25.5597973185402	0	3.47579334974149	90.3785546335358	Root491
OG0000653	0	15.6679635262637	11.8670487550365	0	0	0	Root491
OG0000654	1.9703092420727	0	146.740622105548	0	323.248781525958	0.25105154064871	Root491
OG0000655	0	0	6.16173685357665	0	0	0	Root491
OG0000658	0	0	0	0	0	0	Root491
OG0000659	0	30.2167868006514	82.6129163331388	1.44530555603901	237.222896119857	0.25105154064871	Root491
OG0000660	3.9406184841454	0	39.937183310219	0	0.868948337435372	152.890388255065	Root491
OG0000661	0	0	12.5516861832117	0	0	0	Root491
OG0000662	112.307626798144	294.333886243382	30.8086842678833	143.085250047862	0.868948337435372	0.25105154064871	Root491
OG0000663	1.9703092420727	42.5273295712872	28.0701345551825	0	185.085995873734	0.502103081297421	Root491
OG0000664	37.4358755993813	152.203074255133	0	1.44530555603901	0	0	Root491
OG0000666	161.565357849961	352.529179340933	81.9282789049636	568.005083523331	154.672804063496	0.502103081297421	Root491
OG0000668	0	42.5273295712872	40.8500332144526	0	0	0	Root491
OG0000670	1.9703092420727	0	34.9165088369344	0	1.73789667487074	78.8301837636951	Root491
OG0000671	0	0	10.2695614226278	0	0	0	Root491
OG0000672	0	0	0	0	0	0	Root491
OG0000673	0	0	65.953405580876	0	1.73789667487074	86.1106784425077	Root491
OG0000674	0	0	42.9039454989782	0	0	0	Root491
OG0000675	0	0	8.44386161416059	0	0	0	Root491
OG0000676	0	0	60.4763061554745	0	0	0	Root491
OG0000678	0	0	76.2229670035038	0	0	0	Root491
OG0000679	0	0	0	14.4530555603901	0	0	Root491
OG0000680	0	0	0	0	0	33.1388033656298	Root491
OG0000681	0	22.3828050375196	0	0	0	0	Root491
OG0000682	0	0	6.61816180569344	0	0	1.75736078454097	Root491
OG0000683	0	1.11914025187598	0	0	73.8606086820066	0	Root491
OG0000684	0	0	27.6137096030657	63.5934444657164	0	0	Root491
OG0000685	0	59.3144333494269	13.0081111353285	0	0	0	Root491
OG0000687	116.248245282289	76.1015371275665	63.8994932963504	2.89061111207802	377.992526784387	275.403540091635	Root491
OG0000689	0	0	44.7296453074453	60.7028333536384	7.82053503691835	0	Root491
OG0000690	0	0	2.05391228452555	0	0	0	Root491
OG0000691	0	0	0	0	0	0	Root491
OG0000692	0	0	0	0	0	0	Root491
OG0000693	0	0	10.0413489465694	0	0	0	Root491
OG0000694	0	0	0	0	0	0	Root491
OG0000695	0	21.2636647856436	26.2444347467154	0	0	0	Root491
OG0000696	0	0	11.4106238029197	0	0	0	Root491
OG0000697	122.159173008507	94.0077811575822	15.062023419854	1.44530555603901	0	0.25105154064871	Root491
OG0000698	0	0	0	0	0.868948337435372	66.5286582719083	Root491
OG0000699	0	0	2.51033723664234	0	0	0	Root491
OG0000700	27.5843293890178	0	38.3396959778103	4.33591666811703	0	78.3280806823977	Root491
OG0000701	0	0	0	0	0	0	Root491
OG0000702	0	0	2.96676218875913	53.4763055734434	0	0.25105154064871	Root491
OG0000703	0	91.7695006538302	117.301212694015	26.0155000087022	53.8747969209931	0.25105154064871	Root491
OG0000705	0	0	18.9416355128467	0	0	0	Root491
OG0000706	0	0	9.12849904233578	0	0	0	Root491
OG0000707	0	32.4550673044034	38.5679084538687	0	272.849777954707	0.25105154064871	Root491
OG0000709	3.9406184841454	0	98.1313647051096	1.44530555603901	145.983320689143	169.208738397231	Root491
OG0000710	0	44.7656100750391	96.0774524205841	59.2575277975994	296.311383065462	207.870675657132	Root491
OG0000711	1.9703092420727	63.7909943569308	33.7754464566424	0	176.396512499381	160.924037555823	Root491
OG0000712	3.9406184841454	2.23828050375196	126.657924212409	1.44530555603901	220.712877708585	145.609893576252	Root491
OG0000714	0	174.585879292653	16.203085800146	76.6011944700675	0	111.968987129325	Root491
OG0000715	57.1389680201083	22.3828050375196	0	0	0	0	Root491
OG0000716	0	0	4.56424952116789	0	0	0	Root491
OG0000717	0	0	0.228212476058394	0	0	0	Root491
OG0000718	0	68.2675553644347	0	0	0	0	Root491
OG0000719	0	0	38.5679084538687	0	0	88.3701423083461	Root491
OG0000721	835.411118638825	1588.06001741201	198.773066646862	874.409861403601	278.932416316754	150.881975929875	Root491
OG0000722	0	0	18.2569980846716	0	0	0	Root491
OG0000723	0	0	4.33603704510949	0	0	0	Root491
OG0000724	1.9703092420727	25.7402257931475	40.1653957862774	1.44530555603901	90.3706270932787	157.409315986741	Root491
OG0000725	199.001233449343	45.8847503269151	27.8419220791241	260.155000087022	7.82053503691835	0.502103081297421	Root491
OG0000729	0	0	2.96676218875913	0	0	0	Root491
OG0000730	1.9703092420727	22.3828050375196	24.4187349382482	39.0232500130533	12.1652767240952	67.7839159751518	Root491
OG0000731	0	0	12.3234737071533	0	0	0	Root491
OG0000732	59.109277262181	0	4.1078245690511	24.5701944526632	0	16.3183501421662	Root491
OG0000733	51.2280402938902	2.23828050375196	18.7134230367883	39.0232500130533	0	30.1261848778453	Root491
OG0000735	0	85.0546591425744	3.87961209299271	0	0	0	Root491
OG0000736	218.70432587007	331.26551455529	79.6461541443797	497.185111277419	172.051770812204	0.502103081297421	Root491
OG0000737	0	0	0	0	0	0	Root491
OG0000738	0	0	0	0	0	0	Root491
OG0000739	0	0	7.07458675781023	0	0	0	Root491
OG0000742	0	0	7.98743666204381	57.8122222415604	0.868948337435372	0	Root491
OG0000743	0	0	17.5723606564964	0	0	0	Root491
OG0000744	0	0	16.8877232283212	0	0	0	Root491
OG0000745	0	25.7402257931475	27.6137096030657	0	0	0	Root491
OG0000746	449.230507192576	1141.5230569135	77.3640293837957	812.261722493924	86.8948337435372	5.77418543492034	Root491
OG0000747	0	0	5.93352437751826	0	0	3.51472156908195	Root491
OG0000748	0	1.11914025187598	22.5930351297811	0	128.604353940435	0.25105154064871	Root491
OG0000749	0	0	0	0	0	0	Root491
OG0000750	0	0	33.7754464566424	70.8199722459115	212.892342671666	0	Root491
OG0000751	70.9311327146172	0	0	0	0.868948337435372	0	Root491
OG0000752	0	0	0	0	0	0	Root491
OG0000753	0	0	0	0	0	0	Root491
OG0000754	3.9406184841454	7.83398176313185	93.1106902318249	0	0	127.785234190194	Root491
OG0000755	0	0	0	0	0	0	Root491
OG0000756	59.109277262181	51.480451586295	3.42318714087592	0	0	0	Root491
OG0000757	0	0	0	0	0	0	Root491
OG0000758	0	8.95312201500783	12.3234737071533	0	0	0	Root491
OG0000760	1.9703092420727	52.599591838171	65.2687681527008	46.2497777932483	47.7921585589455	141.844120466521	Root491
OG0000761	0	0	9.58492399445257	0	0	0	Root491
OG0000762	1.9703092420727	25.7402257931475	84.4386161416059	1.44530555603901	86.8948337435372	115.232657157758	Root491
OG0000763	0	0	56.3684815864234	0	0	44.185071154173	Root491
OG0000764	0	0	0	0	0	0	Root491
OG0000765	0	0	5.93352437751826	0	0	0	Root491
OG0000766	1.9703092420727	39.1699088156592	0.228212476058394	0	0	3.51472156908195	Root491
OG0000767	0	0	0	0	0	0	Root491
OG0000768	0	0	10.9541988508029	0	0	0	Root491
OG0000769	1.9703092420727	0	44.7296453074453	0	2.60684501230612	230.214262774868	Root491
OG0000770	0	0	0	0	0	0	Root491
OG0000771	78.812369682908	0	0	0	0.868948337435372	0	Root491
OG0000772	0	0	4.1078245690511	0	0	0	Root491
OG0000773	3.9406184841454	32.4550673044034	0	63.5934444657164	0.868948337435372	0	Root491
OG0000774	0	0	15.2902358959124	0	0	0	Root491
OG0000776	5.9109277262181	0	60.0198812033577	1.44530555603901	0	172.472408425664	Root491
OG0000779	0	0	0	0	0	0	Root491
OG0000780	0	0	8.90028656627738	0	0	0	Root491
OG0000781	0	0	20.9955477973723	0	0	0	Root491
OG0000782	100.485771345708	177.943300048281	54.9992067300731	56.3669166855214	180.741254186557	46.9466381013089	Root491
OG0000783	0	0	43.8167954032117	1.44530555603901	0.868948337435372	84.8554207392641	Root491
OG0000785	0	0	8.90028656627738	0	0	0	Root491
OG0000786	0	0	5.47709942540147	0	0	0	Root491
OG0000788	1.9703092420727	2.23828050375196	298.958343636497	0	0.868948337435372	166.949274531392	Root491
OG0000789	7.8812369682908	68.2675553644347	0	39.0232500130533	0.868948337435372	0	Root491
OG0000790	1.9703092420727	1.11914025187598	81.2436414767884	1.44530555603901	0.868948337435372	42.1766588289834	Root491
OG0000791	0	0	53.1735069216059	76.6011944700675	0	16.8204532234636	Root491
OG0000792	74.8717511987626	0	84.6668286176644	0	0	30.1261848778453	Root491
OG0000793	0	0	0	0	0	0	Root491
OG0000794	0	0	4.1078245690511	1.44530555603901	276.325571304448	0	Root491
OG0000795	0	0	2.05391228452555	0	0	0	Root491
OG0000796	0	0	14.8338109437956	0	0	0	Root491
OG0000797	147.773193155452	102.96090317259	0	286.170500095724	0	6.02523697556905	Root491
OG0000798	269.93236616396	64.9101346088068	21.2237602734307	0	0	2.00841232518968	Root491
OG0000799	0	0	26.9290721748905	0	0	1.75736078454097	Root491
OG0000800	1.9703092420727	0	0	0	0	76.0686168165593	Root491
OG0000801	114.277936040217	0	3.87961209299271	0	0	0	Root491
OG0000802	0	47.0038905787911	2.73854971270073	0	0	0	Root491
OG0000803	0	39.1699088156592	65.0405556766424	0	161.624390762979	0	Root491
OG0000804	0	0	0	0	0	0	Root491
OG0000805	0	0	13.6927485635037	0	95.5843171178909	1.50630924389226	Root491
OG0000806	0	0	8.67207409021899	0	0	0	Root491
OG0000807	108.367008313998	121.986287454482	124.604011927883	20.2342777845461	0.868948337435372	22.5946386583839	Root491
OG0000809	0	0	6.61816180569344	0	0	0	Root491
OG0000810	0	0	0	0	0	0	Root491
OG0000811	0	0	0	0	0	0	Root491
OG0000812	0	0	0	52.0310000174044	0	0	Root491
OG0000813	0	0	0	0	0	0	Root491
OG0000814	0	53.718732090047	4.33603704510949	0	0	2.00841232518968	Root491
OG0000815	0	0	67.5508929132848	0	0	84.3533176579667	Root491
OG0000816	0	24.6210855412715	20.3109103691971	0	0	0	Root491
OG0000817	0	0	29.6676218875913	0	0	0	Root491
OG0000818	0	0	30.3522593157665	0	0	0	Root491
OG0000819	0	0	0	0	0	0	Root491
OG0000820	0	1.11914025187598	0	0	0	0	Root491
OG0000821	78.812369682908	88.4120798982023	33.547233980584	0	0	2.00841232518968	Root491
OG0000822	0	0	19.6262729410219	0	4.34474168717686	0	Root491
OG0000823	0	0	18.4852105607299	0	0	25.105154064871	Root491
OG0000824	0	0	0	0	0	0	Root491
OG0000825	0	0	1.82569980846716	0	0	0	Root491
OG0000826	0	0	0	0	0	0	Root491
OG0000828	124.12948225058	83.9355188906984	4.79246199722628	208.124000069617	0	0.753154621946131	Root491
OG0000830	0	0	0	0	0	0	Root491
OG0000832	0	0	7.98743666204381	0	0	17.8246593860584	Root491
OG0000833	0	0	17.344148180438	0	0	0	Root491
OG0000834	1.9703092420727	0	15.9748733240876	0	70.3848153322651	0.25105154064871	Root491
OG0000835	0	0	12.3234737071533	0	0	0	Root491
OG0000836	0	0	3.19497466481752	0	0	0	Root491
OG0000837	0	218.232349115816	50.891382161022	0	159.017545750673	36.6535249347117	Root491
OG0000838	0	0	6.84637428175183	0	0	0	Root491
OG0000839	0	0	2.28212476058394	0	0	0	Root491
OG0000840	0	0	0	0	0	0	Root491
OG0000841	1495.46471473318	1179.57382547728	266.552172036205	1231.40033374524	388.419906833611	121.006842592678	Root491
OG0000842	0	0	0	43.3591666811703	0	0	Root491
OG0000843	0	3.35742075562794	37.6550585496351	0	109.487490516857	91.1317092554819	Root491
OG0000844	0	30.2167868006514	30.1240468397081	1.44530555603901	0.868948337435372	106.194801694405	Root491
OG0000845	0	25.7402257931475	12.5516861832117	43.3591666811703	0	0	Root491
OG0000846	1.9703092420727	7.83398176313185	53.8581443497811	0	192.037582573217	126.781028027599	Root491
OG0000847	0	0	0	0	0	0	Root491
OG0000848	1.9703092420727	113.033165439474	27.1572846509489	206.678694513578	101.666955479939	0	Root491
OG0000849	0	0	16.203085800146	0	0	0	Root491
OG0000850	1.9703092420727	20.1445245337676	73.9408422429198	2.89061111207802	10.4273800492245	208.623830279078	Root491
OG0000851	0	0	303.522593157665	0	87.7637820809726	236.490551291085	Root491
OG0000852	0	0	32.1779591242336	0	0	0	Root491
OG0000853	0	0	0	0	0	0	Root491
OG0000854	0	0	6.84637428175183	0	0	0	Root491
OG0000855	0	0	0	0	0	0	Root491
OG0000856	3.9406184841454	0	43.8167954032117	0	165.969132450156	118.245275645543	Root491
OG0000857	0	0	0.228212476058394	0	6.95158669948298	0	Root491
OG0000858	0	0	0	0	0	0	Root491
OG0000859	0	0	0	0	0	0	Root491
OG0000860	0	95.1269214094582	61.1609435836497	52.0310000174044	0.868948337435372	0.25105154064871	Root491
OG0000861	0	0	0	0	0	0	Root491
OG0000862	161.565357849961	54.8378723419229	23.9623099861314	37.5779444570143	0	81.3406991701822	Root491
OG0000863	0	0	25.5597973185402	0	0	0	Root491
OG0000864	0	67.1484151125587	25.3315848424818	53.4763055734434	103.404852154809	0	Root491
OG0000865	0	25.7402257931475	0	112.733833371043	0	0.25105154064871	Root491
OG0000866	0	20.1445245337676	13.4645360874453	0	0	0	Root491
OG0000867	0	0	18.0287856086132	0	0	0	Root491
OG0000868	13.7921646945089	0	29.2111969354745	0	10.4273800492245	0	Root491
OG0000869	0	0	26.4726472227738	0	0	0	Root491
OG0000870	0	0	0	0	0	0	Root491
OG0000871	0	10.0722622668838	27.6137096030657	0	0	0	Root491
OG0000872	0	0	127.570774116643	4.33591666811703	1030.57272819835	219.167994986324	Root491
OG0000874	0	0	4.56424952116789	0	0	0	Root491
OG0000876	0	0	0	0	0	0	Root491
OG0000877	100.485771345708	0	0	0	0	0	Root491
OG0000878	1.9703092420727	0	0	0	0	60.0013182150418	Root491
OG0000879	0	87.2929396463263	0	0	0	0	Root491
OG0000880	0	0	35.1447213129928	130.077500043511	0.868948337435372	0.502103081297421	Root491
OG0000881	0	0	31.26510922	0	0	0	Root491
OG0000882	45.3171125676721	12.3105427706358	40.8500332144526	0	72.9916603445713	88.6211938489948	Root491
OG0000883	0	0	31.26510922	0	291.966641378285	45.4403288574166	Root491
OG0000884	0	0	0	0	4.34474168717686	0	Root491
OG0000885	0	0	0	0	0	0	Root491
OG0000886	0	31.3359270525274	11.8670487550365	67.9293611338335	0	0	Root491
OG0000887	0	0	11.4106238029197	0	0	0	Root491
OG0000888	0	21.2636647856436	15.2902358959124	0	0	0	Root491
OG0000889	59.109277262181	1.11914025187598	19.6262729410219	0	0	66.0265551906108	Root491
OG0000890	1.9703092420727	22.3828050375196	76.9076044316789	33.2420277888972	407.53677025719	29.6240817965478	Root491
OG0000891	1.9703092420727	0	166.36689504657	0	0	23.8498963616275	Root491
OG0000893	0	1.11914025187598	32.8625965524088	0	130.342250615306	0	Root491
OG0000894	0	0	0	0	0	0	Root491
OG0000895	0	0	33.3190215045256	0	0	0	Root491
OG0000896	0	0	12.5516861832117	65.0387500217554	0	0	Root491
OG0000898	0	12.3105427706358	26.2444347467154	0	0	0	Root491
OG0000899	1.9703092420727	45.8847503269151	21.2237602734307	0	256.339759543435	64.5202459467186	Root491
OG0000900	212.793398143852	204.802666093304	931.563327270366	169.100750056564	1760.48933164406	1061.6969654034	Root491
OG0000901	0	0	5.02067447328468	0	0	0	Root491
OG0000902	0	0	15.7466608480292	0	0	47.9508442639037	Root491
OG0000903	0	0	27.1572846509489	0	0	0	Root491
OG0000904	39.406184841454	30.2167868006514	80.3307915725549	10.1171388922731	197.251272597829	145.609893576252	Root491
OG0000905	0	0	0	0	0	0	Root491
OG0000906	0	92.8886409057062	0	75.1558889140285	0.868948337435372	0	Root491
OG0000907	5.9109277262181	0	6.84637428175183	0	150.328062376319	93.8932762026177	Root491
OG0000908	226.58556283836	261.878818938979	7.30279923386862	274.608055647412	0	0.25105154064871	Root491
OG0000909	0	0	0	0	0	0	Root491
OG0000910	1564.42553820572	452.132661757895	32.406171600292	1878.89722285071	6.95158669948298	160.421934474526	Root491
OG0000911	0	0	0	0	0	0	Root491
OG0000912	0	0	0	0	0	0	Root491
OG0000913	0	0	0	57.8122222415604	0	0	Root491
OG0000916	0	26.8593660450235	31.9497466481752	0	0	66.0265551906108	Root491
OG0000917	0	0	10.9541988508029	1.44530555603901	0	0	Root491
OG0000918	0	1.11914025187598	36.5139961693431	2.89061111207802	0	52.9718750768779	Root491
OG0000919	0	25.7402257931475	12.7798986592701	0	0	62.5118336215289	Root491
OG0000920	0	0	0	0	0	0	Root491
OG0000921	0	0	3.87961209299271	0	180.741254186557	64.0181428654212	Root491
OG0000922	25.6140201469451	31.3359270525274	55.9120566343066	41.9138611251313	3.47579334974149	0	Root491
OG0000923	3.9406184841454	2.23828050375196	198.773066646862	4.33591666811703	278.932416316754	525.7019261184	Root491
OG0000924	0	0	9.35671151839417	0	0	0	Root491
OG0000925	3.9406184841454	14.5488232743877	38.3396959778103	52.0310000174044	11.2963283866598	29.6240817965478	Root491
OG0000926	7.8812369682908	104.080043424466	820.652063905986	65.0387500217554	789.005090391318	505.617802866503	Root491
OG0000927	0	0	0	0	0	0	Root491
OG0000928	1.9703092420727	1.11914025187598	31.9497466481752	0	152.06595905119	153.643542877011	Root491
OG0000929	0	0	0	0	2.60684501230612	0	Root491
OG0000930	0	0	0	0	0	0	Root491
OG0000931	1.9703092420727	1.11914025187598	102.239189274161	59.2575277975994	265.029242917789	252.808901433251	Root491
OG0000932	0	0	19.3980604649635	0	0	0	Root491
OG0000933	0	0	0	0	0	0	Root491
OG0000934	0	0	4.56424952116789	0	0	0	Root491
OG0000935	1.9703092420727	2.23828050375196	164.769407714161	0	615.215422904243	89.1232969302922	Root491
OG0000936	0	0	18.7134230367883	0	0	0	Root491
OG0000937	0	0	11.6388362789781	0	0	0	Root491
OG0000938	0	0	6.61816180569344	0	0.868948337435372	64.2691944060699	Root491
OG0000939	0	0	0	0	0	0	Root491
OG0000940	0	0	68.6919552935767	1.44530555603901	55.6126935958638	93.642224661969	Root491
OG0000941	0	0	20.9955477973723	0	0	0	Root491
OG0000942	0	0	3.87961209299271	0	0	0	Root491
OG0000943	0	34.6933478081553	5.93352437751826	76.6011944700675	1.73789667487074	0	Root491
OG0000944	1.9703092420727	1.11914025187598	32.6343840763504	0	0.868948337435372	99.1653585562406	Root491
OG0000945	0	64.9101346088068	92.1978403275914	43.3591666811703	123.390663915823	96.1527400684561	Root491
OG0000946	0	0	7.75922418598541	0	0	0	Root491
OG0000947	0	0	7.75922418598541	0	0	0	Root491
OG0000948	0	0	37.6550585496351	0	0	0	Root491
OG0000950	0	0	35.1447213129928	0	195.513375922959	0	Root491
OG0000951	0	0	10.2695614226278	0	0	0	Root491
OG0000952	0	0	38.5679084538687	0	0.868948337435372	96.6548431497535	Root491
OG0000953	82.7529881670534	1.11914025187598	423.334143088322	15.8983611164291	1047.95169494706	148.622512064037	Root491
OG0000955	0	0	0	0	2.60684501230612	39.917194963145	Root491
OG0000956	0	0	80.1025790964965	0	136.424888977353	0.25105154064871	Root491
OG0000957	0	0	5.70531190145986	49.1403889053263	0	0	Root491
OG0000958	0	17.9062440300157	1.36927485635037	0	2.60684501230612	90.3785546335358	Root491
OG0000959	0	0	0	0	0	0	Root491
OG0000960	0	0	13.0081111353285	0	109.487490516857	87.8680392270487	Root491
OG0000961	0	0	0	0	0	0	Root491
OG0000962	0	0	0	0	0	0	Root491
OG0000963	0	0	0	0	0	0	Root491
OG0000964	157.624739365816	47.0038905787911	25.7880097945986	17.3436666724681	0	0	Root491
OG0000965	0	0	0	0	0	0	Root491
OG0000966	0	0	23.5058850340146	0	0	0	Root491
OG0000967	0	23.5019452893955	0	0	0	0	Root491
OG0000968	0	0	23.2776725579562	0	0	0	Root491
OG0000969	0	0	0	0	0	0	Root491
OG0000970	0	0	48.8374698764964	0	225.926567733197	0	Root491
OG0000971	0	0	0	0	38.2337268471564	0	Root491
OG0000972	0	0	0	0	0	0	Root491
OG0000973	128.070100734725	116.390586195102	10.4977738986861	0	7.82053503691835	0	Root491
OG0000974	19.703092420727	49.2421710825431	47.2399825440877	67.9293611338335	70.3848153322651	144.605687413657	Root491
OG0000975	65.0202049883991	10.0722622668838	135.786423254745	0	155.541752400932	0	Root491
OG0000976	0	16.7871037781397	62.0737934878833	54.9216111294824	0.868948337435372	83.3491114953719	Root491
OG0000977	130.040409976798	3.35742075562794	639.907782867738	0	183.348099198864	135.818883490952	Root491
OG0000978	9.8515462103635	41.4081893194112	203.793741120146	2.89061111207802	613.477526229373	377.079414054363	Root491
OG0000979	3.9406184841454	2.23828050375196	255.82618566146	1.44530555603901	249.388172843952	355.488981558574	Root491
OG0000980	1.9703092420727	1.11914025187598	134.873573350511	0	438.818910404863	150.881975929875	Root491
OG0000981	0	0	11.4106238029197	0	0	0	Root491
OG0000982	0	0	41.7628831186862	0	0	3.51472156908195	Root491
OG0000983	13.7921646945089	36.9316283119073	925.40159041679	1.44530555603901	1936.88584414344	563.861760297004	Root491
OG0000984	0	0	0	0	0	0	Root491
OG0000985	86.6936066511988	13.4296830225117	383.168747302044	111.288527815004	805.51510880259	258.332035327523	Root491
OG0000986	0	0	0	0	0	0	Root491
OG0000987	0	0	10.4977738986861	0	0	0	Root491
OG0000988	173.387213302398	146.607372995753	128.483624020876	170.546055612603	415.357305294108	0.502103081297421	Root491
OG0000989	124.12948225058	40.2890490675352	714.076837586716	169.100750056564	1317.32567955202	235.737396669139	Root491
OG0000990	78.812369682908	53.718732090047	941.148251264819	4.33591666811703	575.243799382216	736.334168722668	Root491
OG0000991	3.9406184841454	29.0976465487754	393.438308724672	0	259.815552893176	164.438759124905	Root491
OG0000992	0	20.1445245337676	154.271633815475	0	0	18.3267624673559	Root491
OG0000993	9.8515462103635	59.3144333494269	1380.91369262934	70.8199722459115	1224.34820744644	814.160146323768	Root491
OG0000994	7.8812369682908	108.55660443197	689.658102648468	7.22652778019505	173.789667487074	355.488981558574	Root491
OG0000995	88.6639158932715	44.7656100750391	521.237295317373	1.44530555603901	2.60684501230612	206.615417953889	Root491
OG0000996	11.8218554524362	29.0976465487754	891.626143960147	158.983611164291	1205.23134402286	743.363611860832	Root491
OG0000997	55.1686587780356	31.3359270525274	528.540094551242	76.6011944700675	405.798873582319	244.022097510547	Root491
OG0000998	0	100.722622668838	303.066168205548	0	0	208.37277873843	Root491
OG0000999	0	22.3828050375196	290.286269546278	0	0	1.75736078454097	Root491
OG0001000	3.9406184841454	128.701128965738	497.731410283358	0	755.116105231338	1.00420616259484	Root491
OG0001001	1.9703092420727	1.11914025187598	99.7288520375184	0	313.690349814169	109.458471722838	Root491
OG0001002	5.9109277262181	23.5019452893955	388.874059203504	1.44530555603901	458.804722165876	275.654591632284	Root491
OG0001003	0	1.11914025187598	232.092088151387	0	0.868948337435372	35.6493187721169	Root491
OG0001004	112.307626798144	29.0976465487754	1727.34023128599	10.1171388922731	887.196252521515	1184.21011723997	Root491
OG0001005	0	0	175.495394088905	0	27.8063467979319	205.109108709996	Root491
OG0001006	72.9014419566899	0	159.292308288759	1.44530555603901	244.17448281934	0.25105154064871	Root491
OG0001007	1.9703092420727	0	45.4142827356205	0	0	68.7881221377467	Root491
OG0001008	0	0	51.1195946370804	1.44530555603901	119.914870566081	0	Root491
OG0001009	3.9406184841454	32.4550673044034	389.330484155621	0	784.660348704141	132.806265003168	Root491
OG0001010	1.9703092420727	0	89.9157155670074	0	358.875663360809	50.7124112110395	Root491
OG0001011	15.7624739365816	4.47656100750391	1000.25528256394	7.22652778019505	1341.65623300021	1669.49274531392	Root491
OG0001012	5.9109277262181	2.23828050375196	59.7916687272994	2.89061111207802	61.6953319579114	213.895912632701	Root491
OG0001013	0	10.0722622668838	11.4106238029197	2.89061111207802	76.4674536943127	77.8259776011002	Root491
OG0001014	0	2.23828050375196	140.807097728029	63.5934444657164	352.793024998761	240.758427482113	Root491
OG0001015	0	0	38.5679084538687	0	155.541752400932	0	Root491
OG0001016	0	13.4296830225117	4.33603704510949	0	0	0	Root491
OG0001017	0	0	17.1159357043796	0	0	1.50630924389226	Root491
OG0001018	5.9109277262181	126.462848461986	505.490634469344	158.983611164291	507.465829062257	408.962959716749	Root491
OG0001020	1.9703092420727	0	5.02067447328468	0	0	61.2565759182854	Root491
OG0001021	0	0	0	0	0	0	Root491
OG0001022	0	0	4.79246199722628	0	0	0	Root491
OG0001023	0	8.95312201500783	71.4305050062775	1.44530555603901	143.376475676836	109.207420182189	Root491
OG0001024	1.9703092420727	0	135.10178582657	0	3.47579334974149	215.904324957891	Root491
OG0001025	0	0	17.5723606564964	0	0	0	Root491
OG0001026	0	0	0	44.8044722372093	0	0	Root491
OG0001027	0	0	0	0	0	0	Root491
OG0001028	1.9703092420727	191.372983070792	4.33603704510949	273.162750091373	0.868948337435372	81.3406991701822	Root491
OG0001029	0	0	9.58492399445257	0	71.2537636697005	0.25105154064871	Root491
OG0001030	84.7232974091261	0	19.3980604649635	0	47.7921585589455	0	Root491
OG0001031	0	0	53.6299318737227	0	2.60684501230612	169.208738397231	Root491
OG0001032	0	0	0	24.5701944526632	0.868948337435372	83.3491114953719	Root491
OG0001033	1.9703092420727	0	95.8492399445257	0	47.7921585589455	3.01261848778453	Root491
OG0001034	1.9703092420727	35.8124880600313	226.386776249927	0	10.4273800492245	81.8428022514796	Root491
OG0001035	0	0	0	0	0	0	Root491
OG0001036	0	0	41.078245690511	0	2.60684501230612	83.3491114953719	Root491
OG0001037	0	0	20.7673353213139	0	126.866457265564	0	Root491
OG0001038	0	0	36.0575712172263	0	0	0	Root491
OG0001039	0	0	5.02067447328468	0	0.868948337435372	37.4066795566579	Root491
OG0001040	0	0	20.7673353213139	0	0	0	Root491
OG0001041	0	0	51.8042320652555	0	0	0	Root491
OG0001042	3.9406184841454	2.23828050375196	108.172713651679	0	110.356438854292	191.803377055615	Root491
OG0001043	1.9703092420727	20.1445245337676	448.437515454745	1.44530555603901	451.853135466393	228.456901990327	Root491
OG0001044	1.9703092420727	52.599591838171	104.749526510803	20.2342777845461	278.063467979319	54.2271327801215	Root491
OG0001045	0	0	24.4187349382482	49.1403889053263	5.21369002461223	81.0896476295335	Root491
OG0001046	0	0	55.9120566343066	0	0	0	Root491
OG0001047	212.793398143852	99.6034824169621	391.156183964088	2.89061111207802	680.386548211896	234.482138965896	Root491
OG0001048	358.596282057231	301.048727754638	223.19180158511	358.435777897674	336.283006587489	65.7755036499621	Root491
OG0001049	0	0	7.75922418598541	2.89061111207802	0	0	Root491
OG0001050	0	30.2167868006514	0	26.0155000087022	0.868948337435372	124.270512621112	Root491
OG0001051	96.5451528615623	14.5488232743877	17.1159357043796	0	0.868948337435372	0	Root491
OG0001052	0	66.0292748606827	46.3271326398541	65.0387500217554	0.868948337435372	0.25105154064871	Root491
OG0001053	0	33.5742075562794	63.4430683442337	0	0	0	Root491
OG0001054	0	0	0	0	0	0	Root491
OG0001055	0	0	0	0	0	37.6577310973066	Root491
OG0001056	0	0	19.8544854170803	0	0	0	Root491
OG0001057	0	1.11914025187598	0	0	0	107.199007856999	Root491
OG0001058	0	0	4.1078245690511	0	0	0	Root491
OG0001059	0	0	0	0	0	0	Root491
OG0001060	0	0	19.8544854170803	2.89061111207802	0	0	Root491
OG0001061	7.8812369682908	74.9823968756906	366.73744902584	0	785.529297041576	278.667210120069	Root491
OG0001062	3.9406184841454	15.6679635262637	94.4799650881753	1.44530555603901	255.470811205999	57.7418543492034	Root491
OG0001063	0	0	26.2444347467154	0	0	0	Root491
OG0001064	0	0	66.8662554851096	0	0	1.25525770324355	Root491
OG0001065	0	0	0	0	0	0	Root491
OG0001066	0	0	4.56424952116789	0	0	0	Root491
OG0001067	90.6342251353442	0	25.3315848424818	0	0	0	Root491
OG0001068	0	0	2.73854971270073	26.0155000087022	0.868948337435372	60.2523697556905	Root491
OG0001069	47.2874218097448	51.480451586295	545.656030255621	21.6795833405852	725.571861758536	724.28369477153	Root491
OG0001070	0	0	0	0	0	0	Root491
OG0001071	0	0	160.889795621168	1.44530555603901	16.5100184112721	130.044698056032	Root491
OG0001072	92.6045343774169	30.2167868006514	13.9209610395621	52.0310000174044	0	0	Root491
OG0001073	329.041643426141	342.456917074049	185.536743035475	520.310000174044	173.789667487074	406.452444310262	Root491
OG0001074	5.9109277262181	0	1099.7559221254	4.33591666811703	205.940755972183	574.908028085547	Root491
OG0001075	0	31.3359270525274	223.420014061168	0	0	4.01682465037937	Root491
OG0001076	3.9406184841454	1.11914025187598	115.247300409489	0	173.789667487074	187.535500864587	Root491
OG0001077	0	0	255.369760709343	0	0	0	Root491
OG0001078	0	0	7.53101170992702	0	0	0	Root491
OG0001079	0	0	77.1358169077373	0	3.47579334974149	287.202962502125	Root491
OG0001080	1.9703092420727	0	235.97170024438	0	6.95158669948298	83.3491114953719	Root491
OG0001081	1.9703092420727	0	161.802645525402	1.44530555603901	409.27466693206	264.608323843741	Root491
OG0001082	0	31.3359270525274	345.513688752409	1.44530555603901	220.712877708585	180.255006185774	Root491
OG0001083	5.9109277262181	5.59570125937989	267.693234416497	8.67183333623406	429.260478693074	478.253184935793	Root491
OG0001084	70.9311327146172	166.751897529521	1427.69725022132	18.7889722285071	464.887360527924	718.760560877258	Root491
OG0001085	348.744735846868	294.333886243382	1907.85629984818	147.421166715979	1265.1887793059	534.237678500456	Root491
OG0001086	47.2874218097448	252.925696923971	1929.30827259767	130.077500043511	5622.96469154429	3481.58276571632	Root491
OG0001087	33.4952571152359	1.11914025187598	575.780077095329	10.1171388922731	834.190403937957	805.624393941712	Root491
OG0001088	0	0	47.0117700680293	0	0	0	Root491
OG0001089	0	0	7.98743666204381	0	0	0	Root491
OG0001091	0	0	0	0	0	0	Root491
OG0001092	0	0	4.1078245690511	0	0	0	Root491
OG0001093	0	1.11914025187598	25.1033723664234	0	219.843929371149	51.7166173736344	Root491
OG0001094	443.319579466357	561.808406441741	0	660.504639109828	1.73789667487074	0.25105154064871	Root491
OG0001095	0	0	0	0	0	0	Root491
OG0001096	0	36.9316283119073	5.02067447328468	0	0	0	Root491
OG0001097	0	0	12.7798986592701	0	0	0	Root491
OG0001098	0	0	10.9541988508029	0	0	0	Root491
OG0001101	0	1.11914025187598	120.952612310949	23.1248888966242	254.601862868564	15.3141439795713	Root491
OG0001102	0	0	5.70531190145986	0	187.69284088604	0.25105154064871	Root491
OG0001103	0	1.11914025187598	47.468195020146	0	149.459114038884	0	Root491
OG0001104	63.0498957463264	0	1.82569980846716	0	0	0	Root491
OG0001106	0	0	0	0	0	0	Root491
OG0001107	0	32.4550673044034	0	0	0	0	Root491
OG0001108	0	0	0.228212476058394	0	0	0	Root491
OG0001109	0	0	17.8005731325548	0	0	0	Root491
OG0001110	0	32.4550673044034	0	0	0	0	Root491
OG0001111	0	0	0	0	0	0	Root491
OG0001112	0	0	37.8832710256935	0	0	0	Root491
OG0001113	0	0	2.96676218875913	0	0	0	Root491
OG0001114	0	0	3.87961209299271	0	0	43.6829680728756	Root491
OG0001116	0	0	10.9541988508029	138.749333379745	0.868948337435372	172.723459966313	Root491
OG0001119	0	0	15.7466608480292	0	0	0	Root491
OG0001120	33.4952571152359	0	103.380251654453	0	1.73789667487074	58.997112052447	Root491
OG0001121	0	0	0	0	0	0	Root491
OG0001122	0	0	74.1690547189782	0	294.573486390591	41.4235042070372	Root491
OG0001123	0	35.8124880600313	0	0	0.868948337435372	0	Root491
OG0001124	0	0	14.1491735156205	0	0	0	Root491
OG0001125	0	0	6.61816180569344	0	130.342250615306	0	Root491
OG0001126	0	0	12.5516861832117	0	72.1227120071359	0	Root491
OG0001127	0	0	11.6388362789781	0	0	18.5778140080046	Root491
OG0001128	0	0	0	0	0	0	Root491
OG0001129	80.7826789249807	0	19.6262729410219	0	0	0.25105154064871	Root491
OG0001130	0	0	9.58492399445257	0	0	0	Root491
OG0001131	68.9608234725445	0	0	75.1558889140285	0	0.25105154064871	Root491
OG0001132	0	0	0	0	0	0	Root491
OG0001133	0	48.1230308306671	0	0	0	0	Root491
OG0001134	1.9703092420727	13.4296830225117	59.563456251241	54.9216111294824	301.525073090074	81.5917507108309	Root491
OG0001135	0	1.11914025187598	0	0	161.624390762979	0	Root491
OG0001136	0	0	0	0	0	0	Root491
OG0001137	0	10.0722622668838	10.7259863747445	0	0	0	Root491
OG0001140	0	0	55.6838441582482	0	2.60684501230612	0	Root491
OG0001141	0	0	0	0	0	0	Root491
OG0001142	86.6936066511988	0	0	0	0	0	Root491
OG0001143	0	0	10.9541988508029	0	0	0	Root491
OG0001144	1.9703092420727	237.257733397707	128.483624020876	2.89061111207802	3.47579334974149	156.907212905444	Root491
OG0001145	0	0	5.70531190145986	0	0	0	Root491
OG0001146	47.2874218097448	0	0	0	0	0	Root491
OG0001147	118.218554524362	10.0722622668838	0	0	0	0.25105154064871	Root491
OG0001148	0	0	0	0	0	0	Root491
OG0001149	0	0	0	0	0	0	Root491
OG0001150	0	0	0	0	0	0	Root491
OG0001151	0	53.718732090047	1.59748733240876	0	0	0	Root491
OG0001152	216.734016627997	517.042796366702	18.9416355128467	398.904333466767	1.73789667487074	184.020779295505	Root491
OG0001154	0	0	10.0413489465694	0	0	0	Root491
OG0001158	0	0	0	0	0	0	Root491
OG0001159	0	0	0	0	0	0	Root491
OG0001160	0	0	47.9246199722628	18.7889722285071	0	65.7755036499621	Root491
OG0001161	106.396699071926	36.9316283119073	0	79.4918055821455	0	0.25105154064871	Root491
OG0001162	0	2.23828050375196	17.8005731325548	0	0	0	Root491
OG0001163	0	20.1445245337676	5.47709942540147	0	0	0	Root491
OG0001164	0	34.6933478081553	50.891382161022	0	0	0	Root491
OG0001165	0	0	3.42318714087592	0	0	0	Root491
OG0001166	329.041643426141	148.845653499505	5.93352437751826	213.905222293773	0	0	Root491
OG0001167	0	12.3105427706358	3.42318714087592	0	0	0	Root491
OG0001168	0	0	0	0	0	0	Root491
OG0001169	0	1.11914025187598	1.59748733240876	0	0	0	Root491
OG0001170	1.9703092420727	17.9062440300157	72.1151424344527	1.44530555603901	96.4532654553263	35.1472156908195	Root491
OG0001171	0	1.11914025187598	172.300419424088	0	0.868948337435372	74.3112560320183	Root491
OG0001174	86.6936066511988	58.1952930975509	6.61816180569344	0	0	0.25105154064871	Root491
OG0001175	19.703092420727	0	9.81313647051096	2.89061111207802	0	0.25105154064871	Root491
OG0001176	0	0	0	0	0	0	Root491
OG0001177	0	0	9.12849904233578	54.9216111294824	0	59.2481635930957	Root491
OG0001178	0	0	6.61816180569344	0	0	0	Root491
OG0001179	0	262.997959190855	15.9748733240876	299.178250100075	0	0.25105154064871	Root491
OG0001180	0	20.1445245337676	0	83.8277222502626	0	0.25105154064871	Root491
OG0001181	0	0	0	0	0	0	Root491
OG0001182	143.832574671307	0	0	1.44530555603901	0	0.25105154064871	Root491
OG0001183	0	0	56.3684815864234	0	0	0	Root491
OG0001184	0	60.4335736013028	0	83.8277222502626	0	0.25105154064871	Root491
OG0001185	0	0	0	0	0	0	Root491
OG0001187	0	0	0	0	0	0	Root491
OG0001189	0	0	0	0	0	0	Root491
OG0001190	648.231740641918	876.286817218891	57.0531190145986	550.661416850863	3.47579334974149	1.75736078454097	Root491
OG0001191	0	0	0	0	0	0	Root491
OG0001192	0	0	13.6927485635037	0	0	0	Root491
OG0001193	0	0	0	0	0	0	Root491
OG0001194	0	0	26.2444347467154	0	0	0	Root491
OG0001195	0	0	0	0	159.886494088108	0.25105154064871	Root491
OG0001196	0	0	0	0	0	0	Root491
OG0001198	0	0	8.90028656627738	0	0	0	Root491
OG0001200	0	41.4081893194112	0	39.0232500130533	0	0.25105154064871	Root491
OG0001201	0	0	0	0	0	0	Root491
OG0001205	0	30.2167868006514	15.5184483719708	0	83.4190403937957	0	Root491
OG0001206	167.476285576179	194.73040382642	102.467401750219	316.521916772543	113.832232204034	276.40774625423	Root491
OG0001207	53.1983495359629	89.5312201500783	44.5014328313869	190.780333397149	37.364778509721	176.740284616692	Root491
OG0001208	0	0	4.33603704510949	0	0	0	Root491
OG0001209	0	0	0	0	0	0	Root491
OG0001210	13.7921646945089	58.1952930975509	141.948160108321	4.33591666811703	152.934907388625	425.532361399564	Root491
OG0001212	3.9406184841454	1.11914025187598	0	1.44530555603901	0	57.7418543492034	Root491
OG0001213	0	0	0	0	0	0	Root491
OG0001214	0	39.1699088156592	0	0	0	0	Root491
OG0001215	0	64.9101346088068	21.9083977016059	0	205.940755972183	20.837277873843	Root491
OG0001216	139.891956187162	97.3652019132101	39.4807583581022	173.436666724681	0	0	Root491
OG0001218	0	35.8124880600313	88.7746531867154	72.2652778019505	0.868948337435372	68.7881221377467	Root491
OG0001219	84.7232974091261	0	7.07458675781023	0	0	0	Root491
OG0001222	94.5748436194896	0	36.5139961693431	0	0.868948337435372	0	Root491
OG0001225	256.140201469451	273.070221457739	32.6343840763504	304.959472324231	2.60684501230612	0.753154621946131	Root491
OG0001226	0	0	6.16173685357665	0	0	0	Root491
OG0001227	0	0	0	0	0	0	Root491
OG0001228	0	0	16.4312982762044	167.655444500525	119.914870566081	40.1682465037937	Root491
OG0001229	0	0	0	0	0	0	Root491
OG0001230	0	0	0	0	0	0	Root491
OG0001231	0	0	7.07458675781023	37.5779444570143	0.868948337435372	0	Root491
OG0001232	0	26.8593660450235	5.02067447328468	0	0.868948337435372	0	Root491
OG0001233	0	0	32.8625965524088	0	0	0	Root491
OG0001234	0	0	35.3729337890511	0	1.73789667487074	67.0307613532057	Root491
OG0001235	0	0	0	0	0	0	Root491
OG0001236	0	0	13.4645360874453	47.6950833492873	0	0	Root491
OG0001237	0	0	8.2156491381022	0	0.868948337435372	50.2103081297421	Root491
OG0001238	0	0	0	0	0	0	Root491
OG0001239	0	0	15.062023419854	0	0	0	Root491
OG0001240	0	0	7.30279923386862	0	0	0	Root491
OG0001241	185.209068754834	139.892531484497	33.547233980584	75.1558889140285	1.73789667487074	0.25105154064871	Root491
OG0001242	7.8812369682908	41.4081893194112	403.7078701473	183.553805616954	401.454131895142	646.708768711078	Root491
OG0001244	0	0	45.4142827356205	10.1171388922731	0	1.25525770324355	Root491
OG0001245	43.3468033255994	1.11914025187598	28.5265595072993	1.44530555603901	0	77.3238745198028	Root491
OG0001246	350.715045088941	151.083934003257	0	33.2420277888972	0	0	Root491
OG0001247	0	0	0	0	0	0	Root491
OG0001248	0	1.11914025187598	9.35671151839417	0	0	73.5581014100722	Root491
OG0001249	0	29.0976465487754	0	33.2420277888972	0	0	Root491
OG0001250	0	0	0	0	0	0	Root491
OG0001252	0	0	0	54.9216111294824	0	0	Root491
OG0001253	0	0	0	0	0	0	Root491
OG0001254	0	0	14.6055984677372	0	0	0	Root491
OG0001255	618.677102010828	361.482301355941	25.3315848424818	264.490916755139	188.561789223476	43.9340196135243	Root491
OG0001256	0	0	0	0	0	0	Root491
OG0001257	0	0	2.05391228452555	67.9293611338335	0	0	Root491
OG0001258	0	0	0	0	0	0	Root491
OG0001259	0	0	0	0	0	0	Root491
OG0001260	0	0	0	0	0	0	Root491
OG0001261	0	0	19.6262729410219	0	0	0	Root491
OG0001263	0	0	0	0	0	0	Root491
OG0001264	0	0	0	0	0	0	Root491
OG0001265	0	0	0	0	0	0	Root491
OG0001266	0	0	0	0	0	0	Root491
OG0001267	0	0	0	0	0	0	Root491
OG0001269	0	0	0	0	0	0	Root491
OG0001270	0	0	0	0	0	0	Root491
OG0001272	128.070100734725	38.0507685637833	20.7673353213139	0	0	0	Root491
OG0001273	0	8.95312201500783	5.02067447328468	78.0465000261065	0	0.25105154064871	Root491
OG0001274	45.3171125676721	109.675744683846	31.4933216960584	247.147250082671	1.73789667487074	80.5875445482361	Root491
OG0001275	0	0	0	0	0	0	Root491
OG0001276	0	0	0	0	0	0	Root491
OG0001277	1.9703092420727	0	145.143134773139	0	0.868948337435372	83.3491114953719	Root491
OG0001279	1.9703092420727	30.2167868006514	4.1078245690511	2.89061111207802	0	0	Root491
OG0001281	0	0	0	0	0	0	Root491
OG0001282	0	0	0	0	0	0	Root491
OG0001283	70.9311327146172	0	28.7547719833577	0	31.2821401476734	0.25105154064871	Root491
OG0001284	427.557105529776	77.2206773794425	2.73854971270073	63.5934444657164	1.73789667487074	0	Root491
OG0001286	0	0	2.96676218875913	0	0	0	Root491
OG0001288	0	0	19.1698479889051	0	0	0	Root491
OG0001289	0	44.7656100750391	0	1.44530555603901	0	0	Root491
OG0001290	3.9406184841454	0	1.59748733240876	0	0	0	Root491
OG0001291	0	49.2421710825431	3.19497466481752	0	0	0	Root491
OG0001293	0	0	3.19497466481752	0	0	0	Root491
OG0001294	0	0	0	0	0	0	Root491
OG0001295	59.109277262181	27.9785062968995	0	1.44530555603901	155.541752400932	0.502103081297421	Root491
OG0001296	0	0	0	0	0	0	Root491
OG0001297	1.9703092420727	0	6.38994932963505	0	0	57.9929058898521	Root491
OG0001298	0	0	8.44386161416059	53.4763055734434	0	0	Root491
OG0001301	0	0	0	0	0	0	Root491
OG0001302	0	0	0	0	0	0	Root491
OG0001303	0	0	0	0	0	0	Root491
OG0001304	1.9703092420727	25.7402257931475	67.7791053893432	54.9216111294824	28.6752951353673	75.5665137352619	Root491
OG0001305	0	55.9570125937989	38.7961209299271	1.44530555603901	0	67.2818128938544	Root491
OG0001306	55.1686587780356	87.2929396463263	149.479171818248	8.67183333623406	0.868948337435372	4.51892773167679	Root491
OG0001307	25.6140201469451	30.2167868006514	0	0	0.868948337435372	0	Root491
OG0001308	0	0	12.3234737071533	0	0	0	Root491
OG0001311	0	0	5.24888694934307	0	0	0	Root491
OG0001314	74.8717511987626	0	0	0	0	0	Root491
OG0001315	0	0	0	0	0	0	Root491
OG0001316	0	0	32.6343840763504	0	0	85.1064722799129	Root491
OG0001317	0	0	21.9083977016059	30.3514166768192	0	0	Root491
OG0001318	0	0	10.9541988508029	0	0.868948337435372	73.5581014100722	Root491
OG0001319	0	0	0	0	0	0	Root491
OG0001320	0	0	8.90028656627738	0	0	0	Root491
OG0001321	0	0	0	0	0	0	Root491
OG0001322	0	0	0	0	0	0	Root491
OG0001324	0	0	14.1491735156205	0	0	0	Root491
OG0001325	0	33.5742075562794	0	0	0	0	Root491
OG0001328	0	0	24.875159890365	0	152.06595905119	0	Root491
OG0001329	72.9014419566899	11.1914025187598	40.3936082623358	122.850972263316	0	3.01261848778453	Root491
OG0001330	0	0	0	0	0	0	Root491
OG0001331	0	0	0	0	0	0	Root491
OG0001332	3.9406184841454	0	5.70531190145986	0	0	0	Root491
OG0001333	0	4.47656100750391	13.9209610395621	0	0	0	Root491
OG0001334	21.6734016627997	0	0	0	0	0	Root491
OG0001335	0	0	0	0	0	0	Root491
OG0001336	0	0	0	47.6950833492873	0	0	Root491
OG0001337	0	0	0	1.44530555603901	0	0	Root491
OG0001338	0	0	9.81313647051096	0	0	0	Root491
OG0001339	0	0	0	0	0	0	Root491
OG0001340	0	0	5.70531190145986	0	0	0	Root491
OG0001341	0	0	0	0	129.47330227787	0	Root491
OG0001342	0	0	0	0	0	0	Root491
OG0001343	0	0	10.4977738986861	0	0	0	Root491
OG0001344	0	24.6210855412715	0	0	0	0	Root491
OG0001345	0	0	7.98743666204381	0	61.6953319579114	0	Root491
OG0001346	0	0	0	0	0	0	Root491
OG0001347	0	0	11.8670487550365	0	0	0	Root491
OG0001348	0	0	14.8338109437956	0	0	0	Root491
OG0001349	84.7232974091261	16.7871037781397	0	50.5856944613653	0	0	Root491
OG0001350	0	0	0	0	0	0	Root491
OG0001352	0	0	0	37.5779444570143	0	0	Root491
OG0001355	39.406184841454	192.492123322668	130.537536305402	161.874222276369	351.05512832389	0.25105154064871	Root491
OG0001356	878.757921964424	334.622935310918	0.456424952116789	835.386611390548	5.21369002461223	1.25525770324355	Root491
OG0001357	116.248245282289	1.11914025187598	94.7081775642337	13.0077500043511	72.9916603445713	0.25105154064871	Root491
OG0001359	0	0	2.51033723664234	0	0	0	Root491
OG0001360	0	32.4550673044034	0	0	0	0	Root491
OG0001361	0	0	0	0	0	0	Root491
OG0001362	0	0	9.81313647051096	125.741583375394	0	0	Root491
OG0001363	0	0	3.87961209299271	0	0	0	Root491
OG0001364	0	0	0.228212476058394	0	0	0	Root491
OG0001365	0	0	0	0	0	0	Root491
OG0001366	63.0498957463264	71.6249761200626	19.6262729410219	169.100750056564	0	0	Root491
OG0001367	0	0	0	0	0	0	Root491
OG0001368	0	0	0	0	0	0	Root491
OG0001372	0	0	5.24888694934307	0	0	0	Root491
OG0001373	0	0	7.98743666204381	0	0	0	Root491
OG0001376	0	0	0	0	0	0	Root491
OG0001377	246.288655259087	5.59570125937989	0	34.6873333449362	1.73789667487074	0.25105154064871	Root491
OG0001378	0	0	0	0	0	0	Root491
OG0001379	502.428856728538	540.544741656098	5.70531190145986	544.880194626707	1.73789667487074	0.502103081297421	Root491
OG0001380	0	0	0	28.9061111207802	0	0	Root491
OG0001383	0	0	0	0	0	0	Root491
OG0001384	74.8717511987626	54.8378723419229	125.288649356059	2.89061111207802	159.886494088108	84.6043691986154	Root491
OG0001385	1.9703092420727	1.11914025187598	0	0	179.872305849122	78.077029141749	Root491
OG0001386	0	0	0	0	0	0	Root491
OG0001387	226.58556283836	42.5273295712872	0	0	0	0	Root491
OG0001388	0	0	0	0	0	0	Root491
OG0001389	120.188863766435	0	8.2156491381022	0	0	0	Root491
OG0001390	0	43.6464698231632	0	0	0	0	Root491
OG0001392	0	42.5273295712872	0	28.9061111207802	0	0	Root491
OG0001393	128.070100734725	125.34370821011	60.7045186315329	0	0.868948337435372	109.709523263486	Root491
OG0001394	0	0	5.47709942540147	1.44530555603901	0	0	Root491
OG0001395	0	0	12.3234737071533	0	0	0	Root491
OG0001396	0	0	0	0	0	0	Root491
OG0001397	0	0	0	0	0	0	Root491
OG0001398	0	0	5.02067447328468	0	0	0	Root491
OG0001400	0	0	0	0	0	0	Root491
OG0001404	0	0	0	0	0	0	Root491
OG0001408	0	0	4.33603704510949	0	0	0	Root491
OG0001409	0	0	36.2857836932847	0	0	0	Root491
OG0001410	0	1.11914025187598	54.5427817779563	0	1.73789667487074	108.203214019594	Root491
OG0001411	0	19.0253842818916	3.65139961693431	0	0	0	Root491
OG0001412	1.9703092420727	1.11914025187598	116.388362789781	1.44530555603901	213.761291009102	56.9886997272573	Root491
OG0001414	0	0	40.6218207383942	0	0	0	Root491
OG0001415	0	51.480451586295	0	28.9061111207802	0	0	Root491
OG0001416	102.45608058778	0	7.53101170992702	1.44530555603901	0	0	Root491
OG0001417	0	48.1230308306671	0	65.0387500217554	0	0	Root491
OG0001418	0	80.5780981350704	29.2111969354745	93.9448611425356	0.868948337435372	10.5441647072458	Root491
OG0001419	0	0	0	0	0	0	Root491
OG0001423	0	0	1.14106238029197	0	0	0	Root491
OG0001424	0	0	0	0	0	0	Root491
OG0001427	7.8812369682908	15.6679635262637	147.653472009781	0	0	45.942431938714	Root491
OG0001428	0	0	8.90028656627738	1.44530555603901	2.60684501230612	82.344905332777	Root491
OG0001429	3.9406184841454	1.11914025187598	6.16173685357665	0	50.3990035712516	0	Root491
OG0001430	0	0	10.7259863747445	0	0	0	Root491
OG0001431	0	35.8124880600313	16.8877232283212	0	6.95158669948298	0	Root491
OG0001432	0	0	0	0	0	0	Root491
OG0001433	0	0	4.56424952116789	0	0	0	Root491
OG0001434	0	0	13.0081111353285	0	0	0	Root491
OG0001435	100.485771345708	0	12.3234737071533	4.33591666811703	0	0.25105154064871	Root491
OG0001436	0	0	0	0	0	0	Root491
OG0001437	0	0	0	0	0	0	Root491
OG0001438	0	0	27.1572846509489	0	0	0	Root491
OG0001439	0	0	7.07458675781023	0	0	0	Root491
OG0001440	0	0	0	0	0	0	Root491
OG0001441	0	0	10.2695614226278	0	0	0	Root491
OG0001442	0	0	13.6927485635037	0	0	0.502103081297421	Root491
OG0001443	439.378960982212	391.699088156592	50.6631696849636	543.434889070668	4.34474168717686	3.01261848778453	Root491
OG0001444	0	0	0	0	0	0	Root491
OG0001445	0	0	0	0	0	0	Root491
OG0001447	0	0	12.7798986592701	0	0	0	Root491
OG0001449	0	0	0	1.44530555603901	125.128560590694	0	Root491
OG0001450	0	0	0	0	0	0	Root491
OG0001451	0	0	0	0	0	0	Root491
OG0001456	0	0	20.0826978931387	0	0	0	Root491
OG0001457	0	80.5780981350704	47.9246199722628	0	9.55843171178909	0	Root491
OG0001458	0	0	0	0	0	0	Root491
OG0001459	0	0	7.30279923386862	0	0	0	Root491
OG0001461	0	0	0	0	0	0	Root491
OG0001462	7.8812369682908	184.658141559536	0	356.990472341635	0	0.25105154064871	Root491
OG0001463	0	0	0	0	0	0	Root491
OG0001464	0	0	0	0	0	0	Root491
OG0001465	0	0	33.547233980584	0	0	0	Root491
OG0001466	0	17.9062440300157	0.228212476058394	0	0	0	Root491
OG0001467	0	0	0	0	0	0	Root491
OG0001468	1.9703092420727	25.7402257931475	9.58492399445257	138.749333379745	0	0	Root491
OG0001469	0	0	0	0	2.60684501230612	0	Root491
OG0001470	0	0	0	0	0	0	Root491
OG0001471	104.426389829853	2.23828050375196	12.3234737071533	0	0	0	Root491
OG0001473	92.6045343774169	123.105427706358	0	1.44530555603901	0	0.25105154064871	Root491
OG0001474	0	0	0	0	0	0	Root491
OG0001475	0	0	0	0	0	0	Root491
OG0001477	0	0	0	0	0	0	Root491
OG0001478	0	0	0	0	0	0	Root491
OG0001481	0	0	0	0	0	0	Root491
OG0001482	53.1983495359629	242.853434657087	8.90028656627738	202.342777845461	0.868948337435372	0	Root491
OG0001483	0	15.6679635262637	26.4726472227738	0	0.868948337435372	0	Root491
OG0001484	0	0	5.24888694934307	0	0	0	Root491
OG0001485	0	32.4550673044034	28.0701345551825	1.44530555603901	0	0.25105154064871	Root491
OG0001486	0	21.2636647856436	32.406171600292	0	0	0	Root491
OG0001487	0	0	0	0	0	0	Root491
OG0001488	0	0	7.07458675781023	0	0	0	Root491
OG0001489	0	26.8593660450235	0	40.4685555690923	0.868948337435372	0	Root491
OG0001490	0	0	0	0	0	0	Root491
OG0001500	0	0	0	0	0	0	Root491
OG0001501	0	80.5780981350704	14.8338109437956	208.124000069617	0	0	Root491
OG0001502	0	0	5.24888694934307	0	0	0	Root491
OG0001503	319.190097215777	181.300720803909	0	145.97586115994	79.9432470440542	0.502103081297421	Root491
OG0001504	0	0	0	0	0	0	Root491
OG0001506	0	0	0	53.4763055734434	169.444925799898	0.502103081297421	Root491
OG0001507	1.9703092420727	73.8632566238146	0	0	0	0	Root491
OG0001508	0	0	0	0	0	0	Root491
OG0001509	0	0	6.61816180569344	0	0	0	Root491
OG0001510	0	0	0	0	0	0	Root491
OG0001511	0	86.1737993944503	22.8212476058394	2.89061111207802	0	78.077029141749	Root491
OG0001512	0	82.8163786388224	0	0	0	0	Root491
OG0001518	0	0	0	0	0	0	Root491
OG0001519	0	0	19.1698479889051	0	0	0	Root491
OG0001520	0	47.0038905787911	0	0	0	0	Root491
OG0001521	1.9703092420727	90.6503604019543	0	63.5934444657164	0.868948337435372	75.8175652759106	Root491
OG0001522	0	0	6.61816180569344	0	0	0	Root491
OG0001523	0	0	0	0	0	0	Root491
OG0001524	228.555872080433	176.824159796405	0	0	0.868948337435372	0	Root491
OG0001525	104.426389829853	0	23.734097510073	140.194638935784	0	0.25105154064871	Root491
OG0001526	0	0	0	0	0	0	Root491
OG0001527	0	0	0	0	0	0	Root491
OG0001528	0	34.6933478081553	12.5516861832117	0	0	0	Root491
OG0001529	0	0	14.3773859916789	0	0	0	Root491
OG0001531	0	0	0	0	0	0	Root491
OG0001532	0	0	0	0	0	0	Root491
OG0001533	0	0	0	0	0	0	Root491
OG0001534	3.9406184841454	0	39.4807583581022	0	18.2479150861428	207.368572575835	Root491
OG0001537	0	16.7871037781397	5.47709942540147	0	0	0	Root491
OG0001538	0	24.6210855412715	0	1.44530555603901	0	0	Root491
OG0001539	0	0	0	0	0	0	Root491
OG0001541	0	0	3.42318714087592	0	0	0	Root491
OG0001542	0	0	10.9541988508029	0	0	0	Root491
OG0001544	94.5748436194896	81.6972383869464	35.8293587411679	0	10.4273800492245	0	Root491
OG0001545	0	36.9316283119073	34.688296360876	0	0	0	Root491
OG0001546	0	0	8.44386161416059	0	0	0	Root491
OG0001547	0	40.2890490675352	20.9955477973723	0	0	0	Root491
OG0001548	0	0	0	0	0	0	Root491
OG0001549	0	0	0	0	0	0	Root491
OG0001550	0	0	10.2695614226278	0	0	0	Root491
OG0001551	0	0	10.4977738986861	0	0	0	Root491
OG0001552	0	0	0	0	0	0	Root491
OG0001553	1.9703092420727	0	335.015914853723	0	205.071807634748	50.4613596703908	Root491
OG0001554	0	0	12.0952612310949	0	0	0	Root491
OG0001555	106.396699071926	0	0	0	0	0	Root491
OG0001557	0	0	0	0	0	0	Root491
OG0001559	1.9703092420727	0	0.228212476058394	1.44530555603901	0	72.5538952474773	Root491
OG0001562	0	0	0	0	0	0	Root491
OG0001563	0	0	0	0	0	0	Root491
OG0001568	0	0	0	0	0	2.25946386583839	Root491
OG0001569	0	14.5488232743877	0	0	0	0	Root491
OG0001570	49.2577310518175	0	64.812343200584	72.2652778019505	71.2537636697005	0.25105154064871	Root491
OG0001571	0	0	51.5760195891972	0	0	0	Root491
OG0001572	104.426389829853	0	0	0	0	0	Root491
OG0001573	0	3.35742075562794	3.19497466481752	69.3746666898725	0	0	Root491
OG0001574	0	0	0	0	0	0	Root491
OG0001576	0	0	9.12849904233578	0	0	0	Root491
OG0001577	86.6936066511988	165.632757277645	30.3522593157665	132.968111155589	0	0	Root491
OG0001578	0	0	27.3854971270073	0	0	0	Root491
OG0001579	0	0	0	0	0	0	Root491
OG0001581	0	0	0	0	0	0	Root491
OG0001587	0	0	0	0	0	0	Root491
OG0001588	0	77.2206773794425	78.2768792880293	80.9371111381846	187.69284088604	2.25946386583839	Root491
OG0001589	0	0	0	0	0	0	Root491
OG0001590	0	0	16.8877232283212	0	0	0	Root491
OG0001591	0	48.1230308306671	10.7259863747445	0	0.868948337435372	0	Root491
OG0001592	0	40.2890490675352	29.8958343636497	67.9293611338335	0	62.2607820808802	Root491
OG0001593	199.001233449343	0	34.4600838848176	34.6873333449362	0	0.25105154064871	Root491
OG0001594	0	0	0	0	0	0	Root491
OG0001595	0	45.8847503269151	26.016222270657	23.1248888966242	0	0	Root491
OG0001596	0	0	0	0	0	0	Root491
OG0001597	0	0	9.81313647051096	0	0	0	Root491
OG0001598	0	21.2636647856436	8.44386161416059	0	0	0	Root491
OG0001599	96.5451528615623	0	13.9209610395621	0	7.82053503691835	0	Root491
OG0001600	0	22.3828050375196	8.90028656627738	0	0	0	Root491
OG0001601	256.140201469451	151.083934003257	19.8544854170803	422.029222363391	0	0	Root491
OG0001605	0	0	0	0	0	0	Root491
OG0001607	0	0	0	0	0	0	Root491
OG0001608	0	0	0	0	0	0	Root491
OG0001609	0	32.4550673044034	10.4977738986861	0	0	0	Root491
OG0001611	0	0	11.1824113268613	0	181.610202523993	0.25105154064871	Root491
OG0001612	0	0	14.3773859916789	0	0	0	Root491
OG0001615	0	0	15.7466608480292	0	0	0	Root491
OG0001616	0	0	6.16173685357665	0	0	0	Root491
OG0001617	0	0	0	0	0	0	Root491
OG0001618	0	0	4.56424952116789	0	0	0	Root491
OG0001620	0	0	0	0	0	0	Root491
OG0001621	0	0	0	0	0	0	Root491
OG0001622	0	0	4.33603704510949	0	0	0	Root491
OG0001627	0	0	0	0	0	0	Root491
OG0001628	0	0	0	0	0	0	Root491
OG0001631	0	0	0	0	0	0	Root491
OG0001632	0	47.0038905787911	1.82569980846716	26.0155000087022	1.73789667487074	2.00841232518968	Root491
OG0001633	0	0	5.47709942540147	0	0	0	Root491
OG0001634	0	0	4.56424952116789	0	0	0	Root491
OG0001635	0	47.0038905787911	43.360370451095	0	0	0	Root491
OG0001636	0	24.6210855412715	0	52.0310000174044	0	0	Root491
OG0001637	0	0	0.228212476058394	0	17.3789667487074	0	Root491
OG0001638	0	0	13.9209610395621	0	0	0	Root491
OG0001639	163.535667092034	296.572166747134	0	89.6089444744186	0	0.502103081297421	Root491
OG0001641	0	0	0	1.44530555603901	0	0	Root491
OG0001642	0	20.1445245337676	4.79246199722628	0	228.533412745503	41.6745557476859	Root491
OG0001643	0	0	189.416355128467	0	329.331419888006	130.546801137329	Root491
OG0001644	0	0	0	0	0	0	Root491
OG0001645	0	0	0	0	0	0	Root491
OG0001646	0	0	0	0	0	0	Root491
OG0001647	0	0	8.67207409021899	0	0	0	Root491
OG0001648	0	0	5.70531190145986	0	0	0	Root491
OG0001650	1.9703092420727	36.9316283119073	15.2902358959124	0	0	0	Root491
OG0001651	0	0	5.24888694934307	69.3746666898725	0	0	Root491
OG0001652	0	0	0	0	0	0	Root491
OG0001653	0	25.7402257931475	22.8212476058394	0	0	0	Root491
OG0001654	0	0	1.36927485635037	0	0	0	Root491
OG0001655	0	0	0	62.1481389096774	0	0	Root491
OG0001656	0	0	73.0279923386862	0	0	0	Root491
OG0001657	0	0	0	0	0	0	Root491
OG0001658	0	0	0	0	0	0	Root491
OG0001659	0	0	0.228212476058394	0	0	0	Root491
OG0001661	3.9406184841454	0	3.42318714087592	0	139.03173398966	1.75736078454097	Root491
OG0001662	0	0	12.0952612310949	0	0	0	Root491
OG0001663	0	0	0	0	0	0	Root491
OG0001664	0	43.6464698231632	15.7466608480292	0	0	0	Root491
OG0001665	0	43.6464698231632	4.1078245690511	0	0.868948337435372	0	Root491
OG0001667	0	116.390586195102	13.0081111353285	124.296277819355	0.868948337435372	0	Root491
OG0001668	0	0	3.42318714087592	57.8122222415604	1.73789667487074	92.1359154180767	Root491
OG0001669	0	0	0.228212476058394	0	0	0	Root491
OG0001670	762.509676682135	654.697047347447	13.4645360874453	690.856055786647	3.47579334974149	0.753154621946131	Root491
OG0001671	0	0	0	0	0	0	Root491
OG0001672	0	0	8.90028656627738	0	0	0	Root491
OG0001673	0	0	0	0	0	0	Root491
OG0001675	0	0	0	0	0	0	Root491
OG0001676	0	0	0	0	0	0	Root491
OG0001677	0	13.4296830225117	8.67207409021899	0	0	0	Root491
OG0001678	0	0	0	0	0	0	Root491
OG0001679	0	1.11914025187598	26.016222270657	1.44530555603901	69.5158669948298	65.2734005686647	Root491
OG0001680	0	0	0	0	0	0	Root491
OG0001681	3.9406184841454	1.11914025187598	158.379458384526	0	0.868948337435372	167.200326072041	Root491
OG0001682	0	0	0	0	0	0	Root491
OG0001683	0	0	0	0	0	0	Root491
OG0001684	0	0	8.90028656627738	0	0	0	Root491
OG0001686	0	0	0	0	0	0	Root491
OG0001687	0	0	0	0	0	0	Root491
OG0001689	0	0	0	0	0	0	Root491
OG0001690	0	114.15230569135	26.016222270657	265.936222311178	0	0	Root491
OG0001695	0	0	13.0081111353285	0	0	0	Root491
OG0001697	0	0	0	0	13.0342250615306	0	Root491
OG0001698	0	0	0	0	0	0	Root491
OG0001699	0	0	0	0	0	0	Root491
OG0001700	0	0	11.4106238029197	0	0	0	Root491
OG0001701	0	0	0	0	0	0	Root491
OG0001702	0	0	7.75922418598541	0	0	1.75736078454097	Root491
OG0001704	0	0	9.81313647051096	0	0	0	Root491
OG0001705	0	0	19.3980604649635	0	0	0	Root491
OG0001706	0	0	23.9623099861314	54.9216111294824	192.906530910653	100.169564718835	Root491
OG0001707	0	0	16.4312982762044	0	0	0	Root491
OG0001708	0	0	12.3234737071533	0	0	0	Root491
OG0001709	0	22.3828050375196	0	0	0	0	Root491
OG0001710	0	0	0	0	113.832232204034	0	Root491
OG0001711	0	0	8.44386161416059	44.8044722372093	0.868948337435372	2.00841232518968	Root491
OG0001712	3.9406184841454	0	0	0	0	0	Root491
OG0001713	0	0	0	0	0	57.4908028085547	Root491
OG0001716	0	0	0	0	0	0	Root491
OG0001717	137.921646945089	27.9785062968995	2.73854971270073	0	0	0	Root491
OG0001722	55.1686587780356	465.562344780407	0	40.4685555690923	0.868948337435372	0	Root491
OG0001724	0	0	17.344148180438	0	0	0	Root491
OG0001725	0	0	0	0	0	0	Root491
OG0001726	5.9109277262181	1.11914025187598	148.109896961898	0	297.180331402897	117.241069482948	Root491
OG0001727	0	106.318323928218	9.35671151839417	26.0155000087022	0	0	Root491
OG0001728	0	0	0	0	0	0	Root491
OG0001729	0	0	2.05391228452555	0	0	0	Root491
OG0001730	0	0	13.9209610395621	0	0	0	Root491
OG0001731	0	0	33.0908090284672	0	0	4.01682465037937	Root491
OG0001732	0	0	1.36927485635037	0	0	0	Root491
OG0001733	0	0	5.93352437751826	0	1.73789667487074	0	Root491
OG0001734	0	2.23828050375196	0	0	0	0	Root491
OG0001735	0	0	7.30279923386862	0	0	0	Root491
OG0001738	55.1686587780356	119.74800695073	0	18.7889722285071	0	0.25105154064871	Root491
OG0001739	5.9109277262181	1.11914025187598	27.3854971270073	24.5701944526632	0	0	Root491
OG0001740	0	10.0722622668838	21.4519727494891	79.4918055821455	183.348099198864	0	Root491
OG0001741	0	15.6679635262637	7.30279923386862	0	0.868948337435372	33.8919579875759	Root491
OG0001742	0	0	0	0	0	0	Root491
OG0001743	0	0	11.6388362789781	0	0	0	Root491
OG0001744	0	0	0	0	0	0	Root491
OG0001745	0	0	9.81313647051096	0	0	0	Root491
OG0001748	0	0	0	0	0	0	Root491
OG0001750	0	0	0	0	0	0	Root491
OG0001751	0	50.361311334419	8.90028656627738	0	0	0	Root491
OG0001752	120.188863766435	114.15230569135	14.8338109437956	199.452166733383	0	0	Root491
OG0001753	0	0	0	0	0	0	Root491
OG0001754	0	0	0	0	1.73789667487074	93.3911731213203	Root491
OG0001755	0	0	25.5597973185402	0	0	0	Root491
OG0001756	0	0	0	0	0	0	Root491
OG0001757	59.109277262181	71.6249761200626	30.3522593157665	102.61669447877	0	0.502103081297421	Root491
OG0001758	0	0	0	0	0	0	Root491
OG0001759	0	0	0	0	0	0	Root491
OG0001760	0	41.4081893194112	67.7791053893432	0	0	0	Root491
OG0001761	21.6734016627997	53.718732090047	18.4852105607299	40.4685555690923	0.868948337435372	0	Root491
OG0001763	65.0202049883991	60.4335736013028	106.347013843212	43.3591666811703	103.404852154809	79.3322868449925	Root491
OG0001764	0	0	11.8670487550365	0	0	1.00420616259484	Root491
OG0001765	0	0	33.547233980584	0	0	0	Root491
OG0001766	0	0	0	0	0	0	Root491
OG0001767	0	0	0	0	0	0	Root491
OG0001768	90.6342251353442	14.5488232743877	18.7134230367883	1.44530555603901	4.34474168717686	48.7039988858498	Root491
OG0001769	1.9703092420727	91.7695006538302	6.16173685357665	75.1558889140285	0	0	Root491
OG0001770	0	0	0	0	0	0	Root491
OG0001771	0	0	0	0	0	0	Root491
OG0001772	0	0	0	0	0	0	Root491
OG0001773	57.1389680201083	32.4550673044034	3.65139961693431	189.33502784111	0	0.25105154064871	Root491
OG0001774	3.9406184841454	0	0	34.6873333449362	0	62.2607820808802	Root491
OG0001775	520.161639907193	132.058549721365	46.5553451159125	381.560666794299	378.861475121822	167.702429153339	Root491
OG0001776	0	0	8.67207409021899	0	0	0	Root491
OG0001777	0	0	0	0	0	0	Root491
OG0001784	0	0	0	0	0	0	Root491
OG0001787	0	0	0	0	0	0	Root491
OG0001788	0	0	0	0	0	0	Root491
OG0001790	0	22.3828050375196	7.53101170992702	0	0	0	Root491
OG0001791	0	0	7.98743666204381	0	0	0	Root491
OG0001794	3.9406184841454	27.9785062968995	7.53101170992702	41.9138611251313	0	0	Root491
OG0001795	0	0	18.9416355128467	0	0	0	Root491
OG0001798	0	21.2636647856436	62.7584309160585	0	0	0	Root491
OG0001799	163.535667092034	158.917915766389	52.0324445413139	144.530555603901	0.868948337435372	0.25105154064871	Root491
OG0001800	0	0	3.42318714087592	1.44530555603901	148.590165701449	0.25105154064871	Root491
OG0001801	0	0	0.228212476058394	0	0	0	Root491
OG0001802	0	20.1445245337676	0	0	0	0	Root491
OG0001803	0	0	41.7628831186862	0	0	23.8498963616275	Root491
OG0001804	0	0	0	0	0	0	Root491
OG0001805	0	0	27.6137096030657	0	0	0	Root491
OG0001806	0	0	9.35671151839417	0	0	0	Root491
OG0001807	0	0	3.65139961693431	0	0	0	Root491
OG0001808	161.565357849961	50.361311334419	13.0081111353285	0	2.60684501230612	103.935337828566	Root491
OG0001809	0	0	0	121.405666707277	0.868948337435372	0.25105154064871	Root491
OG0001810	0	0	14.3773859916789	0	0	0	Root491
OG0001811	1.9703092420727	0	30.3522593157665	43.3591666811703	246.781327831646	1.75736078454097	Root491
OG0001812	0	0	7.53101170992702	0	0	0	Root491
OG0001813	0	63.7909943569308	0	0	0	0	Root491
OG0001814	0	0	3.87961209299271	7.22652778019505	0	0	Root491
OG0001815	0	0	15.7466608480292	0	167.707029125027	0	Root491
OG0001816	0	5.59570125937989	0	0	0	0	Root491
OG0001817	72.9014419566899	31.3359270525274	47.2399825440877	28.9061111207802	224.188671058326	0.25105154064871	Root491
OG0001818	53.1983495359629	76.1015371275665	24.4187349382482	443.708805703976	1.73789667487074	0.25105154064871	Root491
OG0001819	0	16.7871037781397	30.3522593157665	37.5779444570143	0	0	Root491
OG0001821	0	0	7.07458675781023	0	2.60684501230612	35.9003703127656	Root491
OG0001822	0	0	0	0	0	47.699792723255	Root491
OG0001823	0	88.4120798982023	0	0	0	0	Root491
OG0001824	0	0	0	0	0	0	Root491
OG0001825	0	0	0	0	0	0	Root491
OG0001826	0	0	0	0	0	0	Root491
OG0001827	141.862265429234	10.0722622668838	19.1698479889051	95.3901666985747	0.868948337435372	0	Root491
OG0001829	5.9109277262181	0	7.07458675781023	0	0	0	Root491
OG0001833	0	0	3.87961209299271	0	0	0	Root491
OG0001835	0	94.0077811575822	47.468195020146	0	3.47579334974149	0	Root491
OG0001836	0	0	0	0	0	0	Root491
OG0001837	0	0	3.65139961693431	0	0	65.022349028016	Root491
OG0001838	21.6734016627997	0	0	0	0	0	Root491
OG0001839	3.9406184841454	0	27.8419220791241	1.44530555603901	0.868948337435372	86.3617299831564	Root491
OG0001840	0	0	0	0	0	0	Root491
OG0001841	0	0	1.82569980846716	0	0	0	Root491
OG0001842	0	0	6.38994932963505	0	0	0	Root491
OG0001844	0	0	0	0	0	0	Root491
OG0001846	0	0	1.59748733240876	0	0	0	Root491
OG0001847	0	0	2.28212476058394	10.1171388922731	0	0	Root491
OG0001849	0	1.11914025187598	0.456424952116789	36.1326389009753	0.868948337435372	0	Root491
OG0001850	0	0	0	0	0	0	Root491
OG0001851	0	0	10.2695614226278	0	0	0	Root491
OG0001852	0	0	0	0	0	0	Root491
OG0001859	0	0	4.79246199722628	0	0	0	Root491
OG0001863	0	0	0	0	0	0	Root491
OG0001871	0	0	37.6550585496351	0	0	0	Root491
OG0001872	0	0	0	0	0	0	Root491
OG0001873	0	0	4.56424952116789	0	0	0	Root491
OG0001874	0	0	0	0	0	0	Root491
OG0001875	0	3.35742075562794	0	0	0	0.25105154064871	Root491
OG0001876	0	32.4550673044034	24.6469474143066	4.33591666811703	49.5300552338162	0	Root491
OG0001878	0	0	74.8536921471534	0	0	0	Root491
OG0001879	0	0	51.5760195891972	0	284.146106341367	26.1093602274659	Root491
OG0001880	252.199582985306	30.2167868006514	0	0	0	0	Root491
OG0001881	0	0	0	0	0	0	Root491
OG0001882	5.9109277262181	170.109318285149	100.185276989635	96.8354722546137	220.712877708585	286.19875633953	Root491
OG0001883	0	0	16.4312982762044	0	0	0	Root491
OG0001884	0	0	0	0	0	0	Root491
OG0001885	0	0	6.61816180569344	0	0	0	Root491
OG0001886	0	111.914025187598	22.3648226537227	0	0.868948337435372	45.4403288574166	Root491
OG0001887	0	0	38.3396959778103	0	0	0	Root491
OG0001888	0	0	15.062023419854	0	0	0.502103081297421	Root491
OG0001891	0	17.9062440300157	7.75922418598541	0	0	0	Root491
OG0001892	15.7624739365816	48.1230308306671	6.61816180569344	1.44530555603901	92.9774721055848	170.715047641123	Root491
OG0001897	0	0	0	0	0	0	Root491
OG0001898	0	0	0	0	0	0	Root491
OG0001902	0	0	0	0	0	0	Root491
OG0001903	0	0	0	0	0	0	Root491
OG0001905	0	0	0	0	0	0	Root491
OG0001906	112.307626798144	81.6972383869464	200.142341503212	59.2575277975994	54.7437452584284	149.375666685983	Root491
OG0001907	0	0	0	0	0	0	Root491
OG0001908	0	0	0	0	0	0	Root491
OG0001909	0	0	0	0	0	0	Root491
OG0001911	0	35.8124880600313	18.0287856086132	0	0	0	Root491
OG0001912	0	0	7.07458675781023	0	143.376475676836	0	Root491
OG0001913	0	0	0	0	0	0	Root491
OG0001914	242.348036774942	235.019452893955	11.6388362789781	4.33591666811703	2.60684501230612	43.9340196135243	Root491
OG0001916	0	0	0	0	0	0	Root491
OG0001917	0	0	10.7259863747445	0	0	0	Root491
OG0001918	0	0	0	0	0	0	Root491
OG0001920	53.1983495359629	19.0253842818916	12.7798986592701	0	0	0	Root491
OG0001921	0	0	0	0	211.154445996795	0	Root491
OG0001922	0	0	1.36927485635037	0	0	0	Root491
OG0001923	0	0	30.3522593157665	0	0	0	Root491
OG0001925	19.703092420727	23.5019452893955	0	0	0	0	Root491
OG0001928	0	0	0	0	0	0	Root491
OG0001930	0	167.871037781397	0	4.33591666811703	0	0	Root491
OG0001932	238.407418290797	433.107277476004	0	134.413416711628	3.47579334974149	62.7628851621776	Root491
OG0001934	0	0	13.0081111353285	0	0	0	Root491
OG0001940	0	0	0	0	0	0	Root491
OG0001941	0	0	11.8670487550365	0	0	0	Root491
OG0001942	0	0	0	0	0	0	Root491
OG0001943	0	92.8886409057062	38.7961209299271	1.44530555603901	78.2053503691835	0	Root491
OG0001944	0	0	6.61816180569344	0	0	0	Root491
OG0001945	0	0	8.2156491381022	0	0	0	Root491
OG0001946	0	0	1.36927485635037	0	0	0	Root491
OG0001947	0	0	6.38994932963505	0	5.21369002461223	0	Root491
OG0001948	0	60.4335736013028	6.16173685357665	65.0387500217554	0	0	Root491
OG0001950	0	24.6210855412715	0	0	0	0	Root491
OG0001952	0	0	0	0	0	0	Root491
OG0001953	84.7232974091261	38.0507685637833	36.7422086454015	1.44530555603901	0	0	Root491
OG0001954	0	0	28.7547719833577	0	0	58.2439574305008	Root491
OG0001955	0	0	0	0	0	0	Root491
OG0001956	0	1.11914025187598	0	31.7967222328582	0	0	Root491
OG0001957	0	0	8.67207409021899	0	0	0	Root491
OG0001958	0	0	89.9157155670074	0	0	126.027873405653	Root491
OG0001959	0	0	0	0	0	48.2018958045524	Root491
OG0001963	0	0	0	0	0	0	Root491
OG0001966	5.9109277262181	1.11914025187598	15.9748733240876	1.44530555603901	0.868948337435372	133.057316543817	Root491
OG0001967	0	0	0	0	0	0	Root491
OG0001968	0	0	0	0	0	0	Root491
OG0001972	0	0	5.93352437751826	0	0	0	Root491
OG0001977	0	27.9785062968995	4.33603704510949	0	0	0	Root491
OG0001979	0	0	0	0	0	0	Root491
OG0001980	0	0	0	0	0	0	Root491
OG0001981	0	21.2636647856436	16.4312982762044	0	0	0	Root491
OG0001982	0	0	0	0	0	0	Root491
OG0001983	0	91.7695006538302	17.8005731325548	173.436666724681	67.777970319959	0	Root491
OG0001984	0	0	15.9748733240876	0	0	0	Root491
OG0001985	0	0	0	0	0	0	Root491
OG0001986	0	0	48.3810449243796	0	0	0	Root491
OG0001987	0	0	62.5302184400001	0	0	0	Root491
OG0001988	0	0	0	40.4685555690923	0	0.25105154064871	Root491
OG0001989	25.6140201469451	31.3359270525274	2.05391228452555	0	0.868948337435372	54.2271327801215	Root491
OG0001990	386.180611446249	382.745966141585	59.3352437751826	336.756194557089	79.0742987066189	0.25105154064871	Root491
OG0001991	0	0	0	0	0	0	Root491
OG0001992	0	0	0	0	0	0	Root491
OG0001993	0	58.1952930975509	0	0	0	0	Root491
OG0001994	0	0	0	0	0	0	Root491
OG0001995	0	0	0	21.6795833405852	0	0	Root491
OG0001998	0	0	0	0	0	0	Root491
OG0002005	0	0	17.5723606564964	1.44530555603901	96.4532654553263	0	Root491
OG0002006	0	0	0	0	0	0	Root491
OG0002011	0	0	0	0	0	0	Root491
OG0002015	0	2.23828050375196	8.2156491381022	0	0	0	Root491
OG0002017	0	0	0	0	0	0	Root491
OG0002019	0	0	5.47709942540147	21.6795833405852	0	0	Root491
OG0002020	0	0	0	0	0	0	Root491
OG0002022	0	0	10.4977738986861	0	0	0	Root491
OG0002023	0	16.7871037781397	0	1.44530555603901	118.176973891211	0.25105154064871	Root491
OG0002025	9.8515462103635	41.4081893194112	211.324752830073	2.89061111207802	188.561789223476	608.297882991826	Root491
OG0002026	409.824322351122	606.57401651678	98.5877896572264	384.451277906377	379.730423459258	110.96478096673	Root491
OG0002028	0	0	0	0	0	0	Root491
OG0002030	0	63.7909943569308	21.9083977016059	17.3436666724681	0	0	Root491
OG0002031	0	0	31.26510922	0	0	0	Root491
OG0002032	41.3764940835267	0	12.0952612310949	0	10.4273800492245	0	Root491
OG0002033	0	0	0	0	0	0	Root491
OG0002034	0	0	0	0	0	0	Root491
OG0002035	0	0	7.30279923386862	0	0	0	Root491
OG0002036	0	26.8593660450235	0	0	0	0	Root491
OG0002037	41.3764940835267	0	7.75922418598541	0	0	0	Root491
OG0002038	66.9905142304718	1.11914025187598	13.9209610395621	0	99.9290588050678	1.75736078454097	Root491
OG0002039	0	0	0	0	0	0	Root491
OG0002040	0	0	3.19497466481752	0	0	0	Root491
OG0002042	0	0	34.0036589327008	0	0	0	Root491
OG0002043	0	0	0	0	0	0	Root491
OG0002044	0	53.718732090047	0	4.33591666811703	0.868948337435372	0	Root491
OG0002046	0	0	0	0	0	0	Root491
OG0002050	0	0	0	0	0	0	Root491
OG0002051	0	26.8593660450235	11.8670487550365	0	0	0	Root491
OG0002057	0	0	17.5723606564964	0	104.273800492245	0	Root491
OG0002058	0	16.7871037781397	0	0	0	0	Root491
OG0002061	0	0	7.30279923386862	0	0	0	Root491
OG0002063	0	0	42.6757330229198	0	0	0	Root491
OG0002064	0	0	0	1.44530555603901	0	0	Root491
OG0002065	0	0	0	0	0	0	Root491
OG0002066	0	0	0	0	0	0	Root491
OG0002067	0	0	20.7673353213139	0	0	0	Root491
OG0002068	0	0	0	0	0	0	Root491
OG0002070	0	17.9062440300157	0	0	0	0	Root491
OG0002071	0	0	112.508750696788	0	0	0	Root491
OG0002072	0	14.5488232743877	18.9416355128467	0	0	0	Root491
OG0002074	0	0	0	0	0	0	Root491
OG0002075	106.396699071926	35.8124880600313	0	56.3669166855214	1.73789667487074	0.25105154064871	Root491
OG0002076	0	0	0	0	0	0	Root491
OG0002077	0	0	0	18.7889722285071	0	0	Root491
OG0002078	0	0	0	0	0	0	Root491
OG0002079	0	0	0	0	0	0	Root491
OG0002090	0	0	0	0	0	0	Root491
OG0002093	0	1.11914025187598	44.7296453074453	0	5.21369002461223	58.2439574305008	Root491
OG0002094	0	44.7656100750391	10.4977738986861	10.1171388922731	0.868948337435372	0	Root491
OG0002096	0	0	0	0	0	0	Root491
OG0002097	0	0	39.0243334059855	0	0	0	Root491
OG0002098	1.9703092420727	0	0	0	0	55.2313389427163	Root491
OG0002099	0	0	0	0	0	0	Root491
OG0002100	0	0	0	0	0	0	Root491
OG0002101	70.9311327146172	67.1484151125587	256.054398137519	0	190.299685898346	9.28890700400229	Root491
OG0002102	0	0	0	0	0	0	Root491
OG0002103	0	32.4550673044034	109.313776031971	0	13.0342250615306	6.77839159751518	Root491
OG0002106	0	34.6933478081553	19.8544854170803	0	0	0	Root491
OG0002108	0	0	0	0	0	2.76156694713582	Root491
OG0002109	0	0	19.8544854170803	89.6089444744186	0	0.25105154064871	Root491
OG0002110	65.0202049883991	96.2460616613342	0	1.44530555603901	0	0.25105154064871	Root491
OG0002111	0	57.0761528456749	0	0	0	0	Root491
OG0002112	0	0	13.2363236113869	1.44530555603901	0	0	Root491
OG0002113	0	0	0	0	0	0	Root491
OG0002114	0	0	0	0	0	0	Root491
OG0002115	0	0	0	0	0	0	Root491
OG0002116	0	0	35.6011462651095	0	0	0	Root491
OG0002126	0	0	10.0413489465694	0	0	0	Root491
OG0002129	0	0	0	0	0	0	Root491
OG0002131	0	3.35742075562794	0	0	0	0	Root491
OG0002132	0	0	0	0	0	0	Root491
OG0002137	0	0	0	0	0	0	Root491
OG0002138	0	0	0	0	0	0	Root491
OG0002139	0	0	18.4852105607299	0	0	0	Root491
OG0002142	0	0	0	0	6.0826383620476	0	Root491
OG0002143	214.763707385924	166.751897529521	21.2237602734307	222.577055630008	165.969132450156	2.76156694713582	Root491
OG0002145	0	0	0	0	0	0	Root491
OG0002146	0	0	0	0	0	0	Root491
OG0002147	0	0	5.24888694934307	0	0	0	Root491
OG0002150	0	0	0	24.5701944526632	0	0	Root491
OG0002151	0	0	2.28212476058394	0	0	0	Root491
OG0002152	157.624739365816	45.8847503269151	8.67207409021899	73.7105833579895	0	0	Root491
OG0002153	0	0	0	0	0	0	Root491
OG0002157	1.9703092420727	0	0	0	156.410700738367	0	Root491
OG0002159	51.2280402938902	5.59570125937989	0	0	0	0	Root491
OG0002160	157.624739365816	145.488232743877	13.0081111353285	95.3901666985747	1.73789667487074	0	Root491
OG0002161	0	0	0	0	0	0	Root491
OG0002169	0	0	6.16173685357665	0	0	0	Root491
OG0002172	63.0498957463264	32.4550673044034	182.798193322774	2.89061111207802	334.545109912618	169.710841478528	Root491
OG0002175	0	0	0	8.67183333623406	0	0	Root491
OG0002180	0	0	7.53101170992702	0	76.4674536943127	0	Root491
OG0002181	313.279169489559	298.810447250886	42.6757330229198	160.42891672033	5.21369002461223	206.615417953889	Root491
OG0002182	0	0	0	0	0	0	Root491
OG0002183	70.9311327146172	60.4335736013028	296.219793923796	1.44530555603901	141.638579001966	211.887500307512	Root491
OG0002184	0	0	0	53.4763055734434	0	0	Root491
OG0002186	0	0	0	0	0	0	Root491
OG0002187	0	0	0	0	0	0	Root491
OG0002190	0	25.7402257931475	136.47106068292	0	5.21369002461223	170.212944559826	Root491
OG0002191	0	0	81.7000664289052	0	0	2.76156694713582	Root491
OG0002192	0	0	2.28212476058394	0	0	41.1724526663885	Root491
OG0002193	0	0	0	0	0	0	Root491
OG0002194	0	205.92180634518	65.4969806287592	20.2342777845461	79.9432470440542	282.432983229799	Root491
OG0002195	0	0	0	0	0	0	Root491
OG0002196	0	0	21.6801852255475	0	0	0	Root491
OG0002197	0	7.83398176313185	0	1.44530555603901	168.575977462462	0	Root491
OG0002198	0	29.0976465487754	11.6388362789781	0	0	0	Root491
OG0002205	0	19.0253842818916	0	0	0	0	Root491
OG0002207	0	0	0	0	0	0	Root491
OG0002208	0	0	0	0	0	0	Root491
OG0002209	0	0	27.8419220791241	0	0	0	Root491
OG0002213	0	0	0	0	0	0	Root491
OG0002215	0	0	0	0	2.60684501230612	0	Root491
OG0002216	0	17.9062440300157	0	0	0	0	Root491
OG0002218	0	44.7656100750391	7.75922418598541	106.952611146887	0	0	Root491
OG0002219	0	0	0	0	0	0	Root491
OG0002220	171.416904060325	71.6249761200626	2.05391228452555	190.780333397149	0	0	Root491
OG0002224	0	0	7.75922418598541	0	0	0	Root491
OG0002226	0	0	0	0	0	0	Root491
OG0002227	3.9406184841454	21.2636647856436	24.4187349382482	23.1248888966242	251.995017856258	64.2691944060699	Root491
OG0002228	195.060614965197	26.8593660450235	0	263.0456111991	68.6469186573944	0.25105154064871	Root491
OG0002230	0	2.23828050375196	19.3980604649635	0	160.755442425544	0	Root491
OG0002231	63.0498957463264	17.9062440300157	135.786423254745	52.0310000174044	4.34474168717686	3.76577310973066	Root491
OG0002232	0	16.7871037781397	0	0	0	0	Root491
OG0002233	380.269683720031	113.033165439474	42.9039454989782	49.1403889053263	0	0	Root491
OG0002236	0	35.8124880600313	0	0	0	0	Root491
OG0002241	0	0	0	33.2420277888972	0	0	Root491
OG0002245	0	0	0	0	0	0.502103081297421	Root491
OG0002247	0	14.5488232743877	0	33.2420277888972	0	0	Root491
OG0002248	0	0	14.8338109437956	0	0	0	Root491
OG0002249	0	0	0	0	0	0	Root491
OG0002252	0	0	9.35671151839417	0	0	0	Root491
OG0002254	0	0	5.02067447328468	0	0	0	Root491
OG0002259	0	0	7.07458675781023	0	0	0	Root491
OG0002263	3.9406184841454	12.3105427706358	112.965175648905	78.0465000261065	0.868948337435372	183.267624673559	Root491
OG0002266	53.1983495359629	119.74800695073	0	167.655444500525	0	0	Root491
OG0002267	0	0	0	0	0	0	Root491
OG0002268	0	0	13.0081111353285	60.7028333536384	179.003357511687	0	Root491
OG0002269	0	0	9.58492399445257	0	0	0	Root491
OG0002270	0	0	0	0	0	0	Root491
OG0002271	0	0	7.53101170992702	0	0	0	Root491
OG0002272	0	0	8.44386161416059	0	0	0	Root491
OG0002273	0	0	0	34.6873333449362	0.868948337435372	0.25105154064871	Root491
OG0002274	0	43.6464698231632	49.5221073046716	0	0	0	Root491
OG0002275	0	0	0	0	0	0	Root491
OG0002276	0	0	0	0	0	0	Root491
OG0002277	0	0	0	0	0	0	Root491
OG0002282	0	0	1.59748733240876	0	0	0	Root491
OG0002284	0	0	19.6262729410219	0	0	0	Root491
OG0002289	1.9703092420727	210.398367352684	28.0701345551825	0	130.342250615306	0	Root491
OG0002293	0	0	0	0	2.60684501230612	0	Root491
OG0002296	3.9406184841454	83.9355188906984	16.6595107522628	56.3669166855214	4.34474168717686	0	Root491
OG0002298	0	0	0	0	0	0	Root491
OG0002299	0	88.4120798982023	66.8662554851096	2.89061111207802	540.485865884801	126.027873405653	Root491
OG0002300	0	0	28.7547719833577	0	172.920719149639	35.3982672314682	Root491
OG0002301	0	0	0	0	86.0258854061018	0	Root491
OG0002302	0	0	8.2156491381022	0	0	0	Root491
OG0002303	0	0	0	0	0	0	Root491
OG0002306	0	0	0	0	0	0	Root491
OG0002309	1.9703092420727	1.11914025187598	0	0	0	116.487914861002	Root491
OG0002310	63.0498957463264	16.7871037781397	6.84637428175183	11.5624444483121	0	0	Root491
OG0002311	0	0	0	0	0	0	Root491
OG0002312	0	0	0	0	0	0	Root491
OG0002313	0	0	0	0	0	0	Root491
OG0002315	0	0	0	0	0	50.2103081297421	Root491
OG0002316	0	0	0.456424952116789	0	0	0	Root491
OG0002317	0	0	9.81313647051096	0	0	0	Root491
OG0002318	0	0	3.19497466481752	0	0	0	Root491
OG0002319	0	0	7.07458675781023	0	90.3706270932787	0	Root491
OG0002320	0	0	0	0	0	0	Root491
OG0002328	0	0	0	0	0	0	Root491
OG0002329	0	45.8847503269151	0	52.0310000174044	0	0	Root491
OG0002330	0	0	0	0	0	0	Root491
OG0002332	0	0	0	0	0	0	Root491
OG0002333	0	61.5527138531788	2.73854971270073	0	0	0	Root491
OG0002339	1.9703092420727	0	16.8877232283212	0	0	2.25946386583839	Root491
OG0002340	0	0	0.684637428175183	50.5856944613653	0	0	Root491
OG0002343	0	0	0	0	0	0	Root491
OG0002344	0	3.35742075562794	10.0413489465694	0	0	0	Root491
OG0002346	0	0	0	0	0	0	Root491
OG0002347	0	0	0	0	0	0	Root491
OG0002348	0	0	15.062023419854	0	0	0	Root491
OG0002349	0	0	0	0	0	0	Root491
OG0002350	0	0	1.59748733240876	0	0	0	Root491
OG0002351	0	0	0	0	0	0	Root491
OG0002352	0	0	0	0	0	0	Root491
OG0002353	0	0	16.4312982762044	0	0	0	Root491
OG0002354	0	0	0	0	0	0	Root491
OG0002355	0	0	0.228212476058394	0	0	0	Root491
OG0002369	37.4358755993813	0	4.33603704510949	0	0	0	Root491
OG0002370	0	0	0	0	0	0	Root491
OG0002373	0	0	0	0	0	0	Root491
OG0002378	0	0	8.90028656627738	0	0	0	Root491
OG0002379	0	0	0	0	0	0	Root491
OG0002380	0	0	0	0	0	0	Root491
OG0002382	0	0	0	0	0	0	Root491
OG0002386	0	0	127.570774116643	1.44530555603901	1.73789667487074	226.950592746434	Root491
OG0002387	0	0	0	1.44530555603901	0	107.701110938297	Root491
OG0002388	61.0795865042537	0	0	0	0	0	Root491
OG0002390	0	0	0	0	0	0	Root491
OG0002393	0	0	0	0	0	0	Root491
OG0002394	0	0	0	0	0	0	Root491
OG0002395	0	0	0	0	0	0	Root491
OG0002397	0	0	0	0	0	0	Root491
OG0002398	0	0	0	0	0	0	Root491
OG0002399	118.218554524362	86.1737993944503	89.2310781388322	0	0	184.271830836153	Root491
OG0002401	0	42.5273295712872	6.38994932963505	0	0	0	Root491
OG0002402	0	19.0253842818916	33.3190215045256	187.889722285071	0.868948337435372	40.6703495850911	Root491
OG0002403	0	0	0	0	0	0	Root491
OG0002404	0	0	0	0	0	0	Root491
OG0002410	0	0	0	0	0	0	Root491
OG0002416	0	0	12.7798986592701	0	0	0	Root491
OG0002417	57.1389680201083	316.716691280902	17.5723606564964	160.42891672033	1.73789667487074	94.3953792839151	Root491
OG0002418	0	0	16.203085800146	0	0	0	Root491
OG0002424	0	0	0	0	0	0	Root491
OG0002427	329.041643426141	29.0976465487754	0	212.459916737734	0	0.25105154064871	Root491
OG0002430	0	45.8847503269151	0	0	0	0	Root491
OG0002431	0	0	0	0	0	0	Root491
OG0002432	0	0	0	0	0	0	Root491
OG0002434	0	0	2.96676218875913	0	0	0	Root491
OG0002435	0	0	0	0	0	0	Root491
OG0002438	94.5748436194896	0	0	0	0	0	Root491
OG0002439	0	0	0	43.3591666811703	0	0	Root491
OG0002440	0	38.0507685637833	7.53101170992702	40.4685555690923	57.3505902707346	0	Root491
OG0002441	0	0	6.61816180569344	0	0	0	Root491
OG0002442	0	2.23828050375196	0	0	0	0	Root491
OG0002444	0	0	0	0	0	0	Root491
OG0002445	98.515462103635	44.7656100750391	153.358783911241	539.098972402551	1.73789667487074	1.00420616259484	Root491
OG0002446	132.010719218871	102.96090317259	14.8338109437956	170.546055612603	0	0	Root491
OG0002447	0	0	0	0	0	0	Root491
OG0002448	0	0	0	67.9293611338335	0.868948337435372	0	Root491
OG0002449	0	30.2167868006514	6.38994932963505	1.44530555603901	0	0	Root491
OG0002450	110.337317556071	106.318323928218	325.659203335329	4.33591666811703	1132.23968367829	197.577562490535	Root491
OG0002452	19.703092420727	22.3828050375196	0	0	0	0	Root491
OG0002458	350.715045088941	2851.56936177999	0	822.378861386197	6.95158669948298	2.5105154064871	Root491
OG0002460	0	0	0	0	0	0	Root491
OG0002463	0	0	5.24888694934307	0	0	0	Root491
OG0002466	0	0	0	0	0	0	Root491
OG0002467	0	0	11.6388362789781	0	0	0	Root491
OG0002468	0	125.34370821011	0	0	0	0.25105154064871	Root491
OG0002472	0	0	0	0	0	0	Root491
OG0002474	340.863498878577	176.824159796405	36.2857836932847	293.397027875919	0.868948337435372	0	Root491
OG0002476	0	0	0	0	0	0	Root491
OG0002477	7.8812369682908	0	177.092881421314	1.44530555603901	185.085995873734	243.519994429249	Root491
OG0002478	0	0	0	0	0	0	Root491
OG0002479	0	246.210855412715	0	114.179138927082	1.73789667487074	0.25105154064871	Root491
OG0002480	0	0	32.1779591242336	20.2342777845461	0	0	Root491
OG0002481	116.248245282289	8.95312201500783	0	1.44530555603901	0	0.25105154064871	Root491
OG0002482	0	49.2421710825431	0.456424952116789	0	0	0	Root491
OG0002483	258.110510711524	104.080043424466	0	387.341889018455	0	1.75736078454097	Root491
OG0002484	0	0	14.8338109437956	0	0	0	Root491
OG0002485	0	0	10.2695614226278	0	0	0	Root491
OG0002487	0	0	16.8877232283212	0	0	0	Root491
OG0002488	0	0	0	0	0	0	Root491
OG0002489	0	0	0	0	0	0	Root491
OG0002490	0	33.5742075562794	7.53101170992702	0	132.949095627612	0.25105154064871	Root491
OG0002491	0	0	0	0	0	0	Root491
OG0002493	0	2.23828050375196	0	20.2342777845461	0	0	Root491
OG0002494	0	27.9785062968995	0	0	0	0	Root491
OG0002495	0	27.9785062968995	0	0	0	0	Root491
OG0002497	0	49.2421710825431	12.3234737071533	33.2420277888972	0	0	Root491
OG0002498	0	0	50.6631696849636	0	0	0	Root491
OG0002499	88.6639158932715	12.3105427706358	147.197047057664	2.89061111207802	154.672804063496	293.730302558991	Root491
OG0002500	0	50.361311334419	6.61816180569344	0	0	0	Root491
OG0002501	0	0	0	0	0	0	Root491
OG0002503	88.6639158932715	151.083934003257	42.9039454989782	91.0542500304576	5.21369002461223	228.959005071624	Root491
OG0002505	0	0	0	0	0	0	Root491
OG0002506	80.7826789249807	27.9785062968995	59.3352437751826	0	0.868948337435372	0	Root491
OG0002507	0	0	7.98743666204381	0	0	0	Root491
OG0002508	0	1.11914025187598	17.8005731325548	0	0	0	Root491
OG0002509	0	0	0	1.44530555603901	1.73789667487074	58.4950089711495	Root491
OG0002510	0	0	0	0	0	0	Root491
OG0002513	0	0	7.53101170992702	0	0	0	Root491
OG0002514	0	0	0	0	0	0	Root491
OG0002515	0	0	16.6595107522628	0	4.34474168717686	0	Root491
OG0002516	0	24.6210855412715	16.4312982762044	0	0	37.6577310973066	Root491
OG0002517	1.9703092420727	31.3359270525274	127.570774116643	0	51.267951908687	193.811789380804	Root491
OG0002518	0	0	73.0279923386862	0	0	0	Root491
OG0002519	0	25.7402257931475	11.6388362789781	57.8122222415604	0	0	Root491
OG0002520	0	0	0	0	0	0	Root491
OG0002521	0	0	34.688296360876	0	0	0	Root491
OG0002522	0	0	33.3190215045256	36.1326389009753	0	40.4192980444424	Root491
OG0002523	0	0	0	0	0	58.4950089711495	Root491
OG0002525	110.337317556071	70.5058358681866	0	0	0.868948337435372	0	Root491
OG0002526	0	0	0	1.44530555603901	0	0	Root491
OG0002527	1.9703092420727	0	34.4600838848176	0	92.1085237681494	3.76577310973066	Root491
OG0002528	0	0	0	18.7889722285071	1.73789667487074	105.692698613107	Root491
OG0002529	0	27.9785062968995	25.5597973185402	0	0	0	Root491
OG0002530	1.9703092420727	21.2636647856436	50.6631696849636	0	156.410700738367	0.25105154064871	Root491
OG0002531	0	0	6.38994932963505	0	0	0	Root491
OG0002547	0	0	0	0	0	0	Root491
OG0002558	0	0	0	0	0	0	Root491
OG0002559	0	0	0	0	0	0	Root491
OG0002560	0	0	0	0	0	0	Root491
OG0002561	0	0	14.8338109437956	40.4685555690923	0	0	Root491
OG0002563	0	0	64.3559182484672	0	281.539261329061	0	Root491
OG0002565	0	0	0	0	0	0	Root491
OG0002566	0	0	0	0	0	0	Root491
OG0002567	0	1.11914025187598	0	0	0	0	Root491
OG0002568	0	0	0	0	0	0	Root491
OG0002571	0	0	0	0	0	0	Root491
OG0002572	0	0	0	0	0	0	Root491
OG0002574	0	0	0	0	0	0	Root491
OG0002575	0	0	0	0	0	0	Root491
OG0002578	0	0	0	0	80.8121953814896	0.25105154064871	Root491
OG0002580	0	0	0	39.0232500130533	0	0	Root491
OG0002582	110.337317556071	0	0	24.5701944526632	0	0	Root491
OG0002583	0	0	0	0	0	96.4037916091048	Root491
OG0002586	0	0	0	0	0	0	Root491
OG0002587	0	27.9785062968995	0	0	0	0	Root491
OG0002588	0	0	0	0	0	0	Root491
OG0002590	0	0	0	0	0	0	Root491
OG0002591	0	0	0	0	0	0	Root491
OG0002592	0	67.1484151125587	0	0	0	0	Root491
OG0002602	0	0	0	0	0	0	Root491
OG0002604	0	0	0	0	0	0	Root491
OG0002612	0	48.1230308306671	7.53101170992702	0	0	0	Root491
OG0002613	0	0	7.07458675781023	0	0	0	Root491
OG0002614	5.9109277262181	0	0	0	0	0	Root491
OG0002616	0	7.83398176313185	41.5346706426278	144.530555603901	1.73789667487074	89.8764515522384	Root491
OG0002617	1.9703092420727	45.8847503269151	7.07458675781023	4.33591666811703	68.6469186573944	86.1106784425077	Root491
OG0002622	0	50.361311334419	21.4519727494891	0	0	0	Root491
OG0002625	0	0	0	0	0	0	Root491
OG0002631	0	71.6249761200626	0	0	0	0	Root491
OG0002632	0	0	0	0	0	0	Root491
OG0002633	0	0	0	0	0	0	Root491
OG0002634	0	34.6933478081553	0	57.8122222415604	0	0	Root491
OG0002637	149.743502397525	198.087824582048	0	40.4685555690923	0.868948337435372	16.0672986015175	Root491
OG0002638	0	1.11914025187598	4.79246199722628	0	0	85.6085753612103	Root491
OG0002641	681.726997757154	278.665922717119	119.35512497854	362.771694565792	8.68948337435372	206.36436641324	Root491
OG0002642	86.6936066511988	15.6679635262637	1.59748733240876	0	0	0	Root491
OG0002643	0	0	15.5184483719708	1.44530555603901	112.094335529163	84.6043691986154	Root491
OG0002644	0	1.11914025187598	0	0	0	0	Root491
OG0002645	744.77689350348	790.113017824441	3.87961209299271	1170.6975003916	6.0826383620476	0.753154621946131	Root491
OG0002646	0	0	0	0	0	0	Root491
OG0002647	0	0	0	0	0	0	Root491
OG0002648	0	0	16.203085800146	0	0	0	Root491
OG0002649	0	0	0	0	0	56.4865966459599	Root491
OG0002650	0	0	0	0	0	1.50630924389226	Root491
OG0002652	72.9014419566899	0	47.6964074962044	43.3591666811703	0	0	Root491
OG0002653	0	1.11914025187598	8.2156491381022	0	0	0	Root491
OG0002654	0	0	12.7798986592701	0	148.590165701449	0.25105154064871	Root491
OG0002656	0	48.1230308306671	0	330.974972332933	0	0.25105154064871	Root491
[truncated: 1,243 more rows]
