# Supplementary material for: Genome-resolved metatranscriptomics reveals conserved root colonization determinants in a synthetic microbiota
Source: Nat Commun. 2023 Dec 13;14:8274. doi: 10.1038/s41467-023-43688-z (PMC10719396; doi:10.1038/s41467-023-43688-z)
Supplement: Supplementary file 11 — Source Data [file 41467_2023_43688_MOESM11_ESM.zip › Source Data/Main_figures/figure3/figures_b-c/Root667_normcounts_MvsR.csv]

	NumReads_A.sf	NumReads_B.sf	NumReads_Bpre.sf	NumReads_C.sf	NumReads_D.sf	NumReads_E.sf	Strain
OG0000000	94.6826340839069	288.9830522301	258.465405240326	285.897883142301	1512.9771210566	0	Root667
OG0000001	0	135.108959484203	101.807112996592	22.3200978944428	1700.86316876951	7.53805266502251	Root667
OG0000002	1.43458536490768	13.1355932831864	0.415539236720782	10.5330799052427	14.8331090299667	1294.0323741622	Root667
OG0000003	213.753219371244	219.55205916183	108.871280020845	75.4870726542391	49.4436967665556	12.5634211083709	Root667
OG0000004	0	0	0	0	0	0	Root667
OG0000005	0	75.0605330467794	0.415539236720782	0	0	0	Root667
OG0000006	15.3022438923486	75.0605330467794	5.81754931409095	21.8185226608598	509.270076695523	0	Root667
OG0000007	142.02395112586	9.38256663084742	27.4255896235716	0.250787616791492	0	7.53805266502251	Root667
OG0000008	0	0	12.4661771016235	0	0	0	Root667
OG0000009	38.2556097308715	0	0	46.1449214896346	0	0	Root667
OG0000010	13.389463405805	0	0	0	0	30.15221066009	Root667
OG0000011	0	0	0.415539236720782	2.75866378470641	0	0	Root667
OG0000012	66.4691219073892	1514.34625421877	38.2296097783119	137.431614001738	4.94436967665556	2.51268422167417	Root667
OG0000013	20.5623902303434	1.87651332616948	11.6350986281819	0	776.266039234923	0	Root667
OG0000014	72.6856584886558	0	0.415539236720782	0.250787616791492	0	5.02536844334834	Root667
OG0000015	25.8225365683383	60.0484264374235	0	0	0	0	Root667
OG0000016	0	0	17.8681871789936	0	0	0	Root667
OG0000017	32.0390731496049	11.2590799570169	76.8747587933447	8.77756658770222	4.94436967665556	2.51268422167417	Root667
OG0000018	0	0	0	0	0	2.51268422167417	Root667
OG0000019	0.478195121635894	0	0	0.501575233582984	0	0	Root667
OG0000020	0	0	0	0	0	0	Root667
OG0000021	0	86.3196130037962	0	0	0	0	Root667
OG0000022	0	0	0	0.250787616791492	0	0	Root667
OG0000023	0.478195121635894	0	0	0	0	2.51268422167417	Root667
OG0000024	0	0	0	0	0	0	Root667
OG0000025	153.022438923486	110.714286244	0	0	24.7218483832778	1201.06305796025	Root667
OG0000027	0	0	0.831078473441564	0.501575233582984	0	0	Root667
OG0000029	0	0	0	0.250787616791492	0	7.53805266502251	Root667
OG0000030	9.56390243271787	1.87651332616948	1.24661771016235	0	4.94436967665556	361.826527921081	Root667
OG0000033	194.625414505809	382.808718538575	183.252803393865	181.821022173832	1112.4831772475	10.0507368866967	Root667
OG0000034	0	0	0	0	4.94436967665556	2.51268422167417	Root667
OG0000035	15.7804390139845	1.87651332616948	0	10.2822922884512	4.94436967665556	0	Root667
OG0000037	0	0	0	0	0	57.7917370985059	Root667
OG0000038	0	0	0	0.250787616791492	0	0	Root667
OG0000039	0	26.2711865663728	0	0	0	0	Root667
OG0000041	1.43458536490768	1.87651332616948	0	0	54.3880664432111	7.53805266502251	Root667
OG0000042	0	1.87651332616948	0	0	0	0	Root667
OG0000043	12.4330731625332	0	0	0	0	5.02536844334834	Root667
OG0000044	0	108.83777291783	0	37.3673549019323	9.88873935331112	213.578158842305	Root667
OG0000045	0.478195121635894	0	0.415539236720782	0.501575233582984	454.882010252311	7.53805266502251	Root667
OG0000047	0.478195121635894	0	61.9153462713965	0	9.88873935331112	1153.32205774844	Root667
OG0000048	0.956390243271787	0	0	0	0	0	Root667
OG0000049	2.86917072981536	1.87651332616948	0	42.8846824713452	524.103185725489	816.622372044105	Root667
OG0000050	29.6480975414254	101.331719613152	1.66215694688313	7.77441612053626	4.94436967665556	2.51268422167417	Root667
OG0000051	0	1.87651332616948	0	0	0	0	Root667
OG0000052	0	0	0	0	0	0	Root667
OG0000053	0.478195121635894	0	0	0.250787616791492	0	0	Root667
OG0000054	0	0	0	0.250787616791492	0	0	Root667
OG0000056	105.681121881533	48.7893464804066	4.5709316039286	204.893482918649	0	0	Root667
OG0000058	0	0	45.709316039286	0.501575233582984	0	0	Root667
OG0000059	0	0	0	0	0	2.51268422167417	Root667
OG0000060	0	1.87651332616948	0	0	0	0	Root667
OG0000061	0	0	0.415539236720782	3.51102663508089	0	0	Root667
OG0000062	0	41.2832931757286	20.7769618360391	0.250787616791492	0	0	Root667
OG0000063	19.6059999870716	0	0	0.501575233582984	0	0	Root667
OG0000064	0	0	0	0	0	0	Root667
OG0000066	0	0	0	0	0	977.434162231252	Root667
OG0000067	0	56.2953997850845	0	0	0	0	Root667
OG0000068	0	0	0	0	0	0	Root667
OG0000070	0.956390243271787	0	0	0	0	0	Root667
OG0000071	0.478195121635894	0	23.2701972563638	0	4.94436967665556	761.343319167274	Root667
OG0000072	0	0	0	0	0	0	Root667
OG0000073	0	28.1476998925423	0	0	0	0	Root667
OG0000074	0	0	51.1113261166562	1.75551331754044	34.6105877365889	2.51268422167417	Root667
OG0000075	0	0	0.415539236720782	0.250787616791492	9.88873935331112	2.51268422167417	Root667
OG0000076	0	52.5423731327455	0	0	0	0	Root667
OG0000077	0	0	0	0.250787616791492	0	0	Root667
OG0000078	39.2119999741433	0	0	0	0	0	Root667
OG0000079	0	0	0	0	0	577.917370985059	Root667
OG0000081	0	0	0	0	4.94436967665556	2042.8122722211	Root667
OG0000083	87.5097072593685	0	259.296483713768	152.228083392436	3154.50785370625	7.53805266502251	Root667
OG0000084	0	0	0.415539236720782	0.250787616791492	4.94436967665556	0	Root667
OG0000085	0	0	0	0	0	0	Root667
OG0000087	0	0	0	0	0	0	Root667
OG0000089	0	0	0	0	0	0	Root667
OG0000090	0	1.87651332616948	0.415539236720782	0	0	0	Root667
OG0000095	0	0	0.415539236720782	0	4.94436967665556	2.51268422167417	Root667
OG0000096	0	0	0	0	4.94436967665556	0	Root667
OG0000097	4829.77072852253	6372.63925567157	4918.32240582718	7888.27369855959	24978.9556064639	25938.4392203425	Root667
OG0000098	0	0	0	0	0	0	Root667
OG0000099	6.69473170290251	0	3.73985313048704	0	0	0	Root667
OG0000100	0	0	0	0.501575233582984	0	0	Root667
OG0000101	0	0	0	0	0	0	Root667
OG0000102	0	0	0	0	0	0	Root667
OG0000103	0	0	0	0	0	0	Root667
OG0000104	0.478195121635894	0	6.23308855081173	0.752362850374476	736.711081821678	0	Root667
OG0000105	0	0	0	0	0	0	Root667
OG0000107	0	0	0	0.501575233582984	9.88873935331112	0	Root667
OG0000108	0	0	0	0	0	0	Root667
OG0000109	0	0	0	0	0	0	Root667
OG0000112	0	0	0	0	0	0	Root667
OG0000113	2.39097560817947	0	0	0.501575233582984	0	0	Root667
OG0000114	0	0	0	0	0	0	Root667
OG0000115	43.0375609472304	0	0.831078473441564	0	4.94436967665556	0	Root667
OG0000116	0	0	0	0	0	0	Root667
OG0000117	12.9112682841691	0	0	0	0	0	Root667
OG0000118	34.9082438794202	50.6658598065761	0	0	4.94436967665556	0	Root667
OG0000120	0	0	0	0	4.94436967665556	0	Root667
OG0000121	0	0	0	0	0	0	Root667
OG0000122	189.365268167814	380.932205212405	39.0606882517535	178.059207921959	1270.70300690048	354.288475256058	Root667
OG0000124	0	0	0	0	0	0	Root667
OG0000125	0	0	0	0	0	0	Root667
OG0000126	0	0	0	0	0	0	Root667
OG0000127	0	0	0	0	0	2.51268422167417	Root667
OG0000128	0	0	93.4963282621759	0.250787616791492	0	7.53805266502251	Root667
OG0000129	0	0	0	0	0	0	Root667
OG0000130	0	0	0	0	0	0	Root667
OG0000131	16.7368292572563	0	0	0	4.94436967665556	0	Root667
OG0000133	0.956390243271787	0	23.6857364930846	0.250787616791492	0	2.51268422167417	Root667
OG0000135	0	0	0.831078473441564	0	0	0	Root667
OG0000136	0	0	0	0.250787616791492	0	0	Root667
OG0000138	1.91278048654357	0	0	0.250787616791492	4.94436967665556	0	Root667
OG0000139	0	0	0	0	0	0	Root667
OG0000140	0	0	0	0	0	5.02536844334834	Root667
OG0000141	0	0	0	0	0	0	Root667
OG0000143	0	0	0	0	0	0	Root667
OG0000145	26.77892681161	0	0	0	0	7.53805266502251	Root667
OG0000146	0	0	0	0	0	0	Root667
OG0000147	0	0	0	0	0	0	Root667
OG0000149	0	0	0	0	0	0	Root667
OG0000150	0	1.87651332616948	0	0	0	228.65426417235	Root667
OG0000151	0	0	0.831078473441564	0	0	0	Root667
OG0000152	0.478195121635894	0	0	0	0	0	Root667
OG0000153	0	0	0	0	0	439.71973879298	Root667
OG0000155	0	0	0	0	0	0	Root667
OG0000156	0	0	0	0	0	0	Root667
OG0000157	0	0	0	0	0	0	Root667
OG0000158	0	0	0	0.250787616791492	0	0	Root667
OG0000160	28.6917072981536	0	0	0	0	0	Root667
OG0000161	0	0	0.415539236720782	0	0	0	Root667
OG0000162	0	0	0	0	0	2.51268422167417	Root667
OG0000163	0	0	0	0	4.94436967665556	2.51268422167417	Root667
OG0000164	37.7774146092356	0	30.3343642806171	0	0	2.51268422167417	Root667
OG0000165	0	56.2953997850845	32.412060464221	0	0	0	Root667
OG0000166	0	0	0	0	0	0	Root667
OG0000167	0	0	0	0	0	0	Root667
OG0000168	0	0	0	0	0	2.51268422167417	Root667
OG0000169	0	0	0	0.250787616791492	0	0	Root667
OG0000170	0	0	0	0	0	0	Root667
OG0000171	0	0	0	0	9.88873935331112	0	Root667
OG0000172	0	0	0	0	0	0	Root667
OG0000173	0	48.7893464804066	0	0.250787616791492	0	0	Root667
OG0000175	0	0	0	0	0	0	Root667
OG0000176	0	0	164.96907697815	0	0	1341.77337437401	Root667
OG0000177	0	0	0	0	103.831763209767	0	Root667
OG0000178	0	0	0	0	0	0	Root667
OG0000180	0	0	0	0	9.88873935331112	0	Root667
OG0000182	52.1232682583124	146.36803944122	15.3749517586689	0.752362850374476	0	2.51268422167417	Root667
OG0000183	0	0	0.415539236720782	0	4.94436967665556	0	Root667
OG0000185	0	0	0	0.250787616791492	0	0	Root667
OG0000186	23.9097560817947	0	0	0	0	0	Root667
OG0000187	0	0	0	0	0	0	Root667
OG0000188	0	0	0	0	1354.75729140362	2789.07948605833	Root667
OG0000189	0	0	0	0	9.88873935331112	2.51268422167417	Root667
OG0000190	0	0	0	0	0	0	Root667
OG0000191	0	0	0	0	0	0	Root667
OG0000192	0	52.5423731327455	47.7870122228899	24.3263988287747	4.94436967665556	0	Root667
OG0000193	0	0	0.415539236720782	0	0	0	Root667
OG0000194	0	0	0	0	0	0	Root667
OG0000195	0	0	0	0	0	0	Root667
OG0000196	0	0	6.23308855081173	13.2917436899491	0	0	Root667
OG0000197	59.2961950828508	174.515739333762	38.2296097783119	10.2822922884512	4.94436967665556	2.51268422167417	Root667
OG0000199	0	0	40.7228451986366	0.501575233582984	0	0	Root667
OG0000200	0	90.0726396561352	0	0	0	723.653055842161	Root667
OG0000201	0.478195121635894	1.87651332616948	0	0.752362850374476	0	2.51268422167417	Root667
OG0000202	0	0	0	0	0	0	Root667
OG0000204	0	0	0	0	454.882010252311	0	Root667
OG0000205	24.8661463250665	37.5302665233897	17.8681871789936	8.27599135411924	4.94436967665556	0	Root667
OG0000206	0.956390243271787	0	1.24661771016235	0	0	0	Root667
OG0000207	0	0	0	0	0	0	Root667
OG0000208	0	0	0	0	0	0	Root667
OG0000209	0.956390243271787	0	0	1.75551331754044	0	0	Root667
OG0000210	100.899170665174	123.849879527186	140.452262011624	92.5406305960606	59.3324361198667	10.0507368866967	Root667
OG0000211	0	0	0	0	0	0	Root667
OG0000212	0	0	0	0	0	0	Root667
OG0000213	0	0	0	0	0	0	Root667
OG0000214	155.413414531665	30.0242132187117	0	32.8531777996855	1325.09107334369	248.755737945743	Root667
OG0000215	0.478195121635894	0	0	0	0	0	Root667
OG0000216	0	0	0	0	148.331090299667	0	Root667
OG0000217	0	0	19.9458833625975	1.25393808395746	0	0	Root667
OG0000218	0	0	12.0506378649027	0.250787616791492	0	0	Root667
OG0000219	10.0420975543538	0	0	0	0	0	Root667
OG0000224	0	60.0484264374235	0	3.2602390182894	0	3965.01570180184	Root667
OG0000225	0	0	0	0	4.94436967665556	0	Root667
OG0000226	0	0	0	0	0	535.201739216598	Root667
OG0000227	0	0	0	0	0	10.0507368866967	Root667
OG0000228	0	0	0	0	0	0	Root667
OG0000229	0	0	0.415539236720782	0	0	2.51268422167417	Root667
OG0000230	0	0	0	0	0	0	Root667
OG0000231	0	0	0	0	0	0	Root667
OG0000232	0.956390243271787	71.3075063944404	0	0.250787616791492	509.270076695523	0	Root667
OG0000233	71.729268245384	0	28.672207333734	52.1638242926304	0	0	Root667
OG0000234	0	0	0	0.250787616791492	0	2.51268422167417	Root667
OG0000235	0	0	0	0	0	0	Root667
OG0000236	0	0	0	0	0	0	Root667
OG0000238	0	0	1.24661771016235	0	0	894.515582916005	Root667
OG0000239	0	0	31.5809819907794	0	0	2.51268422167417	Root667
OG0000240	0.478195121635894	0	0.415539236720782	1.50472570074895	0	0	Root667
OG0000241	0	15.0121066093559	4.98647084064938	0	4.94436967665556	0	Root667
OG0000242	0	0	0	0	0	0	Root667
OG0000243	21.9969755952511	0	36.151913594708	0	0	0	Root667
OG0000244	0	0	0	0	0	0	Root667
OG0000245	0	0	0	0	0	0	Root667
OG0000247	0	0	0	0	0	0	Root667
OG0000249	0	0	0	0	0	0	Root667
OG0000250	0	120.096852874847	0	0	0	0	Root667
OG0000251	0.478195121635894	0	0	0.250787616791492	0	5.02536844334834	Root667
OG0000253	0	1.87651332616948	0	0.250787616791492	0	0	Root667
OG0000255	0	0	0	0	0	0	Root667
OG0000256	0	0	0	0	0	0	Root667
OG0000257	0	0	0	0	0	0	Root667
OG0000259	0.956390243271787	0	0	0.501575233582984	0	0	Root667
OG0000260	0	0	0	0	4.94436967665556	0	Root667
OG0000261	0	0	0	0	9.88873935331112	0	Root667
OG0000262	0	1.87651332616948	41.1383844353574	0.752362850374476	9.88873935331112	5.02536844334834	Root667
OG0000263	0	0	0	0	0	0	Root667
OG0000264	0	0	0	0.501575233582984	0	0	Root667
OG0000265	0	0	0	0	0	0	Root667
OG0000266	71.2510731237482	20.6416465878643	51.526865353377	109.594188537882	4.94436967665556	545.252476103295	Root667
OG0000267	0	0	0	0	0	0	Root667
OG0000268	0	0	0	0	0	0	Root667
OG0000269	0	0	0	0	0	2.51268422167417	Root667
OG0000270	0	0	0	0	0	0	Root667
OG0000271	0	0	13.297255575065	0	1250.92552819386	5.02536844334834	Root667
OG0000272	0	0	0	0	0	0	Root667
OG0000273	0	0	0	0	0	7.53805266502251	Root667
OG0000274	0	0	9.97294168129877	0	0	0	Root667
OG0000275	28.6917072981536	151.997579419728	6.23308855081173	2.50787616791492	1745.36249585941	4897.22154804296	Root667
OG0000276	0	0	0	0	0	2.51268422167417	Root667
OG0000277	0	0	0	0	0	0	Root667
OG0000279	0	0	0	0	0	0	Root667
OG0000280	0	0	0	0	0	0	Root667
OG0000281	0	0	0	0	0	0	Root667
OG0000283	0	0	0	0	1013.59578371439	0	Root667
OG0000284	0.478195121635894	0	44.0471590924029	0.250787616791492	0	2.51268422167417	Root667
OG0000285	66.9473170290251	0	33.2431389376626	0	0	0	Root667
OG0000286	0	0	0	0	0	0	Root667
OG0000287	0	0	0	0.250787616791492	0	0	Root667
OG0000289	0	0	0	0.250787616791492	0	0	Root667
OG0000290	0	0	0	0	0	0	Root667
OG0000293	0.478195121635894	0	0	0	0	0	Root667
OG0000294	0	0	0	0	0	0	Root667
OG0000295	0	1.87651332616948	13.297255575065	0.501575233582984	0	2.51268422167417	Root667
OG0000297	0	0	0	0	0	0	Root667
OG0000300	0	0	0	0	0	0	Root667
OG0000301	257.747170561747	395.944311821761	1746.92695117417	517.124065824057	11881.3203330033	5093.21091733354	Root667
OG0000302	0	0	21.6080403094807	0	4.94436967665556	2.51268422167417	Root667
OG0000303	0	0	54.8511792471432	0	0	0	Root667
OG0000304	1.43458536490768	0	0.831078473441564	0	0	0	Root667
OG0000305	0	0	0	0	0	0	Root667
OG0000306	0	0	0	0	0	0	Root667
OG0000307	0	3.75302665233897	0.415539236720782	0.250787616791492	0	0	Root667
OG0000309	0	0	11.2195593914611	1.75551331754044	0	45.2283159901351	Root667
OG0000312	0	0	0	0	0	0	Root667
OG0000313	0	0	0	0	9.88873935331112	0	Root667
OG0000315	0	0	37.3985313048704	0	0	0	Root667
OG0000316	3.34736585145126	0	10.8040201547403	0	0	0	Root667
OG0000317	0	0	0	0.250787616791492	0	0	Root667
OG0000318	0	0	0	0	0	0	Root667
OG0000319	70.2946828804764	0	0	39.8752310698473	4.94436967665556	0	Root667
OG0000320	0.956390243271787	0	0	0.250787616791492	0	0	Root667
OG0000321	0	0	0	0	0	0	Root667
OG0000322	0	0	0	0	0	0	Root667
OG0000324	0	0	0	0	0	0	Root667
OG0000325	0	0	0	0	0	0	Root667
OG0000326	0	39.4067798495592	0	0	0	2.51268422167417	Root667
OG0000328	0	0	18.2837264157144	0	1087.76132886422	5.02536844334834	Root667
OG0000329	0	0	0	0	0	0	Root667
OG0000332	0	0	19.5303441258768	0	0	0	Root667
OG0000333	0	0	0	0	0	0	Root667
OG0000334	0	0	0	1.00315046716597	0	5.02536844334834	Root667
OG0000335	0	0	0	0	0	0	Root667
OG0000337	0	0	0	0	0	690.988160960397	Root667
OG0000339	0	0	14.9594125219482	0	0	0	Root667
OG0000342	69.8164877588405	0	0	0	4.94436967665556	0	Root667
OG0000343	0	0	0	0	0	0	Root667
OG0000344	0	0	0	0	924.597129534589	0	Root667
OG0000345	0	0	0	0	0	0	Root667
OG0000348	0	0	15.3749517586689	2.50787616791492	4.94436967665556	7.53805266502251	Root667
OG0000350	0.956390243271787	0	0	0.501575233582984	0	0	Root667
OG0000351	0	0	0	0	4.94436967665556	884.464846029308	Root667
OG0000352	0	0	0	0.752362850374476	0	0	Root667
OG0000354	0	0	0	0	0	0	Root667
OG0000355	2.39097560817947	1.87651332616948	42.3850021455198	11.5362303724086	39.5549574132445	37.6902633251126	Root667
OG0000356	0	0	0	0	0	0	Root667
OG0000359	0.478195121635894	0	0.415539236720782	0	0	0	Root667
OG0000360	0	0	0	0	0	0	Root667
OG0000361	0	0	0.415539236720782	0	0	0	Root667
OG0000363	0	0	0	0	0	0	Root667
OG0000364	0	0	0	0	0	0	Root667
OG0000366	47.3413170419535	35.6537531972202	9.1418632078572	50.1575233582984	4.94436967665556	5.02536844334834	Root667
OG0000368	0	0	0	0	0	0	Root667
OG0000369	0	13.1355932831864	0	0	0	2.51268422167417	Root667
OG0000370	0	0	0	0	0	0	Root667
OG0000371	0	0	0	0	0	0	Root667
OG0000373	0	0	0	0	4.94436967665556	0	Root667
OG0000374	0	0	8.72632397113642	0	0	0	Root667
OG0000375	0	0	0	0	0	0	Root667
OG0000376	27.7353170548818	0	0	0	0	0	Root667
OG0000377	0	0	0	0	0	0	Root667
OG0000378	0	0	0	0.501575233582984	0	0	Root667
OG0000379	0	0	0	1.50472570074895	0	0	Root667
OG0000380	0	5.62953997850845	0	0	0	0	Root667
OG0000381	0.478195121635894	0	0	0.250787616791492	0	0	Root667
OG0000383	44.4721463121381	133.232446158033	46.9559337494484	51.9130366758389	627.934948935256	2.51268422167417	Root667
OG0000385	64.0781462992097	43.1598065018981	90.5875536051305	44.6401957888856	19.7774787066222	1545.30079632961	Root667
OG0000386	0.478195121635894	0	0	0.501575233582984	0	0	Root667
OG0000387	0	0	0	0.250787616791492	0	0	Root667
OG0000388	0	0	0	0	0	0	Root667
OG0000389	0	0	0	0	0	0	Root667
OG0000390	0	0	0	0	0	0	Root667
OG0000391	0	0	0	0	0	0	Root667
OG0000393	0	0	0	0	0	10.0507368866967	Root667
OG0000394	0	0	0	0.752362850374476	4.94436967665556	0	Root667
OG0000395	0	0	0	0	0	0	Root667
OG0000396	22.9533658385229	133.232446158033	44.0471590924029	0	0	2.51268422167417	Root667
OG0000397	0	0	0	0	0	0	Root667
OG0000398	0	18.7651332616948	0	0	0	0	Root667
OG0000399	0	0	0	0	0	2.51268422167417	Root667
OG0000401	0	0	0	0.250787616791492	0	0	Root667
OG0000402	0	0	0	0	0	0	Root667
OG0000403	0	0	0	0	0	587.968107871756	Root667
OG0000404	6.21653658126662	0	0	0	0	0	Root667
OG0000405	0	0	0	0	0	0	Root667
OG0000406	163.542731599476	0	0	59.9382404131666	0	0	Root667
OG0000407	121.939756017153	3.75302665233897	0.415539236720782	132.415861665908	0	0	Root667
OG0000408	0	0	0	0	0	0	Root667
OG0000413	0.956390243271787	0	0	0	0	0	Root667
OG0000414	0	0	0	0	14.8331090299667	2153.37037797476	Root667
OG0000415	1.91278048654357	0	0.415539236720782	1.25393808395746	0	2.51268422167417	Root667
OG0000416	0	0	0	0	0	0	Root667
OG0000417	0	0	19.114804889156	11.0346551388257	1241.03678884055	5.02536844334834	Root667
OG0000418	0	0	0	0	0	0	Root667
OG0000419	0	0	0	0.501575233582984	0	2.51268422167417	Root667
OG0000420	0	0	53.1890223002601	0	0	1226.189900177	Root667
OG0000422	0	0	0	0	0	0	Root667
OG0000423	0	0	0	0	0	0	Root667
OG0000424	0	0	0	0	0	0	Root667
OG0000425	0	0	0	0	4.94436967665556	0	Root667
OG0000426	0	0	0	0	0	0	Root667
OG0000427	0	0	0	0	0	0	Root667
OG0000428	0	0	0	0	14.8331090299667	494.998791669812	Root667
OG0000432	0	0	0	0	0	0	Root667
OG0000433	0	0	0	0	0	0	Root667
OG0000435	20.0841951087075	0	0	0	0	0	Root667
OG0000436	0	0	0	0	0	2.51268422167417	Root667
OG0000440	0	0	0	0	0	0	Root667
OG0000441	0	0	0	0	4.94436967665556	2.51268422167417	Root667
OG0000442	0	0	0	0	0	0	Root667
OG0000443	0	0	0	0	0	0	Root667
OG0000444	0	0	0	0	0	0	Root667
OG0000446	0	0	0	0	0	0	Root667
OG0000447	0	0	0	0	4.94436967665556	0	Root667
OG0000448	0.478195121635894	0	39.8917667251951	0	0	2.51268422167417	Root667
OG0000452	0.478195121635894	0	0	0	0	0	Root667
OG0000453	0.478195121635894	0	0	0	0	0	Root667
OG0000454	0	0	0	0	0	0	Root667
OG0000455	0	0	0	0	0	0	Root667
OG0000456	0	0	0	0	0	0	Root667
OG0000457	0	0	4.15539236720782	0.250787616791492	4.94436967665556	0	Root667
OG0000458	0	0	0	0.250787616791492	0	0	Root667
OG0000460	0	0	0	0	0	0	Root667
OG0000461	0	0	0	0	0	0	Root667
OG0000464	0	0	0	0	0	0	Root667
OG0000465	20.0841951087075	0	0	0	0	0	Root667
OG0000466	0	0	0.415539236720782	0	0	0	Root667
OG0000469	0.478195121635894	0	0	0	0	0	Root667
OG0000471	0	0	0	0.250787616791492	0	10.0507368866967	Root667
OG0000472	0	0	0	0	0	0	Root667
OG0000473	0	0	0	0	0	816.622372044105	Root667
OG0000474	0	0	0	0	0	0	Root667
OG0000475	0	0	0	0.250787616791492	0	0	Root667
OG0000478	0	0	0	0	0	0	Root667
OG0000479	0	0	0	0	4.94436967665556	0	Root667
OG0000480	0	0	0	0.250787616791492	0	0	Root667
OG0000482	0	0	0	0	0	0	Root667
OG0000483	0	0	0	0	0	0	Root667
OG0000485	0	0	0	0	0	0	Root667
OG0000486	0	0	0	0	0	5.02536844334834	Root667
OG0000488	0	0	0	0	0	0	Root667
OG0000489	0	0	0	0	0	12.5634211083709	Root667
OG0000492	0	0	0	0	0	0	Root667
OG0000493	0	1.87651332616948	0	0	0	0	Root667
OG0000495	0	3.75302665233897	0	0	0	0	Root667
OG0000496	0	1.87651332616948	0	0	0	0	Root667
OG0000497	0	0	0	0.250787616791492	0	0	Root667
OG0000499	0	0	0	0	0	0	Root667
OG0000501	0	0	0	0	0	0	Root667
OG0000502	0	0	0	0	0	0	Root667
OG0000503	0	0	0	0	0	0	Root667
OG0000504	0	0	0	0.250787616791492	9.88873935331112	0	Root667
OG0000505	0	0	0	2.75866378470641	0	0	Root667
OG0000506	0	0	0	0	0	0	Root667
OG0000509	0	0	0	0	0	0	Root667
OG0000510	0	123.849879527186	0	0	0	881.952161807634	Root667
OG0000512	0	0	0	0	0	0	Root667
OG0000514	0	0	0	0.752362850374476	0	0	Root667
OG0000515	0	61.924939763593	0	0	0	0	Root667
OG0000516	0	0	0	0	0	0	Root667
OG0000517	0	0	0	0	0	5.02536844334834	Root667
OG0000519	1.43458536490768	204.539952552474	39.0606882517535	0	0	1040.25126777311	Root667
OG0000521	0	0	0	8.02520373732775	0	0	Root667
OG0000522	0	0	0	0	0	0	Root667
OG0000523	110.941268219527	0	0	0	0	0	Root667
OG0000526	0	0	0	0	0	0	Root667
OG0000528	0.478195121635894	0	0	0.250787616791492	0	0	Root667
OG0000529	0	0	0	0	0	3168.49480353113	Root667
OG0000533	0	0	0	0	0	0	Root667
OG0000534	0	0	0	0	0	0	Root667
OG0000535	2.86917072981536	0	0	0	0	0	Root667
OG0000537	21.9969755952511	0	0	0	0	0	Root667
OG0000538	0	0	0	0	14.8331090299667	2.51268422167417	Root667
OG0000540	0	0	0	0	0	0	Root667
OG0000541	0	0	0	0	0	0	Root667
OG0000542	0	0	0	0	0	5.02536844334834	Root667
OG0000543	0	148.244552767389	0	0	0	0	Root667
OG0000544	0	0	0	0	0	0	Root667
OG0000546	0	0	0	0.250787616791492	0	2.51268422167417	Root667
OG0000547	0	0	0	0	0	0	Root667
OG0000548	0	0	0	0	0	0	Root667
OG0000549	0.956390243271787	0	7.06416702425329	6.5204780365788	0	0	Root667
OG0000550	0	0	0	0.250787616791492	0	0	Root667
OG0000551	37.2992194875997	0	173.279861712566	12.7901684563661	0	0	Root667
OG0000552	0	0	0	0	0	0	Root667
OG0000553	0	0	0	0	0	0	Root667
OG0000555	0	0	0	0	0	0	Root667
OG0000556	0	0	0	0	469.715119282278	0	Root667
OG0000557	0	0	0	0	0	0	Root667
OG0000558	0	0	0	0	0	339.212369926013	Root667
OG0000560	0	0	0	0	0	0	Root667
OG0000561	0	0	0	0	0	2.51268422167417	Root667
OG0000562	0	0	0	0.250787616791492	0	540.227107659947	Root667
OG0000563	0	0	0	0	0	0	Root667
OG0000565	15.7804390139845	0	0	2.00630093433194	4.94436967665556	50.2536844334834	Root667
OG0000566	0	71.3075063944404	0	0	0	0	Root667
OG0000568	0	0	0	0	0	0	Root667
OG0000576	0	0	0	0	0	0	Root667
OG0000577	0.478195121635894	0	0	0	0	0	Root667
OG0000578	0	52.5423731327455	0	0	0	0	Root667
OG0000579	0	0	0	0	0	0	Root667
OG0000580	0	0	0	0	0	0	Root667
OG0000582	53.5578536232201	20.6416465878643	0	0	0	0	Root667
OG0000588	0	0	0	1.50472570074895	0	5.02536844334834	Root667
OG0000589	0	0	0	0	0	0	Root667
OG0000590	0	1.87651332616948	0	0.250787616791492	4.94436967665556	0	Root667
OG0000591	0	0	0	0	4.94436967665556	20.1014737733934	Root667
OG0000592	0	0	0	0.250787616791492	4.94436967665556	0	Root667
OG0000593	0	0	0	0	0	0	Root667
OG0000594	0	0	0	0	0	2.51268422167417	Root667
OG0000595	0.478195121635894	0	0	0.250787616791492	0	0	Root667
OG0000596	0	1.87651332616948	5.40201007737017	0	0	0	Root667
OG0000597	0.956390243271787	1.87651332616948	0	0.250787616791492	0	2.51268422167417	Root667
OG0000598	0	0	0	0	0	0	Root667
OG0000599	0	0	0	0.250787616791492	0	0	Root667
OG0000600	0	0	0	0	0	0	Root667
OG0000601	0	0	0	0	0	0	Root667
OG0000602	0	0	0	0	0	0	Root667
OG0000604	0	0	0.831078473441564	0	0	0	Root667
OG0000605	0	0	0	25.5803369127322	0	0	Root667
OG0000606	0	0	19.114804889156	0	0	0	Root667
OG0000607	0.956390243271787	0	0	0	0	0	Root667
OG0000608	0	0	0	0	0	0	Root667
OG0000609	0	0	0	0	0	0	Root667
OG0000611	0	0	0	0	0	0	Root667
OG0000612	0	0	0	0	0	0	Root667
OG0000615	0	0	0.415539236720782	0	4.94436967665556	7.53805266502251	Root667
OG0000616	0	0	14.9594125219482	0	0	0	Root667
OG0000618	0	0	0	0	0	0	Root667
OG0000619	0	0	0	0	9.88873935331112	0	Root667
OG0000620	0	0	0	0	0	0	Root667
OG0000621	0	0	0	0	0	0	Root667
OG0000622	0	0	0	0	0	0	Root667
OG0000623	0	0	0	0	0	0	Root667
OG0000624	0	0	0	0	0	0	Root667
OG0000626	0	0	0	0	0	0	Root667
OG0000627	0	0	0	0	0	0	Root667
OG0000628	0	0	0	0	0	0	Root667
OG0000629	0	0	0	0	0	0	Root667
OG0000630	0	0	0	11.7870179892001	0	0	Root667
OG0000633	0	0	0	0	4.94436967665556	1696.06184963007	Root667
OG0000634	0.478195121635894	0	0	0.250787616791492	0	0	Root667
OG0000635	0	0	0	0	0	0	Root667
OG0000636	0	0	0	0	0	2.51268422167417	Root667
OG0000640	0	0	0	0	0	0	Root667
OG0000642	0	0	0	0	0	0	Root667
OG0000643	0	0	0	0	0	0	Root667
OG0000644	33.9518536361484	0	0	0	0	2.51268422167417	Root667
OG0000645	0	1.87651332616948	0	0.250787616791492	4.94436967665556	2.51268422167417	Root667
OG0000646	0.956390243271787	0	0	0	0	0	Root667
OG0000649	0	0	0	0	0	0	Root667
OG0000650	0	0	0	0	0	0	Root667
OG0000651	0	0	0.415539236720782	0	0	0	Root667
OG0000652	0	0	0	0	39.5549574132445	728.67842428551	Root667
OG0000653	0.478195121635894	0	0	0	0	0	Root667
OG0000655	0	0	0	0	0	0	Root667
OG0000656	0.956390243271787	0	0	0	0	0	Root667
OG0000657	0	0	0	0	0	0	Root667
OG0000658	0	0	0	0	0	0	Root667
OG0000659	0	0	0	0	0	0	Root667
OG0000660	0	0	0	0	0	0	Root667
OG0000663	0	0	0	0	0	0	Root667
OG0000664	23.9097560817947	0	0	0	0	2.51268422167417	Root667
OG0000668	0	0	0	0	0	0	Root667
OG0000669	0	0	0	0	0	0	Root667
OG0000670	0	0	0	0	0	2.51268422167417	Root667
OG0000671	0	0	0	0	0	0	Root667
OG0000672	0	0	0	0	0	0	Root667
OG0000673	0	3.75302665233897	0.831078473441564	5.01575233582984	0	0	Root667
OG0000676	0	0	0	0	0	0	Root667
OG0000677	0	0	0.415539236720782	0	0	0	Root667
OG0000678	0	0	0	0	0	0	Root667
OG0000679	0	0	0	0	0	0	Root667
OG0000680	0	0	0	0	0	0	Root667
OG0000681	0	0	0	0	0	0	Root667
OG0000683	0	0	0	0	0	0	Root667
OG0000684	0	0	0	0	0	0	Root667
OG0000685	0	0	17.8681871789936	0	0	0	Root667
OG0000687	0	0	0	0	0	2505.14616900915	Root667
OG0000689	47.8195121635894	0	0	0	1666.25258103292	0	Root667
OG0000690	0	0	0	0.250787616791492	0	0	Root667
OG0000691	0	39.4067798495592	39.0606882517535	113.356002789754	9.88873935331112	1278.95626883215	Root667
OG0000692	6.21653658126662	1.87651332616948	0	0	0	0	Root667
OG0000693	0	0	0	0	0	0	Root667
OG0000694	0.478195121635894	0	0	0	0	811.597003600757	Root667
OG0000695	0	0	0	0	0	0	Root667
OG0000698	0	0	12.8817163383442	0	0	0	Root667
OG0000699	13.389463405805	0	61.4998070346757	0	19.7774787066222	0	Root667
OG0000700	0	0	0	0	0	0	Root667
OG0000701	0	0	0	0	0	1070.4034784332	Root667
OG0000702	4.30375609472304	0	0	0	0	0	Root667
OG0000703	0	0	0	0.250787616791492	0	0	Root667
OG0000705	0	0	51.526865353377	0	4.94436967665556	2.51268422167417	Root667
OG0000706	0	0	0	0	0	0	Root667
OG0000707	0.478195121635894	0	0	0	0	2.51268422167417	Root667
OG0000709	0	0	0	0	0	0	Root667
OG0000711	0	0	0	0	0	0	Root667
OG0000714	0	0	0	0	0	0	Root667
OG0000715	0	0	15.7904909953897	0	0	0	Root667
OG0000717	0	7.50605330467793	0	0	0	0	Root667
OG0000718	0	0	0	0	0	0	Root667
OG0000719	0	0	0.415539236720782	0	0	0	Root667
OG0000720	0.478195121635894	0	0	0	0	0	Root667
OG0000721	0	0	0	0	4.94436967665556	0	Root667
OG0000722	0	0	0	0	0	0	Root667
OG0000724	0	0	0	0	815.820996648167	0	Root667
OG0000725	0	0	0	0	0	0	Root667
OG0000727	0	0	0	0	469.715119282278	5.02536844334834	Root667
OG0000728	0.478195121635894	0	0.831078473441564	0.501575233582984	4.94436967665556	5.02536844334834	Root667
OG0000729	0	0	0	0	0	0	Root667
OG0000730	0	31.9007265448812	0	0	0	0	Root667
OG0000733	0	0	0	0	0	5.02536844334834	Root667
OG0000737	0	0	0	0	0	0	Root667
OG0000738	0	76.9370463729488	0.415539236720782	0	0	0	Root667
OG0000742	0	0	0	11.7870179892001	0	0	Root667
OG0000743	0	0	0	0	0	0	Root667
OG0000744	0	0	0	0	0	0	Root667
OG0000745	0	0	0	18.0567084089874	0	0	Root667
OG0000747	0	0	0	0	0	0	Root667
OG0000748	0	0	0	0.250787616791492	0	0	Root667
OG0000749	0	0	0	0	0	0	Root667
OG0000750	0	0	0	0	0	2.51268422167417	Root667
OG0000751	0	0	0	0	0	0	Root667
OG0000753	0	0	0	0	0	0	Root667
OG0000754	0	0	0	0	0	0	Root667
OG0000758	0	0	0	0	0	0	Root667
OG0000760	0	0	0	0	0	0	Root667
OG0000761	0	0	0	0	0	0	Root667
OG0000762	0	0	0	0	0	0	Root667
OG0000763	0	0	0	0	24.7218483832778	0	Root667
OG0000764	0.478195121635894	0	0	0	0	0	Root667
OG0000766	0	0	0	0	24.7218483832778	2.51268422167417	Root667
OG0000767	0	0	41.1383844353574	19.5614341097364	0	0	Root667
OG0000769	0	0	0	0	0	0	Root667
OG0000770	0	0	0	0	0	0	Root667
OG0000771	0.478195121635894	43.1598065018981	0	0	0	0	Root667
OG0000772	0	0	0	0	0	0	Root667
OG0000773	0	0	0	0	0	0	Root667
OG0000774	0	48.7893464804066	0	0	4.94436967665556	0	Root667
OG0000776	0	0	0.415539236720782	0	0	0	Root667
OG0000777	0.956390243271787	16.8886199355254	47.3714729861691	0.250787616791492	647.712427641878	0	Root667
OG0000778	0	0	0	0	0	0	Root667
OG0000779	0	0	0	0	0	0	Root667
OG0000780	0.478195121635894	0	0	0	0	0	Root667
OG0000781	0	0	0	0	0	0	Root667
OG0000782	0	0	0	0	0	0	Root667
OG0000783	0.478195121635894	0	0	0	0	0	Root667
OG0000786	0	5.62953997850845	0	0	0	0	Root667
OG0000787	0	0	0	0	0	0	Root667
OG0000789	0	0	0	0	0	0	Root667
OG0000790	0	0	23.2701972563638	0	0	0	Root667
OG0000791	0	0	0	0	0	0	Root667
OG0000792	0	0	0	0	0	0	Root667
OG0000793	0	0	0	0	0	0	Root667
OG0000794	0	0	0	0	0	0	Root667
OG0000795	0	0	0	0	0	886.977530250982	Root667
OG0000796	0	0	0	0	0	0	Root667
OG0000798	0	0	0	0	0	0	Root667
OG0000799	0	0	0	0	0	0	Root667
OG0000800	0	0	0	0	4.94436967665556	783.957477162341	Root667
OG0000801	0	0	32.412060464221	0	0	0	Root667
OG0000803	0	0	0	0	0	0	Root667
OG0000804	0	0	0.415539236720782	0.250787616791492	0	2.51268422167417	Root667
OG0000806	0	0	0	0	0	0	Root667
OG0000807	0.478195121635894	0	0	0.250787616791492	0	0	Root667
OG0000808	0	0	0	0	0	0	Root667
OG0000809	0	0	0	0	0	0	Root667
OG0000811	0	0	0	0	0	0	Root667
OG0000813	51.6450731366765	0	46.1248552760068	0	0	0	Root667
OG0000815	0	0	0	0	0	0	Root667
OG0000816	0	0	19.5303441258768	0.250787616791492	0	0	Root667
OG0000817	0	0	84.3544650543187	0	0	0	Root667
OG0000818	0	0	0	0	0	0	Root667
OG0000819	0	0	0	0.250787616791492	0	0	Root667
OG0000821	0	0	0	0	0	0	Root667
OG0000822	0	0	0	0.752362850374476	0	0	Root667
OG0000823	0	0	0	0	0	0	Root667
OG0000825	0	0	0	0	0	0	Root667
OG0000827	0.478195121635894	0	0	0	0	0	Root667
OG0000829	0	0	0	0	0	0	Root667
OG0000833	0	46.9128331542371	0	0	0	0	Root667
OG0000834	0	0	0	0	0	0	Root667
OG0000835	0	0	0	0	0	0	Root667
OG0000836	0	0	0	0	4.94436967665556	0	Root667
OG0000837	0	0	0	0.250787616791492	0	0	Root667
OG0000838	0	5.62953997850845	0	38.8720806026813	0	0	Root667
OG0000839	0	0	0	0	0	0	Root667
OG0000842	0	0	0	0	0	0	Root667
OG0000843	0	0	0	0	0	0	Root667
OG0000844	0	0	0	0	0	0	Root667
OG0000845	0	0	0	0.250787616791492	0	0	Root667
OG0000846	0	0	0	0	0	2975.01811846222	Root667
OG0000847	0	0	0	0	0	0	Root667
OG0000848	0	0	0	0.250787616791492	0	0	Root667
OG0000849	0	0	0	0	0	0	Root667
OG0000850	0.956390243271787	0	0	0	0	0	Root667
OG0000851	0	0	0.415539236720782	0	0	0	Root667
OG0000852	0	0	0	0.250787616791492	4.94436967665556	0	Root667
OG0000853	0	0	0	0	0	0	Root667
OG0000854	0	0	0	0	0	0	Root667
OG0000855	0	0	0	0	0	0	Root667
OG0000857	0	0	0	0	0	0	Root667
OG0000858	0	0	0	0	0	897.028267137679	Root667
OG0000859	0	0	0	0	0	0	Root667
OG0000862	0	0	0.415539236720782	0	0	0	Root667
OG0000863	0	0	0	0.250787616791492	0	2.51268422167417	Root667
OG0000865	0.478195121635894	0	22.4391187829222	11.7870179892001	0	0	Root667
OG0000866	0	0	36.5674528314288	0	0	0	Root667
OG0000867	0	0	0	0.250787616791492	0	0	Root667
OG0000868	0	0	0	0	0	0	Root667
OG0000870	0	0	0	0.250787616791492	0	0	Root667
OG0000871	0	0	0	0.250787616791492	0	0	Root667
OG0000872	0.478195121635894	0	0.415539236720782	0.752362850374476	19.7774787066222	2.51268422167417	Root667
OG0000875	1.91278048654357	1.87651332616948	3.73985313048704	5.26653995262134	79.1099148264889	2.51268422167417	Root667
OG0000877	20.5623902303434	0	0	0	0	0	Root667
OG0000878	0	0	16.6215694688313	0	0	567.866634098363	Root667
OG0000880	0	0	0	0	0	0	Root667
OG0000881	0	0	0	0	0	0	Root667
OG0000882	0	0	0	0	0	0	Root667
OG0000883	0	0	0	0	4.94436967665556	2.51268422167417	Root667
OG0000884	0	0	0	0	0	0	Root667
OG0000885	0	0	0	0	0	0	Root667
OG0000886	0	0	0	0	0	0	Root667
OG0000887	0	0	0	0	0	0	Root667
OG0000889	0	0	0	0	0	0	Root667
OG0000890	0	41.2832931757286	0	0	0	0	Root667
OG0000891	0	0	0	0	0	2.51268422167417	Root667
OG0000892	0.478195121635894	0	0	1.50472570074895	0	0	Root667
OG0000893	0	0	0	0	0	0	Root667
OG0000894	0	0	0	0	0	0	Root667
OG0000895	0.478195121635894	1.87651332616948	0	0	0	0	Root667
OG0000896	0	0	0	0	0	2.51268422167417	Root667
OG0000899	0	0	0.415539236720782	0	0	0	Root667
OG0000900	1.43458536490768	0	173.279861712566	1.75551331754044	9.88873935331112	20.1014737733934	Root667
OG0000902	0	0	0	0	0	17.5887895517192	Root667
OG0000904	0	0	17.4526479422728	0	0	0	Root667
OG0000906	0	0	0	0	0	0	Root667
OG0000907	0	0	0	0	0	0	Root667
OG0000909	0	0	0	0	0	0	Root667
OG0000910	2.39097560817947	0	0	0	0	0	Root667
OG0000911	0	0	0	0	0	0	Root667
OG0000913	0	0	0	0	0	0	Root667
OG0000914	0	0	0	0	0	0	Root667
OG0000915	0	0	0	0	0	0	Root667
OG0000916	0	0	0	0	0	0	Root667
OG0000917	0	131.355932831864	0	0	1849.19425906918	0	Root667
OG0000918	0	0	1.24661771016235	0	0	0	Root667
OG0000919	0	0	0	1.00315046716597	0	0	Root667
OG0000920	0	0	0	0	0	0	Root667
OG0000921	0	0	0	0	0	0	Root667
OG0000922	0	0	0	0	0	0	Root667
OG0000924	0	0	0	0	0	0	Root667
OG0000925	0	0	0	0	4.94436967665556	0	Root667
OG0000928	0	0	0	0	1532.75459976322	0	Root667
OG0000929	0.478195121635894	0	0	0.250787616791492	0	0	Root667
OG0000930	0	0	0	0	0	0	Root667
OG0000931	0.478195121635894	0	1.66215694688313	18.3074960257789	0	0	Root667
OG0000932	0	0	0	0	0	0	Root667
OG0000933	0	0	0	0.250787616791492	0	0	Root667
OG0000934	0	0	0	0	0	0	Root667
OG0000935	0	0	46.5403945127276	0	4.94436967665556	0	Root667
OG0000936	0	0	0	0	0	0	Root667
OG0000937	0	0	0	0	0	0	Root667
OG0000938	14.8240487707127	0	0	0	0	0	Root667
OG0000939	0	0	0	0	0	0	Root667
OG0000941	0	0	0	0	0	0	Root667
OG0000942	0	0	0	0	9.88873935331112	0	Root667
OG0000943	0	0	0	0	0	0	Root667
OG0000944	0	0	0	0	0	0	Root667
OG0000945	0	0	0	0	0	0	Root667
OG0000947	0	0	1.24661771016235	0	0	2.51268422167417	Root667
OG0000948	0	0	0	0	0	0	Root667
OG0000949	0	0	0	0	0	0	Root667
OG0000950	0	0	0	0	0	0	Root667
OG0000952	0	0	0	0.250787616791492	0	0	Root667
OG0000954	0	0	0	0	0	0	Root667
OG0000955	0	0	0	0	0	0	Root667
OG0000956	0	0	0	0.250787616791492	0	0	Root667
OG0000957	0	0	0	0	0	0	Root667
OG0000959	0	0	0	0	0	0	Root667
OG0000960	0	0	0	0	0	0	Root667
OG0000961	0	0	0	0	0	0	Root667
OG0000962	0	0	0	0	0	0	Root667
OG0000963	0	0	0	0	0	0	Root667
OG0000964	0.478195121635894	0	0	0	0	0	Root667
OG0000965	0	0	0	0	0	0	Root667
OG0000966	0	0	16.2060302321105	0	0	0	Root667
OG0000967	0	0	0	0	0	967.383425344556	Root667
OG0000968	0	0	0	0	0	0	Root667
OG0000969	0	0	0	0	0	0	Root667
OG0000970	0	0	0	0	0	0	Root667
OG0000972	0	0	0	0	0	0	Root667
OG0000973	0	0	0	0	0	2.51268422167417	Root667
OG0000974	0	0	0	0	0	0	Root667
OG0000975	0	0	0	0	0	0	Root667
OG0000976	0	0	0	0	0	0	Root667
OG0000977	0	0	0.415539236720782	0	0	0	Root667
OG0000978	0	0	59.4221108510718	0	0	0	Root667
OG0000979	0.478195121635894	0	6.64862778753251	0.250787616791492	34.6105877365889	5.02536844334834	Root667
OG0000981	0	0	0	0	0	0	Root667
OG0000982	0	0	2.90877465704547	0	0	0	Root667
OG0000983	0	0	108.871280020845	0	0	0	Root667
OG0000984	0.478195121635894	0	0	0	0	0	Root667
OG0000985	102.333756030081	0	688.548515246336	24.3263988287747	7357.22207886347	3748.92485873786	Root667
OG0000986	0	0	0	0	0	0	Root667
OG0000987	0	0	0	0	0	0	Root667
OG0000988	0	0	0	0	0	0	Root667
OG0000989	0	0	0.831078473441564	0.250787616791492	0	5.02536844334834	Root667
OG0000990	0	0	2.07769618360391	0.250787616791492	1330.03544302035	15.076105330045	Root667
OG0000991	0	0	1.24661771016235	2.75866378470641	0	90.4566319802701	Root667
OG0000993	0.478195121635894	0	17.0371087055521	0.250787616791492	4.94436967665556	77.8932108718993	Root667
OG0000994	0	0	0	0.250787616791492	0	0	Root667
OG0000996	0	0	29.9188250438963	0.250787616791492	19.7774787066222	5.02536844334834	Root667
OG0000997	0	0	0.415539236720782	0	4.94436967665556	2.51268422167417	Root667
OG0000999	0	0	0	0	0	2.51268422167417	Root667
OG0001004	0.478195121635894	0	73.1349056628576	1.75551331754044	0	5.02536844334834	Root667
OG0001005	0	0	0.415539236720782	0	0	5.02536844334834	Root667
OG0001006	0	0	44.0471590924029	0.752362850374476	0	0	Root667
OG0001007	0	0	0.415539236720782	0	4.94436967665556	0	Root667
OG0001008	0.478195121635894	0	3.73985313048704	0	0	2.51268422167417	Root667
OG0001011	0	0	63.9930424550004	1.25393808395746	0	20.1014737733934	Root667
OG0001012	0	0	0	0	0	0	Root667
OG0001013	0	0	0	0	0	0	Root667
OG0001014	0	0	29.5032858071755	0.501575233582984	0	0	Root667
OG0001015	0	0	0	0	0	0	Root667
OG0001016	0	127.602906179525	0	0	0	0	Root667
OG0001017	0	0	0	0	0	0	Root667
OG0001018	0.956390243271787	0	0	0	0	0	Root667
OG0001019	0	0	0	0	0	0	Root667
OG0001020	0	0	0	0	0	0	Root667
OG0001022	0	0	0	0	4.94436967665556	0	Root667
OG0001023	0	0	0	0	0	0	Root667
OG0001024	0	0	23.2701972563638	0	0	0	Root667
OG0001025	0	0	0	0	0	0	Root667
OG0001026	0	0	0	0	0	0	Root667
OG0001027	0	46.9128331542371	31.9965212275002	12.2885932227831	360.938986395856	912.104372467724	Root667
OG0001028	0	0	0	0	0	0	Root667
OG0001029	0	0	0.415539236720782	0	0	2.51268422167417	Root667
OG0001030	0	0	0	0	0	0	Root667
OG0001032	0	0	0	0	0	0	Root667
OG0001033	76.9894145833789	0	0	0	0	0	Root667
OG0001034	0	0	0	0	0	0	Root667
OG0001036	0	0	1.24661771016235	0	0	0	Root667
OG0001037	0	0	0	0	0	7.53805266502251	Root667
OG0001038	0	0	1.24661771016235	0.250787616791492	0	0	Root667
OG0001039	0	0	0	0	0	0	Root667
OG0001040	0	0	0	0	0	0	Root667
OG0001041	0	0	0	0	0	0	Root667
OG0001042	0	0	0	0	0	0	Root667
OG0001043	0	0	0.831078473441564	0.752362850374476	0	0	Root667
OG0001045	0	0	0	0	0	0	Root667
OG0001046	0	0	0	0	0	0	Root667
OG0001047	0	0	0	1.00315046716597	0	0	Root667
OG0001048	0	0	1.66215694688313	0	0	2.51268422167417	Root667
OG0001049	0	0	0	0	0	0	Root667
OG0001050	23.4315609601588	0	0	0	0	0	Root667
OG0001051	0	0	0	0	0	0	Root667
OG0001052	0	0	0	0	0	0	Root667
OG0001053	0	0	0	0	0	10.0507368866967	Root667
OG0001054	0	0	0	0	0	1271.41821616713	Root667
OG0001055	0	0	0	0	0	0	Root667
OG0001056	0	0	0	0	0	0	Root667
OG0001057	0	0	0	0	9.88873935331112	0	Root667
OG0001058	0	0	0	0	0	0	Root667
OG0001059	0	0	0	0	0	0	Root667
OG0001060	0	0	0	0	0	0	Root667
OG0001062	0	0	0	0	4.94436967665556	2.51268422167417	Root667
OG0001063	0	0	0	0	0	0	Root667
OG0001064	0	0	0	0	0	0	Root667
OG0001066	0	0	0	0.250787616791492	0	0	Root667
OG0001067	0	0	0.831078473441564	0	0	0	Root667
OG0001068	0	189.527845943118	0	0	0	0	Root667
OG0001069	0	1.87651332616948	0	0	4.94436967665556	2.51268422167417	Root667
OG0001072	0	0	0.415539236720782	0	0	0	Root667
OG0001073	0.478195121635894	0	0.415539236720782	0.501575233582984	19.7774787066222	0	Root667
OG0001076	0	0	0	0	0	2.51268422167417	Root667
OG0001077	0	0	0	0	0	0	Root667
OG0001078	0	0	0	0	9.88873935331112	708.576950512116	Root667
OG0001079	0	0	0	0.250787616791492	0	0	Root667
OG0001080	0	0	0	0.250787616791492	4.94436967665556	0	Root667
OG0001081	0	0	0	0	0	0	Root667
OG0001082	0	0	0	0.752362850374476	9.88873935331112	0	Root667
OG0001083	0	0	0	0	0	0	Root667
OG0001084	2.86917072981536	0	113.026672388053	6.77126565337029	0	0	Root667
OG0001085	2.39097560817947	0	198.212215915813	1.50472570074895	9.88873935331112	32.6648948817642	Root667
OG0001086	0	0	0	0	0	0	Root667
OG0001087	0	0	0	0	0	0	Root667
OG0001089	0	0	0	0	0	0	Root667
OG0001090	0	0	0	0	0	0	Root667
OG0001091	65.0345365424815	39.4067798495592	0	64.9539927489965	4.94436967665556	0	Root667
OG0001092	0	0	0	0	0	0	Root667
OG0001093	0	0	0	0	0	0	Root667
OG0001094	0	0	0	0.250787616791492	0	0	Root667
OG0001095	0	0	0	0	0	0	Root667
OG0001097	0	0	0.415539236720782	0	0	0	Root667
OG0001098	0	0	0	0	0	0	Root667
OG0001099	0	0	0	0	0	0	Root667
OG0001101	0	0	0	0	0	0	Root667
OG0001102	0	0	0	0	0	0	Root667
OG0001103	0.478195121635894	0	0	0	0	0	Root667
OG0001107	0	0	0	0	0	0	Root667
OG0001108	0	0	0	0.501575233582984	0	0	Root667
OG0001109	0	0	0	0	9.88873935331112	0	Root667
OG0001110	0	0	0	0	0	0	Root667
OG0001111	0.478195121635894	0	0	0.250787616791492	0	0	Root667
OG0001112	0	0	17.0371087055521	0	0	0	Root667
OG0001113	0	0	0	0	0	0	Root667
OG0001116	0.478195121635894	0	24.5168149665261	0	9.88873935331112	0	Root667
OG0001119	0	0	0	0	0	0	Root667
OG0001120	0	0	0	0	0	0	Root667
OG0001121	0	0	0	0	0	0	Root667
OG0001122	0	0	0.415539236720782	0	0	0	Root667
OG0001124	0	0	0	0	0	0	Root667
OG0001125	0	0	0	0	0	0	Root667
OG0001127	0	0	0	0	0	0	Root667
OG0001128	0.478195121635894	33.7772398710507	0	0	0	0	Root667
OG0001129	0	0	0	0	0	0	Root667
OG0001130	0	0	0	0	0	0	Root667
OG0001131	0.478195121635894	0	0	0	0	0	Root667
OG0001133	0	0	0	0	19.7774787066222	0	Root667
OG0001135	0	0	0	0	0	0	Root667
OG0001136	0	0	0	0	0	0	Root667
OG0001137	0	0	0	0	0	0	Root667
OG0001140	0	0	0	0	4.94436967665556	0	Root667
OG0001142	0	0	0	0	0	0	Root667
OG0001143	0	0	0	0	0	0	Root667
OG0001145	0	0	0	0	0	0	Root667
OG0001147	8.12931706781019	16.8886199355254	0	12.7901684563661	0	0	Root667
OG0001148	0	0	0	0	0	0	Root667
OG0001149	9.56390243271787	71.3075063944404	0	0	4.94436967665556	0	Root667
OG0001150	0	0	0	0	29.6662180599333	0	Root667
OG0001151	0	0	0	0	0	0	Root667
OG0001153	0	0	9.97294168129877	0	0	0	Root667
OG0001155	1.43458536490768	60.0484264374235	0	38.6212929858898	0	0	Root667
OG0001157	0	0	0	0	0	1794.05653427536	Root667
OG0001159	0	0	0	0	0	0	Root667
OG0001160	0.478195121635894	0	0	0	0	0	Root667
OG0001161	0	0	0	0	0	0	Root667
OG0001162	0	0	0	0	0	0	Root667
OG0001165	0	0	0	0.250787616791492	0	0	Root667
OG0001167	0	0	0	0	0	0	Root667
OG0001168	0	0	0	0	0	0	Root667
OG0001169	0	0	16.6215694688313	0	0	0	Root667
OG0001170	0	0	0	0.250787616791492	0	0	Root667
OG0001172	0.478195121635894	0	0	0	0	0	Root667
OG0001173	0	0	0	1.50472570074895	0	0	Root667
OG0001174	41.1247804606869	0	0	0	0	2.51268422167417	Root667
OG0001175	101.377365786809	161.380146050576	0	0	1181.70435272068	7.53805266502251	Root667
OG0001178	0	0	0	0	0	0	Root667
OG0001182	0	0	0	0	0	0	Root667
OG0001183	0	0	0	0	0	0	Root667
OG0001184	0	0	0	0	0	0	Root667
OG0001185	0	0	0	0	9.88873935331112	0	Root667
OG0001187	38.2556097308715	0	0	3.2602390182894	0	0	Root667
OG0001191	0	0	0	0	0	0	Root667
OG0001193	0	0	0	0	0	0	Root667
OG0001194	0	0	0	0	0	0	Root667
OG0001197	0	0	0	0	0	0	Root667
OG0001198	0	0	0	0	0	0	Root667
OG0001199	0	0	0.415539236720782	0	4.94436967665556	5.02536844334834	Root667
OG0001201	0	0	0	0	0	0	Root667
OG0001204	29.6480975414254	1.87651332616948	0	0	0	0	Root667
OG0001205	0	0	0	0	0	0	Root667
OG0001206	0	0	0	0	0	0	Root667
OG0001207	0	0	0	0	0	0	Root667
OG0001208	0	0	0	0	0	0	Root667
OG0001211	0.478195121635894	0	0	0.501575233582984	0	0	Root667
OG0001212	0	0	0	0	0	0	Root667
OG0001213	0	0	0	0	0	0	Root667
OG0001216	0	178.268765986101	14.5438732852274	1.00315046716597	0	0	Root667
OG0001220	0	0	0	0	0	0	Root667
OG0001221	0.478195121635894	0	0	0	0	0	Root667
OG0001223	31.0826829063331	0	0	0	0	0	Root667
OG0001226	0	1.87651332616948	0	0	0	0	Root667
OG0001228	0	0	0	0	0	0	Root667
OG0001229	0	0	0	0	0	0	Root667
OG0001230	0	0	0	0	0	0	Root667
OG0001231	0	0	0	0	4.94436967665556	0	Root667
OG0001234	0	148.244552767389	0	0	0	0	Root667
OG0001235	4.78195121635894	0	0	0	0	0	Root667
OG0001236	0	0	0	0	0	0	Root667
OG0001237	0.478195121635894	0	0	0	0	0	Root667
OG0001241	0	0	0	0	0	0	Root667
OG0001242	0	0	0	0	0	0	Root667
OG0001243	14.3458536490768	0	4.5709316039286	8.52677897091073	0	0	Root667
OG0001244	0	0	0	0.752362850374476	0	0	Root667
OG0001248	0	0	0	0	0	0	Root667
OG0001249	0	0	0	0	0	0	Root667
OG0001251	0	0	0.415539236720782	0	0	0	Root667
OG0001253	0	0	0	0	0	0	Root667
OG0001255	2.86917072981536	0	0.415539236720782	0.250787616791492	0	0	Root667
OG0001256	8.60751218944609	0	0	46.6464967232175	4.94436967665556	0	Root667
OG0001257	0	0	0	0	0	0	Root667
OG0001260	0	116.343826222508	0	0	0	0	Root667
OG0001261	0	0	0	0	0	0	Root667
OG0001264	0	0	0	0	0	0	Root667
OG0001265	0	0	0	0	0	0	Root667
OG0001266	0	0	0	0	0	0	Root667
OG0001268	0	0	0	0	0	0	Root667
OG0001269	0	0	0	0	0	0	Root667
OG0001271	87.5097072593685	41.2832931757286	0	50.9098862086729	0	7.53805266502251	Root667
OG0001274	0	0	0	0	0	0	Root667
OG0001275	0	120.096852874847	0	0	0	0	Root667
OG0001277	0	0	0	0	0	0	Root667
OG0001278	0	0	0	0	0	0	Root667
OG0001280	0	0	0	0	0	0	Root667
OG0001284	0.478195121635894	0	0	0	0	2.51268422167417	Root667
OG0001285	0	0	0	0	0	0	Root667
OG0001287	0	0	0.415539236720782	0	0	2.51268422167417	Root667
OG0001288	0	0	0	0.250787616791492	0	5.02536844334834	Root667
OG0001290	0	0	0	0	0	0	Root667
OG0001293	0	0	0	0	0	0	Root667
OG0001294	0	0	0	0	0	0	Root667
OG0001295	0	0	0	0	0	1562.88958588133	Root667
OG0001296	0	0	0	0	0	0	Root667
OG0001297	0	0	0	0	0	0	Root667
OG0001298	22.9533658385229	45.0363198280676	0	0	4.94436967665556	0	Root667
OG0001302	0	0	0	8.02520373732775	533.9919250788	0	Root667
OG0001304	0	0	0	0	4.94436967665556	0	Root667
OG0001305	0	0	0	0	0	0	Root667
OG0001306	0	0	0	0.752362850374476	0	0	Root667
OG0001309	0	0	0	0.250787616791492	0	0	Root667
OG0001310	0	0	12.4661771016235	0	0	0	Root667
OG0001317	0	0	0	0	0	0	Root667
OG0001322	0	0	0	0.501575233582984	0	0	Root667
OG0001325	0	0	0	0	0	0	Root667
OG0001326	1.91278048654357	0	0	0	0	0	Root667
OG0001328	0	0	0	0	0	0	Root667
OG0001330	0	0	0	0	0	0	Root667
OG0001331	0	0	0	0	0	2.51268422167417	Root667
OG0001332	0	123.849879527186	0	0	0	0	Root667
OG0001342	0	0	0	14.0441065403236	0	0	Root667
OG0001343	0	0	0	0	0	0	Root667
OG0001345	0	0	0	0	0	0	Root667
OG0001348	0	0	0.415539236720782	0.501575233582984	0	0	Root667
OG0001349	0	0	0	0	0	0	Root667
OG0001350	0	0	0	0	0	0	Root667
OG0001353	0	0	0	0	0	5.02536844334834	Root667
OG0001354	1.43458536490768	0	0	0	0	0	Root667
OG0001357	0	0	0	0	0	0	Root667
OG0001363	0	0	0	0	0	0	Root667
OG0001364	0	0	0	0	0	0	Root667
OG0001365	0	0	0	0	0	0	Root667
OG0001368	0	0	0	0	0	0	Root667
OG0001369	0	0	0.415539236720782	0	0	0	Root667
OG0001370	0	0	0	0	0	2.51268422167417	Root667
OG0001376	0	0	0	0	0	0	Root667
OG0001378	0.478195121635894	0	0	0	0	0	Root667
OG0001379	0	0	0	0	0	0	Root667
OG0001381	0	0	0	0	0	0	Root667
OG0001384	0	0	11.2195593914611	0	0	0	Root667
OG0001385	0	151.997579419728	220.651334698735	0	0	0	Root667
OG0001386	0	0	0	0	0	0	Root667
OG0001389	0	0	0	0	0	314.085527709271	Root667
OG0001392	0	0	0	0	0	0	Root667
OG0001397	0	0	0	0	0	0	Root667
OG0001399	0	0	0.415539236720782	0.250787616791492	0	0	Root667
OG0001402	0	0	8.72632397113642	0.501575233582984	0	0	Root667
OG0001404	0	0	0	0	0	0	Root667
OG0001405	0	0	0	0	0	0	Root667
OG0001407	0	0	0	0	0	0	Root667
OG0001408	0	0	0	0	0	0	Root667
OG0001409	0	0	0	0	0	1055.32737310315	Root667
OG0001410	19.6059999870716	0	0	2.75866378470641	0	0	Root667
OG0001411	0	110.714286244	0	0	0	0	Root667
OG0001412	0	0	0.415539236720782	0	0	0	Root667
OG0001414	0	0	0	0	0	0	Root667
OG0001418	0	0	0	0	0	0	Root667
OG0001420	0	0	0	0	0	0	Root667
OG0001423	0	0	0	0	0	0	Root667
OG0001425	0.478195121635894	0	1.66215694688313	6.2696904197873	9.88873935331112	0	Root667
OG0001426	0	0	0	0	0	0	Root667
OG0001433	0	0	0	0	0	0	Root667
OG0001439	1.91278048654357	0	0	0	0	0	Root667
OG0001441	0	0	0	0	0	0	Root667
OG0001442	0	0	0	0	0	0	Root667
OG0001445	0	0	0	0.501575233582984	0	0	Root667
OG0001449	0	0	0	0	0	0	Root667
OG0001452	0.478195121635894	0	0	0.501575233582984	0	0	Root667
OG0001455	0	0	0	0	0	633.196423861891	Root667
OG0001458	0	0	0	0	0	0	Root667
OG0001460	0	0	0	0	0	0	Root667
OG0001461	0	0	0	0	0	0	Root667
OG0001470	0	0	0	0.250787616791492	0	0	Root667
OG0001471	0	0	0	0	0	2.51268422167417	Root667
OG0001472	0	0	0	0	0	0	Root667
OG0001474	0	0	0	0	0	0	Root667
OG0001475	0	0	0	0	0	0	Root667
OG0001480	0.478195121635894	0	0	0	0	0	Root667
OG0001481	0	0	0	0	0	0	Root667
OG0001486	12.4330731625332	0	0	0	0	0	Root667
OG0001489	0	0	0	0	0	0	Root667
OG0001495	0	0	0	0	0	0	Root667
OG0001497	0	0	0	0	0	0	Root667
OG0001498	0	56.2953997850845	0	0	59.3324361198667	409.56752813289	Root667
OG0001499	0	0	2.07769618360391	0	0	0	Root667
OG0001500	0	0	0	0	0	0	Root667
OG0001503	0	0	15.7904909953897	0.501575233582984	0	0	Root667
OG0001504	0	0	0	0	0	0	Root667
OG0001507	0	0	30.7499035173379	0	0	0	Root667
OG0001509	0	0	0	0	0	5.02536844334834	Root667
OG0001515	0	0	0	0	0	0	Root667
OG0001517	0	0	0	0.501575233582984	0	0	Root667
OG0001518	0	0	0	0	0	0	Root667
OG0001520	0	0	0	0	4.94436967665556	0	Root667
OG0001522	0	0	0	0	0	0	Root667
OG0001524	0	0	0	0	0	0	Root667
OG0001525	1.91278048654357	0	12.8817163383442	2.75866378470641	0	0	Root667
OG0001529	0	108.83777291783	162.891380794547	0	0	2404.63880014218	Root667
OG0001532	0	0	0	0	0	0	Root667
OG0001534	0	0	0	0	0	0	Root667
OG0001536	0	165.133172702915	0	0	0	0	Root667
OG0001538	0	0	0	0	0	0	Root667
OG0001540	0	0	0	0	0	0	Root667
OG0001541	0	0	0	0.250787616791492	4.94436967665556	0	Root667
OG0001543	0	18.7651332616948	0	0	0	0	Root667
OG0001544	0	0	0	0	0	0	Root667
OG0001545	0	0	0	0.250787616791492	0	0	Root667
OG0001549	0	0	0	0	0	5.02536844334834	Root667
OG0001550	0	0	0.415539236720782	0	0	0	Root667
OG0001553	2.86917072981536	0	0	0.250787616791492	0	0	Root667
OG0001554	0	0	0	0	0	0	Root667
OG0001558	0	0	0	0	0	0	Root667
OG0001559	0	0	0	0	1072.92821983426	0	Root667
OG0001560	0	0	0	0	0	0	Root667
OG0001561	0	0	0	0	0	0	Root667
OG0001563	0	0	0	0	0	0	Root667
OG0001564	0	0	0	0	0	0	Root667
OG0001565	0	0	0	0	0	0	Root667
OG0001566	0	0	0	0	0	0	Root667
OG0001568	0	0	0	0	0	0	Root667
OG0001570	0	0	0	0	0	0	Root667
OG0001575	0	0	0	0	0	0	Root667
OG0001576	0.478195121635894	0	0	0	0	0	Root667
OG0001579	0.478195121635894	0	0	0	0	0	Root667
OG0001583	0	0	0	0	0	0	Root667
OG0001586	0	0	0	0	0	0	Root667
OG0001587	0	0	0	0	0	0	Root667
OG0001591	0	0	0	0	0	0	Root667
OG0001598	0	0	0	0	0	0	Root667
OG0001599	0	0	9.55740244457798	33.103965416477	0	2.51268422167417	Root667
OG0001601	0	0	0	0	3426.4481859223	0	Root667
OG0001602	0	0	0	0	0	0	Root667
OG0001603	0	0	0	0	0	0	Root667
OG0001604	0	0	0	0	0	0	Root667
OG0001606	35.864634122692	0	0	0	0	0	Root667
OG0001607	0	0	0	0	0	0	Root667
OG0001612	0	0	0	0	0	0	Root667
OG0001613	26.3007316899742	0	0	0	0	0	Root667
OG0001614	0	0	0	0	0	0	Root667
OG0001615	0	0	0	0	0	0	Root667
OG0001616	0	0	0	0	0	0	Root667
OG0001617	0	0	0	0	0	0	Root667
OG0001620	0	0	0	0	0	0	Root667
OG0001621	0	1.87651332616948	0	0	0	0	Root667
OG0001624	0	0	0	0	0	0	Root667
OG0001625	0	3.75302665233897	0	0	0	0	Root667
OG0001626	0	0	0	0	0	0	Root667
OG0001627	0	0	0	0	0	0	Root667
OG0001629	0	0	0	0	0	0	Root667
OG0001631	0	0	0	0	0	0	Root667
OG0001637	21.0405853519793	0	0	0	296.662180599334	0	Root667
OG0001638	0	0	0	0	4.94436967665556	0	Root667
OG0001640	0	0	0	0	0	0	Root667
OG0001641	0	0	0	0	0	0	Root667
OG0001642	0	0	0	0	0	0	Root667
OG0001643	176.932195005281	20.6416465878643	184.914960340748	74.7347098038647	484.548228312245	1844.31021870884	Root667
OG0001644	0	0	0	0	0	0	Root667
OG0001647	0	0	0	0	0	404.542159689541	Root667
OG0001648	0	0	0	0	0	0	Root667
OG0001651	0	0	0	0	0	0	Root667
OG0001652	0	0	0.415539236720782	0	0	0	Root667
OG0001654	0	0	0	0	0	0	Root667
OG0001656	0	0	0	0	0	0	Root667
OG0001657	0	0	0	0	0	0	Root667
OG0001658	0	0	0	0	0	0	Root667
OG0001662	0	48.7893464804066	0	0	0	0	Root667
OG0001663	0	114.467312896339	40.3073059619159	0	9.88873935331112	0	Root667
OG0001667	0	0	0	0	9.88873935331112	510.074896999857	Root667
OG0001669	32.0390731496049	0	218.158099278411	27.3358502302726	1527.81023008657	1193.52500529523	Root667
OG0001670	0	0	0	0	0	0	Root667
OG0001671	0	0	0	0.752362850374476	0	0	Root667
OG0001672	0	0	0	0	0	0	Root667
OG0001674	0	0	0	0	0	0	Root667
OG0001677	0	0	46.5403945127276	0.501575233582984	0	0	Root667
OG0001678	0	0	0	0	0	0	Root667
OG0001679	0	0	0	0	0	0	Root667
OG0001680	0	0	0	0	0	0	Root667
OG0001681	0	0	0	0	0	522.638318108228	Root667
OG0001682	0	0	0	0	0	0	Root667
OG0001683	0	0	0	0	0	0	Root667
OG0001684	0	0	0	0	0	0	Root667
OG0001688	0	0	0	0	0	0	Root667
OG0001689	0	103.208232939322	0	0	0	0	Root667
OG0001696	0	0	0	0	0	0	Root667
OG0001699	0	0	0	0	0	12.5634211083709	Root667
OG0001702	0	0	0	0	9.88873935331112	0	Root667
OG0001703	0	0	0	0	0	0	Root667
OG0001705	0	0	0	0	0	0	Root667
OG0001706	0	0	34.4897566478249	0	0	2.51268422167417	Root667
OG0001707	0	0	0	0	0	0	Root667
OG0001708	0	0	0	0	0	0	Root667
OG0001710	0	0	0	0	0	0	Root667
OG0001713	0	0	0	0	0	0	Root667
OG0001714	0	1.87651332616948	0	0.250787616791492	0	0	Root667
OG0001715	0	0	0	0.250787616791492	0	0	Root667
OG0001716	0	0	0	0	0	0	Root667
OG0001717	0	0	0	0	0	0	Root667
OG0001720	0	0	0	0	0	0	Root667
OG0001721	82.2495609213737	0	0	0	0	0	Root667
OG0001724	0	0	0	0	0	0	Root667
OG0001725	0	0	0	0	0	0	Root667
OG0001726	0	0	0	0	0	0	Root667
OG0001727	0	0	0	0	0	0	Root667
OG0001729	0	0	0	0	0	0	Root667
OG0001730	0	0	0	0	0	0	Root667
OG0001731	0	0	0	0	0	0	Root667
OG0001736	0	0	0	0	0	0	Root667
OG0001737	0	0	0	0	0	0	Root667
OG0001738	66.9473170290251	31.9007265448812	17.8681871789936	48.6527976575495	4.94436967665556	2.51268422167417	Root667
OG0001739	0	0	0	0	0	0	Root667
OG0001740	0	0	0	0	0	0	Root667
OG0001741	0	0	0	0	0	0	Root667
OG0001742	0	0	0	0	0	2.51268422167417	Root667
OG0001743	0	0	0	0	0	0	Root667
OG0001744	0	0	0	0	0	2.51268422167417	Root667
OG0001755	0	0	15.7904909953897	0	0	0	Root667
OG0001756	0	0	0	0	0	1889.53853469898	Root667
OG0001757	0	0	0	0	0	2.51268422167417	Root667
OG0001761	0	0	0	0	0	0	Root667
OG0001762	0	0	0	0	0	2.51268422167417	Root667
OG0001763	0	0	0	0	0	2.51268422167417	Root667
OG0001764	0	0	0	0	2279.35442093821	0	Root667
OG0001765	0	0	0	0	4.94436967665556	0	Root667
OG0001766	0	0	0	0	0	0	Root667
OG0001769	0	0	0	0	0	0	Root667
OG0001770	0	0	0	0	0	0	Root667
OG0001772	0	0	0	0	0	0	Root667
OG0001773	0	0	0	0	786.154778588234	0	Root667
OG0001774	0	0	0	0	0	0	Root667
OG0001775	0	31.9007265448812	0	0	0	0	Root667
OG0001776	0	0	0	0	0	0	Root667
OG0001782	59.7743902044867	0	0	0	0	5.02536844334834	Root667
OG0001783	0	0	0	0	4.94436967665556	2.51268422167417	Root667
OG0001786	0	0	0	0	0	0	Root667
OG0001787	0	0	0	0	0	0	Root667
OG0001789	0	28.1476998925423	0	13.7933189235321	974.040826301145	2.51268422167417	Root667
OG0001791	0	0	0	0	0	0	Root667
OG0001797	6.69473170290251	7.50605330467793	0	11.5362303724086	0	0	Root667
OG0001798	0	0	0.415539236720782	0.250787616791492	0	0	Root667
OG0001799	0	0	0	0	0	0	Root667
OG0001800	0	0	0	0	4.94436967665556	821.647740487454	Root667
OG0001801	30.1262926630613	0	0	0	0	0	Root667
OG0001802	0	0	0	0	0	0	Root667
OG0001803	0	0	0	0	0	0	Root667
OG0001805	0	0	0	0	0	0	Root667
OG0001809	19.6059999870716	0	0	0	0	2.51268422167417	Root667
OG0001810	0	0	0	0.250787616791492	0	0	Root667
OG0001811	0	0	0	0	0	0	Root667
OG0001812	0	0	0	23.3232483616088	4.94436967665556	2.51268422167417	Root667
OG0001814	0	0	0	0	0	0	Root667
OG0001815	0	0	0	0	0	0	Root667
OG0001816	0	0	0	0	593.324361198667	0	Root667
OG0001818	0	0	0	0.250787616791492	0	0	Root667
OG0001819	0	0	0.831078473441564	0	0	0	Root667
OG0001824	0	0	0	0	0	0	Root667
OG0001828	0	0	0	0	0	0	Root667
OG0001831	0	0	0	0	0	0	Root667
OG0001835	0	93.8256663084742	0	0	0	0	Root667
OG0001836	0	0	0	0	0	0	Root667
OG0001837	0	0	0	0	0	0	Root667
OG0001839	0	0	0	0	0	0	Root667
OG0001842	0	0	0	0	0	0	Root667
OG0001843	0	0	0	0	805.932257294856	0	Root667
OG0001847	0	0	0	0	0	0	Root667
OG0001850	0	0	0	0	0	0	Root667
OG0001851	0.478195121635894	0	0	0	0	0	Root667
OG0001852	0	3.75302665233897	0	0	9.88873935331112	7.53805266502251	Root667
OG0001858	0	0	0	0	0	0	Root667
OG0001859	0	0	0	0	0	7.53805266502251	Root667
OG0001862	72.2074633670199	0	13.7127948117858	0	9.88873935331112	0	Root667
OG0001865	0	0	0	0	0	0	Root667
OG0001867	0	0	0	0	0	0	Root667
OG0001871	0	0	0	0	0	2.51268422167417	Root667
OG0001874	0.478195121635894	0	0	0	1053.15074112763	283.933317049181	Root667
OG0001875	0	0	0	0	0	0	Root667
OG0001877	0	11.2590799570169	0	0	0	0	Root667
OG0001878	0	0	0	0	0	2.51268422167417	Root667
OG0001880	0	0	0	5.76811518620432	0	0	Root667
OG0001881	0	0	0	0	0	0	Root667
OG0001885	0	0	0	0	0	0	Root667
OG0001886	0	0	0	0	0	0	Root667
OG0001890	0	0	0	0	74.1655451498334	2.51268422167417	Root667
OG0001894	0	0	0	0	0	0	Root667
OG0001895	0	0	0.415539236720782	0	0	0	Root667
OG0001896	0	0	0	0	9.88873935331112	0	Root667
OG0001897	0	0	0	0	0	0	Root667
OG0001899	1.91278048654357	0	0	0.250787616791492	0	0	Root667
OG0001902	0	0	0	0	0	0	Root667
OG0001903	0	0	0	0	14.8331090299667	897.028267137679	Root667
OG0001905	0	0	0	0	0	0	Root667
OG0001909	0.478195121635894	0	0	0	0	0	Root667
OG0001910	0	0	0	0	0	0	Root667
OG0001911	0	0	0	0	0	0	Root667
OG0001912	39.2119999741433	0	0	0	0	0	Root667
OG0001915	0	0	0	0	0	0	Root667
OG0001920	0	0	0	0	0	0	Root667
OG0001929	0	0	0	0	0	0	Root667
OG0001930	0	0	0	0.501575233582984	0	0	Root667
OG0001933	0	0	0	0	0	0	Root667
OG0001935	0	0	0	2.25708855112343	0	0	Root667
OG0001936	0	0	0	0	0	0	Root667
OG0001938	0	0	0	0	0	0	Root667
OG0001939	0.956390243271787	0	0.415539236720782	0	0	0	Root667
OG0001940	0	0	0	0	0	0	Root667
OG0001943	0	0	0	0	0	0	Root667
OG0001945	0	0	0	0	0	0	Root667
OG0001946	0	0	0	0	0	0	Root667
OG0001947	0	0	0	0	4.94436967665556	2.51268422167417	Root667
OG0001948	0	65.6779664159319	0	0	0	0	Root667
OG0001953	0	0	0	0	0	2.51268422167417	Root667
OG0001954	0	0	0	0	34.6105877365889	2633.29306431453	Root667
OG0001957	0	0	21.1925010727599	0	0	0	Root667
OG0001961	0	0	0	0	0	0	Root667
OG0001964	19.6059999870716	0	0	11.0346551388257	0	0	Root667
OG0001965	0	0	0	0	0	0	Root667
OG0001968	0	0	0	0	0	0	Root667
OG0001970	0	0	0	0	0	0	Root667
OG0001974	13.389463405805	0	0	0.250787616791492	0	0	Root667
OG0001978	0	0	0	0	0	0	Root667
OG0001981	0	0	0	0	0	0	Root667
OG0001983	0	0	0	0	0	0	Root667
OG0001988	0	0	0	0	0	0	Root667
OG0001991	58.339804839579	0	0	52.9161871430048	0	0	Root667
OG0001992	0	0	0	0	0	0	Root667
OG0001994	0	0	0	8.02520373732775	4.94436967665556	2.51268422167417	Root667
OG0001998	0	0	0	0	0	2.51268422167417	Root667
OG0002006	0	0	0	0	0	0	Root667
OG0002007	0	0	0	0	0	0	Root667
OG0002008	0	0	0	0	0	0	Root667
OG0002012	7.17292682453841	0	0	0	0	0	Root667
OG0002017	0	0	0	0	0	0	Root667
OG0002019	0	0	0	0	0	0	Root667
OG0002021	0	0	0	0	0	0	Root667
OG0002026	0	0	0	0	0	0	Root667
OG0002027	0	0	0	0	0	0	Root667
OG0002028	0	0	0	0	0	0	Root667
OG0002029	0	0	0	171.287942268589	14.8331090299667	1924.71611380241	Root667
OG0002030	0	0	0.415539236720782	1.25393808395746	0	0	Root667
OG0002032	0	0	0	0	0	0	Root667
OG0002033	1.91278048654357	0	0.415539236720782	0	0	0	Root667
OG0002042	0	0	0	0	0	0	Root667
OG0002043	0	0	0	0	0	0	Root667
OG0002044	0	0	0	0.501575233582984	0	0	Root667
OG0002046	0	0	0	0	0	0	Root667
OG0002049	0	1.87651332616948	0	0	0	0	Root667
OG0002050	0	0	0	0	0	0	Root667
OG0002057	0	0	0	0	0	0	Root667
OG0002059	0	0	0	0	0	0	Root667
OG0002061	40.1683902174151	0	0	0	0	20.1014737733934	Root667
OG0002065	3.82556097308715	0	0	7.27284088695327	0	0	Root667
OG0002067	0	88.1961263299657	0	0	0	0	Root667
OG0002069	0	0	0	4.26338948545537	0	2.51268422167417	Root667
OG0002070	0	0	0	0	0	0	Root667
OG0002082	0	0	0	0	0	0	Root667
OG0002083	0	0	0	0	0	0	Root667
OG0002089	0	0	0	0	0	0	Root667
OG0002091	0	0	0	0	0	0	Root667
OG0002095	0	0	0	0	0	2.51268422167417	Root667
OG0002097	0	0	14.9594125219482	0	0	0	Root667
OG0002104	0	0	0	0	0	0	Root667
OG0002105	0	0	0	0	0	0	Root667
OG0002107	0	0	0	0	0	0	Root667
OG0002108	0	0	0	0	0	0	Root667
OG0002110	0	50.6658598065761	0	0	0	0	Root667
OG0002114	0	0	0	0	0	0	Root667
OG0002123	0	0	0	0	0	0	Root667
OG0002124	0	0	0	0	0	5.02536844334834	Root667
OG0002128	0	0	0	0	0	0	Root667
OG0002130	0	0	0	0	0	0	Root667
OG0002135	0	0	0	0	0	0	Root667
OG0002144	0	0	0	0	0	2.51268422167417	Root667
OG0002145	0	0	0	0	0	0	Root667
OG0002147	0	0	36.9829920681496	0	0	2.51268422167417	Root667
OG0002149	0	0	0	0	0	0	Root667
OG0002150	0	0	0	0	0	0	Root667
OG0002162	0	0	0	0	0	0	Root667
OG0002163	0	0	0.415539236720782	0	0	0	Root667
OG0002165	0	0	0	0	0	0	Root667
OG0002172	0	0	0	0	0	2.51268422167417	Root667
OG0002177	0	0	12.8817163383442	0	0	0	Root667
OG0002180	0	0	0	0.250787616791492	0	2.51268422167417	Root667
OG0002182	0	0	0	0	0	0	Root667
OG0002185	0	0	0	0	9.88873935331112	0	Root667
OG0002191	0	3.75302665233897	0	0.250787616791492	0	0	Root667
OG0002195	0	0	0	0	0	0	Root667
OG0002202	0	0	0	0	0	0	Root667
OG0002209	0	0	0	0	0	0	Root667
OG0002212	134.372829179686	0	0	0	0	0	Root667
OG0002219	0	0	0	0	296.662180599334	0	Root667
OG0002220	0	0	0	0	0	0	Root667
OG0002221	0	0	0	0	0	0	Root667
OG0002222	0	0	0	0	0	0	Root667
OG0002223	0	0	0	7.27284088695327	0	0	Root667
OG0002225	0	0	0	0	0	0	Root667
OG0002230	0	0	0	0.250787616791492	0	0	Root667
OG0002234	0	0	0	0	0	0	Root667
OG0002242	0	0	0	0	0	0	Root667
OG0002251	31.0826829063331	1.87651332616948	0.415539236720782	0	0	0	Root667
OG0002256	0	0	0	0	0	0	Root667
OG0002258	0	0	0	0	0	0	Root667
OG0002261	0	0	0	0	0	0	Root667
OG0002265	0	0	0	0	0	0	Root667
OG0002280	0	0	0	0	0	0	Root667
OG0002283	0	0	0	0.250787616791492	0	2.51268422167417	Root667
OG0002286	0	0	0.415539236720782	0	0	0	Root667
OG0002287	0	0	0	0	0	0	Root667
OG0002288	0	0	0	0.250787616791492	0	0	Root667
OG0002293	0	0	0	0	0	0	Root667
OG0002298	0	0	0	2.25708855112343	0	0	Root667
OG0002309	0	0	0	0	0	0	Root667
OG0002313	0	0	0	0	0	0	Root667
OG0002315	0	0	29.0877465704547	0	4.94436967665556	0	Root667
OG0002319	0	0	0	0	0	0	Root667
OG0002320	0	0	0	0	0	0	Root667
OG0002323	0	0	0	0	0	0	Root667
OG0002324	0	0	0	0	0	0	Root667
OG0002333	0	0	0	0	0	0	Root667
OG0002337	0	0	0	0	0	0	Root667
OG0002338	27.2571219332459	0	0	0	0	0	Root667
OG0002342	0	0	0	0	0	0	Root667
OG0002344	0	133.232446158033	0	0	9.88873935331112	537.714423438273	Root667
OG0002345	0	0	0	0.501575233582984	79.1099148264889	2.51268422167417	Root667
OG0002354	173.584829153829	174.515739333762	179.928489500099	249.032103473952	24.7218483832778	4575.59796766866	Root667
OG0002358	0	0	0	0	0	7.53805266502251	Root667
OG0002359	0	0	0	0	0	0	Root667
OG0002360	0	0	0	0	0	7.53805266502251	Root667
OG0002363	0	0	0	0	0	0	Root667
OG0002365	64.0781462992097	0	0	0	0	0	Root667
OG0002372	0	0	0	0.501575233582984	0	0	Root667
OG0002374	0	0	0	0	19.7774787066222	0	Root667
OG0002376	0	0	0	7.52362850374476	0	0	Root667
OG0002390	0	0	0	0	0	0	Root667
OG0002392	0	0	0	0	0	0	Root667
OG0002397	13.8676585274409	0	0	0	0	0	Root667
OG0002403	0	0	0	0	0	0	Root667
OG0002406	0	0	0	0	0	0	Root667
OG0002407	0	0	0	0	0	0	Root667
OG0002422	0	0	0	0	0	0	Root667
OG0002423	0	0	0	0	0	0	Root667
OG0002424	0	0	0	0	0	0	Root667
OG0002425	0	0	0.415539236720782	0	0	0	Root667
OG0002427	0	0	0	0	0	0	Root667
OG0002428	0	0	0	0	0	0	Root667
OG0002433	0	0	0	0	0	0	Root667
OG0002438	0	0	0	0	0	2.51268422167417	Root667
OG0002439	0	0	0	0	4.94436967665556	0	Root667
OG0002440	0	0	0	0	0	0	Root667
OG0002443	0	0	0	0	0	0	Root667
OG0002444	0	0	0	0	0	0	Root667
OG0002452	0	0	0	0	0	0	Root667
OG0002454	0.478195121635894	0	0	0	0	0	Root667
OG0002461	47.8195121635894	88.1961263299657	837.311561992376	11.5362303724086	3505.55810074879	1027.68784666474	Root667
OG0002475	0	0	0	0	0	0	Root667
OG0002492	0	0	0	0	0	0	Root667
OG0002494	0	0	0	0	0	0	Root667
OG0002496	0	0	0	0.250787616791492	0	0	Root667
OG0002502	0	0	0	0	0	0	Root667
OG0002534	0	0	0	0	0	0	Root667
OG0002539	0	0	0	0.250787616791492	0	0	Root667
OG0002545	0	0	0	0	0	0	Root667
OG0002553	0	0	0	0	0	0	Root667
OG0002554	0	0	0	0	0	0	Root667
OG0002555	0	0	0	0	0	1829.2341133788	Root667
OG0002558	0	0	0	0	0	0	Root667
OG0002562	0	0	0	0	0	0	Root667
OG0002564	0	0	0	0	0	0	Root667
OG0002577	283.091512008449	236.440679097355	185.330499577469	332.293592248727	29.6662180599333	1299.05774260555	Root667
OG0002584	26.3007316899742	0	0	0	0	0	Root667
OG0002585	0	0	0	0	0	0	Root667
OG0002589	0	0	0	0	0	0	Root667
OG0002601	0	0	0	0	0	0	Root667
OG0002605	0	0	0	0	0	0	Root667
OG0002616	0	0	0	0	0	0	Root667
OG0002619	0	0	0	0	0	0	Root667
OG0002621	0	0	17.0371087055521	0	0	0	Root667
OG0002624	0	0	0	0	0	0	Root667
OG0002626	0	0	0	0	0	2703.64822252141	Root667
OG0002628	0	0	0	0	0	0	Root667
OG0002630	0	0	0	0	0	0	Root667
OG0002637	0.956390243271787	3.75302665233897	0	1.00315046716597	0	0	Root667
OG0002639	0	0	0	0	0	0	Root667
OG0002640	0	0	0	0	0	0	Root667
OG0002660	0	0	0	37.3673549019323	0	7.53805266502251	Root667
OG0002668	0	0	0	0	0	0	Root667
OG0002670	0	26.2711865663728	0	0	0	0	Root667
OG0002672	0	0	0	0	0	0	Root667
OG0002675	0	0	0	0	0	0	Root667
OG0002677	96.1172194488146	0	0	0	207.663526419533	0	Root667
OG0002679	0.478195121635894	0	0	1.00315046716597	0	0	Root667
OG0002682	0	0	0	0	0	0	Root667
OG0002684	0	0	0	0	0	0	Root667
OG0002693	0	0	0	0	0	0	Root667
OG0002694	0	0	20.7769618360391	0	9.88873935331112	0	Root667
OG0002697	0	0	0	0	0	0	Root667
OG0002723	0	0	0	0	0	0	Root667
OG0002731	0	0	0	0.752362850374476	0	0	Root667
OG0002737	0	0	0	0	0	0	Root667
OG0002742	0	0	20.3614225993183	0	24.7218483832778	0	Root667
OG0002743	0	0	0	0.250787616791492	0	0	Root667
OG0002748	0	0	0	0	0	0	Root667
OG0002751	0	0	0	0	0	0	Root667
OG0002755	0	0	0	0	0	0	Root667
OG0002757	0.956390243271787	0	0	0	0	0	Root667
OG0002766	0	0	0	0	0	0	Root667
OG0002781	0	0	0	0	0	0	Root667
OG0002789	0	0	0	0	0	0	Root667
OG0002800	26.77892681161	3.75302665233897	170.371087055521	212.918686655977	34.6105877365889	20.1014737733934	Root667
OG0002803	0	0	0	0	0	0	Root667
OG0002804	0	0	0.831078473441564	0	9.88873935331112	5.02536844334834	Root667
OG0002805	0	0	0	0	0	2.51268422167417	Root667
OG0002820	0	0	0	0	0	0	Root667
OG0002823	0	0	0	0	0	0	Root667
OG0002825	0	0	0	0	0	0	Root667
OG0002827	0	0	0	0	0	0	Root667
OG0002831	0	20.6416465878643	25.3478934399677	0	34.6105877365889	0	Root667
OG0002837	0	0	0	0	0	0	Root667
OG0002841	0	0	0	0	0	190.964000847237	Root667
OG0002843	0	0	0	0.501575233582984	0	0	Root667
OG0002852	0	0	0	0	0	0	Root667
OG0002855	0	0	0	0	0	0	Root667
OG0002867	0	0	0	0	0	0	Root667
OG0002888	0	0	0	0	0	0	Root667
OG0002896	0	131.355932831864	0	0	0	0	Root667
OG0002898	0	0	0	0	9.88873935331112	273.882580162485	Root667
OG0002900	0	0	0	0	0	0	Root667
OG0002907	0	0	0	0.250787616791492	0	2.51268422167417	Root667
OG0002909	0	0	0	0	0	0	Root667
OG0002926	11.9548780408973	0	0	0	4.94436967665556	949.794635792837	Root667
OG0002930	0	0	0	0	0	0	Root667
OG0002936	0	0	0	0	0	0	Root667
OG0002945	0	0	0	0	0	0	Root667
OG0002951	0	0	0	0	4.94436967665556	22.6141579950675	Root667
OG0002958	0.956390243271787	0	42.3850021455198	0	583.435621845356	5.02536844334834	Root667
OG0002968	0	0	0	0	0	0	Root667
OG0002970	0	0	0	0	0	0	Root667
OG0002973	0	0	0	0	0	0	Root667
OG0002977	0	0	0	0	0	0	Root667
OG0002978	0	0	0	0	0	0	Root667
OG0003004	0	0	0	0	0	0	Root667
OG0003057	65.5127316641174	0	30.3343642806171	0	880.097802444689	0	Root667
OG0003069	0	0	0	0	0	0	Root667
OG0003080	0	0	0	0	0	0	Root667
OG0003082	0	0	0	0.250787616791492	0	0	Root667
OG0003083	0	0	0	0	0	0	Root667
OG0003084	0	0	0	0	4.94436967665556	0	Root667
OG0003086	0	0	0	0	0	0	Root667
OG0003087	0.478195121635894	0	0	0	0	0	Root667
OG0003088	0	0	0	0	0	0	Root667
OG0003089	12.4330731625332	0	0	0	0	0	Root667
OG0003100	0	0	0	0	0	0	Root667
OG0003112	0	0	0	0	0	0	Root667
OG0003158	0	60.0484264374235	0	0	0	0	Root667
OG0003191	0	0	0	1.00315046716597	0	0	Root667
OG0003206	18.171414622164	0	0	3.2602390182894	0	0	Root667
OG0003212	0	0	7.89524549769486	0	0	2.51268422167417	Root667
OG0003218	0	0	0	0	0	0	Root667
OG0003219	0	0	0	0	0	0	Root667
OG0003220	0	0	0	0	0	0	Root667
OG0003221	0.478195121635894	0	0	0.752362850374476	0	0	Root667
OG0003222	0	0	0	0	0	0	Root667
OG0003231	0	0	0	0	0	0	Root667
OG0003240	63.121756055938	0	0	0	0	736.216476950532	Root667
OG0003253	0	0	0	0	0	0	Root667
OG0003259	0	0	0	0	0	0	Root667
OG0003264	0	0	0	0	0	0	Root667
OG0003270	0	0	0	0	0	0	Root667
OG0003276	0	0	0	0	0	0	Root667
OG0003288	0	0	0	0	0	0	Root667
OG0003292	0	0	0	0.501575233582984	9.88873935331112	0	Root667
OG0003298	0	7.50605330467793	0	0	0	0	Root667
OG0003300	0	0	0	0	0	0	Root667
OG0003301	0	0	8.31078473441564	0	0	0	Root667
OG0003305	0	1.87651332616948	0	0	0	0	Root667
OG0003310	0	0	0	0	0	0	Root667
OG0003317	0	0	0	0	0	477.410002118092	Root667
OG0003319	0	0	0	0	0	0	Root667
OG0003320	0	0	0	0	0	0	Root667
OG0003355	53.5578536232201	0	0.415539236720782	0	0	0	Root667
OG0003365	0	0	0	0	0	0	Root667
OG0003386	0	0	0	0	0	0	Root667
OG0003389	0	0	0	0	0	0	Root667
OG0003391	0	0	0	0	0	0	Root667
OG0003399	0	0	0	0	74.1655451498334	1087.99226798492	Root667
OG0003406	0	1.87651332616948	0	0	49.4436967665556	0	Root667
OG0003407	0	0	0	0	0	0	Root667
OG0003412	0	0	17.4526479422728	0.501575233582984	0	5.02536844334834	Root667
OG0003414	0	0	0	0	1582.19829652978	0	Root667
OG0003415	0.478195121635894	0	0	0	0	0	Root667
OG0003416	0	0	0	0	4.94436967665556	0	Root667
OG0003417	0	0	0	0	0	0	Root667
OG0003427	0	0	0	0	0	0	Root667
OG0003437	0	0	0	0	0	0	Root667
OG0003449	0	0	0	0	0	0	Root667
OG0003457	0	0	0	0	0	0	Root667
OG0003462	0	0	0	0	0	0	Root667
OG0003463	0	0	0	0	0	0	Root667
OG0003477	24.8661463250665	0	0	0	0	0	Root667
OG0003484	0	0	0	0	0	0	Root667
OG0003489	0	0	0	0	0	0	Root667
OG0003490	0	0	0	0	0	0	Root667
OG0003496	0	0	0	0	0	0	Root667
OG0003500	0	0	0.415539236720782	0.250787616791492	0	0	Root667
OG0003503	0	0	0	0	0	0	Root667
OG0003511	26.77892681161	1.87651332616948	0	0	2388.13055382463	0	Root667
OG0003517	53.5578536232201	0	0	0	746.599821174989	2.51268422167417	Root667
OG0003518	0.956390243271787	0	0.831078473441564	0	0	0	Root667
OG0003519	0	0	0	0	0	0	Root667
OG0003520	0	0	0	0	0	0	Root667
OG0003548	0	0	0	0	0	0	Root667
OG0003550	0	0	0	0	0	0	Root667
OG0003554	0	0	0	0	0	0	Root667
OG0003556	1.43458536490768	0	0	0	0	0	Root667
OG0003557	0	0	0	0	1018.54015339105	0	Root667
OG0003569	0	0	0	0	0	0	Root667
OG0003579	0	39.4067798495592	0	0	0	2.51268422167417	Root667
OG0003585	0	0	0	0.250787616791492	4.94436967665556	0	Root667
OG0003595	0	0	0	0	0	0	Root667
OG0003596	0	0	0	0	0	698.526213625419	Root667
OG0003610	0	0	0	0	0	0	Root667
OG0003612	0	0	0.415539236720782	0	0	0	Root667
OG0003625	0	0	0	0	0	0	Root667
OG0003626	0	0	0	0	0	0	Root667
OG0003627	0	0	0	1.00315046716597	0	0	Root667
OG0003632	0	0	0	0	0	0	Root667
OG0003633	0	0	0	0	0	0	Root667
OG0003635	0	0	0	0	4.94436967665556	0	Root667
OG0003637	0	0	0	0	0	0	Root667
OG0003641	0	0	0	0	0	0	Root667
OG0003646	0	0	0	0	0	0	Root667
OG0003654	0	0	0	0	0	2.51268422167417	Root667
OG0003707	0	0	0	0	0	0	Root667
OG0003711	0	0	0	0	0	0	Root667
OG0003714	0	0	0	0	0	0	Root667
OG0003734	0	0	0	0	0	0	Root667
OG0003737	0.478195121635894	0	0	0	0	0	Root667
OG0003741	0	0	0	0	0	0	Root667
OG0003748	0	0	0	0	0	0	Root667
OG0003749	0	0	0	14.2948941571151	0	0	Root667
OG0003752	0	0	0	0	0	0	Root667
OG0003753	0	0	0	0	0	0	Root667
OG0003754	0	0	0	0	0	0	Root667
OG0003756	15.7804390139845	0	0	0	0	0	Root667
OG0003762	0.478195121635894	1.87651332616948	0	0	0	0	Root667
OG0003766	0	0	0	0	0	0	Root667
OG0003773	0	0	0	0	0	0	Root667
OG0003777	0	0	0	0	0	0	Root667
OG0003801	0	0	0	0	0	0	Root667
OG0003804	0	0	0	0	0	0	Root667
OG0003823	0	0	0	0	0	0	Root667
OG0003824	0	0	0	0	0	0	Root667
OG0003834	0	0	0	0	0	0	Root667
OG0003838	0	84.4430996776268	0	0	0	0	Root667
OG0003843	0	0	0	0	0	0	Root667
OG0003844	0	7.50605330467793	0	0	4.94436967665556	1354.33679548238	Root667
OG0003848	26.3007316899742	0	0	0.250787616791492	0	2.51268422167417	Root667
OG0003849	0	0	0	6.77126565337029	0	0	Root667
OG0003855	0	0	0	0	0	0	Root667
OG0003857	0	0	0	0	0	0	Root667
OG0003859	0	0	0	0	0	0	Root667
OG0003860	0	0	11.6350986281819	0.250787616791492	0	0	Root667
OG0003867	0	0	0	0.501575233582984	0	0	Root667
OG0003869	0	0	0	0	0	0	Root667
OG0003875	0	3.75302665233897	47.3714729861691	0	0	0	Root667
OG0003876	0	0	0	0	0	0	Root667
OG0003877	0.956390243271787	0	0	0	0	0	Root667
OG0003878	0.478195121635894	0	0	1.00315046716597	0	0	Root667
OG0003879	1.91278048654357	1.87651332616948	0	0.250787616791492	0	2273.97922061512	Root667
OG0003883	0	0	0	0	0	0	Root667
OG0003885	0	0	0	0	771.321669558267	0	Root667
OG0003940	0	0	0	0	0	0	Root667
OG0003942	0	0	0	0	0	0	Root667
OG0003958	0.478195121635894	0	0	0	0	2.51268422167417	Root667
OG0003959	0	0	0	0	0	0	Root667
OG0003966	0	0	0	0	0	0	Root667
OG0003971	0	0	0.415539236720782	0	0	0	Root667
OG0003973	0	0	138.790105064741	0	14.8331090299667	10.0507368866967	Root667
OG0003980	0.478195121635894	0	0	0	0	0	Root667
OG0003982	0	0	0	0	0	0	Root667
OG0003985	0	0	0	0	0	0	Root667
OG0003987	0	1.87651332616948	0	0	0	2.51268422167417	Root667
OG0004002	0	0	0	0	0	0	Root667
OG0004004	0	0	0	0	0	0	Root667
OG0004005	0	0	0	0	0	0	Root667
OG0004006	0	0	0	0	0	0	Root667
OG0004007	0	0	6.23308855081173	0	0	0	Root667
OG0004008	0.478195121635894	0	0	0	0	0	Root667
OG0004012	0	82.5665863514573	0	0	0	0	Root667
OG0004024	0	0	0	0	0	0	Root667
OG0004064	0	0	0	0	0	0	Root667
OG0004097	0	0	0	0	0	0	Root667
OG0004111	0	0	0	0	0	0	Root667
OG0004114	61.2089755693944	273.970945620745	11.2195593914611	0	484.548228312245	10.0507368866967	Root667
OG0004115	0	0	0	0	0	0	Root667
OG0004124	0	0	0	0	0	0	Root667
OG0004131	0	0	0	0	0	0	Root667
OG0004133	0	0	0	0	0	0	Root667
OG0004139	0	0	0	0	4.94436967665556	0	Root667
OG0004149	0	0	0	0	0	0	Root667
OG0004150	0	0	0	0	0	0	Root667
OG0004151	0	0	0	0	0	0	Root667
OG0004152	0	0	0	0.250787616791492	0	0	Root667
OG0004153	0	0	0	0	0	0	Root667
OG0004155	0	0	0	0	0	0	Root667
OG0004156	0	0	23.2701972563638	0.250787616791492	0	0	Root667
OG0004163	0	0	0	0	0	0	Root667
OG0004165	0	0	0	0	0	0	Root667
OG0004174	0	0	22.854658019643	0	0	0	Root667
OG0004206	0	0	0	0	0	0	Root667
OG0004223	0	0	0	0	0	0	Root667
OG0004242	0	0	0	0	0	0	Root667
OG0004247	0	0	16.2060302321105	0	0	0	Root667
OG0004255	0	0	0	0	0	0	Root667
OG0004265	0	0	0	0	0	0	Root667
OG0004271	0	0	0	0	0	0	Root667
OG0004274	0	0	0	0	0	0	Root667
OG0004282	0	0	0	0	0	0	Root667
OG0004289	0	0	0	0	0	0	Root667
OG0004291	41.6029755823227	0	0	0	0	0	Root667
OG0004305	0	0	0	0	0	0	Root667
OG0004306	0	0	0	0	0	5.02536844334834	Root667
OG0004307	0	0	0	0	0	0	Root667
OG0004308	1.91278048654357	0	0	0.250787616791492	0	0	Root667
OG0004310	0	0	0	0	0	0	Root667
OG0004311	0	0	0	0	0	0	Root667
OG0004312	0	0	0	0	0	0	Root667
OG0004313	0.956390243271787	0	0	0	0	0	Root667
OG0004314	0.478195121635894	0	0	0	0	0	Root667
OG0004315	0	0	0	0	0	0	Root667
OG0004322	0.478195121635894	0	0	0.752362850374476	4.94436967665556	5.02536844334834	Root667
OG0004334	0	0	0	0	0	0	Root667
OG0004356	0	0	0	0	0	0	Root667
OG0004383	0.956390243271787	0	0	0	4.94436967665556	0	Root667
OG0004384	0	0	0	0	0	0	Root667
OG0004386	0	0	0	0	0	0	Root667
OG0004390	0	0	0	0	0	0	Root667
OG0004391	0	0	0	0	0	0	Root667
OG0004443	0	0	0	0	0	0	Root667
OG0004445	0	0	0	0	0	0	Root667
OG0004446	0	0	0	0	0	0	Root667
OG0004448	0	0	0	0	1137.20502563078	0	Root667
OG0004463	0	0	0	0	0	0	Root667
OG0004464	0	0	0	0	0	0	Root667
OG0004465	0	0	0	0	0	0	Root667
OG0004466	0	0	0	0	351.050247042545	0	Root667
OG0004467	0	0	0	0	0	0	Root667
OG0004468	0	0	0	0	0	0	Root667
OG0004470	0	0	0	12.0378056059916	0	0	Root667
OG0004471	0	0	0	0	0	0	Root667
OG0004472	0	0	0	0	0	0	Root667
OG0004475	0	0	0	0	0	0	Root667
OG0004476	0.478195121635894	0	0	0	4.94436967665556	0	Root667
OG0004477	0	0	0	0	0	0	Root667
OG0004478	0	0	0	0	0	0	Root667
OG0004481	0	0	0	0	0	0	Root667
OG0004482	0	0	0	0	0	0	Root667
OG0004484	0	0	0	0	0	0	Root667
OG0004486	0	0	0	0	0	0	Root667
OG0004500	0	0	0	0	0	0	Root667
OG0004507	0.478195121635894	0	0	0	0	0	Root667
OG0004536	0	0	0	0	0	0	Root667
OG0004539	0	0	0	0	0	0	Root667
OG0004579	21.0405853519793	0	0	0	0	0	Root667
OG0004596	0	0	0	0	0	0	Root667
OG0004609	0	0	0	0.250787616791492	0	0	Root667
OG0004610	43.5157560688663	0	0	0	0	0	Root667
OG0004648	0	0	0	0	0	0	Root667
OG0004651	0	0	0	0	0	0	Root667
OG0004653	0	0	0	0	4.94436967665556	2.51268422167417	Root667
OG0004655	0	0	0	0	0	0	Root667
OG0004656	0	0	0	0	4.94436967665556	2.51268422167417	Root667
OG0004658	69.8164877588405	95.7021796346437	0	0	1087.76132886422	0	Root667
OG0004659	0	0	0	0	0	0	Root667
OG0004662	0	0	0	0	0	0	Root667
OG0004663	0	0	0	0	4.94436967665556	959.845372679533	Root667
OG0004664	0	0	0	0	0	0	Root667
OG0004665	0	0	0	0	0	0	Root667
OG0004671	0	0	0	0.501575233582984	0	0	Root667
OG0004672	0	0	0	0	4.94436967665556	0	Root667
OG0004681	0	0	0	0	0	0	Root667
OG0004684	0	1.87651332616948	0	0	0	0	Root667
OG0004686	0	0	0	0	0	0	Root667
OG0004693	0	0	0	0	0	0	Root667
OG0004697	0	0	0	0	0	0	Root667
OG0004751	16.2586341356204	0	0	0	0	0	Root667
OG0004762	0	67.5544797421014	0	0	0	2.51268422167417	Root667
OG0004772	0	0	0	0	0	0	Root667
OG0004779	0	0	0	0	0	0	Root667
OG0004784	0	0	0	0	0	0	Root667
OG0004801	0	0	0	0	0	0	Root667
OG0004802	0	0	0	0.250787616791492	0	0	Root667
OG0004803	0	0	0	0	0	0	Root667
OG0004833	0	0	0	0	0	0	Root667
OG0004838	0	0	0	0	0	0	Root667
OG0004841	0	0	0	0	0	7.53805266502251	Root667
OG0004849	0	0	0	0	0	0	Root667
OG0004851	0	0	0	0	0	0	Root667
OG0004852	0	0	0	0	0	0	Root667
OG0004854	0	0	0	0	0	0	Root667
OG0004856	0	0	0	0	0	0	Root667
OG0004860	0	0	0	0	0	0	Root667
OG0004861	0	0	0	0	0	0	Root667
OG0004869	2603.77243730744	587.348671091048	54.8511792471432	3249.20436315057	0	1635.75742830989	Root667
OG0004870	0	0	0	0	0	2.51268422167417	Root667
OG0004871	0	0	0	0	0	0	Root667
OG0004880	0	0	0	0	0	0	Root667
OG0004882	0	0	0	0	0	0	Root667
OG0004946	0	0	0	0	0	0	Root667
OG0004949	0	0	0	0	0	0	Root667
OG0004957	0	0	0.415539236720782	0	0	0	Root667
OG0004998	0	0	0	0	0	0	Root667
OG0004999	0	1.87651332616948	0	0	9.88873935331112	0	Root667
OG0005003	0	0	0	0	0	0	Root667
OG0005010	0	0	70.2261310058121	0	0	0	Root667
OG0005061	0	0	0	0	0	0	Root667
OG0005064	0	0	0	0	0	0	Root667
OG0005065	0	0	0	0	0	0	Root667
OG0005066	0	0	0	0.250787616791492	0	0	Root667
OG0005067	0	0	0	0	0	0	Root667
OG0005068	0	0	0	0	0	0	Root667
OG0005070	0	0	0	0	0	0	Root667
OG0005071	0	0	0.831078473441564	0	1231.14804948723	0	Root667
OG0005072	0	0	0	0	0	0	Root667
OG0005075	0	0	0	0	0	0	Root667
OG0005076	0	0	0	0	0	0	Root667
OG0005077	0	0	0	0	0	0	Root667
OG0005078	0	0	0	0	0	0	Root667
OG0005079	0	0	0	0	0	0	Root667
OG0005081	0	0	0	0	0	0	Root667
OG0005082	0	0	0	0.250787616791492	0	0	Root667
OG0005099	0	0	22.0235795462014	0	0	0	Root667
OG0005104	0	0	0	0	0	0	Root667
OG0005105	0	0	0	0.250787616791492	0	0	Root667
OG0005107	0	0	0	0	0	0	Root667
OG0005109	0	0	0	0	0	0	Root667
OG0005117	0	0	0	0	0	0	Root667
OG0005118	0	0	0	0	0	0	Root667
OG0005119	0	0	0	0	0	0	Root667
OG0005122	0	80.6900730252878	0	0	0	0	Root667
OG0005126	0.956390243271787	0	0.415539236720782	0	0	5.02536844334834	Root667
OG0005131	0	0	0	0	0	0	Root667
OG0005133	0	0	0	0	0	0	Root667
OG0005183	0	0	0	0	0	0	Root667
OG0005192	11.9548780408973	0	8.31078473441564	10.0315046716597	4.94436967665556	0	Root667
OG0005215	0	0	0	0	0	0	Root667
OG0005237	0	50.6658598065761	0	0	0	0	Root667
OG0005256	0	0	0	0	0	0	Root667
OG0005278	0	0	9.97294168129877	0	0	0	Root667
OG0005279	0	0	0	0	0	0	Root667
OG0005294	0	0	0	0	0	0	Root667
OG0005295	0	0	0	0	0	32.6648948817642	Root667
OG0005301	0	0	0	0	0	0	Root667
OG0005310	0	0	0	0	0	0	Root667
OG0005311	0	0	0	0	0	0	Root667
OG0005312	0	0	0	0	0	0	Root667
OG0005314	0	0	0	0	0	0	Root667
OG0005319	0	0	0	0	0	0	Root667
OG0005320	0	0	0	0	0	0	Root667
OG0005327	0	0	0	0	0	0	Root667
OG0005391	238.619365696311	0	33.6586781743833	0	0	0	Root667
OG0005405	0	0	0	0	0	0	Root667
OG0005414	0	0	0	0	0	0	Root667
OG0005428	0	0	0	0	0	0	Root667
OG0005432	0	0	0	12.2885932227831	0	0	Root667
OG0005444	0	0	0	0	0	0	Root667
OG0005460	0	0	0	0.501575233582984	0	0	Root667
OG0005510	0	0	0	0.250787616791492	0	0	Root667
OG0005516	0	3.75302665233897	0	0	0	0	Root667
OG0005522	0	0	0	0	0	0	Root667
OG0005523	0	0	0.415539236720782	0	0	0	Root667
OG0005524	46.3849267986817	0	197.381137442371	5.51732756941283	0	2.51268422167417	Root667
OG0005534	0	0	0	0	0	0	Root667
OG0005540	0	0	0	0	0	0	Root667
OG0005546	0	0	19.5303441258768	0	0	0	Root667
OG0005548	0	0	0	0	0	0	Root667
OG0005567	0	0	0	0	0	2.51268422167417	Root667
OG0005569	0	0	0	0	0	0	Root667
OG0005573	0	0	0	0	0	0	Root667
OG0005574	0	0	0	0	0	0	Root667
OG0005581	0	0	0	0	0	0	Root667
OG0005582	0	0	0	0	0	0	Root667
OG0005584	0	0	0	0	0	0	Root667
OG0005592	0	0	0	0	0	2.51268422167417	Root667
OG0005593	0	0	0	0.250787616791492	0	0	Root667
OG0005611	0	0	0	0	0	0	Root667
OG0005673	21.0405853519793	0	59.006571614351	0	0	0	Root667
OG0005676	0	0	0	0	0	0	Root667
OG0005689	0	0	0	0	0	0	Root667
OG0005696	0	0	0	0	0	0	Root667
OG0005698	0	0	19.114804889156	0	0	0	Root667
OG0005700	0	0	0	0	0	0	Root667
OG0005705	0	185.774819290779	106.793583837241	0	0	0	Root667
OG0005730	0	0	0	0	0	0	Root667
OG0005741	0	0	0	0	0	0	Root667
OG0005742	0	0	0	0	0	0	Root667
OG0005750	0	0	0	0	0	2.51268422167417	Root667
OG0005802	0	0	0	0	0	0	Root667
OG0005822	0	0	0	0	0	0	Root667
OG0005823	0	0	0	0	959.207717271178	0	Root667
OG0005824	0	0	0	0	0	0	Root667
OG0005828	0	0	0.415539236720782	0.501575233582984	0	2.51268422167417	Root667
OG0005835	0	0	40.3073059619159	0	0	0	Root667
OG0005840	0	0	0.831078473441564	0	0	0	Root667
OG0005859	0	48.7893464804066	0	180.817871706666	0	0	Root667
OG0005872	11.4766829192614	0	0	0	4.94436967665556	2.51268422167417	Root667
OG0005876	1.43458536490768	0	0	0.250787616791492	865.264693414723	0	Root667
OG0005878	0	0	0	0.250787616791492	0	0	Root667
OG0005887	0	0	0	0	0	2.51268422167417	Root667
OG0005889	0	0	0	0	0	0	Root667
OG0005893	0	0	0	0	0	0	Root667
OG0005897	0	0	0	0	0	0	Root667
OG0005898	0	0	0	0	0	0	Root667
OG0005902	0	0	0	0	0	0	Root667
OG0005903	0	0	0	0	0	0	Root667
OG0005904	0	0	0	0	0	0	Root667
OG0005906	0	0	0	0	0	0	Root667
OG0005907	0	0	0	0.250787616791492	0	0	Root667
OG0005922	0	0	0	0	0	0	Root667
OG0005923	0	0	0	0.250787616791492	0	0	Root667
OG0005996	0	0	0	0	0	0	Root667
OG0006004	0	0	0	0	0	0	Root667
OG0006033	0	0	0	0	0	0	Root667
OG0006040	0	0	0	0	4.94436967665556	0	Root667
OG0006045	0	0	0	0	0	0	Root667
OG0006059	0	0	0	0	0	0	Root667
OG0006068	0	30.0242132187117	0	0	0	0	Root667
OG0006071	0	0	0	0	0	2.51268422167417	Root667
OG0006085	0	0	0	0	0	0	Root667
OG0006137	0	0	0	0	0	0	Root667
OG0006138	0	0	0	0	0	0	Root667
OG0006147	0	0	15.7904909953897	0	0	0	Root667
OG0006154	0	0	0	0	0	0	Root667
OG0006155	0	0	0	0	0	0	Root667
OG0006156	0	0	35.7363743579873	0.250787616791492	0	0	Root667
OG0006157	0	0	0	0	0	0	Root667
OG0006163	0	0	0.415539236720782	0	0	0	Root667
OG0006165	0	0	0	0	0	0	Root667
OG0006174	0	0	0	0	0	0	Root667
OG0006180	0	0	0	0	0	5.02536844334834	Root667
OG0006184	0	0	0	0	0	0	Root667
OG0006185	0	0	0	0	0	0	Root667
OG0006186	0	0	0	0	0	0	Root667
OG0006197	0	0	0	0	0	2.51268422167417	Root667
OG0006217	0	0	0	0	0	0	Root667
OG0006218	0	0	0	0	0	0	Root667
OG0006229	0	0	0	0	0	0	Root667
OG0006231	17.6932195005281	0	0	0	0	5.02536844334834	Root667
OG0006232	0	0	0	0	0	0	Root667
OG0006235	20.0841951087075	46.9128331542371	0	25.3295492959407	0	0	Root667
OG0006236	0	0	0	0	0	0	Root667
OG0006247	0	0	0	0	0	0	Root667
OG0006261	0	0	0	0	0	0	Root667
OG0006267	0	0	0	0	0	0	Root667
OG0006273	0	0	0	0.250787616791492	0	0	Root667
OG0006274	0	0	0	0	0	0	Root667
OG0006277	0	0	0	0	0	2.51268422167417	Root667
OG0006278	1.43458536490768	1.87651332616948	0	1.00315046716597	0	0	Root667
OG0006282	0	0	0	0	0	0	Root667
OG0006283	0	0	0	0	0	0	Root667
OG0006334	0	0	0	0	0	0	Root667
OG0006354	0	178.268765986101	0	54.1701252269623	820.765366324823	0	Root667
OG0006366	0	0	0	0	0	0	Root667
OG0006389	0	0	0	0.250787616791492	0	0	Root667
OG0006396	0	0	0	0	0	0	Root667
OG0006405	0	0	0	0	0	0	Root667
OG0006411	37.7774146092356	0	0	0	0	0	Root667
OG0006441	0	0	0	0.250787616791492	0	0	Root667
OG0006451	0	0	0	0	0	0	Root667
OG0006513	0	0	5.40201007737017	0	0	0	Root667
OG0006524	0	0	0	0	0	0	Root667
OG0006528	0	0	0	0	0	0	Root667
OG0006529	0	0	0	0	0	0	Root667
OG0006534	0	0	0	0	0	0	Root667
OG0006535	0.478195121635894	0	0.415539236720782	0	0	0	Root667
OG0006546	0	0	0	0	0	0	Root667
OG0006548	0	0	0	0	0	0	Root667
OG0006556	0	1.87651332616948	0	0	0	0	Root667
OG0006567	0	0	0	0	0	0	Root667
OG0006568	0	0	0	0	0	0	Root667
OG0006571	0	0	0	0	0	0	Root667
OG0006573	0	0	0	0	0	0	Root667
OG0006594	0	0	0	0	0	0	Root667
OG0006595	0.478195121635894	0	0.415539236720782	0	4.94436967665556	5.02536844334834	Root667
OG0006607	0	0	0	2.25708855112343	0	2.51268422167417	Root667
OG0006616	0	0	0	0	0	0	Root667
OG0006618	0	0	1.66215694688313	0	0	0	Root667
OG0006622	40.1683902174151	1.87651332616948	0	0	0	0	Root667
OG0006625	0	0	0	0	0	0	Root667
OG0006644	0	0	0	0	0	0	Root667
OG0006658	0	0	0	0	0	0	Root667
OG0006669	0	0	0	0	0	0	Root667
OG0006676	0.956390243271787	0	0	0	0	0	Root667
OG0006677	0	0	0	0	0	0	Root667
OG0006678	0	0	0	0	0	0	Root667
OG0006679	0	0	0	0	0	0	Root667
OG0006680	0	0	0	0	0	5.02536844334834	Root667
OG0006684	0	0	19.114804889156	0	0	0	Root667
OG0006685	0	0	0	0	0	0	Root667
OG0006686	0	0	0	0	0	0	Root667
OG0006693	0	0	27.0100503868508	0	0	0	Root667
OG0006694	0	0	0	0	0	0	Root667
OG0006695	0	0	0	0	0	0	Root667
OG0006697	22.9533658385229	0	0	0	0	0	Root667
OG0006707	0	0	0	0	0	0	Root667
OG0006754	0	1.87651332616948	15.3749517586689	0	9.88873935331112	0	Root667
OG0006772	0	0	0	0	0	0	Root667
OG0006775	0	0	0	0	0	0	Root667
OG0006790	14.3458536490768	0	0	0	0	0	Root667
OG0006842	0	0	0	0	0	0	Root667
OG0006844	0	1.87651332616948	0	0	0	0	Root667
OG0006861	0	0	0	0	0	0	Root667
OG0006866	0.478195121635894	0	0	0	0	0	Root667
OG0006953	0.478195121635894	0	0	3.00945140149791	0	0	Root667
OG0006957	0	0	0	0	0	2.51268422167417	Root667
OG0006994	42.0811707039586	0	46.5403945127276	23.5740359784003	4.94436967665556	0	Root667
OG0006999	0	0	0	0	0	0	Root667
OG0007100	3.82556097308715	0	0	3.2602390182894	0	0	Root667
OG0007102	0	0	0	0	0	0	Root667
OG0007105	0	0	0	8.52677897091073	0	0	Root667
OG0007111	0	0	0	0	0	0	Root667
OG0007118	0	0	0	0	0	0	Root667
OG0007122	0	33.7772398710507	0	0	9.88873935331112	0	Root667
OG0007171	0	0	0	0	0	236.192316837372	Root667
OG0007178	0	0	0	0	0	2.51268422167417	Root667
OG0007207	0	0	0	0	0	0	Root667
OG0007218	0.478195121635894	0	0	0.501575233582984	0	0	Root667
OG0007225	0	0	0	0	0	0	Root667
OG0007236	0	0	0	0	0	0	Root667
OG0007238	0	0	0	0	0	0	Root667
OG0007239	0	0	0	7.77441612053626	4.94436967665556	0	Root667
OG0007240	0	0	0	0	0	0	Root667
OG0007241	0.478195121635894	0	0	0	825.709736001478	0	Root667
OG0007246	0	0	0	0	0	0	Root667
OG0007248	0	0	10.8040201547403	0	0	0	Root667
OG0007249	0	48.7893464804066	0	0	0	0	Root667
OG0007250	0	0	0	0	0	0	Root667
OG0007254	59.2961950828508	1.87651332616948	73.9659841362992	161.005649980138	59.3324361198667	507.562212778182	Root667
OG0007255	0	1.87651332616948	55.6822577205848	0	0	0	Root667
OG0007256	0	0	0	14.0441065403236	0	0	Root667
OG0007257	0	0	0.415539236720782	0	0	374.389949029451	Root667
OG0007258	0	0	0	0	0	0	Root667
OG0007259	0	0	0	0.250787616791492	0	0	Root667
OG0007260	0	0	0	0	568.602512815389	0	Root667
OG0007261	0	0	0	0	0	0	Root667
OG0007262	0	0	0	0	9.88873935331112	0	Root667
OG0007264	0	50.6658598065761	3.73985313048704	0	4.94436967665556	0	Root667
OG0007265	0	1.87651332616948	0	0	0	0	Root667
OG0007266	0	0	0	0	0	0	Root667
OG0007267	0	0	0	0	0	0	Root667
OG0007268	0	0	0	0	0	0	Root667
[truncated: 780 more rows]
