# Supplementary material for: Genome-resolved metatranscriptomics reveals conserved root colonization determinants in a synthetic microbiota
Source: Nat Commun. 2023 Dec 13;14:8274. doi: 10.1038/s41467-023-43688-z (PMC10719396; doi:10.1038/s41467-023-43688-z)
Supplement: Supplementary file 11 — Source Data [file 41467_2023_43688_MOESM11_ESM.zip › Source Data/Main_figures/figure3/figures_b-c/Root61_normcounts_MvsR.csv]

	NumReads_A.sf	NumReads_B.sf	NumReads_Bpre.sf	NumReads_C.sf	NumReads_D.sf	NumReads_E.sf	Strain
OG0000000	5166.41081800472	4270.32769581777	4008.5239479411	4318.80632490853	10572.8916884517	5412.48806331691	Root61
OG0000001	1395.19886883519	1102.61421306932	824.933059460189	1400.05003307203	1893.37244775465	1185.09893856642	Root61
OG0000002	1201.403938863	868.945233096883	740.092215601578	709.601601680483	3586.78476901375	1201.18625447456	Root61
OG0000004	1384.60557684314	1275.24755530553	544.052207462262	983.351791663868	2055.84005053227	298.509084073291	Root61
OG0000005	1933.58735596052	1674.32672511935	658.134313039133	1547.20243895047	1031.04440224263	1083.21260448152	Root61
OG0000006	782.65733776552	877.251858350927	1983.0517630059	978.680286715346	4936.51562285865	7721.91163590788	Root61
OG0000007	1256.23980329243	831.023683024077	1220.71971454818	805.367453125182	1787.14363055389	600.593127237279	Root61
OG0000008	486.668296811203	289.287253412553	215.396899699291	227.502290993018	18.7462618589569	8.93739772674523	Root61
OG0000009	2418.38624830253	2190.782121349	2300.5871543408	2297.44613368309	6804.89305480135	2969.00352482476	Root61
OG0000010	1666.8856516901	1427.65607083623	846.761043559735	1372.02100338089	1687.16356730612	520.156547696572	Root61
OG0000011	2000.88591685118	2307.07487490561	596.768848306447	1677.53742701423	1124.77571153741	2132.46309760141	Root61
OG0000012	1175.2322762944	1624.12581597535	540.7574174095	1539.72803103283	1524.69596452849	1526.50753172808	Root61
OG0000013	1368.40407144354	1099.72495211139	495.454054184028	988.02329661239	1580.93475010537	1755.30491353276	Root61
OG0000014	1837.62459320901	1551.89429202714	2394.9005196011	1120.22688665556	3974.20751409886	2019.85188624442	Root61
OG0000015	858.056651355988	1023.52069434604	723.206416581174	943.176849106579	3486.80470576598	3176.35115208525	Root61
OG0000016	537.142217479202	401.246115532268	406.494722759464	526.945758193275	31.2437697649282	1312.0099862862	Root61
OG0000018	4875.4068556349	3655.63742701856	10704.3610326659	3725.9923469411	18771.2568747688	7217.84240411944	Root61
OG0000019	999.508256190999	1154.25975269229	763.979443484099	1242.15316581198	1999.6012649554	3367.6114634376	Root61
OG0000020	4904.07105749573	4462.46354951999	12329.9280749472	4005.34834286271	22776.7081586326	16058.7162354158	Root61
OG0000021	1296.74356679144	1450.77015849966	1183.65332645461	1125.36554209894	924.815585041874	1556.89468399902	Root61
OG0000022	813.814078918606	942.621387524051	423.380521779868	864.695565971411	2699.46170768979	883.014895402428	Root61
OG0000023	1876.25895223884	2099.40924355452	1151.52912344018	1929.33154373956	7136.07701430959	3737.61972932485	Root61
OG0000024	741.530439443447	292.898829609964	700.966583725034	328.873948375945	2836.93429465548	100.098854539547	Root61
OG0000025	2331.77050789696	1291.49964819387	703.437676264605	1631.28952802386	1474.70593290461	659.579952233798	Root61
OG0000026	1698.04239284319	1406.70892889126	469.919431275125	1612.60350822977	156.218848824641	1619.45646808623	Root61
OG0000027	2590.37145946757	1517.58431815175	1224.83820211413	1759.75591410821	4230.40642617127	2482.80908848982	Root61
OG0000028	685.448305367892	389.327914080815	953.018022761297	383.063405778799	3424.31716623613	2035.93920215256	Root61
OG0000030	57.3284037216782	28.1702943397992	10.7080676714752	0.467150494852194	0	0	Root61
OG0000031	2078.7777697339	2155.38867461438	1212.89458817287	2076.95110011285	3949.21249828692	57.1993454511694	Root61
OG0000032	312.813681176983	423.637887956211	113.258408063681	428.844154274314	37.4925237179138	17.8747954534905	Root61
OG0000033	351.44804020681	581.102610163294	212.102109646529	632.988920524723	49.9900316238851	17.8747954534905	Root61
OG0000034	3887.73816108207	2948.49080756565	4298.87732134072	3074.31740662229	7560.99228311262	6606.52439961007	Root61
OG0000035	1064.31427778942	897.476685056424	436.559681990914	1032.8697441182	3511.79972157793	364.645827251205	Root61
OG0000037	1449.41159844156	1197.59866706121	446.444052149199	914.680668920596	5092.73447168329	1278.04787492457	Root61
OG0000038	1320.42269006778	1137.6465021842	1812.95822653208	1064.1688272733	956.059354806802	566.631015875647	Root61
OG0000039	995.146312429567	660.196128886577	203.45328575803	725.951869000309	2761.94924721965	722.141736321014	Root61
OG0000040	1198.28826474769	1140.17460552239	877.23785154778	1357.53933804048	124.975079059713	1598.00671354205	Root61
OG0000041	402.545095697871	555.460419161682	656.486918012752	437.252863181653	2318.28771655767	3281.81244526085	Root61
OG0000042	128.988908373776	179.856494631026	105.845130444967	294.304811756882	12.4975079059713	722.141736321014	Root61
OG0000043	343.970422330069	421.832099857506	209.631017106958	654.477843287924	1487.20344081058	10.7248772720943	Root61
OG0000044	169.492671872788	208.387946590566	142.49966978194	135.940794001988	12.4975079059713	888.377334038475	Root61
OG0000046	1343.47867852107	1057.83066822143	416.379092917749	1456.57524294914	737.352966452305	1319.1599044676	Root61
OG0000047	1375.25855449722	1336.28319304176	295.29555847876	726.886169990014	4380.37652104293	600.593127237279	Root61
OG0000048	1796.49769488694	1491.94212715014	298.178499774926	1798.9965556758	174.965110683598	902.677170401268	Root61
OG0000049	228.067345240589	275.924421482136	559.702460212879	231.706645446688	1143.52197339637	1222.63600901875	Root61
OG0000051	637.466923992139	670.308542239325	847.17289231633	498.916728502143	1874.62618589569	747.166449955901	Root61
OG0000052	158.276245057677	137.601053121327	466.212792465769	209.750572188635	431.164022756009	3.57495909069809	Root61
OG0000053	1038.14261522083	1153.89859507254	2205.45009156731	782.009928382573	7167.32078407452	5146.1536110599	Root61
OG0000054	2127.38228593271	2331.99475066774	2030.82621877094	2325.00801287937	8179.61892445819	3542.78445888181	Root61
OG0000055	214.981513956293	178.411864152062	166.386897664462	197.137508827626	1437.2134091867	8.93739772674523	Root61
OG0000056	266.701704270416	620.829948334806	446.444052149199	397.545071119217	2037.09378867332	7.14991818139618	Root61
OG0000057	329.63832139965	263.2839047912	211.690260889934	157.429716765189	31.2437697649282	1013.50090221291	Root61
OG0000058	3115.05098048554	2097.24229783608	2707.08187710026	2128.3376545466	10010.503832683	4184.48961566211	Root61
OG0000059	535.272813010017	406.663479828384	427.087160589224	300.377768189961	2037.09378867332	464.744681790752	Root61
OG0000061	2460.75941627073	1399.12461887669	336.892282894875	1451.90373800062	118.726325106727	1027.8007385757	Root61
OG0000062	63.5597519522954	24.5587181423891	0	0	0	0	Root61
OG0000063	0	24.9198757621301	0	0	0	0	Root61
OG0000064	72.9067742982212	219.583832802537	125.613870761537	225.166538518757	18.7462618589569	3.57495909069809	Root61
OG0000065	363.287601844983	473.838797100212	364.486149586754	259.268524642968	74.9850474358276	588.080770419836	Root61
OG0000066	317.798759761477	366.21382641739	399.493293897346	433.982809717688	2424.51653375843	319.958838617479	Root61
OG0000067	274.802456970218	334.793113499921	525.519013415478	421.369746356679	993.551878524716	1104.66235902571	Root61
OG0000068	456.134690481179	550.404212485308	131.791602110465	553.57333639985	668.616672969463	961.663995397786	Root61
OG0000069	433.701836850957	530.540543399552	203.45328575803	429.311304769166	68.736293482842	495.131834061685	Root61
OG0000070	925.355212246654	624.441524532216	285.411188320475	492.843772069065	1449.71091709267	35.7495909069809	Root61
OG0000071	777.049124357965	895.670896957719	1557.20014868646	789.017185805355	7261.05209336931	1783.90458625835	Root61
OG0000072	213.112109487108	269.062426707057	331.126400302542	254.597019694446	706.109196687377	1774.9671885316	Root61
OG0000073	36.1418197375798	60.6744801164906	55.5995821403523	70.5397247226813	0	0	Root61
OG0000074	283.526344493083	313.12365631546	386.725982442895	166.772726662233	1368.47711570385	627.405320417515	Root61
OG0000076	348.955500914563	269.784741946539	512.751701961026	244.78685930255	1087.2831878195	999.201065850116	Root61
OG0000077	1334.7547909982	1085.63980494149	7045.49667907412	1219.72994205908	23988.9664255118	10313.756976664	Root61
OG0000078	261.716625685922	310.956710597014	167.210595177652	221.42933455994	1405.96963942177	428.995090883771	Root61
OG0000079	736.545360858953	656.945710308907	423.380521779868	670.360960112898	56.2387855768707	1063.55032948268	Root61
OG0000080	168.246402226664	456.503231352644	196.040008139316	255.53132068415	24.9950158119425	14.2998363627924	Root61
OG0000081	413.13838768992	314.929444414166	731.031542956483	255.998471179002	499.900316238851	1621.24394763158	Root61
OG0000082	0.62313482306172	72.9538391876851	390.432621252251	1.86860197940878	1362.22836175087	17.8747954534905	Root61
OG0000083	1837.00145838595	700.284624677829	174.21202403977	1028.66538966453	118.726325106727	1383.50916810016	Root61
OG0000084	773.933450242656	711.841668509542	3948.3940294782	617.5729541946	12185.070208322	3360.4615452562	Root61
OG0000085	79.1381225288384	290.009568652036	814.224991788714	216.290679116566	331.183959508239	2010.91448851768	Root61
OG0000087	477.944409288339	318.902178231317	180.801604145294	419.968294872122	1181.01449711428	55.4118659058204	Root61
OG0000088	155.160570942368	141.212629318737	114.082105576871	82.6856375888383	12.4975079059713	3.57495909069809	Root61
OG0000089	41.7500331451352	4.6950490566332	28.0057154484737	0	1074.78567991353	0	Root61
OG0000091	272.933052501033	244.142550944927	133.438997136845	224.699388023905	37.4925237179138	3.57495909069809	Root61
OG0000093	8050.27877913436	6982.98257769254	4249.45547054929	6764.80631595462	712.357950640362	3092.33961345385	Root61
OG0000094	0	17.3355657475687	217.867992238862	0	0	0	Root61
OG0000095	637.466923992139	524.039706244214	895.359196837969	286.830403839247	2899.42183418533	1923.32799079557	Root61
OG0000098	63.5597519522954	246.309496663373	302.296987340878	117.254774207901	1537.19347243447	484.406956789591	Root61
OG0000099	0	66.4530020323469	97.1963065564676	68.6711227432725	0	1.78747954534905	Root61
OG0000100	607.556452485177	332.265010161734	298.590348531521	369.983191922938	31.2437697649282	588.080770419836	Root61
OG0000101	669.869934791349	640.332459800821	127.673114544513	476.493504749238	31.2437697649282	17.8747954534905	Root61
OG0000102	0	0.722315239482031	7.82512637530884	11.2116118764527	0	352.133470433762	Root61
OG0000103	87.2388752286408	44.0612296084039	115.317651846657	39.2406415675843	0	0	Root61
OG0000104	229.936749709775	285.675677215143	142.49966978194	258.334223653263	431.164022756009	7.14991818139618	Root61
OG0000107	28.0410670377774	43.3389143689219	13.1791602110465	5.13865544337413	0	0	Root61
OG0000109	228.690480063651	145.90767837537	955.489115300868	177.050037548981	2024.59628076735	2616.870054391	Root61
OG0000110	291.003962369823	301.566612483748	206.748075810791	155.561114785781	6.24875395298563	5.36243863604714	Root61
OG0000111	37.3880893837032	71.8703663284621	197.687403165697	75.2112296712032	3030.64566719803	1580.13191808856	Root61
OG0000112	259.847221216737	78.3712034838004	79.8986587794692	86.8899920425081	6.24875395298563	3.57495909069809	Root61
OG0000115	521.56384690266	551.848842964272	1119.81676918235	439.588615655914	5705.11235907588	3019.05295209454	Root61
OG0000117	29.9104715069626	0	0	0	0	0	Root61
OG0000118	280.410670377774	91.0117201747359	77.427566239898	120.524827671866	6.24875395298563	7.14991818139618	Root61
OG0000119	368.895815252538	413.525474603463	421.733126753487	449.39877604781	49.9900316238851	691.75458405008	Root61
OG0000120	413.13838768992	341.655108275001	250.404044009883	315.326584025231	1274.74580640907	14.2998363627924	Root61
OG0000121	259.847221216737	184.9127013074	233.930093746075	317.19518600464	1193.51200502026	627.405320417515	Root61
OG0000122	1182.70989417114	1206.98876517447	4523.3348936851	1120.69403715041	6180.01765950279	6284.77808144724	Root61
OG0000123	323.406973169033	464.087541367205	77.427566239898	388.669211717025	49.9900316238851	879.43993631173	Root61
OG0000124	26.1716625685922	26.0033486213531	24.7109253957121	78.9484336300208	0	1.78747954534905	Root61
OG0000125	5578.30293604852	3531.03804820791	1827.37293301291	4623.38844755216	5598.88354187513	9166.1951085499	Root61
OG0000127	54.2127296063696	63.9248986941598	90.1948776943492	36.9048890933233	0	25.0247136348866	Root61
OG0000128	1859.43431201617	1434.15690799157	748.741039490077	1608.86630427096	237.452650213454	636.34271814426	Root61
OG0000129	138.959065542764	136.517580262104	66.7194985684227	173.779984085016	18.7462618589569	7.14991818139618	Root61
OG0000130	1142.82926549519	751.207849061312	52.3047920875906	1248.22612224506	112.477571153741	35.7495909069809	Root61
OG0000131	256.108412278367	232.946664732955	19.7687403165697	284.494651364986	18.7462618589569	10.7248772720943	Root61
OG0000133	403.168230520933	367.658456896354	2022.58924363904	407.355231511113	8279.59898770596	3844.8685020458	Root61
OG0000134	147.682953065628	138.68452598055	246.285556443931	132.670740538023	887.32306132396	2552.52079075844	Root61
OG0000135	947.164931053814	1032.54963483956	1525.07594567203	1085.19059954165	4949.01313076462	3746.5571270516	Root61
OG0000136	1659.40803381336	1123.5613550143	6406.71925759496	1352.86783309195	6398.72404785729	8238.49322451375	Root61
OG0000137	765.209562719792	363.685723079203	338.539677921256	577.398011637312	112.477571153741	825.815549951259	Root61
OG0000138	1803.35217794062	2143.47047316293	1415.52417641771	2112.92168821647	6686.16672969463	10789.2265357268	Root61
OG0000139	751.500596612434	799.602970106608	1023.85600889567	925.425130302196	1449.71091709267	3671.48298614694	Root61
OG0000140	72.2836394751595	100.401818288002	337.30413165147	137.342245486545	12.4975079059713	314.596399981432	Root61
OG0000141	77.891852882715	30.6983976779863	16.4739502638081	22.4232237529053	0	0	Root61
OG0000142	30.5336063300243	0	9.47252140168964	12.6130633610092	0	0	Root61
OG0000143	1.24626964612344	6.13967953559727	0.411848756595202	0	0	1.78747954534905	Root61
OG0000146	27.4179322147157	74.0373120469082	232.282698719694	17.2845683095312	781.094244123204	1.78747954534905	Root61
OG0000148	696.664732183003	724.482185200477	668.018683197417	704.930096731961	2586.98413653605	2198.59984077933	Root61
OG0000149	492.89964504182	281.341785778251	76.1920199701123	247.589762271663	24.9950158119425	302.084043163989	Root61
OG0000151	1242.53083718507	780.822773880076	964.549787945963	630.18601755561	1349.7308538449	2884.99198619336	Root61
OG0000152	527.172060310215	303.733558202194	201.394041975054	269.545835529716	3499.30221367195	554.118659058204	Root61
OG0000153	28.0410670377774	75.4819425258723	67.1313473250179	83.6199385785427	0	1.78747954534905	Root61
OG0000154	6.85448305367892	34.3099738753965	53.5403383573762	47.1821999800716	0	0	Root61
OG0000155	405.037634990118	347.072472571116	840.995160967402	290.100457303212	18.7462618589569	507.644190879129	Root61
OG0000156	209.373300548738	268.340111467575	209.219168350363	241.983956333436	1343.48209989191	986.688709032673	Root61
OG0000158	252.369603339997	169.382923658536	284.99933956388	131.269289053466	43.7412776708994	1313.79746583155	Root61
OG0000159	5.60821340755548	54.5348005808934	348.012199322946	4.20435445366974	6.24875395298563	3.57495909069809	Root61
OG0000160	75.3993135904681	93.539823512923	220.750933535028	158.831168249746	549.890347862736	75.0741409046599	Root61
OG0000161	1049.35904203594	659.834971266836	435.735984477724	808.170356094295	2868.17806442041	316.383879526781	Root61
OG0000162	103.440380628245	118.098541655312	107.492525471348	118.189075197605	18.7462618589569	661.367431779147	Root61
OG0000163	0	0	0	0	0	0	Root61
OG0000164	135.220256604393	92.4563506537	84.4289951020164	17.2845683095312	1156.01948130234	23.2372340895376	Root61
OG0000165	116.526211912542	325.403015386655	100.491096609229	226.100839508462	18.7462618589569	434.357529519818	Root61
OG0000167	442.425724373821	558.710837739351	223.633874831195	528.814360172683	49.9900316238851	577.355893147742	Root61
OG0000168	521.56384690266	567.739778232876	58.0706746799235	427.90985328461	31.2437697649282	675.667268141939	Root61
OG0000170	845.593954894754	705.701988973944	254.11068281924	472.75630079042	849.830537606046	479.044518153544	Root61
OG0000171	342.724152683946	384.632865024182	324.124971440424	323.73529293257	18.7462618589569	1569.40704081646	Root61
OG0000173	0	6.8619947750793	81.9579025624452	16.3502673198268	1368.47711570385	0	Root61
OG0000175	82.8769314672087	36.1157619741016	13.1791602110465	63.9996177947506	12.4975079059713	3.57495909069809	Root61
OG0000176	110.917998504986	140.129156459514	130.556055840679	111.648968269674	0	3.57495909069809	Root61
OG0000177	0	10.8347285922305	30.0649592314497	0	0	0	Root61
OG0000178	359.548792906612	478.172688537105	426.263463076034	646.536284875436	1893.37244775465	1301.2851090141	Root61
OG0000180	144.567278950319	67.1753172718289	75.3683224569219	73.3426276917944	6.24875395298563	5.36243863604714	Root61
OG0000182	476.075004819154	664.530020323469	366.133544613134	602.156987864478	3842.98368108616	1376.35924991876	Root61
OG0000183	621.888553415596	461.559438029018	236.401186285646	458.274635450002	74.9850474358276	12.5123568174433	Root61
OG0000185	135.220256604393	49.4785939045191	131.791602110465	67.7368217535681	6.24875395298563	754.316368137297	Root61
OG0000186	1.24626964612344	44.7835448478859	0.411848756595202	28.963330680836	0	0	Root61
OG0000187	218.097188071602	159.270510305788	209.219168350363	296.640564231143	799.840505982161	5.36243863604714	Root61
OG0000188	2842.74106280757	1909.07917795101	438.207077017295	2502.99235141805	1768.39736869493	947.364159034994	Root61
OG0000189	20.5634491610368	166.493662700608	239.695976338407	162.568372208563	1405.96963942177	1.78747954534905	Root61
OG0000190	533.403408540832	268.340111467575	82.3697513190404	186.860197940878	24.9950158119425	17.8747954534905	Root61
OG0000191	36.1418197375798	208.387946590566	199.746646948673	155.093964290928	6.24875395298563	307.446481800036	Root61
OG0000192	90.3545493439494	169.021766038795	561.761703995855	155.561114785781	24.9950158119425	1733.85515898857	Root61
OG0000193	47.9813813757524	13.0016743106766	35.0071443105922	68.2039722484203	6.24875395298563	0	Root61
OG0000194	719.097585813225	466.615644705392	821.226420650833	503.121082955813	1293.49206826803	2493.53396576192	Root61
OG0000195	256.731547101429	182.023440349472	152.384039940225	194.334605858513	12.4975079059713	3.57495909069809	Root61
OG0000197	200.026278202812	97.8737149498152	90.6067264509444	138.276546476249	0	3.57495909069809	Root61
OG0000198	90.9776841670111	66.0918444126059	51.069245817805	106.5103128263	6.24875395298563	3.57495909069809	Root61
OG0000200	929.717156008086	732.788810454521	362.838754560373	855.819706569219	2237.05391516886	37.5370704523299	Root61
OG0000201	10302.2880296794	7436.95770570699	1508.60199540822	11900.6588563596	8435.8178365306	4697.49624517729	Root61
OG0000202	266.701704270416	231.863191873732	74.9564737003267	136.407944496841	12.4975079059713	10.7248772720943	Root61
OG0000203	432.455567204834	468.421432804097	840.583312210807	173.312833590164	4592.83415544444	1301.2851090141	Root61
OG0000204	0	9.39009811326641	39.1256318765442	8.40870890733949	1074.78567991353	0	Root61
OG0000205	182.578503157084	99.3183454287793	34.595295553997	49.5179524543326	49.9900316238851	3.57495909069809	Root61
OG0000206	1104.19490646537	1096.47453353372	2124.72773527465	700.258591783439	4955.26188471761	2756.29345892823	Root61
OG0000208	134.597121781331	275.202106242654	263.583204220929	99.0359049086651	49.9900316238851	1000.98854539547	Root61
OG0000211	2053.85237681143	1829.62450160798	409.377664055631	1943.34605858513	174.965110683598	64.3492636325656	Root61
OG0000214	191.92552550301	78.7323611035414	210.042865863553	104.174560352039	2243.30266912184	271.696890893055	Root61
OG0000215	0	9.02894049352539	21.0042865863553	0.934300989704388	0	0	Root61
OG0000216	297.858445423502	619.385317855842	826.58045448657	504.522534440369	4530.34661591458	1782.117106713	Root61
OG0000217	39.2574938528884	62.8414258349367	105.021432931776	33.634835629358	18.7462618589569	3.57495909069809	Root61
OG0000218	39.8806286759501	114.848123077643	15.2384039940225	60.262413835933	6.24875395298563	0	Root61
OG0000219	181.955368334022	114.848123077643	650.721035420419	93.4300989704388	12.4975079059713	1858.97872716301	Root61
OG0000220	5058.60849361504	4010.29420960424	1059.27500196286	4922.83191475242	4549.09287777354	1916.17807261418	Root61
OG0000223	955.265683753616	750.48553382183	295.29555847876	725.951869000309	93.7313092947845	605.955565873326	Root61
OG0000224	154.537436119307	105.819182584118	30.8886567446401	109.313215795413	43.7412776708994	639.917677234958	Root61
OG0000225	234.298693471207	308.067449639086	169.681687717223	258.801374148115	2618.22790630098	266.334452257008	Root61
OG0000226	243.645715817132	381.021288826771	1113.63903783343	319.530938478901	3461.80968995404	502.281752243082	Root61
OG0000227	401.921960874809	191.413538462738	329.479005276162	345.691366190623	856.079291559032	14.2998363627924	Root61
OG0000228	252.992738163058	338.404689697332	386.725982442895	356.435827572224	862.328045512017	824.02807040591	Root61
OG0000229	223.082266656096	299.760824385043	383.843041146728	329.341098870797	1512.19845662252	536.243863604714	Root61
OG0000230	63.5597519522954	11.1958862119715	18.1213452901889	68.2039722484203	6.24875395298563	0	Root61
OG0000231	796.366303872878	757.34752859691	740.915913114768	855.352556074367	1893.37244775465	1176.16154083967	Root61
OG0000232	0.62313482306172	42.2554415096988	761.508350944528	51.3865544337413	2343.28273236961	965.238954488484	Root61
OG0000233	689.187114306262	524.039706244214	188.626730520602	402.683726562591	18.7462618589569	7.14991818139618	Root61
OG0000234	64.8060215984189	72.5926815679441	75.3683224569219	0.934300989704388	0	3.57495909069809	Root61
OG0000235	72.2836394751595	29.6149248187633	76.1920199701123	62.1310158153418	6.24875395298563	0	Root61
OG0000236	769.571506481224	359.712989262052	146.206308591297	395.676469139808	49.9900316238851	17.8747954534905	Root61
OG0000239	38.0112242067649	15.8909352686047	71.6616836475651	19.15317028894	6.24875395298563	1.78747954534905	Root61
OG0000241	15.578370576543	70.425735849498	35.4189930671874	36.4377385984711	0	5.36243863604714	Root61
OG0000242	137.089661073578	126.405166909355	284.175642050689	209.283421693783	31.2437697649282	1791.05450443974	Root61
OG0000243	457.380960127302	299.399666765302	77.8394149964931	302.713520664222	43.7412776708994	582.718331783789	Root61
OG0000244	103.440380628245	85.9555134983617	304.768079880449	94.8315504549954	1918.36746356659	841.9028658594	Root61
OG0000246	278.541265908589	487.923944270112	79.0749612662788	298.976316705404	43.7412776708994	16.0873159081414	Root61
OG0000247	3639.73050150351	2558.07942062561	1079.04374227943	3025.26660466281	2243.30266912184	1631.96882490368	Root61
OG0000249	264.832299801231	74.7596272863902	486.393381538933	83.6199385785427	406.169006944066	377.158184068649	Root61
OG0000250	1.24626964612344	39.3661805517707	304.768079880449	0.467150494852194	18.7462618589569	1397.80900446295	Root61
OG0000253	97.2090323976283	119.904329754017	174.623872796366	106.977463321152	1224.75577478518	12.5123568174433	Root61
OG0000255	475.451869996092	1219.62928186541	501.631785532956	753.980898691441	768.596736217233	1594.43175445135	Root61
OG0000256	816.306618210853	390.772544559779	104.197735418586	459.208936439707	12.4975079059713	12.5123568174433	Root61
OG0000257	281.656940023897	285.675677215143	96.3726090432772	131.736439548319	31.2437697649282	613.105484054723	Root61
OG0000259	2280.67345240589	1570.31333063394	1110.75609653726	1841.9744012022	1593.43225801134	2711.6064702945	Root61
OG0000260	1188.3181075787	1075.166233969	904.831718239658	1588.31168249746	118.726325106727	604.168086327977	Root61
OG0000261	357.679388437427	241.614447606739	95.5489115300868	219.560732580531	893.571815276946	3.57495909069809	Root61
OG0000262	631.858710584584	344.544369232929	447.267749662389	249.925514745924	131.223833012698	12.5123568174433	Root61
OG0000263	97.83216722069	78.7323611035414	77.427566239898	105.576011836596	12.4975079059713	1.78747954534905	Root61
OG0000264	277.294996262465	227.168142817099	37.8900856067586	356.902978067076	37.4925237179138	3.57495909069809	Root61
OG0000265	256.108412278367	195.386272279889	280.880851997928	146.685255383589	18.7462618589569	16.0873159081414	Root61
OG0000266	89.1082796978259	42.9777567491809	179.154209118913	28.0290296911316	456.159038567951	1587.28183626995	Root61
OG0000268	109.671728858863	74.3984696666492	126.437568274727	30.8319326602448	12.4975079059713	630.980279508213	Root61
OG0000269	548.981779117375	713.286298988506	2015.58781477692	625.514512607088	6567.4404045879	4071.87840430513	Root61
OG0000270	14.3321009304196	98.5960301892973	211.278412133339	92.9629484755866	24.9950158119425	16.0873159081414	Root61
OG0000271	474.828735173031	473.838797100212	348.835896836136	329.808249365649	1193.51200502026	26.8121931802357	Root61
OG0000272	725.328934043842	690.533368944822	240.107825095003	977.745985725642	3318.08834903537	1714.19288398973	Root61
OG0000277	0	0	0	12.6130633610092	0	0	Root61
OG0000278	1109.17998504986	583.991871121222	912.656844614967	627.850265081349	3211.85953183462	2568.60810666658	Root61
OG0000279	71.6605046520978	19.1413538462738	38.3019343633538	66.8025207638637	6.24875395298563	1.78747954534905	Root61
OG0000280	0	0	0	0	0	0	Root61
OG0000282	0	0	0	0	0	0	Root61
OG0000283	334.000265161082	196.108587519371	172.56462901339	225.166538518757	37.4925237179138	350.345990888413	Root61
OG0000284	735.922226035891	733.149968074262	1959.16453512338	1163.20473218196	2818.18803279652	1742.79255671532	Root61
OG0000285	0	16.9744081278277	91.4304239641348	11.2116118764527	0	1.78747954534905	Root61
OG0000286	17.4477750457282	12.6405166909355	210.042865863553	19.15317028894	437.412776708994	1662.35597717461	Root61
OG0000287	0	0	0	0	0	0	Root61
OG0000289	922.862672954407	977.653676638929	2359.89337529051	679.23681951509	8242.10646398805	2473.87169076308	Root61
OG0000290	1277.42638727653	1212.04497185085	1136.29071944616	1478.99846670205	131.223833012698	344.983552252366	Root61
OG0000291	98.4553020437517	32.5041857766914	16.4739502638081	97.1673029292563	12.4975079059713	0	Root61
OG0000292	404.414500167056	409.913898406053	119.847988169204	491.90947107936	81.2338013888132	14.2998363627924	Root61
OG0000295	0	0	0	0	0	0	Root61
OG0000296	129.612043196838	112.681177359197	102.13849163561	115.386172228492	18.7462618589569	0	Root61
OG0000297	1061.19860367411	1008.35207431692	103.785886661991	1043.6142054998	124.975079059713	32.1746318162828	Root61
OG0000300	465.481712827105	621.913421194029	100.902945365824	752.112296712032	37.4925237179138	75.0741409046599	Root61
OG0000301	3238.43167545176	3240.66732193613	7055.792897989	2666.96217511117	13516.0548003079	5019.24256334012	Root61
OG0000302	99.0784368668134	24.5587181423891	413.496151621583	95.7658514446997	1543.44222638745	1873.2785635258	Root61
OG0000303	1.86940446918516	89.5670896957719	120.671685682394	110.71466727997	43.7412776708994	0	Root61
OG0000304	223.705401479157	413.525474603463	951.370627734916	324.669593922275	4349.132751278	1294.13519083271	Root61
OG0000306	0.62313482306172	5.77852191585625	19.7687403165697	12.145912866157	0	0	Root61
OG0000309	244.268850640194	338.043532077591	1607.03384823448	287.297554334099	3643.02355459062	2195.02488168863	Root61
OG0000311	292.873366839008	322.874912048468	347.188501809755	438.65431466621	1374.72586965684	37.5370704523299	Root61
OG0000312	22.4328536302219	0	0	31.299083155097	0	0	Root61
OG0000313	371.388354544785	198.636690857559	147.853703617677	256.932772168707	37.4925237179138	19.6622749988395	Root61
OG0000314	205.011356787306	182.384597969213	125.202022004941	188.261649425434	6.24875395298563	1.78747954534905	Root61
OG0000316	14.3321009304196	14.0851471698996	2.47109253957121	0	0	0	Root61
OG0000317	385.097320652143	383.549392164959	650.721035420419	331.676851345058	137.472586965684	1887.57839988859	Root61
OG0000318	77.891852882715	44.4223872281449	7.82512637530884	29.8976316705404	6.24875395298563	0	Root61
OG0000319	124.626964612344	186.718489406105	206.748075810791	114.91902173364	0	7.14991818139618	Root61
OG0000321	40.5037634990118	45.867017707109	141.675972268749	15.4159663301224	6.24875395298563	504.069231788431	Root61
OG0000322	149.552357534813	180.939967490249	357.484720724635	212.553475157748	93.7313092947845	46.4744681790752	Root61
OG0000323	276.671861439404	217.416887084091	384.666738659919	274.68449097309	1231.00452873817	1131.47455220595	Root61
OG0000325	1501.13178875568	1316.78068157574	2172.09034228309	1360.80939150444	2536.99410491217	4658.17169517961	Root61
OG0000326	475.451869996092	426.88830653388	291.177070912808	327.472496891388	1624.67602777626	513.006629515176	Root61
OG0000327	428.093623443401	456.503231352644	476.920860137244	413.428187944192	1024.79564828964	37.5370704523299	Root61
OG0000328	417.500331451352	276.285579101877	567.115737831593	284.494651364986	4974.00814657656	691.75458405008	Root61
OG0000329	201.895682671997	102.568764006448	43.2441194424962	87.3571425373603	12.4975079059713	1.78747954534905	Root61
OG0000330	305.336063300243	116.292753556607	38.3019343633538	188.261649425434	24.9950158119425	452.232324973308	Root61
OG0000331	299.727849892687	174.439130334911	145.382611078106	235.443849405506	1330.98459198594	933.064322672202	Root61
OG0000332	0	11.9182014514535	0	0	0	0	Root61
OG0000334	17072.647882245	16907.9551257954	4195.09143467873	17735.3685370635	13159.8758249877	10236.895356214	Root61
OG0000335	28.6642018608391	13.0016743106766	77.0157174833028	3.27005346396536	0	5.36243863604714	Root61
OG0000336	0	43.7000719886629	52.7166408441858	0.934300989704388	0	641.705156780307	Root61
OG0000339	256.731547101429	61.0356377362316	176.271267822746	124.262031630684	731.104212499319	1.78747954534905	Root61
OG0000341	0	7.58431001456133	15.6502527506177	1.40145148455658	0	0	Root61
OG0000342	358.302523260489	211.999522787976	253.698834062644	228.903742477575	3418.06841228314	2409.52242713051	Root61
OG0000344	165.130728111356	204.415212773415	374.782368501634	249.458364251072	2005.85001890839	2654.40712484333	Root61
OG0000345	61.0672126600485	3.61157619741016	184.920091711246	0.467150494852194	6.24875395298563	1.78747954534905	Root61
OG0000347	345.839826799255	345.988999711893	211.278412133339	282.626049385577	274.945173931368	436.145009065167	Root61
OG0000348	1739.16929116526	1703.21933469863	3289.02417016928	1484.13712214542	7073.58947477974	4234.53904293189	Root61
OG0000349	206.880761256491	362.60225021998	240.107825095003	472.75630079042	6.24875395298563	1235.14836583619	Root61
OG0000350	281.033805200836	228.612773296063	1857.43789224436	232.640946436393	562.387855768707	1117.17471584315	Root61
OG0000351	139.582200365825	158.187037446565	98.4318528262532	47.6493504749238	6.24875395298563	8.93739772674523	Root61
OG0000355	3998.03302476399	4452.71229378698	12289.5668968008	3397.58554906001	41966.6315482515	20738.3376851396	Root61
OG0000356	684.202035721768	506.704140496645	1308.44349970296	517.135597801379	3755.50112574437	2279.03642032003	Root61
OG0000359	380.112242067649	458.67017707109	1385.45921718626	603.091288854182	2249.55142307483	1152.92430675013	Root61
OG0000361	104.063515451307	236.558240930365	315.064298795329	238.713902869471	1893.37244775465	384.308102250045	Root61
OG0000362	84.1232011133322	153.853146009673	823.697513190404	101.371657382926	3917.96872852199	330.683715889573	Root61
OG0000363	954.642548930555	902.171734113057	339.775224191042	1108.54812428426	87.4825553417989	1263.74803856177	Root61
OG0000364	21.1865839840985	48.0339634255551	79.486810022874	0	0	505.85671133378	Root61
OG0000365	174.477750457282	187.079647025846	178.742360362318	111.648968269674	1905.86995566062	593.443209055883	Root61
OG0000367	43.6194376143204	33.2265010161734	52.7166408441858	15.4159663301224	6.24875395298563	561.2685772396	Root61
OG0000368	90.9776841670111	81.2604644417285	272.232028109428	88.7585940219168	762.347982264247	253.822095439564	Root61
OG0000369	0.62313482306172	6.8619947750793	25.5346229089025	13.5473643507136	262.447666025397	645.280115871005	Root61
OG0000370	167.623267403603	89.9282473155129	97.6081553130628	178.91863952839	12.4975079059713	3.57495909069809	Root61
OG0000371	416.877196628291	121.710117852722	68.7787423513987	307.852176107596	31.2437697649282	3.57495909069809	Root61
OG0000372	0	0.361157619741016	0	0	0	0	Root61
OG0000373	71.6605046520978	81.6216220614695	39.9493293897346	29.8976316705404	6.24875395298563	1.78747954534905	Root61
OG0000374	21.8097188071602	35.7546043543605	83.1934488322308	22.4232237529053	0	1.78747954534905	Root61
OG0000375	191.302390679948	387.160968362369	1559.67124122603	486.770815635986	5323.93836794376	2561.45818848518	Root61
OG0000376	109.671728858863	96.7902420905922	5.76588259233283	114.451871238788	6.24875395298563	3.57495909069809	Root61
OG0000377	20.5634491610368	15.8909352686047	80.7223562926596	0	6.24875395298563	1.78747954534905	Root61
OG0000378	346.462961622316	321.069123949763	436.971530747509	356.435827572224	3593.03352296674	411.12029543028	Root61
OG0000381	18.6940446918516	0	24.2990766391169	14.9488158352702	0	0	Root61
OG0000382	633.728115053769	382.104761685995	163.0921076117	499.383878996995	49.9900316238851	17.8747954534905	Root61
OG0000383	0	0	78.6631125096836	21.9560732580531	0	0	Root61
OG0000384	0	14.8074624093816	36.654539336973	28.4961801859838	0	0	Root61
OG0000385	469.220521765475	675.364748915699	612.419101057065	834.330783806018	99.9800632477701	534.456384059364	Root61
OG0000386	193.794929972195	113.042334978938	93.901516503706	82.2184870939861	6.24875395298563	7.14991818139618	Root61
OG0000388	76.0224484135298	32.5041857766914	13.5910089676417	22.4232237529053	0	3.57495909069809	Root61
OG0000389	166.376997757479	134.711792163399	179.977906632103	177.984338538686	18.7462618589569	353.920949979111	Root61
OG0000392	62.313482306172	68.258790131052	91.0185752075396	35.5034376087667	18.7462618589569	602.380606782628	Root61
OG0000393	181.955368334022	458.309019451349	522.224223362716	522.274253244753	2412.01902585245	693.54206359543	Root61
OG0000394	2738.0544125332	2918.51472512715	8524.03371525089	2406.7593494785	22989.1657930341	16498.4362035717	Root61
OG0000396	49.2276510218759	81.9827796812105	74.9564737003267	45.780748495515	12.4975079059713	900.889690855919	Root61
OG0000398	101.57097615906	111.958862119715	60.5417672194947	51.8537049285935	0	1.78747954534905	Root61
OG0000401	1172.73973700216	1188.56972656768	507.397668125289	1019.78953026234	112.477571153741	611.318004509373	Root61
OG0000403	431.20929755871	370.186560234541	57.2469771667331	285.896102849543	37.4925237179138	343.196072707017	Root61
OG0000404	0	4.6950490566332	13.5910089676417	47.1821999800716	0	0	Root61
OG0000405	321.537568699847	246.309496663373	350.071443105922	171.911382105607	1493.45219476357	677.454747687288	Root61
OG0000406	109.671728858863	86.3166711181027	9.88437015828485	78.0141326403164	12.4975079059713	1.78747954534905	Root61
OG0000407	1385.85184648926	793.824448190752	1387.10661221264	1145.45301337758	2661.96918397188	3569.59665206204	Root61
OG0000408	1605.19530420699	682.226743690778	282.116398267713	1061.36592430418	1106.02944967846	979.538790851277	Root61
OG0000410	341.477883037822	304.094715821935	338.127829164661	165.371275177677	43.7412776708994	7.14991818139618	Root61
OG0000413	278.541265908589	204.054055153674	226.516816127361	267.677233550307	24.9950158119425	411.12029543028	Root61
OG0000414	3.1156741153086	7.22315239482031	184.920091711246	11.2116118764527	2099.58132820317	1.78747954534905	Root61
OG0000415	0	34.6711314951375	481.039347703196	49.0508019594804	2593.23289048904	675.667268141939	Root61
OG0000417	375.750298306217	437.723035126111	478.568255163625	429.778455264018	2511.99908910022	1378.14672946411	Root61
OG0000418	133.97398695827	202.248267054969	428.734555615605	203.210465260704	74.9850474358276	3.57495909069809	Root61
OG0000419	0	9.75125573300742	34.1834467974018	0.467150494852194	0	0	Root61
OG0000420	222.459131833034	211.638365168235	185.331940467841	113.984720743935	1280.99456036205	561.2685772396	Root61
OG0000421	443.671994019945	260.755801453013	7.41327761871363	318.129486994344	37.4925237179138	389.670540886092	Root61
OG0000422	0	0	5.76588259233283	0	0	0	Root61
OG0000423	446.164533312191	383.9105497847	268.113540543476	496.11382553303	2187.06388354497	28.5996727255847	Root61
OG0000424	153.291166473183	36.1157619741016	8.23697513190404	0	6.24875395298563	1.78747954534905	Root61
OG0000427	669.246799968287	176.606076053357	165.563200151271	380.260502809686	18.7462618589569	477.257038608195	Root61
OG0000429	9.97015716898752	58.8686920177855	149.501098644058	43.444996021254	6.24875395298563	0	Root61
OG0000430	2218.98310492278	2430.59078085704	481.451196459791	2101.71007634002	2287.04394679274	1589.0693158153	Root61
OG0000431	41.1268983220735	128.572112627802	34.1834467974018	118.189075197605	0	0	Root61
OG0000433	50.4739206679993	54.5348005808934	174.21202403977	62.1310158153418	0	7.14991818139618	Root61
OG0000434	79.1381225288384	61.0356377362316	136.733787189607	40.1749425572887	0	5.36243863604714	Root61
OG0000436	468.597386942413	628.053100729626	696.436247402486	570.857904709381	1193.51200502026	5.36243863604714	Root61
OG0000438	360.171927729674	291.093041511259	876.41415403459	243.852558312845	699.860442734391	647.067595416354	Root61
OG0000439	125.250099435406	20.2248267054969	32.9479005276161	49.0508019594804	0	0	Root61
OG0000440	0.62313482306172	9.39009811326641	623.539017485136	37.3720395881755	2555.74036677112	1.78747954534905	Root61
OG0000442	0	14.8074624093816	40.773026902925	24.2918257323141	0	0	Root61
OG0000443	69.1679653598509	56.7017462993394	334.421190355304	75.2112296712032	1280.99456036205	1169.01162265828	Root61
OG0000445	955.888818576678	859.916292603358	802.281377847453	985.220393643277	1380.97462360982	1124.32463402455	Root61
OG0000447	29.2873366839008	9.39009811326641	11.5317651846657	0	0	0	Root61
OG0000449	11.8395616381727	8.30662525404336	14.8265552374273	0	0	0	Root61
OG0000450	674.231878552781	803.214546304019	762.743897214314	600.288385885069	5030.24693215343	2016.27692715372	Root61
OG0000451	133.97398695827	174.439130334911	143.735216051725	188.728799920286	6.24875395298563	3.57495909069809	Root61
OG0000452	41.7500331451352	9.39009811326641	18.5331940467841	14.9488158352702	0	1.78747954534905	Root61
OG0000453	482.929487872833	593.74312685423	861.999447553757	770.331166011268	1424.71590128072	727.504174957061	Root61
OG0000454	155.78370576543	117.015068796089	170.505385230414	29.8976316705404	6.24875395298563	17.8747954534905	Root61
OG0000455	467.35111729629	397.634539334858	685.316330974416	632.988920524723	10010.503832683	2514.98372030611	Root61
OG0000456	176.347154926467	122.432433092204	101.31479412242	113.517570249083	6.24875395298563	73.2866613593109	Root61
OG0000457	49.8507858449376	140.490314079255	54.7758846271619	142.013750435067	18.7462618589569	1.78747954534905	Root61
OG0000458	6.85448305367892	0	58.4825234365187	38.7734910727321	6.24875395298563	0	Root61
OG0000459	0	20.9471419449789	7.00142886211843	0.467150494852194	0	0	Root61
OG0000460	0	28.1702943397992	144.147064808321	0	0	0	Root61
OG0000462	904.791763085617	727.010288538664	837.700370914641	704.930096731961	118.726325106727	1340.60965901178	Root61
OG0000463	145.813548596442	109.791916401269	83.605297588826	213.487776147453	1106.02944967846	7.14991818139618	Root61
OG0000464	0	72.5926815679441	11.5317651846657	66.3353702690115	6.24875395298563	5.36243863604714	Root61
OG0000466	17.4477750457282	11.9182014514535	12.7673114544513	0	0	0	Root61
OG0000467	0.62313482306172	69.703420610016	76.1920199701123	32.7005346396536	6.24875395298563	0	Root61
OG0000470	983.306750791394	475.644585198918	175.447570309556	634.390372009279	56.2387855768707	16.0873159081414	Root61
OG0000472	56.7052688986165	69.342262990275	80.3105075360644	12.145912866157	0	0	Root61
OG0000474	0	53.0901701019293	23.8872278825217	49.0508019594804	12.4975079059713	0	Root61
OG0000475	71.6605046520978	70.425735849498	72.0735324041603	69.1382732381247	18.7462618589569	1.78747954534905	Root61
OG0000476	0	6.50083715533828	105.433281688372	23.3575247426097	6.24875395298563	872.290018130334	Root61
OG0000477	208.127030902614	128.572112627802	1025.50340392205	141.546599940215	4342.88399732502	1034.9506567571	Root61
OG0000478	0	18.7801962265328	31.3005055012353	60.262413835933	0	0	Root61
OG0000479	0.62313482306172	20.5859843252379	80.7223562926596	32.2333841448014	0	364.645827251205	Root61
OG0000480	294.119636485132	120.98780261324	137.145635946202	153.22536231152	12.4975079059713	657.792472688449	Root61
OG0000481	188.809851387701	69.703420610016	61.3654647326851	40.6420930521409	12.4975079059713	3.57495909069809	Root61
OG0000482	0.62313482306172	31.0595552977273	0	24.2918257323141	0	0	Root61
OG0000486	305.959198123304	161.076298404493	483.098591486172	239.181053364323	1174.7657431613	1508.63273627459	Root61
OG0000487	0	131.46137358573	104.197735418586	40.6420930521409	12.4975079059713	3.57495909069809	Root61
OG0000488	140.205335188887	412.803159363981	787.454822610026	398.946522603774	481.154054379894	816.878152224514	Root61
OG0000489	2657.67002035823	2443.95361278745	2262.28521997744	2552.97745436724	14209.6664890893	12680.3798947061	Root61
OG0000491	6013.2510425456	5927.31885518955	2939.77642457655	4386.07599616725	2349.5314863226	5521.5243155832	Root61
OG0000493	130.858312842961	110.875389260492	0	140.61229895051	12.4975079059713	1.78747954534905	Root61
OG0000495	287.888288254515	91.734035414218	63.4247085156611	118.189075197605	12.4975079059713	10.7248772720943	Root61
OG0000496	0	7.58431001456133	14.4147064808321	0	0	0	Root61
OG0000497	1542.88182190082	1869.71299739924	640.424816505539	2272.22000696107	1505.94970266954	1211.91113174665	Root61
OG0000498	6.85448305367892	46.589332946591	410.201361568821	19.15317028894	1955.8599872845	198.410229533744	Root61
OG0000499	126.496369081529	245.587181423891	363.662452073563	309.720778087005	1243.50203664414	1594.43175445135	Root61
OG0000500	0	2.16694571844609	0.411848756595202	0	0	0	Root61
OG0000501	141.45160483501	189.607750364033	62.6010110024707	122.393429651275	0	8.93739772674523	Root61
OG0000502	422.485410035846	213.082995647199	380.136402337371	263.94002959149	49.9900316238851	17.8747954534905	Root61
OG0000503	76.0224484135298	75.1207849061312	435.735984477724	45.780748495515	2805.69052489055	661.367431779147	Root61
OG0000505	86.6157404055791	207.304473731343	418.438336700725	178.451489033538	731.104212499319	1614.09402945019	Root61
OG0000506	183.824772803207	247.031811902855	423.380521779868	160.699770229155	2343.28273236961	0	Root61
OG0000510	18.0709098687899	10.8347285922305	0	16.817417814679	837.333029700075	16.0873159081414	Root61
OG0000511	104.063515451307	166.493662700608	119.024290656013	179.852940518095	1374.72586965684	241.309738622121	Root61
OG0000513	0	0	0	0	0	0	Root61
OG0000515	222.459131833034	159.270510305788	169.681687717223	195.736057343069	12.4975079059713	10.7248772720943	Root61
OG0000516	666.131125852978	399.801485053304	251.639590279668	336.34835629358	37.4925237179138	538.031343150063	Root61
OG0000517	180.709098687899	124.238221190909	98.4318528262532	109.780366290266	893.571815276946	1002.77602494081	Root61
OG0000518	1.24626964612344	20.5859843252379	171.329082743604	53.2551564131501	1199.76075897324	820.453111315212	Root61
OG0000520	1629.4975623064	1742.5855152504	764.80314099729	1517.77195777478	1362.22836175087	425.420131793073	Root61
OG0000521	2949.92025237418	2443.95361278745	973.610460591057	3435.89188963789	5980.05753300725	1785.6920658037	Root61
OG0000522	1175.2322762944	1006.18512859847	194.80446186953	974.475932261676	131.223833012698	58.9868249965185	Root61
OG0000525	11.216426815111	0	14.0028577242369	0	0	7.14991818139618	Root61
OG0000526	0	11.5570438317125	0	15.8831168249746	0	1.78747954534905	Root61
OG0000527	44.2425724373821	46.950490566332	131.379753353869	0	0	0	Root61
OG0000528	950.280605169123	794.907921049975	313.005055012353	873.10427487875	2793.19301698458	305.659002254687	Root61
OG0000529	319.668164230662	272.312845284726	489.688171591695	439.588615655914	3593.03352296674	377.158184068649	Root61
OG0000530	421.239140389723	490.452047608299	894.123650568183	447.06302357355	3180.61576206969	1033.16317721175	Root61
OG0000532	71.6605046520978	52.3678548624473	228.164211153742	17.2845683095312	2105.83008215616	5.36243863604714	Root61
OG0000533	62.313482306172	86.3166711181027	364.486149586754	81.7513365991339	1530.94471848148	1442.49599309668	Root61
OG0000534	338.362208922514	280.98062815851	74.9564737003267	240.115354354028	106.228817200756	5.36243863604714	Root61
OG0000535	399.429421582562	325.041857766914	19.3568915599745	278.421694931908	24.9950158119425	5.36243863604714	Root61
OG0000536	1.24626964612344	50.9232243834832	35.0071443105922	69.1382732381247	0	0	Root61
OG0000537	205.634491610368	59.2298496375266	115.317651846657	80.8170356094295	1224.75577478518	8.93739772674523	Root61
OG0000538	122.757560143159	23.114087663425	57.6588259233283	20.0874712786443	12.4975079059713	1.78747954534905	Root61
OG0000539	188.186716564639	51.6455396229652	250.815892766478	163.035522703416	37.4925237179138	2016.27692715372	Root61
OG0000541	34.8955500914563	25.2810333818711	25.1227741523073	49.0508019594804	12.4975079059713	0	Root61
OG0000543	31.7798759761477	41.5331262702168	21.8279840995457	0	0	0	Root61
OG0000544	13.0858312842961	28.1702943397992	35.4189930671874	57.4595108668198	1480.9546868576	128.698527265131	Root61
OG0000545	56.7052688986165	30.6983976779863	0	2.80290296911316	6.24875395298563	5.36243863604714	Root61
OG0000546	115.279942266418	30.3372400582453	158.149922532558	55.1237583925589	6.24875395298563	1.78747954534905	Root61
OG0000547	24.9253929224688	17.3355657475687	33.7715980408066	34.1019861242101	0	3.57495909069809	Root61
OG0000548	29.2873366839008	33.9488162556555	26.7701691786881	22.4232237529053	762.347982264247	904.464649946617	Root61
OG0000550	39.2574938528884	14.0851471698996	11.5317651846657	0	0	0	Root61
OG0000551	0	6.8619947750793	104.197735418586	16.3502673198268	0	0	Root61
OG0000552	172.608345988096	204.415212773415	695.612549889296	171.911382105607	12.4975079059713	1826.80409534672	Root61
OG0000553	20.5634491610368	57.0629039190805	38.713783119949	35.0362871139145	0	0	Root61
OG0000554	2152.30767885518	3961.5379309392	2237.57429458173	3138.31702441704	6479.9578492461	1471.09566582226	Root61
OG0000555	5.60821340755548	21.3082995647199	38.713783119949	40.1749425572887	0	0	Root61
OG0000557	214.981513956293	127.488639768579	373.134973475253	120.524827671866	1043.5419101486	489.769395425638	Root61
OG0000558	0	72.9538391876851	162.26841009851	64.9339187844549	18.7462618589569	1683.8057317188	Root61
OG0000559	84.7463359363939	23.114087663425	25.1227741523073	50.9194039388891	12.4975079059713	1.78747954534905	Root61
OG0000561	42.9963027912587	171.188711757241	112.43471055049	89.6928950116212	931.064338994859	391.458020431441	Root61
OG0000565	3.73880893837032	34.3099738753965	33.3597492842114	67.2696712587159	0	0	Root61
OG0000566	170.738941518911	71.1480510889801	458.799514847055	27.5618791962794	1187.26325106727	584.505811329138	Root61
OG0000567	395.690612644192	463.004068507982	1183.24147769801	408.289532500817	6823.63931666031	2375.56031576888	Root61
OG0000568	42.9963027912587	156.742406967601	201.805890731649	108.378914805709	12.4975079059713	0	Root61
OG0000570	0	11.5570438317125	28.0057154484737	0	0	0	Root61
OG0000571	342.101017860884	105.458024964377	200.158495705268	169.108479136494	18.7462618589569	857.990181767542	Root61
OG0000574	68.5448305367892	19.5025114660148	47.3626070084482	38.3063405778799	0	0	Root61
OG0000575	243.645715817132	390.411386940038	170.917233987009	249.458364251072	37.4925237179138	1286.98527265131	Root61
OG0000577	314.683085646169	506.704140496645	822.873815677213	475.092053264681	24.9950158119425	1469.30818627692	Root61
OG0000578	100.947841335999	46.950490566332	258.641019141787	101.371657382926	637.372903204535	284.209247710498	Root61
OG0000579	298.481580246564	191.052380842997	401.964386436917	207.414819714374	693.611688781405	1832.16653398277	Root61
OG0000580	1.24626964612344	15.1686200291227	9.47252140168964	24.2918257323141	0	1.78747954534905	Root61
OG0000581	198.780008556689	123.154748331686	79.0749612662788	177.050037548981	6.24875395298563	1.78747954534905	Root61
OG0000582	3.1156741153086	29.9760824385043	20.5924378297601	0	0	0	Root61
OG0000583	53.5895947833079	23.475245283166	133.850845893441	94.3643999601432	12.4975079059713	0	Root61
OG0000585	23.6791232763454	35.7546043543605	0	10.2773108867483	0	0	Root61
OG0000586	846.217089717815	555.099261541941	819.579025624452	559.179142338076	1437.2134091867	634.555238598911	Root61
OG0000588	287.888288254515	206.582158491861	228.987908666932	305.049273138483	37.4925237179138	1.78747954534905	Root61
OG0000589	0.62313482306172	17.6967233673098	67.9550448382083	0.467150494852194	6.24875395298563	1013.50090221291	Root61
OG0000590	161.391919172985	109.791916401269	86.9000876415876	92.0286474858822	24.9950158119425	7.14991818139618	Root61
OG0000591	721.590125105472	1195.7928789625	2642.42162231482	731.557674938536	11566.4435669764	8533.42734949634	Root61
OG0000592	191.302390679948	138.68452598055	251.639590279668	94.8315504549954	31.2437697649282	3.57495909069809	Root61
OG0000593	165.753862934417	44.7835448478859	76.6038687267075	63.5324672998984	6.24875395298563	1.78747954534905	Root61
OG0000594	574.530306862906	336.598901598627	132.20345086706	304.58212264363	1149.77072734936	5.36243863604714	Root61
OG0000595	448.657072604438	611.439850221539	171.329082743604	387.734910727321	1006.04938643069	545.181261331459	Root61
OG0000598	0	9.02894049352539	69.6024398645891	0.467150494852194	56.2387855768707	0	Root61
OG0000599	34.8955500914563	102.929921626189	156.914376262772	58.8609623513764	312.437697649282	337.83363407097	Root61
OG0000600	0	0.722315239482031	5.76588259233283	0.467150494852194	0	0	Root61
OG0000601	104.686650274369	50.5620667637422	553.936577620546	66.8025207638637	18.7462618589569	1222.63600901875	Root61
OG0000602	190.679255856886	102.929921626189	155.266981236391	211.152023673192	1093.53194177249	527.306465877968	Root61
OG0000603	1084.87772695045	1050.96867344636	214.5732021861	897.863251105917	231.203896260468	2241.4993498677	Root61
OG0000604	70.4142350059743	63.5637410744187	308.886567446401	115.853322723344	1818.38740031882	1.78747954534905	Root61
OG0000605	671.739339260534	517.177711469134	346.364804296565	646.069134380584	31.2437697649282	1188.67389765712	Root61
OG0000606	1458.75862078749	1413.93208128608	145.382611078106	1478.99846670205	599.880379486621	33.9621113616319	Root61
OG0000607	102.194110982122	38.6438653122887	300.649592314497	20.5546217734965	12.4975079059713	922.339445400107	Root61
OG0000609	309.074872238613	704.979673734462	532.932291034191	584.405269060094	1206.00951292623	193.047790897697	Root61
OG0000611	0.62313482306172	101.485291147225	49.010002034829	71.0068752175335	12.4975079059713	293.146645437243	Root61
OG0000612	300.974119538811	560.155468218315	1069.98306963433	469.019096831603	2387.02401004051	3437.32316570621	Root61
OG0000614	40.5037634990118	18.4190386067918	11.1199164280705	23.3575247426097	0	0	Root61
OG0000615	1030.04186252102	846.914618292682	1206.30500806735	1009.04506888074	699.860442734391	2697.30663393171	Root61
OG0000617	62.9366171292337	18.4190386067918	24.2990766391169	11.6787623713048	6.24875395298563	1.78747954534905	Root61
OG0000618	28.0410670377774	22.0306148042019	87.3119363981828	12.145912866157	674.865426922448	3.57495909069809	Root61
OG0000619	47.3582465526907	43.7000719886629	105.433281688372	80.8170356094295	0	216.285024987234	Root61
OG0000620	238.660637232639	259.311170974049	332.361946572328	295.239112746587	12.4975079059713	849.052784040796	Root61
OG0000621	194.418064795257	101.485291147225	313.416903768949	84.5542395682471	93.7313092947845	455.807284064007	Root61
OG0000622	68.5448305367892	90.2894049352539	172.976477769985	101.371657382926	1081.03443386651	3.57495909069809	Root61
OG0000623	382.604781359896	189.246592744292	491.335566618076	199.473261301887	2049.59129657929	484.406956789591	Root61
OG0000624	28.0410670377774	110.15307402101	13.5910089676417	78.4812831351686	6.24875395298563	3.57495909069809	Root61
OG0000627	83.5000662902705	49.8397515242602	66.7194985684227	78.4812831351686	0	3.57495909069809	Root61
OG0000628	1.24626964612344	137.962210741068	37.4782368501634	56.5252098771155	12.4975079059713	1.78747954534905	Root61
OG0000629	882.982044278457	976.209046159965	838.112219671236	921.687926343379	2943.16311185623	2702.66907256776	Root61
OG0000630	179.462829041775	217.778044703832	735.561879279031	246.188310787106	3917.96872852199	748.95392950125	Root61
OG0000633	136.466526250517	91.734035414218	248.344800226907	95.2987009498476	2218.3076533099	1408.53388173505	Root61
OG0000634	24.9253929224688	91.734035414218	184.50824295465	74.2769286814988	1268.49705245608	0	Root61
OG0000635	147.059818242566	73.6761544271672	109.139920497728	29.8976316705404	6.24875395298563	1.78747954534905	Root61
OG0000636	326.522647284341	131.46137358573	247.521102713716	153.22536231152	6.24875395298563	614.892963600072	Root61
OG0000637	206.880761256491	238.002871409329	629.304900077468	217.22498010627	624.875395298563	729.29165450241	Root61
OG0000639	139.582200365825	45.505860087368	109.139920497728	180.320091012947	24.9950158119425	1751.72995444206	Root61
OG0000640	469.843656588537	573.157142528992	639.189270235753	387.734910727321	3424.31716623613	1785.6920658037	Root61
OG0000641	236.168097940392	294.343460088928	163.0921076117	192.466003879104	1787.14363055389	10.7248772720943	Root61
OG0000643	130.858312842961	24.5587181423891	73.7209274305411	38.3063405778799	0	0	Root61
OG0000644	0	0.722315239482031	23.0635303693313	0.934300989704388	0	0	Root61
OG0000645	2088.74792690288	1395.87420029903	2636.24389096589	1734.06263689134	16209.2677540447	11430.9316925071	Root61
OG0000646	165.130728111356	124.960536430391	1062.56979201562	239.648203859175	4155.42137873545	416.482734066328	Root61
OG0000647	78.5149877057767	107.624970682823	25.5346229089025	196.670358332774	6.24875395298563	1.78747954534905	Root61
OG0000649	217.47405324854	165.049032221644	37.8900856067586	103.240259362335	6.24875395298563	5.36243863604714	Root61
OG0000650	177.59342457259	81.9827796812105	69.1905911079939	88.7585940219168	12.4975079059713	8.93739772674523	Root61
OG0000651	1008.85527853692	651.528346012792	573.293469180521	529.281510667536	843.58178365306	684.604665868684	Root61
OG0000653	398.183151936439	301.566612483748	92.6659702339204	168.641328641642	2355.78024027558	8.93739772674523	Root61
OG0000654	383.227916182958	303.733558202194	254.11068281924	272.348738498829	12.4975079059713	5.36243863604714	Root61
OG0000655	391.32866888276	293.982302469187	378.900856067586	459.676086934559	4080.43633129962	2936.82889300848	Root61
OG0000656	682.332631252583	704.25735849498	665.135741901251	533.485865121205	62.4875395298563	673.87978859659	Root61
OG0000657	25.5485277455305	7.58431001456133	0.411848756595202	0	0	0	Root61
OG0000658	123.380694966221	83.4274101601746	140.028577242369	30.8319326602448	2362.02899422857	1.78747954534905	Root61
OG0000659	464.858578004043	392.939490278225	2361.95261907348	568.989302729972	4592.83415544444	2068.11383396885	Root61
OG0000660	203.141952318121	128.210955008061	179.977906632103	129.86783756891	12.4975079059713	3.57495909069809	Root61
OG0000661	82.253796644147	46.22817532685	66.3076498118275	49.0508019594804	6.24875395298563	0	Root61
OG0000663	87.8620100517025	79.4546763430234	150.324796157249	113.050419754231	56.2387855768707	294.934124982592	Root61
OG0000664	153.914301296245	206.582158491861	150.736644913844	229.838043467279	0	3.57495909069809	Root61
OG0000667	3094.4875313245	2756.35495386343	2763.5051567538	2856.15812552631	9610.5835796919	7251.80451548108	Root61
OG0000668	44.2425724373821	305.539346300899	715.381290205866	288.231855323804	2487.00407328828	30.3871522709338	Root61
OG0000669	284.772614139206	277.3690519611	432.441194424962	201.809013776148	56.2387855768707	1656.99353853856	Root61
OG0000671	450.526477073623	515.010765750688	338.127829164661	694.652785845212	5973.80877905426	602.380606782628	Root61
OG0000672	0	0	12.3554626978561	0	0	0	Root61
OG0000674	355.809983968242	237.641713789588	1151.11727468359	184.524445466617	3080.63569882192	1033.16317721175	Root61
OG0000675	1125.38149044947	1358.31380784596	2437.732790287	1471.99120927926	8823.24058161571	6565.41237006704	Root61
OG0000676	0	17.3355657475687	192.333369329959	83.1527880836905	1524.69596452849	679.242227232637	Root61
OG0000677	0	0	44.0678169556866	19.6203207837921	0	32.1746318162828	Root61
OG0000679	21.8097188071602	11.5570438317125	16.4739502638081	20.0874712786443	0	0	Root61
OG0000681	59.8209430139251	169.021766038795	135.086392163226	67.7368217535681	6.24875395298563	107.248772720943	Root61
OG0000682	0	0	0	0	0	0	Root61
OG0000683	46.1119769065673	60.6744801164906	245.050010174145	78.9484336300208	1262.2482985031	5.36243863604714	Root61
OG0000685	166.376997757479	146.629993614852	285.411188320475	163.035522703416	693.611688781405	598.80564769193	Root61
OG0000686	97.83216722069	52.3678548624473	41.5967244161154	74.744079176351	0	0	Root61
OG0000687	1259.35547740774	902.532891732798	3613.14914160971	850.213900630993	9698.0661350337	7929.25926316836	Root61
OG0000689	102.194110982122	167.938293179572	277.997910701761	66.3353702690115	3349.3321188003	328.896236344224	Root61
OG0000690	378.242837598464	608.550589263611	878.473397817566	800.69594817666	5342.68462980272	1358.48445446527	Root61
OG0000694	0	34.6711314951375	36.2426905803778	11.6787623713048	6.24875395298563	353.920949979111	Root61
OG0000695	0	0.722315239482031	0	0	0	0	Root61
OG0000698	46.735111729629	39.3661805517707	79.486810022874	101.838807877778	1274.74580640907	1.78747954534905	Root61
OG0000699	18.0709098687899	25.6421910016121	25.5346229089025	0	6.24875395298563	1.78747954534905	Root61
OG0000700	191.92552550301	196.830902758853	357.89656948123	182.655843487208	668.616672969463	3.57495909069809	Root61
OG0000701	74.7761787674064	94.9844539918871	35.4189930671874	31.7662336499492	1330.98459198594	3.57495909069809	Root61
OG0000702	28.0410670377774	42.9777567491809	25.9464716654977	0	0	5.36243863604714	Root61
OG0000703	239.2837720557	235.835925690883	208.395470837172	276.553092952499	24.9950158119425	7.14991818139618	Root61
OG0000705	426.847353797278	425.082518435175	69.1905911079939	348.494269159737	43.7412776708994	580.93085223844	Root61
OG0000708	0	0	0	0.467150494852194	0	0	Root61
OG0000709	0	14.0851471698996	308.062869933211	25.6932772168707	6.24875395298563	495.131834061685	Root61
OG0000710	1242.53083718507	661.640759365541	788.278520123216	912.344916446335	331.183959508239	1083.21260448152	Root61
OG0000711	414.384657336044	434.833774168183	451.798085984936	374.187546376607	4230.40642617127	2166.42520896304	Root61
OG0000712	171.362076341973	231.863191873732	454.269178524508	116.787623713048	112.477571153741	656.0049931431	Root61
OG0000713	1489.29222711751	773.599621485255	118.612441899418	1186.09510642972	1318.48708407997	702.479461322175	Root61
OG0000716	23.6791232763454	52.7290124821883	42.0085731727106	115.386172228492	6.24875395298563	3.57495909069809	Root61
OG0000717	271.68678285491	418.581681279837	362.838754560373	177.517188043834	1068.53692596054	35.7495909069809	Root61
OG0000718	628.119901646214	775.40540958396	101.31479412242	1180.02214999664	49.9900316238851	30.3871522709338	Root61
OG0000719	226.197940771404	301.205454864007	512.339853204431	226.100839508462	1474.70593290461	5.36243863604714	Root61
OG0000721	11954.8415804391	11002.3057277903	3491.65375841412	11409.68368627	7592.23605287754	5451.81261331459	Root61
OG0000722	292.873366839008	260.033486213531	464.977246195983	283.560350375282	1980.85500309645	285.996727255847	Root61
OG0000723	168.246402226664	158.548195066306	33.7715980408066	108.846065300561	6.24875395298563	3.57495909069809	Root61
OG0000724	155.160570942368	238.725186648811	679.138599625488	117.721924702753	2199.56139145094	1562.25712263507	Root61
OG0000725	309.698007061675	700.284624677829	2114.01966760317	479.296407718351	4099.18259315858	2452.42193621889	Root61
OG0000726	193.171795149133	145.185363135888	28.8294129616641	151.356760332111	6.24875395298563	3.57495909069809	Root61
OG0000728	276.048726616342	329.736906823547	217.867992238862	139.677997960806	1156.01948130234	790.065959044278	Root61
OG0000731	0	37.5603924530656	7.00142886211843	21.4889227632009	0	0	Root61
OG0000733	69.7911001829126	37.9215500728066	96.7844577998724	51.8537049285935	1212.25826687921	3.57495909069809	Root61
OG0000736	745.892383204879	1126.45061597223	1186.53626775078	797.425894712695	143.72134091867	4443.67414973773	Root61
OG0000737	70.4142350059743	11.5570438317125	16.8857990204033	62.598166310194	0	0	Root61
OG0000738	64.8060215984189	50.5620667637422	19.3568915599745	22.8903742477575	6.24875395298563	0	Root61
OG0000739	77.891852882715	28.5314519595402	19.3568915599745	0.467150494852194	0	0	Root61
OG0000740	219.343457717725	388.605598841333	345.129258026779	136.407944496841	3599.28227691972	1696.31808853624	Root61
OG0000741	434.324971674019	409.552740786312	336.892282894875	360.173031531041	2037.09378867332	1002.77602494081	Root61
OG0000748	196.910604087503	97.8737149498152	345.95295553997	148.086706868145	43.7412776708994	1288.77275219666	Root61
OG0000750	150.798627180936	330.098064443288	200.982193218459	225.63368901361	131.223833012698	1742.79255671532	Root61
OG0000751	57.9515385447399	57.4240615388215	54.7758846271619	56.5252098771155	12.4975079059713	348.558511343064	Root61
OG0000753	68.5448305367892	23.836402902907	9.47252140168964	61.1967148256374	0	7.14991818139618	Root61
OG0000754	544.619835355943	724.843342820218	394.551108818203	789.95148679506	1268.49705245608	1188.67389765712	Root61
OG0000755	429.963027912587	772.877306245773	520.98867709293	831.527880836905	2611.97915234799	757.891327227995	Root61
OG0000756	426.847353797278	178.050706532321	177.094965335937	141.546599940215	6.24875395298563	754.316368137297	Root61
OG0000757	61.0672126600485	257.505382875344	44.0678169556866	106.5103128263	18.7462618589569	445.082406791912	Root61
OG0000759	13.0858312842961	12.6405166909355	45.7152119820674	0.467150494852194	1043.5419101486	0	Root61
OG0000764	34.8955500914563	63.5637410744187	190.274125546983	103.707409857187	12.4975079059713	3.57495909069809	Root61
OG0000765	0	3.25041857766914	0	0	0	0	Root61
OG0000767	0	18.0578809870508	103.374037905396	0.467150494852194	0	479.044518153544	Root61
OG0000771	274.179322147157	277.007894341359	84.4289951020164	444.260120604436	31.2437697649282	17.8747954534905	Root61
OG0000773	102.194110982122	130.377900726507	65.0721035420419	50.4522534440369	18.7462618589569	3.57495909069809	Root61
OG0000774	483.552622695895	294.343460088928	53.9521871139714	377.924750335425	87.4825553417989	10.7248772720943	Root61
OG0000775	236.168097940392	2092.90840639919	518.929433309954	1119.75973616071	131.223833012698	579.143372693091	Root61
OG0000776	325.899512461279	367.658456896354	2170.85479601331	381.661954294242	20552.1517513697	9014.25934719524	Root61
OG0000778	33.6492804453329	80.5381492022465	319.182786361281	95.7658514446997	31.2437697649282	1244.08576356294	Root61
OG0000780	233.675558648145	260.394643833272	1202.18652050139	142.480900929919	43.7412776708994	3821.63126795626	Root61
OG0000781	0	16.2520928883457	63.4247085156611	63.0653168050462	0	0	Root61
OG0000782	269.194243562663	204.776370393156	2331.06396232884	206.947669219522	5517.64974048631	7303.6414222962	Root61
OG0000783	547.11237464819	1026.40995530397	824.109361946999	706.798698711369	593.631625533635	336.04615452562	Root61
OG0000784	86.6157404055791	122.793590711945	32.536051771021	55.5909088874111	1330.98459198594	1.78747954534905	Root61
OG0000785	87.8620100517025	50.2009091440012	23.4753791259265	92.9629484755866	0	5.36243863604714	Root61
OG0000786	6.2313482306172	123.154748331686	200.570344461863	57.926661361672	599.880379486621	0	Root61
OG0000787	0	65.3695291731238	188.214881764007	58.3938118565242	12.4975079059713	722.141736321014	Root61
OG0000789	56.7052688986165	107.986128302564	654.015825473181	103.707409857187	49.9900316238851	3862.74329749929	Root61
OG0000790	71.6605046520978	172.272184616464	2317.8848021178	145.283803899032	2493.25282724127	2802.7679271073	Root61
OG0000791	318.421894584539	281.341785778251	274.291271892404	241.983956333436	1018.54689433666	664.942390869845	Root61
OG0000793	0	21.6694571844609	66.7194985684227	0	0	0	Root61
OG0000794	96.5858975745666	223.91772423943	286.234885833665	308.319326602448	1287.24331431504	527.306465877968	Root61
OG0000795	48.6045161988141	0	0	14.9488158352702	0	0	Root61
OG0000796	80.3843921749619	59.9521648770086	37.4782368501634	0	0	595.230688601232	Root61
OG0000797	374.504028660094	321.069123949763	473.214221327887	277.020243447351	24.9950158119425	1304.8600681048	Root61
OG0000799	355.18684914518	646.833296956159	352.130686888898	523.675704729309	1443.46216313968	1821.44165671068	Root61
OG0000800	0	14.8074624093816	28.4175642050689	0	6.24875395298563	0	Root61
OG0000801	133.97398695827	127.488639768579	192.333369329959	165.371275177677	799.840505982161	5.36243863604714	Root61
OG0000802	625.004227530905	1246.71610334599	268.113540543476	446.128722583845	2493.25282724127	78.649099995358	Root61
OG0000803	0	33.9488162556555	0	0	0	1.78747954534905	Root61
OG0000805	23.6791232763454	21.6694571844609	49.8336995480194	16.817417814679	0	1.78747954534905	Root61
OG0000806	19.3171795149133	4.33389143689219	79.486810022874	34.1019861242101	6.24875395298563	330.683715889573	Root61
OG0000807	1459.38175561055	1399.84693411618	2225.63068064047	1668.19441711718	6886.12685619017	5535.82415194599	Root61
OG0000808	191.302390679948	93.539823512923	16.8857990204033	104.174560352039	1537.19347243447	1.78747954534905	Root61
OG0000809	0	61.3967953559726	88.5474826679684	77.079831650612	0	0	Root61
OG0000813	9.97015716898752	24.5587181423891	131.379753353869	26.6275782065751	0	1.78747954534905	Root61
OG0000814	175.100885280343	91.3728777944769	273.055725622619	99.9702058983695	1255.99954455011	339.621113616319	Root61
OG0000815	79.1381225288384	168.660608419054	261.112111681358	180.320091012947	649.870411110506	5.36243863604714	Root61
OG0000816	87.8620100517025	132.544846444953	383.019343633538	103.240259362335	2680.71544583084	741.804011319854	Root61
OG0000817	586.99300332414	323.236069668209	996.262142203793	321.399540458309	1993.35251100242	1755.30491353276	Root61
OG0000818	48.6045161988141	67.1753172718289	431.617496911772	89.225744516769	893.571815276946	530.881424968666	Root61
OG0000819	470.466791411598	265.812008129387	248.756648983502	370.917492912642	449.910284614966	450.444845427959	Root61
OG0000821	146.436683419504	678.254009873627	901.948776943492	303.180671159074	43.7412776708994	1106.44983857106	Root61
OG0000822	39.8806286759501	127.84979738832	460.858758630031	85.9556910528037	106.228817200756	334.258674980271	Root61
OG0000823	202.518817495059	251.365703339747	60.1299184628995	278.88884542676	18.7462618589569	571.993454511694	Root61
OG0000825	141.45160483501	204.776370393156	724.853811607555	228.903742477575	2193.31263749796	2082.41367033164	Root61
OG0000826	1.86940446918516	47.311648186073	72.4853811607555	115.853322723344	1243.50203664414	634.555238598911	Root61
OG0000827	0	19.1413538462738	274.703120649	15.8831168249746	0	1421.04623855249	Root61
OG0000829	0.62313482306172	21.6694571844609	259.876565411572	0.467150494852194	674.865426922448	718.566777230316	Root61
OG0000831	216.227783602417	144.824205516147	483.922288999362	35.9705881036189	762.347982264247	1428.19615673389	Root61
OG0000833	0.62313482306172	4.33389143689219	51.069245817805	40.1749425572887	2187.06388354497	0	Root61
OG0000834	1251.25472470793	1397.67998839773	976.081553130628	1375.29105684486	2255.80017702781	2868.90467028522	Root61
OG0000835	0	24.197560522648	11.5317651846657	0.467150494852194	0	0	Root61
OG0000836	59.1978081908634	38.2827076925477	238.872278825217	7.4744079176351	1968.35749519047	523.73150678727	Root61
OG0000837	0	0	29.2412617182593	0.467150494852194	0	0	Root61
OG0000840	0	8.66778287378437	12.3554626978561	0	0	0	Root61
OG0000841	1504.87059769405	1567.06291205627	231.047152449908	1551.40679340414	618.626641345578	51.8369068151223	Root61
OG0000842	0	0	0	0	0	0	Root61
OG0000844	336.492804453329	414.247789842945	53.9521871139714	373.720395881755	1330.98459198594	398.607938612837	Root61
OG0000846	680.463226783398	405.58000696916	640.012967748944	348.961419654589	3168.11825416372	7.14991818139618	Root61
OG0000847	0	19.1413538462738	37.4782368501634	1.86860197940878	0	0	Root61
OG0000848	23.0559884532836	10.1124133527484	75.3683224569219	10.2773108867483	0	25.0247136348866	Root61
OG0000849	119.018751204788	54.1736429611523	244.226312660955	135.473643507136	249.950158119425	3.57495909069809	Root61
OG0000850	50.4739206679993	137.601053121327	395.786655087989	213.487776147453	18.7462618589569	620.255402236119	Root61
OG0000851	664.261721383793	594.826599713453	1054.33281688372	478.829257223499	49.9900316238851	355.70842952446	Root61
OG0000852	213.112109487108	103.652236865671	352.954384402088	187.794498930582	6.24875395298563	1063.55032948268	Root61
OG0000854	764.58642789673	539.569483893077	421.733126753487	738.097781866466	112.477571153741	21.4497545441885	Root61
OG0000855	6.85448305367892	10.8347285922305	51.069245817805	50.9194039388891	3311.83959508239	1.78747954534905	Root61
OG0000856	330.261456222712	273.75747576369	1305.56055840679	281.224597901021	10179.2201894136	2366.62291804214	Root61
OG0000858	52.9664599602462	10.8347285922305	66.3076498118275	0	0	0	Root61
OG0000859	38.0112242067649	13.7239895501586	74.1327761871363	58.3938118565242	0	0	Root61
OG0000861	0	0	0	0	0	0	Root61
OG0000862	199.40314337975	324.319542527432	315.064298795329	316.728035509787	31.2437697649282	448.65736588261	Root61
OG0000863	336.492804453329	121.710117852722	767.274233536861	209.283421693783	37.4925237179138	657.792472688449	Root61
OG0000864	859.926055825173	580.019137304071	36.654539336973	647.003435370289	62.4875395298563	28.5996727255847	Root61
OG0000865	44.8657072604438	92.817508273441	11.9436139412609	88.7585940219168	0	153.723240900018	Root61
OG0000866	195.66433444138	84.5108830193977	248.344800226907	146.685255383589	18.7462618589569	3.57495909069809	Root61
OG0000867	366.403275960291	507.065298116386	1925.39293708257	583.003817575538	10666.6229977465	4976.34305425174	Root61
OG0000868	44.8657072604438	140.851471698996	290.353373399617	119.590526682162	943.561846900831	706.054420412873	Root61
OG0000870	1364.0421276821	842.94188447553	559.702460212879	987.556146117538	1468.45717895162	60.7743045418675	Root61
OG0000871	26.1716625685922	75.1207849061312	103.374037905396	62.598166310194	0	0	Root61
OG0000872	2457.64374215542	2644.39609174372	2413.02186489129	2148.89227632009	14778.303098811	14939.7540400273	Root61
OG0000873	56.0821340755548	20.2248267054969	0	51.3865544337413	0	0	Root61
OG0000876	29.2873366839008	6.8619947750793	20.1805890731649	60.262413835933	0	8.93739772674523	Root61
OG0000877	140.828470011949	94.9844539918871	165.151351394676	141.079449445363	999.800632477701	652.430034052401	Root61
OG0000878	39.8806286759501	51.6455396229652	98.4318528262532	64.9339187844549	6.24875395298563	561.2685772396	Root61
OG0000880	52.3433251371845	58.5075343980445	196.040008139316	125.66348311524	6.24875395298563	5.36243863604714	Root61
OG0000881	226.197940771404	178.050706532321	133.438997136845	178.451489033538	56.2387855768707	5.36243863604714	Root61
OG0000882	15.578370576543	32.1430281569504	241.343371364788	0	0	7.14991818139618	Root61
OG0000883	200.026278202812	270.14589956628	1025.09155516546	393.807867160399	2980.65563557415	2615.08257484565	Root61
OG0000884	79.1381225288384	35.3934467346195	95.5489115300868	55.1237583925589	0	1.78747954534905	Root61
OG0000885	0	22.752930043684	36.654539336973	134.07219202258	0	0	Root61
OG0000886	409.39957875155	237.641713789588	199.334798192078	396.14361963466	1037.29315619562	437.932488610516	Root61
OG0000887	79.7612573519001	88.4836168365488	51.4810945744002	73.3426276917944	6.24875395298563	21.4497545441885	Root61
OG0000888	4.36194376143204	79.0935187232824	27.1820179352833	147.619556373293	6.24875395298563	0	Root61
OG0000889	198.780008556689	105.819182584118	154.443283723201	142.013750435067	549.890347862736	8.93739772674523	Root61
OG0000890	125.873234258467	92.4563506537	266.877994273691	150.422459342406	1137.27321944339	25.0247136348866	Root61
OG0000891	280.410670377774	275.924421482136	448.91514468877	269.078685034864	2199.56139145094	7.14991818139618	Root61
OG0000893	134.597121781331	22.391772423943	62.1891622458755	45.3135980006628	0	0	Root61
OG0000894	191.302390679948	118.820856894794	76.1920199701123	121.45912866157	6.24875395298563	116.186170447688	Root61
OG0000895	34.2724152683946	2.16694571844609	50.2455483046146	67.7368217535681	0	0	Root61
OG0000896	45.4888420835055	98.9571878090383	147.441854861082	113.984720743935	1174.7657431613	689.967104504731	Root61
OG0000897	188.809851387701	134.711792163399	89.3711801811588	186.393047446025	12.4975079059713	1.78747954534905	Root61
OG0000898	77.891852882715	71.8703663284621	106.668827958157	71.4740257123857	56.2387855768707	1.78747954534905	Root61
OG0000899	1.24626964612344	48.7562786650371	344.305560513589	50.4522534440369	1737.15359893001	648.855074961703	Root61
OG0000900	9288.447672558	7509.91154489468	11089.4396200824	8181.67376684132	27250.8159889703	17899.8201671253	Root61
OG0000901	340.231613391699	239.447501888293	286.234885833665	218.159281095975	706.109196687377	312.808920436083	Root61
OG0000902	471.08992623466	407.385795067866	316.299845065115	257.399922663559	1605.92976591731	105.461293175594	Root61
OG0000903	36.7649545606415	304.094715821935	224.86942110098	99.5030554035173	18.7462618589569	0	Root61
OG0000904	72.9067742982212	154.936618868896	574.940864206902	109.313215795413	12.4975079059713	2066.3263544235	Root61
OG0000905	0	0	0	0	0	0	Root61
OG0000907	57.9515385447399	198.636690857559	283.763793294094	86.4228415476559	24.9950158119425	782.916040862882	Root61
OG0000909	63.5597519522954	87.7613015970668	237.636732555431	138.276546476249	681.114180875434	1.78747954534905	Root61
OG0000910	43.6194376143204	178.050706532321	1350.86392163226	142.948051424771	2680.71544583084	2683.00679756892	Root61
OG0000911	0	0	0	0	0	0	Root61
OG0000914	173.85461563422	175.522603194134	172.56462901339	191.531702889399	737.352966452305	7.14991818139618	Root61
OG0000916	157.653110234615	104.374552105153	117.788744386228	26.6275782065751	6.24875395298563	1.78747954534905	Root61
OG0000917	114.656807443356	48.7562786650371	53.128489600781	49.5179524543326	6.24875395298563	248.459656803517	Root61
OG0000919	761.470753781422	628.775415969108	244.226312660955	442.85866911988	1324.73583803295	30.3871522709338	Root61
OG0000920	59.1978081908634	126.766324529096	157.326225019367	216.290679116566	1493.45219476357	373.58322497795	Root61
OG0000921	0	28.8926095792812	131.791602110465	23.3575247426097	0	407.545336339582	Root61
OG0000923	638.090058815201	602.049752108273	1900.68201168686	661.017950215854	7023.59944315585	8678.21319266961	Root61
OG0000924	0	7.22315239482031	31.3005055012353	38.7734910727321	0	0	Root61
OG0000925	462.366038711796	395.828751236153	268.937238056667	689.98128089669	718.606704593348	1925.11547034092	Root61
OG0000926	965.235840922604	2471.40159188777	6865.93062119861	2709.47287014272	45647.1476265601	30515.8507981989	Root61
OG0000928	265.455434624293	184.9127013074	254.522531575835	245.721160292254	768.596736217233	377.158184068649	Root61
OG0000929	12.4626964612344	68.258790131052	150.736644913844	0	6.24875395298563	1.78747954534905	Root61
OG0000930	84.7463359363939	52.0066972427062	35.4189930671874	78.9484336300208	1518.44721057551	0	Root61
OG0000931	44.8657072604438	235.835925690883	255.75807784562	127.064934599797	468.656546473923	5.36243863604714	Root61
OG0000932	107.179189566616	123.515905951427	369.016485909301	135.006493012284	6.24875395298563	1385.29664764551	Root61
OG0000933	73.5299091212829	83.7885677799156	179.977906632103	147.619556373293	18.7462618589569	673.87978859659	Root61
OG0000934	458.627229773426	336.960059218368	347.60035056635	269.545835529716	768.596736217233	588.080770419836	Root61
OG0000935	385.720455475205	316.37407489313	1025.50340392205	299.910617695108	4424.11779871383	1217.2735703827	Root61
OG0000936	0.62313482306172	63.2025834546777	64.2484060288515	7.4744079176351	0	0	Root61
OG0000937	94.7164931053814	119.904329754017	282.940095780904	79.8827346197252	431.164022756009	1286.98527265131	Root61
OG0000938	127.119503904591	91.0117201747359	61.7773134892803	143.415201919624	6.24875395298563	1.78747954534905	Root61
OG0000939	13.0858312842961	18.7801962265328	949.31138395194	6.54010692793071	2611.97915234799	2195.02488168863	Root61
OG0000941	88.4851448747642	65.3695291731238	135.910089676417	63.9996177947506	1405.96963942177	3.57495909069809	Root61
OG0000942	0	32.5041857766914	9.06067264509444	26.6275782065751	0	0	Root61
OG0000944	177.59342457259	150.602727432003	143.32336729513	193.400304868808	18.7462618589569	21.4497545441885	Root61
OG0000945	640.582598107448	1092.86295733631	4833.04515864469	802.564550156069	18265.107804577	15425.9484763623	Root61
OG0000948	145.190413773381	132.906004064694	80.7223562926596	49.0508019594804	962.308108759788	32.1746318162828	Root61
OG0000949	1224.45992731628	1095.3910606745	952.194325248107	1150.59166882095	3074.38694486893	2139.61301578281	Root61
OG0000950	274.802456970218	300.844297244266	311.357659985973	284.027500870134	49.9900316238851	337.83363407097	Root61
OG0000951	193.794929972195	54.8959582006344	334.009341598709	26.6275782065751	3705.51109412048	1953.71514306651	Root61
OG0000952	289.134557900638	312.401341075979	320.418332631067	322.333841448014	1124.77571153741	10.7248772720943	Root61
OG0000953	395.06747782113	314.568286794425	1127.64189555766	476.026354254386	3293.09333322343	3989.65434521907	Root61
OG0000954	279.787535554712	295.426932948151	143.32336729513	461.544688913968	18.7462618589569	570.205974966345	Root61
OG0000956	153.291166473183	209.110261830048	630.128597590659	210.217722683487	2574.48662863008	398.607938612837	Root61
OG0000957	398.183151936439	475.283427579177	1088.10441492452	253.662718704741	937.313092947845	1732.06767944322	Root61
OG0000958	383.851051006019	1173.7622641583	477.332708893839	733.893427412797	1280.99456036205	1045.67553402919	Root61
OG0000959	11.216426815111	44.4223872281449	64.2484060288515	28.963330680836	6.24875395298563	0	Root61
OG0000960	115.90307708948	180.217652250767	205.924378297601	176.582887054129	12.4975079059713	3.57495909069809	Root61
OG0000961	81.6306618210853	98.9571878090383	157.326225019367	194.334605858513	999.800632477701	7.14991818139618	Root61
OG0000962	0.62313482306172	54.5348005808934	42.4204219293058	0	0	0	Root61
OG0000964	109.048594035801	189.968907983774	1155.23576224954	176.115736559277	3368.07838065926	3113.78936799804	Root61
OG0000965	48.6045161988141	5.05620667637422	11.9436139412609	49.9851029491847	1049.79066410159	1.78747954534905	Root61
OG0000966	74.7761787674064	43.3389143689219	125.613870761537	114.91902173364	6.24875395298563	0	Root61
OG0000967	0.62313482306172	30.3372400582453	53.9521871139714	28.4961801859838	12.4975079059713	264.546972711659	Root61
OG0000968	315.30622046923	298.67735152582	272.232028109428	364.377385984711	518.646578097808	434.357529519818	Root61
OG0000969	35.518684914518	80.5381492022465	225.693118614171	63.0653168050462	1343.48209989191	3.57495909069809	Root61
OG0000970	363.287601844983	159.270510305788	146.206308591297	167.707027651938	556.139101815721	1.78747954534905	Root61
OG0000971	267.324839093478	596.632387812158	1011.08869744122	692.784183865803	3767.99863365034	800.790836316372	Root61
OG0000972	28.6642018608391	36.8380772135836	17.7094965335937	38.7734910727321	0	0	Root61
OG0000973	261.093490862861	228.251615676322	324.536820197019	220.027883075383	5280.19709027286	1188.67389765712	Root61
OG0000974	482.929487872833	485.756998551666	1313.3856847821	387.267760232469	5280.19709027286	1383.50916810016	Root61
OG0000975	293.49650166207	412.803159363981	724.44196285096	394.275017655252	5367.67964561466	5160.45344742269	Root61
OG0000976	13.7089661073578	53.4513277216703	461.682456143221	37.8391900830277	0	1.78747954534905	Root61
OG0000977	687.317709837077	633.109307406	2996.19970423009	700.725742278291	2661.96918397188	4440.09919064703	Root61
OG0000978	193.171795149133	291.815356750741	3224.36391538384	255.064170189298	4074.18757734663	3440.89812479691	Root61
OG0000979	471.08992623466	465.532171846169	2876.35171606089	309.720778087005	11291.498393045	8165.20656315444	Root61
OG0000980	209.9964353718	284.953361975661	3515.12913754005	178.451489033538	7698.4648700783	6222.21629736003	Root61
OG0000981	86.6157404055791	62.8414258349367	124.790173248346	20.0874712786443	6.24875395298563	570.205974966345	Root61
OG0000982	459.873499419549	378.132027868843	1202.18652050139	365.311686974416	3824.23741922721	2804.55540665265	Root61
OG0000983	135.843391427455	234.75245283166	2945.95415592548	219.560732580531	6467.46034134013	4205.9393702063	Root61
OG0000984	175.100885280343	59.9521648770086	188.626730520602	73.8097781866466	3461.80968995404	1.78747954534905	Root61
OG0000985	531.534004071647	870.028705956107	3609.44250280035	876.374328342716	15921.8250722074	11500.6433947758	Root61
OG0000986	0	35.7546043543605	27.1820179352833	14.481665340418	0	654.217513597751	Root61
OG0000987	2.49253929224688	78.0100458640594	660.605405578704	137.342245486545	5905.07248557142	1120.74967493385	Root61
OG0000988	3462.76021175398	2368.47167026158	2337.24169367777	2796.36286218523	2705.71046164278	2952.91620891662	Root61
OG0000989	1081.13891801208	1700.3300737407	6971.77575164358	1516.83765678507	14778.303098811	9963.41098577558	Root61
OG0000990	1097.96355823475	1099.00263687191	2667.95624522372	938.038193663205	7792.19617937308	6790.63479278102	Root61
OG0000991	700.403541121373	1052.77446154506	3844.60814281621	799.294496692104	12466.2641362063	6354.48978371586	Root61
OG0000992	549.604913940437	849.80387925061	2423.31808380617	731.557674938536	5505.15223258034	3771.58184068649	Root61
OG0000993	4063.46218118547	4778.83762441312	16209.9552108306	3828.76545580858	24270.1603533962	17136.5664012613	Root61
OG0000994	868.026808524976	1236.96484761298	8150.48689301905	1124.89839160408	7704.71362403129	6340.18994735306	Root61
OG0000995	1109.80311987292	1771.11696720994	4322.76454922324	1268.31359352371	5236.45581260196	7275.04174957061	Root61
OG0000996	1421.37053140378	2215.34083949139	6675.24464689503	1334.18181329787	3243.10330159954	4727.88339744822	Root61
OG0000997	709.127428644237	1135.11839884601	3406.40106579891	832.462181826609	5811.34117627664	7509.20157001134	Root61
OG0000998	1117.90387257273	1447.88089754173	4949.59835676114	908.607712487517	6711.16174550657	2609.72013620961	Root61
OG0000999	853.694707594556	972.597469962555	4339.65034824364	766.59396205245	106.228817200756	2152.12537260025	Root61
OG0001000	2137.3524431017	1970.11481568724	5795.53570280768	1783.58058934568	3861.72994294512	2888.56694528406	Root61
OG0001001	1797.74396453306	1906.91223223256	4102.01361568821	1621.47936763197	3193.11326997566	1383.50916810016	Root61
OG0001002	2230.82266656096	1767.50539101253	6269.98547040535	2100.30862485546	3899.22246666303	623.830361326817	Root61
OG0001003	505.362341503055	504.89835239794	869.412725172471	627.850265081349	37.4925237179138	23.2372340895376	Root61
OG0001004	720.343855459348	1109.11505022466	2394.07682208791	813.776162032522	106.228817200756	402.182897703535	Root61
OG0001005	448.657072604438	790.574029613083	2355.36303896796	618.507255184305	62.4875395298563	1767.81727035021	Root61
OG0001006	765.209562719792	901.088261253834	1266.02307777365	591.412526482877	837.333029700075	702.479461322175	Root61
OG0001007	1244.40024165425	990.655350949606	1435.70476549087	961.395718405815	1599.68101196432	1054.61293175594	Root61
OG0001008	902.922358616432	1081.3059135046	845.937346046545	726.419019495161	1362.22836175087	571.993454511694	Root61
OG0001009	1231.93754519302	1601.01172831192	3349.15408863218	1211.78838364659	6579.93791249387	4431.16179292028	Root61
OG0001010	426.224218974216	522.59507576525	2032.88546255392	617.105803699748	2993.15314348012	2375.56031576888	Root61
OG0001011	649.929620453374	637.443198842892	2162.6178208814	495.646675038178	1587.18350405835	3331.86187253062	Root61
OG0001012	946.541796230752	903.977522211762	3784.06637559671	933.833839209536	11403.9759641988	7435.91490865203	Root61
OG0001013	180.085963864837	344.544369232929	460.858758630031	485.836514646282	68.736293482842	1808.92929989323	Root61
OG0001014	537.765352302264	420.026311758801	1806.78049518315	666.623756154081	8979.45943044035	4382.89984519586	Root61
OG0001015	55.4589992524931	57.7852191585625	93.901516503706	82.2184870939861	18.7462618589569	1.78747954534905	Root61
OG0001016	0.62313482306172	46.589332946591	163.91580512489	0.467150494852194	0	0	Root61
OG0001017	460.496634242611	318.902178231317	341.010770460827	270.48013651942	3218.1082857876	689.967104504731	Root61
OG0001018	1042.50455898226	1418.62713034271	3229.30610046298	1098.27081339751	5448.91344700347	4443.67414973773	Root61
OG0001019	11.216426815111	5.05620667637422	24.7109253957121	15.4159663301224	0	0	Root61
OG0001020	205.634491610368	127.84979738832	165.151351394676	174.714285074721	2543.24285886515	7.14991818139618	Root61
OG0001021	24.9253929224688	50.2009091440012	44.891514468877	0.467150494852194	6.24875395298563	0	Root61
OG0001022	115.279942266418	115.570438317125	175.035721552961	69.6054237329769	0	647.067595416354	Root61
OG0001023	423.108544858908	292.537671990223	441.501867070056	491.90947107936	3061.88943696296	5.36243863604714	Root61
OG0001024	87.2388752286408	68.258790131052	315.88799630852	21.9560732580531	0	3.57495909069809	Root61
OG0001025	89.1082796978259	106.5414978236	75.7801712135171	107.444613816005	12.4975079059713	0	Root61
OG0001026	191.92552550301	93.9009811326641	195.216310626126	117.254774207901	18.7462618589569	407.545336339582	Root61
OG0001027	4.98507858449376	9.02894049352539	11.9436139412609	0	0	0	Root61
OG0001028	21.8097188071602	135.434107402881	100.079247852634	97.1673029292563	12.4975079059713	1.78747954534905	Root61
OG0001029	128.365773550714	113.042334978938	567.115737831593	148.086706868145	1518.44721057551	768.616204500089	Root61
OG0001030	95.9627627515049	271.229372425503	150.736644913844	319.530938478901	737.352966452305	7.14991818139618	Root61
OG0001031	99.7015716898752	169.021766038795	77.427566239898	196.670358332774	162.467602777626	1.78747954534905	Root61
OG0001032	26.794797391654	48.7562786650371	558.878762699689	56.9923603719676	2861.92931046742	2477.44664985378	Root61
OG0001033	2672.00212128865	2227.98135618233	5921.97327108241	2583.34223653263	15578.1436047932	9739.97604260695	Root61
OG0001034	1032.53440181327	928.897397973892	1295.26433949191	1100.13941537692	7011.10193524988	5546.54902921809	Root61
OG0001035	0.62313482306172	50.2009091440012	25.9464716654977	68.6711227432725	6.24875395298563	1.78747954534905	Root61
OG0001036	16.2015053996047	8.30662525404336	62.1891622458755	33.1676851345058	0	740.016531774505	Root61
OG0001037	16.2015053996047	55.9794310598574	100.491096609229	127.064934599797	6.24875395298563	1.78747954534905	Root61
OG0001038	780.164798473273	374.159294051692	261.523960437953	560.11344332778	3518.04847553091	797.215877225674	Root61
OG0001039	0	36.1157619741016	0	15.4159663301224	6.24875395298563	0	Root61
OG0001040	0	36.1157619741016	105.845130444967	12.145912866157	0	0	Root61
OG0001041	275.42559179328	205.859843252379	928.71894612218	166.305576167381	1174.7657431613	2523.92111803285	Root61
OG0001042	253.61587298612	619.385317855842	508.633214395074	581.602366090981	2212.05889935691	2729.48126574799	Root61
OG0001043	1296.74356679144	1334.47740494305	2241.28093339109	1320.1672984523	2099.58132820317	3315.77455662248	Root61
OG0001044	16238.8934889884	23672.4373435446	2160.55857709843	17950.7249151904	26813.4032122614	15958.6173808763	Root61
OG0001045	160.145649526862	74.3984696666492	35.4189930671874	285.42895235469	24.9950158119425	7.14991818139618	Root61
OG0001046	203.765087141182	262.922747171459	386.314133686299	186.393047446025	543.64159390975	523.73150678727	Root61
OG0001047	4581.28721914976	4267.43843485984	5267.54559685263	4660.76048714034	27232.0697271114	16618.1973331101	Root61
OG0001048	501.623532564684	291.815356750741	644.543304071491	434.44996021254	2843.18304860846	1656.99353853856	Root61
OG0001049	47.9813813757524	41.8942838899578	92.6659702339204	0	1368.47711570385	312.808920436083	Root61
OG0001050	127.119503904591	114.486965457902	140.440425998964	39.2406415675843	6.24875395298563	1.78747954534905	Root61
OG0001051	512.216824556734	517.900026708616	374.782368501634	447.530174068402	43.7412776708994	740.016531774505	Root61
OG0001052	139.582200365825	49.1174362847781	114.905803090061	30.8319326602448	706.109196687377	1.78747954534905	Root61
OG0001053	100.324706512937	233.307822352696	431.617496911772	180.320091012947	1399.72088546878	3625.00851796786	Root61
OG0001054	0.62313482306172	69.703420610016	48.5981532782338	68.6711227432725	0	0	Root61
OG0001055	49.2276510218759	45.867017707109	63.4247085156611	22.8903742477575	1930.86497147256	0	Root61
OG0001056	0	9.02894049352539	53.9521871139714	0	0	0	Root61
OG0001057	38.0112242067649	42.9777567491809	114.905803090061	34.1019861242101	3024.39691324505	1.78747954534905	Root61
OG0001058	117.149346735603	114.848123077643	161.856561341914	150.422459342406	1156.01948130234	5.36243863604714	Root61
OG0001059	92.2239538131345	84.5108830193977	72.8972299173507	0.934300989704388	6.24875395298563	0	Root61
OG0001060	31.7798759761477	20.9471419449789	114.905803090061	0	443.66153066198	445.082406791912	Root61
OG0001061	28.0410670377774	229.696246155286	1042.80105169905	155.561114785781	968.556862712773	2409.52242713051	Root61
OG0001062	200.649413025874	163.965559362421	221.986479804814	201.809013776148	1924.61621751958	781.128561317533	Root61
OG0001063	0	76.5654153850953	359.955813264206	98.1016039189607	93.7313092947845	718.566777230316	Root61
OG0001064	266.078569447354	176.606076053357	350.071443105922	279.355995921612	0	595.230688601232	Root61
OG0001065	38.6343590298266	28.1702943397992	184.50824295465	27.5618791962794	6.24875395298563	0	Root61
OG0001066	0	0	10.7080676714752	0	0	0	Root61
OG0001067	430.586162735648	182.745755588954	307.239172420021	348.027118664884	1149.77072734936	577.355893147742	Root61
OG0001068	68.5448305367892	150.241569812262	467.860187492149	175.181435569573	2586.98413653605	225.22242271398	Root61
OG0001069	336.492804453329	573.879457768474	4224.33269639699	497.515277017586	16671.6755465657	7822.01049044742	Root61
OG0001070	24.3022580994071	2.88926095792812	17.2976477769985	61.1967148256374	0	1.78747954534905	Root61
OG0001071	594.470621200881	651.528346012792	4197.5625272183	679.23681951509	8498.30537606046	8065.10770861489	Root61
OG0001072	106.556054743554	279.174840059805	1052.27357310074	167.239877157085	3193.11326997566	1737.43011807927	Root61
OG0001073	344.593557153131	299.760824385043	240.931522608193	350.362871139145	43.7412776708994	704.266940867524	Root61
OG0001074	355.809983968242	688.727580846117	1406.46350377261	546.566078977067	918.566831088888	2085.98862942234	Root61
OG0001075	85.9926055825173	134.350634543658	439.030774530485	114.451871238788	649.870411110506	1079.63764539082	Root61
OG0001076	3.73880893837032	63.9248986941598	158.561771289153	0	1862.12867798972	0	Root61
OG0001077	434.324971674019	628.053100729626	758.213560891767	452.668829511776	2349.5314863226	3887.76801113417	Root61
OG0001078	55.4589992524931	61.0356377362316	95.960760286682	104.174560352039	849.830537606046	443.294927246563	Root61
OG0001079	202.518817495059	205.859843252379	380.548251093967	119.123376187309	3249.35205555253	1220.8485294734	Root61
OG0001080	193.794929972195	363.685723079203	1385.04736842966	388.669211717025	5880.07746975948	2632.95737029914	Root61
OG0001081	673.608743729719	517.177711469134	1079.45559103602	687.645528422429	1137.27321944339	2246.86178850375	Root61
OG0001082	615.034070361917	732.788810454521	2208.74488162007	733.426276917944	13072.3932696459	4273.86359292957	Root61
OG0001083	520.317577256536	698.839994198865	2487.15464107842	562.449195802041	6223.75893717369	2525.7085975782	Root61
OG0001084	5805.12401164298	5772.38223632065	11695.6809897905	5326.91709279957	19958.5201258361	11479.1936402316	Root61
OG0001085	2820.93134400041	3088.61996402517	7663.68166272352	2833.73490177341	36024.0665389622	18577.2749148126	Root61
OG0001086	1142.20613067213	1344.5898182958	3980.93008124922	1574.76431814675	31549.9587086245	22954.8123213724	Root61
OG0001087	836.87006737189	810.076541079098	2383.78060317303	639.061876957801	14047.1988863117	1833.95401352812	Root61
OG0001088	65.4291564214806	172.633342236205	299.002197288117	43.9121465161062	87.4825553417989	448.65736588261	Root61
OG0001089	140.205335188887	148.435781713557	726.913055390531	204.144766250409	6792.39554689538	1222.63600901875	Root61
OG0001090	0.62313482306172	15.1686200291227	42.0085731727106	109.313215795413	18.7462618589569	495.131834061685	Root61
OG0001091	211.865839840985	202.248267054969	19.3568915599745	307.385025612744	37.4925237179138	589.868249965185	Root61
OG0001094	72.2836394751595	84.8720406391387	40.3611781463298	63.9996177947506	0	3.57495909069809	Root61
OG0001095	26.794797391654	75.8431001456133	174.21202403977	71.0068752175335	868.576799465003	604.168086327977	Root61
OG0001097	0	17.6967233673098	157.738073775962	9.34300989704388	6.24875395298563	972.388872669881	Root61
OG0001098	289.134557900638	156.38124934786	93.4896677471108	229.838043467279	18.7462618589569	8.93739772674523	Root61
OG0001099	22.4328536302219	100.040660668261	283.763793294094	177.050037548981	1237.25328269116	1076.06268630013	Root61
OG0001102	133.97398695827	59.9521648770086	34.595295553997	53.7223069080023	6.24875395298563	309.233961345385	Root61
OG0001103	1249.38532023875	736.03922903219	733.502635496054	761.922457103928	5748.85363674678	1789.26702489439	Root61
OG0001104	0	0	0	0	0	0	Root61
OG0001108	0.62313482306172	27.4479791003172	70.8379861343747	0	924.815585041874	193.047790897697	Root61
OG0001109	109.048594035801	55.2571158203754	220.750933535028	114.91902173364	1487.20344081058	1.78747954534905	Root61
OG0001110	28.6642018608391	59.2298496375266	151.148493670439	43.9121465161062	0	1.78747954534905	Root61
OG0001112	113.410537797233	48.0339634255551	182.448999171674	98.5687544138129	799.840505982161	1.78747954534905	Root61
OG0001113	193.794929972195	79.8158339627644	192.745218086554	107.444613816005	18.7462618589569	307.446481800036	Root61
OG0001114	0	63.9248986941598	164.739502638081	108.378914805709	0	1.78747954534905	Root61
OG0001116	705.388619705867	1040.49510247387	1275.08375041875	1027.73108867483	3174.3670081167	1022.43829993965	Root61
OG0001117	0	7.94546763430234	14.8265552374273	23.3575247426097	0	0	Root61
OG0001119	72.9067742982212	21.6694571844609	7.41327761871363	11.2116118764527	0	0	Root61
OG0001120	0	9.75125573300742	25.5346229089025	0	0	0	Root61
OG0001121	142.697874481134	242.336762846221	1399.4620749105	321.399540458309	2543.24285886515	3378.3363407097	Root61
OG0001122	406.907039459303	545.348005808934	389.197074982466	416.231090913305	18.7462618589569	743.591490865203	Root61
OG0001124	152.668031650121	114.848123077643	103.785886661991	185.925896951173	6.24875395298563	7.14991818139618	Root61
OG0001125	384.474185829081	324.319542527432	137.557484702797	283.093199880429	43.7412776708994	1026.01325903035	Root61
OG0001127	1.24626964612344	27.0868214805762	89.783028937754	67.7368217535681	6.24875395298563	0	Root61
OG0001128	0	4.33389143689219	0	0	0	0	Root61
OG0001129	45.4888420835055	38.2827076925477	37.8900856067586	14.0145148455658	0	627.405320417515	Root61
OG0001131	0	50.2009091440012	4.11848756595202	15.8831168249746	6.24875395298563	0	Root61
OG0001132	115.279942266418	145.90767837537	134.262694650036	79.8827346197252	24.9950158119425	1.78747954534905	Root61
OG0001133	90.9776841670111	180.578809870508	23.0635303693313	76.1455306609076	12.4975079059713	0	Root61
OG0001134	17.4477750457282	51.2843820032242	41.1848756595202	37.3720395881755	0	0	Root61
OG0001135	270.440513208786	270.507057186021	184.096394198055	269.545835529716	18.7462618589569	159.085679536065	Root61
OG0001137	261.093490862861	410.997371265276	1037.85886661991	378.391900830277	7336.03714080513	5542.97407012739	Root61
OG0001138	203.765087141182	83.7885677799156	30.0649592314497	67.2696712587159	24.9950158119425	511.219149969827	Root61
OG0001142	116.526211912542	33.2265010161734	158.561771289153	35.9705881036189	18.7462618589569	1.78747954534905	Root61
OG0001145	0	35.3934467346195	32.1242030144257	1.86860197940878	0	0	Root61
OG0001146	163.261323642171	211.638365168235	58.4825234365187	34.1019861242101	399.920252991081	3.57495909069809	Root61
OG0001147	0	96.4290844708512	61.7773134892803	74.744079176351	1774.64612264792	836.540427223353	Root61
OG0001148	26.794797391654	23.475245283166	11.9436139412609	18.6860197940878	12.4975079059713	0	Root61
OG0001150	44.8657072604438	33.5876586359145	62.1891622458755	21.0217722683487	12.4975079059713	0	Root61
OG0001151	0	0.361157619741016	0	0	0	0	Root61
OG0001153	804.46705657268	547.51495152738	167.622443934247	593.748278957138	37.4925237179138	17.8747954534905	Root61
OG0001155	1051.22844650512	463.726383747464	200.570344461863	497.982427512439	118.726325106727	21.4497545441885	Root61
OG0001156	509.101150441425	700.284624677829	72.0735324041603	608.697094792409	1237.25328269116	25.0247136348866	Root61
OG0001158	0	6.50083715533828	0	0	0	0	Root61
OG0001159	365.78014113723	465.532171846169	386.725982442895	335.414055303875	56.2387855768707	7.14991818139618	Root61
OG0001160	411.268983220735	170.8275541375	709.615407613533	171.444231610755	4011.70003781678	1766.02979080486	Root61
OG0001161	94.7164931053814	95.3456116116281	168.034292690842	60.7295643307852	18.7462618589569	754.316368137297	Root61
OG0001162	0	20.2248267054969	43.2441194424962	12.145912866157	6.24875395298563	0	Root61
OG0001163	0.62313482306172	18.7801962265328	7.00142886211843	7.00725742278291	6.24875395298563	0	Root61
OG0001165	249.253929224688	187.079647025846	238.872278825217	129.400687074058	2080.83506634422	109.036252266292	Root61
OG0001167	117.149346735603	113.76465021842	153.207737453415	132.203590043171	6.24875395298563	489.769395425638	Root61
OG0001169	94.7164931053814	52.7290124821883	214.5732021861	86.8899920425081	6.24875395298563	507.644190879129	Root61
OG0001171	39.2574938528884	88.4836168365488	70.4261373777795	89.225744516769	0	3.57495909069809	Root61
OG0001175	0	0.361157619741016	72.0735324041603	0	0	1074.27520675478	Root61
OG0001176	38.0112242067649	0	10.29621891488	4.67150494852194	0	0	Root61
OG0001179	34.2724152683946	5.05620667637422	33.7715980408066	12.145912866157	0	686.392145414033	Root61
OG0001180	0	6.13967953559727	0	10.7444613816005	0	0	Root61
OG0001181	91.6008189900728	0.361157619741016	35.0071443105922	66.3353702690115	349.930221367195	187.68535226165	Root61
OG0001182	257.977816747552	198.636690857559	229.811606180123	265.341481076046	12.4975079059713	16.0873159081414	Root61
OG0001183	117.149346735603	72.5926815679441	95.960760286682	109.780366290266	12.4975079059713	756.103847682646	Root61
OG0001184	766.455832365915	590.13155065682	154.031434966606	647.003435370289	1468.45717895162	21.4497545441885	Root61
OG0001185	43.6194376143204	30.6983976779863	209.631017106958	53.2551564131501	2055.84005053227	1.78747954534905	Root61
OG0001186	52.9664599602462	37.9215500728066	4.11848756595202	48.116500969776	6.24875395298563	3.57495909069809	Root61
OG0001187	70.4142350059743	67.5364748915699	42.0085731727106	27.5618791962794	12.4975079059713	1.78747954534905	Root61
OG0001189	111.541133328048	302.28892772323	157.738073775962	299.443467200256	1206.00951292623	8.93739772674523	Root61
OG0001191	304.089793654119	188.52427750481	59.7180697063043	170.509930621051	1649.67104358821	604.168086327977	Root61
OG0001192	28.6642018608391	31.0595552977273	0	35.0362871139145	0	0	Root61
OG0001193	70.4142350059743	23.836402902907	46.5389094952578	36.4377385984711	12.4975079059713	0	Root61
OG0001194	162.638188819109	72.2315239482031	65.0721035420419	18.6860197940878	0	1.78747954534905	Root61
OG0001195	60.4440778369868	225.723512338135	115.729500603252	153.22536231152	12.4975079059713	525.518986332619	Root61
OG0001197	57.3284037216782	20.5859843252379	67.9550448382083	25.2261267220185	0	0	Root61
OG0001198	38.0112242067649	28.8926095792812	91.4304239641348	49.0508019594804	43.7412776708994	1.78747954534905	Root61
OG0001199	193.794929972195	78.0100458640594	102.9621891488	110.71466727997	0	1.78747954534905	Root61
OG0001202	0	10.4735709724895	4.94218507914242	13.5473643507136	0	0	Root61
OG0001204	61.0672126600485	15.5297776488637	113.258408063681	108.378914805709	6.24875395298563	311.021440890734	Root61
OG0001207	1158.40763607174	1046.27362438972	145.794459834701	1216.45988859511	74.9850474358276	607.743045418675	Root61
OG0001208	70.4142350059743	54.5348005808934	17.2976477769985	87.3571425373603	49.9900316238851	5.36243863604714	Root61
OG0001209	89.1082796978259	71.8703663284621	18.9450428033793	29.8976316705404	6.24875395298563	0	Root61
OG0001212	163.261323642171	55.9794310598574	119.024290656013	73.3426276917944	12.4975079059713	748.95392950125	Root61
OG0001214	1.24626964612344	18.0578809870508	70.8379861343747	13.0802138558614	0	1.78747954534905	Root61
OG0001217	115.90307708948	102.929921626189	184.50824295465	146.685255383589	74.9850474358276	3.57495909069809	Root61
OG0001219	179.462829041775	110.15307402101	119.436139412609	115.853322723344	24.9950158119425	0	Root61
OG0001220	0	11.5570438317125	151.972191183629	21.0217722683487	0	0	Root61
OG0001223	0	0	6.17773134892803	0	0	0	Root61
OG0001231	12.4626964612344	34.3099738753965	90.1948776943492	82.6856375888383	12.4975079059713	178.747954534905	Root61
OG0001232	13.0858312842961	21.6694571844609	30.8886567446401	38.7734910727321	0	1.78747954534905	Root61
OG0001234	64.1828867753571	192.497011321961	176.683116579342	149.02100785785	1349.7308538449	7.14991818139618	Root61
OG0001236	224.328536302219	202.60942467471	171.329082743604	294.771962251734	1012.29814038367	35.7495909069809	Root61
OG0001237	67.9216957137275	18.4190386067918	100.079247852634	55.1237583925589	6.24875395298563	1.78747954534905	Root61
OG0001238	39.8806286759501	3.25041857766914	52.3047920875906	56.5252098771155	0	0	Root61
OG0001240	22.4328536302219	3.25041857766914	10.29621891488	0	0	0	Root61
OG0001241	239.906906878762	317.096390132612	322.477576414043	171.911382105607	756.099228311262	1462.15826809552	Root61
OG0001245	248.007659578564	184.190386067918	262.347657951144	244.319708807697	593.631625533635	2375.56031576888	Root61
OG0001246	37.3880893837032	57.4240615388215	40.3611781463298	101.838807877778	1480.9546868576	7.14991818139618	Root61
OG0001247	181.33223351096	104.374552105153	251.227741523073	101.371657382926	2555.74036677112	1113.59975675246	Root61
OG0001248	39.2574938528884	78.0100458640594	75.7801712135171	28.4961801859838	6.24875395298563	1.78747954534905	Root61
OG0001252	1370.89661073578	1048.44057010817	2290.29093542592	1099.67226488206	6279.99772275056	5889.7451019251	Root61
OG0001254	0	7.94546763430234	0	0.934300989704388	0	0	Root61
OG0001259	19.3171795149133	73.6761544271672	28.4175642050689	145.283803899032	0	0	Root61
OG0001260	1.86940446918516	22.0306148042019	7.41327761871363	7.9415584124873	6.24875395298563	0	Root61
OG0001262	46.1119769065673	87.7613015970668	322.477576414043	168.641328641642	2493.25282724127	3222.82562026433	Root61
OG0001263	600.078834608436	542.819902470746	199.334798192078	334.012603819319	62.4875395298563	452.232324973308	Root61
OG0001265	25.5485277455305	36.8380772135836	39.1256318765442	16.817417814679	6.24875395298563	0	Root61
OG0001271	300.350984715749	272.312845284726	147.030006104487	162.568372208563	24.9950158119425	5.36243863604714	Root61
OG0001276	0	9.75125573300742	38.3019343633538	22.8903742477575	0	0	Root61
OG0001277	162.638188819109	275.563263862395	352.954384402088	180.320091012947	1505.94970266954	418.270213611677	Root61
OG0001278	846.840224540877	1244.91031524728	454.269178524508	945.51260158084	706.109196687377	16.0873159081414	Root61
OG0001279	176.347154926467	264.728535270164	175.035721552961	378.859051325129	62.4875395298563	7.14991818139618	Root61
OG0001281	159.5225147038	87.0389863575848	37.4782368501634	102.30595837263	12.4975079059713	0	Root61
OG0001283	1795.25142524081	2862.53529406729	373.134973475253	2708.07141865817	231.203896260468	1537.23240900018	Root61
OG0001284	34.2724152683946	12.6405166909355	479.80380143341	46.7150494852194	1224.75577478518	1.78747954534905	Root61
OG0001285	231.80615417896	138.68452598055	167.622443934247	243.852558312845	18.7462618589569	1.78747954534905	Root61
OG0001286	70.4142350059743	71.1480510889801	62.6010110024707	97.1673029292563	18.7462618589569	554.118659058204	Root61
OG0001288	0	0	47.3626070084482	0	0	0	Root61
OG0001289	46.1119769065673	93.9009811326641	0	81.2841861042817	1393.4721315158	3.57495909069809	Root61
OG0001290	122.134425320097	73.6761544271672	120.671685682394	71.9411762072379	12.4975079059713	0	Root61
OG0001291	56.0821340755548	67.5364748915699	0	37.8391900830277	0	16.0873159081414	Root61
OG0001294	0	0	0	0	0	0	Root61
OG0001295	0.62313482306172	63.2025834546777	9.88437015828485	50.9194039388891	12.4975079059713	5.36243863604714	Root61
OG0001296	0	15.5297776488637	27.1820179352833	5.13865544337413	0	228.797381804678	Root61
OG0001297	56.7052688986165	78.3712034838004	46.5389094952578	34.5691366190623	6.24875395298563	1.78747954534905	Root61
OG0001299	22.4328536302219	52.7290124821883	46.1270607386626	27.0947287014272	0	0	Root61
OG0001300	553.966857701869	791.657502472306	469.50758251853	691.849882876099	1674.66605940015	200.197709079093	Root61
OG0001302	0	0	0	0	0	0	Root61
OG0001303	43.6194376143204	135.795265022622	546.935148758428	153.692512806372	618.626641345578	2661.55704302473	Root61
OG0001304	486.045161988141	557.266207260387	1538.66695463967	453.135980006628	2568.2378746771	1480.03306354901	Root61
OG0001305	298.481580246564	239.808659508034	844.289951020164	223.765087034201	4486.60533824368	1488.97046127575	Root61
OG0001306	2436.45715817132	2491.62641859327	2639.95052977524	2938.3766126203	19689.8237058577	11384.4572243281	Root61
OG0001308	626.250497177028	1035.43889579749	2538.22388689623	763.791059083337	1705.90982916508	1605.15663172344	Root61
OG0001309	36.7649545606415	71.5092087087211	69.1905911079939	110.247516785118	462.407792520937	3.57495909069809	Root61
OG0001311	20.5634491610368	28.5314519595402	39.5374806331394	19.15317028894	0	0	Root61
OG0001312	108.425459212739	101.485291147225	65.4839522986371	133.605041527727	12.4975079059713	5.36243863604714	Root61
OG0001314	40.5037634990118	32.5041857766914	0.823697513190404	8.87585940219168	0	0	Root61
OG0001316	117.149346735603	74.3984696666492	85.2526926152068	154.626813796076	24.9950158119425	105.461293175594	Root61
OG0001319	36.1418197375798	32.5041857766914	5.35403383573762	21.4889227632009	0	0	Root61
OG0001320	26.794797391654	97.8737149498152	65.0721035420419	37.8391900830277	0	366.433306796554	Root61
OG0001321	31.7798759761477	9.39009811326641	78.6631125096836	13.0802138558614	993.551878524716	0	Root61
OG0001322	1152.17628784112	816.938535854177	284.175642050689	965.132922364633	81.2338013888132	681.029706777986	Root61
OG0001325	0	8.66778287378437	0	0.934300989704388	0	0	Root61
OG0001326	55.4589992524931	51.2843820032242	58.0706746799235	53.7223069080023	6.24875395298563	218.072504532584	Root61
OG0001328	0	0	0	0	0	0	Root61
OG0001332	107.179189566616	74.7596272863902	51.069245817805	84.0870890733949	6.24875395298563	3.57495909069809	Root61
OG0001341	486.668296811203	357.546043543605	90.1948776943492	393.807867160399	43.7412776708994	8.93739772674523	Root61
OG0001342	0	0.722315239482031	0	0	0	0	Root61
OG0001343	0	0	0	8.40870890733949	0	0	Root61
OG0001346	24.3022580994071	148.796939333298	145.794459834701	204.144766250409	681.114180875434	0	Root61
OG0001351	74.1530439443447	35.7546043543605	53.128489600781	35.9705881036189	12.4975079059713	3.57495909069809	Root61
OG0001352	294.742771308193	239.808659508034	111.199164280705	153.692512806372	1380.97462360982	28.5996727255847	Root61
OG0001354	0	13.7239895501586	0	1.40145148455658	0	0	Root61
OG0001355	949.034335522999	977.653676638929	676.667507085917	863.761264981707	2761.94924721965	1776.75466807695	Root61
OG0001356	186.940446918516	266.173165749128	26.3583204220929	147.152405878441	18.7462618589569	1.78747954534905	Root61
OG0001359	52.9664599602462	55.9794310598574	172.56462901339	115.853322723344	12.4975079059713	332.471195434922	Root61
OG0001361	110.917998504986	85.5943558786207	43.6559681990914	23.8246752374619	6.24875395298563	0	Root61
OG0001365	83.5000662902705	80.1769915825055	17.2976477769985	51.3865544337413	0	0	Root61
OG0001366	573.907172039844	444.223872281449	954.665417787678	467.150494852194	387.422745085109	1133.26203175129	Root61
OG0001369	18.6940446918516	16.9744081278277	3952.92436580075	27.5618791962794	8360.83278909478	5818.24592011114	Root61
OG0001370	42.9963027912587	72.5926815679441	63.8365572722563	102.30595837263	12.4975079059713	0	Root61
OG0001371	155.160570942368	133.628319304176	161.032863828724	98.1016039189607	12.4975079059713	5.36243863604714	Root61
OG0001373	41.7500331451352	53.8124853414113	19.7687403165697	12.145912866157	0	1.78747954534905	Root61
OG0001374	106.556054743554	116.653911176348	7.82512637530884	85.0213900630993	12.4975079059713	1.78747954534905	Root61
OG0001378	66.675426067604	29.2537671990223	48.1863045216386	38.7734910727321	0	0	Root61
OG0001381	542.750430886758	668.863911760361	18.9450428033793	547.033229471919	43.7412776708994	10.7248772720943	Root61
OG0001385	692.302788421571	967.902420905922	507.397668125289	989.891898591799	1455.95967104565	1583.70687717925	Root61
OG0001388	345.216691976193	290.009568652036	909.773903318801	194.334605858513	4374.12776708994	1934.05286806767	Root61
OG0001389	216.227783602417	308.789764878568	513.987248230812	337.749807778136	62.4875395298563	872.290018130334	Root61
OG0001390	127.742638727653	85.2331982588797	363.250603316968	70.5397247226813	18.7462618589569	2141.40049532816	Root61
OG0001392	582.631059562708	568.8232510921	207.983622080577	330.742550355353	74.9850474358276	2087.77610896768	Root61
OG0001393	0	0	130.556055840679	0.467150494852194	0	0	Root61
OG0001394	0	2.16694571844609	7.82512637530884	0	0	0	Root61
OG0001396	17.4477750457282	1.08347285922305	14.8265552374273	66.8025207638637	0	234.159820440725	Root61
OG0001400	0	19.5025114660148	12.7673114544513	0.467150494852194	0	0	Root61
OG0001402	8.72388752286408	50.2009091440012	74.5446249437315	85.4885405579515	0	3.57495909069809	Root61
OG0001404	0	8.66778287378437	49.4218507914242	15.4159663301224	0	0	Root61
OG0001407	67.2985608906657	84.1497253996566	86.9000876415876	83.6199385785427	6.24875395298563	3.57495909069809	Root61
OG0001411	19.3171795149133	44.7835448478859	0	47.6493504749238	0	3.57495909069809	Root61
OG0001414	133.350852135208	118.459699275053	350.483291862517	155.093964290928	1724.65609102403	613.105484054723	Root61
OG0001416	0	0	0	0.467150494852194	0	0	Root61
OG0001418	582.007924739646	346.711314951375	154.443283723201	466.216193862489	43.7412776708994	12.5123568174433	Root61
OG0001420	31.156741153086	48.7562786650371	283.351944537499	71.0068752175335	606.129133439606	555.906138603553	Root61
OG0001421	22.4328536302219	26.0033486213531	72.4853811607555	158.364017754894	981.054370618744	1.78747954534905	Root61
OG0001422	305.336063300243	143.379575037183	51.8929433309954	143.882352414476	31.2437697649282	14.2998363627924	Root61
OG0001428	179.462829041775	151.325042671486	100.902945365824	76.1455306609076	12.4975079059713	1.78747954534905	Root61
OG0001431	1782.78872877958	1596.31667925529	348.835896836136	2339.02252772493	1805.88989241285	3707.23257705392	Root61
OG0001432	175.100885280343	114.486965457902	21.4161353429505	132.670740538023	1305.989576174	19.6622749988395	Root61
OG0001435	710.996833113422	357.184885923864	178.330511605722	484.902213656577	43.7412776708994	330.683715889573	Root61
OG0001437	1259.35547740774	1558.75628680222	450.150690958556	1322.50305092656	1918.36746356659	39.324549997679	Root61
OG0001444	0	0	8.64882388849924	0.467150494852194	0	0	Root61
OG0001445	0	40.0884957912527	34.1834467974018	13.0802138558614	6.24875395298563	0	Root61
OG0001447	105.309785097431	94.9844539918871	94.3133652603012	63.5324672998984	0	0	Root61
OG0001448	0	4.6950490566332	0	0	0	0	Root61
OG0001449	57.3284037216782	90.6505625549949	132.20345086706	72.8754771969422	1280.99456036205	1.78747954534905	Root61
OG0001455	77.891852882715	231.863191873732	86.4882388849924	166.305576167381	12.4975079059713	3.57495909069809	Root61
OG0001456	46.735111729629	50.5620667637422	68.3668935948035	186.393047446025	18.7462618589569	107.248772720943	Root61
OG0001457	398.806286759501	167.577135559831	121.083534438989	178.451489033538	6.24875395298563	12.5123568174433	Root61
OG0001460	276.048726616342	119.182014514535	7.41327761871363	92.9629484755866	6.24875395298563	3.57495909069809	Root61
OG0001467	498.507858449376	378.132027868843	87.3119363981828	386.800609737617	99.9800632477701	7.14991818139618	Root61
OG0001472	53.5895947833079	38.6438653122887	44.0678169556866	46.7150494852194	0	0	Root61
OG0001476	1530.41912543958	1141.61923600135	702.613978751414	1111.81817774822	1068.53692596054	116.186170447688	Root61
OG0001477	0	45.505860087368	98.8437015828485	7.9415584124873	0	1.78747954534905	Root61
OG0001478	61.0672126600485	99.6795030485203	240.931522608193	161.166920724007	1099.78069572547	5.36243863604714	Root61
OG0001479	0	19.5025114660148	93.901516503706	15.8831168249746	0	0	Root61
OG0001480	0	0	10.7080676714752	0	0	0	Root61
OG0001484	21.8097188071602	16.2520928883457	11.9436139412609	42.0435445366974	0	0	Root61
OG0001488	47.3582465526907	162.882086503198	51.4810945744002	221.42933455994	18.7462618589569	5.36243863604714	Root61
OG0001491	0	0	0	31.7662336499492	0	0	Root61
OG0001495	93.470223459258	22.391772423943	50.6573970612098	42.0435445366974	0	1.78747954534905	Root61
OG0001496	89.1082796978259	45.867017707109	0	9.81016039189607	12.4975079059713	788.278479498929	Root61
OG0001497	38.0112242067649	16.9744081278277	0	49.9851029491847	0	0	Root61
OG0001502	43.6194376143204	18.7801962265328	27.5938666918785	75.2112296712032	0	1.78747954534905	Root61
OG0001504	72.9067742982212	99.3183454287793	13.5910089676417	120.057677177014	6.24875395298563	203.772668169791	Root61
OG0001505	507.854880795302	399.801485053304	299.414046044712	412.026736459635	2843.18304860846	19.6622749988395	Root61
OG0001508	625.004227530905	505.620667637422	132.615299623655	578.332312627016	62.4875395298563	12.5123568174433	Root61
OG0001511	0	9.02894049352539	6.58958010552323	0	0	0	Root61
OG0001513	101.57097615906	85.2331982588797	53.128489600781	133.605041527727	12.4975079059713	1.78747954534905	Root61
OG0001515	120.265020850912	14.8074624093816	93.4896677471108	85.0213900630993	6.24875395298563	0	Root61
OG0001516	312.190546353922	380.298973587289	585.237083121782	160.232619734302	3018.14815929206	455.807284064007	Root61
OG0001517	24.3022580994071	0	535.403383573762	0	0	0	Root61
OG0001520	6.2313482306172	0	0	0	0	0	Root61
OG0001521	73.5299091212829	52.3678548624473	45.3033632254722	41.1092435469931	31.2437697649282	598.80564769193	Root61
OG0001524	428.716758266463	234.391295211919	480.215650190005	440.055766150767	1730.90484497702	1823.22913625603	Root61
OG0001525	944.672391761567	616.134899278173	796.927344011716	856.754007558924	399.920252991081	611.318004509373	Root61
OG0001528	221.212862186911	139.767998839773	76.1920199701123	184.057294971764	743.60172040529	3.57495909069809	Root61
OG0001530	0	27.8091367200582	6.17773134892803	57.926661361672	0	0	Root61
OG0001533	72.9067742982212	51.6455396229652	0	20.0874712786443	6.24875395298563	1.78747954534905	Root61
OG0001534	0	0.722315239482031	0	0	0	0	Root61
OG0001536	178.216559395652	124.59937881065	40.773026902925	25.6932772168707	12.4975079059713	255.609574984913	Root61
OG0001537	295.365906131255	168.660608419054	25.1227741523073	185.925896951173	12.4975079059713	10.7248772720943	Root61
OG0001543	104.063515451307	56.7017462993394	51.8929433309954	78.0141326403164	12.4975079059713	14.2998363627924	Root61
OG0001546	53.5895947833079	78.3712034838004	18.5331940467841	31.299083155097	6.24875395298563	0	Root61
OG0001551	271.063648031848	581.102610163294	172.976477769985	350.362871139145	981.054370618744	570.205974966345	Root61
OG0001557	167.000132580541	129.655585487025	215.808748455886	183.12299398206	2368.27774818156	19.6622749988395	Root61
OG0001558	130.858312842961	134.711792163399	191.097823060174	60.262413835933	6.24875395298563	1.78747954534905	Root61
OG0001560	444.918263666068	456.142073732903	949.31138395194	585.339570049799	3555.54099924883	2316.57349077236	Root61
OG0001564	120.265020850912	122.071275472463	110.375466767514	207.414819714374	2280.79519283976	579.143372693091	Root61
OG0001571	48.6045161988141	145.546520755629	53.5403383573762	58.3938118565242	12.4975079059713	688.179624959382	Root61
OG0001572	90.3545493439494	71.8703663284621	70.4261373777795	1.40145148455658	31.2437697649282	3.57495909069809	Root61
OG0001573	52.9664599602462	110.875389260492	85.664541371802	49.0508019594804	6.24875395298563	0	Root61
OG0001575	0	0	0	27.0947287014272	0	0	Root61
OG0001576	94.0933582823197	109.791916401269	131.791602110465	84.0870890733949	831.084275747089	7.14991818139618	Root61
OG0001577	593.224351554757	361.518777360757	238.460430068622	426.975552294905	12.4975079059713	302.084043163989	Root61
OG0001578	265.455434624293	356.462570684382	109.963618010919	334.012603819319	18.7462618589569	1.78747954534905	Root61
OG0001579	62.313482306172	50.2009091440012	0	15.8831168249746	6.24875395298563	1.78747954534905	Root61
OG0001581	19.3171795149133	6.50083715533828	22.6516816127361	42.9778455264018	0	1.78747954534905	Root61
OG0001584	0	0	0	0	0	0	Root61
OG0001585	0	9.02894049352539	39.1256318765442	0	0	0	Root61
OG0001586	0	0.361157619741016	14.0028577242369	0	0	0	Root61
OG0001594	106.556054743554	161.076298404493	9.47252140168964	43.9121465161062	6.24875395298563	19.6622749988395	Root61
OG0001597	68.5448305367892	5.05620667637422	11.1199164280705	1.40145148455658	6.24875395298563	5.36243863604714	Root61
OG0001603	225.574805948343	139.406841220032	219.927236021838	235.443849405506	31.2437697649282	720.354256775665	Root61
OG0001605	0.62313482306172	0	2.05924378297601	0	749.850474358276	0	Root61
OG0001607	0	0	0	0	0	0	Root61
OG0001608	36.7649545606415	32.5041857766914	20.1805890731649	35.0362871139145	12.4975079059713	459.382243154705	Root61
OG0001610	219.966592540787	101.485291147225	205.512529541006	121.45912866157	2911.91934209131	1018.86334084896	Root61
OG0001614	82.253796644147	101.124133527484	28.8294129616641	199.940411796739	18.7462618589569	14.2998363627924	Root61
OG0001615	547.735509471252	435.917247027406	285.82303707707	634.857522504131	3268.09831741149	1628.39386581298	Root61
OG0001616	27.4179322147157	0	8.23697513190404	46.2478989903672	6.24875395298563	0	Root61
OG0001617	48.6045161988141	135.795265022622	113.670256820276	67.7368217535681	24.9950158119425	990.263668123371	Root61
OG0001618	0	14.0851471698996	0	16.817417814679	6.24875395298563	0	Root61
OG0001619	0	0	0	0	0	0	Root61
OG0001623	153.291166473183	108.347285922305	51.8929433309954	49.9851029491847	0	3.57495909069809	Root61
OG0001624	7.47761787674064	31.4207129174684	42.0085731727106	16.817417814679	6.24875395298563	3.57495909069809	Root61
OG0001626	1.24626964612344	4.6950490566332	0	0	0	0	Root61
OG0001627	52.9664599602462	17.6967233673098	52.7166408441858	14.0145148455658	0	0	Root61
OG0001630	0	22.0306148042019	129.320509570893	99.9702058983695	6.24875395298563	0	Root61
OG0001633	70.4142350059743	256.421910016121	1164.70828365123	185.925896951173	268.696419978382	1808.92929989323	Root61
OG0001640	0	22.0306148042019	46.1270607386626	14.481665340418	6.24875395298563	1.78747954534905	Root61
OG0001641	11.8395616381727	30.6983976779863	105.021432931776	21.0217722683487	0	0	Root61
OG0001644	0	0	2.47109253957121	31.299083155097	0	0	Root61
OG0001655	512.839959379795	850.887352109833	37.4782368501634	798.360195702399	74.9850474358276	30.3871522709338	Root61
OG0001659	107.802324389678	74.0373120469082	28.0057154484737	255.998471179002	12.4975079059713	3.57495909069809	Root61
OG0001660	114.656807443356	213.805310886681	235.989337529051	232.640946436393	18.7462618589569	5.36243863604714	Root61
OG0001663	0	0.361157619741016	0	0	0	0	Root61
OG0001673	3.73880893837032	29.9760824385043	34.595295553997	46.2478989903672	6.24875395298563	0	Root61
OG0001688	67.2985608906657	86.6778287378437	51.4810945744002	30.3647821653926	0	3.57495909069809	Root61
OG0001690	215.604648779355	143.018417417442	62.6010110024707	240.115354354028	6.24875395298563	7.14991818139618	Root61
OG0001691	84.1232011133322	79.8158339627644	72.4853811607555	75.6783801660554	6.24875395298563	1.78747954534905	Root61
OG0001692	66.675426067604	31.0595552977273	25.1227741523073	51.8537049285935	6.24875395298563	1.78747954534905	Root61
OG0001693	0.62313482306172	0	413.084302864987	52.3208554234457	3043.143175104	296.721604527942	Root61
OG0001694	0	11.1958862119715	9.88437015828485	0	0	0	Root61
OG0001713	0	18.0578809870508	60.9536159760899	0.934300989704388	0	0	Root61
OG0001714	93.470223459258	96.7902420905922	913.068693371563	141.546599940215	12.4975079059713	1.78747954534905	Root61
OG0001718	35.518684914518	33.5876586359145	94.7252140168964	50.9194039388891	0	5.36243863604714	Root61
OG0001719	31.156741153086	49.8397515242602	74.5446249437315	29.4304811756882	6.24875395298563	44.6869886337261	Root61
OG0001720	0.62313482306172	183.829228448177	95.960760286682	35.9705881036189	0	0	Root61
OG0001722	20.5634491610368	66.8141596520879	3.29479005276161	0.934300989704388	0	185.897872716301	Root61
OG0001731	0	39.0050229320297	71.6616836475651	43.444996021254	0	430.78257042912	Root61
OG0001732	0	0	13.5910089676417	0	0	0	Root61
OG0001736	107.802324389678	78.7323611035414	42.4204219293058	126.597784104945	6.24875395298563	992.05114766872	Root61
OG0001737	42.9963027912587	21.6694571844609	11.1199164280705	12.145912866157	0	0	Root61
OG0001741	122.757560143159	167.577135559831	129.320509570893	86.8899920425081	18.7462618589569	2055.6014771514	Root61
OG0001747	110.294863681924	154.936618868896	88.5474826679684	211.152023673192	12.4975079059713	3.57495909069809	Root61
OG0001748	89.1082796978259	20.5859843252379	81.1342050492548	30.3647821653926	0	10.7248772720943	Root61
OG0001752	6.85448305367892	1.44463047896406	193.98076435634	58.3938118565242	43.7412776708994	589.868249965185	Root61
OG0001753	0	1.08347285922305	42.832270685901	0	0	0	Root61
OG0001760	154.537436119307	197.914375618077	394.551108818203	120.524827671866	1630.92478172925	947.364159034994	Root61
OG0001762	0	2.16694571844609	5.35403383573762	27.0947287014272	0	1.78747954534905	Root61
OG0001781	98.4553020437517	43.3389143689219	0	42.9778455264018	6.24875395298563	7.14991818139618	Root61
OG0001784	159.5225147038	128.572112627802	16.8857990204033	83.1527880836905	12.4975079059713	3.57495909069809	Root61
OG0001790	1242.53083718507	755.541740498205	440.266320800271	1426.21046078375	3486.80470576598	1540.80736809088	Root61
OG0001793	47.9813813757524	32.5041857766914	0	1.40145148455658	0	0	Root61
OG0001807	206.880761256491	118.098541655312	159.797317558938	113.050419754231	6.24875395298563	555.906138603553	Root61
OG0001822	43.6194376143204	85.9555134983617	44.4796657122818	72.8754771969422	6.24875395298563	7.14991818139618	Root61
OG0001826	56.7052688986165	0	0.411848756595202	11.6787623713048	0	1.78747954534905	Root61
OG0001828	123.380694966221	191.052380842997	1051.03802683096	149.02100785785	2262.0489309808	2012.70196806302	Root61
OG0001829	0	7.58431001456133	18.5331940467841	0	0	0	Root61
OG0001830	519.694442433474	331.903852541993	303.944382367259	431.647057243427	43.7412776708994	1335.24722037574	Root61
OG0001832	107.179189566616	56.7017462993394	66.7194985684227	103.707409857187	18.7462618589569	0	Root61
OG0001846	8.10075269980236	0	0	0	0	0	Root61
OG0001848	15.578370576543	25.6421910016121	48.5981532782338	0.467150494852194	0	0	Root61
OG0001852	294.742771308193	128.933270247543	180.801604145294	174.247134579868	18.7462618589569	8.93739772674523	Root61
OG0001854	0	0	0	0.467150494852194	0	0	Root61
OG0001855	256.108412278367	251.004545720006	939.838862550251	88.7585940219168	6.24875395298563	1.78747954534905	Root61
OG0001857	444.918263666068	437.723035126111	156.502527506177	381.661954294242	62.4875395298563	854.415222676844	Root61
OG0001858	300.974119538811	243.420235705444	224.04572358779	175.181435569573	12.4975079059713	7.14991818139618	Root61
OG0001860	0	7.94546763430234	8.64882388849924	9.34300989704388	0	0	Root61
OG0001861	40.5037634990118	58.5075343980445	46.1270607386626	38.3063405778799	0	0	Root61
OG0001863	0	4.6950490566332	0	0	0	0	Root61
OG0001864	13.0858312842961	49.8397515242602	16.8857990204033	19.15317028894	0	0	Root61
OG0001866	239.906906878762	257.144225255603	100.902945365824	259.268524642968	2093.33257425019	14.2998363627924	Root61
OG0001867	39.2574938528884	7.58431001456133	8.64882388849924	0	0	0	Root61
OG0001877	14.3321009304196	143.379575037183	47.7744557650434	95.7658514446997	12.4975079059713	305.659002254687	Root61
OG0001887	37.3880893837032	23.114087663425	10.7080676714752	22.8903742477575	0	0	Root61
OG0001889	0	0	16.8857990204033	0.467150494852194	0	0	Root61
OG0001894	52.3433251371845	70.064578229757	657.310615525942	41.5763940418453	2843.18304860846	1104.66235902571	Root61
OG0001896	623.757957884782	224.640039478912	518.929433309954	416.698241408157	1724.65609102403	21.4497545441885	Root61
OG0001898	0	14.8074624093816	0	0	0	0	Root61
OG0001900	0	0	0	0	0	0	Root61
OG0001901	14.3321009304196	223.556566619689	254.522531575835	89.6928950116212	43.7412776708994	253.822095439564	Root61
OG0001908	0	0	0	0	0	0	Root61
OG0001919	48.6045161988141	50.5620667637422	191.097823060174	64.4667682896028	12.4975079059713	1.78747954534905	Root61
OG0001923	301.597254361872	158.909352686047	107.904374227943	224.699388023905	512.397824144822	557.693618148902	Root61
OG0001933	221.212862186911	47.311648186073	24.2990766391169	70.5397247226813	0	1.78747954534905	Root61
OG0001936	0	0	0	12.145912866157	0	0	Root61
OG0001938	102.817245805184	57.0629039190805	39.5374806331394	15.8831168249746	0	702.479461322175	Root61
OG0001952	0	5.77852191585625	0	14.0145148455658	0	0	Root61
OG0001960	167.623267403603	329.375749203806	420.909429240296	233.575247426097	112.477571153741	677.454747687288	Root61
OG0001961	125.873234258467	221.389620901243	323.301273927233	119.123376187309	2886.92432627936	366.433306796554	Root61
OG0001962	154.537436119307	137.962210741068	431.617496911772	176.582887054129	1412.21839337475	1984.10229533744	Root61
OG0001963	142.074739658072	119.543172134276	39.9493293897346	76.6126811557598	12.4975079059713	8.93739772674523	Root61
OG0001966	103.440380628245	115.209280697384	114.082105576871	58.3938118565242	18.7462618589569	16.0873159081414	Root61
OG0001968	534.649678186956	257.505382875344	179.977906632103	311.122229571561	18.7462618589569	17.8747954534905	Root61
OG0001971	0	8.66778287378437	69.6024398645891	43.444996021254	0	0	Root61
OG0001976	156.406840588492	38.2827076925477	21.4161353429505	126.130633610092	0	3.57495909069809	Root61
OG0001982	153.291166473183	184.551543687659	378.900856067586	156.962566270337	0	3.57495909069809	Root61
OG0001984	2.49253929224688	61.0356377362316	116.553198116442	80.3498851145773	0	0	Root61
OG0001997	6528.58354121764	5275.79050917676	1298.97097830127	5133.98393842561	2605.73039839501	4343.57529519818	Root61
OG0001999	129.612043196838	151.686200291227	38.3019343633538	191.998853384252	12.4975079059713	3.57495909069809	Root61
OG0002004	112.16426815111	264.367377650423	140.852274755559	252.261267220185	18.7462618589569	10.7248772720943	Root61
OG0002008	44.8657072604438	6.13967953559727	44.0678169556866	12.145912866157	0	0	Root61
OG0002010	328.392051753526	199.720163716782	184.50824295465	277.487393942203	6.24875395298563	35.7495909069809	Root61
OG0002011	0	0	2.47109253957121	0	0	0	Root61
OG0002014	58.5746733678017	10.4735709724895	48.5981532782338	29.4304811756882	487.402808332879	0	Root61
OG0002015	91.6008189900728	29.9760824385043	37.0663880935682	33.634835629358	0	1.78747954534905	Root61
OG0002018	0	7.94546763430234	14.4147064808321	0	0	0	Root61
OG0002021	0	0	16.8857990204033	8.40870890733949	0	0	Root61
OG0002027	64.8060215984189	113.042334978938	125.613870761537	282.158898890725	12.4975079059713	1229.78592720014	Root61
OG0002041	119.64188602785	189.607750364033	175.447570309556	92.9629484755866	18.7462618589569	1.78747954534905	Root61
OG0002047	105.309785097431	308.428607258827	107.904374227943	193.86745536366	2143.32260587407	5.36243863604714	Root61
OG0002048	394.444342998069	1695.27386706433	708.379861343747	519.938500770492	1037.29315619562	616.680443145421	Root61
OG0002049	139.582200365825	248.476442381819	288.705978373237	92.0286474858822	24.9950158119425	3.57495909069809	Root61
OG0002050	0	7.94546763430234	37.4782368501634	0	0	0	Root61
OG0002051	38.6343590298266	0	0	23.3575247426097	6.24875395298563	0	Root61
OG0002064	0	1.44463047896406	13.1791602110465	0	0	0	Root61
OG0002068	0.62313482306172	44.0612296084039	4.11848756595202	0	0	1.78747954534905	Root61
OG0002069	666.75426067604	581.102610163294	42.832270685901	706.798698711369	68.736293482842	17.8747954534905	Root61
OG0002071	4536.42151188932	4786.42193442768	1873.91184250817	3825.02825184976	2555.74036677112	3256.78773162596	Root61
OG0002081	0	12.6405166909355	0	23.8246752374619	6.24875395298563	1.78747954534905	Root61
OG0002082	0	0	0	0	0	0	Root61
OG0002083	0	25.2810333818711	28.0057154484737	19.6203207837921	0	0	Root61
OG0002085	87.8620100517025	57.0629039190805	36.654539336973	57.926661361672	6.24875395298563	3.57495909069809	Root61
OG0002086	0.62313482306172	0	16.8857990204033	0	0	702.479461322175	Root61
OG0002087	114.656807443356	139.406841220032	437.7952282607	84.5542395682471	37.4925237179138	863.352620403589	Root61
OG0002088	114.033672620295	96.7902420905922	120.259836925799	67.2696712587159	12.4975079059713	538.031343150063	Root61
OG0002090	0	0	6.17773134892803	1.40145148455658	0	0	Root61
OG0002091	0	31.4207129174684	161.032863828724	19.6203207837921	0	3.57495909069809	Root61
OG0002105	403.791365343994	381.382446446512	0	432.114207738279	31.2437697649282	7.14991818139618	Root61
OG0002119	231.80615417896	304.455873441676	664.312044388061	248.524063261367	3149.37199230476	852.627743131495	Root61
OG0002120	214.358379133232	226.445827577617	65.8958010552323	206.013368229818	6.24875395298563	5.36243863604714	Root61
OG0002121	115.279942266418	66.4530020323469	601.71103338559	40.1749425572887	612.377887392592	607.743045418675	Root61
OG0002122	0	0	0	0	0	0	Root61
OG0002124	162.638188819109	107.624970682823	107.492525471348	113.984720743935	956.059354806802	1140.41194993269	Root61
OG0002125	0	7.94546763430234	13.1791602110465	0	6.24875395298563	0	Root61
OG0002131	9.97015716898752	28.5314519595402	19.3568915599745	116.787623713048	0	0	Root61
OG0002132	0	0.361157619741016	0	0	0	0	Root61
OG0002134	44.8657072604438	0	10.29621891488	14.0145148455658	0	1.78747954534905	Root61
OG0002136	0	34.6711314951375	83.605297588826	0	0	0	Root61
OG0002141	20.5634491610368	0	0	0	6.24875395298563	0	Root61
OG0002144	2072.54642150328	1012.32480813407	320.418332631067	1402.85293604114	106.228817200756	1331.67226128504	Root61
OG0002154	309.698007061675	251.726860959488	149.089249887463	302.246370169369	1412.21839337475	1.78747954534905	Root61
OG0002162	0	35.3934467346195	429.970101885391	46.2478989903672	12.4975079059713	1047.46301357454	Root61
OG0002163	48.6045161988141	67.8976325113109	21.8279840995457	66.3353702690115	0	0	Root61
OG0002164	133.350852135208	64.6472139336418	176.683116579342	234.509548415801	12.4975079059713	1.78747954534905	Root61
OG0002167	78.5149877057767	79.0935187232824	157.326225019367	51.8537049285935	6.24875395298563	1.78747954534905	Root61
OG0002170	17.4477750457282	65.7306867928648	100.079247852634	97.6344534241085	6.24875395298563	679.242227232637	Root61
OG0002173	0	29.9760824385043	52.7166408441858	7.4744079176351	0	0	Root61
OG0002174	170.738941518911	75.4819425258723	167.622443934247	107.911764310857	0	0	Root61
OG0002176	900.429819324185	862.083238321804	100.902945365824	904.403358033847	1337.23334593893	25.0247136348866	Root61
OG0002178	1008.85527853692	1028.57690102241	196.451856895911	755.84950067085	124.975079059713	1174.37406129432	Root61
OG0002187	0	3.25041857766914	0	0	0	0	Root61
OG0002202	0	0	0	0	0	0	Root61
OG0002203	16.8246402226664	15.1686200291227	26.7701691786881	47.6493504749238	0	0	Root61
OG0002206	556.459396994116	290.370726271777	32.9479005276161	435.384261202245	631.124149251549	94.7364159034994	Root61
OG0002214	0	13.3628319304176	0	26.1604277117229	12.4975079059713	1.78747954534905	Root61
OG0002217	165.130728111356	327.20880348536	109.963618010919	299.910617695108	37.4925237179138	523.73150678727	Root61
OG0002223	21.1865839840985	1.80578809870508	123.554626978561	0.467150494852194	0	629.192799962864	Root61
OG0002225	1.86940446918516	26.0033486213531	11.9436139412609	10.7444613816005	0	3.57495909069809	Root61
OG0002234	0	1.44463047896406	0	0	0	0	Root61
OG0002239	26.794797391654	22.0306148042019	17.2976477769985	39.7077920624365	0	0	Root61
OG0002241	388.212994767451	474.199954719953	70.8379861343747	432.114207738279	24.9950158119425	26.8121931802357	Root61
OG0002242	99.0784368668134	75.4819425258723	196.040008139316	121.45912866157	0	19.6622749988395	Root61
OG0002244	196.287469264442	174.439130334911	81.9579025624452	91.0943464961778	6.24875395298563	25.0247136348866	Root61
OG0002245	0	27.8091367200582	0	0	0	0	Root61
OG0002246	19.940314337975	84.8720406391387	0.411848756595202	21.0217722683487	6.24875395298563	1.78747954534905	Root61
OG0002247	44.2425724373821	42.9777567491809	58.4825234365187	39.7077920624365	6.24875395298563	0	Root61
OG0002257	385.720455475205	174.439130334911	720.735324041603	221.896485054792	3886.72495875706	14.2998363627924	Root61
OG0002264	0	4.33389143689219	219.515387265243	9.34300989704388	0	0	Root61
OG0002265	21.1865839840985	159.270510305788	11.5317651846657	70.0725742278291	12.4975079059713	908.039609037315	Root61
OG0002278	130.235178019899	67.5364748915699	30.8886567446401	75.6783801660554	37.4925237179138	1118.9621953885	Root61
OG0002281	375.750298306217	413.525474603463	449.326993445365	308.319326602448	112.477571153741	464.744681790752	Root61
OG0002283	209.373300548738	131.822531205471	67.9550448382083	135.006493012284	6.24875395298563	1.78747954534905	Root61
OG0002284	93.470223459258	35.0322891148785	103.785886661991	160.699770229155	0	1.78747954534905	Root61
OG0002285	0	35.0322891148785	24.7109253957121	0	0	0	Root61
OG0002287	46.1119769065673	7.22315239482031	39.5374806331394	9.34300989704388	0	0	Root61
OG0002290	408.153309105427	866.417129758696	208.807319593767	570.390754214529	1156.01948130234	443.294927246563	Root61
OG0002291	120.888155673974	154.575461249155	185.331940467841	50.4522534440369	674.865426922448	511.219149969827	Root61
OG0002308	0	16.6132505080867	0	0	0	0	Root61
OG0002316	0	18.7801962265328	44.891514468877	22.8903742477575	0	0	Root61
OG0002318	0	0.361157619741016	20.5924378297601	10.7444613816005	0	0	Root61
OG0002321	75.3993135904681	12.2793590711945	19.3568915599745	96.7001524344041	6.24875395298563	0	Root61
OG0002323	96.5858975745666	70.425735849498	42.832270685901	30.8319326602448	12.4975079059713	3.57495909069809	Root61
OG0002324	0	48.3951210452961	42.0085731727106	28.4961801859838	0	0	Root61
OG0002325	0	3.61157619741016	11.5317651846657	49.9851029491847	6.24875395298563	0	Root61
OG0002332	145.813548596442	166.493662700608	350.895140619112	182.188692992356	24.9950158119425	125.123568174433	Root61
OG0002339	45.4888420835055	13.3628319304176	0	20.5546217734965	0	0	Root61
OG0002344	783.903607411644	933.231289410784	71.2498348909699	1050.15431242773	68.736293482842	738.229052229156	Root61
OG0002356	42.9963027912587	45.505860087368	55.5995821403523	95.7658514446997	0	0	Root61
OG0002358	0	16.9744081278277	65.4839522986371	18.2188692992356	0	0	Root61
OG0002360	552.097453232684	727.371446158405	618.596832405993	778.739874918607	237.452650213454	2733.05622483869	Root61
OG0002361	31.7798759761477	69.342262990275	121.495383195585	112.116118764527	6.24875395298563	1.78747954534905	Root61
OG0002362	192.548660326071	156.38124934786	97.1963065564676	165.838425672529	12.4975079059713	639.917677234958	Root61
OG0002364	0	15.8909352686047	74.1327761871363	9.81016039189607	6.24875395298563	791.853438589627	Root61
OG0002371	275.42559179328	412.080844124499	111.6110130373	172.845683095312	312.437697649282	14.2998363627924	Root61
OG0002383	61.6903474831103	27.8091367200582	5.76588259233283	0	0	0	Root61
OG0002385	33.6492804453329	37.1992348333246	51.069245817805	0.467150494852194	6.24875395298563	734.654093138458	Root61
OG0002391	142.697874481134	213.805310886681	631.364143860444	247.589762271663	537.392839956764	872.290018130334	Root61
OG0002411	682.332631252583	823.800530629257	1539.90250090946	465.281892872785	1081.03443386651	19.6622749988395	Root61
OG0002413	4.36194376143204	20.9471419449789	170.505385230414	43.9121465161062	0	0	Root61
OG0002414	24.9253929224688	63.9248986941598	10.29621891488	99.9702058983695	6.24875395298563	464.744681790752	Root61
OG0002418	156.406840588492	136.517580262104	44.891514468877	52.3208554234457	6.24875395298563	1.78747954534905	Root61
OG0002420	458.627229773426	721.592924242549	90.1948776943492	420.902595861827	49.9900316238851	8.93739772674523	Root61
OG0002421	75.3993135904681	152.047357910968	120.671685682394	154.159663301224	12.4975079059713	802.578315861721	Root61
OG0002422	50.4739206679993	37.9215500728066	25.5346229089025	31.299083155097	0	0	Root61
OG0002437	18.0709098687899	10.8347285922305	0	0.467150494852194	6.24875395298563	0	Root61
OG0002451	287.265153431453	111.236546880233	81.1342050492548	45.3135980006628	18.7462618589569	5.36243863604714	Root61
OG0002453	35.518684914518	5.77852191585625	0	56.9923603719676	0	0	Root61
OG0002457	66.675426067604	51.6455396229652	0	68.6711227432725	0	1.78747954534905	Root61
OG0002461	0	0	14.0028577242369	0	0	0	Root61
OG0002464	401.298826051748	297.232721046856	819.579025624452	567.587851245416	1062.28817200756	845.477824950098	Root61
OG0002465	543.996700532881	417.137050800873	191.097823060174	403.150877057443	49.9900316238851	12.5123568174433	Root61
OG0002469	150.798627180936	75.8431001456133	401.964386436917	113.517570249083	12.4975079059713	1.78747954534905	Root61
OG0002492	0	3.61157619741016	0	0	0	0	Root61
OG0002504	0	34.6711314951375	0	0	0	1.78747954534905	Root61
OG0002512	0	10.4735709724895	0	0	0	0	Root61
OG0002532	120.888155673974	69.342262990275	91.0185752075396	134.539342517432	18.7462618589569	1.78747954534905	Root61
OG0002533	0	65.7306867928648	41.1848756595202	85.4885405579515	0	28.5996727255847	Root61
OG0002535	259.224086393675	188.885435124551	390.844470008847	307.385025612744	2043.3425426263	26.8121931802357	Root61
OG0002536	51.097055491061	39.0050229320297	8.23697513190404	24.7589762271663	0	1.78747954534905	Root61
OG0002537	0	0	0	0	0	0	Root61
OG0002538	273.556187324095	58.1463767783035	98.020004069658	107.911764310857	6.24875395298563	1.78747954534905	Root61
OG0002543	0	55.9794310598574	28.0057154484737	37.3720395881755	0	0	Root61
OG0002545	259.224086393675	202.248267054969	219.927236021838	139.677997960806	6.24875395298563	10.7248772720943	Root61
OG0002546	116.526211912542	59.2298496375266	10.29621891488	34.1019861242101	0	709.629379503571	Root61
OG0002547	77.2687180596533	104.374552105153	84.8408438586116	224.699388023905	6.24875395298563	0	Root61
OG0002549	186.317312095454	221.028463281502	26.7701691786881	216.757829611418	1362.22836175087	5.36243863604714	Root61
OG0002551	46.735111729629	168.660608419054	9.47252140168964	92.4957979807344	12.4975079059713	1.78747954534905	Root61
OG0002556	127.742638727653	79.4546763430234	107.904374227943	71.0068752175335	12.4975079059713	3.57495909069809	Root61
OG0002557	38.0112242067649	44.0612296084039	1236.78181605539	98.5687544138129	1680.91481335314	668.517349960543	Root61
OG0002559	0	0	0	0	0	0	Root61
OG0002570	20.5634491610368	0	0	0	0	0	Root61
OG0002577	66.0522912445423	33.9488162556555	867.76533014609	49.0508019594804	1668.41730544716	1782.117106713	Root61
OG0002594	0	40.4496534109937	61.7773134892803	76.1455306609076	6.24875395298563	0	Root61
OG0002596	2.49253929224688	38.2827076925477	266.0542967605	61.1967148256374	56.2387855768707	1233.36088629084	Root61
OG0002597	130.235178019899	43.7000719886629	6.58958010552323	134.07219202258	0	1.78747954534905	Root61
OG0002598	342.724152683946	310.234395357532	683.25708719144	334.479754314171	1368.47711570385	10.7248772720943	Root61
OG0002599	277.918131085527	136.517580262104	79.8986587794692	59.3281128462286	6.24875395298563	427.207611338422	Root61
OG0002600	0	13.0016743106766	51.4810945744002	25.6932772168707	0	0	Root61
OG0002601	239.906906878762	192.858168941702	395.374806331394	91.0943464961778	712.357950640362	1217.2735703827	Root61
OG0002602	138.335930719702	54.1736429611523	51.8929433309954	0	0	5.36243863604714	Root61
OG0002603	31.156741153086	51.2843820032242	165.151351394676	0	843.58178365306	0	Root61
OG0002604	24.3022580994071	9.39009811326641	53.9521871139714	40.6420930521409	762.347982264247	0	Root61
OG0002605	251.123333693873	206.582158491861	74.5446249437315	247.589762271663	1643.42228963522	3.57495909069809	Root61
OG0002606	11.216426815111	19.8636690857559	33.3597492842114	87.3571425373603	0	3.57495909069809	Root61
OG0002607	94.0933582823197	28.5314519595402	9.47252140168964	55.1237583925589	1462.20842499864	0	Root61
OG0002608	2739.30068217932	1021.35374862759	50.6573970612098	1848.04735763528	218.706388354497	53.6243863604714	Root61
OG0002609	318.421894584539	206.943316111602	0	227.502290993018	0	3.57495909069809	Root61
OG0002610	3311.33844974998	1069.02655443341	58.4825234365187	1938.20740314175	156.218848824641	64.3492636325656	Root61
OG0002611	162.638188819109	118.098541655312	104.197735418586	191.998853384252	1730.90484497702	423.632652247724	Root61
OG0002617	0	0.361157619741016	0	0	0	0	Root61
OG0002618	61.0672126600485	84.8720406391387	247.521102713716	48.116500969776	0	0	Root61
OG0002655	2006.49413025874	1201.21024325862	96.3726090432772	1544.39953598135	1887.12369380166	41.112029543028	Root61
OG0002662	530.910869248585	401.96843077175	49.8336995480194	431.179906748575	556.139101815721	205.56014771514	Root61
OG0002663	28.6642018608391	67.5364748915699	12.7673114544513	0.467150494852194	0	0	Root61
OG0002667	0	3.61157619741016	4.94218507914242	2.80290296911316	6.24875395298563	0	Root61
OG0002669	85.9926055825173	94.9844539918871	107.492525471348	62.598166310194	6.24875395298563	23.2372340895376	Root61
OG0002670	9.3470223459258	30.6983976779863	51.4810945744002	70.5397247226813	1031.04440224263	3.57495909069809	Root61
OG0002673	887.967122862951	645.388666477195	123.966475735156	505.923985924926	81.2338013888132	25.0247136348866	Root61
OG0002674	0	45.867017707109	119.024290656013	39.7077920624365	1093.53194177249	0	Root61
OG0002676	228.690480063651	227.52930043684	216.632445969076	197.604659322478	1318.48708407997	5.36243863604714	Root61
OG0002677	767.702102012039	655.862237449684	208.395470837172	923.556528322787	668.616672969463	325.321277253526	Root61
OG0002678	16.2015053996047	29.6149248187633	97.6081553130628	42.0435445366974	6.24875395298563	1.78747954534905	Root61
OG0002679	71.6605046520978	42.2554415096988	3256.48811839826	31.299083155097	4286.64521174814	832.965468132655	Root61
OG0002681	0	8.30662525404336	0	0	0	0	Root61
OG0002685	741.530439443447	399.079169813822	21.0042865863553	556.376239368963	56.2387855768707	14.2998363627924	Root61
OG0002688	59.1978081908634	129.294427867284	23.8872278825217	52.3208554234457	6.24875395298563	0	Root61
OG0002691	461.742903888734	424.360203195693	1020.97306759951	423.70549883094	1530.94471848148	713.204338594269	Root61
OG0002699	177.59342457259	75.1207849061312	0.411848756595202	144.81665340418	18.7462618589569	3.57495909069809	Root61
OG0002712	47.9813813757524	46.589332946591	42.832270685901	1.40145148455658	18.7462618589569	0	Root61
OG0002723	0.62313482306172	10.4735709724895	0	0	0	0	Root61
OG0002724	0	85.5943558786207	59.7180697063043	16.817417814679	0	1.78747954534905	Root61
OG0002725	488.537701280388	485.395840931925	348.424048079541	384.464857263356	1012.29814038367	5.36243863604714	Root61
OG0002726	8.72388752286408	192.497011321961	33.3597492842114	60.262413835933	12.4975079059713	630.980279508213	Root61
OG0002728	15.578370576543	226.445827577617	211.278412133339	280.757447406169	31.2437697649282	1226.21096810945	Root61
OG0002730	121.511290497035	20.5859843252379	140.852274755559	6.54010692793071	6.24875395298563	0	Root61
OG0002731	0	18.7801962265328	51.8929433309954	0.467150494852194	756.099228311262	0	Root61
OG0002733	120.265020850912	138.68452598055	198.099251922292	88.2914435270646	2105.83008215616	3.57495909069809	Root61
OG0002734	0	0.722315239482031	0	0	0	0	Root61
OG0002735	8.72388752286408	41.1719686504758	59.7180697063043	39.7077920624365	0	0	Root61
OG0002736	779.541663650211	522.956233384991	220.339084778433	460.610387924263	37.4925237179138	700.691981776826	Root61
OG0002738	26.1716625685922	0	0	0	0	0	Root61
OG0002753	38.6343590298266	158.548195066306	0	84.0870890733949	6.24875395298563	1.78747954534905	Root61
OG0002759	494.145914687944	293.259987229705	246.697405200526	189.195950415139	18.7462618589569	5.36243863604714	Root61
OG0002762	8.72388752286408	43.7000719886629	36.654539336973	4.67150494852194	0	3.57495909069809	Root61
OG0002769	59.1978081908634	0	23.4753791259265	33.1676851345058	12.4975079059713	748.95392950125	Root61
OG0002779	242.399446171009	117.37622641583	9.88437015828485	230.772344456984	43.7412776708994	5.36243863604714	Root61
OG0002791	0	0	0	0	0	0	Root61
OG0002802	18.6940446918516	57.4240615388215	54.7758846271619	35.5034376087667	0	7.14991818139618	Root61
OG0002805	146.436683419504	101.846448766966	193.98076435634	41.5763940418453	743.60172040529	614.892963600072	Root61
OG0002806	300.350984715749	216.694571844609	316.71169382171	267.677233550307	18.7462618589569	963.451474943135	Root61
OG0002808	680.463226783398	669.586226999843	694.788852376106	672.229562092307	1106.02944967846	1612.30654990484	Root61
OG0002809	376.996567952341	434.472616548442	612.83094981366	270.947287014272	1031.04440224263	1038.5256158478	Root61
OG0002810	138.335930719702	69.703420610016	47.3626070084482	94.8315504549954	24.9950158119425	1.78747954534905	Root61
OG0002811	142.074739658072	180.939967490249	271.820179352833	113.517570249083	12.4975079059713	462.957202245403	Root61
OG0002812	77.891852882715	18.7801962265328	17.2976477769985	45.780748495515	6.24875395298563	1.78747954534905	Root61
OG0002813	0	8.30662525404336	56.8351284101379	44.3792970109584	0	0	Root61
OG0002814	0	0	0	0	0	0	Root61
OG0002817	77.891852882715	61.0356377362316	114.905803090061	26.6275782065751	12.4975079059713	0	Root61
OG0002833	161.391919172985	120.98780261324	0	82.6856375888383	37.4925237179138	1.78747954534905	Root61
OG0002864	0	34.6711314951375	0	19.15317028894	0	1.78747954534905	Root61
OG0002876	30.5336063300243	31.0595552977273	56.4232796535427	19.6203207837921	0	1.78747954534905	Root61
OG0002878	737.168495682015	2194.75485516615	5090.86248027329	2614.64131968773	16071.795167079	10848.2133607234	Root61
OG0002879	106.556054743554	72.9538391876851	62.1891622458755	39.2406415675843	999.800632477701	1.78747954534905	Root61
OG0002880	40.5037634990118	56.3405886795984	10.29621891488	46.7150494852194	12.4975079059713	0	Root61
OG0002881	0	10.1124133527484	176.683116579342	0.467150494852194	0	597.018168146581	Root61
OG0002882	631.858710584584	689.81105370534	476.920860137244	1040.81130253069	5817.58993022962	339.621113616319	Root61
OG0002883	0	134.711792163399	169.269838960628	105.108861341744	12.4975079059713	518.369068151223	Root61
OG0002884	129.612043196838	217.416887084091	619.420529919184	136.875094991693	1206.00951292623	250.247136348866	Root61
OG0002885	80.3843921749619	97.1513997103332	186.155637981031	93.4300989704388	2112.07883610914	1826.80409534672	Root61
OG0002886	71.0373698290361	79.4546763430234	72.0735324041603	110.247516785118	6.24875395298563	3.57495909069809	Root61
OG0002887	332.130860691897	244.142550944927	96.3726090432772	218.159281095975	12.4975079059713	7.14991818139618	Root61
OG0002889	0	3.61157619741016	21.0042865863553	49.5179524543326	0	0	Root61
OG0002893	426.224218974216	312.401341075979	174.623872796366	312.523681056118	18.7462618589569	3.57495909069809	Root61
OG0002894	423.108544858908	312.401341075979	338.127829164661	347.09281767518	2761.94924721965	813.303193133816	Root61
OG0002897	49.8507858449376	34.6711314951375	58.8943721931139	31.7662336499492	1056.03941805457	0	Root61
OG0002902	0	2.16694571844609	0.411848756595202	16.3502673198268	0	0	Root61
OG0002905	130.858312842961	16.2520928883457	36.2426905803778	24.7589762271663	0	0	Root61
OG0002910	20.5634491610368	36.4769195938426	11.9436139412609	36.9048890933233	6.24875395298563	0	Root61
OG0002912	0	0.722315239482031	0	0	0	0	Root61
OG0002918	383.227916182958	244.142550944927	381.371948607157	199.473261301887	49.9900316238851	3.57495909069809	Root61
OG0002935	120.888155673974	130.016743106766	124.378324491751	112.116118764527	24.9950158119425	1238.72332492689	Root61
OG0002939	294.742771308193	105.819182584118	118.612441899418	156.495415775485	12.4975079059713	818.665631769863	Root61
OG0002941	5.60821340755548	0.361157619741016	13.1791602110465	0	0	0	Root61
OG0002942	504.739206679993	431.222197970773	121.083534438989	572.72650668879	781.094244123204	496.919313607035	Root61
OG0002943	40.5037634990118	28.5314519595402	11.1199164280705	42.5106950315496	6.24875395298563	0	Root61
OG0002944	455.511555658117	297.955036286338	170.917233987009	344.289914706067	12.4975079059713	5.36243863604714	Root61
OG0002946	74.7761787674064	40.8108110307348	1274.67190166215	100.437356393222	4561.59038567951	1640.90622263042	Root61
OG0002948	54.8358644294313	50.5620667637422	80.7223562926596	50.9194039388891	0	5.36243863604714	Root61
OG0002950	42.9963027912587	92.4563506537	100.491096609229	69.1382732381247	368.676483226152	5.36243863604714	Root61
OG0002953	0	14.8074624093816	0	57.926661361672	0	0	Root61
OG0002954	112.787402974171	101.846448766966	66.7194985684227	45.3135980006628	1118.52695758443	811.515713588466	Root61
OG0002955	142.697874481134	170.466396517759	897.418440620945	163.502673198268	2693.21295373681	2195.02488168863	Root61
OG0002959	46.1119769065673	12.2793590711945	41.1848756595202	35.0362871139145	0	373.58322497795	Root61
OG0002966	2.49253929224688	0	12.3554626978561	0	0	0	Root61
OG0002969	1.24626964612344	12.6405166909355	38.713783119949	7.9415584124873	0	0	Root61
OG0002974	109.671728858863	83.7885677799156	128.908660814298	82.2184870939861	6.24875395298563	1.78747954534905	Root61
OG0003009	8.10075269980236	0	90.6067264509444	53.7223069080023	6.24875395298563	0	Root61
OG0003031	100.324706512937	198.9978484773	276.762364431976	90.6271960013256	49.9900316238851	218.072504532584	Root61
OG0003032	122.757560143159	71.5092087087211	127.261265787917	49.5179524543326	1193.51200502026	1.78747954534905	Root61
OG0003033	929.717156008086	1236.2425323735	437.383379504104	841.338041228801	99.9800632477701	486.19443633494	Root61
OG0003034	0	10.1124133527484	20.1805890731649	0	0	0	Root61
OG0003035	0	0	8.23697513190404	0	0	0	Root61
OG0003037	111.541133328048	15.8909352686047	25.1227741523073	56.5252098771155	0	0	Root61
OG0003038	962.743301630357	845.469987813717	768.097931050051	904.8705085287	2980.65563557415	1417.47127946179	Root61
OG0003040	41.1268983220735	11.9182014514535	229.399757423527	37.8391900830277	6.24875395298563	0	Root61
OG0003041	232.429289002022	149.880412192521	231.459001206503	171.444231610755	2505.75033514724	39.324549997679	Root61
OG0003042	0	29.6149248187633	0	15.8831168249746	0	0	Root61
OG0003044	143.944144127257	136.878737881845	158.973620045748	156.962566270337	956.059354806802	482.619477244242	Root61
OG0003047	241.153176524886	270.868214805762	473.626070084482	225.63368901361	2324.53647051066	2411.30990667586	Root61
OG0003048	206.257626433429	217.778044703832	102.550340392205	213.954926642305	6.24875395298563	8.93739772674523	Root61
OG0003049	395.690612644192	276.646736721618	179.154209118913	310.655079076709	37.4925237179138	8.93739772674523	Root61
OG0003050	36.1418197375798	110.15307402101	217.867992238862	35.9705881036189	2586.98413653605	84.0115386314051	Root61
OG0003051	79.1381225288384	35.3934467346195	39.1256318765442	41.1092435469931	6.24875395298563	0	Root61
OG0003053	0	14.4463047896406	0	35.9705881036189	0	0	Root61
OG0003056	0	0	0	0	0	0	Root61
OG0003058	84.7463359363939	75.1207849061312	50.6573970612098	85.4885405579515	0	1.78747954534905	Root61
OG0003060	3.1156741153086	14.8074624093816	34.1834467974018	28.0290296911316	131.223833012698	0	Root61
OG0003062	0	15.8909352686047	33.3597492842114	16.817417814679	0	0	Root61
OG0003076	19.3171795149133	5.41736429611523	24.2990766391169	87.8242930322125	0	634.555238598911	Root61
OG0003081	122.757560143159	228.251615676322	589.767419444329	212.086324662896	1418.46714732774	1378.14672946411	Root61
OG0003128	77.2687180596533	91.734035414218	233.106396232884	124.262031630684	1156.01948130234	1240.51080447224	Root61
OG0003129	357.056253614365	284.231046736179	153.207737453415	72.8754771969422	49.9900316238851	591.655729510534	Root61
OG0003130	79.7612573519001	119.182014514535	172.152780256794	134.07219202258	12.4975079059713	7.14991818139618	Root61
OG0003131	486.045161988141	403.413061250714	406.906571516059	493.310922563917	37.4925237179138	850.840263586146	Root61
OG0003132	14.3321009304196	26.3645062410941	63.8365572722563	9.34300989704388	0	0	Root61
OG0003133	228.067345240589	314.207129174684	57.2469771667331	255.998471179002	1087.2831878195	78.649099995358	Root61
OG0003135	0	16.9744081278277	26.3583204220929	35.9705881036189	0	3.57495909069809	Root61
OG0003140	905.414897908679	763.848365752248	188.626730520602	1140.78150842906	393.671499038095	19.6622749988395	Root61
OG0003141	9.97015716898752	12.6405166909355	0	0	6.24875395298563	0	Root61
OG0003142	97.83216722069	107.263813063082	80.7223562926596	125.196332620388	6.24875395298563	552.331179512855	Root61
OG0003143	0.62313482306172	38.6438653122887	759.860955918147	54.6566078977067	1293.49206826803	23.2372340895376	Root61
OG0003144	434.324971674019	212.360680407717	182.037150415079	178.91863952839	43.7412776708994	477.257038608195	Root61
OG0003145	49.2276510218759	16.6132505080867	92.6659702339204	17.7517188043834	0	1.78747954534905	Root61
OG0003146	29.2873366839008	3.25041857766914	10.29621891488	0	0	0	Root61
OG0003147	37.3880893837032	26.3645062410941	0	73.3426276917944	0	3.57495909069809	Root61
OG0003148	56.7052688986165	63.9248986941598	52.7166408441858	61.6638653204896	24.9950158119425	3.57495909069809	Root61
OG0003149	65.4291564214806	0.361157619741016	16.8857990204033	21.4889227632009	0	0	Root61
OG0003150	35.518684914518	102.929921626189	90.6067264509444	70.5397247226813	218.706388354497	0	Root61
OG0003151	381.358511713773	172.272184616464	267.289843030286	294.304811756882	6.24875395298563	23.2372340895376	Root61
OG0003152	0	0	0	0	0	0	Root61
OG0003153	125.250099435406	104.013394485412	140.440425998964	51.8537049285935	2561.98912072411	271.696890893055	Root61
OG0003154	31.7798759761477	0.722315239482031	11.1199164280705	0	0	0	Root61
OG0003155	213.73524431017	224.640039478912	77.427566239898	244.319708807697	18.7462618589569	305.659002254687	Root61
OG0003156	25.5485277455305	37.5603924530656	178.742360362318	40.1749425572887	1274.74580640907	5.36243863604714	Root61
OG0003157	607.556452485177	535.235592456185	866.9416326329	396.14361963466	562.387855768707	984.901229487324	Root61
OG0003159	31.7798759761477	15.5297776488637	24.2990766391169	10.2773108867483	0	0	Root61
OG0003160	40.5037634990118	161.437456024234	232.694547476289	122.860580146127	2055.84005053227	7.14991818139618	Root61
OG0003161	179.462829041775	323.958384907691	166.386897664462	268.611534540011	43.7412776708994	536.243863604714	Root61
OG0003162	79.1381225288384	50.2009091440012	160.621015072129	7.00725742278291	2780.69550907861	588.080770419836	Root61
OG0003163	200.026278202812	180.578809870508	280.880851997928	245.254009797402	1168.51698920831	395.032979522139	Root61
OG0003164	707.258024175052	669.947384619584	1314.62123105188	828.25782737294	5973.80877905426	4456.18650655517	Root61
OG0003165	49.2276510218759	66.8141596520879	165.563200151271	94.3643999601432	6.24875395298563	0	Root61
OG0003167	208.750165725676	1247.07726096573	198.099251922292	617.105803699748	1118.52695758443	439.719968155865	Root61
OG0003168	2.49253929224688	15.8909352686047	23.4753791259265	63.0653168050462	6.24875395298563	0	Root61
OG0003169	0.62313482306172	17.3355657475687	15.2384039940225	0	0	287.784206801196	Root61
OG0003170	0	74.3984696666492	114.493954333466	7.9415584124873	1418.46714732774	14.2998363627924	Root61
OG0003171	0	9.02894049352539	14.4147064808321	0.934300989704388	0	0	Root61
OG0003172	157.653110234615	291.815356750741	258.641019141787	278.421694931908	1324.73583803295	475.469559062846	Root61
OG0003173	24.9253929224688	43.3389143689219	24.2990766391169	21.9560732580531	6.24875395298563	505.85671133378	Root61
OG0003174	18.6940446918516	31.0595552977273	142.911518538535	105.576011836596	1449.71091709267	1.78747954534905	Root61
OG0003175	121.511290497035	166.132505080867	67.9550448382083	92.4957979807344	668.616672969463	3.57495909069809	Root61
OG0003176	144.567278950319	175.161445574393	84.8408438586116	114.91902173364	856.079291559032	416.482734066328	Root61
OG0003177	505.985476326116	785.156665316968	356.24917445485	603.091288854182	949.810600853816	37.5370704523299	Root61
OG0003179	44.2425724373821	19.5025114660148	7.00142886211843	23.3575247426097	256.198912072411	1.78747954534905	Root61
OG0003180	60.4440778369868	61.0356377362316	0	14.481665340418	0	1.78747954534905	Root61
OG0003181	0	0	14.8265552374273	26.6275782065751	0	0	Root61
OG0003182	223.082266656096	130.739058346248	22.2398328561409	174.247134579868	0	1.78747954534905	Root61
OG0003183	40.5037634990118	34.3099738753965	80.7223562926596	0	6.24875395298563	0	Root61
OG0003185	327.768916930465	163.243244122939	215.808748455886	371.384643407494	12.4975079059713	1106.44983857106	Root61
OG0003186	19.3171795149133	53.0901701019293	105.845130444967	23.8246752374619	18.7462618589569	1.78747954534905	Root61
OG0003187	11.8395616381727	71.5092087087211	61.7773134892803	52.3208554234457	0	14.2998363627924	Root61
OG0003188	20.5634491610368	0	0	1.40145148455658	0	0	Root61
OG0003207	0	0	55.5995821403523	0	6.24875395298563	691.75458405008	Root61
OG0003208	97.2090323976283	65.3695291731238	77.0157174833028	64.9339187844549	6.24875395298563	1.78747954534905	Root61
OG0003210	59.8209430139251	27.8091367200582	38.3019343633538	40.6420930521409	0	103.673813630245	Root61
OG0003211	553.966857701869	735.678071412449	411.848756595202	588.609623513764	1099.78069572547	1126.1121135699	Root61
OG0003212	69.1679653598509	76.2042577653543	454.681027281103	239.648203859175	24.9950158119425	5.36243863604714	Root61
OG0003217	25.5485277455305	88.4836168365488	13.1791602110465	168.17417814679	6.24875395298563	1.78747954534905	Root61
OG0003225	1.24626964612344	83.0662525404336	94.7252140168964	68.6711227432725	0	3.57495909069809	Root61
OG0003237	0	61.3967953559726	0	47.6493504749238	6.24875395298563	0	Root61
OG0003251	52.3433251371845	4.6950490566332	77.427566239898	20.5546217734965	112.477571153741	0	Root61
OG0003258	267.94797391654	360.074146881793	134.262694650036	299.443467200256	49.9900316238851	589.868249965185	Root61
OG0003261	46.735111729629	56.7017462993394	48.1863045216386	32.2333841448014	0	0	Root61
OG0003262	0	1.08347285922305	12.7673114544513	0.467150494852194	0	0	Root61
OG0003264	1.24626964612344	0	12.7673114544513	0	0	0	Root61
OG0003266	36.7649545606415	49.4785939045191	58.8943721931139	62.1310158153418	1118.52695758443	1.78747954534905	Root61
OG0003267	291.003962369823	221.028463281502	35.8308418237826	177.517188043834	37.4925237179138	8.93739772674523	Root61
OG0003268	565.806419340042	430.861040351032	98.020004069658	485.836514646282	493.651562285865	10.7248772720943	Root61
OG0003269	9.97015716898752	86.6778287378437	583.177839338806	72.4083267020901	18.7462618589569	2259.37414532119	Root61
OG0003271	21.1865839840985	0	18.5331940467841	0	0	1.78747954534905	Root61
OG0003272	81.6306618210853	92.095193033959	2421.25884002319	53.2551564131501	993.551878524716	1959.07758170255	Root61
OG0003274	0	26.7256638608352	217.044294725671	18.6860197940878	0	1.78747954534905	Root61
OG0003275	161.391919172985	29.9760824385043	52.3047920875906	78.9484336300208	6.24875395298563	563.056056784949	Root61
OG0003276	105.932919920492	69.703420610016	21.8279840995457	56.9923603719676	0	1.78747954534905	Root61
OG0003278	179.462829041775	149.880412192521	50.6573970612098	120.524827671866	18.7462618589569	7.14991818139618	Root61
OG0003282	1.24626964612344	55.6182734401164	285.411188320475	42.0435445366974	12.4975079059713	516.581588605874	Root61
OG0003285	0	4.33389143689219	0	0	0	0	Root61
OG0003303	0	33.9488162556555	37.8900856067586	79.415584124873	6.24875395298563	591.655729510534	Root61
OG0003330	231.80615417896	92.817508273441	29.2412617182593	90.6271960013256	12.4975079059713	7.14991818139618	Root61
OG0003353	65.4291564214806	19.1413538462738	45.7152119820674	17.2845683095312	12.4975079059713	0	Root61
OG0003355	782.65733776552	932.147816551561	43.6559681990914	778.739874918607	31.2437697649282	17.8747954534905	Root61
OG0003356	30.5336063300243	0	31.7123542578305	0	0	0	Root61
OG0003357	0.62313482306172	12.6405166909355	76.1920199701123	16.3502673198268	0	0	Root61
OG0003358	34.2724152683946	37.9215500728066	63.0128597590659	42.0435445366974	0	0	Root61
OG0003359	0	24.9198757621301	0	23.3575247426097	0	0	Root61
OG0003361	23.6791232763454	12.6405166909355	0	0	0	1.78747954534905	Root61
OG0003362	103.440380628245	47.6728058058141	177.506814092532	12.6130633610092	868.576799465003	0	Root61
OG0003363	114.656807443356	68.981105370534	237.636732555431	119.590526682162	12.4975079059713	3.57495909069809	Root61
OG0003365	0	0	0	0	0	0	Root61
OG0003366	0	12.6405166909355	21.0042865863553	45.3135980006628	924.815585041874	1.78747954534905	Root61
OG0003367	3.1156741153086	7.94546763430234	46.5389094952578	8.87585940219168	0	0	Root61
OG0003369	51.7201903141227	9.39009811326641	70.8379861343747	24.7589762271663	0	0	Root61
OG0003370	3.1156741153086	22.0306148042019	13.5910089676417	20.5546217734965	74.9850474358276	0	Root61
OG0003375	0	11.1958862119715	0	9.34300989704388	0	0	Root61
OG0003378	234.298693471207	179.856494631026	69.1905911079939	132.203590043171	1543.44222638745	0	Root61
OG0003390	0	2.88926095792812	0	0	0	0	Root61
OG0003395	176.970289749528	166.854820320349	84.4289951020164	255.998471179002	6.24875395298563	5.36243863604714	Root61
OG0003396	742.153574266508	1356.14686212751	158.561771289153	610.565696771817	49.9900316238851	33.9621113616319	Root61
OG0003401	0	5.05620667637422	7.00142886211843	0	0	0	Root61
OG0003402	0	0	7.82512637530884	0	0	0	Root61
OG0003403	297.858445423502	212.360680407717	366.133544613134	195.736057343069	2243.30266912184	3.57495909069809	Root61
OG0003406	498.507858449376	356.462570684382	95.960760286682	545.631777987362	18.7462618589569	21.4497545441885	Root61
OG0003421	1620.77367478353	1390.81799362265	707.968012587152	1156.19747475918	1343.48209989191	571.993454511694	Root61
OG0003426	514.086229025919	1026.77111292371	49.8336995480194	1109.01527477911	81.2338013888132	21.4497545441885	Root61
OG0003436	22.4328536302219	6.8619947750793	18.5331940467841	11.2116118764527	0	0	Root61
OG0003447	23.0559884532836	32.8653433964324	22.6516816127361	55.1237583925589	0	0	Root61
OG0003448	0	0	0	0	0	0	Root61
OG0003450	92.8470886361963	139.045683600291	60.5417672194947	209.750572188635	6.24875395298563	5.36243863604714	Root61
OG0003451	114.033672620295	135.07294978314	155.678829992986	156.495415775485	1093.53194177249	8.93739772674523	Root61
OG0003452	13.0858312842961	53.8124853414113	0	27.5618791962794	0	0	Root61
OG0003455	24.3022580994071	0	20.5924378297601	0	0	0	Root61
OG0003457	85.9926055825173	115.570438317125	33.3597492842114	121.45912866157	31.2437697649282	518.369068151223	Root61
OG0003460	18.6940446918516	73.6761544271672	8.23697513190404	77.079831650612	12.4975079059713	1.78747954534905	Root61
OG0003461	183.824772803207	120.626644993499	88.1356339113732	50.4522534440369	18.7462618589569	768.616204500089	Root61
OG0003465	111.541133328048	91.734035414218	562.997250265641	248.056912766515	924.815585041874	1083.21260448152	Root61
OG0003468	0	10.4735709724895	0	28.4961801859838	6.24875395298563	0	Root61
OG0003469	392.574938528883	384.632865024182	8.23697513190404	426.508401800053	49.9900316238851	10.7248772720943	Root61
OG0003470	0	14.4463047896406	14.0028577242369	0	0	0	Root61
OG0003486	95.3396279284431	74.3984696666492	14.0028577242369	30.3647821653926	6.24875395298563	16.0873159081414	Root61
OG0003488	0	0	0	0	0	0	Root61
OG0003493	48.6045161988141	26.0033486213531	20.5924378297601	27.5618791962794	0	0	Root61
OG0003494	0	29.2537671990223	51.069245817805	0	0	0	Root61
OG0003496	155.78370576543	160.715140784752	589.355570687734	224.232237529053	1637.17353568224	632.767759053562	Root61
OG0003497	132.727717312146	164.326716982162	23.4753791259265	191.531702889399	18.7462618589569	1.78747954534905	Root61
OG0003498	0	0.722315239482031	32.1242030144257	38.7734910727321	6.24875395298563	0	Root61
OG0003499	170.738941518911	82.3439373009516	59.7180697063043	135.006493012284	1487.20344081058	0	Root61
OG0003509	562.690745224733	231.863191873732	32.1242030144257	344.289914706067	24.9950158119425	10.7248772720943	Root61
OG0003519	41.1268983220735	111.958862119715	78.2512637530884	107.911764310857	581.134117627664	0	Root61
OG0003565	145.190413773381	40.4496534109937	39.9493293897346	72.4083267020901	12.4975079059713	289.571686346545	Root61
OG0003568	0	24.197560522648	80.7223562926596	0	0	0	Root61
OG0003571	225.574805948343	90.6505625549949	128.496812057703	148.553857362998	818.586767841118	487.981915880289	Root61
OG0003572	17.4477750457282	46.22817532685	16.4739502638081	68.6711227432725	0	3.57495909069809	Root61
OG0003574	1038.14261522083	916.979196522439	296.11925599195	805.367453125182	81.2338013888132	575.568413602393	Root61
OG0003575	0.62313482306172	46.589332946591	298.590348531521	37.3720395881755	1587.18350405835	407.545336339582	Root61
OG0003578	52.9664599602462	3.61157619741016	9.47252140168964	61.1967148256374	0	0	Root61
OG0003580	0	0.722315239482031	0	39.7077920624365	0	1.78747954534905	Root61
OG0003581	286.642018608391	269.784741946539	87.723785154778	222.830786044496	12.4975079059713	741.804011319854	Root61
OG0003583	0	0	0.823697513190404	12.6130633610092	0	0	Root61
OG0003590	46.735111729629	91.734035414218	56.0114308969475	87.8242930322125	6.24875395298563	0	Root61
OG0003593	0	0	0	0	0	0	Root61
OG0003609	0	12.2793590711945	15.6502527506177	18.6860197940878	0	0	Root61
OG0003614	0	31.7818705372094	57.6588259233283	38.3063405778799	1455.95967104565	0	Root61
OG0003620	72.9067742982212	30.3372400582453	30.8886567446401	21.9560732580531	0	0	Root61
OG0003622	282.280074846959	426.527148914139	110.787315524109	334.479754314171	31.2437697649282	14.2998363627924	Root61
OG0003630	1.86940446918516	35.7546043543605	40.3611781463298	28.4961801859838	0	0	Root61
OG0003632	0	7.94546763430234	5.76588259233283	0	0	0	Root61
OG0003634	552.720588055745	678.254009873627	70.8379861343747	958.12566494185	62.4875395298563	475.469559062846	Root61
OG0003644	76.0224484135298	36.1157619741016	78.2512637530884	110.247516785118	6.24875395298563	802.578315861721	Root61
OG0003647	0	5.41736429611523	18.9450428033793	0	0	0	Root61
OG0003688	0	13.3628319304176	25.1227741523073	77.5469821454642	6.24875395298563	0	Root61
OG0003693	0	0	0	0	0	0	Root61
OG0003696	51.7201903141227	23.475245283166	54.3640358705666	53.7223069080023	0	1.78747954534905	Root61
OG0003698	145.813548596442	59.2298496375266	51.069245817805	71.4740257123857	0	1.78747954534905	Root61
OG0003702	115.90307708948	351.045206388267	3067.44953912106	487.237966130838	4255.40144198322	4112.99043384815	Root61
OG0003705	0	0	28.4175642050689	0	6.24875395298563	695.329543140779	Root61
OG0003709	2994.16282481156	2886.3716969702	1314.62123105188	2366.58440692121	218.706388354497	734.654093138458	Root61
OG0003718	22.4328536302219	62.8414258349367	120.671685682394	40.1749425572887	12.4975079059713	502.281752243082	Root61
OG0003723	19.3171795149133	96.0679268511101	35.8308418237826	57.926661361672	6.24875395298563	25.0247136348866	Root61
OG0003745	0	27.8091367200582	10.29621891488	73.3426276917944	6.24875395298563	638.130197689609	Root61
OG0003746	3.1156741153086	11.1958862119715	51.069245817805	22.8903742477575	0	0	Root61
OG0003750	67.9216957137275	59.9521648770086	21.4161353429505	99.0359049086651	6.24875395298563	1.78747954534905	Root61
OG0003760	304.712928477181	247.754127142337	104.197735418586	299.910617695108	12.4975079059713	7.14991818139618	Root61
OG0003763	101.57097615906	146.991151234593	59.3062209497091	151.356760332111	18.7462618589569	0	Root61
OG0003795	0	0	8.64882388849924	0	1274.74580640907	0	Root61
OG0003797	18.6940446918516	53.8124853414113	1.64739502638081	42.9778455264018	6.24875395298563	5.36243863604714	Root61
OG0003800	41.7500331451352	0	15.6502527506177	0	0	0	Root61
OG0003802	0	13.7239895501586	43.2441194424962	0	0	0	Root61
OG0003807	85.3694707594556	9.02894049352539	20.1805890731649	55.5909088874111	587.38287158065	3.57495909069809	Root61
OG0003816	105.309785097431	23.114087663425	20.5924378297601	108.378914805709	956.059354806802	5.36243863604714	Root61
OG0003817	130.858312842961	177.328391292839	440.266320800271	163.96982369312	12.4975079059713	588.080770419836	Root61
OG0003820	149.552357534813	16.2520928883457	20.5924378297601	31.299083155097	0	0	Root61
OG0003821	27.4179322147157	34.6711314951375	18.9450428033793	60.262413835933	6.24875395298563	1.78747954534905	Root61
OG0003845	0	0	60.1299184628995	0	0	0	Root61
OG0003850	36.7649545606415	28.8926095792812	0	0.934300989704388	0	0	Root61
OG0003852	605.687048015992	199.359006097041	191.921520573364	374.654696871459	1268.49705245608	7.14991818139618	Root61
OG0003854	119.64188602785	16.6132505080867	10.7080676714752	0	0	1.78747954534905	Root61
OG0003863	136.466526250517	180.939967490249	59.3062209497091	184.524445466617	0	391.458020431441	Root61
OG0003871	215.604648779355	144.101890276665	39.1256318765442	189.663100909991	24.9950158119425	341.408593161668	Root61
OG0003873	0	0	23.4753791259265	0	0	0	Root61
OG0003874	98.4553020437517	48.0339634255551	93.0778189905156	119.123376187309	6.24875395298563	5.36243863604714	Root61
OG0003885	21.1865839840985	76.9265730048363	50.6573970612098	17.7517188043834	0	0	Root61
OG0003890	0	0	47.3626070084482	9.81016039189607	0	0	Root61
OG0003918	38.0112242067649	9.39009811326641	434.912286964533	37.8391900830277	1049.79066410159	1433.55859536993	Root61
OG0003919	0	23.114087663425	26.3583204220929	18.2188692992356	0	0	Root61
OG0003925	89.1082796978259	124.59937881065	114.905803090061	111.648968269674	0	7.14991818139618	Root61
OG0003926	0	0	16.0621015072129	0	0	0	Root61
OG0003927	0	15.5297776488637	28.4175642050689	0	6.24875395298563	0	Root61
OG0003928	0	6.13967953559727	34.1834467974018	0	0	0	Root61
OG0003929	0	0	0	0	0	0	Root61
OG0003930	0	0	0	0	0	0	Root61
OG0003931	0	0	0	0	0	0	Root61
OG0003932	0	8.30662525404336	0	26.6275782065751	0	0	Root61
OG0003938	593.847486377819	350.684048768526	164.739502638081	789.017185805355	1068.53692596054	10.7248772720943	Root61
OG0003941	170.738941518911	75.4819425258723	16.4739502638081	121.45912866157	24.9950158119425	5.36243863604714	Root61
OG0003946	0	14.8074624093816	42.4204219293058	5.60580593822633	0	3.57495909069809	Root61
OG0003960	0	30.6983976779863	37.0663880935682	19.15317028894	0	0	Root61
OG0003967	300.350984715749	177.68954891258	130.556055840679	151.823910826963	1580.93475010537	893.739772674523	Root61
OG0003969	59.1978081908634	137.962210741068	58.0706746799235	144.81665340418	31.2437697649282	0	Root61
OG0003974	0	0	14.0028577242369	0	0	0	Root61
OG0003979	213.73524431017	197.553217998336	26.7701691786881	204.611916745261	18.7462618589569	5.36243863604714	Root61
OG0003980	31.7798759761477	39.7273381715117	19.3568915599745	10.2773108867483	6.24875395298563	1.78747954534905	Root61
OG0004001	0	9.39009811326641	0	0.467150494852194	0	0	Root61
OG0004014	0	45.1447024676269	215.808748455886	31.7662336499492	37.4925237179138	546.968740876808	Root61
OG0004045	130.858312842961	45.1447024676269	55.187733383757	126.130633610092	18.7462618589569	1.78747954534905	Root61
OG0004048	14.9552357534813	14.8074624093816	12.3554626978561	21.9560732580531	6.24875395298563	0	Root61
OG0004055	0	6.13967953559727	0	18.2188692992356	0	0	Root61
OG0004075	1.86940446918516	52.7290124821883	0	11.6787623713048	43.7412776708994	0	Root61
OG0004077	95.9627627515049	92.4563506537	44.4796657122818	97.6344534241085	6.24875395298563	0	Root61
OG0004079	0	0	0	38.3063405778799	0	0	Root61
OG0004080	191.302390679948	89.5670896957719	57.2469771667331	56.5252098771155	12.4975079059713	0	Root61
OG0004084	94.7164931053814	24.9198757621301	3.29479005276161	25.6932772168707	12.4975079059713	0	Root61
OG0004089	0	11.9182014514535	0	0	0	0	Root61
OG0004091	82.253796644147	39.0050229320297	73.7209274305411	81.2841861042817	31.2437697649282	768.616204500089	Root61
OG0004111	0	0	42.832270685901	0	0	0	Root61
OG0004116	113.410537797233	122.071275472463	822.873815677213	175.648586064425	2418.26777980544	1862.55368625371	Root61
OG0004119	0	0	12.3554626978561	0	0	0	Root61
OG0004122	206.880761256491	136.517580262104	87.3119363981828	36.4377385984711	12.4975079059713	8.93739772674523	Root61
OG0004126	0	2.52810333818711	0	0	0	0	Root61
OG0004127	114.656807443356	46.950490566332	22.6516816127361	16.3502673198268	0	5.36243863604714	Root61
OG0004130	25.5485277455305	14.0851471698996	9.47252140168964	0	0	0	Root61
OG0004137	24.9253929224688	73.3149968074262	58.0706746799235	62.598166310194	368.676483226152	1.78747954534905	Root61
OG0004145	0	23.475245283166	9.47252140168964	0	0	0	Root61
OG0004146	282.903209670021	216.694571844609	27.5938666918785	270.48013651942	24.9950158119425	663.154911324496	Root61
OG0004181	11.8395616381727	1.80578809870508	83.605297588826	36.9048890933233	581.134117627664	3.57495909069809	Root61
OG0004192	133.350852135208	159.631667925529	82.7816000756356	131.269289053466	37.4925237179138	591.655729510534	Root61
OG0004199	38.0112242067649	112.681177359197	217.867992238862	97.6344534241085	6.24875395298563	17.8747954534905	Root61
OG0004200	405.66076981318	243.059078085704	43.6559681990914	322.333841448014	37.4925237179138	12.5123568174433	Root61
OG0004203	578.269115801276	348.878260669821	152.384039940225	430.245605758871	1593.43225801134	523.73150678727	Root61
OG0004207	0	40.8108110307348	135.498240919821	20.5546217734965	6.24875395298563	0	Root61
OG0004208	44.8657072604438	0	55.187733383757	19.15317028894	0	0	Root61
OG0004209	0	0	0	0	0	0	Root61
OG0004214	125.250099435406	51.2843820032242	1.64739502638081	35.5034376087667	6.24875395298563	1.78747954534905	Root61
OG0004219	773.310315419594	781.545089119558	191.921520573364	603.558439349035	93.7313092947845	14.2998363627924	Root61
OG0004222	9.3470223459258	19.5025114660148	30.4768079880449	25.2261267220185	0	0	Root61
OG0004223	6068.08690697503	5534.74052253106	1262.72828772089	5362.42053040833	3243.10330159954	2552.52079075844	Root61
OG0004224	0	66.0918444126059	18.5331940467841	44.3792970109584	0	0	Root61
OG0004225	133.350852135208	55.6182734401164	67.9550448382083	68.2039722484203	449.910284614966	3.57495909069809	Root61
OG0004234	0	18.4190386067918	65.8958010552323	24.7589762271663	0	0	Root61
OG0004258	57.3284037216782	69.342262990275	61.3654647326851	38.3063405778799	12.4975079059713	0	Root61
OG0004262	12.4626964612344	0	0	26.6275782065751	6.24875395298563	0	Root61
OG0004267	29.9104715069626	13.0016743106766	11.1199164280705	53.2551564131501	931.064338994859	1.78747954534905	Root61
OG0004276	0	0	18.5331940467841	18.6860197940878	0	0	Root61
OG0004306	1034.40380628245	888.808902182639	93.0778189905156	888.053090714021	81.2338013888132	23.2372340895376	Root61
OG0004347	0	10.4735709724895	0	5.13865544337413	12.4975079059713	0	Root61
OG0004358	0	34.6711314951375	23.0635303693313	21.9560732580531	693.611688781405	1.78747954534905	Root61
OG0004359	36.1418197375798	45.867017707109	0	75.6783801660554	6.24875395298563	3.57495909069809	Root61
OG0004360	0	16.9744081278277	52.3047920875906	0	0	0	Root61
OG0004369	0	11.5570438317125	0	23.3575247426097	0	416.482734066328	Root61
OG0004370	0	0	0	0	0	0	Root61
OG0004371	0	0	32.1242030144257	15.8831168249746	0	0	Root61
OG0004372	121.511290497035	70.064578229757	7.82512637530884	69.1382732381247	12.4975079059713	1.78747954534905	Root61
OG0004381	220.589727363849	273.035160524208	373.546822231848	110.247516785118	24.9950158119425	21.4497545441885	Root61
OG0004421	0	0	0	0	0	0	Root61
OG0004430	0	0	0	14.481665340418	0	0	Root61
OG0004433	56.0821340755548	48.7562786650371	66.3076498118275	77.5469821454642	6.24875395298563	0	Root61
OG0004434	309.698007061675	391.494859799261	101.726642879015	293.83766126203	37.4925237179138	12.5123568174433	Root61
OG0004435	248.007659578564	408.469267927089	42.832270685901	182.188692992356	12.4975079059713	3.57495909069809	Root61
OG0004437	57.3284037216782	71.1480510889801	10.29621891488	135.473643507136	6.24875395298563	0	Root61
OG0004452	0	62.1191105954547	50.2455483046146	23.8246752374619	6.24875395298563	532.668904514015	Root61
OG0004457	293.49650166207	287.842622933589	0	85.0213900630993	0	1.78747954534905	Root61
OG0004458	0	8.66778287378437	0	23.3575247426097	706.109196687377	0	Root61
OG0004461	33.0261456222712	2.16694571844609	75.7801712135171	14.0145148455658	6.24875395298563	607.743045418675	Root61
OG0004481	22.4328536302219	72.2315239482031	98.020004069658	47.1821999800716	0	0	Root61
OG0004487	0	16.6132505080867	16.4739502638081	0	0	0	Root61
OG0004516	275.42559179328	151.686200291227	22.2398328561409	173.312833590164	12.4975079059713	8.93739772674523	Root61
OG0004528	79.1381225288384	20.9471419449789	7.41327761871363	0	0	1.78747954534905	Root61
OG0004529	56.7052688986165	89.2059320760308	28.0057154484737	18.6860197940878	0	0	Root61
OG0004532	32.4030107992094	0	33.7715980408066	19.6203207837921	12.4975079059713	343.196072707017	Root61
OG0004566	44.2425724373821	24.5587181423891	0	0	0	0	Root61
OG0004578	125.873234258467	100.040660668261	333.597492842114	75.6783801660554	24.9950158119425	975.963831760579	Root61
OG0004582	265.455434624293	317.457547752353	61.3654647326851	432.114207738279	1068.53692596054	10.7248772720943	Root61
OG0004586	0	23.114087663425	30.0649592314497	30.8319326602448	1405.96963942177	0	Root61
OG0004605	0	14.8074624093816	7.00142886211843	7.00725742278291	0	0	Root61
OG0004628	36.7649545606415	42.6165991294398	240.519673851598	118.189075197605	12.4975079059713	711.41685904892	Root61
OG0004640	119.018751204788	105.819182584118	0.823697513190404	151.823910826963	0	1.78747954534905	Root61
OG0004644	34.8955500914563	13.7239895501586	0	90.1600455064734	0	3.57495909069809	Root61
OG0004645	139.582200365825	89.5670896957719	756.566165865386	108.846065300561	1730.90484497702	1251.23568174433	Root61
OG0004660	0	0	0	0	0	0	Root61
OG0004672	0	0	0	22.8903742477575	0	0	Root61
OG0004677	116.526211912542	128.210955008061	19.3568915599745	49.9851029491847	6.24875395298563	1.78747954534905	Root61
OG0004678	0.62313482306172	22.0306148042019	0.411848756595202	0	0	1.78747954534905	Root61
OG0004679	91.6008189900728	36.4769195938426	362.426905803778	9.34300989704388	1487.20344081058	3.57495909069809	Root61
OG0004680	23.6791232763454	35.3934467346195	84.8408438586116	44.3792970109584	0	0	Root61
OG0004682	39.8806286759501	34.3099738753965	60.5417672194947	65.8682197741593	12.4975079059713	210.922586351187	Root61
OG0004683	0	0	0	0	0	0	Root61
OG0004709	59.8209430139251	38.2827076925477	19.3568915599745	49.9851029491847	0	0	Root61
OG0004722	194.418064795257	118.459699275053	58.8943721931139	249.458364251072	31.2437697649282	7.14991818139618	Root61
OG0004725	66.0522912445423	27.4479791003172	47.3626070084482	65.4010692793071	112.477571153741	0	Root61
OG0004731	28.0410670377774	15.8909352686047	0	37.3720395881755	0	0	Root61
OG0004736	0	0	18.5331940467841	41.1092435469931	6.24875395298563	0	Root61
OG0004740	34.8955500914563	66.8141596520879	42.832270685901	7.00725742278291	0	144.785843173273	Root61
OG0004763	0	0	0	0	0	0	Root61
OG0004764	132.104582489085	57.4240615388215	88.1356339113732	101.838807877778	6.24875395298563	8.93739772674523	Root61
OG0004771	0.62313482306172	52.7290124821883	38.3019343633538	72.4083267020901	12.4975079059713	0	Root61
OG0004784	0	1.08347285922305	46.1270607386626	0.934300989704388	1643.42228963522	1737.43011807927	Root61
OG0004788	54.8358644294313	72.2315239482031	56.0114308969475	88.7585940219168	49.9900316238851	1.78747954534905	Root61
OG0004795	40.5037634990118	13.0016743106766	0	6.07295643307852	0	0	Root61
OG0004796	174.477750457282	35.7546043543605	30.0649592314497	56.0580593822633	0	1.78747954534905	Root61
OG0004800	29.2873366839008	8.30662525404336	9.88437015828485	34.5691366190623	0	0	Root61
OG0004863	386.343590298266	339.488162556555	1499.12947400653	398.946522603774	3199.36202392864	3133.45164299688	Root61
OG0004874	145.813548596442	183.829228448177	121.495383195585	146.218104888737	0	5.36243863604714	Root61
OG0004875	17547.476617418	21631.5356343881	4318.23421290069	14723.6492967514	13259.8558882355	8440.47841313819	Root61
OG0004928	497.884723626314	574.240615388215	913.480542128158	603.558439349035	2005.85001890839	620.255402236119	Root61
OG0004929	0	6.50083715533828	0.411848756595202	19.6203207837921	0	0	Root61
OG0004933	60.4440778369868	88.4836168365488	154.031434966606	55.1237583925589	18.7462618589569	278.846809074451	Root61
OG0004941	158.899379880739	101.124133527484	46.5389094952578	106.977463321152	18.7462618589569	1.78747954534905	Root61
OG0004955	209.9964353718	154.575461249155	100.491096609229	212.553475157748	24.9950158119425	16.0873159081414	Root61
OG0004977	0	0	0	37.3720395881755	0	0	Root61
OG0004981	21.1865839840985	74.0373120469082	4.94218507914242	39.2406415675843	6.24875395298563	0	Root61
OG0005002	395.06747782113	337.68237445785	136.733787189607	527.412908688127	68.736293482842	8.93739772674523	Root61
OG0005009	165.753862934417	202.60942467471	154.855132479796	171.911382105607	18.7462618589569	706.054420412873	Root61
OG0005012	108.425459212739	65.7306867928648	98.4318528262532	156.028265280633	18.7462618589569	1.78747954534905	Root61
OG0005013	0	10.1124133527484	11.5317651846657	0	0	0	Root61
OG0005054	100.324706512937	86.3166711181027	0	120.524827671866	6.24875395298563	5.36243863604714	Root61
OG0005111	100.947841335999	176.606076053357	89.3711801811588	84.0870890733949	712.357950640362	5.36243863604714	Root61
OG0005152	135.220256604393	31.7818705372094	149.501098644058	92.0286474858822	12.4975079059713	0	Root61
OG0005165	0	5.77852191585625	0	0.467150494852194	0	0	Root61
OG0005166	88.4851448747642	154.575461249155	119.847988169204	86.8899920425081	18.7462618589569	336.04615452562	Root61
OG0005171	0	0	0	10.7444613816005	0	0	Root61
OG0005217	1348.46375710556	1175.92920987675	367.36909088292	1835.43429427427	3118.12822253983	822.240590860561	Root61
OG0005219	0	26.3645062410941	29.2412617182593	44.3792970109584	0	0	Root61
OG0005220	112.787402974171	203.692897533933	264.40690173412	196.203207837921	1174.7657431613	8.93739772674523	Root61
OG0005233	0	0	64.2484060288515	0	0	209.135106805838	Root61
OG0005263	118.395616381727	78.0100458640594	28.8294129616641	64.4667682896028	12.4975079059713	3.57495909069809	Root61
OG0005265	24.9253929224688	25.6421910016121	13.5910089676417	28.0290296911316	0	0	Root61
OG0005266	2769.83428850934	2075.57284065162	882.180036626922	2162.90679116566	1218.5070208322	2048.45155897001	Root61
OG0005293	0	0	0	0	0	0	Root61
OG0005299	142.697874481134	119.182014514535	262.347657951144	101.838807877778	1880.87493984868	5.36243863604714	Root61
OG0005357	105.309785097431	117.015068796089	71.2498348909699	257.399922663559	6.24875395298563	3.57495909069809	Root61
OG0005361	0	20.5859843252379	0	33.1676851345058	6.24875395298563	0	Root61
OG0005362	142.074739658072	81.6216220614695	88.9593314245636	44.8464475058106	6.24875395298563	0	Root61
OG0005363	31.156741153086	172.994499855946	7.00142886211843	276.553092952499	24.9950158119425	169.810556808159	Root61
OG0005366	0	9.75125573300742	0	26.6275782065751	0	0	Root61
OG0005367	35.518684914518	20.5859843252379	20.5924378297601	11.2116118764527	0	0	Root61
OG0005377	33.0261456222712	16.9744081278277	0	23.8246752374619	0	3.57495909069809	Root61
OG0005383	98.4553020437517	67.1753172718289	18.1213452901889	111.181817774822	6.24875395298563	19.6622749988395	Root61
OG0005384	1221.96738802403	637.804356462634	108.728071741133	998.300607499138	849.830537606046	571.993454511694	Root61
OG0005385	111.541133328048	161.076298404493	0	108.378914805709	0	239.522259076772	Root61
OG0005386	20.5634491610368	160.353983165011	1011.08869744122	170.509930621051	2130.8250979681	1564.04460218041	Root61
OG0005394	283.526344493083	132.183688825212	120.259836925799	250.859815735628	24.9950158119425	473.682079517497	Root61
OG0005414	0	2.88926095792812	26.7701691786881	0.467150494852194	0	0	Root61
OG0005426	79.7612573519001	49.4785939045191	39.1256318765442	0	0	0	Root61
OG0005430	0	19.8636690857559	42.832270685901	33.1676851345058	6.24875395298563	0	Root61
OG0005437	188.186716564639	112.320019739456	104.197735418586	137.809395981397	43.7412776708994	87.5864977221032	Root61
OG0005441	68.5448305367892	8.66778287378437	32.536051771021	47.1821999800716	1099.78069572547	1.78747954534905	Root61
OG0005443	343.347287507008	192.858168941702	93.4896677471108	230.305193962132	287.442681837339	807.940754497768	Root61
OG0005448	0	13.7239895501586	0	45.3135980006628	0	0	Root61
OG0005513	28.0410670377774	7.22315239482031	42.4204219293058	46.7150494852194	12.4975079059713	0	Root61
OG0005559	4.36194376143204	3.25041857766914	0	7.4744079176351	0	0	Root61
OG0005576	82.8769314672087	36.8380772135836	43.2441194424962	37.8391900830277	12.4975079059713	0	Root61
OG0005577	38.6343590298266	9.39009811326641	106.668827958157	27.5618791962794	0	377.158184068649	Root61
OG0005578	0	0	0	0	0	0	Root61
OG0005628	0	16.6132505080867	128.084963301108	49.9851029491847	12.4975079059713	0	Root61
OG0005648	0	9.02894049352539	18.9450428033793	0	818.586767841118	0	Root61
OG0005653	0	7.58431001456133	10.7080676714752	10.7444613816005	0	1.78747954534905	Root61
OG0005658	73.5299091212829	29.6149248187633	0	58.3938118565242	949.810600853816	10.7248772720943	Root61
OG0005681	113.410537797233	137.962210741068	112.846559307085	63.0653168050462	18.7462618589569	3.57495909069809	Root61
OG0005709	0	3.61157619741016	40.3611781463298	2.80290296911316	0	0	Root61
OG0005711	74.7761787674064	122.793590711945	35.0071443105922	130.802138558614	0	14.2998363627924	Root61
OG0005713	32.4030107992094	169.744081278277	30.4768079880449	352.231473118554	37.4925237179138	7.14991818139618	Root61
OG0005725	69.1679653598509	28.1702943397992	7.41327761871363	20.0874712786443	6.24875395298563	3.57495909069809	Root61
OG0005727	0	0	0	0	0	0	Root61
OG0005744	1.24626964612344	0	0	0	0	7.14991818139618	Root61
OG0005747	0	32.1430281569504	0	31.7662336499492	0	0	Root61
OG0005778	121.511290497035	64.2860563139008	83.605297588826	65.4010692793071	374.925237179138	3.57495909069809	Root61
OG0005789	67.9216957137275	64.2860563139008	244.63816141755	9.81016039189607	2224.55640726289	8.93739772674523	Root61
OG0005794	0	11.5570438317125	16.4739502638081	11.2116118764527	18.7462618589569	0	Root61
OG0005795	0	18.7801962265328	67.9550448382083	23.3575247426097	0	0	Root61
OG0005799	58.5746733678017	73.3149968074262	81.9579025624452	93.897249465291	2293.29270074573	1.78747954534905	Root61
OG0005804	200.026278202812	331.542694922252	113.258408063681	223.297936539349	24.9950158119425	707.841899958222	Root61
OG0005805	0	94.9844539918871	62.1891622458755	108.378914805709	6.24875395298563	1.78747954534905	Root61
OG0005820	68.5448305367892	21.3082995647199	24.2990766391169	4.20435445366974	0	1.78747954534905	Root61
OG0005827	0	98.9571878090383	112.846559307085	0	0	0	Root61
OG0005879	302.843524007996	212.721838027458	538.286324869929	193.400304868808	24.9950158119425	779.341081772184	Root61
OG0005880	104.063515451307	59.9521648770086	45.7152119820674	69.1382732381247	1580.93475010537	988.476188578022	Root61
OG0005881	31.156741153086	18.7801962265328	19.7687403165697	98.1016039189607	12.4975079059713	0	Root61
OG0005882	353.317444675995	383.188234545218	564.644645292022	354.567225592815	3524.2972294839	1092.15000220827	Root61
OG0005905	0	0	0	15.4159663301224	0	0	Root61
OG0005926	12.4626964612344	20.2248267054969	19.3568915599745	0.467150494852194	0	0	Root61
OG0005945	0	0	0	21.9560732580531	0	0	Root61
OG0005964	31.156741153086	52.7290124821883	10.29621891488	98.1016039189607	12.4975079059713	0	Root61
OG0005984	0	0	1.64739502638081	0	956.059354806802	0	Root61
OG0005998	0	3.61157619741016	0	0	0	0	Root61
OG0005999	30.5336063300243	65.3695291731238	83.1934488322308	85.0213900630993	0	1.78747954534905	Root61
OG0006010	22.4328536302219	32.1430281569504	3.29479005276161	0	0	219.859984077933	Root61
OG0006021	292.250232015947	292.898829609964	488.864474078505	360.173031531041	2718.20796954875	1083.21260448152	Root61
OG0006023	41.1268983220735	6.8619947750793	14.0028577242369	16.817417814679	0	0	Root61
OG0006031	8.72388752286408	1.44463047896406	22.6516816127361	32.2333841448014	0	0	Root61
OG0006033	0.62313482306172	32.8653433964324	16.4739502638081	34.5691366190623	0	0	Root61
OG0006044	51.7201903141227	0.722315239482031	22.6516816127361	57.4595108668198	6.24875395298563	0	Root61
OG0006060	0	30.6983976779863	8.64882388849924	92.4957979807344	0	1.78747954534905	Root61
OG0006062	116.526211912542	0.722315239482031	0	0	0	1.78747954534905	Root61
OG0006067	0	21.3082995647199	0	18.6860197940878	0	1.78747954534905	Root61
OG0006069	54.8358644294313	91.0117201747359	31.7123542578305	67.7368217535681	6.24875395298563	7.14991818139618	Root61
OG0006091	24.3022580994071	53.4513277216703	0	74.2769286814988	12.4975079059713	3.57495909069809	Root61
OG0006152	0	0	9.06067264509444	0	0	0	Root61
OG0006203	0	11.5570438317125	95.960760286682	0	0	0	Root61
OG0006222	4591.25737631875	2586.61087258515	159.797317558938	3160.27309767509	2974.40688162116	280.6342886198	Root61
OG0006224	0	18.4190386067918	23.8872278825217	68.2039722484203	0	0	Root61
OG0006237	0	1.44463047896406	16.0621015072129	7.4744079176351	6.24875395298563	0	Root61
OG0006238	0	0.361157619741016	0	0	0	0	Root61
OG0006239	0	49.4785939045191	40.773026902925	43.9121465161062	0	1.78747954534905	Root61
OG0006240	106.556054743554	10.4735709724895	18.5331940467841	56.9923603719676	0	5.36243863604714	Root61
OG0006241	360.171927729674	604.216697826719	1964.10672020252	443.792970109584	5098.98322563628	2488.17152712587	Root61
OG0006243	48.6045161988141	46.589332946591	559.290611456284	53.7223069080023	587.38287158065	5.36243863604714	Root61
OG0006246	0	16.2520928883457	0	0	0	0	Root61
OG0006248	0.62313482306172	27.4479791003172	459.623212360245	92.0286474858822	831.084275747089	1322.73486355829	Root61
OG0006251	162.015053996047	343.099738753965	331.950097815733	137.809395981397	1805.88989241285	1177.94902038502	Root61
OG0006254	0	0	0	0	0	0	Root61
OG0006255	19.3171795149133	8.66778287378437	8.64882388849924	22.4232237529053	0	0	Root61
OG0006268	0	41.5331262702168	56.8351284101379	28.4961801859838	1156.01948130234	1068.91276811873	Root61
OG0006316	0	0.361157619741016	0	0.467150494852194	0	0	Root61
OG0006327	46.735111729629	6.13967953559727	23.4753791259265	0	0	1.78747954534905	Root61
OG0006380	0	12.6405166909355	0	28.963330680836	0	0	Root61
OG0006381	0.62313482306172	0	0	30.3647821653926	0	0	Root61
OG0006397	22.4328536302219	36.4769195938426	0	25.6932772168707	0	0	Root61
OG0006428	57.9515385447399	26.3645062410941	12.3554626978561	2.33575247426097	0	0	Root61
OG0006429	338.985343745576	176.967233673098	40.3611781463298	177.984338538686	543.64159390975	10.7248772720943	Root61
OG0006454	56.7052688986165	469.50490566332	78.2512637530884	494.245223553621	412.417760897052	10.7248772720943	Root61
OG0006505	47.9813813757524	27.4479791003172	0	13.0802138558614	0	1.78747954534905	Root61
OG0006506	46.735111729629	11.5570438317125	12.7673114544513	2.80290296911316	0	0	Root61
OG0006511	19.940314337975	39.0050229320297	17.7094965335937	78.9484336300208	0	0	Root61
OG0006553	29.9104715069626	19.8636690857559	9.06067264509444	75.2112296712032	0	0	Root61
OG0006608	288.511423077576	247.031811902855	512.751701961026	380.260502809686	1343.48209989191	468.31964088145	Root61
OG0006612	26.794797391654	74.0373120469082	102.9621891488	136.875094991693	0	3.57495909069809	Root61
OG0006626	89.1082796978259	27.8091367200582	29.6531104748545	18.6860197940878	0	3.57495909069809	Root61
OG0006627	24.3022580994071	20.9471419449789	164.739502638081	43.444996021254	12.4975079059713	277.059329529102	Root61
OG0006628	0	10.4735709724895	0	21.9560732580531	0	0	Root61
OG0006629	0	0	0	0	0	0	Root61
OG0006630	107.179189566616	53.0901701019293	0	77.079831650612	0	3.57495909069809	Root61
OG0006631	14.9552357534813	0	79.8986587794692	37.3720395881755	0	1222.63600901875	Root61
OG0006632	0.62313482306172	6.13967953559727	2.88294129616641	0	0	0	Root61
OG0006635	26.1716625685922	11.1958862119715	28.8294129616641	0	0	0	Root61
OG0006636	171.985211165035	111.958862119715	25.1227741523073	177.050037548981	1505.94970266954	5.36243863604714	Root61
OG0006637	0	5.77852191585625	63.4247085156611	0	0	0	Root61
OG0006643	58.5746733678017	3.61157619741016	31.7123542578305	72.4083267020901	12.4975079059713	0	Root61
OG0006648	184.447907626269	109.430758781528	28.4175642050689	130.334988063762	37.4925237179138	886.589854493126	Root61
OG0006674	689.810249129324	569.906723951323	43.2441194424962	860.024061022889	49.9900316238851	1183.31145902107	Root61
OG0006675	0	73.6761544271672	57.6588259233283	22.4232237529053	712.357950640362	0	Root61
OG0006732	1.24626964612344	43.7000719886629	7.41327761871363	39.7077920624365	0	3.57495909069809	Root61
OG0006733	196.287469264442	53.4513277216703	59.7180697063043	67.2696712587159	6.24875395298563	616.680443145421	Root61
OG0006735	0	0	15.2384039940225	0	0	0	Root61
OG0006736	7.47761787674064	24.197560522648	45.3033632254722	12.145912866157	0	0	Root61
OG0006738	0	0	0	0	0	0	Root61
OG0006788	34.2724152683946	0.361157619741016	0	21.9560732580531	0	0	Root61
OG0006799	14.9552357534813	50.2009091440012	39.9493293897346	35.0362871139145	6.24875395298563	0	Root61
OG0006815	120.265020850912	33.9488162556555	21.4161353429505	15.8831168249746	12.4975079059713	21.4497545441885	Root61
OG0006836	0	18.4190386067918	13.5910089676417	0	0	0	Root61
OG0006846	1.24626964612344	0	0	13.5473643507136	0	0	Root61
OG0006870	0	6.8619947750793	7.82512637530884	20.0874712786443	0	0	Root61
OG0006891	209.9964353718	96.0679268511101	38.713783119949	109.313215795413	581.134117627664	0	Root61
OG0006947	0	0	50.2455483046146	0	0	0	Root61
OG0006956	31.7798759761477	163.243244122939	136.733787189607	25.2261267220185	0	0	Root61
OG0007083	292.250232015947	235.835925690883	17.2976477769985	248.524063261367	37.4925237179138	720.354256775665	Root61
OG0007086	177.59342457259	188.163119885069	32.536051771021	71.0068752175335	1305.989576174	5.36243863604714	Root61
OG0007089	16.2015053996047	0.361157619741016	146.206308591297	21.4889227632009	0	0	Root61
OG0007097	0	38.2827076925477	0	0	12.4975079059713	0	Root61
OG0007123	0.62313482306172	176.606076053357	1305.14870965019	71.4740257123857	12.4975079059713	900.889690855919	Root61
OG0007130	110.294863681924	57.0629039190805	122.319080708775	11.6787623713048	468.656546473923	766.82872495474	Root61
OG0007131	59.1978081908634	50.2009091440012	122.319080708775	8.40870890733949	12.4975079059713	734.654093138458	Root61
OG0007132	14.9552357534813	20.5859843252379	59.7180697063043	17.7517188043834	0	0	Root61
OG0007133	0	6.8619947750793	0	0	0	0	Root61
OG0007134	155.160570942368	174.07797271517	131.379753353869	91.0943464961778	6.24875395298563	988.476188578022	Root61
OG0007135	2.49253929224688	17.6967233673098	0	20.0874712786443	0	0	Root61
OG0007136	0	6.8619947750793	0	0	0	0	Root61
OG0007137	0	0	0	0	0	0	Root61
OG0007138	43.6194376143204	118.459699275053	66.3076498118275	16.3502673198268	6.24875395298563	1045.67553402919	Root61
OG0007139	0.62313482306172	18.7801962265328	28.8294129616641	20.5546217734965	1312.23833012698	5.36243863604714	Root61
OG0007140	502.246667387746	359.351831642311	1076.98449849645	492.843772069065	3811.73991132124	139.423404537226	Root61
OG0007141	299.727849892687	399.079169813822	62.1891622458755	337.282657283284	62.4875395298563	12.5123568174433	Root61
OG0007142	16.2015053996047	4.33389143689219	38.713783119949	15.4159663301224	6.24875395298563	0	Root61
OG0007143	94.7164931053814	39.7273381715117	102.550340392205	24.7589762271663	1349.7308538449	0	Root61
OG0007144	132.727717312146	53.0901701019293	38.3019343633538	88.2914435270646	1299.74082222101	0	Root61
OG0007145	0	0	14.8265552374273	0	1368.47711570385	0	Root61
OG0007146	28.6642018608391	13.3628319304176	0	0	0	1.78747954534905	Root61
OG0007148	176.970289749528	134.711792163399	165.563200151271	226.100839508462	31.2437697649282	321.746318162828	Root61
OG0007149	46.735111729629	80.5381492022465	60.1299184628995	9.34300989704388	1231.00452873817	3.57495909069809	Root61
OG0007150	0.62313482306172	23.836402902907	0	1.40145148455658	0	0	Root61
OG0007152	261.716625685922	330.098064443288	102.13849163561	347.09281767518	1199.76075897324	12.5123568174433	Root61
OG0007153	100.947841335999	113.76465021842	7.82512637530884	6.07295643307852	0	1.78747954534905	Root61
OG0007154	13.0858312842961	12.6405166909355	0	65.8682197741593	0	1.78747954534905	Root61
OG0007155	0.62313482306172	10.1124133527484	60.1299184628995	0	0	949.151638580343	Root61
OG0007156	59.8209430139251	109.069601161787	81.1342050492548	95.7658514446997	12.4975079059713	1.78747954534905	Root61
OG0007157	77.891852882715	91.3728777944769	147.441854861082	89.225744516769	12.4975079059713	530.881424968666	Root61
OG0007158	105.309785097431	46.22817532685	58.4825234365187	102.30595837263	6.24875395298563	14.2998363627924	Root61
OG0007159	0.62313482306172	61.0356377362316	14.4147064808321	89.225744516769	0	3.57495909069809	Root61
OG0007160	29.9104715069626	125.682851669873	134.674543406631	110.71466727997	0	17.8747954534905	Root61
OG0007161	20.5634491610368	74.3984696666492	16.0621015072129	30.3647821653926	12.4975079059713	1.78747954534905	Root61
OG0007162	18.6940446918516	4.6950490566332	7.00142886211843	0	0	1.78747954534905	Root61
OG0007163	49.2276510218759	72.9538391876851	35.0071443105922	56.0580593822633	0	3.57495909069809	Root61
OG0007164	26.1716625685922	52.3678548624473	142.49966978194	7.4744079176351	0	1.78747954534905	Root61
OG0007165	1238.16889342364	963.56852946903	570.82237664095	1170.6791400996	156.218848824641	343.196072707017	Root61
OG0007166	185.071042449331	143.740732656924	91.84227272073	119.590526682162	24.9950158119425	3.57495909069809	Root61
OG0007168	29.2873366839008	20.5859843252379	13.1791602110465	0	0	0	Root61
OG0007169	74.1530439443447	19.8636690857559	54.7758846271619	42.5106950315496	6.24875395298563	5.36243863604714	Root61
OG0007170	0	10.1124133527484	7.82512637530884	16.3502673198268	0	0	Root61
OG0007172	13.0858312842961	28.8926095792812	14.4147064808321	13.5473643507136	0	0	Root61
OG0007175	205.634491610368	103.652236865671	22.2398328561409	181.254392002651	1099.78069572547	577.355893147742	Root61
OG0007227	0	5.41736429611523	0	48.5836514646282	6.24875395298563	1.78747954534905	Root61
OG0007228	178.216559395652	96.0679268511101	202.217739488244	49.9851029491847	12.4975079059713	1.78747954534905	Root61
OG0007231	0	12.6405166909355	15.2384039940225	28.4961801859838	0	0	Root61
OG0007232	34.2724152683946	23.475245283166	55.187733383757	71.9411762072379	6.24875395298563	459.382243154705	Root61
OG0007235	0	31.0595552977273	60.5417672194947	9.81016039189607	0	0	Root61
OG0007318	49.8507858449376	40.0884957912527	71.6616836475651	31.7662336499492	6.24875395298563	0	Root61
OG0007338	100.947841335999	69.703420610016	0	86.8899920425081	6.24875395298563	0	Root61
OG0007466	16.2015053996047	10.8347285922305	35.4189930671874	0	0	1.78747954534905	Root61
OG0007527	54.8358644294313	119.543172134276	39.9493293897346	29.8976316705404	6.24875395298563	0	Root61
OG0007558	241.776311347947	317.096390132612	9.47252140168964	157.429716765189	1324.73583803295	398.607938612837	Root61
OG0007648	95.9627627515049	95.7067692313691	113.258408063681	54.6566078977067	0	373.58322497795	Root61
OG0007708	0	0	0	0	0	0	Root61
OG0007709	0.62313482306172	28.5314519595402	28.4175642050689	7.00725742278291	6.24875395298563	593.443209055883	Root61
OG0007710	120.888155673974	18.0578809870508	51.069245817805	14.481665340418	6.24875395298563	0	Root61
OG0007712	30.5336063300243	27.0868214805762	0.823697513190404	26.1604277117229	6.24875395298563	1.78747954534905	Root61
OG0007713	13.7089661073578	36.1157619741016	12.3554626978561	30.8319326602448	12.4975079059713	0	Root61
OG0007715	1.24626964612344	28.1702943397992	8.23697513190404	73.8097781866466	0	446.869886337261	Root61
OG0007716	0	0	139.616728485773	25.2261267220185	0	1.78747954534905	Root61
OG0007717	42.9963027912587	78.0100458640594	31.7123542578305	86.8899920425081	12.4975079059713	0	Root61
OG0007718	62.9366171292337	55.6182734401164	55.187733383757	39.7077920624365	12.4975079059713	1.78747954534905	Root61
OG0007719	0	19.5025114660148	42.0085731727106	2.33575247426097	0	0	Root61
OG0007720	23.0559884532836	26.3645062410941	32.9479005276161	48.116500969776	0	1.78747954534905	Root61
OG0007721	4.98507858449376	11.1958862119715	54.7758846271619	0	0	0	Root61
OG0007723	0	1.44463047896406	0	0	0	0	Root61
OG0007724	0	0	3.70663880935682	0	0	0	Root61
OG0007725	55.4589992524931	7.94546763430234	11.1199164280705	7.00725742278291	0	0	Root61
OG0007726	54.8358644294313	15.1686200291227	0	0	0	0	Root61
OG0007727	0	0	9.06067264509444	0	0	0	Root61
OG0007728	6.2313482306172	13.3628319304176	28.4175642050689	63.0653168050462	6.24875395298563	0	Root61
OG0007730	297.23531060044	260.033486213531	31.3005055012353	318.129486994344	43.7412776708994	1.78747954534905	Root61
OG0007731	100.947841335999	59.9521648770086	14.8265552374273	48.116500969776	0	0	Root61
OG0007733	358.302523260489	290.370726271777	284.175642050689	275.151641467942	674.865426922448	5.36243863604714	Root61
OG0007734	122.757560143159	84.1497253996566	108.728071741133	121.45912866157	6.24875395298563	0	Root61
OG0007735	102.194110982122	59.2298496375266	0	67.2696712587159	0	209.135106805838	Root61
OG0007754	74.7761787674064	241.614447606739	6.17773134892803	194.801756353365	981.054370618744	7.14991818139618	Root61
OG0007759	259.224086393675	130.016743106766	10.29621891488	149.955308847554	18.7462618589569	5.36243863604714	Root61
OG0007812	133.97398695827	48.3951210452961	0	89.6928950116212	1193.51200502026	1.78747954534905	Root61
OG0007815	0	0	0	3.27005346396536	0	0	Root61
OG0007816	1.24626964612344	0	0	0	0	0	Root61
OG0007818	18.0709098687899	18.0578809870508	91.84227272073	0	0	1.78747954534905	Root61
OG0007843	0	0	35.0071443105922	21.9560732580531	0	0	Root61
OG0007859	25.5485277455305	29.9760824385043	41.1848756595202	16.817417814679	12.4975079059713	21.4497545441885	Root61
[truncated: 312 more rows]
