# Supplementary material for: Genome-resolved metatranscriptomics reveals conserved root colonization determinants in a synthetic microbiota
Source: Nat Commun. 2023 Dec 13;14:8274. doi: 10.1038/s41467-023-43688-z (PMC10719396; doi:10.1038/s41467-023-43688-z)
Supplement: Supplementary file 11 — Source Data [file 41467_2023_43688_MOESM11_ESM.zip › Source Data/Main_figures/figure3/figures_b-c/Root1280_normcounts_MvsR.csv]

	NumReads_A.sf	NumReads_B.sf	NumReads_Bpre.sf	NumReads_C.sf	NumReads_D.sf	NumReads_E.sf	Strain
OG0000000	96.2346639039761	140.017240632992	311.431421113415	135.020671961879	101.271893447306	64.492392176491	Root1280
OG0000001	701.938059513436	728.413390576258	610.528924558973	851.125073518859	506.359467236531	412.751309929542	Root1280
OG0000002	362.090488556942	380.27803835005	470.230611087088	477.874210713246	390.62016043961	309.563482447157	Root1280
OG0000003	240.889284489198	309.980365100785	437.85407720896	193.223300189774	173.608960195382	2760.27438515381	Root1280
OG0000004	86.8532972969847	91.9188326203373	123.33917667858	89.778143136956	130.206720146537	103.187827482386	Root1280
OG0000005	176.581529521918	289.052932768356	0	214.902011918383	260.413440293073	167.680219658876	Root1280
OG0000006	658.96534795883	659.734413750497	282.138366652253	596.400210707705	477.424640537301	528.837615847226	Root1280
OG0000007	346.354002635537	315.761423756153	477.939309629499	382.440751473175	303.815680341919	335.360439317753	Root1280
OG0000008	673.642647327833	624.007471260328	750.827238030858	605.118823033341	535.294293935762	490.142180541331	Root1280
OG0000009	55.9855749126905	30.4083685272311	0	2.59201988059453	0	25.7969568705964	Root1280
OG0000010	956.596769183863	1115.85994165896	390.06014624601	727.179395592248	1041.65376117229	5585.04116248412	Root1280
OG0000011	40.2490889912856	44.5141516463269	86.3374236750062	7.77605964178359	14.4674133496152	25.7969568705964	Root1280
OG0000012	1205.35429663376	1035.38760517625	579.694130389328	1260.42857648183	998.251521123447	11905.2955957802	Root1280
OG0000014	150.707115170378	213.20544320994	43.1687118375031	171.544588461165	144.674133496152	141.88326278828	Root1280
OG0000016	115.753958941103	90.1845150237272	0	132.89992842321	57.8696533984607	38.6954353058946	Root1280
OG0000017	284.769870231577	310.327228620107	254.387051899572	322.824294219501	173.608960195382	2631.28960080083	Root1280
OG0000018	568.631866275381	544.575725335584	1221.05784911795	553.278425421451	448.48981383807	399.852831494244	Root1280
OG0000019	9.68399133624917	11.7933596569489	0	20.0292445318668	0	0	Root1280
OG0000020	31.9269089366965	57.4637230343493	66.2948074647369	23.5638170963139	43.4022400488455	64.492392176491	Root1280
OG0000021	19.3679826724983	28.3271874112989	21.5843559187516	4.71276341926278	14.4674133496152	0	Root1280
OG0000022	11.1971149825381	16.0713430619206	0	14.6095665997146	0	12.8984784352982	Root1280
OG0000023	99.8661606550696	62.435433477965	0	68.8063459212366	72.3370667480759	64.492392176491	Root1280
OG0000024	4.99330803275348	13.0651925611297	0	15.5521192835672	14.4674133496152	12.8984784352982	Root1280
OG0000025	83.0704881812624	132.039379688585	80.1704648410772	172.487141145018	72.3370667480759	77.3908706117892	Root1280
OG0000026	7.71693059607356	7.63099742508461	0	7.77605964178359	0	12.8984784352982	Root1280
OG0000027	266.007137017594	303.389958233667	124.880916387063	234.695618279287	217.011200244228	3263.31504413044	Root1280
OG0000028	16.6443601091783	24.0492040063273	0	0	14.4674133496152	25.7969568705964	Root1280
OG0000029	93.0571042467694	163.14147525446	111.005259010722	100.853137172224	144.674133496152	64.492392176491	Root1280
OG0000030	33.2887202183565	26.9397333340108	26.2095750441983	25.9201988059453	0	12.8984784352982	Root1280
OG0000031	18.7627332139828	19.6555994282482	0	25.6845606349822	28.9348266992304	12.8984784352982	Root1280
OG0000032	22.8481670589629	19.7712206013556	0	0	0	12.8984784352982	Root1280
OG0000033	22.9994794235918	12.6027078687003	0	34.4031729606183	0	0	Root1280
OG0000034	155.246486109245	164.760171677963	70.9200265901837	179.556286273912	130.206720146537	154.781741223578	Root1280
OG0000035	6.8090564083002	11.0996326183049	0	22.6212644124614	0	0	Root1280
OG0000038	98.6556617380384	172.506790276155	35.4600132950919	100.146222659334	115.739306796921	64.492392176491	Root1280
OG0000039	48.7225814105036	62.8979181703944	40.0852324205386	30.6329622252081	43.4022400488455	38.6954353058946	Root1280
OG0000040	268.125510122399	191.468662665759	303.722722571004	103.680795223781	159.141546845767	193.477176529473	Root1280
OG0000041	6.35511931441352	15.9557218888133	0	12.4888230610464	0	0	Root1280
OG0000042	58.4065727467528	5.31857396293776	0	42.1792326024019	43.4022400488455	12.8984784352982	Root1280
OG0000043	19.821919766385	7.16851273265524	0	12.7244612320095	0	25.7969568705964	Root1280
OG0000044	21.1837310480451	37.6925024329937	18.5008765017871	0.235638170963139	14.4674133496152	0	Root1280
OG0000045	322.295336659543	224.883181693781	229.719216563856	376.549797199096	274.880853642688	206.375654964771	Root1280
OG0000046	105.767342875596	142.445285268246	188.092244434835	78.7031491016885	115.739306796921	51.5939137411928	Root1280
OG0000048	26.933600903943	74.3444143080213	245.136613648678	48.5414632184067	14.4674133496152	51.5939137411928	Root1280
OG0000049	400.523829172681	494.627378553212	612.070664267455	359.348210718787	347.217920390764	1767.09154563585	Root1280
OG0000050	102.58978321839	122.789685839998	47.7939309629499	139.026520868252	144.674133496152	64.492392176491	Root1280
OG0000051	0	0	0	0	0	0	Root1280
OG0000052	235.442039362558	130.767546784404	60.1278486308079	231.867960227729	101.271893447306	77.3908706117892	Root1280
OG0000053	211.080748657306	138.629786555704	87.8791633834885	104.623347907634	101.271893447306	103.187827482386	Root1280
OG0000055	46.1502712118125	55.3825419184171	146.465272305814	27.098389660761	43.4022400488455	12.8984784352982	Root1280
OG0000056	187.929956869085	155.394856656268	101.754820759829	83.8871888628776	101.271893447306	5391.56398595464	Root1280
OG0000057	23.7560412467362	7.0528915595479	72.461766298666	16.2590337964566	43.4022400488455	25.7969568705964	Root1280
OG0000058	1229.71558733902	963.124371984164	286.763585777699	1233.56582499203	1099.52341457075	761.010227682593	Root1280
OG0000059	161.2989806944	129.726956226438	0	133.135566594174	86.8044800976911	128.984784352982	Root1280
OG0000060	309.887722759973	368.137815173779	408.561022747797	306.565260423044	332.750507041149	232.172611835367	Root1280
OG0000061	335.00557528837	278.647027188696	346.891434408507	274.047192830131	260.413440293073	335.360439317753	Root1280
OG0000062	30.4137852904075	62.782296997287	43.1687118375031	45.4781669958859	43.4022400488455	51.5939137411928	Root1280
OG0000063	15.585173556776	30.0615050079091	0	5.65531610311534	0	12.8984784352982	Root1280
OG0000064	39.0385900742545	46.8265751084737	78.628725132595	52.54731212478	14.4674133496152	51.5939137411928	Root1280
OG0000065	0	0	0	0	0	0	Root1280
OG0000066	171.588221489165	169.038155082935	0	151.986620271225	130.206720146537	1908.97480842413	Root1280
OG0000067	45.0910846594102	54.9200572259877	0	15.0808429416409	43.4022400488455	12.8984784352982	Root1280
OG0000068	74.1430586681577	111.8056743948	131.047875220992	132.89992842321	43.4022400488455	51.5939137411928	Root1280
OG0000069	2.11837310480451	0	0	9.18988866756243	0	0	Root1280
OG0000070	1.81574837554672	30.0615050079091	49.3356706714321	0	0	0	Root1280
OG0000071	207.146627176955	239.913934197736	593.569787765668	274.75410734302	3182.83093691534	103.187827482386	Root1280
OG0000072	26.7822885393141	11.0996326183049	94.0461222174175	16.2590337964566	14.4674133496152	0	Root1280
OG0000073	48.5712690458747	50.8733161672307	0	23.5638170963139	43.4022400488455	38.6954353058946	Root1280
OG0000074	292.335488463022	256.216519605871	97.129601634382	291.484417481403	202.543786894612	193.477176529473	Root1280
OG0000075	111.971149825381	99.3185876992073	132.589614929474	25.9201988059453	144.674133496152	116.086305917684	Root1280
OG0000076	26.0257267161696	81.8597905599985	64.7530677562547	105.09462424956	1070.58858787152	77.3908706117892	Root1280
OG0000077	810.580337316981	869.355600594109	417.811460998691	828.975085448324	3067.09163011842	4230.70092677781	Root1280
OG0000078	70.3602495524354	55.0356783990951	206.593120936622	56.3175228601903	43.4022400488455	77.3908706117892	Root1280
OG0000079	91.2413558712227	88.103333907795	33.9182735866096	76.8180437339834	882.512214326526	77.3908706117892	Root1280
OG0000081	92.7544795175116	61.1636005737842	0	152.693534784114	57.8696533984607	103.187827482386	Root1280
OG0000083	739.009588847515	455.778664389144	1205.64045203312	872.332508905541	3385.37472380995	11066.8944974858	Root1280
OG0000084	150.707115170378	129.495713880224	191.1757238518	143.739284287515	86.8044800976911	103.187827482386	Root1280
OG0000085	3.78280911572233	6.82164921333321	0	14.1382902577884	14.4674133496152	12.8984784352982	Root1280
OG0000087	132.095694321024	156.435447214235	74.0035060071482	113.577598404233	101.271893447306	51.5939137411928	Root1280
OG0000088	181.87746228393	152.041842636155	61.6695883392902	130.543546713579	144.674133496152	64.492392176491	Root1280
OG0000089	152.522863545924	246.966825757284	43.1687118375031	268.156238556052	101.271893447306	206.375654964771	Root1280
OG0000090	10.4405531593936	1.38745407728811	0	0	0	0	Root1280
OG0000091	29.3545987380053	14.5682678115252	0	18.8510536770511	0	0	Root1280
OG0000092	42.0648373668323	38.5018506447451	152.632231139743	42.6505089443282	43.4022400488455	38.6954353058946	Root1280
OG0000094	0	2.42804463525419	0	0	0	0	Root1280
OG0000095	240.737972124569	214.592897287228	115.630478136169	166.596186870939	2502.86250948343	1960.56872216533	Root1280
OG0000097	1702.86935153356	1590.60047843771	444.021036042889	1849.05272754775	1359.93685486383	1431.7311063181	Root1280
OG0000098	130.431258310106	157.93852246463	16.9591367933048	221.735518876314	1721.62218860421	5275.47768003696	Root1280
OG0000099	7.11168113755798	12.487086695593	47.7939309629499	1.1781908548157	0	0	Root1280
OG0000100	32.3808460305832	21.274295851751	160.340929682154	12.9600994029727	14.4674133496152	38.6954353058946	Root1280
OG0000102	35.1044685939032	14.2214042922031	1.54173970848225	22.1499880705351	14.4674133496152	12.8984784352982	Root1280
OG0000103	9.53267897162028	14.4526466384178	0	0.235638170963139	0	51.5939137411928	Root1280
OG0000104	345.597440812392	271.709756802255	283.680106360735	308.921642132676	318.283093691534	245.071090270666	Root1280
OG0000107	116.813145493506	121.864716455139	189.633984143317	206.183399592747	130.206720146537	38.6954353058946	Root1280
OG0000109	36.4662798755633	12.9495713880224	57.0443692138434	5.65531610311534	14.4674133496152	12.8984784352982	Root1280
OG0000110	108.490965438916	111.111947356156	214.301819479033	45.713805166849	115.739306796921	90.2893490470873	Root1280
OG0000111	15.585173556776	0.115621173107343	67.8365471732192	0	0	0	Root1280
OG0000112	4.5393709388668	14.4526466384178	0	14.3739284287515	0	0	Root1280
OG0000115	152.522863545924	240.723282409487	80.1704648410772	259.908902572343	144.674133496152	141.88326278828	Root1280
OG0000116	18.7627332139828	62.3198123048576	0	25.9201988059453	14.4674133496152	64.492392176491	Root1280
OG0000117	102.287158489132	164.182065812426	201.967901811175	122.767487071796	86.8044800976911	51.5939137411928	Root1280
OG0000118	0	1.96555994282482	0	0	0	0	Root1280
OG0000119	105.767342875596	85.2128045801115	186.550504726353	70.4558131179786	14.4674133496152	77.3908706117892	Root1280
OG0000120	16.0391106506627	27.7490815457622	0	23.0925407543876	14.4674133496152	12.8984784352982	Root1280
OG0000121	9.53267897162028	19.1931147358189	4.62521912544676	21.9143498995719	14.4674133496152	38.6954353058946	Root1280
OG0000123	48.1173319519881	53.5326031486996	0	49.9552922441855	28.9348266992304	25.7969568705964	Root1280
OG0000124	5.59855749126905	3.58425636632762	0	2.59201988059453	0	0	Root1280
OG0000125	720.398167998161	428.14520401649	662.948074647369	582.968834962806	419.55498713884	5094.89898194279	Root1280
OG0000127	71.7220608340954	43.4735610883608	43.1687118375031	16.7303101383829	57.8696533984607	77.3908706117892	Root1280
OG0000128	702.391996607323	566.659369399086	467.147131670123	968.237244487539	622.098774033453	4475.77201704847	Root1280
OG0000129	84.1296747336647	84.4034563683601	115.630478136169	84.594103375767	101.271893447306	25.7969568705964	Root1280
OG0000130	51.9001410677104	89.2595456388685	0	115.462703771938	72.3370667480759	12.8984784352982	Root1280
OG0000131	835.244252751491	980.930032642694	67.8365471732192	719.87461229239	636.566187383068	670.720878635506	Root1280
OG0000132	15.585173556776	45.2078786849709	0	11.781908548157	43.4022400488455	0	Root1280
OG0000133	460.74615029498	347.326004014457	931.210783923282	479.052401568062	1924.16597549882	4308.0917973896	Root1280
OG0000135	138.14818890618	79.8942306171737	753.910717447822	65.5074115277527	3631.32075075341	51.5939137411928	Root1280
OG0000136	534.435271869251	455.316179696715	568.901952429952	521.467272341427	448.48981383807	386.954353058946	Root1280
OG0000137	276.901627270875	248.123037488357	245.136613648678	455.488584471748	462.957227187686	245.071090270666	Root1280
OG0000138	94.8728526223161	100.706041776495	259.012271025019	151.986620271225	86.8044800976911	103.187827482386	Root1280
OG0000139	62.4920065917329	76.3099742508461	24.6678353357161	106.979729617265	43.4022400488455	64.492392176491	Root1280
OG0000140	7.71693059607356	9.01845150237272	57.0443692138434	16.965948309346	14.4674133496152	412.751309929542	Root1280
OG0000141	6.6577440436713	11.4464961376269	0	0	14.4674133496152	0	Root1280
OG0000143	12.4076138995692	23.1242346214685	40.0852324205386	28.0409423446136	14.4674133496152	0	Root1280
OG0000145	5.29593276201127	26.9397333340108	58.5861089223257	0	14.4674133496152	0	Root1280
OG0000146	90.787418777336	127.992638629828	0	65.978687869679	72.3370667480759	51.5939137411928	Root1280
OG0000147	44.9397722947813	57.5793442074566	55.5026295053612	20.5005208737931	43.4022400488455	64.492392176491	Root1280
OG0000148	11.348427347167	18.9618723896042	1.54173970848225	10.132441351415	14.4674133496152	0	Root1280
OG0000150	155.246486109245	190.543693280901	86.3374236750062	92.3701630175506	101.271893447306	51.5939137411928	Root1280
OG0000151	689.681757978496	1216.45036226235	117.172217844651	1192.80042141541	2097.7749356942	5082.00050350749	Root1280
OG0000152	132.095694321024	139.554755940562	100.213081051347	120.88238170409	115.739306796921	116.086305917684	Root1280
OG0000154	32.683470759841	34.5707307590954	0	27.3340278317241	0	38.6954353058946	Root1280
OG0000155	6.20380694978462	7.28413390576258	0	24.9776461220928	0	12.8984784352982	Root1280
OG0000156	6.35511931441352	23.3554769676832	0	18.3797773351249	14.4674133496152	0	Root1280
OG0000157	50.3870174214215	67.2915227484734	46.2521912544676	14.8452047706778	72.3370667480759	25.7969568705964	Root1280
OG0000158	62.340694227104	33.2988978549147	0	39.1159363798811	28.9348266992304	12.8984784352982	Root1280
OG0000160	13.6181128166004	3.12177167389825	0	0	14.4674133496152	0	Root1280
OG0000161	121.352516432372	103.13408641175	80.1704648410772	135.491948303805	86.8044800976911	116.086305917684	Root1280
OG0000162	48.1173319519881	55.1512995722024	58.5861089223257	24.0350934382402	14.4674133496152	25.7969568705964	Root1280
OG0000163	21.4863557773028	21.9680228903951	37.0017530035741	26.6271133188347	43.4022400488455	0	Root1280
OG0000164	35.407093323161	23.8179616601126	0	21.4430735576457	28.9348266992304	12.8984784352982	Root1280
OG0000165	399.615954984907	340.041870108695	692.241129108532	520.524719657574	332.750507041149	257.969568705964	Root1280
OG0000166	463.318460493671	227.773711021465	289.847065194664	599.463506930226	274.880853642688	361.157396188349	Root1280
OG0000168	314.729718428098	362.703620037734	83.2539442580417	308.214727619786	245.946026943458	257.969568705964	Root1280
OG0000170	164.930477445494	233.554769676832	238.969654814749	223.384986073056	159.141546845767	180.578698094175	Root1280
OG0000171	156.154360297018	136.895468959094	52.4191500883967	199.349892634816	173.608960195382	64.492392176491	Root1280
OG0000172	56.742136735835	31.5645802583045	0	16.2590337964566	14.4674133496152	51.5939137411928	Root1280
OG0000173	12.5589262641981	17.8056606585308	0	36.2882783283234	1316.53461481498	25.7969568705964	Root1280
OG0000175	13.6181128166004	2.65928698146888	0	15.7877574545303	0	0	Root1280
OG0000176	324.111085035089	362.125514172197	226.635737146891	226.919558637503	159.141546845767	309.563482447157	Root1280
OG0000177	42.9727115546057	35.9581848363835	0	24.5063697801665	43.4022400488455	12.8984784352982	Root1280
OG0000178	162.812104340689	284.428085844063	342.26621528306	168.245654067681	173.608960195382	193.477176529473	Root1280
OG0000180	10.4405531593936	0.115621173107343	0	10.8393558643044	0	0	Root1280
OG0000181	2875.99411450137	3249.41744900876	1036.04908410008	3344.6481986508	4629.57227187686	6810.39661383745	Root1280
OG0000182	179.15383972061	160.597809446099	283.680106360735	179.556286273912	101.271893447306	180.578698094175	Root1280
OG0000183	103.648969770792	141.173452364065	265.179229858948	91.6632485046611	101.271893447306	51.5939137411928	Root1280
OG0000184	91.2413558712227	64.7478569401118	0	73.2834711695363	86.8044800976911	51.5939137411928	Root1280
OG0000185	34.045282041501	45.6703633774003	57.0443692138434	31.8111530800238	28.9348266992304	12.8984784352982	Root1280
OG0000186	20.7297939541584	19.4243570820336	0	4.24148707733651	0	0	Root1280
OG0000187	118.628893869052	96.7749218908457	0	82.2377216661356	101.271893447306	64.492392176491	Root1280
OG0000188	201.850694414944	210.314913882256	37.0017530035741	254.960500982117	173.608960195382	77.3908706117892	Root1280
OG0000189	136.937689989148	155.626099002483	232.80269598082	191.573832993032	202.543786894612	3637.37091875409	Root1280
OG0000190	49.3278308690192	47.4046809740105	0	22.6212644124614	57.8696533984607	103.187827482386	Root1280
OG0000191	31.9269089366965	33.1832766818073	0	34.4031729606183	28.9348266992304	51.5939137411928	Root1280
OG0000192	331.071453808018	285.353055228921	265.179229858948	338.847689844994	202.543786894612	322.461960882455	Root1280
OG0000193	64.1564426026508	63.129160516609	0	38.880298208918	28.9348266992304	64.492392176491	Root1280
OG0000194	63.7025055087641	33.5301402011293	27.7513147526806	27.5696660026873	28.9348266992304	25.7969568705964	Root1280
OG0000195	3.32887202183565	2.65928698146888	0	7.77605964178359	0	12.8984784352982	Root1280
OG0000196	227.876421131113	367.444088135135	420.894940415656	228.569025834245	2719.87370972765	3173.02569508336	Root1280
OG0000197	1.66443601091783	3.69987753943496	0	0	0	0	Root1280
OG0000198	121.049891703115	103.712192277286	103.296560468311	38.1733836960286	2879.01525657342	25.7969568705964	Root1280
OG0000199	162.66079197606	149.382555654687	121.797436970098	207.597228618526	173.608960195382	90.2893490470873	Root1280
OG0000200	12.2563015349404	10.0590420603388	0	0	0	4888.52332697801	Root1280
OG0000201	2854.81038345333	2018.97692480042	3106.60551259174	3560.728401424	2039.90528229574	2811.86829889501	Root1280
OG0000204	17.2496095676938	23.2398557945759	0	18.3797773351249	0	38.6954353058946	Root1280
OG0000205	16.946984838436	35.8425636632762	103.296560468311	37.9377455250654	0	2476.50785957725	Root1280
OG0000206	18.6114208493539	35.3800789708468	100.213081051347	29.9260477123187	14.4674133496152	25.7969568705964	Root1280
OG0000207	147.075618419284	110.302599144405	174.216587058495	101.088775343187	159.141546845767	103.187827482386	Root1280
OG0000208	172.496095676938	178.981575970166	736.951580654518	285.593463207325	3732.59264420072	2295.92916148308	Root1280
OG0000209	227.422484037227	273.906559091295	103.296560468311	222.91370973113	245.946026943458	180.578698094175	Root1280
OG0000210	251.63246237785	369.872132770389	485.64800817191	202.6488270283	173.608960195382	206.375654964771	Root1280
OG0000212	0	0	0	0	0	0	Root1280
OG0000213	2.42099783406229	5.54981630915244	0	7.54042147082045	0	0	Root1280
OG0000214	0.756561823144466	3.12177167389825	52.4191500883967	1.64946719674197	0	0	Root1280
OG0000216	108.642277803545	63.3604028628237	111.005259010722	49.2483777312961	28.9348266992304	103.187827482386	Root1280
OG0000217	24.8152277991385	32.720791989378	0	20.9717972157194	0	38.6954353058946	Root1280
OG0000218	76.56405650222	95.3874678135576	101.754820759829	36.5239164992866	43.4022400488455	64.492392176491	Root1280
OG0000219	0	14.6838889846325	0	0	0	0	Root1280
OG0000220	36.4662798755633	36.6519118750276	0	21.9143498995719	0	38.6954353058946	Root1280
OG0000221	8.17086768996024	8.32472446372867	0	2.35638170963139	0	12.8984784352982	Root1280
OG0000224	35.7097180524188	7.74661859819195	0	20.0292445318668	14.4674133496152	0	Root1280
OG0000225	18.0061713908383	20.6961899862143	0	0	14.4674133496152	0	Root1280
OG0000226	16.3417353799205	34.2238672397734	0	4.47712524829964	2054.37269564536	25.7969568705964	Root1280
OG0000227	20.5784815895295	14.7995101577398	0	8.01169781274673	14.4674133496152	12.8984784352982	Root1280
OG0000228	57.1960738297217	28.0959450650842	0	72.3409184856837	14.4674133496152	12.8984784352982	Root1280
OG0000229	60.5249458515573	72.6100967114111	115.630478136169	52.3116739538169	101.271893447306	64.492392176491	Root1280
OG0000230	58.7091974760106	38.6174718178524	0	61.7372007923425	57.8696533984607	38.6954353058946	Root1280
OG0000231	275.842440718472	201.758947072313	225.093997438409	260.380178914269	159.141546845767	219.274133400069	Root1280
OG0000232	15.2825488275182	19.1931147358189	388.518406537528	26.3914751478716	0	12.8984784352982	Root1280
OG0000234	312.157408229407	308.708532196605	390.06014624601	209.953610328157	2256.91648253997	438.548266800139	Root1280
OG0000235	20.1245444956428	13.2964349073444	0	17.6728628222354	0	25.7969568705964	Root1280
OG0000236	296.420922308002	209.621186843612	425.520159541102	215.844564602235	1866.29632210036	103.187827482386	Root1280
OG0000237	10.2892407947647	18.8462512164968	143.38179288885	11.3106322062307	14.4674133496152	0	Root1280
OG0000238	38.28202825111	122.095958801354	70.9200265901837	41.4723180895125	57.8696533984607	116.086305917684	Root1280
OG0000240	1172.97345060318	784.374038360212	0	1205.28924447646	940.381867724986	748.111749247295	Root1280
OG0000241	3.32887202183565	9.82779971412412	114.088738427687	12.2531848900832	0	0	Root1280
OG0000242	12.1049891703115	11.3308749645196	0	4.71276341926278	0	0	Root1280
OG0000243	32.2295336659543	46.4797115891517	0	27.5696660026873	43.4022400488455	38.6954353058946	Root1280
OG0000244	175.06840587563	113.655613164518	0	114.048874746159	57.8696533984607	90.2893490470873	Root1280
OG0000245	11.348427347167	15.1463736770619	0	16.7303101383829	0	12.8984784352982	Root1280
OG0000247	7.41430586681577	5.31857396293776	0	9.66116500948871	0	0	Root1280
OG0000248	28.5980369148608	38.8487141640671	38.5434927120564	38.1733836960286	14.4674133496152	0	Root1280
OG0000249	63.7025055087641	110.302599144405	89.4209030919708	49.2483777312961	43.4022400488455	103.187827482386	Root1280
OG0000250	17.7035466615805	6.12792217468916	0	8.48297415467301	0	0	Root1280
OG0000251	16.946984838436	9.71217854101678	0	0	28.9348266992304	12.8984784352982	Root1280
OG0000253	97.899099914894	88.5658186002244	0	86.9504850853984	72.3370667480759	38.6954353058946	Root1280
OG0000255	253.902147847283	280.959450650842	891.125551502743	277.817403565541	2068.84010899497	245.071090270666	Root1280
OG0000257	2.72362256332008	7.97786094440664	0	0	0	0	Root1280
OG0000258	6.05249458515573	11.4464961376269	0	23.0925407543876	14.4674133496152	0	Root1280
OG0000259	4.38805857423791	1.84993876971748	0	17.4372246512723	0	0	Root1280
OG0000260	12.8615509934559	15.3776160232766	0	0.235638170963139	0	0	Root1280
OG0000261	4.69068330349569	40.6986529337846	21.5843559187516	14.3739284287515	14.4674133496152	0	Root1280
OG0000263	18.9140455786117	29.020914449943	101.754820759829	40.7654035766231	0	12.8984784352982	Root1280
OG0000265	100.925347207472	117.817975396382	66.2948074647369	55.846246518264	72.3370667480759	1921.87328685943	Root1280
OG0000266	70.0576248231776	129.958198572653	129.506135512509	178.849371761023	1996.50304224689	90.2893490470873	Root1280
OG0000268	27.3875379978297	46.9421962815811	66.2948074647369	33.6962584477289	43.4022400488455	38.6954353058946	Root1280
OG0000270	27.2362256332008	34.4551095859881	7.70869854241127	12.4888230610464	14.4674133496152	12.8984784352982	Root1280
OG0000271	236.198601185702	222.223894712312	35.4600132950919	164.711081503234	101.271893447306	128.984784352982	Root1280
OG0000272	32.3808460305832	83.8253505028234	32.3765338781273	8.48297415467301	28.9348266992304	25.7969568705964	Root1280
OG0000273	80.0442408886845	50.0639679554793	1.54173970848225	7.30478329985732	43.4022400488455	116.086305917684	Root1280
OG0000274	83.3731129105202	80.8192000020325	0	39.1159363798811	43.4022400488455	77.3908706117892	Root1280
OG0000275	22.0916052358184	9.01845150237272	0	13.1957375739358	0	12.8984784352982	Root1280
OG0000276	31.0190347489231	39.1955776833891	0	30.8686003961712	28.9348266992304	3405.19830691872	Root1280
OG0000277	25.4204772576541	69.4883250375129	52.4191500883967	67.3925168954578	14.4674133496152	25.7969568705964	Root1280
OG0000279	12.5589262641981	8.09348211751398	0	4.94840159022592	0	12.8984784352982	Root1280
OG0000280	6.6577440436713	34.2238672397734	83.2539442580417	72.1052803147206	0	12.8984784352982	Root1280
OG0000281	407.786822674867	330.907797433214	215.843559187516	451.482735565375	303.815680341919	374.055874623648	Root1280
OG0000282	46.4528959410702	67.2915227484734	2226.27213904838	73.5191093404994	3660.25557745264	12.8984784352982	Root1280
OG0000283	26.933600903943	42.7798340497168	0	10.132441351415	14.4674133496152	0	Root1280
OG0000284	65.215629155053	87.756470388473	38.5434927120564	67.1568787244947	2647.53664297958	77.3908706117892	Root1280
OG0000285	198.673134757737	362.934862383948	584.319349514774	175.314799196576	188.076373544997	348.258917753051	Root1280
OG0000286	32.9860954890987	60.1230100158181	24.6678353357161	39.1159363798811	57.8696533984607	25.7969568705964	Root1280
OG0000287	21.0324186834162	21.0430535055363	0	28.2765805155767	0	12.8984784352982	Root1280
OG0000288	0	4.04674105875699	0	1.1781908548157	0	0	Root1280
OG0000289	621.137256801607	471.965628624172	226.635737146891	714.926210702164	434.022400488455	412.751309929542	Root1280
OG0000290	1016.21384084765	939.76889501648	551.942815636647	1195.62807946697	969.316694424217	902.893490470873	Root1280
OG0000292	17.7035466615805	27.6334603726549	52.4191500883967	43.8286997991439	43.4022400488455	0	Root1280
OG0000296	65.6695662489397	47.4046809740105	0	71.162727630868	57.8696533984607	38.6954353058946	Root1280
OG0000297	0	6.93727038644055	0	0	0	0	Root1280
OG0000298	0	7.63099742508461	66.2948074647369	0.235638170963139	14.4674133496152	0	Root1280
OG0000300	23.6047288821074	16.186964235028	64.7530677562547	9.66116500948871	28.9348266992304	25.7969568705964	Root1280
OG0000301	2541.89641340078	2026.95478574482	1615.7432144894	2496.3507831835	1736.08960195382	5817.21377431948	Root1280
OG0000302	44.1832104716368	77.5818071550269	55.5026295053612	98.0254791206659	57.8696533984607	25.7969568705964	Root1280
OG0000304	592.539219886746	426.988992285416	269.804448984395	757.341081475529	332.750507041149	477.243702106033	Root1280
OG0000306	0	10.1746632334461	44.7104515459854	1.41382902577884	0	0	Root1280
OG0000307	55.9855749126905	37.2300177405643	0	15.0808429416409	14.4674133496152	38.6954353058946	Root1280
OG0000308	3.63149675109344	2.19680228903951	0	21.4430735576457	0	0	Root1280
OG0000309	157.21354684942	126.60518455254	376.18448886967	124.888230610464	72.3370667480759	90.2893490470873	Root1280
OG0000310	7.86824296070245	4.6248469242937	0	7.30478329985732	0	0	Root1280
OG0000312	126.799761559013	96.3124371984164	70.9200265901837	124.181316097574	28.9348266992304	193.477176529473	Root1280
OG0000313	31.9269089366965	39.6580623758185	0	71.6340039727943	57.8696533984607	51.5939137411928	Root1280
OG0000314	200.94282022717	127.645775110506	0	174.372246512723	115.739306796921	193.477176529473	Root1280
OG0000315	11.9536768056826	16.53382775435	87.8791633834885	35.8170019863972	752.305494179989	12.8984784352982	Root1280
OG0000316	48.1173319519881	35.6113213170615	0	59.3808190827111	72.3370667480759	25.7969568705964	Root1280
OG0000317	9.53267897162028	0	0	1.1781908548157	0	0	Root1280
OG0000318	2.2696854694334	0.115621173107343	0	0	0	0	Root1280
OG0000320	0.302624729257787	9.13407267548006	0	0	0	0	Root1280
OG0000321	91.2413558712227	90.9938632354786	0	87.4217614273246	57.8696533984607	128.984784352982	Root1280
OG0000322	255.415271493572	181.40962060542	20.0426162102693	395.872127218074	289.348266992304	2437.81242427136	Root1280
OG0000325	485.712690458747	446.528970540557	141.840053180367	490.12739560333	318.283093691534	386.954353058946	Root1280
OG0000326	195.798199829788	183.143938202031	211.218340062069	209.953610328157	217.011200244228	232.172611835367	Root1280
OG0000328	127.556323382157	127.183290418077	69.3782868817015	108.629196814007	72.3370667480759	77.3908706117892	Root1280
OG0000329	31.170347113552	12.3714655224857	0	9.18988866756243	28.9348266992304	0	Root1280
OG0000332	115.451334211846	125.795836340789	66.2948074647369	69.2776222631629	101.271893447306	128.984784352982	Root1280
OG0000333	37.6767787925944	27.4022180264402	0	75.8754910501308	43.4022400488455	25.7969568705964	Root1280
OG0000334	393.412148035123	342.007430051519	929.6690442148	397.05031807289	3558.98368400533	270.868047141262	Root1280
OG0000335	13.9207375458582	5.08733161672307	0	17.2015864803092	14.4674133496152	0	Root1280
OG0000336	0	2.77490815457622	0	0.235638170963139	0	0	Root1280
OG0000337	25.4204772576541	16.880691273672	0	36.0526401573603	72.3370667480759	0	Root1280
OG0000339	40.7030260851723	57.9262077267786	135.673094346438	32.7537057638763	14.4674133496152	77.3908706117892	Root1280
OG0000340	0	0	77.0869854241127	0	0	0	Root1280
OG0000342	102.438470853761	87.8720915615803	0	73.9903856824257	101.271893447306	38.6954353058946	Root1280
OG0000343	99.8661606550696	163.60395994689	90.962642800453	113.813236575196	101.271893447306	64.492392176491	Root1280
OG0000344	56.2881996419483	30.0615050079091	107.921779593758	29.9260477123187	14.4674133496152	25.7969568705964	Root1280
OG0000345	25.571789622283	30.0615050079091	1.54173970848225	9.42552683852557	28.9348266992304	25.7969568705964	Root1280
OG0000347	7.56561823144466	0.809348211751398	0	0	0	0	Root1280
OG0000348	1497.99240982604	764.255954239534	385.434927120564	1747.7283140336	940.381867724986	1096.37066700035	Root1280
OG0000349	20.2758568602717	8.90283032926538	146.465272305814	4.24148707733651	28.9348266992304	38.6954353058946	Root1280
OG0000350	621.591193895494	337.960688992762	829.455963163453	1251.7099641562	6669.4775541726	464.345223670735	Root1280
OG0000351	75.9588070437044	92.7281808320887	0	110.749940352675	115.739306796921	103.187827482386	Root1280
OG0000352	58.5578851113817	18.2681453509601	0	15.316481112604	0	12.8984784352982	Root1280
OG0000354	12.2563015349404	7.0528915595479	0	24.0350934382402	0	12.8984784352982	Root1280
OG0000355	2015.1780721276	1443.18348272585	2292.56694651311	1906.07716492083	7378.38080830374	4308.0917973896	Root1280
OG0000356	277.809501458648	277.375194284515	257.470531316536	248.833908537075	202.543786894612	4901.42180541331	Root1280
OG0000359	62.9459436856196	65.6728263249706	37.0017530035741	62.9153916471582	14.4674133496152	38.6954353058946	Root1280
OG0000360	38.1307158864811	21.3899170248584	16.9591367933048	31.5755149090607	57.8696533984607	25.7969568705964	Root1280
OG0000361	40.5517137205434	40.0049258951405	0	45.0068906539596	28.9348266992304	51.5939137411928	Root1280
OG0000362	0	2.08118111593217	0	0	0	0	Root1280
OG0000363	10.5918655240225	37.5768812598863	0	0.235638170963139	72.3370667480759	12.8984784352982	Root1280
OG0000364	19.3679826724983	9.94342088723146	0	12.9600994029727	14.4674133496152	25.7969568705964	Root1280
OG0000365	0	4.85608927050839	0	0	0	0	Root1280
OG0000367	14.9799240982604	28.9052932768356	80.1704648410772	7.06914512889418	0	12.8984784352982	Root1280
OG0000368	2.42099783406229	19.7712206013556	0	18.1441391641617	14.4674133496152	12.8984784352982	Root1280
OG0000369	94.2676031638005	111.690053221693	175.758326766977	73.7547475114626	57.8696533984607	90.2893490470873	Root1280
OG0000370	48.4199566812458	73.7663084424846	0	41.2366799185494	86.8044800976911	38.6954353058946	Root1280
OG0000371	11.6510520764248	3.12177167389825	0	26.6271133188347	14.4674133496152	0	Root1280
OG0000373	36.1636551463055	20.580568813107	0	10.8393558643044	14.4674133496152	0	Root1280
OG0000374	167.502787644185	228.351816887002	0	231.396683885803	318.283093691534	154.781741223578	Root1280
OG0000375	66.8800651659708	82.4378964255353	0	76.8180437339834	28.9348266992304	12.8984784352982	Root1280
OG0000376	0	5.89667982847447	0	0	0	0	Root1280
OG0000377	40.7030260851723	60.1230100158181	26.2095750441983	35.1100874735077	43.4022400488455	12.8984784352982	Root1280
OG0000378	64.4590673319085	45.3234998580783	175.758326766977	49.9552922441855	28.9348266992304	3972.73135807184	Root1280
OG0000380	17.7035466615805	21.7367805441804	114.088738427687	18.615415506088	28.9348266992304	0	Root1280
OG0000381	188.837831056859	137.47357482463	1.54173970848225	142.325455261736	101.271893447306	38.6954353058946	Root1280
OG0000385	157.516171578678	163.719581119997	131.047875220992	238.230190843734	144.674133496152	1444.6295847534	Root1280
OG0000386	6.8090564083002	1.73431759661014	0	0	0	0	Root1280
OG0000387	66.4261280720842	66.7134168829367	373.101009452706	128.422803174911	72.3370667480759	77.3908706117892	Root1280
OG0000388	0	0	38.5434927120564	10.8393558643044	0	0	Root1280
OG0000390	16.4930477445494	15.3776160232766	50.8774103799144	11.3106322062307	14.4674133496152	25.7969568705964	Root1280
OG0000391	0	0	0	4.71276341926278	0	0	Root1280
OG0000394	58.5578851113817	84.7503198876821	0	66.9212405535315	43.4022400488455	51.5939137411928	Root1280
OG0000395	0	3.35301402011293	0	0	0	0	Root1280
OG0000396	2.87493492794897	6.93727038644055	0	0.235638170963139	0	0	Root1280
OG0000399	0.151312364628893	6.93727038644055	0	0	14.4674133496152	0	Root1280
OG0000401	71.5707484694665	96.543679544631	0	41.2366799185494	86.8044800976911	77.3908706117892	Root1280
OG0000402	73.5378092096421	111.227568529264	0	108.393558643044	101.271893447306	38.6954353058946	Root1280
OG0000403	49.0252061397614	35.9581848363835	0	20.7361590447562	14.4674133496152	51.5939137411928	Root1280
OG0000404	40.5517137205434	24.5116886987566	0	8.48297415467301	14.4674133496152	12.8984784352982	Root1280
OG0000405	229.843481871289	208.811838631861	263.637490150466	257.081244520785	101.271893447306	193.477176529473	Root1280
OG0000406	17.8548590262094	37.461260086779	0	34.1675347896552	57.8696533984607	12.8984784352982	Root1280
OG0000407	21.335043412674	16.53382775435	0	85.0653797176932	43.4022400488455	0	Root1280
OG0000409	15.8877982860338	7.74661859819195	44.7104515459854	29.9260477123187	14.4674133496152	2708.68047141262	Root1280
OG0000412	17.4009219323227	22.7773711021465	80.1704648410772	6.36223061600476	0	25.7969568705964	Root1280
OG0000413	13.1641757227137	9.82779971412412	0	12.9600994029727	14.4674133496152	0	Root1280
OG0000414	10.8944902532803	0	0	10.8393558643044	0	25.7969568705964	Root1280
OG0000415	4180.60932233169	3156.57364700356	7593.0680642751	5257.3232323586	7682.19648864566	12214.8590782274	Root1280
OG0000416	443.0426036334	484.915200012195	447.104515459854	460.672624232937	2285.8513092392	528.837615847226	Root1280
OG0000420	108.490965438916	69.9508097299423	58.5861089223257	58.6739045698217	3139.42869686649	64.492392176491	Root1280
OG0000421	29.2032863733764	54.8044360528804	6.16695883392902	73.9903856824257	2343.72096263766	64.492392176491	Root1280
OG0000424	285.677744419351	167.303837486325	288.305325486182	161.176508938787	289.348266992304	4720.84310731914	Root1280
OG0000425	0	6.47478569401118	109.46351930224	0	14.4674133496152	0	Root1280
OG0000426	17.4009219323227	1.84993876971748	0	7.54042147082045	14.4674133496152	0	Root1280
OG0000427	14.9799240982604	5.66543748225979	0	5.4196779321522	43.4022400488455	25.7969568705964	Root1280
OG0000430	0	5.20295278983042	0	0	0	0	Root1280
OG0000433	33.1374078537276	30.7552320465531	52.4191500883967	12.7244612320095	14.4674133496152	51.5939137411928	Root1280
OG0000434	2.11837310480451	2.65928698146888	0	0	0	0	Root1280
OG0000435	124.984013183466	226.733120463499	89.4209030919708	153.636087467967	202.543786894612	4669.24919357795	Root1280
OG0000438	5.59855749126905	40.3517894144626	16.9591367933048	40.7654035766231	14.4674133496152	2205.63981243599	Root1280
OG0000439	0	0	0	0	0	0	Root1280
OG0000440	115.148709482588	61.1636005737842	112.546998719205	53.9611411505589	115.739306796921	77.3908706117892	Root1280
OG0000441	128.161572840673	126.836426898755	0	184.504687864138	101.271893447306	103.187827482386	Root1280
OG0000445	0	2.54366580836154	0	0	0	0	Root1280
OG0000447	44.7884599301524	48.0984080126545	49.3356706714321	30.397324054245	43.4022400488455	12.8984784352982	Root1280
OG0000448	34.045282041501	82.0910329062132	58.5861089223257	30.8686003961712	28.9348266992304	0	Root1280
OG0000449	0.756561823144466	2.89052932768356	0	0	0	0	Root1280
OG0000450	110.458026179092	56.5387536494905	0	34.1675347896552	57.8696533984607	90.2893490470873	Root1280
OG0000451	0	2.89052932768356	0	0	0	12.8984784352982	Root1280
OG0000453	565.302994253545	411.380133915925	140.298313471885	745.323534756409	376.152747089995	425.64978836484	Root1280
OG0000454	38.7359653449967	35.9581848363835	46.2521912544676	27.098389660761	28.9348266992304	0	Root1280
OG0000455	6.50643167904241	8.67158798305069	0	14.1382902577884	0	0	Root1280
OG0000456	7.41430586681577	7.39975507886992	0	6.36223061600476	0	0	Root1280
OG0000459	9.83530370087806	2.65928698146888	0	0	14.4674133496152	25.7969568705964	Root1280
OG0000461	81.2547398057157	147.763859231184	90.962642800453	111.928131207491	2097.7749356942	167.680219658876	Root1280
OG0000462	222.126551275215	283.849979978526	33.9182735866096	141.382902577884	115.739306796921	232.172611835367	Root1280
OG0000463	35.2557809585321	29.1365356230503	0	7.06914512889418	43.4022400488455	0	Root1280
OG0000464	0	0	0	0	0	0	Root1280
OG0000465	7.41430586681577	4.85608927050839	0	0.235638170963139	14.4674133496152	0	Root1280
OG0000466	10.1379284301358	18.3837665240675	16.9591367933048	0.471276341926278	57.8696533984607	25.7969568705964	Root1280
OG0000467	122.714327714032	238.295237774233	86.3374236750062	139.026520868252	173.608960195382	2037.95959277711	Root1280
OG0000470	2278.6128989465	1053.30888700789	824.830744038006	2672.136858722	4918.92053886916	4127.51309929542	Root1280
OG0000471	91.9979176943671	109.262008586439	0	127.480250491058	101.271893447306	38.6954353058946	Root1280
OG0000473	27.3875379978297	13.8745407728811	0	2.12074353866825	14.4674133496152	12.8984784352982	Root1280
OG0000474	201.396757321057	214.592897287228	209.676600353587	362.411506941308	202.543786894612	193.477176529473	Root1280
OG0000475	10.2892407947647	32.8364131624853	0	32.5180675929132	28.9348266992304	0	Root1280
OG0000476	14.6772993690026	23.8179616601126	0	15.316481112604	0	38.6954353058946	Root1280
OG0000479	117.56970731665	129.264471534009	35.4600132950919	66.4499642116052	159.141546845767	64.492392176491	Root1280
OG0000480	214.7122454084	195.977888416946	246.678353357161	129.600994029727	144.674133496152	4488.67049548377	Root1280
OG0000481	91.3926682358515	81.6285482137839	1.54173970848225	102.502604368966	72.3370667480759	25.7969568705964	Root1280
OG0000482	255.566583858201	231.589209734007	444.021036042889	302.323773345708	462.957227187686	141.88326278828	Root1280
OG0000485	28.1440998209742	19.5399782551409	64.7530677562547	21.9143498995719	28.9348266992304	25.7969568705964	Root1280
OG0000486	101.681909030616	74.4600354811286	220.468778312962	60.5590099375268	101.271893447306	90.2893490470873	Root1280
OG0000488	17.0982972030649	15.3776160232766	0	6.12659244504162	0	25.7969568705964	Root1280
OG0000489	538.67201807886	449.766363387563	576.610650972363	455.488584471748	361.685333740379	515.939137411928	Root1280
OG0000493	0	4.27798340497167	0	0	0	0	Root1280
OG0000495	23.1507917882207	21.3899170248584	0	16.7303101383829	14.4674133496152	12.8984784352982	Root1280
OG0000496	42.2161497314612	12.2558443493783	0	49.2483777312961	57.8696533984607	25.7969568705964	Root1280
OG0000497	285.526432054722	190.428072107793	50.8774103799144	333.663650083805	101.271893447306	103.187827482386	Root1280
OG0000498	46.755520670328	54.8044360528804	33.9182735866096	37.230831012176	43.4022400488455	38.6954353058946	Root1280
OG0000499	156.608297390905	193.896707301013	0	110.278664010749	2343.72096263766	193.477176529473	Root1280
OG0000502	4.08543384498012	18.0369030047454	0	22.8569025834245	14.4674133496152	0	Root1280
OG0000504	6.20380694978462	18.1525241778528	0	0	0	25.7969568705964	Root1280
OG0000505	0	0	0	0	0	0	Root1280
OG0000510	33.4400325829854	10.7527690989829	0	0.235638170963139	43.4022400488455	0	Root1280
OG0000511	11.6510520764248	43.2423187421461	21.5843559187516	21.4430735576457	28.9348266992304	12.8984784352982	Root1280
OG0000512	0	0	0	8.24733598370987	0	0	Root1280
OG0000514	29.2032863733764	51.9139067251968	0	75.1685765372414	28.9348266992304	38.6954353058946	Root1280
OG0000515	30.1111605611498	27.4022180264402	0	55.3749701763377	1663.75253520575	25.7969568705964	Root1280
OG0000516	55.6829501834327	106.833963951185	55.5026295053612	93.7839920433294	57.8696533984607	38.6954353058946	Root1280
OG0000517	52.8080152554838	29.020914449943	0	58.6739045698217	0	25.7969568705964	Root1280
OG0000518	28.9006616441186	29.4833991423724	0	20.26488270283	0	25.7969568705964	Root1280
OG0000519	342.419881155186	371.953313886321	0	521.938548683353	434.022400488455	425.64978836484	Root1280
OG0000520	113.030336377783	166.147625755251	44.7104515459854	109.100473155933	130.206720146537	103.187827482386	Root1280
OG0000521	1016.51646557691	627.476106453548	134.131354637956	717.282592411796	1186.32789466844	722.314792376699	Root1280
OG0000522	162.812104340689	130.189440918868	69.3782868817015	182.855220667396	173.608960195382	77.3908706117892	Root1280
OG0000523	51.2948916091948	32.1426861238412	64.7530677562547	38.6446600379548	0	51.5939137411928	Root1280
OG0000525	0	0	0	0	0	0	Root1280
OG0000526	5.59855749126905	4.97171044361573	0	6.5978687869679	0	0	Root1280
OG0000528	48.1173319519881	84.2878351952527	0	54.6680556634483	28.9348266992304	2824.7667773303	Root1280
OG0000530	446.674100384493	441.672881270049	847.95683966524	484.707717671177	5815.9001665453	374.055874623648	Root1280
OG0000533	98.3530370087806	45.0922575118636	107.921779593758	112.635045720381	130.206720146537	77.3908706117892	Root1280
OG0000534	26.7822885393141	42.7798340497168	0	35.581363815434	0	25.7969568705964	Root1280
OG0000535	5.74986985589794	6.82164921333321	0	19.7936063609037	0	0	Root1280
OG0000536	61.1301953100729	17.4587971392087	0	92.6058011885137	173.608960195382	12.8984784352982	Root1280
OG0000537	11.8023644410537	12.6027078687003	44.7104515459854	6.83350695793104	14.4674133496152	12.8984784352982	Root1280
OG0000538	13.0128633580848	17.3431759661014	0	25.448922464019	28.9348266992304	12.8984784352982	Root1280
OG0000541	15.1312364628893	13.8745407728811	0	29.6904095413555	0	0	Root1280
OG0000542	36.0123427816766	36.7675330481349	0	18.1441391641617	28.9348266992304	51.5939137411928	Root1280
OG0000543	10.5918655240225	18.2681453509601	0	5.4196779321522	28.9348266992304	0	Root1280
OG0000545	114.392147659443	92.9594231783034	0	138.319606355363	115.739306796921	103.187827482386	Root1280
OG0000546	132.398319050282	82.6691387717499	50.8774103799144	147.273856851962	115.739306796921	51.5939137411928	Root1280
OG0000548	10.2892407947647	13.1808137342371	0	11.5462703771938	0	12.8984784352982	Root1280
OG0000549	6.6577440436713	6.12792217468916	0	0	0	12.8984784352982	Root1280
OG0000550	74.2943710327866	32.0270649507339	47.7939309629499	72.81219482761	72.3370667480759	25.7969568705964	Root1280
OG0000551	10.8944902532803	10.7527690989829	32.3765338781273	4.94840159022592	0	12.8984784352982	Root1280
OG0000552	31.9269089366965	24.627309871864	135.673094346438	22.6212644124614	43.4022400488455	25.7969568705964	Root1280
OG0000553	19.9732321310139	21.3899170248584	0	4.94840159022592	14.4674133496152	0	Root1280
OG0000554	33.1374078537276	23.4710981407905	55.5026295053612	19.7936063609037	115.739306796921	0	Root1280
OG0000555	6.50643167904241	3.8154987125423	24.6678353357161	4.94840159022592	0	0	Root1280
OG0000558	15.8877982860338	9.13407267548006	151.090491431261	8.48297415467301	0	0	Root1280
OG0000559	30.2624729257787	42.4329705303947	0	24.0350934382402	0	0	Root1280
OG0000560	49.630455598277	45.554742204293	38.5434927120564	92.6058011885137	1258.66496141652	38.6954353058946	Root1280
OG0000561	88.0637962140159	92.0344537934447	92.5043825089353	138.790882697289	72.3370667480759	38.6954353058946	Root1280
OG0000563	1.66443601091783	0	0	12.0175467191201	0	0	Root1280
OG0000564	6.8090564083002	4.97171044361573	0	0.235638170963139	14.4674133496152	0	Root1280
OG0000565	62.7946313209907	83.4784869835013	106.380039885276	95.1978210691082	130.206720146537	64.492392176491	Root1280
OG0000566	15.8877982860338	18.3837665240675	0	5.18403976118906	14.4674133496152	38.6954353058946	Root1280
OG0000568	1.21049891703115	1.04059055796608	117.172217844651	16.7303101383829	0	0	Root1280
OG0000571	228.179045860371	140.942210017851	37.0017530035741	353.457256444709	202.543786894612	154.781741223578	Root1280
OG0000572	24.6639154345096	28.4428085844063	0	70.2201749470155	14.4674133496152	25.7969568705964	Root1280
OG0000573	135.878503436746	94.3468772555915	98.6713413428643	118.290361823496	144.674133496152	51.5939137411928	Root1280
OG0000575	1861.89864675853	1300.7381974576	120.255697261616	1787.78680309734	1258.66496141652	1122.16762387094	Root1280
OG0000576	30.8677223842942	20.233705293785	0	8.95425049659929	14.4674133496152	25.7969568705964	Root1280
OG0000577	756.864447873724	638.69136024496	608.987184850491	858.901133160642	651.033600732683	503.040658976629	Root1280
OG0000578	13.4668004519715	10.2902844065535	0	6.83350695793104	0	25.7969568705964	Root1280
OG0000579	277.052939635504	422.826630053552	83.2539442580417	246.24188865648	434.022400488455	154.781741223578	Root1280
OG0000580	1.51312364628893	1.96555994282482	0	0	0	0	Root1280
OG0000581	0	0	0	0	0	0	Root1280
OG0000582	0	13.7589195997738	0	0	14.4674133496152	2695.78199297732	Root1280
OG0000583	4.84199566812458	6.01230100158181	0	0	0	12.8984784352982	Root1280
OG0000588	101.833221395245	66.2509321905073	235.886175397785	115.698341942901	3414.30955050918	64.492392176491	Root1280
OG0000589	774.265369806047	383.977915889485	365.392310910294	1071.44676336939	462.957227187686	477.243702106033	Root1280
OG0000591	42.8213991899768	44.2829093001122	283.680106360735	36.7595546702497	101.271893447306	38.6954353058946	Root1280
OG0000592	86.3993602030981	75.616247212202	166.507888516083	29.9260477123187	72.3370667480759	77.3908706117892	Root1280
OG0000593	34.6505315000166	24.0492040063273	0	9.18988866756243	28.9348266992304	25.7969568705964	Root1280
OG0000594	309.131160936829	309.864743927678	32.3765338781273	444.649228607444	173.608960195382	361.157396188349	Root1280
OG0000595	292.032863733764	162.100884696494	0	179.085009931986	347.217920390764	245.071090270666	Root1280
OG0000596	0	3.12177167389825	0	0	0	0	Root1280
OG0000597	110.306713814463	137.704817170845	189.633984143317	26.6271133188347	2517.32992283304	3289.11200100104	Root1280
OG0000598	13.1641757227137	24.3960675256493	115.630478136169	40.0584890637337	14.4674133496152	0	Root1280
OG0000599	125.74057500661	157.93852246463	343.807954991543	127.008974149132	3197.29835026495	2966.65004011858	Root1280
OG0000600	23.3021041528496	22.7773711021465	0	0	0	0	Root1280
OG0000601	123.773514266435	82.3222752524279	0	107.686644130155	43.4022400488455	51.5939137411928	Root1280
OG0000602	0	13.1808137342371	0	28.2765805155767	0	25.7969568705964	Root1280
OG0000603	17.2496095676938	10.7527690989829	0	34.6388111315815	43.4022400488455	0	Root1280
OG0000604	19.5192950371272	24.2804463525419	40.0852324205386	26.6271133188347	14.4674133496152	25.7969568705964	Root1280
OG0000606	0	8.09348211751398	0	13.6670139158621	28.9348266992304	0	Root1280
OG0000608	5.29593276201127	16.53382775435	52.4191500883967	14.3739284287515	0	12.8984784352982	Root1280
OG0000610	1.81574837554672	15.3776160232766	4.62521912544676	12.2531848900832	0	0	Root1280
OG0000611	71.5707484694665	136.895468959094	0	112.399407549417	130.206720146537	77.3908706117892	Root1280
OG0000612	8.01955532533134	1.15621173107343	0	0	0	0	Root1280
OG0000613	8.17086768996024	4.39360457807902	0	0	0	12.8984784352982	Root1280
OG0000614	0	8.55596680994335	0	0	14.4674133496152	0	Root1280
OG0000615	253.448210753396	156.666689560449	217.385298895998	179.556286273912	130.206720146537	77.3908706117892	Root1280
OG0000616	25.2691648930252	35.7269424901689	0	28.2765805155767	14.4674133496152	0	Root1280
OG0000618	11.9536768056826	21.6211593710731	188.092244434835	20.5005208737931	28.9348266992304	12.8984784352982	Root1280
OG0000619	125.74057500661	169.153776256042	123.33917667858	159.055765400119	101.271893447306	141.88326278828	Root1280
OG0000620	0	1.50307525039545	0	2.35638170963139	0	0	Root1280
OG0000621	2.57231019869119	9.13407267548006	75.5452457156305	0	14.4674133496152	0	Root1280
OG0000623	53.5645770786282	39.6580623758185	0	101.088775343187	57.8696533984607	38.6954353058946	Root1280
OG0000624	43.7292733777502	46.5953327622591	75.5452457156305	50.6622067570749	28.9348266992304	25.7969568705964	Root1280
OG0000626	113.030336377783	116.893006011523	0	73.7547475114626	57.8696533984607	77.3908706117892	Root1280
OG0000627	12.2563015349404	2.08118111593217	0	8.48297415467301	0	0	Root1280
OG0000629	4.5393709388668	41.854864664858	0	33.6962584477289	43.4022400488455	12.8984784352982	Root1280
OG0000630	20.2758568602717	12.2558443493783	12.333917667858	0.235638170963139	0	12.8984784352982	Root1280
OG0000633	2.42099783406229	2.42804463525419	0	0	0	0	Root1280
OG0000634	0.151312364628893	14.6838889846325	251.303572482608	3.06329622252081	14.4674133496152	0	Root1280
OG0000635	40.5517137205434	55.8450266108465	50.8774103799144	86.4792087434721	14.4674133496152	77.3908706117892	Root1280
OG0000636	22.8481670589629	30.9864743927678	0	38.1733836960286	14.4674133496152	0	Root1280
OG0000639	31.4729718428098	42.4329705303947	86.3374236750062	26.1558369769084	0	12.8984784352982	Root1280
OG0000641	110.458026179092	63.4760240359311	0	69.9845367760523	86.8044800976911	51.5939137411928	Root1280
OG0000642	36.0123427816766	31.3333379120898	0	69.5132604341261	0	12.8984784352982	Root1280
OG0000644	5.90118222052684	3.8154987125423	0	9.89680318045185	0	0	Root1280
OG0000645	366.024610037293	369.987753943496	464.063652253159	306.565260423044	2965.81973667111	257.969568705964	Root1280
OG0000647	12.710238628827	6.82164921333321	0	0	0	0	Root1280
OG0000648	125.286637912724	129.842577399546	337.640996157614	98.4967554625922	1157.39306796921	2734.47742828322	Root1280
OG0000649	23.4534165174785	16.186964235028	0	3.29893439348395	14.4674133496152	25.7969568705964	Root1280
OG0000650	90.9387311419649	80.9348211751398	75.5452457156305	139.497797210178	43.4022400488455	51.5939137411928	Root1280
OG0000651	22.8481670589629	0.46248469242937	0	9.18988866756243	14.4674133496152	12.8984784352982	Root1280
OG0000652	118.780206233681	119.089808300563	78.628725132595	130.543546713579	57.8696533984607	64.492392176491	Root1280
OG0000655	52.0514534323393	120.361641204744	87.8791633834885	80.1169781274673	130.206720146537	64.492392176491	Root1280
OG0000657	7.11168113755798	16.4182065812426	38.5434927120564	20.9717972157194	0	0	Root1280
OG0000659	251.63246237785	369.987753943496	0	226.919558637503	245.946026943458	232.172611835367	Root1280
OG0000660	47.6633948581014	30.0615050079091	274.429668109841	44.7712524829964	43.4022400488455	38.6954353058946	Root1280
OG0000663	11.4997397117959	29.1365356230503	0	65.5074115277527	2227.98165584074	38.6954353058946	Root1280
OG0000664	87.7611714847581	61.3948429199989	26.2095750441983	78.2318727597622	28.9348266992304	51.5939137411928	Root1280
OG0000665	0	0	0	0	0	0	Root1280
OG0000668	26.4796638100563	32.2583072969486	0	26.6271133188347	14.4674133496152	25.7969568705964	Root1280
OG0000670	165.535726904009	399.702395432083	346.891434408507	169.895121264423	173.608960195382	4501.56897391907	Root1280
OG0000671	282.651497126773	192.046768531296	353.058393242436	360.526401573603	260.413440293073	180.578698094175	Root1280
OG0000672	0	0.231242346214685	0	4.00584890637337	14.4674133496152	0	Root1280
OG0000673	15.1312364628893	19.5399782551409	0	8.48297415467301	43.4022400488455	0	Root1280
OG0000674	143.59543403282	115.73679428045	0	152.222258442188	115.739306796921	77.3908706117892	Root1280
OG0000675	2.11837310480451	4.50922575118636	0	0.235638170963139	0	0	Root1280
OG0000676	101.681909030616	61.7417064393209	0	40.5297654056599	43.4022400488455	25.7969568705964	Root1280
OG0000678	290.671052452104	169.385018602257	4.62521912544676	221.499880705351	303.815680341919	232.172611835367	Root1280
OG0000679	0	1.27183290418077	0	0	0	0	Root1280
OG0000683	32.8347831244698	23.5867193138979	66.2948074647369	45.9494433378121	28.9348266992304	51.5939137411928	Root1280
OG0000684	52.0514534323393	63.3604028628237	0	39.5872127218074	0	38.6954353058946	Root1280
OG0000685	43.1240239192346	46.5953327622591	0	74.9329383662783	43.4022400488455	90.2893490470873	Root1280
OG0000687	225.909360390938	139.785998286777	265.179229858948	262.029646111011	2155.64458909266	3740.55874623648	Root1280
OG0000689	66.577440436713	59.8917676696035	178.841806183942	123.003125242759	101.271893447306	90.2893490470873	Root1280
OG0000690	26.4796638100563	21.9680228903951	0	47.5989105345541	43.4022400488455	12.8984784352982	Root1280
OG0000692	39.3412148035123	33.1832766818073	30.8347941696451	35.3457256444709	14.4674133496152	64.492392176491	Root1280
OG0000693	76.1101194083333	57.6949653805639	0	55.1393320053746	86.8044800976911	64.492392176491	Root1280
OG0000694	79.7416161594268	64.2853722476825	0	13.9026520868252	101.271893447306	38.6954353058946	Root1280
OG0000695	108.944902532803	129.033229187794	114.088738427687	111.928131207491	86.8044800976911	77.3908706117892	Root1280
OG0000697	9.38136660699138	20.1180841206776	89.4209030919708	23.5638170963139	28.9348266992304	0	Root1280
OG0000698	7.41430586681577	19.7712206013556	0	18.3797773351249	14.4674133496152	25.7969568705964	Root1280
OG0000699	19.0653579432406	21.3899170248584	0	24.7420079511296	14.4674133496152	606.228486459015	Root1280
OG0000700	85.6427983799536	46.248469242937	117.172217844651	74.9329383662783	28.9348266992304	90.2893490470873	Root1280
OG0000701	9.53267897162028	6.93727038644055	0	12.4888230610464	0	38.6954353058946	Root1280
OG0000703	120.595954609228	120.824125897173	0	129.600994029727	101.271893447306	90.2893490470873	Root1280
OG0000705	155.397798473873	133.195591419659	40.0852324205386	163.297252477455	115.739306796921	128.984784352982	Root1280
OG0000706	223.034425462989	140.595346498529	134.131354637956	251.897204759596	144.674133496152	141.88326278828	Root1280
OG0000707	55.0777007249172	79.2005035785297	0	14.1382902577884	72.3370667480759	38.6954353058946	Root1280
OG0000708	0	0	0	0	0	0	Root1280
OG0000709	76.56405650222	54.9200572259877	296.014024028593	76.111129221094	43.4022400488455	64.492392176491	Root1280
OG0000710	257.382332233747	193.434222608584	175.758326766977	305.151431397265	202.543786894612	296.665004011858	Root1280
OG0000711	50.992266879937	55.0356783990951	109.46351930224	65.0361351858264	43.4022400488455	77.3908706117892	Root1280
OG0000712	217.889805065606	128.80198684158	228.177476855374	276.167936368799	202.543786894612	141.88326278828	Root1280
OG0000713	397.194957150845	258.644564241125	467.147131670123	404.355101372747	2618.60181628035	8654.87903008509	Root1280
OG0000715	10.8944902532803	3.35301402011293	21.5843559187516	11.0749940352675	0	0	Root1280
OG0000717	419.589187115921	524.920125907335	126.422656095545	389.509896602069	2401.59061603612	670.720878635506	Root1280
OG0000719	192.923264901839	180.947135912991	41.6269721290209	135.727586474768	72.3370667480759	206.375654964771	Root1280
OG0000720	1.81574837554672	9.48093619480209	0	0	0	0	Root1280
OG0000721	2477.13472133961	1766.92276742641	5579.55600499728	2880.91227819534	13469.1618284917	8332.41706920263	Root1280
OG0000724	16.3417353799205	27.1709756802255	0	23.0925407543876	0	12.8984784352982	Root1280
OG0000725	69.6036877292909	44.7453939925416	0	57.495713715006	43.4022400488455	25.7969568705964	Root1280
OG0000728	133.608817967313	141.057831190958	111.005259010722	80.8238926403567	43.4022400488455	77.3908706117892	Root1280
OG0000730	11.6510520764248	10.0590420603388	26.2095750441983	18.3797773351249	0	0	Root1280
OG0000731	0	3.69987753943496	0	0	0	0	Root1280
OG0000732	37.9794035218522	77.8130495012416	0	29.9260477123187	28.9348266992304	38.6954353058946	Root1280
OG0000733	40.2490889912856	44.3985304732195	10.7921779593758	92.3701630175506	0	38.6954353058946	Root1280
OG0000734	3.32887202183565	15.2619948501692	0	0	0	0	Root1280
OG0000737	87.6098591201292	68.6789768257615	24.6678353357161	96.8472882658502	28.9348266992304	51.5939137411928	Root1280
OG0000738	2.87493492794897	14.1057831190958	0	10.8393558643044	0	0	Root1280
OG0000739	0	0.809348211751398	0	0	0	0	Root1280
OG0000740	131.036507768622	306.396108734458	493.356706714321	191.338194822069	130.206720146537	219.274133400069	Root1280
OG0000741	105.162093417081	92.8438020051961	201.967901811175	101.32441351415	43.4022400488455	77.3908706117892	Root1280
OG0000742	38.8872777096256	47.6359233202251	0	11.0749940352675	14.4674133496152	0	Root1280
OG0000743	88.8203580371604	53.5326031486996	0	74.9329383662783	57.8696533984607	38.6954353058946	Root1280
OG0000744	194.285076183499	125.795836340789	78.628725132595	158.820127229156	57.8696533984607	77.3908706117892	Root1280
OG0000745	66.8800651659708	53.8794666680216	1074.59257681213	138.555244526326	43.4022400488455	2450.71090270666	Root1280
OG0000748	118.326269139795	108.915145067117	61.6695883392902	132.193013910321	231.478613593843	77.3908706117892	Root1280
OG0000749	20.4271692249006	25.8991427760447	0	20.7361590447562	0	12.8984784352982	Root1280
OG0000750	173.706594593969	147.07013219254	181.925285600906	180.734477128728	130.206720146537	128.984784352982	Root1280
OG0000751	7.26299350218688	7.39975507886992	13.8756573763403	9.42552683852557	0	25.7969568705964	Root1280
OG0000753	0	0	0	0	0	0	Root1280
OG0000757	79.2876790655401	97.8155124488118	0	62.4441153052319	130.206720146537	51.5939137411928	Root1280
OG0000760	0	2.42804463525419	0	7.06914512889418	0	0	Root1280
OG0000761	0	2.19680228903951	0	0	0	0	Root1280
OG0000762	336.216074205401	250.088597431182	141.840053180367	344.267367777146	231.478613593843	270.868047141262	Root1280
OG0000763	197.160011111448	132.617485554122	437.85407720896	155.285554664709	86.8044800976911	90.2893490470873	Root1280
OG0000764	40.4004013559145	7.74661859819195	0	10.3680795223781	28.9348266992304	38.6954353058946	Root1280
OG0000765	5.59855749126905	8.78720915615803	0	0	0	0	Root1280
OG0000769	31.9269089366965	24.3960675256493	0	47.8345487055173	28.9348266992304	0	Root1280
OG0000772	12.1049891703115	19.4243570820336	0	0	14.4674133496152	0	Root1280
OG0000774	55.9855749126905	50.7576949941234	0	31.5755149090607	43.4022400488455	25.7969568705964	Root1280
OG0000776	47.3607701288436	45.2078786849709	140.298313471885	25.6845606349822	14.4674133496152	219.274133400069	Root1280
OG0000778	46.1502712118125	28.4428085844063	33.9182735866096	7.06914512889418	14.4674133496152	12.8984784352982	Root1280
OG0000779	33.1374078537276	30.8708532196605	0	11.5462703771938	0	12.8984784352982	Root1280
OG0000780	111.365900366865	55.9606477839538	0	79.1744254436148	72.3370667480759	64.492392176491	Root1280
OG0000781	1.05918655240225	8.09348211751398	47.7939309629499	0	0	0	Root1280
OG0000782	44.4858352008946	35.1488366246321	152.632231139743	82.944636179025	28.9348266992304	38.6954353058946	Root1280
OG0000783	80.6494903472001	53.0701184562702	0	69.7488986050892	43.4022400488455	38.6954353058946	Root1280
OG0000785	0	8.67158798305069	0	11.781908548157	0	0	Root1280
OG0000786	26.4796638100563	17.4587971392087	77.0869854241127	40.5297654056599	0	25.7969568705964	Root1280
OG0000789	0	5.54981630915244	0	0	0	0	Root1280
OG0000790	77.3206183253645	100.474799430281	144.923532597332	83.1802743499881	115.739306796921	77.3908706117892	Root1280
OG0000791	11.9536768056826	39.1955776833891	38.5434927120564	14.8452047706778	0	219.274133400069	Root1280
OG0000792	398.254143703247	231.126725041578	27.7513147526806	360.526401573603	245.946026943458	296.665004011858	Root1280
OG0000793	5.44724512664016	0.578105865536713	0	0	0	0	Root1280
OG0000794	3.93412148035123	34.8019731053101	0	30.8686003961712	43.4022400488455	0	Root1280
OG0000795	10.8944902532803	3.93111988564965	0	4.47712524829964	0	0	Root1280
OG0000796	7.56561823144466	7.0528915595479	0	5.89095427407848	14.4674133496152	0	Root1280
OG0000798	192.923264901839	225.80815107864	496.440186131286	285.829101378288	144.674133496152	103.187827482386	Root1280
OG0000799	500.38998982775	390.452701583496	121.797436970098	505.443876715934	376.152747089995	296.665004011858	Root1280
OG0000800	6.8090564083002	5.89667982847447	0	3.29893439348395	0	0	Root1280
OG0000801	11.4997397117959	5.4341951360451	0	8.71861232563615	0	0	Root1280
OG0000803	248.757527449901	330.329691567678	371.559269744223	77.9962345887991	274.880853642688	2502.30481644785	Root1280
OG0000804	67.4853146244864	88.4501974271171	0	214.195097405494	86.8044800976911	77.3908706117892	Root1280
OG0000806	6.05249458515573	13.2964349073444	0	0	0	0	Root1280
OG0000807	60.3736334869284	70.875779114801	305.264462279486	62.9153916471582	72.3370667480759	90.2893490470873	Root1280
OG0000810	5.29593276201127	5.08733161672307	0	9.89680318045185	0	0	Root1280
OG0000812	0	0	0	0	0	0	Root1280
OG0000813	0	7.28413390576258	0	0	0	0	Root1280
OG0000814	47.9660195873592	28.2115662381916	0	1.1781908548157	28.9348266992304	25.7969568705964	Root1280
OG0000815	210.324186834162	188.693754511183	95.5878619258998	180.263200786801	245.946026943458	1870.27937311824	Root1280
OG0000816	35.8610304170477	54.2263301873437	29.2930544611628	65.0361351858264	0	77.3908706117892	Root1280
OG0000817	405.517137205434	299.111974828695	30.8347941696451	306.565260423044	405.087573789225	374.055874623648	Root1280
OG0000818	32.3808460305832	22.8929922752538	41.6269721290209	4.24148707733651	14.4674133496152	12.8984784352982	Root1280
OG0000819	8.01955532533134	2.31242346214685	0	4.94840159022592	0	0	Root1280
OG0000821	1593.77313663613	1318.08137342371	929.6690442148	1126.35045720381	1012.71893447306	6578.22400200208	Root1280
OG0000822	76.8666812314778	110.302599144405	94.0461222174175	110.985578523639	115.739306796921	51.5939137411928	Root1280
OG0000823	11.1971149825381	11.4464961376269	0	56.3175228601903	28.9348266992304	12.8984784352982	Root1280
OG0000824	24.6639154345096	36.3050483557056	0	36.2882783283234	14.4674133496152	0	Root1280
OG0000825	0	11.7933596569489	212.760079770551	25.448922464019	28.9348266992304	0	Root1280
OG0000828	300.80898088224	227.195605155928	70.9200265901837	273.340278317241	217.011200244228	154.781741223578	Root1280
OG0000829	28.9006616441186	20.1180841206776	0	30.8686003961712	14.4674133496152	12.8984784352982	Root1280
OG0000830	20.5784815895295	21.1586746786437	183.467025309388	9.18988866756243	14.4674133496152	38.6954353058946	Root1280
OG0000832	0	12.6027078687003	117.172217844651	0	0	0	Root1280
OG0000833	3.17755965720676	24.0492040063273	57.0443692138434	0.235638170963139	14.4674133496152	12.8984784352982	Root1280
OG0000835	22.0916052358184	11.6777384838416	0	24.2707316092033	28.9348266992304	25.7969568705964	Root1280
OG0000836	0	4.6248469242937	0	0	0	12.8984784352982	Root1280
OG0000837	184.60108484725	200.949598860561	109.46351930224	331.542906545137	173.608960195382	3714.76178936588	Root1280
OG0000838	221.5213018167	139.323513594348	0	325.416314100095	231.478613593843	154.781741223578	Root1280
OG0000840	0	3.8154987125423	0	0	0	0	Root1280
OG0000841	320.782213013254	732.575752808123	333.015777032167	452.425288249227	405.087573789225	309.563482447157	Root1280
OG0000842	6.6577440436713	39.0799565102818	0	4.47712524829964	14.4674133496152	0	Root1280
OG0000843	26.933600903943	23.4710981407905	0	9.18988866756243	28.9348266992304	2386.21851053017	Root1280
OG0000844	52.505390526226	17.3431759661014	0	34.4031729606183	14.4674133496152	0	Root1280
OG0000845	27.8414750917164	53.995087841129	74.0035060071482	54.196779321522	0	12.8984784352982	Root1280
OG0000846	1034.67394933237	1209.2818495297	530.358459717896	1310.38386872602	2329.25354928804	3688.96483249528	Root1280
OG0000847	22.5455423297051	17.8056606585308	0	51.6047594409275	0	12.8984784352982	Root1280
OG0000848	5.74986985589794	1.6186964235028	0	0.235638170963139	0	0	Root1280
OG0000849	22.9994794235918	18.9618723896042	0	9.89680318045185	14.4674133496152	25.7969568705964	Root1280
OG0000850	108.03702834503	92.9594231783034	20.0426162102693	49.2483777312961	101.271893447306	2553.89873018904	Root1280
OG0000851	768.666812314778	528.157518754341	991.33863255409	691.36239360585	1808.4266687019	3908.23896589535	Root1280
OG0000852	158.424045766451	190.774935627115	174.216587058495	187.567984086659	115.739306796921	141.88326278828	Root1280
OG0000854	39.1899024388834	46.9421962815811	0	36.2882783283234	28.9348266992304	25.7969568705964	Root1280
OG0000855	1.36181128166004	1.96555994282482	0	6.5978687869679	0	0	Root1280
OG0000856	261.467766078728	374.728222040897	598.195006891115	406.004568569489	2951.3523233215	335.360439317753	Root1280
OG0000857	25.4204772576541	19.0774935627115	0	8.48297415467301	43.4022400488455	12.8984784352982	Root1280
OG0000858	27.3875379978297	6.93727038644055	0	37.230831012176	0	38.6954353058946	Root1280
OG0000859	22.5455423297051	24.7429310449713	50.8774103799144	34.4031729606183	245.946026943458	2541.00025175374	Root1280
OG0000862	747.483081266733	511.854933346206	444.021036042889	551.628958224709	434.022400488455	412.751309929542	Root1280
OG0000863	52.9593276201126	79.316124751637	164.966148807601	74.461662024352	43.4022400488455	25.7969568705964	Root1280
OG0000864	104.254219229307	59.0824194578521	331.474037323685	92.6058011885137	28.9348266992304	38.6954353058946	Root1280
OG0000865	31.7755965720676	25.321036910508	0	30.397324054245	28.9348266992304	0	Root1280
OG0000866	20.2758568602717	12.0246020031636	58.5861089223257	18.1441391641617	0	38.6954353058946	Root1280
OG0000867	290.973677181362	513.242387423494	894.209030919708	510.627916477123	1244.19754806691	11595.7321133331	Root1280
OG0000868	130.582570674735	75.26938369288	97.129601634382	130.779184884542	86.8044800976911	257.969568705964	Root1280
OG0000871	117.721019681279	71.569506153445	0	56.5531610311534	115.739306796921	128.984784352982	Root1280
OG0000872	133.003568508797	76.4255954239534	104.838300176793	39.1159363798811	86.8044800976911	12.8984784352982	Root1280
OG0000875	15.1312364628893	8.44034563683601	0	3.29893439348395	28.9348266992304	12.8984784352982	Root1280
OG0000877	35.2557809585321	15.4932371963839	0	7.54042147082045	57.8696533984607	1186.66001604743	Root1280
OG0000878	38.28202825111	19.5399782551409	107.921779593758	40.5297654056599	14.4674133496152	12.8984784352982	Root1280
OG0000880	15.1312364628893	35.3800789708468	0	4.71276341926278	14.4674133496152	12.8984784352982	Root1280
OG0000881	113.786898200928	111.574432048586	90.962642800453	101.795689856076	2271.38389588958	4591.85832296616	Root1280
OG0000882	231.05398078832	158.054143637737	280.59662694377	131.250461226469	101.271893447306	3792.15265997767	Root1280
OG0000883	55.3803254541749	30.1771261810164	0	43.8286997991439	28.9348266992304	38.6954353058946	Root1280
OG0000884	79.5903037947979	62.6666758241797	53.9608897968789	30.1616858832818	57.8696533984607	25.7969568705964	Root1280
OG0000885	302.776041622415	110.880705009942	135.673094346438	287.007292233104	217.011200244228	141.88326278828	Root1280
OG0000886	30.4137852904075	72.9569602307332	0	66.2143260406421	0	64.492392176491	Root1280
OG0000887	23.7560412467362	13.1808137342371	12.333917667858	11.0749940352675	14.4674133496152	12.8984784352982	Root1280
OG0000888	59.7683840284128	63.3604028628237	75.5452457156305	42.6505089443282	72.3370667480759	25.7969568705964	Root1280
OG0000889	4.99330803275348	6.59040686711853	74.0035060071482	4.94840159022592	0	0	Root1280
OG0000890	18.1574837554672	29.367777969265	0	49.012739560333	28.9348266992304	38.6954353058946	Root1280
OG0000891	29.808535831892	36.1894271825982	87.8791633834885	56.0818846892271	28.9348266992304	51.5939137411928	Root1280
OG0000893	87.1559220262425	55.9606477839538	0	86.4792087434721	57.8696533984607	103.187827482386	Root1280
OG0000894	0	2.54366580836154	0	0	0	0	Root1280
OG0000895	105.31340578171	115.73679428045	0	123.710039755648	144.674133496152	38.6954353058946	Root1280
OG0000896	20.1245444956428	12.2558443493783	37.0017530035741	5.18403976118906	0	25.7969568705964	Root1280
OG0000898	46.4528959410702	69.7195673837276	0	67.3925168954578	28.9348266992304	38.6954353058946	Root1280
OG0000899	402.188265183598	267.778636916605	0	606.53265205912	289.348266992304	270.868047141262	Root1280
OG0000900	18564.3627039543	12306.8332867187	3445.78824845784	21901.389800169	21353.902104032	33600.5363239518	Root1280
OG0000901	4.5393709388668	0.46248469242937	0	5.65531610311534	0	12.8984784352982	Root1280
OG0000902	46.4528959410702	86.0221527918629	0	128.422803174911	57.8696533984607	77.3908706117892	Root1280
OG0000904	24.8152277991385	60.8167370544622	172.674847350012	62.9153916471582	0	51.5939137411928	Root1280
OG0000907	5.59855749126905	13.7589195997738	35.4600132950919	0	0	0	Root1280
OG0000908	278.566063281793	267.084909877961	74.0035060071482	216.787117286088	217.011200244228	245.071090270666	Root1280
OG0000909	60.8275705808151	33.414519028022	52.4191500883967	21.4430735576457	43.4022400488455	1741.29458876526	Root1280
OG0000910	153.884674827584	138.861028901918	60.1278486308079	100.146222659334	86.8044800976911	38.6954353058946	Root1280
OG0000911	0	0	0	0	0	0	Root1280
OG0000915	9.68399133624917	31.5645802583045	0	22.3856262414982	43.4022400488455	12.8984784352982	Root1280
OG0000916	9.98661606550696	12.0246020031636	0	8.71861232563615	0	12.8984784352982	Root1280
OG0000917	0	19.6555994282482	50.8774103799144	0	14.4674133496152	25.7969568705964	Root1280
OG0000918	239.376160842909	258.528943068018	107.921779593758	441.35029421396	115.739306796921	257.969568705964	Root1280
OG0000919	116.20789603499	81.1660635213545	368.475790327259	77.5249582468728	72.3370667480759	64.492392176491	Root1280
OG0000920	10.8944902532803	51.6826643789821	0	34.8744493025446	0	12.8984784352982	Root1280
OG0000921	14.9799240982604	7.8622397712993	10.7921779593758	0	0	12.8984784352982	Root1280
OG0000923	36.0123427816766	43.9360457807902	0	17.2015864803092	3414.30955050918	51.5939137411928	Root1280
OG0000924	36.7689046048211	22.5461287559318	0	2.35638170963139	57.8696533984607	12.8984784352982	Root1280
OG0000925	143.746746397449	99.896693564744	69.3782868817015	229.982854860024	144.674133496152	103.187827482386	Root1280
OG0000926	156.910922120162	268.125500435927	282.138366652253	211.838715695862	1548.01322840882	141.88326278828	Root1280
OG0000928	18.1574837554672	43.2423187421461	154.173970848225	28.747856857503	0	374.055874623648	Root1280
OG0000929	180.51565100227	137.93605951706	208.134860645104	160.940870767824	2965.81973667111	90.2893490470873	Root1280
OG0000930	32.0782213013254	62.6666758241797	35.4600132950919	17.4372246512723	43.4022400488455	77.3908706117892	Root1280
OG0000931	2590.77030717591	2151.71003152765	2283.31650826222	2657.52729212228	9128.93782360718	14652.6715024987	Root1280
OG0000932	13.6181128166004	6.12792217468916	0	21.2074353866825	28.9348266992304	25.7969568705964	Root1280
OG0000933	7.26299350218688	24.974173391186	0	3.53457256444709	0	0	Root1280
OG0000934	12.5589262641981	8.90283032926538	0	16.0233956254935	14.4674133496152	0	Root1280
OG0000935	113.938210565557	97.1217854101678	123.33917667858	114.520151088086	1880.76373544997	90.2893490470873	Root1280
OG0000936	31.7755965720676	30.0615050079091	0	24.0350934382402	0	25.7969568705964	Root1280
OG0000937	22.5455423297051	35.6113213170615	1.54173970848225	20.9717972157194	28.9348266992304	25.7969568705964	Root1280
OG0000938	163.266041434576	125.333351648359	226.635737146891	146.095665997146	3009.22197671996	51.5939137411928	Root1280
OG0000939	42.3674620960901	27.9803238919769	97.129601634382	59.8520954246374	14.4674133496152	12.8984784352982	Root1280
OG0000940	552.441443260089	520.179657809934	931.210783923282	591.687447288443	3197.29835026495	335.360439317753	Root1280
OG0000941	7.26299350218688	7.74661859819195	126.422656095545	0.471276341926278	28.9348266992304	12.8984784352982	Root1280
OG0000942	42.0648373668323	39.6580623758185	0	64.5648588439001	28.9348266992304	25.7969568705964	Root1280
OG0000943	15.8877982860338	10.8683902720902	33.9182735866096	14.1382902577884	1142.9256546196	0	Root1280
OG0000944	10.7431778886514	24.974173391186	47.7939309629499	0.471276341926278	0	0	Root1280
OG0000945	655.333851207737	562.728249513436	297.555763737075	670.861872732057	535.294293935762	3714.76178936588	Root1280
OG0000947	20.1245444956428	23.0086134483612	0	9.42552683852557	0	12.8984784352982	Root1280
OG0000948	126.194512100497	128.686365668472	0	173.665331999834	101.271893447306	116.086305917684	Root1280
OG0000949	281.289685845113	222.802000577849	155.715710556708	262.7365606239	217.011200244228	296.665004011858	Root1280
OG0000950	95.3267897162028	67.7540074409028	0	87.4217614273246	28.9348266992304	90.2893490470873	Root1280
OG0000951	232.567104434609	210.314913882256	92.5043825089353	251.42592841767	188.076373544997	154.781741223578	Root1280
OG0000952	23.1507917882207	30.9864743927678	0	17.4372246512723	28.9348266992304	12.8984784352982	Root1280
OG0000953	155.397798473873	116.083657799772	257.470531316536	206.890314105636	231.478613593843	2682.88351454202	Root1280
OG0000954	126.194512100497	110.186977971297	37.0017530035741	102.031328027039	202.543786894612	90.2893490470873	Root1280
OG0000955	68.2418764476309	64.0541299014678	21.5843559187516	41.9435944314388	5396.34517940646	77.3908706117892	Root1280
OG0000956	68.5445011768887	70.2976732492643	382.351447703599	77.9962345887991	57.8696533984607	2915.05612637739	Root1280
OG0000958	81.4060521703446	70.2976732492643	115.630478136169	18.1441391641617	72.3370667480759	128.984784352982	Root1280
OG0000959	21.0324186834162	42.3173493572874	52.4191500883967	64.329220672937	14.4674133496152	38.6954353058946	Root1280
OG0000960	89.5769198603048	119.783535339207	268.262709275912	141.618540748847	101.271893447306	38.6954353058946	Root1280
OG0000961	40.5517137205434	42.8954552228241	83.2539442580417	28.0409423446136	57.8696533984607	12.8984784352982	Root1280
OG0000962	51.7488287030815	28.4428085844063	0	18.615415506088	0	38.6954353058946	Root1280
OG0000963	0	3.23739284700559	0	4.71276341926278	0	0	Root1280
OG0000964	55.0777007249172	53.8794666680216	146.465272305814	80.5882544693936	57.8696533984607	64.492392176491	Root1280
OG0000965	83.8270500044069	58.5043135923153	151.090491431261	70.2201749470155	28.9348266992304	4088.81766398953	Root1280
OG0000966	3.93412148035123	16.53382775435	0	0	0	12.8984784352982	Root1280
OG0000967	6.8090564083002	5.89667982847447	0	26.6271133188347	0	0	Root1280
OG0000968	0.45393709388668	8.32472446372867	3.08347941696451	0	0	0	Root1280
OG0000969	38.8872777096256	29.714641488587	40.0852324205386	44.2999761410702	14.4674133496152	12.8984784352982	Root1280
OG0000970	72.7812473864977	33.1832766818073	0	72.5765566566469	43.4022400488455	51.5939137411928	Root1280
OG0000971	48.4199566812458	91.6875902741227	4.62521912544676	108.629196814007	57.8696533984607	38.6954353058946	Root1280
OG0000972	5.29593276201127	3.12177167389825	40.0852324205386	19.3223300189774	0	12.8984784352982	Root1280
OG0000973	203.66644279049	317.726983698977	357.683612367883	200.763721660595	202.543786894612	219.274133400069	Root1280
OG0000974	428.516616629026	475.203021471178	747.743758613893	447.948163000928	289.348266992304	374.055874623648	Root1280
OG0000975	65.8208786135686	63.7072663821458	98.6713413428643	38.6446600379548	86.8044800976911	77.3908706117892	Root1280
OG0000976	142.536247480417	154.816750790732	225.093997438409	259.201988059453	144.674133496152	128.984784352982	Root1280
OG0000977	758.377571520013	498.558498438861	698.408087942461	874.924528786136	1519.07840170959	567.53305115312	Root1280
OG0000978	865.658038041898	595.911526195244	294.472284320111	894.246858805113	520.826880586146	606.228486459015	Root1280
OG0000979	1239.55089103989	810.620044655579	1205.64045203312	1228.14614705988	622.098774033453	864.198055164979	Root1280
OG0000980	268.428134851657	182.565832336494	422.436680124138	315.99078726157	1142.9256546196	206.375654964771	Root1280
OG0000981	1.36181128166004	0.346863519322028	0	0	0	0	Root1280
OG0000982	162.963416705318	118.396081261919	33.9182735866096	190.63128030918	115.739306796921	103.187827482386	Root1280
OG0000983	230.902668423691	115.043067241806	638.280239311653	307.03653676497	159.141546845767	3211.72113038925	Root1280
OG0000984	77.4719306899934	93.8843925631622	0	88.8355904531035	72.3370667480759	3211.72113038925	Root1280
OG0000985	114.694772388701	53.1857396293776	0	86.7148469144352	72.3370667480759	2747.37590671851	Root1280
OG0000986	2532.66635915842	2339.01633196154	274.429668109841	3305.53226227092	7089.03254131144	6758.80270009625	Root1280
OG0000987	1244.09026197876	945.087468979418	462.521912544676	1339.36736375448	5005.72501896685	2463.60938114195	Root1280
OG0000988	2664.91336584407	1773.74441663974	1045.29952235097	3120.32065989389	4586.17003182801	6062.28486459015	Root1280
OG0000989	87.0046096616136	63.9385087283604	33.9182735866096	42.8861471152913	1634.81770850651	64.492392176491	Root1280
OG0000990	292.486800827651	280.265723612198	373.101009452706	312.927491039049	390.62016043961	167.680219658876	Root1280
OG0000991	562.125434596339	476.012369682929	818.663785204077	552.335872737598	390.62016043961	4333.88875426019	Root1280
OG0000992	113.332961107041	121.170989416495	181.925285600906	160.469594425898	101.271893447306	1470.42654162399	Root1280
OG0000993	283.256746585288	206.846278689036	548.859336219683	226.68392046654	101.271893447306	335.360439317753	Root1280
OG0000994	124.832700818837	63.8228875552531	325.307078489756	160.469594425898	57.8696533984607	64.492392176491	Root1280
OG0000995	204.876941707521	195.631024897624	255.928791608054	223.620624244019	217.011200244228	5920.40160180187	Root1280
OG0000996	2044.23004613635	1254.37410704156	1352.10572433894	1912.91067187876	2936.88490997188	6849.09204914334	Root1280
OG0000997	673.642647327833	510.120615749595	1740.62413087647	566.00288665346	5150.399152463	9080.52881844993	Root1280
OG0000998	536.704957338684	473.584325047675	823.289004329524	599.227868759263	636.566187383068	3934.03592276595	Root1280
OG0000999	242.251095770858	197.712206013556	126.422656095545	173.900970170797	144.674133496152	245.071090270666	Root1280
OG0001000	164.930477445494	216.442836056945	172.674847350012	186.625431402806	72.3370667480759	245.071090270666	Root1280
OG0001001	101.530596665987	145.567056942144	405.477543330833	148.923324048704	173.608960195382	90.2893490470873	Root1280
OG0001002	245.126030698807	206.383793996606	38.5434927120564	227.155196808466	2575.1995762315	154.781741223578	Root1280
OG0001003	324.262397399718	250.204218604289	302.180982862522	350.393960222188	231.478613593843	6604.02095887267	Root1280
OG0001004	1263.60955701589	736.275630347557	832.539442580417	804.468715668157	6539.27083402606	864.198055164979	Root1280
OG0001005	143.292809303562	184.068907586889	92.5043825089353	305.151431397265	86.8044800976911	154.781741223578	Root1280
OG0001006	128.161572840673	100.359178257173	98.6713413428643	213.252544721641	101.271893447306	90.2893490470873	Root1280
OG0001007	42.6700868253479	47.4046809740105	109.46351930224	84.8297415467301	0	12.8984784352982	Root1280
OG0001008	284.618557866948	242.920084698527	49.3356706714321	234.695618279287	202.543786894612	206.375654964771	Root1280
OG0001009	511.28448008103	521.104627194793	2368.11219222874	530.185884667063	1345.46944151421	3160.12721664806	Root1280
OG0001010	283.861996043804	272.750347360221	612.070664267455	276.167936368799	159.141546845767	206.375654964771	Root1280
OG0001011	786.521671340987	525.266989426657	897.292510336672	699.374091418597	1793.95925535228	464.345223670735	Root1280
OG0001012	147.983492607058	126.952048071862	300.63924315404	134.313757448989	101.271893447306	4501.56897391907	Root1280
OG0001013	2.2696854694334	17.227554792994	78.628725132595	0	14.4674133496152	0	Root1280
OG0001014	60.2223211222995	76.0787319046314	0	138.319606355363	43.4022400488455	51.5939137411928	Root1280
OG0001015	4.38805857423791	6.70602804022587	0	0.942552683852557	0	0	Root1280
OG0001016	0.90787418777336	11.7933596569489	0	7.06914512889418	14.4674133496152	0	Root1280
OG0001017	100.774034842843	165.916383409037	95.5878619258998	159.998318083972	57.8696533984607	77.3908706117892	Root1280
OG0001018	1168.13145493506	1018.50691390258	578.152390680845	1036.80795223781	752.305494179989	902.893490470873	Root1280
OG0001020	32.5321583952121	34.4551095859881	0	62.679753476195	28.9348266992304	25.7969568705964	Root1280
OG0001021	5.44724512664016	35.0332154515248	0	33.2249821058026	72.3370667480759	12.8984784352982	Root1280
OG0001022	80.1955532533134	78.969261232315	10.7921779593758	55.846246518264	43.4022400488455	90.2893490470873	Root1280
OG0001023	76.4127441375911	66.482174536722	0	106.037176933413	130.206720146537	38.6954353058946	Root1280
OG0001024	238.468286655136	262.80692647299	246.678353357161	331.071630203211	245.946026943458	141.88326278828	Root1280
OG0001025	64.0051302380219	42.4329705303947	37.0017530035741	69.5132604341261	43.4022400488455	38.6954353058946	Root1280
OG0001026	116.510520764248	126.60518455254	30.8347941696451	120.646743533127	43.4022400488455	103.187827482386	Root1280
OG0001027	0.605249458515573	0.231242346214685	0	15.0808429416409	0	0	Root1280
OG0001028	2.11837310480451	0.231242346214685	47.7939309629499	16.4946719674197	0	0	Root1280
OG0001029	16.7956724738072	21.3899170248584	9.25043825089353	21.2074353866825	0	12.8984784352982	Root1280
OG0001030	250.724588190076	150.53876738576	138.756573763403	220.792966192461	115.739306796921	193.477176529473	Root1280
OG0001031	423.977245690159	276.450224899656	16.9591367933048	408.832226621047	3674.72299080225	180.578698094175	Root1280
OG0001032	23.6047288821074	34.1082460666661	120.255697261616	34.1675347896552	14.4674133496152	12.8984784352982	Root1280
OG0001033	85.6427983799536	69.4883250375129	0	89.3068667950298	28.9348266992304	51.5939137411928	Root1280
OG0001034	437.444046142131	442.366608308693	368.475790327259	521.231634170464	2994.75456337034	4179.10701303661	Root1280
OG0001035	38.4333406157389	36.3050483557056	0	28.0409423446136	14.4674133496152	25.7969568705964	Root1280
OG0001036	18.1574837554672	11.0996326183049	0	4.00584890637337	14.4674133496152	0	Root1280
OG0001037	12.8615509934559	14.3370254653105	0	28.0409423446136	1461.20874831113	38.6954353058946	Root1280
OG0001038	12.4076138995692	23.3554769676832	242.053134231714	19.3223300189774	188.076373544997	12.8984784352982	Root1280
OG0001039	0	6.47478569401118	75.5452457156305	1.41382902577884	0	0	Root1280
OG0001040	118.326269139795	62.6666758241797	171.13310764153	25.6845606349822	43.4022400488455	90.2893490470873	Root1280
OG0001041	150.101865711862	206.846278689036	52.4191500883967	182.38394432547	130.206720146537	77.3908706117892	Root1280
OG0001042	14.223362275116	27.0553545071182	0	24.5063697801665	28.9348266992304	25.7969568705964	Root1280
OG0001043	55.5316378188038	19.3087359089262	0	13.9026520868252	14.4674133496152	38.6954353058946	Root1280
OG0001044	1105.03419888481	920.807022626876	605.903705433526	876.102719640951	766.772907529604	657.822400200208	Root1280
OG0001045	14.5259870043738	4.27798340497167	23.1260956272338	36.9951928412129	28.9348266992304	0	Root1280
OG0001046	79.1363667009112	145.220193422822	163.424409099119	151.750982100262	173.608960195382	90.2893490470873	Root1280
OG0001047	965.978135790855	819.638496157952	800.16290870229	907.913872720975	3197.29835026495	6358.94986860201	Root1280
OG0001048	395.07658404604	340.735597147339	411.644502164762	335.313117280547	188.076373544997	348.258917753051	Root1280
OG0001049	0	15.1463736770619	0	17.6728628222354	0	0	Root1280
OG0001050	75.20224522056	123.367791705535	319.140119655827	147.038218680999	72.3370667480759	38.6954353058946	Root1280
OG0001051	66.4261280720842	60.5854947082475	80.1704648410772	76.3467673920571	14.4674133496152	51.5939137411928	Root1280
OG0001052	0	8.90283032926538	43.1687118375031	7.06914512889418	0	0	Root1280
OG0001053	4.84199566812458	30.4083685272311	38.5434927120564	27.8053041736504	0	38.6954353058946	Root1280
OG0001054	10.7431778886514	29.020914449943	106.380039885276	7.30478329985732	14.4674133496152	12.8984784352982	Root1280
OG0001055	12.710238628827	47.5203021471178	0	20.9717972157194	86.8044800976911	0	Root1280
OG0001056	21.6376681419317	3.00615050079091	0	5.89095427407848	0	0	Root1280
OG0001057	24.8152277991385	9.48093619480209	138.756573763403	0	14.4674133496152	0	Root1280
OG0001058	4.23674620960901	4.74046809740105	52.4191500883967	5.65531610311534	0	0	Root1280
OG0001059	6.05249458515573	15.1463736770619	49.3356706714321	0	0	12.8984784352982	Root1280
OG0001060	1126.52055466211	869.586842940323	712.283745318802	1839.86283888019	7783.46838209296	2773.17286358911	Root1280
OG0001061	483.291692624685	268.819227474572	87.8791633834885	591.923085459406	390.62016043961	2308.82763991838	Root1280
OG0001062	146.470368960769	79.5473670978517	0	205.476485079857	144.674133496152	167.680219658876	Root1280
OG0001063	42.2161497314612	38.0393659523157	10.7921779593758	23.5638170963139	0	25.7969568705964	Root1280
OG0001064	419.589187115921	550.703647510273	636.738499603171	399.171061611558	303.815680341919	245.071090270666	Root1280
OG0001065	272.05963160275	253.441611451295	225.093997438409	352.750341931819	188.076373544997	2566.79720862434	Root1280
OG0001066	50.3870174214215	47.1734386277958	58.5861089223257	54.4324174924852	43.4022400488455	25.7969568705964	Root1280
OG0001067	40.7030260851723	31.5645802583045	9.25043825089353	74.6973001953151	43.4022400488455	245.071090270666	Root1280
OG0001068	12.5589262641981	20.6961899862143	18.5008765017871	8.01169781274673	14.4674133496152	12.8984784352982	Root1280
OG0001069	127.858948111415	112.730643779659	185.008765017871	95.4334592400714	115.739306796921	3405.19830691872	Root1280
OG0001070	70.9654990109509	53.4169819755923	0	67.6281550664209	86.8044800976911	64.492392176491	Root1280
OG0001071	2607.41466728509	2214.72357087115	945.086441299622	2745.89160623346	14742.2942032579	13066.1586549571	Root1280
OG0001072	340.150195685752	425.139053515699	596.653267182632	224.327538756909	303.815680341919	154.781741223578	Root1280
OG0001073	135.727191072117	102.787222892428	60.1278486308079	130.779184884542	925.914454375371	103.187827482386	Root1280
OG0001074	231.507917882207	161.060294138528	255.928791608054	176.728628222354	144.674133496152	2334.62459678897	Root1280
OG0001075	45.0910846594102	34.3394884128807	18.5008765017871	66.6856023825684	14.4674133496152	38.6954353058946	Root1280
OG0001076	77.1693059607356	57.5793442074566	0	148.687685877741	43.4022400488455	103.187827482386	Root1280
OG0001077	237.106475373476	192.971737916155	279.054887235288	285.593463207325	245.946026943458	5907.50312336657	Root1280
OG0001078	69.7550000939198	56.7699959957052	0	54.6680556634483	57.8696533984607	51.5939137411928	Root1280
OG0001079	191.107516526292	194.243570820336	131.047875220992	332.485459228989	3399.84213715957	348.258917753051	Root1280
OG0001080	637.781616910785	452.194408022817	630.571540769242	652.010819055006	448.48981383807	3237.51808725985	Root1280
OG0001081	107.129154157256	103.365328757964	144.923532597332	65.0361351858264	101.271893447306	90.2893490470873	Root1280
OG0001082	663.05078180381	580.880773691289	1011.38124876436	819.078282267872	578.696533984607	4217.80244834251	Root1280
OG0001083	1884.59550145287	1890.52180147816	1384.48225821706	2062.30527226939	3428.7769638588	4346.78723269549	Root1280
OG0001084	1507.37377643303	1032.61269702168	1560.24058498404	1666.43314505132	1229.73013471729	5959.09703710776	Root1280
OG0001085	1743.875002348	1217.37533164721	1751.41630883584	1509.02684684794	5830.36757989492	11982.686466392	Root1280
OG0001086	143.746746397449	70.7601579416936	189.633984143317	42.6505089443282	130.206720146537	64.492392176491	Root1280
OG0001087	176.732841886547	190.543693280901	195.800942977246	306.093984081118	188.076373544997	193.477176529473	Root1280
OG0001088	87.3072343908714	109.146387413331	121.797436970098	133.135566594174	115.739306796921	77.3908706117892	Root1280
OG0001089	14.8286117336315	12.487086695593	0	25.6845606349822	14.4674133496152	0	Root1280
OG0001092	134.062755061199	114.580582549376	94.0461222174175	108.86483498497	86.8044800976911	90.2893490470873	Root1280
OG0001093	117.267082587392	78.5067765398856	49.3356706714321	111.456854865565	57.8696533984607	116.086305917684	Root1280
OG0001095	47.0581453995858	33.0676555087	225.093997438409	33.4606202767658	101.271893447306	4733.74158575444	Root1280
OG0001097	17.8548590262094	0.115621173107343	0	19.0866918480143	0	0	Root1280
OG0001098	35.2557809585321	17.227554792994	0	0	14.4674133496152	25.7969568705964	Root1280
OG0001101	6.20380694978462	5.31857396293776	0	8.48297415467301	14.4674133496152	0	Root1280
OG0001102	4.84199566812458	0.115621173107343	0	0	0	0	Root1280
OG0001103	46.9068330349569	29.8302626616944	24.6678353357161	51.8403976118906	86.8044800976911	2515.20329488315	Root1280
OG0001104	47.9660195873592	15.0307525039545	83.2539442580417	11.5462703771938	28.9348266992304	25.7969568705964	Root1280
OG0001108	9.53267897162028	7.39975507886992	0	0	0	0	Root1280
OG0001109	2.2696854694334	6.2435433477965	0	0.471276341926278	0	12.8984784352982	Root1280
OG0001112	56.8934491004639	21.0430535055363	0	66.4499642116052	43.4022400488455	12.8984784352982	Root1280
OG0001113	75.20224522056	83.016002291072	155.715710556708	118.525999994459	28.9348266992304	51.5939137411928	Root1280
OG0001114	0	2.77490815457622	123.33917667858	1.41382902577884	0	0	Root1280
OG0001116	153.884674827584	213.089822036832	172.674847350012	221.028604363425	1490.14357501036	141.88326278828	Root1280
OG0001117	10.5918655240225	6.47478569401118	0	6.5978687869679	14.4674133496152	0	Root1280
OG0001118	23.3021041528496	41.7392434917507	203.509641519658	74.461662024352	86.8044800976911	90.2893490470873	Root1280
OG0001119	34.4992191353877	47.4046809740105	63.2113280477724	63.6223061600476	28.9348266992304	38.6954353058946	Root1280
OG0001120	12.4076138995692	44.7453939925416	63.2113280477724	35.1100874735077	14.4674133496152	0	Root1280
OG0001122	55.9855749126905	21.3899170248584	61.6695883392902	40.7654035766231	0	25.7969568705964	Root1280
OG0001124	2.87493492794897	18.7306300433895	0	0.235638170963139	28.9348266992304	0	Root1280
OG0001125	22.2429176004473	23.1242346214685	456.354953710747	42.6505089443282	766.772907529604	0	Root1280
OG0001127	15.2825488275182	11.2152537914122	67.8365471732192	8.48297415467301	14.4674133496152	116.086305917684	Root1280
OG0001128	0	0	0	0	0	0	Root1280
OG0001129	42.6700868253479	33.414519028022	0	69.2776222631629	28.9348266992304	38.6954353058946	Root1280
OG0001131	78.8337419716534	118.742944781241	0	90.4850576498455	101.271893447306	64.492392176491	Root1280
OG0001132	14.3746746397449	9.01845150237272	0	35.581363815434	28.9348266992304	0	Root1280
OG0001133	15.4338611921471	12.6027078687003	112.546998719205	20.26488270283	14.4674133496152	0	Root1280
OG0001134	23.9073536113651	27.9803238919769	0	7.77605964178359	2184.57941579189	38.6954353058946	Root1280
OG0001136	42.518774460719	24.627309871864	0	48.5414632184067	0	38.6954353058946	Root1280
OG0001137	301.414230340755	198.984038917737	414.727981581726	257.081244520785	3732.59264420072	206.375654964771	Root1280
OG0001138	4.23674620960901	7.28413390576258	0	8.48297415467301	0	0	Root1280
OG0001139	64.4590673319085	158.632249503274	0	88.5999522821403	86.8044800976911	154.781741223578	Root1280
OG0001142	11.4997397117959	29.5990203154797	0	22.6212644124614	14.4674133496152	0	Root1280
OG0001143	10.7431778886514	37.9237447792084	0	15.5521192835672	14.4674133496152	38.6954353058946	Root1280
OG0001145	20.7297939541584	19.6555994282482	0	0	14.4674133496152	0	Root1280
OG0001146	22.696854694334	27.1709756802255	0	3.53457256444709	43.4022400488455	12.8984784352982	Root1280
OG0001148	0	4.04674105875699	0	0	0	0	Root1280
OG0001149	144.049371126706	96.7749218908457	70.9200265901837	358.405658034935	159.141546845767	193.477176529473	Root1280
OG0001150	18.7627332139828	19.7712206013556	0	5.4196779321522	14.4674133496152	25.7969568705964	Root1280
OG0001151	96.2346639039761	134.351803150732	27.7513147526806	138.0839681844	57.8696533984607	77.3908706117892	Root1280
OG0001154	17.8548590262094	16.6494489274573	35.4600132950919	18.3797773351249	0	38.6954353058946	Root1280
OG0001155	9.23005424236249	11.6777384838416	0	16.0233956254935	0	0	Root1280
OG0001157	32.0782213013254	38.7330929909598	180.383545892424	55.3749701763377	28.9348266992304	0	Root1280
OG0001158	0	0	0	0	0	0	Root1280
OG0001159	0.151312364628893	10.6371479258755	0	0	0	0	Root1280
OG0001160	22.3942299650762	39.3111988564965	0	38.4090218669917	14.4674133496152	12.8984784352982	Root1280
OG0001161	41.3082755436879	22.3148864097171	0	11.0749940352675	0	0	Root1280
OG0001162	67.6366269891153	52.0295278983042	0	126.773335978169	28.9348266992304	64.492392176491	Root1280
OG0001165	94.5702278930583	103.827813450394	66.2948074647369	90.2494194788823	86.8044800976911	25.7969568705964	Root1280
OG0001167	17.2496095676938	25.4366580836154	0	28.2765805155767	28.9348266992304	38.6954353058946	Root1280
OG0001168	32.0782213013254	41.854864664858	106.380039885276	50.6622067570749	57.8696533984607	12.8984784352982	Root1280
OG0001169	132.398319050282	145.451435769037	0	136.670139158621	72.3370667480759	141.88326278828	Root1280
OG0001170	66.577440436713	74.3444143080213	200.426162102693	49.9552922441855	0	64.492392176491	Root1280
OG0001171	2.2696854694334	17.9212818316381	0	22.8569025834245	14.4674133496152	12.8984784352982	Root1280
OG0001172	194.436388548128	141.751558229602	132.589614929474	354.635447299525	202.543786894612	206.375654964771	Root1280
OG0001174	10.2892407947647	3.35301402011293	0	0	0	0	Root1280
OG0001178	6.8090564083002	4.6248469242937	0	4.24148707733651	0	12.8984784352982	Root1280
OG0001179	17.0982972030649	3.12177167389825	0	0	0	12.8984784352982	Root1280
OG0001182	12.2563015349404	31.1020955658752	0	0.235638170963139	0	25.7969568705964	Root1280
OG0001183	14.223362275116	8.32472446372867	21.5843559187516	16.0233956254935	0	0	Root1280
OG0001185	217.738492700977	190.774935627115	3.08347941696451	247.655717682259	130.206720146537	141.88326278828	Root1280
OG0001187	40.5517137205434	64.6322357670045	299.097503445557	28.5122186865398	101.271893447306	25.7969568705964	Root1280
OG0001191	40.5517137205434	70.2976732492643	0	61.7372007923425	14.4674133496152	51.5939137411928	Root1280
OG0001193	0	0	0	0	0	0	Root1280
OG0001194	10.5918655240225	33.8770037204514	0	16.0233956254935	0	5494.75181343703	Root1280
OG0001195	5.74986985589794	6.01230100158181	69.3782868817015	0.235638170963139	0	12.8984784352982	Root1280
OG0001197	29.9598481965209	22.7773711021465	78.628725132595	10.3680795223781	14.4674133496152	12.8984784352982	Root1280
OG0001198	54.3211389017727	41.9704858379654	24.6678353357161	16.4946719674197	14.4674133496152	38.6954353058946	Root1280
OG0001200	10.2892407947647	17.227554792994	41.6269721290209	11.0749940352675	0	12.8984784352982	Root1280
OG0001201	36.3149675109344	60.5854947082475	92.5043825089353	71.8696421437575	28.9348266992304	51.5939137411928	Root1280
OG0001203	77.3206183253645	70.875779114801	0	93.7839920433294	72.3370667480759	141.88326278828	Root1280
OG0001206	17.5522342969516	15.1463736770619	0	20.9717972157194	14.4674133496152	0	Root1280
OG0001208	160.239794141998	95.3874678135576	442.479296334407	110.278664010749	86.8044800976911	90.2893490470873	Root1280
OG0001212	23.7560412467362	30.7552320465531	0	47.1276341926278	72.3370667480759	25.7969568705964	Root1280
OG0001213	0.45393709388668	1.84993876971748	0	19.7936063609037	14.4674133496152	12.8984784352982	Root1280
OG0001214	8.17086768996024	15.2619948501692	0	5.65531610311534	0	167.680219658876	Root1280
OG0001216	305.953601279622	246.619962237962	134.131354637956	294.783351874887	260.413440293073	283.76652557656	Root1280
OG0001217	0	1.15621173107343	0	0	0	0	Root1280
OG0001219	69.6036877292909	75.1537625197727	0	70.6914512889418	14.4674133496152	64.492392176491	Root1280
OG0001220	40.2490889912856	41.3923799724286	0	31.1042385671344	14.4674133496152	38.6954353058946	Root1280
OG0001225	22.0916052358184	6.59040686711853	0	16.7303101383829	0	12.8984784352982	Root1280
OG0001226	1.05918655240225	12.833950214915	0	4.24148707733651	0	25.7969568705964	Root1280
OG0001227	52.8080152554838	50.5264526479087	0	17.2015864803092	28.9348266992304	12.8984784352982	Root1280
OG0001228	6.20380694978462	10.0590420603388	0	5.18403976118906	14.4674133496152	0	Root1280
OG0001229	36.7689046048211	67.5227650946881	0	32.7537057638763	43.4022400488455	51.5939137411928	Root1280
OG0001230	13.7694251812293	0.115621173107343	0	0.235638170963139	14.4674133496152	25.7969568705964	Root1280
OG0001231	28.1440998209742	5.4341951360451	0	16.965948309346	43.4022400488455	0	Root1280
OG0001232	0	11.3308749645196	1.54173970848225	10.6037176933413	0	12.8984784352982	Root1280
OG0001233	6.20380694978462	13.4120560804517	0	6.12659244504162	14.4674133496152	0	Root1280
OG0001236	145.713807137624	126.952048071862	18.5008765017871	106.272815104376	101.271893447306	103.187827482386	Root1280
OG0001237	24.9665401637674	19.3087359089262	74.0035060071482	36.5239164992866	14.4674133496152	51.5939137411928	Root1280
OG0001238	24.2099783406229	17.4587971392087	0	11.5462703771938	0	25.7969568705964	Root1280
OG0001242	84.4322994629224	90.0688938506199	0	115.933980113864	2748.80853642688	64.492392176491	Root1280
OG0001244	718.733731987243	508.155055806771	336.099256449131	1094.06802778186	491.892053886916	593.330008023717	Root1280
OG0001245	135.727191072117	87.756470388473	132.589614929474	152.457896613151	173.608960195382	64.492392176491	Root1280
OG0001246	778.653428380285	482.255913030726	393.143625662975	824.96923654195	651.033600732683	361.157396188349	Root1280
OG0001247	0	0.924969384858741	0	0	0	0	Root1280
OG0001248	12.1049891703115	3.46863519322028	0	11.3106322062307	0	12.8984784352982	Root1280
OG0001249	17.5522342969516	19.5399782551409	0	28.747856857503	14.4674133496152	12.8984784352982	Root1280
OG0001251	9.38136660699138	9.82779971412412	0	15.5521192835672	14.4674133496152	12.8984784352982	Root1280
OG0001254	52.0514534323393	42.3173493572874	86.3374236750062	46.8919960216647	86.8044800976911	25.7969568705964	Root1280
OG0001255	109.39883962669	177.709743065986	0	170.36639760635	101.271893447306	154.781741223578	Root1280
OG0001256	0	6.70602804022587	0	0	0	0	Root1280
OG0001261	2.42099783406229	0.809348211751398	0	0.235638170963139	0	0	Root1280
OG0001263	145.865119502253	79.316124751637	67.8365471732192	94.0196302142925	72.3370667480759	90.2893490470873	Root1280
OG0001264	5.74986985589794	8.09348211751398	41.6269721290209	0.235638170963139	14.4674133496152	0	Root1280
OG0001265	0.45393709388668	2.31242346214685	0	0	0	0	Root1280
OG0001266	0	0	0	0	0	0	Root1280
OG0001268	0	5.20295278983042	0	10.132441351415	0	0	Root1280
OG0001269	23.1507917882207	23.4710981407905	0	45.9494433378121	0	51.5939137411928	Root1280
OG0001271	240.58665975994	344.088611167452	0	193.223300189774	260.413440293073	193.477176529473	Root1280
OG0001274	237.86303719662	291.480977403611	237.427915106267	258.259435375601	130.206720146537	2399.11698896546	Root1280
OG0001275	0	1.04059055796608	0	5.89095427407848	0	0	Root1280
OG0001276	5.90118222052684	13.5276772535591	0	0	0	12.8984784352982	Root1280
OG0001278	9.38136660699138	10.5215267527682	0	0.471276341926278	0	12.8984784352982	Root1280
OG0001280	0.151312364628893	4.39360457807902	0	27.3340278317241	0	0	Root1280
OG0001281	30.1111605611498	28.0959450650842	0	35.1100874735077	14.4674133496152	12.8984784352982	Root1280
OG0001283	0.151312364628893	9.13407267548006	0	10.132441351415	0	12.8984784352982	Root1280
OG0001287	23.7560412467362	30.5239897003384	26.2095750441983	0	14.4674133496152	38.6954353058946	Root1280
OG0001290	28.9006616441186	41.854864664858	0	37.230831012176	0	38.6954353058946	Root1280
OG0001293	9.23005424236249	19.1931147358189	0	5.89095427407848	14.4674133496152	12.8984784352982	Root1280
OG0001294	5.74986985589794	1.04059055796608	0	7.77605964178359	0	12.8984784352982	Root1280
OG0001296	11.0458026179092	10.0590420603388	0	12.0175467191201	0	0	Root1280
OG0001297	11.0458026179092	37.3456389136716	43.1687118375031	16.7303101383829	43.4022400488455	38.6954353058946	Root1280
OG0001298	19.2166703078694	9.94342088723146	0	26.1558369769084	28.9348266992304	38.6954353058946	Root1280
OG0001299	5.59855749126905	7.0528915595479	0	0.235638170963139	0	0	Root1280
OG0001300	5.29593276201127	7.51537625197727	0	0	0	0	Root1280
OG0001302	0	0	0	11.0749940352675	0	0	Root1280
OG0001308	2340.65096844435	1955.50090076448	2605.54010733501	1867.19686671191	1533.54581505921	9970.5238304855	Root1280
OG0001310	129.674696486962	146.029541634574	89.4209030919708	115.933980113864	130.206720146537	77.3908706117892	Root1280
OG0001312	13.6181128166004	13.8745407728811	0	12.2531848900832	0	38.6954353058946	Root1280
OG0001317	22.5455423297051	7.63099742508461	0	5.65531610311534	0	25.7969568705964	Root1280
OG0001319	16.946984838436	4.6248469242937	0	6.83350695793104	14.4674133496152	25.7969568705964	Root1280
OG0001320	43.7292733777502	26.9397333340108	57.0443692138434	21.2074353866825	14.4674133496152	64.492392176491	Root1280
OG0001321	28.4467245502319	34.9175942784175	9.25043825089353	6.12659244504162	14.4674133496152	0	Root1280
OG0001322	11.4997397117959	16.880691273672	0	11.0749940352675	14.4674133496152	12.8984784352982	Root1280
OG0001323	20.4271692249006	38.7330929909598	0	88.3643141111772	43.4022400488455	25.7969568705964	Root1280
OG0001324	61.1301953100729	90.8782420623713	90.962642800453	72.1052803147206	43.4022400488455	193.477176529473	Root1280
OG0001325	4.08543384498012	14.6838889846325	0	0.706914512889418	0	0	Root1280
OG0001326	13.1641757227137	10.6371479258755	0	0	0	0	Root1280
OG0001328	15.585173556776	5.54981630915244	181.925285600906	0.235638170963139	14.4674133496152	12.8984784352982	Root1280
OG0001329	0	7.63099742508461	0	10.8393558643044	0	12.8984784352982	Root1280
OG0001331	0	18.7306300433895	0	12.4888230610464	14.4674133496152	0	Root1280
OG0001340	5.90118222052684	0.924969384858741	0	0	0	12.8984784352982	Root1280
OG0001341	0	0	69.3782868817015	0	0	0	Root1280
OG0001342	0	0.115621173107343	0	0.706914512889418	0	0	Root1280
OG0001343	13.9207375458582	5.66543748225979	40.0852324205386	4.71276341926278	0	12.8984784352982	Root1280
OG0001344	35.2557809585321	6.47478569401118	0	0.235638170963139	0	0	Root1280
OG0001345	0	0	0	0	0	0	Root1280
OG0001346	67.9392517183731	40.4674105875699	64.7530677562547	41.2366799185494	43.4022400488455	51.5939137411928	Root1280
OG0001348	119.385455692197	117.702354223275	74.0035060071482	126.537697807206	2835.61301652457	77.3908706117892	Root1280
OG0001351	0.302624729257787	7.0528915595479	0	0	0	12.8984784352982	Root1280
OG0001353	38.4333406157389	55.6137842646318	9.25043825089353	43.8286997991439	231.478613593843	38.6954353058946	Root1280
OG0001354	57.9526356528661	24.974173391186	0	38.880298208918	28.9348266992304	12.8984784352982	Root1280
OG0001357	0.90787418777336	19.3087359089262	18.5008765017871	7.30478329985732	14.4674133496152	0	Root1280
OG0001359	72.327310292611	55.6137842646318	21.5843559187516	21.9143498995719	14.4674133496152	8577.4881594733	Root1280
OG0001363	6.05249458515573	10.2902844065535	32.3765338781273	34.1675347896552	28.9348266992304	12.8984784352982	Root1280
OG0001364	11.0458026179092	21.1586746786437	0	5.18403976118906	0	12.8984784352982	Root1280
OG0001375	0	0	3.08347941696451	13.4313757448989	0	0	Root1280
OG0001376	46.1502712118125	19.0774935627115	0	55.846246518264	14.4674133496152	77.3908706117892	Root1280
OG0001379	26.0257267161696	40.3517894144626	0	17.4372246512723	0	12.8984784352982	Root1280
OG0001383	35.7097180524188	45.0922575118636	0	30.6329622252081	57.8696533984607	51.5939137411928	Root1280
OG0001387	9.68399133624917	8.90283032926538	0	10.132441351415	0	12.8984784352982	Root1280
OG0001388	92.7544795175116	75.0381413466653	151.090491431261	67.8637932373841	43.4022400488455	167.680219658876	Root1280
OG0001389	499.784740369234	389.758974544852	138.756573763403	480.701868764804	434.022400488455	348.258917753051	Root1280
OG0001392	19.9732321310139	20.1180841206776	0	0.235638170963139	43.4022400488455	51.5939137411928	Root1280
OG0001395	3.93412148035123	0	0	0	0	0	Root1280
OG0001400	21.335043412674	56.3075113032758	0	25.6845606349822	14.4674133496152	77.3908706117892	Root1280
OG0001402	40.2490889912856	22.6617499290391	80.1704648410772	40.7654035766231	43.4022400488455	25.7969568705964	Root1280
OG0001403	49.7817679629059	107.874554509151	0	32.7537057638763	57.8696533984607	51.5939137411928	Root1280
OG0001405	30.1111605611498	41.7392434917507	86.3374236750062	49.4840159022592	28.9348266992304	51.5939137411928	Root1280
OG0001406	4.69068330349569	18.0369030047454	58.5861089223257	0	14.4674133496152	0	Root1280
OG0001408	27.2362256332008	36.6519118750276	0	9.66116500948871	14.4674133496152	25.7969568705964	Root1280
OG0001409	1.81574837554672	1.27183290418077	0	0	0	0	Root1280
OG0001414	24.6639154345096	10.5215267527682	0	3.06329622252081	14.4674133496152	0	Root1280
OG0001418	221.823926545958	138.629786555704	218.92703860448	85.7722942305827	115.739306796921	90.2893490470873	Root1280
OG0001419	0	0	66.2948074647369	0	0	0	Root1280
OG0001420	26.0257267161696	28.7896721037283	50.8774103799144	26.8627514897979	0	0	Root1280
OG0001421	6.6577440436713	1.96555994282482	0	11.0749940352675	0	0	Root1280
OG0001423	31.4729718428098	52.8388761100556	95.5878619258998	45.9494433378121	0	25.7969568705964	Root1280
OG0001424	16.7956724738072	52.7232549369482	21.5843559187516	8.95425049659929	14.4674133496152	12.8984784352982	Root1280
OG0001428	0	1.04059055796608	0	0	0	0	Root1280
OG0001430	25.7231019869119	6.82164921333321	0	0	28.9348266992304	12.8984784352982	Root1280
OG0001431	7.41430586681577	43.4735610883608	144.923532597332	30.397324054245	43.4022400488455	51.5939137411928	Root1280
OG0001432	0	17.3431759661014	0	7.54042147082045	0	12.8984784352982	Root1280
OG0001437	0	0	0	0	0	0	Root1280
OG0001441	8.32218005458913	29.020914449943	0	11.0749940352675	0	12.8984784352982	Root1280
OG0001442	28.4467245502319	26.8241121609035	0	16.965948309346	14.4674133496152	38.6954353058946	Root1280
OG0001444	11.6510520764248	8.67158798305069	0	0.235638170963139	57.8696533984607	0	Root1280
OG0001447	0	2.54366580836154	0	8.48297415467301	0	0	Root1280
OG0001448	6.20380694978462	4.74046809740105	0	7.30478329985732	0	0	Root1280
OG0001451	0	0	0	0	0	0	Root1280
OG0001455	95.3267897162028	71.1070214610157	0	77.0536819049465	115.739306796921	25.7969568705964	Root1280
OG0001458	5.29593276201127	0.346863519322028	0	0	0	0	Root1280
OG0001459	95.9320391747183	123.945897571071	140.298313471885	90.4850576498455	101.271893447306	103.187827482386	Root1280
OG0001461	0.151312364628893	4.97171044361573	0	1.64946719674197	0	0	Root1280
OG0001467	3.02624729257787	0.46248469242937	0	0	14.4674133496152	0	Root1280
OG0001469	3.78280911572233	0	0	0.235638170963139	0	0	Root1280
OG0001470	315.940217345129	180.369030047454	154.173970848225	439.465188846255	188.076373544997	219.274133400069	Root1280
OG0001474	71.8733731987243	47.2890598009031	98.6713413428643	35.1100874735077	28.9348266992304	51.5939137411928	Root1280
OG0001475	17.7035466615805	10.6371479258755	0	9.89680318045185	14.4674133496152	0	Root1280
OG0001477	0	4.74046809740105	158.799189973672	0	0	0	Root1280
OG0001480	56.2881996419483	41.9704858379654	27.7513147526806	46.6563578507016	72.3370667480759	64.492392176491	Root1280
OG0001481	0	0	0	0	0	0	Root1280
OG0001484	0	1.15621173107343	0	0.235638170963139	0	12.8984784352982	Root1280
OG0001486	0.151312364628893	4.16236223186433	0	0	0	0	Root1280
OG0001487	0	2.19680228903951	4.62521912544676	0	28.9348266992304	12.8984784352982	Root1280
OG0001489	84.4322994629224	84.5190775414674	166.507888516083	42.4148707733651	2618.60181628035	64.492392176491	Root1280
OG0001490	0	0	0	0	0	0	Root1280
OG0001493	0.151312364628893	0	0	0	0	0	Root1280
OG0001497	14.8286117336315	12.2558443493783	0	24.2707316092033	14.4674133496152	12.8984784352982	Root1280
OG0001499	0	4.97171044361573	0	0	0	0	Root1280
OG0001503	27.2362256332008	6.93727038644055	0	13.6670139158621	14.4674133496152	0	Root1280
OG0001508	6.05249458515573	0.115621173107343	0	0	0	12.8984784352982	Root1280
OG0001514	20.2758568602717	27.9803238919769	0	2.12074353866825	0	0	Root1280
OG0001517	1035.43051115552	751.075140505297	357.683612367883	903.436747472676	795.707734228835	825.502619859084	Root1280
OG0001520	8.17086768996024	7.39975507886992	0	0	0	12.8984784352982	Root1280
OG0001522	0	5.89667982847447	0	0	14.4674133496152	0	Root1280
OG0001523	18.0061713908383	2.19680228903951	0	17.6728628222354	0	0	Root1280
OG0001524	0	1.04059055796608	0	0	0	0	Root1280
OG0001528	0	2.08118111593217	0	9.42552683852557	0	0	Root1280
OG0001529	232.567104434609	263.269411165419	232.80269598082	245.063697801665	202.543786894612	1225.35545135333	Root1280
OG0001531	0	2.42804463525419	0	0	0	0	Root1280
OG0001532	0	0	0	0.235638170963139	0	0	Root1280
OG0001534	118.780206233681	74.1131719618066	32.3765338781273	40.0584890637337	14.4674133496152	38.6954353058946	Root1280
OG0001537	244.823405969549	187.53754278011	0	235.638170963139	1027.18634782268	154.781741223578	Root1280
OG0001540	0.302624729257787	3.35301402011293	0	0	0	0	Root1280
OG0001544	69.7550000939198	33.1832766818073	0	47.8345487055173	14.4674133496152	51.5939137411928	Root1280
OG0001545	86.550672567727	103.827813450394	141.840053180367	92.3701630175506	86.8044800976911	116.086305917684	Root1280
OG0001550	7.86824296070245	0.346863519322028	41.6269721290209	0	14.4674133496152	4295.1933189543	Root1280
OG0001554	48.4199566812458	22.5461287559318	0	52.7829502957432	28.9348266992304	12.8984784352982	Root1280
OG0001558	128.312885205302	115.621173107343	215.843559187516	198.642978121926	130.206720146537	128.984784352982	Root1280
OG0001559	87.7611714847581	137.704817170845	57.0443692138434	124.652592439501	43.4022400488455	77.3908706117892	Root1280
OG0001560	30.2624729257787	34.4551095859881	0	20.9717972157194	0	38.6954353058946	Root1280
OG0001561	136.635065259891	152.619948501692	61.6695883392902	231.632322056766	3298.57024371226	128.984784352982	Root1280
OG0001564	0	6.2435433477965	0	32.0467912509869	0	12.8984784352982	Root1280
OG0001565	0.151312364628893	12.7183290418077	0	0	0	0	Root1280
OG0001568	21.7889805065606	32.3739284700559	74.0035060071482	3.29893439348395	14.4674133496152	25.7969568705964	Root1280
OG0001569	4.84199566812458	22.5461287559318	0	18.1441391641617	0	0	Root1280
OG0001572	88.3664209432737	74.2287931349139	0	129.365355858763	115.739306796921	25.7969568705964	Root1280
OG0001573	310.492972218489	312.40840973604	0	258.96634988849	202.543786894612	232.172611835367	Root1280
OG0001579	0	3.69987753943496	0	9.42552683852557	0	0	Root1280
OG0001580	0	1.6186964235028	0	0	0	0	Root1280
OG0001594	18.0061713908383	58.2730712461007	0	66.2143260406421	0	12.8984784352982	Root1280
OG0001598	149.647928617975	133.311212592766	0	187.803622257622	115.739306796921	90.2893490470873	Root1280
OG0001599	10.8944902532803	3.93111988564965	0	18.615415506088	0	12.8984784352982	Root1280
OG0001601	1000.62866729087	567.699959957052	383.893187412081	1368.11522061199	636.566187383068	709.416313941401	Root1280
OG0001602	0.45393709388668	23.3554769676832	27.7513147526806	13.9026520868252	0	0	Root1280
OG0001608	26.1770390807985	11.4464961376269	12.333917667858	0	14.4674133496152	0	Root1280
OG0001612	10.8944902532803	5.20295278983042	0	4.94840159022592	0	12.8984784352982	Root1280
OG0001614	68.8471259061464	61.7417064393209	134.131354637956	59.3808190827111	43.4022400488455	38.6954353058946	Root1280
OG0001616	5.59855749126905	26.3616274684741	0	29.4547713703924	0	12.8984784352982	Root1280
OG0001617	0	0	0	0	0	0	Root1280
OG0001618	0	2.65928698146888	0	0	0	0	Root1280
OG0001621	19.3679826724983	19.6555994282482	0	19.7936063609037	28.9348266992304	12.8984784352982	Root1280
OG0001624	9.53267897162028	10.0590420603388	0	0.235638170963139	0	12.8984784352982	Root1280
OG0001626	4.69068330349569	20.3493264668923	92.5043825089353	1.88510536770511	28.9348266992304	0	Root1280
OG0001628	0	0.346863519322028	0	8.48297415467301	0	0	Root1280
OG0001629	37.3741540633366	40.3517894144626	292.930544611628	13.6670139158621	43.4022400488455	5675.3305115312	Root1280
OG0001631	0	0	0	0	0	0	Root1280
OG0001633	128.918134663817	148.110722750506	152.632231139743	137.848330013436	130.206720146537	206.375654964771	Root1280
OG0001634	0	0	0	0	0	0	Root1280
OG0001637	64.4590673319085	73.8819296155919	0	96.6116500948871	57.8696533984607	51.5939137411928	Root1280
OG0001638	64.3077549672796	76.1943530777388	203.509641519658	87.6573995982878	0	0	Root1280
OG0001642	44.1832104716368	29.367777969265	0	0	14.4674133496152	2025.06111434182	Root1280
OG0001643	179.002527355981	184.068907586889	58.5861089223257	170.36639760635	101.271893447306	2786.07134202441	Root1280
OG0001645	9.68399133624917	0	0	0	0	0	Root1280
OG0001647	15.7364859214049	22.4305075828245	38.5434927120564	28.2765805155767	0	38.6954353058946	Root1280
OG0001650	44.3345228362657	4.97171044361573	0	20.26488270283	14.4674133496152	25.7969568705964	Root1280
OG0001651	36.4662798755633	53.0701184562702	0	60.0877335956005	14.4674133496152	25.7969568705964	Root1280
OG0001652	7.86824296070245	13.4120560804517	0	28.5122186865398	0	12.8984784352982	Root1280
OG0001655	0	0	67.8365471732192	0	0	0	Root1280
OG0001656	583.914415102899	509.311267537844	211.218340062069	645.177312097075	477.424640537301	451.446745235437	Root1280
OG0001657	45.8476464825547	19.1931147358189	0	12.0175467191201	43.4022400488455	12.8984784352982	Root1280
OG0001658	19.5192950371272	12.7183290418077	0	12.0175467191201	14.4674133496152	0	Root1280
OG0001662	40.8543384498012	13.6432984266664	0	9.42552683852557	43.4022400488455	12.8984784352982	Root1280
OG0001663	14.223362275116	40.2361682413552	50.8774103799144	19.5579681899406	14.4674133496152	51.5939137411928	Root1280
OG0001669	0	0	0	0	0	0	Root1280
OG0001670	13.9207375458582	59.8917676696035	0	58.4382663988585	86.8044800976911	12.8984784352982	Root1280
OG0001674	57.1960738297217	37.461260086779	41.6269721290209	60.5590099375268	86.8044800976911	12.8984784352982	Root1280
OG0001678	104.405531593936	92.8438020051961	0	84.594103375767	72.3370667480759	154.781741223578	Root1280
OG0001679	16.1904230152916	8.67158798305069	0	0	0	0	Root1280
OG0001680	0	5.31857396293776	43.1687118375031	9.89680318045185	0	0	Root1280
OG0001681	14.9799240982604	16.7650701005647	0	12.2531848900832	14.4674133496152	0	Root1280
OG0001683	39.64383953277	27.4022180264402	0	7.30478329985732	0	0	Root1280
OG0001684	42.3674620960901	64.5166145938972	97.129601634382	102.266966198002	14.4674133496152	38.6954353058946	Root1280
OG0001689	0	3.23739284700559	49.3356706714321	0.235638170963139	0	0	Root1280
OG0001690	34.8018438646455	60.8167370544622	70.9200265901837	58.6739045698217	43.4022400488455	103.187827482386	Root1280
OG0001691	0	4.39360457807902	33.9182735866096	0.235638170963139	0	0	Root1280
OG0001693	0	4.16236223186433	0	0	0	0	Root1280
OG0001695	1.05918655240225	16.7650701005647	180.383545892424	11.0749940352675	14.4674133496152	12.8984784352982	Root1280
OG0001700	13.9207375458582	18.8462512164968	53.9608897968789	2.35638170963139	14.4674133496152	12.8984784352982	Root1280
OG0001702	7.56561823144466	18.0369030047454	171.13310764153	27.3340278317241	14.4674133496152	0	Root1280
OG0001705	75.9588070437044	27.6334603726549	112.546998719205	16.7303101383829	28.9348266992304	77.3908706117892	Root1280
OG0001706	14.3746746397449	0	0	20.5005208737931	0	12.8984784352982	Root1280
OG0001708	62.340694227104	31.4489590851972	37.0017530035741	81.0595308113199	28.9348266992304	51.5939137411928	Root1280
OG0001710	17.8548590262094	12.9495713880224	0	0	43.4022400488455	0	Root1280
OG0001714	124.530076089579	97.9311336219192	299.097503445557	108.629196814007	28.9348266992304	103.187827482386	Root1280
OG0001715	162.963416705318	112.036916741015	240.511394523232	155.049916493746	188.076373544997	90.2893490470873	Root1280
OG0001716	3.78280911572233	0.809348211751398	66.2948074647369	10.6037176933413	0	12.8984784352982	Root1280
OG0001720	7.26299350218688	19.1931147358189	0	33.931896618692	14.4674133496152	12.8984784352982	Root1280
OG0001721	6.96036877292909	5.08733161672307	0	14.3739284287515	0	0	Root1280
OG0001723	119.234143327568	165.916383409037	596.653267182632	175.314799196576	188.076373544997	128.984784352982	Root1280
OG0001725	25.571789622283	15.1463736770619	0	16.7303101383829	28.9348266992304	77.3908706117892	Root1280
OG0001726	85.1888612860669	107.990175682258	134.131354637956	102.738242539929	1302.06720146537	77.3908706117892	Root1280
OG0001727	37.5254664279655	54.8044360528804	137.214834054921	31.1042385671344	0	2953.75156168329	Root1280
OG0001729	18.0061713908383	16.6494489274573	124.880916387063	9.42552683852557	3341.97248376111	12.8984784352982	Root1280
OG0001731	17.2496095676938	23.9335828332199	43.1687118375031	28.5122186865398	0	2889.25916950679	Root1280
OG0001736	21.1837310480451	8.67158798305069	0	0	0	0	Root1280
OG0001737	0	0	0	0	0	0	Root1280
OG0001741	120.29332987997	135.73925722802	0	125.830783294316	57.8696533984607	116.086305917684	Root1280
OG0001742	0	2.77490815457622	0	7.06914512889418	0	0	Root1280
OG0001743	123.622201901806	102.787222892428	322.223599072791	70.4558131179786	115.739306796921	64.492392176491	Root1280
OG0001744	0.302624729257787	4.16236223186433	0	0	0	0	Root1280
OG0001745	4.08543384498012	2.65928698146888	0	0	0	0	Root1280
OG0001753	0	6.2435433477965	41.6269721290209	9.89680318045185	0	0	Root1280
OG0001757	8.77611714847581	24.8585522180787	78.628725132595	13.6670139158621	43.4022400488455	12.8984784352982	Root1280
OG0001761	27.3875379978297	17.8056606585308	9.25043825089353	12.0175467191201	14.4674133496152	12.8984784352982	Root1280
OG0001763	19.6706074017561	6.82164921333321	66.2948074647369	0	0	25.7969568705964	Root1280
OG0001764	2.87493492794897	3.00615050079091	75.5452457156305	0.235638170963139	14.4674133496152	0	Root1280
OG0001765	54.7750759956594	43.4735610883608	231.260956272338	51.1334830990012	1171.86048131883	51.5939137411928	Root1280
OG0001766	16.6443601091783	9.24969384858741	0	0.235638170963139	0	0	Root1280
OG0001770	0	6.35916452090384	0	0	0	0	Root1280
OG0001773	0.151312364628893	25.6679004298301	0	7.06914512889418	0	0	Root1280
OG0001775	65.3669415196819	65.7884474980779	181.925285600906	45.2425288249227	72.3370667480759	25.7969568705964	Root1280
OG0001782	0	0	0	0	0	0	Root1280
OG0001786	885.026020714397	1345.02110675772	553.484555345129	1154.15576137746	781.24032087922	2644.18807923613	Root1280
OG0001787	14.5259870043738	20.4649476399996	0	9.66116500948871	14.4674133496152	51.5939137411928	Root1280
OG0001788	4.5393709388668	15.4932371963839	0	20.0292445318668	0	12.8984784352982	Root1280
OG0001789	104.708156323194	88.7970609464391	124.880916387063	84.3584652048038	0	167.680219658876	Root1280
OG0001790	0.302624729257787	0	0	0	0	0	Root1280
OG0001791	3.02624729257787	14.5682678115252	0	0.235638170963139	0	12.8984784352982	Root1280
OG0001793	12.5589262641981	20.6961899862143	0	26.1558369769084	0	0	Root1280
OG0001795	0	0	0	0	0	0	Root1280
OG0001798	22.696854694334	18.2681453509601	144.923532597332	19.7936063609037	28.9348266992304	0	Root1280
OG0001799	145.865119502253	30.8708532196605	0	270.512620265684	28.9348266992304	64.492392176491	Root1280
OG0001800	3.93412148035123	26.4772486415815	0	0.471276341926278	0	12.8984784352982	Root1280
OG0001803	77.1693059607356	42.8954552228241	0	45.4781669958859	57.8696533984607	51.5939137411928	Root1280
OG0001804	7.11168113755798	5.31857396293776	0	16.0233956254935	28.9348266992304	4656.35071514265	Root1280
OG0001805	26.0257267161696	19.4243570820336	47.7939309629499	17.9085009931986	57.8696533984607	12.8984784352982	Root1280
OG0001806	7.86824296070245	21.0430535055363	0	20.0292445318668	14.4674133496152	25.7969568705964	Root1280
OG0001808	33.4400325829854	36.0738060094909	30.8347941696451	35.1100874735077	57.8696533984607	12.8984784352982	Root1280
OG0001809	7.86824296070245	3.35301402011293	0	20.7361590447562	0	2747.37590671851	Root1280
OG0001811	136.029815801375	66.1353110174	90.962642800453	57.0244373730797	130.206720146537	1676.80219658876	Root1280
OG0001812	26.1770390807985	35.2644577977395	0	19.5579681899406	14.4674133496152	38.6954353058946	Root1280
OG0001813	5.44724512664016	9.36531502169475	0	8.95425049659929	0	0	Root1280
OG0001814	24.2099783406229	32.8364131624853	0	9.66116500948871	0	38.6954353058946	Root1280
OG0001815	50.2357050567926	25.8991427760447	103.296560468311	13.1957375739358	14.4674133496152	25.7969568705964	Root1280
OG0001816	15.7364859214049	13.4120560804517	0	0	0	0	Root1280
OG0001817	197.311323476077	232.051694426437	58.5861089223257	185.682878718954	173.608960195382	193.477176529473	Root1280
OG0001818	52.0514534323393	41.0455164531066	112.546998719205	49.2483777312961	72.3370667480759	38.6954353058946	Root1280
OG0001819	183.390585930219	115.968036626665	0	267.449324043163	2560.73216288189	103.187827482386	Root1280
OG0001820	18.0061713908383	6.70602804022587	0	11.5462703771938	0	25.7969568705964	Root1280
OG0001821	26.3283514454274	16.7650701005647	0	10.3680795223781	14.4674133496152	12.8984784352982	Root1280
OG0001822	0.151312364628893	4.39360457807902	50.8774103799144	6.12659244504162	0	0	Root1280
OG0001828	56.2881996419483	13.9901619459885	40.0852324205386	23.7994552672771	14.4674133496152	25.7969568705964	Root1280
OG0001836	0	0	0	0	0	0	Root1280
OG0001840	51.4462039738237	62.2041911317503	0	87.6573995982878	72.3370667480759	38.6954353058946	Root1280
OG0001841	0	0.46248469242937	0	0	0	0	Root1280
OG0001842	35.7097180524188	53.648224321807	0	22.6212644124614	0	51.5939137411928	Root1280
OG0001847	6.6577440436713	7.97786094440664	0	20.5005208737931	0	0	Root1280
OG0001851	24.058665975994	16.4182065812426	50.8774103799144	16.0233956254935	14.4674133496152	0	Root1280
OG0001852	0.151312364628893	11.2152537914122	0	6.12659244504162	0	0	Root1280
OG0001854	0	2.42804463525419	0	9.89680318045185	0	0	Root1280
OG0001858	27.6901627270875	71.222642634123	178.841806183942	58.9095427407848	14.4674133496152	38.6954353058946	Root1280
OG0001859	25.4204772576541	33.761382547344	64.7530677562547	14.1382902577884	43.4022400488455	12.8984784352982	Root1280
OG0001860	0	3.23739284700559	0	0	0	12.8984784352982	Root1280
OG0001861	7.86824296070245	20.927432332429	0	16.0233956254935	43.4022400488455	25.7969568705964	Root1280
OG0001862	0	18.2681453509601	0	3.77021073541023	14.4674133496152	0	Root1280
OG0001865	0	0	0	0	0	0	Root1280
OG0001867	45.5450217532969	49.1389985706206	35.4600132950919	20.0292445318668	57.8696533984607	12.8984784352982	Root1280
OG0001869	0	3.93111988564965	0	5.65531610311534	0	0	Root1280
OG0001873	0	0	0	5.65531610311534	0	0	Root1280
OG0001874	5.44724512664016	27.2865968533328	0	0	14.4674133496152	12.8984784352982	Root1280
OG0001881	2.2696854694334	1.73431759661014	0	0	0	993.182839517961	Root1280
OG0001894	0	3.93111988564965	0	0	0	0	Root1280
OG0001896	17.8548590262094	16.7650701005647	127.964395804027	52.7829502957432	28.9348266992304	0	Root1280
OG0001898	0	0	0	0	0	0	Root1280
OG0001899	536.553644974056	380.393659523157	519.56628175852	424.619984075577	477.424640537301	477.243702106033	Root1280
OG0001903	1.81574837554672	4.04674105875699	0	0	0	0	Root1280
OG0001905	15.8877982860338	3.58425636632762	0	10.132441351415	14.4674133496152	0	Root1280
OG0001910	68.3931888122598	49.4858620899426	0	65.0361351858264	57.8696533984607	64.492392176491	Root1280
OG0001915	0	0	0	5.18403976118906	0	0	Root1280
OG0001918	5.59855749126905	0	0	0	0	0	Root1280
OG0001921	0.302624729257787	12.833950214915	0	7.30478329985732	0	0	Root1280
OG0001925	0	5.89667982847447	0	0	0	0	Root1280
OG0001926	11.9536768056826	8.78720915615803	0	24.7420079511296	0	0	Root1280
OG0001927	0	6.35916452090384	49.3356706714321	17.9085009931986	0	0	Root1280
OG0001933	17.4009219323227	18.6150088702822	43.1687118375031	3.53457256444709	43.4022400488455	12.8984784352982	Root1280
OG0001935	12.2563015349404	19.8868417744629	41.6269721290209	6.36223061600476	0	0	Root1280
OG0001936	7.86824296070245	0.115621173107343	12.333917667858	5.18403976118906	0	12.8984784352982	Root1280
OG0001938	34.6505315000166	27.1709756802255	0	21.6787117286088	14.4674133496152	0	Root1280
OG0001939	2.72362256332008	8.44034563683601	0	0	0	0	Root1280
OG0001943	0	5.54981630915244	0	4.00584890637337	0	0	Root1280
OG0001947	11.6510520764248	14.9151313308472	0	0	0	0	Root1280
OG0001948	42.518774460719	39.8893047220332	0	28.2765805155767	28.9348266992304	25.7969568705964	Root1280
OG0001952	0	0	0	0	0	0	Root1280
OG0001953	7.86824296070245	6.12792217468916	0	6.83350695793104	0	0	Root1280
OG0001954	25.7231019869119	55.9606477839538	0	72.5765566566469	72.3370667480759	12.8984784352982	Root1280
OG0001959	0	0.115621173107343	0	11.5462703771938	0	0	Root1280
OG0001965	524.902592897631	349.869669822819	726.159402695142	462.557729600642	679.968427431913	1560.71589067108	Root1280
OG0001969	5.14462039738237	4.16236223186433	168.049628224566	7.30478329985732	0	12.8984784352982	Root1280
OG0001970	0.151312364628893	10.0590420603388	0	4.94840159022592	0	0	Root1280
OG0001974	10.4405531593936	3.69987753943496	0	12.4888230610464	0	12.8984784352982	Root1280
OG0001976	34.3479067707588	39.3111988564965	4.62521912544676	82.944636179025	43.4022400488455	51.5939137411928	Root1280
OG0001979	1.21049891703115	0.231242346214685	0	0	0	0	Root1280
OG0001988	39.4925271681411	34.6863519322028	0	23.0925407543876	0	25.7969568705964	Root1280
OG0001989	90.1821693188204	95.3874678135576	0	127.951526832985	72.3370667480759	141.88326278828	Root1280
OG0001992	26.0257267161696	43.7048034345755	0	53.4898648086326	28.9348266992304	12.8984784352982	Root1280
OG0001994	6.8090564083002	22.7773711021465	0	0.706914512889418	0	12.8984784352982	Root1280
OG0002001	248.000965626756	232.514179118866	0	229.982854860024	202.543786894612	167.680219658876	Root1280
OG0002004	5.44724512664016	5.20295278983042	0	11.5462703771938	0	12.8984784352982	Root1280
OG0002005	0	9.82779971412412	0	19.3223300189774	14.4674133496152	12.8984784352982	Root1280
OG0002007	528.836714377982	606.08618942869	58.5861089223257	652.953371738859	419.55498713884	399.852831494244	Root1280
OG0002011	0	0	0	0.235638170963139	0	0	Root1280
OG0002012	35.8610304170477	76.3099742508461	0	41.7079562604756	72.3370667480759	12.8984784352982	Root1280
OG0002013	0	0.578105865536713	0	0.235638170963139	0	0	Root1280
OG0002015	28.7493492794897	18.8462512164968	27.7513147526806	19.3223300189774	43.4022400488455	25.7969568705964	Root1280
OG0002017	823.593200675066	1052.26829644992	245.136613648678	898.017069540523	737.838080830374	580.431529588419	Root1280
OG0002019	63.2485684148774	79.7786094440664	63.2113280477724	52.7829502957432	43.4022400488455	64.492392176491	Root1280
OG0002021	29.6572234672631	69.7195673837276	0	47.363272363591	14.4674133496152	64.492392176491	Root1280
OG0002025	0	0	140.298313471885	0	0	0	Root1280
OG0002028	0	15.1463736770619	83.2539442580417	7.06914512889418	14.4674133496152	0	Root1280
OG0002035	19.5192950371272	11.5621173107343	0	24.9776461220928	0	25.7969568705964	Root1280
OG0002037	338.637072039463	506.42073821016	562.734993596023	482.115697790583	361.685333740379	1431.7311063181	Root1280
OG0002038	0	0	53.9608897968789	0	0	0	Root1280
OG0002042	18.0061713908383	14.9151313308472	0	21.6787117286088	14.4674133496152	12.8984784352982	Root1280
OG0002050	0	0	0	0	0	0	Root1280
OG0002053	6.50643167904241	2.89052932768356	92.5043825089353	15.316481112604	43.4022400488455	0	Root1280
OG0002055	12.4076138995692	6.35916452090384	0	28.0409423446136	0	0	Root1280
OG0002059	0	3.69987753943496	37.0017530035741	0.235638170963139	0	0	Root1280
OG0002061	0.90787418777336	2.77490815457622	0	0	0	0	Root1280
OG0002065	0	0	0	0	0	0	Root1280
OG0002070	51.9001410677104	50.0639679554793	218.92703860448	23.5638170963139	14.4674133496152	12.8984784352982	Root1280
OG0002072	343.025130613701	241.763872967453	222.010518021445	194.872767386516	159.141546845767	283.76652557656	Root1280
OG0002073	69.6036877292909	69.9508097299423	151.090491431261	61.5015626213793	28.9348266992304	1986.36567903592	Root1280
OG0002074	7.26299350218688	0	0	6.12659244504162	28.9348266992304	0	Root1280
OG0002075	28.295412185603	38.154987125423	0	10.3680795223781	0	0	Root1280
OG0002080	0	1.6186964235028	0	0	0	0	Root1280
OG0002083	4.69068330349569	15.6088583694912	0	10.132441351415	28.9348266992304	0	Root1280
OG0002086	38.5846529803678	39.3111988564965	83.2539442580417	38.880298208918	28.9348266992304	12.8984784352982	Root1280
OG0002092	32.9860954890987	32.2583072969486	0	26.6271133188347	14.4674133496152	12.8984784352982	Root1280
OG0002095	31.9269089366965	23.7023404870052	52.4191500883967	7.30478329985732	0	12.8984784352982	Root1280
OG0002097	492.370434502419	231.242346214685	723.075923278177	651.303904542117	347.217920390764	2695.78199297732	Root1280
OG0002099	0	0	0	0	0	0	Root1280
OG0002102	0	0	0	0	0	0	Root1280
OG0002109	0	0	0	0	0	0	Root1280
OG0002114	25.7231019869119	29.020914449943	37.0017530035741	34.4031729606183	28.9348266992304	25.7969568705964	Root1280
OG0002115	0.90787418777336	0.231242346214685	0	0	0	0	Root1280
OG0002123	15.8877982860338	17.8056606585308	148.007012014296	4.24148707733651	43.4022400488455	25.7969568705964	Root1280
OG0002124	19.821919766385	19.7712206013556	0	10.132441351415	0	12.8984784352982	Root1280
OG0002132	5.44724512664016	4.97171044361573	0	5.65531610311534	0	0	Root1280
OG0002135	12.4076138995692	32.720791989378	0	28.2765805155767	14.4674133496152	12.8984784352982	Root1280
OG0002140	6.20380694978462	14.9151313308472	0	17.2015864803092	14.4674133496152	12.8984784352982	Root1280
OG0002142	0	2.31242346214685	0	0	0	0	Root1280
OG0002148	0.151312364628893	2.89052932768356	0	0	0	0	Root1280
OG0002156	1.21049891703115	3.12177167389825	13.8756573763403	0	0	0	Root1280
OG0002158	18.460108484725	15.2619948501692	0	3.77021073541023	0	12.8984784352982	Root1280
OG0002162	16.4930477445494	12.140223176271	0	15.5521192835672	28.9348266992304	4153.31005616602	Root1280
OG0002171	2.11837310480451	4.85608927050839	0	14.1382902577884	14.4674133496152	0	Root1280
OG0002172	625.071378281958	797.901715613771	1382.94051850858	765.824055630202	3211.76576361457	7158.6555315905	Root1280
OG0002174	19.0653579432406	21.8524017172877	0	25.9201988059453	0	25.7969568705964	Root1280
OG0002175	0	2.31242346214685	0	0	14.4674133496152	0	Root1280
OG0002176	6.8090564083002	0	0	0	0	0	Root1280
OG0002185	34.8018438646455	84.5190775414674	0	58.9095427407848	57.8696533984607	38.6954353058946	Root1280
OG0002186	0	0	0	6.36223061600476	0	0	Root1280
OG0002188	47.6633948581014	35.9581848363835	0	29.4547713703924	72.3370667480759	12.8984784352982	Root1280
OG0002191	8.01955532533134	0	0	0	0	0	Root1280
OG0002195	7.26299350218688	2.31242346214685	0	16.2590337964566	0	0	Root1280
OG0002196	18.9140455786117	33.8770037204514	0	46.8919960216647	0	0	Root1280
OG0002202	0	0	0	0	0	0	Root1280
OG0002208	0	2.65928698146888	0	0	0	0	Root1280
OG0002209	48.7225814105036	16.6494489274573	23.1260956272338	5.65531610311534	0	12.8984784352982	Root1280
OG0002211	0	0	0	0	0	0	Root1280
OG0002215	14.8286117336315	9.71217854101678	0	0	0	0	Root1280
OG0002219	45.0910846594102	36.9987753943496	163.424409099119	54.6680556634483	57.8696533984607	25.7969568705964	Root1280
OG0002220	0	3.69987753943496	0	3.53457256444709	0	0	Root1280
OG0002222	11.8023644410537	12.7183290418077	0	4.71276341926278	0	12.8984784352982	Root1280
OG0002223	19.2166703078694	33.0676555087	0	7.30478329985732	0	38.6954353058946	Root1280
OG0002230	17.7035466615805	71.1070214610157	20.0426162102693	33.2249821058026	1750.55701530344	3005.34547542448	Root1280
OG0002239	87.1559220262425	105.793373393218	208.134860645104	109.336111326897	101.271893447306	64.492392176491	Root1280
OG0002243	0	2.08118111593217	0	0	0	0	Root1280
OG0002258	179.305152085239	140.826588844743	92.5043825089353	252.604119272485	101.271893447306	1173.76153761214	Root1280
OG0002259	14.6772993690026	32.8364131624853	0	26.3914751478716	0	12.8984784352982	Root1280
OG0002260	0	15.8401007157059	0	0	0	12.8984784352982	Root1280
OG0002261	52.3540781615971	41.6236223186433	0	35.3457256444709	101.271893447306	38.6954353058946	Root1280
OG0002263	46.3015835764413	56.8856171688125	0	89.778143136956	72.3370667480759	38.6954353058946	Root1280
OG0002279	0.302624729257787	2.65928698146888	0	0	0	0	Root1280
OG0002283	166.897538185669	171.350578545082	251.303572482608	234.22434193736	173.608960195382	103.187827482386	Root1280
OG0002286	1.81574837554672	36.4206695288129	32.3765338781273	9.66116500948871	14.4674133496152	38.6954353058946	Root1280
OG0002293	3.63149675109344	0	0	0	0	0	Root1280
OG0002294	41.6109002729456	89.8376515044052	29.2930544611628	38.4090218669917	2358.18837598727	64.492392176491	Root1280
OG0002298	0	0	0	0	0	0	Root1280
OG0002302	3.02624729257787	9.13407267548006	0	7.54042147082045	0	0	Root1280
OG0002303	0	0	0	5.89095427407848	0	0	Root1280
OG0002312	82.4652387227468	73.9975507886992	0	39.3515745508442	1548.01322840882	77.3908706117892	Root1280
OG0002314	0	0	0	0	0	0	Root1280
OG0002325	28.1440998209742	44.0516669538975	67.8365471732192	28.9834950284661	14.4674133496152	0	Root1280
OG0002327	142.23362275116	100.93728412271	262.095750441983	123.238763413722	101.271893447306	128.984784352982	Root1280
OG0002331	14.3746746397449	16.3025854081353	74.0035060071482	12.2531848900832	28.9348266992304	0	Root1280
OG0002333	0	6.82164921333321	0	0	0	0	Root1280
OG0002336	1921.51571842232	1336.00265525534	786.28725132595	3158.02276724799	3182.83093691534	6836.19357070804	Root1280
OG0002340	0	0	0	0.235638170963139	0	0	Root1280
OG0002341	7.71693059607356	15.2619948501692	0	10.3680795223781	14.4674133496152	25.7969568705964	Root1280
OG0002348	0	1.38745407728811	0	0	0	0	Root1280
OG0002352	106.977841792628	127.298911591184	169.591367933048	137.37705367151	130.206720146537	116.086305917684	Root1280
OG0002357	4.23674620960901	3.46863519322028	0	8.48297415467301	0	0	Root1280
OG0002360	47.9660195873592	32.0270649507339	0	43.3574234572176	28.9348266992304	25.7969568705964	Root1280
OG0002363	25.571789622283	12.2558443493783	67.8365471732192	7.54042147082045	14.4674133496152	12.8984784352982	Root1280
OG0002365	43.8805857423791	20.8118111593217	0	55.3749701763377	14.4674133496152	25.7969568705964	Root1280
OG0002367	12.8615509934559	16.0713430619206	157.25745026519	8.71861232563615	14.4674133496152	0	Root1280
OG0002372	2.2696854694334	6.2435433477965	0	11.5462703771938	14.4674133496152	0	Root1280
OG0002374	98.9582864672962	110.07135679819	117.172217844651	227.862111321356	1432.2739216119	77.3908706117892	Root1280
OG0002376	0.302624729257787	5.4341951360451	0	0.235638170963139	0	0	Root1280
OG0002377	43.1240239192346	19.7712206013556	0	35.8170019863972	0	38.6954353058946	Root1280
OG0002378	32.0782213013254	27.0553545071182	222.010518021445	2.59201988059453	14.4674133496152	25.7969568705964	Root1280
OG0002379	1.51312364628893	0	15.4173970848225	10.6037176933413	0	12.8984784352982	Root1280
OG0002382	44.3345228362657	44.0516669538975	0	65.978687869679	14.4674133496152	38.6954353058946	Root1280
OG0002389	13.7694251812293	3.35301402011293	0	8.71861232563615	0	25.7969568705964	Root1280
OG0002394	6.35511931441352	0	37.0017530035741	0	0	0	Root1280
OG0002396	0	1.38745407728811	0	1.41382902577884	0	0	Root1280
OG0002400	22.5455423297051	3.58425636632762	0	1.88510536770511	0	0	Root1280
OG0002406	0	2.42804463525419	0	0	0	0	Root1280
OG0002407	1.81574837554672	8.20910329062132	0	0	14.4674133496152	0	Root1280
OG0002408	5.59855749126905	11.9089808300563	0	17.2015864803092	0	12.8984784352982	Root1280
OG0002409	16.1904230152916	30.4083685272311	109.46351930224	13.6670139158621	14.4674133496152	12.8984784352982	Root1280
OG0002410	2.42099783406229	10.5215267527682	0	5.4196779321522	14.4674133496152	0	Root1280
OG0002411	121.503828797001	64.8634781132192	69.3782868817015	91.427610333698	72.3370667480759	116.086305917684	Root1280
OG0002414	0	0	0	0	0	0	Root1280
OG0002423	0	1.6186964235028	0	0	0	12.8984784352982	Root1280
OG0002424	0	1.38745407728811	0	0	0	0	Root1280
OG0002425	34.6505315000166	16.7650701005647	0	34.4031729606183	28.9348266992304	12.8984784352982	Root1280
OG0002428	0	5.89667982847447	0	13.1957375739358	0	0	Root1280
OG0002442	25.7231019869119	5.08733161672307	0	5.4196779321522	43.4022400488455	12.8984784352982	Root1280
OG0002454	683.175326299453	708.989033494225	319.140119655827	557.519912498787	665.501014082298	554.634572717822	Root1280
OG0002465	11.4997397117959	29.367777969265	0	26.1558369769084	14.4674133496152	0	Root1280
OG0002467	0	0	0	0	0	0	Root1280
OG0002478	0	4.04674105875699	52.4191500883967	7.77605964178359	0	0	Root1280
OG0002488	29.0519740087475	29.8302626616944	0	12.4888230610464	43.4022400488455	25.7969568705964	Root1280
OG0002489	46.755520670328	3.8154987125423	0	16.4946719674197	0	0	Root1280
OG0002492	0	0	0	0	0	0	Root1280
OG0002502	3.63149675109344	10.5215267527682	0	0.235638170963139	0	12.8984784352982	Root1280
OG0002505	12.710238628827	20.0024629475703	46.2521912544676	21.2074353866825	14.4674133496152	0	Root1280
OG0002511	38.7359653449967	33.5301402011293	20.0426162102693	112.635045720381	28.9348266992304	12.8984784352982	Root1280
OG0002531	15.4338611921471	11.6777384838416	0	5.65531610311534	14.4674133496152	1818.68545937704	Root1280
OG0002535	228.935607683516	235.982814312086	312.973160821898	263.44347513679	361.685333740379	232.172611835367	Root1280
OG0002545	48.1173319519881	52.1451490714115	92.5043825089353	34.4031729606183	0	51.5939137411928	Root1280
OG0002550	0	5.89667982847447	70.9200265901837	0	0	0	Root1280
OG0002554	4.99330803275348	18.6150088702822	0	10.3680795223781	14.4674133496152	12.8984784352982	Root1280
OG0002558	0	2.08118111593217	0	0	0	0	Root1280
OG0002559	78.0771801485089	113.771234337625	72.461766298666	68.8063459212366	86.8044800976911	25.7969568705964	Root1280
OG0002563	39.7951518973989	47.6359233202251	0	45.0068906539596	43.4022400488455	64.492392176491	Root1280
OG0002565	0	2.54366580836154	27.7513147526806	0	0	0	Root1280
OG0002566	0	1.27183290418077	0	0	0	0	Root1280
OG0002569	75.8074946790755	90.8782420623713	107.921779593758	93.3127157014031	43.4022400488455	51.5939137411928	Root1280
OG0002577	3.02624729257787	0	0	7.77605964178359	0	0	Root1280
OG0002580	1.21049891703115	0	0	5.65531610311534	0	0	Root1280
OG0002581	38.8872777096256	30.4083685272311	0	65.2717733567896	28.9348266992304	25.7969568705964	Root1280
OG0002585	0	0	41.6269721290209	0	0	0	Root1280
OG0002593	0	5.08733161672307	0	0	0	0	Root1280
OG0002603	0	10.7527690989829	0	4.71276341926278	14.4674133496152	0	Root1280
OG0002620	7.71693059607356	2.54366580836154	0	0	0	12.8984784352982	Root1280
OG0002621	32.2295336659543	32.8364131624853	0	22.1499880705351	1258.66496141652	0	Root1280
OG0002623	34.3479067707588	56.4231324763832	4.62521912544676	30.6329622252081	28.9348266992304	64.492392176491	Root1280
OG0002624	33.1374078537276	35.0332154515248	0	35.581363815434	14.4674133496152	12.8984784352982	Root1280
OG0002626	2528.88355004269	2411.27956515363	1587.99189973672	3123.61959428737	9577.42763744525	2050.85807121241	Root1280
OG0002628	21.335043412674	37.9237447792084	27.7513147526806	42.8861471152913	28.9348266992304	25.7969568705964	Root1280
OG0002629	37.2228416987077	56.6543748225979	57.0443692138434	37.9377455250654	14.4674133496152	38.6954353058946	Root1280
OG0002630	0	4.97171044361573	0	0	0	0	Root1280
OG0002640	7.56561823144466	2.19680228903951	0	18.8510536770511	28.9348266992304	12.8984784352982	Root1280
OG0002651	4.69068330349569	19.4243570820336	63.2113280477724	4.94840159022592	14.4674133496152	0	Root1280
OG0002658	0	0	0	0	0	0	Root1280
OG0002664	0	0	0	0	0	0	Root1280
OG0002673	13.9207375458582	6.47478569401118	49.3356706714321	0	0	0	Root1280
OG0002677	0	4.39360457807902	0	0	0	0	Root1280
OG0002680	20.2758568602717	22.0836440635024	83.2539442580417	34.4031729606183	14.4674133496152	12.8984784352982	Root1280
OG0002683	0	0	0	0	0	0	Root1280
OG0002693	137.845564176922	133.889318458303	0	155.285554664709	43.4022400488455	90.2893490470873	Root1280
OG0002700	0	0	0	0	0	0	Root1280
OG0002711	8.9274295131047	1.27183290418077	0	9.89680318045185	14.4674133496152	0	Root1280
OG0002714	0	0	0	0	0	0	Root1280
OG0002718	0	1.27183290418077	0	0	0	0	Root1280
OG0002730	23.1507917882207	56.5387536494905	30.8347941696451	18.1441391641617	0	25.7969568705964	Root1280
OG0002731	13.0128633580848	4.97171044361573	0	12.7244612320095	0	25.7969568705964	Root1280
OG0002737	50.6896421506792	71.569506153445	97.129601634382	55.1393320053746	86.8044800976911	25.7969568705964	Root1280
OG0002738	7.41430586681577	4.50922575118636	0	0	0	0	Root1280
OG0002743	6.8090564083002	9.24969384858741	0	15.316481112604	0	0	Root1280
OG0002747	0.151312364628893	23.1242346214685	0	0	14.4674133496152	0	Root1280
OG0002750	16.3417353799205	17.227554792994	0	20.7361590447562	0	25.7969568705964	Root1280
OG0002754	24.6639154345096	12.140223176271	0	5.18403976118906	0	12.8984784352982	Root1280
OG0002759	0	1.38745407728811	0	0.471276341926278	0	0	Root1280
OG0002767	0	3.8154987125423	0	10.3680795223781	0	12.8984784352982	Root1280
OG0002781	9.23005424236249	13.1808137342371	64.7530677562547	5.4196779321522	14.4674133496152	0	Root1280
OG0002800	107.885715980401	66.9446592291514	74.0035060071482	108.629196814007	72.3370667480759	77.3908706117892	Root1280
OG0002812	3.02624729257787	10.7527690989829	0	2.12074353866825	0	12.8984784352982	Root1280
OG0002817	0	3.12177167389825	0	0	0	0	Root1280
OG0002818	0	5.54981630915244	0	3.53457256444709	0	0	Root1280
OG0002827	0	0	0	0	0	0	Root1280
OG0002836	78.9850543362823	97.5842701025971	0	144.446198800404	43.4022400488455	116.086305917684	Root1280
OG0002837	4.38805857423791	3.58425636632762	0	0	0	0	Root1280
OG0002838	30.1111605611498	45.6703633774003	0	20.0292445318668	72.3370667480759	25.7969568705964	Root1280
OG0002843	171.890846218423	260.147639491521	129.506135512509	155.049916493746	144.674133496152	180.578698094175	Root1280
OG0002846	6.8090564083002	8.09348211751398	0	5.65531610311534	0	25.7969568705964	Root1280
OG0002849	0	10.6371479258755	0	0	14.4674133496152	0	Root1280
OG0002851	0	2.19680228903951	0	0	0	0	Root1280
OG0002857	23.4534165174785	40.9298952799993	32.3765338781273	16.7303101383829	0	12.8984784352982	Root1280
OG0002873	18.460108484725	5.78105865536713	0	21.9143498995719	0	0	Root1280
OG0002881	24.6639154345096	27.8647027188696	30.8347941696451	5.18403976118906	0	0	Root1280
OG0002888	3.32887202183565	15.2619948501692	0	13.6670139158621	0	0	Root1280
OG0002905	0	0	0	0	0	0	Root1280
OG0002907	103.043720312276	76.1943530777388	20.0426162102693	195.108405557479	57.8696533984607	77.3908706117892	Root1280
OG0002909	0	14.1057831190958	0	0	0	12.8984784352982	Root1280
OG0002911	28.7493492794897	53.7638454949143	33.9182735866096	64.5648588439001	28.9348266992304	0	Root1280
OG0002927	0	0	0	0	0	0	Root1280
OG0002946	5.74986985589794	13.8745407728811	52.4191500883967	17.2015864803092	0	0	Root1280
OG0002951	5.90118222052684	4.6248469242937	0	0	14.4674133496152	0	Root1280
OG0002958	0	2.19680228903951	0	0	0	0	Root1280
OG0002962	67.4853146244864	39.0799565102818	3.08347941696451	37.4664691831391	28.9348266992304	0	Root1280
OG0002972	37.2228416987077	15.4932371963839	58.5861089223257	22.3856262414982	14.4674133496152	12.8984784352982	Root1280
OG0002973	27.6901627270875	55.3825419184171	0	130.307908542616	28.9348266992304	25.7969568705964	Root1280
OG0002976	155.246486109245	206.846278689036	0	83.4159125209513	86.8044800976911	116.086305917684	Root1280
OG0002977	1.05918655240225	20.3493264668923	61.6695883392902	9.42552683852557	0	0	Root1280
OG0002988	62.9459436856196	99.6654512185293	78.628725132595	70.9270894599049	43.4022400488455	90.2893490470873	Root1280
OG0002989	0	1.04059055796608	0	0	0	0	Root1280
OG0002990	0	0.693727038644055	0	11.781908548157	0	0	Root1280
OG0002991	0	0	0	0	0	0	Root1280
OG0002994	122.563015349404	84.4034563683601	0	16.7303101383829	14.4674133496152	38.6954353058946	Root1280
OG0003001	3.93412148035123	4.85608927050839	0	2.35638170963139	0	12.8984784352982	Root1280
OG0003002	12.2563015349404	20.927432332429	0	30.1616858832818	14.4674133496152	0	Root1280
OG0003012	152.068926452038	180.600272393669	114.088738427687	126.537697807206	130.206720146537	128.984784352982	Root1280
OG0003013	8.01955532533134	3.12177167389825	0	12.9600994029727	0	0	Root1280
OG0003016	9.53267897162028	19.1931147358189	0	0.235638170963139	0	0	Root1280
OG0003058	5.74986985589794	0	0	11.0749940352675	0	0	Root1280
OG0003059	1.96706074017561	0	0	0	0	0	Root1280
OG0003074	0	11.2152537914122	0	20.0292445318668	0	25.7969568705964	Root1280
OG0003076	0	4.16236223186433	0	0	0	0	Root1280
OG0003080	0	4.6248469242937	0	0	0	0	Root1280
OG0003082	8.32218005458913	22.1992652366098	61.6695883392902	5.4196779321522	0	12.8984784352982	Root1280
OG0003088	0	4.39360457807902	0	19.5579681899406	0	0	Root1280
OG0003089	4.99330803275348	14.3370254653105	0	9.18988866756243	0	0	Root1280
OG0003101	22.8481670589629	57.8105865536713	0	22.1499880705351	14.4674133496152	0	Root1280
OG0003102	0	4.85608927050839	0	0	0	0	Root1280
OG0003103	20.5784815895295	8.78720915615803	0	8.95425049659929	0	3817.94961684826	Root1280
OG0003109	0	0	0	0	0	0	Root1280
OG0003110	8.17086768996024	12.6027078687003	0	12.4888230610464	0	0	Root1280
OG0003118	7.56561823144466	3.46863519322028	0	0.235638170963139	0	0	Root1280
OG0003190	112.12246219001	83.016002291072	46.2521912544676	141.14726440692	130.206720146537	38.6954353058946	Root1280
OG0003205	0	3.00615050079091	0	0	0	0	Root1280
OG0003210	4.5393709388668	9.13407267548006	0	6.5978687869679	14.4674133496152	0	Root1280
OG0003213	0.605249458515573	0	0	11.5462703771938	0	0	Root1280
OG0003218	7.11168113755798	2.65928698146888	0	27.8053041736504	14.4674133496152	0	Root1280
OG0003219	22.5455423297051	19.3087359089262	69.3782868817015	12.2531848900832	28.9348266992304	38.6954353058946	Root1280
OG0003220	109.852776720577	230.432998002934	63.2113280477724	128.658441345874	86.8044800976911	257.969568705964	Root1280
OG0003224	79.5903037947979	39.1955776833891	291.388804903146	30.8686003961712	28.9348266992304	51.5939137411928	Root1280
OG0003231	0	14.4526466384178	0	0	0	0	Root1280
OG0003235	6.35511931441352	2.65928698146888	0	6.5978687869679	14.4674133496152	0	Root1280
OG0003237	0	8.32472446372867	0	0	1041.65376117229	0	Root1280
OG0003245	4.84199566812458	5.78105865536713	0	0.235638170963139	43.4022400488455	0	Root1280
OG0003250	0	8.55596680994335	0	0	0	0	Root1280
OG0003253	4.08543384498012	2.77490815457622	0	5.4196779321522	14.4674133496152	12.8984784352982	Root1280
OG0003254	7.26299350218688	3.00615050079091	0	0	0	12.8984784352982	Root1280
OG0003255	3.78280911572233	2.65928698146888	0	11.3106322062307	0	0	Root1280
OG0003282	0	0	0	0	0	0	Root1280
OG0003284	0.605249458515573	1.84993876971748	0	23.0925407543876	0	0	Root1280
OG0003285	0	0	0	0	0	0	Root1280
OG0003287	0	15.0307525039545	0	1.64946719674197	28.9348266992304	0	Root1280
OG0003288	439.865043976193	403.171030625304	4694.59741232846	457.609328010416	4774.24640537301	7107.0616178493	Root1280
OG0003292	26.933600903943	44.2829093001122	109.46351930224	15.7877574545303	43.4022400488455	0	Root1280
OG0003293	4.08543384498012	7.97786094440664	141.840053180367	3.53457256444709	14.4674133496152	12.8984784352982	Root1280
OG0003295	11.0458026179092	1.73431759661014	0	0	0	12.8984784352982	Root1280
OG0003299	0	0.115621173107343	0	0	0	0	Root1280
OG0003300	6.96036877292909	11.5621173107343	0	0	0	0	Root1280
OG0003313	0	9.82779971412412	0	0	0	25.7969568705964	Root1280
OG0003315	0	0	0	0	0	0	Root1280
OG0003316	203.969067519748	193.318601435477	0	143.032369774625	115.739306796921	90.2893490470873	Root1280
OG0003317	77.4719306899934	70.9914002879083	0	102.266966198002	57.8696533984607	77.3908706117892	Root1280
OG0003318	54.0185141725149	43.5891822614682	0	71.162727630868	14.4674133496152	51.5939137411928	Root1280
OG0003319	10.8944902532803	26.1303851222594	0	3.53457256444709	0	0	Root1280
OG0003321	43.7292733777502	26.5928698146888	30.8347941696451	36.0526401573603	101.271893447306	38.6954353058946	Root1280
OG0003327	0	3.12177167389825	0	0	0	0	Root1280
OG0003330	0	5.20295278983042	0	0	0	12.8984784352982	Root1280
OG0003336	5.74986985589794	15.6088583694912	60.1278486308079	0	0	25.7969568705964	Root1280
OG0003373	0	0	134.131354637956	0	0	0	Root1280
OG0003376	0.45393709388668	4.04674105875699	0	0	0	0	Root1280
OG0003377	0.302624729257787	0.346863519322028	61.6695883392902	0	0	0	Root1280
OG0003385	25.571789622283	86.2533951380776	0	118.761638165422	72.3370667480759	38.6954353058946	Root1280
OG0003387	2.42099783406229	22.1992652366098	0	3.06329622252081	0	0	Root1280
OG0003394	5.74986985589794	3.93111988564965	0	0.235638170963139	0	25.7969568705964	Root1280
OG0003400	0.302624729257787	12.9495713880224	0	10.3680795223781	28.9348266992304	0	Root1280
OG0003403	1082.18603182584	1275.4171605471	343.807954991543	828.032532764471	940.381867724986	928.69044734147	Root1280
OG0003415	74.4456833974155	24.0492040063273	257.470531316536	87.4217614273246	28.9348266992304	12.8984784352982	Root1280
OG0003419	6.6577440436713	16.880691273672	0	0	0	0	Root1280
OG0003426	15.2825488275182	34.2238672397734	0	24.7420079511296	14.4674133496152	0	Root1280
OG0003434	29.808535831892	100.93728412271	97.129601634382	80.3526162984305	72.3370667480759	38.6954353058946	Root1280
OG0003440	0	0	0	0	0	0	Root1280
OG0003444	0	0	89.4209030919708	0	0	0	Root1280
OG0003484	0	5.4341951360451	0	0	2213.51424249112	0	Root1280
OG0003485	2.72362256332008	5.66543748225979	0	20.0292445318668	0	0	Root1280
OG0003492	20.5784815895295	31.2177167389825	69.3782868817015	6.36223061600476	14.4674133496152	0	Root1280
OG0003493	4.99330803275348	0.231242346214685	0	5.65531610311534	0	0	Root1280
OG0003497	31.7755965720676	25.8991427760447	0	36.0526401573603	28.9348266992304	12.8984784352982	Root1280
OG0003500	28.7493492794897	24.0492040063273	66.2948074647369	48.3058250474435	28.9348266992304	0	Root1280
OG0003501	0	4.39360457807902	0	0	14.4674133496152	0	Root1280
OG0003503	76.7153688668489	118.164838915704	97.129601634382	77.2893200759097	144.674133496152	2179.84285556539	Root1280
OG0003504	4.38805857423791	13.2964349073444	0	8.24733598370987	14.4674133496152	25.7969568705964	Root1280
OG0003511	140.569186740242	103.943434623501	494.898446422804	70.4558131179786	57.8696533984607	4308.0917973896	Root1280
OG0003514	46.1502712118125	26.2460062953668	74.0035060071482	30.1616858832818	28.9348266992304	12.8984784352982	Root1280
OG0003518	0	0	0	0	0	0	Root1280
OG0003523	0	0	0	0	0	0	Root1280
OG0003525	0	0.115621173107343	84.795683966524	3.29893439348395	0	0	Root1280
OG0003526	2.87493492794897	0	0	10.6037176933413	28.9348266992304	0	Root1280
OG0003535	12.5589262641981	11.4464961376269	0	9.42552683852557	0	0	Root1280
OG0003563	0	0	0	0	0	0	Root1280
OG0003566	4.08543384498012	11.3308749645196	0	0	0	0	Root1280
OG0003576	19.2166703078694	25.4366580836154	0	42.6505089443282	28.9348266992304	0	Root1280
OG0003599	0	0	0	0	0	0	Root1280
OG0003606	0	10.1746632334461	0	0	0	0	Root1280
OG0003623	0	0	0	0	0	0	Root1280
OG0003624	5.29593276201127	3.58425636632762	0	0	0	0	Root1280
OG0003626	193.074577266468	207.077521035251	222.010518021445	228.804664005208	217.011200244228	141.88326278828	Root1280
OG0003628	0	7.39975507886992	0	0	0	0	Root1280
OG0003631	0	0	0	0	0	0	Root1280
OG0003632	127.253698652899	110.07135679819	0	77.9962345887991	144.674133496152	77.3908706117892	Root1280
OG0003633	0.302624729257787	5.78105865536713	0	0	0	0	Root1280
OG0003635	0	0	0	0	0	0	Root1280
OG0003647	0	0	0	0	0	0	Root1280
OG0003654	0	4.16236223186433	33.9182735866096	8.01169781274673	0	0	Root1280
OG0003681	11.6510520764248	1.73431759661014	0	18.8510536770511	57.8696533984607	0	Root1280
OG0003695	0	6.2435433477965	123.33917667858	4.00584890637337	0	0	Root1280
OG0003714	147.983492607058	165.916383409037	32.3765338781273	201.94191251541	130.206720146537	64.492392176491	Root1280
OG0003721	17.4009219323227	44.6297728194342	0	30.1616858832818	14.4674133496152	0	Root1280
OG0003731	18.3087961200961	43.7048034345755	0	46.6563578507016	0	12.8984784352982	Root1280
OG0003738	159.180607589596	123.252170532427	592.028048057186	83.6515506919144	173.608960195382	193.477176529473	Root1280
OG0003748	39.0385900742545	27.1709756802255	0	26.8627514897979	0	51.5939137411928	Root1280
OG0003749	48.268644316617	51.9139067251968	0	18.615415506088	14.4674133496152	25.7969568705964	Root1280
OG0003752	23.7560412467362	61.9729487855356	0	71.3983658018312	43.4022400488455	51.5939137411928	Root1280
OG0003753	576.802733965341	295.990203154797	340.724475574578	770.536819049465	390.62016043961	3250.41656569514	Root1280
OG0003754	8.17086768996024	1.38745407728811	0	6.12659244504162	0	0	Root1280
OG0003759	16.3417353799205	23.7023404870052	0	57.9669900569322	28.9348266992304	51.5939137411928	Root1280
OG0003762	113.48427347167	120.014777685422	66.2948074647369	120.646743533127	3168.36352356572	128.984784352982	Root1280
OG0003810	24.9665401637674	32.3739284700559	0	12.4888230610464	14.4674133496152	0	Root1280
OG0003811	63.2485684148774	137.126711305308	87.8791633834885	86.4792087434721	86.8044800976911	38.6954353058946	Root1280
OG0003834	0.605249458515573	3.8154987125423	0	0	0	0	Root1280
OG0003837	66.8800651659708	71.1070214610157	47.7939309629499	77.7605964178359	361.685333740379	38.6954353058946	Root1280
OG0003857	0	0	0	0	0	0	Root1280
OG0003865	3.63149675109344	17.8056606585308	0	6.12659244504162	14.4674133496152	0	Root1280
OG0003875	0.151312364628893	15.0307525039545	0	13.1957375739358	0	0	Root1280
OG0003876	31.0190347489231	35.4957001439542	0	35.581363815434	43.4022400488455	25.7969568705964	Root1280
OG0003877	54.4724512664016	105.677752220111	123.33917667858	24.0350934382402	101.271893447306	25.7969568705964	Root1280
OG0003878	210.475499198791	201.990189418527	55.5026295053612	194.165852873627	115.739306796921	128.984784352982	Root1280
OG0003879	517.942224124702	594.292829771741	200.426162102693	641.642739532628	405.087573789225	541.736094282524	Root1280
OG0003895	37.9794035218522	43.5891822614682	0	38.4090218669917	14.4674133496152	38.6954353058946	Root1280
OG0003896	102.135846124503	104.86840400836	53.9608897968789	168.952568580571	115.739306796921	90.2893490470873	Root1280
OG0003947	10.1379284301358	10.7527690989829	0	11.3106322062307	14.4674133496152	12.8984784352982	Root1280
OG0003951	19.5192950371272	3.00615050079091	0	0	28.9348266992304	38.6954353058946	Root1280
OG0003958	96.2346639039761	95.503088986665	0	86.0079324015458	72.3370667480759	103.187827482386	Root1280
OG0003959	8.32218005458913	4.50922575118636	0	5.18403976118906	0	12.8984784352982	Root1280
OG0003972	711.622050849685	615.913989142814	746.202018905411	933.362795184994	5714.62827309799	3031.14243229508	Root1280
OG0003974	0	5.08733161672307	0	0	0	0	Root1280
OG0003985	3.78280911572233	0	0	13.9026520868252	0	0	Root1280
OG0003986	8.17086768996024	24.2804463525419	1.54173970848225	21.9143498995719	0	12.8984784352982	Root1280
OG0003987	4.69068330349569	7.16851273265524	0	0.471276341926278	0	0	Root1280
OG0003988	237.409100102734	167.188216313217	149.548751722779	457.373689839453	217.011200244228	167.680219658876	Root1280
OG0003991	1.96706074017561	8.90283032926538	0	0	0	0	Root1280
OG0003993	0.90787418777336	8.78720915615803	0	4.24148707733651	0	0	Root1280
OG0003994	3.93412148035123	3.58425636632762	77.0869854241127	0	14.4674133496152	0	Root1280
OG0003995	3.32887202183565	0	0	0	0	0	Root1280
OG0004002	3.48018438646455	24.974173391186	0	0	0	0	Root1280
OG0004003	0	0	0	11.0749940352675	0	0	Root1280
OG0004004	7.56561823144466	2.42804463525419	0	0.471276341926278	0	0	Root1280
OG0004005	1.81574837554672	7.16851273265524	0	22.6212644124614	0	0	Root1280
OG0004007	284.31593313769	211.817989132652	86.3374236750062	316.226425432533	245.946026943458	180.578698094175	Root1280
OG0004008	513.705477915093	315.530181409938	291.388804903146	550.450767369893	260.413440293073	4566.06136609556	Root1280
OG0004014	448.338536395411	309.402259235249	97.129601634382	643.056568558407	3182.83093691534	374.055874623648	Root1280
OG0004021	72.0246855633532	48.6765138781912	0	66.6856023825684	43.4022400488455	90.2893490470873	Root1280
OG0004035	0	0	0	0	0	0	Root1280
OG0004036	0	0	0	0	0	0	Root1280
OG0004097	0	0	0	5.89095427407848	0	0	Root1280
OG0004125	27.8414750917164	24.627309871864	52.4191500883967	23.3281789253508	28.9348266992304	12.8984784352982	Root1280
OG0004131	0	2.54366580836154	0	0	0	0	Root1280
OG0004133	19.2166703078694	17.8056606585308	0	5.65531610311534	14.4674133496152	0	Root1280
OG0004149	0	1.04059055796608	0	7.30478329985732	0	0	Root1280
OG0004150	13.0128633580848	28.9052932768356	37.0017530035741	11.5462703771938	0	12.8984784352982	Root1280
OG0004151	374.044165362624	318.305089564514	66.2948074647369	261.794007940048	173.608960195382	180.578698094175	Root1280
OG0004156	50.2357050567926	62.5510546510723	362.30883149333	28.0409423446136	43.4022400488455	257.969568705964	Root1280
OG0004157	0	0	0	0	0	0	Root1280
OG0004168	0	5.89667982847447	0	5.89095427407848	0	12.8984784352982	Root1280
OG0004193	289.157928805815	294.718370250616	55.5026295053612	353.692894615672	245.946026943458	399.852831494244	Root1280
OG0004201	12.2563015349404	28.5584297575136	61.6695883392902	14.3739284287515	14.4674133496152	51.5939137411928	Root1280
OG0004208	0	0	0	0	0	0	Root1280
OG0004226	17.4009219323227	6.01230100158181	0	11.781908548157	0	25.7969568705964	Root1280
OG0004234	0	0	0	0	0	0	Root1280
OG0004241	238.316974290507	426.757749939201	26.2095750441983	234.459980108323	405.087573789225	361.157396188349	Root1280
OG0004249	50.3870174214215	67.175901575366	0	55.3749701763377	72.3370667480759	38.6954353058946	Root1280
OG0004252	24.3612907052518	16.6494489274573	198.884422394211	0	0	12.8984784352982	Root1280
OG0004259	0	0	0	0	0	0	Root1280
OG0004260	28.5980369148608	33.6457613742367	37.0017530035741	26.1558369769084	0	0	Root1280
OG0004289	77.0179935961067	100.706041776495	0	153.636087467967	2676.47146967881	90.2893490470873	Root1280
OG0004292	36.7689046048211	15.7244795425986	131.047875220992	16.0233956254935	14.4674133496152	0	Root1280
OG0004293	0	0.693727038644055	0	0	0	0	Root1280
OG0004311	0	3.8154987125423	0	4.24148707733651	0	0	Root1280
OG0004312	10.4405531593936	27.7490815457622	58.5861089223257	8.71861232563615	28.9348266992304	12.8984784352982	Root1280
OG0004313	110.76065090835	71.6851273265524	72.461766298666	152.222258442188	86.8044800976911	141.88326278828	Root1280
OG0004314	21.0324186834162	34.2238672397734	30.8347941696451	0.471276341926278	28.9348266992304	25.7969568705964	Root1280
OG0004315	6.35511931441352	4.39360457807902	0	8.95425049659929	954.849281074602	0	Root1280
OG0004356	113.181648742412	129.148850360902	0	53.2542266376695	101.271893447306	2141.1474202595	Root1280
OG0004368	5.90118222052684	2.65928698146888	0	0	0	0	Root1280
OG0004390	7.56561823144466	6.59040686711853	72.461766298666	92.1345248465874	0	12.8984784352982	Root1280
OG0004391	10.4405531593936	77.5818071550269	0	27.3340278317241	28.9348266992304	25.7969568705964	Root1280
OG0004398	0.302624729257787	18.8462512164968	0	24.7420079511296	0	0	Root1280
OG0004400	11.0458026179092	2.42804463525419	0	20.9717972157194	0	12.8984784352982	Root1280
OG0004408	0	4.97171044361573	0	0	0	0	Root1280
OG0004420	0	0	186.550504726353	0	0	0	Root1280
OG0004430	0	2.19680228903951	0	0	0	0	Root1280
OG0004431	1.81574837554672	4.16236223186433	0	0	0	25.7969568705964	Root1280
OG0004442	6.05249458515573	6.35916452090384	0	0	0	0	Root1280
OG0004443	0	0	0	4.00584890637337	0	0	Root1280
OG0004444	67.3340022598575	107.412069816721	223.552257729927	31.1042385671344	318.283093691534	38.6954353058946	Root1280
OG0004447	0	9.71217854101678	0	4.47712524829964	0	0	Root1280
OG0004454	14.3746746397449	1.96555994282482	0	7.06914512889418	0	0	Root1280
OG0004463	17.7035466615805	0.231242346214685	0	9.66116500948871	0	0	Root1280
OG0004464	7.71693059607356	1.96555994282482	40.0852324205386	0	14.4674133496152	12.8984784352982	Root1280
OG0004465	608.880955266667	547.35063349016	58.5861089223257	631.745936352176	419.55498713884	425.64978836484	Root1280
OG0004466	7.26299350218688	10.4059055796608	0	1.88510536770511	0	0	Root1280
OG0004467	27.0849132685719	14.4526466384178	0	13.6670139158621	28.9348266992304	25.7969568705964	Root1280
OG0004468	18.1574837554672	22.4305075828245	0	8.48297415467301	14.4674133496152	0	Root1280
OG0004470	0	8.78720915615803	70.9200265901837	14.1382902577884	14.4674133496152	12.8984784352982	Root1280
OG0004471	3.17755965720676	20.4649476399996	0	10.8393558643044	0	0	Root1280
OG0004472	76.1101194083333	68.5633556526541	61.6695883392902	37.230831012176	14.4674133496152	90.2893490470873	Root1280
OG0004473	28.7493492794897	24.974173391186	29.2930544611628	24.9776461220928	14.4674133496152	38.6954353058946	Root1280
OG0004474	95.6294144454606	57.3481018612419	67.8365471732192	63.1510298181213	72.3370667480759	64.492392176491	Root1280
OG0004476	64.3077549672796	56.8856171688125	30.8347941696451	56.0818846892271	86.8044800976911	0	Root1280
OG0004477	38.8872777096256	53.3013608024849	84.795683966524	21.4430735576457	28.9348266992304	38.6954353058946	Root1280
OG0004478	9.53267897162028	14.6838889846325	4.62521912544676	23.0925407543876	0	12.8984784352982	Root1280
OG0004479	4.23674620960901	6.59040686711853	0	6.83350695793104	0	0	Root1280
OG0004486	0	0	0	0	0	0	Root1280
OG0004507	26.933600903943	21.1586746786437	0	44.5356143120333	0	51.5939137411928	Root1280
OG0004536	0	0	0	0	0	0	Root1280
OG0004555	12.5589262641981	16.0713430619206	0	17.9085009931986	0	0	Root1280
OG0004557	122.411702984775	105.908994566326	0	101.088775343187	72.3370667480759	25.7969568705964	Root1280
OG0004565	49.4791432336481	54.2263301873437	83.2539442580417	31.1042385671344	57.8696533984607	51.5939137411928	Root1280
OG0004567	0	3.12177167389825	0	0	0	0	Root1280
OG0004570	7.56561823144466	0.46248469242937	0	2.82765805155767	28.9348266992304	25.7969568705964	Root1280
OG0004573	0	3.00615050079091	0	0	0	0	Root1280
OG0004575	27.9927874563453	26.1303851222594	20.0426162102693	27.098389660761	14.4674133496152	12.8984784352982	Root1280
OG0004576	37.2228416987077	14.5682678115252	0	35.1100874735077	0	12.8984784352982	Root1280
OG0004592	4.99330803275348	18.6150088702822	0	8.71861232563615	28.9348266992304	12.8984784352982	Root1280
OG0004609	71.4194361048376	74.3444143080213	64.7530677562547	209.953610328157	86.8044800976911	116.086305917684	Root1280
OG0004650	1.96706074017561	9.01845150237272	0	3.53457256444709	0	0	Root1280
OG0004652	0	4.6248469242937	70.9200265901837	0	0	0	Root1280
OG0004653	9.0787418777336	10.7527690989829	0	0	14.4674133496152	12.8984784352982	Root1280
OG0004656	38.4333406157389	64.7478569401118	0	38.4090218669917	14.4674133496152	51.5939137411928	Root1280
OG0004658	8.62480478384692	6.59040686711853	0	7.77605964178359	14.4674133496152	12.8984784352982	Root1280
OG0004660	0	5.78105865536713	0	0	0	0	Root1280
OG0004666	4.5393709388668	11.5621173107343	20.0426162102693	13.4313757448989	0	0	Root1280
OG0004674	0	6.47478569401118	0	0.235638170963139	0	12.8984784352982	Root1280
OG0004686	407.030260851723	502.027133632081	137.214834054921	821.90594031943	448.48981383807	425.64978836484	Root1280
OG0004694	20.4271692249006	10.7527690989829	0	19.3223300189774	28.9348266992304	0	Root1280
OG0004719	110.76065090835	125.448972821467	81.7122045495595	174.843522854649	86.8044800976911	77.3908706117892	Root1280
OG0004762	4.84199566812458	2.89052932768356	0	0	0	0	Root1280
OG0004779	12.4076138995692	2.65928698146888	0	3.29893439348395	0	0	Root1280
OG0004780	13.0128633580848	21.1586746786437	32.3765338781273	41.2366799185494	28.9348266992304	38.6954353058946	Root1280
OG0004783	6.50643167904241	4.6248469242937	0	6.36223061600476	0	12.8984784352982	Root1280
OG0004784	22.0916052358184	14.3370254653105	13.8756573763403	29.4547713703924	14.4674133496152	0	Root1280
OG0004789	8.32218005458913	0	0	0	0	0	Root1280
OG0004791	14.9799240982604	27.7490815457622	0	14.6095665997146	28.9348266992304	51.5939137411928	Root1280
OG0004799	0	0	0	0	0	0	Root1280
OG0004803	46.4528959410702	22.4305075828245	0	23.0925407543876	14.4674133496152	12.8984784352982	Root1280
OG0004816	196.706074017561	159.557218888133	0	167.538739554792	159.141546845767	141.88326278828	Root1280
OG0004825	16.4930477445494	4.97171044361573	86.3374236750062	10.6037176933413	0	25.7969568705964	Root1280
OG0004832	16.6443601091783	8.09348211751398	0	8.71861232563615	14.4674133496152	12.8984784352982	Root1280
OG0004833	101.681909030616	54.688814879773	0	41.7079562604756	28.9348266992304	64.492392176491	Root1280
OG0004837	12.8615509934559	21.6211593710731	60.1278486308079	24.0350934382402	0	38.6954353058946	Root1280
OG0004838	98.3530370087806	83.362865810394	38.5434927120564	107.451005959191	72.3370667480759	38.6954353058946	Root1280
OG0004847	6.35511931441352	4.04674105875699	0	11.0749940352675	14.4674133496152	0	Root1280
OG0004849	761.403818812591	862.418330207668	84.795683966524	574.485860808133	622.098774033453	4385.48266800138	Root1280
OG0004851	15.2825488275182	26.7084909877961	0	9.18988866756243	130.206720146537	12.8984784352982	Root1280
OG0004852	0.90787418777336	4.39360457807902	0	7.54042147082045	0	0	Root1280
OG0004856	0	3.8154987125423	0	0	0	0	Root1280
OG0004860	0	0	0	32.2824294219501	14.4674133496152	0	Root1280
OG0004868	35.1044685939032	53.648224321807	1413.77531267823	8.95425049659929	28.9348266992304	51.5939137411928	Root1280
OG0004869	7.41430586681577	7.16851273265524	0	45.9494433378121	0	0	Root1280
OG0004870	0	0.46248469242937	0	0	0	0	Root1280
OG0004871	142.536247480417	47.5203021471178	69.3782868817015	172.015864803092	57.8696533984607	51.5939137411928	Root1280
OG0004872	2.57231019869119	0	0	0	0	0	Root1280
OG0004938	0	2.19680228903951	0	0	0	0	Root1280
OG0004949	6.8090564083002	0	0	0	0	0	Root1280
OG0004974	16.7956724738072	31.9114437776265	72.461766298666	19.3223300189774	43.4022400488455	12.8984784352982	Root1280
OG0004975	0	5.31857396293776	57.0443692138434	0	0	0	Root1280
OG0004991	23.4534165174785	26.3616274684741	0	0.235638170963139	14.4674133496152	0	Root1280
OG0004997	0.151312364628893	0	0	0	14.4674133496152	4398.38114643668	Root1280
OG0005014	270.69782032109	192.624874396833	100.213081051347	375.135968173318	231.478613593843	219.274133400069	Root1280
OG0005025	43.4266486484924	38.8487141640671	129.506135512509	8.48297415467301	14.4674133496152	12.8984784352982	Root1280
OG0005068	11.4997397117959	32.0270649507339	0	18.615415506088	0	38.6954353058946	Root1280
OG0005071	0	0	0	0	0	0	Root1280
OG0005072	45.6963341179258	19.7712206013556	0	9.89680318045185	28.9348266992304	12.8984784352982	Root1280
OG0005075	4.69068330349569	14.5682678115252	0	0	0	0	Root1280
OG0005076	0	3.8154987125423	0	0	0	0	Root1280
OG0005077	0	0	0	0	0	0	Root1280
OG0005081	0	4.16236223186433	0	0.235638170963139	0	0	Root1280
OG0005082	52.6567028908549	36.9987753943496	0	30.1616858832818	43.4022400488455	12.8984784352982	Root1280
OG0005086	4.69068330349569	9.59655736790943	0	9.18988866756243	0	12.8984784352982	Root1280
OG0005087	13.1641757227137	2.54366580836154	0	0	0	0	Root1280
OG0005092	0	0	0	3.06329622252081	0	0	Root1280
OG0005104	44.9397722947813	65.3259628056486	75.5452457156305	48.3058250474435	43.4022400488455	25.7969568705964	Root1280
OG0005105	77.1693059607356	178.056606585308	131.047875220992	98.0254791206659	43.4022400488455	90.2893490470873	Root1280
OG0005130	23.4534165174785	34.3394884128807	27.7513147526806	15.0808429416409	14.4674133496152	25.7969568705964	Root1280
OG0005183	19.6706074017561	7.51537625197727	0	0	14.4674133496152	12.8984784352982	Root1280
OG0005201	6.6577440436713	4.74046809740105	0	0	14.4674133496152	0	Root1280
OG0005228	11.0458026179092	7.51537625197727	0	21.4430735576457	0	0	Root1280
OG0005237	0	3.35301402011293	0	2.59201988059453	0	0	Root1280
OG0005256	0	1.96555994282482	0	0	0	0	Root1280
OG0005269	96.0833515393472	102.093495853783	12.333917667858	100.381860830297	130.206720146537	90.2893490470873	Root1280
OG0005273	7.56561823144466	22.0836440635024	30.8347941696451	0	0	0	Root1280
OG0005283	0.45393709388668	7.74661859819195	0	8.01169781274673	43.4022400488455	0	Root1280
OG0005298	2.87493492794897	2.19680228903951	0	4.47712524829964	0	0	Root1280
OG0005336	0	0	0	7.06914512889418	0	0	Root1280
OG0005363	0.302624729257787	0	0	0	0	0	Root1280
OG0005390	0	4.27798340497167	0	0	0	0	Root1280
OG0005400	0	0	0	8.01169781274673	0	0	Root1280
OG0005421	3.93412148035123	0	0	0	0	12.8984784352982	Root1280
OG0005439	56.1368872773194	96.6593007177384	0	36.0526401573603	43.4022400488455	12.8984784352982	Root1280
OG0005444	2.87493492794897	2.31242346214685	0	0.235638170963139	14.4674133496152	0	Root1280
OG0005454	0	2.31242346214685	0	0	0	0	Root1280
OG0005467	0	7.8622397712993	0	13.9026520868252	0	25.7969568705964	Root1280
OG0005468	8.77611714847581	16.7650701005647	0	18.3797773351249	14.4674133496152	0	Root1280
OG0005469	25.4204772576541	27.4022180264402	0	8.48297415467301	14.4674133496152	25.7969568705964	Root1280
OG0005513	34.8018438646455	30.4083685272311	43.1687118375031	35.8170019863972	14.4674133496152	12.8984784352982	Root1280
OG0005525	17.8548590262094	27.9803238919769	0	12.7244612320095	43.4022400488455	2295.92916148308	Root1280
OG0005529	0.302624729257787	9.24969384858741	0	0	0	0	Root1280
OG0005534	27.6901627270875	59.6605253233888	89.4209030919708	12.0175467191201	0	2515.20329488315	Root1280
OG0005537	10.4405531593936	12.3714655224857	0	16.7303101383829	0	25.7969568705964	Root1280
OG0005538	21.7889805065606	30.9864743927678	0	22.6212644124614	43.4022400488455	0	Root1280
OG0005540	0	8.09348211751398	0	7.30478329985732	0	0	Root1280
OG0005543	0	0	0	0	0	0	Root1280
OG0005546	0	3.8154987125423	0	0	0	0	Root1280
OG0005565	0	0	0	0	0	0	Root1280
OG0005569	94.4189155284294	67.9852497871174	322.223599072791	52.3116739538169	86.8044800976911	77.3908706117892	Root1280
OG0005571	37.3741540633366	37.461260086779	0	32.2824294219501	28.9348266992304	25.7969568705964	Root1280
OG0005572	1419.91522967753	1168.93006011523	413.186241873244	2107.78343926528	2850.08042987419	1109.26914543564	Root1280
OG0005573	0.151312364628893	7.16851273265524	0	0	0	0	Root1280
OG0005574	83.0704881812624	92.4969384858741	67.8365471732192	176.492990051391	72.3370667480759	51.5939137411928	Root1280
OG0005575	11.348427347167	39.6580623758185	95.5878619258998	6.12659244504162	14.4674133496152	0	Root1280
OG0005622	4.69068330349569	15.7244795425986	0	4.94840159022592	0	0	Root1280
OG0005673	0	3.8154987125423	0	0	0	25.7969568705964	Root1280
OG0005681	1.05918655240225	4.16236223186433	0	24.5063697801665	14.4674133496152	0	Root1280
OG0005686	11.0458026179092	13.8745407728811	35.4600132950919	0.471276341926278	28.9348266992304	25.7969568705964	Root1280
OG0005689	3.48018438646455	2.54366580836154	0	13.4313757448989	0	0	Root1280
OG0005707	0.302624729257787	7.0528915595479	0	7.77605964178359	0	0	Root1280
OG0005721	0	1.38745407728811	0	0	0	0	Root1280
OG0005722	0	0	0	0	0	0	Root1280
OG0005745	0	0	0	7.77605964178359	0	0	Root1280
OG0005747	0	0	0	0	0	0	Root1280
OG0005748	4.08543384498012	3.35301402011293	0	6.83350695793104	0	0	Root1280
OG0005754	94.8728526223161	95.7343313328796	0	70.6914512889418	72.3370667480759	51.5939137411928	Root1280
OG0005763	1.05918655240225	13.6432984266664	0	16.2590337964566	0	25.7969568705964	Root1280
OG0005776	8.17086768996024	0.115621173107343	0	21.6787117286088	0	0	Root1280
OG0005796	53.7158894432571	66.482174536722	280.59662694377	24.7420079511296	43.4022400488455	38.6954353058946	Root1280
OG0005817	78.9850543362823	66.482174536722	138.756573763403	121.58929621698	72.3370667480759	77.3908706117892	Root1280
OG0005825	8.9274295131047	7.8622397712993	0	9.89680318045185	0	1380.13719257691	Root1280
OG0005831	423.977245690159	230.895482695363	308.347941696451	399.642337953484	390.62016043961	10396.1736188503	Root1280
OG0005832	340.755445144268	262.80692647299	40.0852324205386	396.579041730963	217.011200244228	503.040658976629	Root1280
OG0005833	101.984533759874	65.5572051518632	0	52.7829502957432	72.3370667480759	4449.97506017788	Root1280
OG0005836	0.605249458515573	14.5682678115252	0	0	0	0	Root1280
OG0005846	1.81574837554672	6.93727038644055	0	0	0	0	Root1280
OG0005876	103.346345041534	123.830276397964	74.0035060071482	64.5648588439001	72.3370667480759	103.187827482386	Root1280
OG0005877	0.45393709388668	9.01845150237272	127.964395804027	0.471276341926278	14.4674133496152	0	Root1280
OG0005878	196.100824559046	104.637161662145	112.546998719205	233.046151082545	159.141546845767	141.88326278828	Root1280
OG0005914	22.0916052358184	29.8302626616944	0	20.0292445318668	0	38.6954353058946	Root1280
OG0005944	138.299501270808	159.325976541918	0	100.61749900126	57.8696533984607	219.274133400069	Root1280
OG0005974	21.6376681419317	15.2619948501692	0	12.7244612320095	0	12.8984784352982	Root1280
OG0005993	0	0.115621173107343	0	1.41382902577884	0	0	Root1280
OG0006008	0	3.23739284700559	0	0	0	0	Root1280
OG0006041	5.74986985589794	6.12792217468916	0	0	0	0	Root1280
OG0006058	0	7.8622397712993	0	7.77605964178359	0	0	Root1280
OG0006069	14.3746746397449	44.7453939925416	67.8365471732192	17.4372246512723	0	51.5939137411928	Root1280
OG0006079	0	5.31857396293776	0	0	0	0	Root1280
OG0006133	237.560412467362	278.647027188696	41.6269721290209	190.866918480143	347.217920390764	206.375654964771	Root1280
OG0006159	12.5589262641981	0.115621173107343	0	9.42552683852557	14.4674133496152	25.7969568705964	Root1280
OG0006171	5.29593276201127	2.65928698146888	0	7.30478329985732	0	0	Root1280
OG0006203	2.42099783406229	0	0	0	0	0	Root1280
OG0006205	0	0	0	0	0	0	Root1280
OG0006217	16.7956724738072	27.7490815457622	0	66.6856023825684	28.9348266992304	51.5939137411928	Root1280
OG0006230	19.6706074017561	7.51537625197727	0	6.12659244504162	14.4674133496152	12.8984784352982	Root1280
OG0006231	63.3998807795063	53.648224321807	0	83.1802743499881	43.4022400488455	12.8984784352982	Root1280
OG0006232	115.300021847217	96.196816025309	0	238.465829014697	130.206720146537	1367.23871414161	Root1280
OG0006233	0	0.924969384858741	0	0.235638170963139	0	0	Root1280
OG0006234	26.6309761746852	39.4268200296038	35.4600132950919	2.59201988059453	0	25.7969568705964	Root1280
OG0006235	5.44724512664016	23.3554769676832	0	7.54042147082045	0	12.8984784352982	Root1280
OG0006236	44.6371475655235	87.756470388473	106.380039885276	131.250461226469	57.8696533984607	25.7969568705964	Root1280
OG0006309	0	0	0	0	0	0	Root1280
OG0006343	7.26299350218688	4.85608927050839	0	0	0	12.8984784352982	Root1280
OG0006346	0	0	0	0	0	0	Root1280
OG0006354	12.1049891703115	16.880691273672	44.7104515459854	7.54042147082045	0	12.8984784352982	Root1280
OG0006359	11.6510520764248	25.321036910508	10.7921779593758	8.71861232563615	0	25.7969568705964	Root1280
OG0006442	1.66443601091783	0.115621173107343	0	0.235638170963139	0	0	Root1280
OG0006520	49.0252061397614	94.1156349093769	75.5452457156305	85.5366560596195	57.8696533984607	64.492392176491	Root1280
OG0006525	8.17086768996024	5.89667982847447	0	0.471276341926278	0	12.8984784352982	Root1280
OG0006531	11.9536768056826	14.3370254653105	0	35.8170019863972	0	0	Root1280
OG0006535	0.302624729257787	3.35301402011293	0	0	0	0	Root1280
OG0006547	22.0916052358184	14.6838889846325	218.92703860448	16.0233956254935	14.4674133496152	2141.1474202595	Root1280
OG0006550	1.81574837554672	8.67158798305069	0	12.0175467191201	14.4674133496152	12.8984784352982	Root1280
OG0006582	0	0	0	0	0	0	Root1280
OG0006604	0	0.115621173107343	0	0	0	0	Root1280
OG0006615	13.9207375458582	0.346863519322028	0	4.24148707733651	0	0	Root1280
OG0006616	36.7689046048211	38.9643353371744	0	10.6037176933413	43.4022400488455	51.5939137411928	Root1280
OG0006617	32.9860954890987	36.6519118750276	0	21.6787117286088	43.4022400488455	38.6954353058946	Root1280
OG0006618	99.1095988319251	89.6064091581905	40.0852324205386	59.3808190827111	57.8696533984607	90.2893490470873	Root1280
OG0006619	0	3.8154987125423	0	0	0	0	Root1280
OG0006620	6.20380694978462	20.0024629475703	0	9.89680318045185	14.4674133496152	0	Root1280
OG0006621	639.143428192445	476.937339067788	61.6695883392902	611.00977730742	2401.59061603612	503.040658976629	Root1280
OG0006622	5.44724512664016	11.6777384838416	0	0	14.4674133496152	12.8984784352982	Root1280
OG0006623	1.81574837554672	0.115621173107343	0	0	0	0	Root1280
OG0006624	72.327310292611	84.4034563683601	114.088738427687	64.5648588439001	14.4674133496152	12.8984784352982	Root1280
OG0006625	0	2.89052932768356	0	0	0	0	Root1280
OG0006710	27.8414750917164	53.4169819755923	0	53.2542266376695	43.4022400488455	12.8984784352982	Root1280
OG0006796	0	0.231242346214685	0	0	0	0	Root1280
OG0006810	0.756561823144466	5.4341951360451	0	16.4946719674197	0	0	Root1280
OG0006812	0	0	0	0	0	0	Root1280
OG0006813	5.14462039738237	14.1057831190958	0	21.4430735576457	0	12.8984784352982	Root1280
OG0006820	0	5.31857396293776	0	0	0	0	Root1280
OG0006837	23.4534165174785	8.78720915615803	0	26.1558369769084	43.4022400488455	12.8984784352982	Root1280
OG0006839	37.9794035218522	51.2201796865528	32.3765338781273	13.1957375739358	28.9348266992304	12.8984784352982	Root1280
OG0006852	77.3206183253645	49.4858620899426	0	83.1802743499881	28.9348266992304	51.5939137411928	Root1280
OG0006923	0	0	0	0	0	0	Root1280
OG0006924	0	5.89667982847447	98.6713413428643	8.48297415467301	0	0	Root1280
OG0006943	6.6577440436713	4.97171044361573	0	0	0	0	Root1280
OG0006947	0.151312364628893	2.42804463525419	0	0	0	0	Root1280
OG0006962	0	0	0	0	0	0	Root1280
OG0007078	0	2.42804463525419	0	0	0	0	Root1280
OG0007103	59.4657592991551	60.5854947082475	0	47.8345487055173	115.739306796921	38.6954353058946	Root1280
OG0007104	141.023123834129	100.93728412271	23.1260956272338	192.516385676885	28.9348266992304	128.984784352982	Root1280
OG0007108	0	0	0	0	0	0	Root1280
OG0007116	3.78280911572233	7.28413390576258	0	8.71861232563615	14.4674133496152	0	Root1280
OG0007121	4.23674620960901	11.0996326183049	50.8774103799144	0	14.4674133496152	0	Root1280
OG0007122	303.229978716302	211.239883267115	47.7939309629499	250.012099391891	202.543786894612	257.969568705964	Root1280
OG0007123	547.902072321223	496.939802015358	114.088738427687	391.159363798811	3587.91851070456	4024.32527181304	Root1280
OG0007124	28.7493492794897	5.66543748225979	0	3.77021073541023	14.4674133496152	0	Root1280
OG0007125	53.7158894432571	105.562131047004	303.722722571004	114.755789259049	101.271893447306	12.8984784352982	Root1280
OG0007126	23.4534165174785	33.1832766818073	43.1687118375031	25.448922464019	43.4022400488455	25.7969568705964	Root1280
OG0007127	0	2.65928698146888	0	0	0	0	Root1280
OG0007128	0	0	0	0	0	0	Root1280
OG0007129	21.4863557773028	26.1303851222594	0	18.615415506088	28.9348266992304	12.8984784352982	Root1280
OG0007293	43.7292733777502	31.9114437776265	172.674847350012	45.0068906539596	0	51.5939137411928	Root1280
OG0007294	8.01955532533134	19.7712206013556	0	39.5872127218074	28.9348266992304	12.8984784352982	Root1280
OG0007355	0	3.69987753943496	0	0	0	0	Root1280
OG0007382	42.3674620960901	67.0602804022587	0	33.6962584477289	14.4674133496152	38.6954353058946	Root1280
OG0007412	6.05249458515573	0.46248469242937	0	0	0	0	Root1280
OG0007436	10.5918655240225	15.4932371963839	0	3.77021073541023	28.9348266992304	12.8984784352982	Root1280
OG0007453	2.42099783406229	23.9335828332199	0	3.29893439348395	28.9348266992304	0	Root1280
OG0007462	8.17086768996024	1.50307525039545	0	3.06329622252081	14.4674133496152	0	Root1280
OG0007476	8.62480478384692	16.6494489274573	0	0	0	12.8984784352982	Root1280
OG0007493	0	0	0	0	0	0	Root1280
OG0007505	0	0	0	0	0	0	Root1280
OG0007513	7.56561823144466	4.39360457807902	0	18.615415506088	0	0	Root1280
OG0007514	0.90787418777336	7.28413390576258	0	0	14.4674133496152	0	Root1280
OG0007548	27.9927874563453	58.2730712461007	0	36.7595546702497	86.8044800976911	12.8984784352982	Root1280
OG0007574	22.5455423297051	30.6396108734458	50.8774103799144	30.1616858832818	14.4674133496152	0	Root1280
OG0007591	53.5645770786282	17.5744183123161	126.422656095545	19.5579681899406	28.9348266992304	25.7969568705964	Root1280
OG0007599	0	3.23739284700559	0	0	0	0	Root1280
OG0007600	0	0	0	0	0	0	Root1280
OG0007604	0	6.59040686711853	0	4.71276341926278	0	0	Root1280
OG0007610	0	0	111.005259010722	0	0	0	Root1280
OG0007683	6.6577440436713	18.6150088702822	0	14.6095665997146	0	0	Root1280
OG0007684	0	0	0	0	0	0	Root1280
OG0007685	0	0	0	0	0	0	Root1280
OG0007686	175.824967698774	134.467424323839	131.047875220992	91.8988866756243	4412.56107163263	154.781741223578	Root1280
OG0007687	19.2166703078694	27.7490815457622	50.8774103799144	16.7303101383829	28.9348266992304	0	Root1280
OG0007688	33.7426573122432	52.4920125907335	41.6269721290209	8.48297415467301	57.8696533984607	25.7969568705964	Root1280
OG0007689	0	0	0	0	0	0	Root1280
OG0007690	19.0653579432406	84.5190775414674	75.5452457156305	43.8286997991439	14.4674133496152	77.3908706117892	Root1280
OG0007691	0	4.6248469242937	0	0	14.4674133496152	0	Root1280
OG0007692	31.9269089366965	36.6519118750276	151.090491431261	37.7021073541023	1649.28512185613	51.5939137411928	Root1280
OG0007693	3.93412148035123	9.59655736790943	0	4.94840159022592	14.4674133496152	12.8984784352982	Root1280
OG0007694	0	3.8154987125423	0	0	0	12.8984784352982	Root1280
OG0007695	3.02624729257787	8.44034563683601	0	14.3739284287515	28.9348266992304	12.8984784352982	Root1280
OG0007696	0.151312364628893	2.54366580836154	101.754820759829	6.83350695793104	0	0	Root1280
OG0007697	35.1044685939032	40.6986529337846	0	57.495713715006	0	0	Root1280
OG0007698	14.5259870043738	17.1119336198867	109.46351930224	15.7877574545303	28.9348266992304	2889.25916950679	Root1280
OG0007699	16.0391106506627	10.1746632334461	38.5434927120564	20.7361590447562	0	12.8984784352982	Root1280
OG0007700	0	12.9495713880224	74.0035060071482	0	28.9348266992304	12.8984784352982	Root1280
OG0007701	12.5589262641981	7.0528915595479	0	6.83350695793104	0	12.8984784352982	Root1280
OG0007702	18.7627332139828	27.5178391995475	0	86.2435705725089	57.8696533984607	38.6954353058946	Root1280
OG0007703	25.1178525283963	14.2214042922031	0	41.9435944314388	14.4674133496152	38.6954353058946	Root1280
OG0007704	0	4.16236223186433	100.213081051347	0	0	0	Root1280
OG0007705	7.26299350218688	0.693727038644055	0	0	0	0	Root1280
OG0007706	0	3.35301402011293	0	0	0	0	Root1280
OG0007707	79.438991430169	103.365328757964	0	102.502604368966	130.206720146537	38.6954353058946	Root1280
OG0007929	3.48018438646455	0	0	6.36223061600476	0	0	Root1280
OG0008146	13.3154880873426	1.15621173107343	103.296560468311	7.77605964178359	0	0	Root1280
OG0008175	0.151312364628893	8.20910329062132	0	32.2824294219501	14.4674133496152	25.7969568705964	Root1280
OG0008177	0	0	0	0	0	0	Root1280
OG0008208	17.2496095676938	20.1180841206776	0	42.6505089443282	0	0	Root1280
OG0008228	15.4338611921471	21.6211593710731	0	28.2765805155767	0	12.8984784352982	Root1280
OG0008242	8.47349241921802	7.8622397712993	0	0.235638170963139	14.4674133496152	0	Root1280
OG0008248	9.0787418777336	7.51537625197727	0	0	0	12.8984784352982	Root1280
OG0008286	1.51312364628893	44.8610151656489	0	41.4723180895125	14.4674133496152	38.6954353058946	Root1280
OG0008303	12.710238628827	9.01845150237272	16.9591367933048	8.95425049659929	0	0	Root1280
OG0008365	0	0	0	0	0	0	Root1280
OG0008372	4.23674620960901	6.93727038644055	0	0	0	12.8984784352982	Root1280
OG0008393	0.45393709388668	2.42804463525419	0	0	0	0	Root1280
OG0008399	10.2892407947647	26.3616274684741	0	8.48297415467301	28.9348266992304	0	Root1280
OG0008402	0	7.97786094440664	0	0	0	0	Root1280
OG0008423	13.3154880873426	1.27183290418077	0	14.6095665997146	0	12.8984784352982	Root1280
OG0008476	0	0	0	0	0	0	Root1280
OG0008481	15.8877982860338	16.880691273672	46.2521912544676	10.132441351415	28.9348266992304	12.8984784352982	Root1280
OG0008485	0	0	0	0	0	0	Root1280
OG0008486	0	3.23739284700559	0	0	0	0	Root1280
OG0008487	7.11168113755798	9.71217854101678	886.500332377296	7.77605964178359	5309.54069930877	5778.51833901359	Root1280
OG0008488	0	0	0	0	0	0	Root1280
OG0008489	0	1.50307525039545	0	0	0	0	Root1280
OG0008490	15.1312364628893	39.0799565102818	52.4191500883967	8.01169781274673	14.4674133496152	12.8984784352982	Root1280
OG0008491	0	0.115621173107343	0	1.1781908548157	0	0	Root1280
OG0008492	674.701833880235	931.791034072074	954.336879550516	659.551240525827	607.631360683837	670.720878635506	Root1280
OG0008493	2.57231019869119	0	0	0	0	0	Root1280
OG0008494	12.5589262641981	26.0147639491521	0	18.615415506088	14.4674133496152	0	Root1280
OG0008495	1.21049891703115	4.27798340497167	46.2521912544676	6.5978687869679	0	0	Root1280
OG0008496	0	0	0	0.235638170963139	0	0	Root1280
OG0008497	23.7560412467362	20.4649476399996	0	21.4430735576457	28.9348266992304	0	Root1280
OG0008498	61.1301953100729	47.2890598009031	95.5878619258998	55.1393320053746	3414.30955050918	38.6954353058946	Root1280
OG0008499	27.2362256332008	9.24969384858741	0	13.9026520868252	43.4022400488455	12.8984784352982	Root1280
OG0008500	2.57231019869119	9.71217854101678	0	6.5978687869679	0	12.8984784352982	Root1280
OG0008501	0	2.65928698146888	0	0	0	0	Root1280
OG0008502	90.0308569541915	106.949585124292	0	34.8744493025446	14.4674133496152	51.5939137411928	Root1280
OG0008503	0.151312364628893	10.4059055796608	0	24.0350934382402	0	0	Root1280
OG0008504	14.8286117336315	11.9089808300563	0	91.8988866756243	43.4022400488455	25.7969568705964	Root1280
OG0008505	5.14462039738237	22.8929922752538	16.9591367933048	17.6728628222354	2199.04682914151	12.8984784352982	Root1280
OG0008506	97.899099914894	64.9790992863265	0	82.0020834951724	57.8696533984607	12.8984784352982	Root1280
OG0008507	8.32218005458913	8.67158798305069	0	10.132441351415	0	0	Root1280
OG0008508	0	1.84993876971748	0	0	0	0	Root1280
OG0008509	0	0	0	0	0	0	Root1280
OG0008510	78.0771801485089	36.4206695288129	214.301819479033	74.9329383662783	28.9348266992304	38.6954353058946	Root1280
OG0008511	19.6706074017561	33.8770037204514	0	51.6047594409275	14.4674133496152	25.7969568705964	Root1280
OG0008932	4679.63750087778	3827.9857992379	257.470531316536	3954.71542327437	3385.37472380995	3211.72113038925	Root1280
OG0008964	164.476540351607	115.621173107343	0	137.848330013436	202.543786894612	1818.68545937704	Root1280
OG0009004	0.151312364628893	0	0	0	0	0	Root1280
OG0009031	22.8481670589629	20.3493264668923	10.7921779593758	31.8111530800238	28.9348266992304	38.6954353058946	Root1280
OG0009039	28.1440998209742	45.2078786849709	112.546998719205	18.615415506088	57.8696533984607	0	Root1280
OG0009064	50.992266879937	106.024615739433	100.213081051347	43.1217852862545	14.4674133496152	77.3908706117892	Root1280
OG0009256	7.56561823144466	6.47478569401118	0	9.89680318045185	14.4674133496152	12.8984784352982	Root1280
OG0009281	0	3.00615050079091	0	0	0	0	Root1280
OG0009294	6.35511931441352	10.4059055796608	0	0.235638170963139	0	0	Root1280
OG0009295	0.151312364628893	6.01230100158181	0	0	14.4674133496152	0	Root1280
OG0009301	0	0	0	0	0	0	Root1280
OG0009306	0	0.115621173107343	0	0	0	0	Root1280
[truncated: 1,031 more rows]
