# Supplementary material for: Genome-resolved metatranscriptomics reveals conserved root colonization determinants in a synthetic microbiota
Source: Nat Commun. 2023 Dec 13;14:8274. doi: 10.1038/s41467-023-43688-z (PMC10719396; doi:10.1038/s41467-023-43688-z)
Supplement: Supplementary file 11 — Source Data [file 41467_2023_43688_MOESM11_ESM.zip › Source Data/Main_figures/figure3/figures_b-c/Root935_normcounts_MvsR.csv]

	NumReads_A.sf	NumReads_B.sf	NumReads_Bpre.sf	NumReads_C.sf	NumReads_D.sf	NumReads_E.sf	Strain
OG0000000	0	0	0	0	0	0	Root935
OG0000001	0	0	0	0	0	0	Root935
OG0000002	0	0	0.0355488951344907	0	0	0	Root935
OG0000004	0	0	0	0	0	0	Root935
OG0000005	0	0	0	0	0	0	Root935
OG0000006	0	0	0.0401064457927587	0	0	0	Root935
OG0000007	0	0	0.0164071823697649	0	0	0	Root935
OG0000008	0	0	0	0	0	0	Root935
OG0000010	0	0	0	0	0	0	Root935
OG0000011	0	0	0	0	0	0	Root935
OG0000012	0	0	0	0	0	0	Root935
OG0000014	0	0	0	0	0	0	Root935
OG0000016	0	0	0	0	0	0	Root935
OG0000018	0	0	0	0	0	0	Root935
OG0000019	0	0	0	0	0	0	Root935
OG0000021	0	0	0	0	0	0	Root935
OG0000022	0	0	0	0	0	0	Root935
OG0000023	0	0	0	0	0	0	Root935
OG0000025	0	0	0	0	0	0	Root935
OG0000027	0	0	0	0	0	0	Root935
OG0000030	0	0	0	0	0	0	Root935
OG0000033	0	0	0	0	0	0	Root935
OG0000034	0	0	0	0	0	0	Root935
OG0000035	0	0	0	0	0	0	Root935
OG0000037	0	0	0	0	0	0	Root935
OG0000038	0	0	0	0	0	0	Root935
OG0000039	0	0	0	0	0	0	Root935
OG0000041	0	0	0	0	0	0	Root935
OG0000042	0	0	0	0	0	0	Root935
OG0000043	0	0	0	0	0	0	Root935
OG0000044	0	0	0	0	0	0	Root935
OG0000045	0	0	0	0	0	0	Root935
OG0000048	0	0	0	0	0	0	Root935
OG0000049	0	0	0.0182302026330721	0	0	0	Root935
OG0000050	0	0	0	0	0	0	Root935
OG0000052	0	0	0	0	0	0	Root935
OG0000053	0	0	0	0	0	0	Root935
OG0000054	0	0	0	0	0	0	Root935
OG0000055	0	0	0	0	0	0	Root935
OG0000056	0	0	0	0	0	0	Root935
OG0000058	0	0	0	0	0	0	Root935
OG0000059	0	0	0	0	0	0	Root935
OG0000060	0	0	0	0	0	0	Root935
OG0000061	0	0	0	0	0	0	Root935
OG0000062	0	0	0	0	0	0	Root935
OG0000064	0	0	0	0	0	0	Root935
OG0000066	0	0	0	0	0	0	Root935
OG0000067	0	0	0	0	0	0	Root935
OG0000068	0	0	0	0	0	0	Root935
OG0000070	0	0	0	0	0	0	Root935
OG0000071	0	0	0	0	0	0	Root935
OG0000072	0	0	0	0	0	0	Root935
OG0000073	0	0	0	0	0	0	Root935
OG0000074	0	0	0	0	0	0	Root935
OG0000075	0	0	0	0	0	0	Root935
OG0000077	0	0	0	0	0	0	Root935
OG0000078	0	0	0	0	0	0	Root935
OG0000079	0	0	0	0	0	0	Root935
OG0000081	0	0	0	0	0	0	Root935
OG0000082	0	0	0	0	0	0	Root935
OG0000083	0	0	0	0	0	0	Root935
OG0000084	0	0	0	0	0	0	Root935
OG0000085	0	0	0	0	0	0	Root935
OG0000088	0	0	0	0	0	0	Root935
OG0000089	0	0	0.0391949356611051	0	0	0	Root935
OG0000090	0	0	0	0	0	0	Root935
OG0000091	0	0	0	0	0	0	Root935
OG0000093	0	0	0	0	0	0	Root935
OG0000094	0	0	0	0	0	0	Root935
OG0000095	0	0	0	0	0	0	Root935
OG0000096	0	0	0	0	0	0	Root935
OG0000097	0	0	0	0	0	0	Root935
OG0000098	0	0	0.0401064457927587	0	0	0	Root935
OG0000099	0	0	0	0	0	0	Root935
OG0000100	0	0	0	0	0	0	Root935
OG0000102	0	0	0	0	0	0	Root935
OG0000103	0	0	0	0	0	0	Root935
OG0000104	0	0	0	0	0	0	Root935
OG0000107	0	0	0	0	0	0	Root935
OG0000108	0	0	0	0	0	0	Root935
OG0000109	0	0	0	0	0	0	Root935
OG0000110	0	0	0	0	0	0	Root935
OG0000111	0	0	0	0	0	0	Root935
OG0000112	0	0	0	0	0	0	Root935
OG0000113	0	0	0	0	0	0	Root935
OG0000115	0	0	0	0	0	0	Root935
OG0000117	0	0	0	0	0	0	Root935
OG0000118	0	0	0	0	0	0	Root935
OG0000120	0	0	0	0	0	0	Root935
OG0000121	0	0	0	0	0	0	Root935
OG0000122	0	0	0	0	0	0	Root935
OG0000123	0	0	0	0	0	0	Root935
OG0000124	0	0	0	0	0	0	Root935
OG0000125	0	0	0	0	0	0	Root935
OG0000127	0	0	0	0	0	0	Root935
OG0000128	0	0	0	0	0	0	Root935
OG0000131	0	0	0	0	0	0	Root935
OG0000132	0	0	0	0	0	0	Root935
OG0000133	0	0	0	0	0	0	Root935
OG0000136	0	0	0	0	0	0	Root935
OG0000137	0	0	0	0	0	0	Root935
OG0000138	0	0	0	0	0	0	Root935
OG0000139	0	0	0	0	0	0	Root935
OG0000140	0	0	0	0	0	0	Root935
OG0000141	0	0	0.0236992634229938	0	0	0	Root935
OG0000143	0	0	0	0	0	0	Root935
OG0000144	0	0	0	0	0	0	Root935
OG0000145	0	0	0	0	0	0	Root935
OG0000148	0	0	0	0	0	0	Root935
OG0000149	0	0	0	0	0	0	Root935
OG0000151	0	0	0	0	0	0	Root935
OG0000152	0	0	0	0	0	0	Root935
OG0000154	0	0	0	0	0	0	Root935
OG0000155	0	0	0	0	0	0	Root935
OG0000156	0	0	0	0	0	0	Root935
OG0000157	0	0	0	0	0	0	Root935
OG0000158	0	0	0	0	0	0	Root935
OG0000159	0	0	0	0	0	0	Root935
OG0000160	0	0	0	0	0	0	Root935
OG0000162	0	0	0	0	0	0	Root935
OG0000164	0	0	0	0	0	0	Root935
OG0000165	0	0	0	0	0	0	Root935
OG0000166	0	0	0	0	0	0	Root935
OG0000167	0	0	0	0	0	0	Root935
OG0000168	0	0	0	0	0	0	Root935
OG0000169	0	0	0	0	0	0	Root935
OG0000170	0	0	0	0	0.131509790275028	0	Root935
OG0000171	0	0	0	0	0	0	Root935
OG0000173	0	0	0	0	0	0	Root935
OG0000175	0	0	0	0	0	0	Root935
OG0000177	0	0	0	0	0	0	Root935
OG0000178	0	0	0	0	0	0	Root935
OG0000180	0	0	0	0	0	0	Root935
OG0000182	0	0	0	0	0	0	Root935
OG0000183	0	0	0	0	0	0	Root935
OG0000185	0	0	0	0	0	0	Root935
OG0000186	0	0	0	0	0	0	Root935
OG0000188	0	0	0	0	0	0	Root935
OG0000189	0	0	0	0	0	0	Root935
OG0000190	0	0	0	0	0	0	Root935
OG0000191	0	0	0	0	0	0	Root935
OG0000192	0	0	0	0	0	0	Root935
OG0000193	0	0	0	0	0	0	Root935
OG0000194	0	0	0	0	0	0	Root935
OG0000195	0	0	0	0	0	0	Root935
OG0000197	0	0	0	0	0	0	Root935
OG0000199	0	0	0	0	0	0	Root935
OG0000200	0	0	0	0	0	0	Root935
OG0000201	0	0	0	0	0	0	Root935
OG0000202	0	0	0	0	0	0	Root935
OG0000204	0	0	0	0	0	0	Root935
OG0000205	0	0	0	0	0	0	Root935
OG0000206	0	0	0	0	0	0	Root935
OG0000207	0	0	0	0	0	0	Root935
OG0000208	0	0	0	0	0	0	Root935
OG0000209	0	0	0	0	0	0	Root935
OG0000210	0	0	0	0	0	0	Root935
OG0000214	0	0	0	0	0	0	Root935
OG0000216	0	0	0	0	0	0	Root935
OG0000218	0	0	0	0	0	0	Root935
OG0000219	0	0	0	0	0	0	Root935
OG0000220	0	0	0	0	0	0	Root935
OG0000224	0	0	0	0	0	0	Root935
OG0000225	0	0	0	0	0	0	Root935
OG0000226	0	0	0.0118496317114969	0	0	0	Root935
OG0000227	0	0	0	0	0	0	Root935
OG0000228	0	0	0	0	0	0	Root935
OG0000229	0	0	0	0	0	0	Root935
OG0000230	0	0	0	0	0	0	Root935
OG0000231	0	0	0	0	0	0	Root935
OG0000233	0	0	0	0	0	0	Root935
OG0000234	0	0	0	0	0	0	Root935
OG0000235	0	0	0	0	0	0	Root935
OG0000236	0	0	0	0	0	0	Root935
OG0000240	0	0	0	0	0	0	Root935
OG0000241	0	0	0	0	0	0	Root935
OG0000242	0	0	0	0	0	0	Root935
OG0000243	0	0	0	0	0	0	Root935
OG0000244	0	0	0.0273453039496082	0	0	0	Root935
OG0000247	0	0	0	0	0	0	Root935
OG0000249	0	0	0	0	0	0	Root935
OG0000250	0	0	0	0	0	0	Root935
OG0000251	0	0	0	0	0	0	Root935
OG0000253	0	0	0	0	0	0	Root935
OG0000255	0	0	0	0	0	0	Root935
OG0000257	0	0	0	0	0	0	Root935
OG0000258	0	0	0	0	0	0	Root935
OG0000259	0	0	0	0	0	0	Root935
OG0000260	0	0	0	0	0	0	Root935
OG0000261	0	0	0	0	0	0	Root935
OG0000262	0	0	0	0	0	0	Root935
OG0000264	0	0	0	0	0	0	Root935
OG0000265	0	0	0	0	0	0	Root935
OG0000266	0	0	0	0	0	0	Root935
OG0000268	0	0	0	0	0	0	Root935
OG0000269	0	0	0	0	0	0	Root935
OG0000270	0	0	0	0	0	0	Root935
OG0000271	0	0	0	0	0	0	Root935
OG0000272	0	0	0	0	0	0	Root935
OG0000273	0	0	0	0	0	0	Root935
OG0000274	0	0	0	0	0	0	Root935
OG0000276	0	0	0	0	0	0	Root935
OG0000277	0	0	0	0	0	0	Root935
OG0000278	0	0	0	0	0	0	Root935
OG0000279	0	0	0	0	0	0	Root935
OG0000280	0	0	0	0	0	0	Root935
OG0000282	0	0	0	0	0	0	Root935
OG0000284	0	0	0	0	0	0	Root935
OG0000286	0	0	0	0	0	0	Root935
OG0000289	0	0	0	0	0	0	Root935
OG0000293	0	0	0	0	0	0	Root935
OG0000294	0	0	0	0	0	0	Root935
OG0000295	0	0	0	0	0	0	Root935
OG0000297	0	0	0	0	0	0	Root935
OG0000298	0	0	0	0	0	0	Root935
OG0000300	0	0	0	0	0	0	Root935
OG0000301	0	0	0.0920625232970143	0	0	0	Root935
OG0000302	0	0	0	0	0	0	Root935
OG0000303	0	0	0	0	0	0	Root935
OG0000304	0	0	0	0	0	0	Root935
OG0000306	0	0	0	0	0	0	Root935
OG0000307	0	0	0	0	0	0	Root935
OG0000308	0	0	0	0	0	0	Root935
OG0000309	0	0	0	0	0	0	Root935
OG0000311	0	0	0	0	0	0	Root935
OG0000312	0	0	0	0	0	0	Root935
OG0000313	0	0	0	0	0	0	Root935
OG0000316	0	0	0	0	0	0	Root935
OG0000317	0	0	0	0	0	0	Root935
OG0000318	0	0	0	0	0	0	Root935
OG0000320	0	0	0	0	0	0	Root935
OG0000321	0	0	0	0	0	0	Root935
OG0000322	0	0	0	0	0	0	Root935
OG0000324	0	0	0	0	0	0	Root935
OG0000326	0	0	0	0	0	0	Root935
OG0000328	0	0	0	0	0	0	Root935
OG0000329	0	0	0	0	0	0	Root935
OG0000332	0	0	0	0	0	0	Root935
OG0000333	0	0	0	0	0	0	Root935
OG0000334	0	0	0	0	0	0	Root935
OG0000335	22.3360802056682	0	0	1620.22489491885	0	0	Root935
OG0000336	0	0	0	0	0	0	Root935
OG0000337	0	0	0	0	0	0	Root935
OG0000339	0	0	0	0	0	0	Root935
OG0000341	0	0	0	0	0	0	Root935
OG0000343	0	0	0	0	0	0	Root935
OG0000344	0	0	0	0	0	0	Root935
OG0000345	0	0	0	0	0	0	Root935
OG0000348	0	0	0.0291683242129154	0	0	0	Root935
OG0000349	0	0	0	0	0	0	Root935
OG0000350	0	0	0	0	0	0	Root935
OG0000351	0	0	0	0	0	0	Root935
OG0000352	0	0	0	0	0	0	Root935
OG0000354	0	0	0	0	0	0	Root935
OG0000355	0	0	0.0264337938179546	0	0.131509790275028	0	Root935
OG0000356	0	0	0	0	0	0	Root935
OG0000357	0	0	0	0	0	0	Root935
OG0000358	0	0	0	0	0	0	Root935
OG0000359	0	0	0	0	0	0	Root935
OG0000360	0	0	0	0	0	0	Root935
OG0000363	0	0	0	0	0	0	Root935
OG0000367	0	0	0	0	0	0	Root935
OG0000368	0	0	0	0	0	0	Root935
OG0000369	0	0	0	0	0	0	Root935
OG0000370	0	0	0	0	0	0	Root935
OG0000371	0	0	0	0	0	0	Root935
OG0000373	0	0	0	0	0	0	Root935
OG0000374	0	0	0	0	0	0	Root935
OG0000375	0	0	0	0	0	0	Root935
OG0000376	0	0	0	0	0	0	Root935
OG0000377	0	0	0	0	0	0	Root935
OG0000378	0	0	0	0	0	0	Root935
OG0000379	0	0	0	0	0	0	Root935
OG0000382	0	0	0	0	0	0	Root935
OG0000383	0	0	0	0	0	0	Root935
OG0000385	0	0	0	0	0	0	Root935
OG0000386	0	0	0	0	0	0	Root935
OG0000387	0	0	0	0	0	0	Root935
OG0000388	0	0	0	0	0	0	Root935
OG0000391	0	0	0	0	0	0	Root935
OG0000392	0	0	0	0	0	0	Root935
OG0000393	0	0	0	0	0	0	Root935
OG0000394	0	0	0	0	0	0	Root935
OG0000396	0	0	0	0	0	0	Root935
OG0000397	0	0	0	0	0	0	Root935
OG0000398	0	0	0	0	0	0	Root935
OG0000399	0	0	0	0	0	0	Root935
OG0000401	0	0	0	0	0	0	Root935
OG0000403	0	0	0	0	0	0	Root935
OG0000405	0	0	0	0	0	0	Root935
OG0000406	0	0	0	0	0	0	Root935
OG0000407	0	0	0	0	0	0	Root935
OG0000408	0	0	0	0	0	0	Root935
OG0000409	0	0	0	0	0	0	Root935
OG0000412	0	0	0	0	0	0	Root935
OG0000413	0	0	0	0	0	0	Root935
OG0000414	0	0	0	0	0	0	Root935
OG0000415	0	0	0	0	0	0	Root935
OG0000417	0	0	0	0	0	0	Root935
OG0000420	0	0	0	0	0	0	Root935
OG0000422	0	0	0	0	0	0	Root935
OG0000423	0	0	0	0	0	0	Root935
OG0000424	0	0	0	0	0	0	Root935
OG0000425	0	0	0	0	0	0	Root935
OG0000426	0	0	0	0	0	0	Root935
OG0000429	0	0	0	0	0	0	Root935
OG0000430	0	0	0	0	0	0	Root935
OG0000432	0	0	0	0	0	0	Root935
OG0000433	0	0	0	0	0	0	Root935
OG0000434	0	0	0	0	0	0	Root935
OG0000436	0	0	0	0	0	0	Root935
OG0000437	0	0	0	0	0	0	Root935
OG0000440	0	0	0	0	0	0	Root935
OG0000441	0	0	0	0	0	0	Root935
OG0000444	0	0	0	0	0	0	Root935
OG0000447	0	0	0	0	0	0	Root935
OG0000451	0	0	0	0	0	0	Root935
OG0000453	0	0	0	0	0	0	Root935
OG0000454	0	0	0	0	0	0	Root935
OG0000455	0	0	0	0	0	0	Root935
OG0000458	0	0	0	0	0	0	Root935
OG0000460	0	0	0	0	0	0	Root935
OG0000461	0	0	0	0	0	0	Root935
OG0000462	0	0	0	0	0	0	Root935
OG0000463	0	0	0	0	0	0	Root935
OG0000464	0	0	0	0	0	0	Root935
OG0000465	0	0	0	0	0	0	Root935
OG0000466	0	0	0	0	0	0	Root935
OG0000469	0	0	0	0	0	0	Root935
OG0000470	0	0	0	0	0	0	Root935
OG0000471	0	0	0	0	0	0	Root935
OG0000472	0	0	0	0	0	0	Root935
OG0000474	0	0	0	0	0	0	Root935
OG0000475	0	0	0	0	0	0	Root935
OG0000479	0	0	0	0	0	0	Root935
OG0000480	0	0	0	0	0	0	Root935
OG0000481	0	0	0	0	0	0	Root935
OG0000482	0	0	0	0	0	0	Root935
OG0000484	0	0	0	0	0	0	Root935
OG0000485	0	0	0	0	0	0	Root935
OG0000486	0	0	0	0	0	0	Root935
OG0000489	0	0	0	0	0	0	Root935
OG0000492	0	0	0	0	0	0	Root935
OG0000494	0	0	0	0	0	0	Root935
OG0000496	0	0	0	0	0	0	Root935
OG0000497	0	0	0	0	0	0	Root935
OG0000499	0	0	0	0	0	0	Root935
OG0000500	0	0	0	0	0	0	Root935
OG0000502	0	0	0	0	0	0	Root935
OG0000503	0	0	0	0	0	0	Root935
OG0000504	0	0	0	0	0	0	Root935
OG0000505	0	0	0	0	0	0	Root935
OG0000506	0	0	0.0473985268459876	0	0	0	Root935
OG0000509	0	0	0	0	0	0	Root935
OG0000514	0	0	0	0	0	0	Root935
OG0000515	0	0	0.0346373850028371	0	0	0	Root935
OG0000516	0	0	0	0	0	0	Root935
OG0000517	0	0	0	0	0	0	Root935
OG0000518	0	0	0	0	0	0	Root935
OG0000519	0	0	0.0246107735546474	0	0	0	Root935
OG0000521	0	0	0.0884164827703999	0	0	0	Root935
OG0000522	0	0	0	0	0	0	Root935
OG0000523	0	0	0	0	0	0	Root935
OG0000525	0	0	0	0	0	0	Root935
OG0000528	0	0	0	0	0	0	Root935
OG0000529	0	0	0	0	0	0	Root935
OG0000530	0	0	0	0	0	0	Root935
OG0000531	0	0	0	0	0	0	Root935
OG0000533	0	0	0	0	0	0	Root935
OG0000534	0	0	0	0	0	0	Root935
OG0000536	0	0	0	0	0	0	Root935
OG0000537	0	0	0	0	0	0	Root935
OG0000538	0	0	0	0	0	0	Root935
OG0000540	0	0	0	0	0	0	Root935
OG0000541	0	0	0	0	0	0	Root935
OG0000545	0	0	0	0	0	0	Root935
OG0000546	0	0	0	0	0	0	Root935
OG0000550	0	0	0	0	0	0	Root935
OG0000551	0	0	0	0	0	0	Root935
OG0000552	0	0	0	0	0	0	Root935
OG0000553	0	0	0	0	0	0	Root935
OG0000554	0	0	0.0346373850028371	0	0	0	Root935
OG0000555	0	0	0	0	0	0	Root935
OG0000556	0	0	0	0	0	0	Root935
OG0000557	0	0	0	0	0	0	Root935
OG0000558	0	0	0	0	0	0	Root935
OG0000560	0	0	0	0	0	0	Root935
OG0000561	0	0	0	0	0	0	Root935
OG0000562	0	0	0	0	0	0	Root935
OG0000563	0	0	0	0	0	0	Root935
OG0000565	0	0	0	0	0	0	Root935
OG0000566	0	0	0	0	0	0	Root935
OG0000568	0	0	0	0	0	0	Root935
OG0000570	0	0	0	0	0	0	Root935
OG0000571	0	0	0	0	0	0	Root935
OG0000572	0	0	0	0	0	0	Root935
OG0000573	0	0	0	0	0	0	Root935
OG0000575	0	0	0	0	0	0	Root935
OG0000576	0	0	0	0	0	0	Root935
OG0000577	0	0	0	0	0	0	Root935
OG0000579	0	0	0	0	0	0	Root935
OG0000582	0	0	0	0	0	0	Root935
OG0000583	0	0	0	0	0	0	Root935
OG0000588	0	0	0	0	0	0	Root935
OG0000590	0	0	0	0	0	0	Root935
OG0000591	0	0	0	0	0	0	Root935
OG0000592	0	0	0	0	0	0	Root935
OG0000593	0	0	0	0	0	0	Root935
OG0000595	0	0	0	0	0	0	Root935
OG0000596	0	0	0	0	0	0	Root935
OG0000598	0	0	0	0	0	0	Root935
OG0000599	0	0	0	0	0	0	Root935
OG0000601	0	0	0.0154956722381113	0	0	0	Root935
OG0000602	0	0	0	0	0	0	Root935
OG0000603	0	0	0.0182302026330721	0	0	0	Root935
OG0000606	0	0	0	0	0	0	Root935
OG0000607	0	0	0	0	0	0	Root935
OG0000609	0	0	0	0	0	0	Root935
OG0000611	0	0	0	0	0	0	Root935
OG0000612	0	0	0	0	0	0	Root935
OG0000613	0	0	0	0	0	0	Root935
OG0000616	0	0	0	0	0	0	Root935
OG0000619	0	0	0	0	0	0	Root935
OG0000620	0	0	0	0	0	0	Root935
OG0000621	0	0	0	0	0	0	Root935
OG0000622	0	0	0	0	0	0	Root935
OG0000623	0	0	0	0	0	0	Root935
OG0000624	0	0	0	0	0	0	Root935
OG0000625	0	0	0	0	0	0	Root935
OG0000626	0	0	0	0	0	0	Root935
OG0000628	0	0	0	0	0	0	Root935
OG0000629	0	0	0	0	0	0	Root935
OG0000630	0	0	0	0	0	0	Root935
OG0000633	0	0	0	0	0	0	Root935
OG0000634	0	0	0	0	0	0	Root935
OG0000635	0	0	0	0	0	0	Root935
OG0000639	0	0	0	0	0	0	Root935
OG0000641	0	0	0	0	0	0	Root935
OG0000645	0	0	0	0	0	0	Root935
OG0000649	0	0	0	0	0	0	Root935
OG0000650	0	0	0	0	0	0	Root935
OG0000651	0	0	0	0	0	0	Root935
OG0000653	0	0	0	0	0	0	Root935
OG0000654	0	0	0	0	0	0	Root935
OG0000657	0	0	0	0	0	0	Root935
OG0000658	0	0	0	0	0	0	Root935
OG0000659	0	0	0	0	0	0	Root935
OG0000660	0	0	0	0	0	0	Root935
OG0000663	0	0	0	0	0	0	Root935
OG0000664	0	0	0	0	0	0	Root935
OG0000668	0	0	0	0	0	0	Root935
OG0000669	0	0	0	0	0	0	Root935
OG0000670	0	0	0	0	0	0	Root935
OG0000671	0	0	0	0	0	0	Root935
OG0000672	0	0	0	0	0	0	Root935
OG0000673	0	0	0	0	0	0	Root935
OG0000674	0	0	0	0	0	0	Root935
OG0000675	0	0	0	0	0	0	Root935
OG0000676	0	0	0	0	0	0	Root935
OG0000677	0	0	0	0	0	0	Root935
OG0000679	0	0	0	0	0	0	Root935
OG0000680	0	0	0	0	0	0	Root935
OG0000681	0	0	0	0	0	0	Root935
OG0000683	0	0	0	0	0	0	Root935
OG0000685	0	0	0	0	0	0	Root935
OG0000687	0	0	0	0	0	0	Root935
OG0000689	0	0	0	0	0	0	Root935
OG0000690	0	0	0	0	0	0	Root935
OG0000691	0	0	0	0	0	0	Root935
OG0000692	0	0	0	0	0	0	Root935
OG0000694	0	0	0	0	0	0	Root935
OG0000695	0	0	0	0	0	0	Root935
OG0000697	0	0	0	0	0	0	Root935
OG0000698	0	0	0	0	0	0	Root935
OG0000699	0	0	0	0	0	0	Root935
OG0000700	0	0	0	0	0	0	Root935
OG0000701	0	0	0	0	0	0	Root935
OG0000703	0	0	0	0	0	0	Root935
OG0000705	0	0	0	0	0	0	Root935
OG0000706	0	0	0	0	0	0	Root935
OG0000707	0	0	0	0	0	0	Root935
OG0000708	0	0	0	0	0	0	Root935
OG0000710	0	0	0	0	0	0	Root935
OG0000711	0	0	0	0	0	0	Root935
OG0000712	0	0	0	0	0	0	Root935
OG0000713	0	0	0	0	0	0	Root935
OG0000715	0	0	0	0	0	0	Root935
OG0000717	0	0	0	0	0	0	Root935
OG0000718	0	0	0	0	0	0	Root935
OG0000719	0	0	0	0	0	0	Root935
OG0000720	0	0	0	0	0	0	Root935
OG0000721	0	0	0	0	0	0	Root935
OG0000722	0	0	0	0	0	0	Root935
OG0000723	0	0	0	0	0	0	Root935
OG0000724	0	0	0	0	0	0	Root935
OG0000725	0	0	0	0	0	0	Root935
OG0000730	0	0	0	0	0	0	Root935
OG0000733	0	0	0	0	0	0	Root935
OG0000738	0	0	0	0	0	0	Root935
OG0000741	0	0	0	0	0	0	Root935
OG0000742	0	0	0	0	0	0	Root935
OG0000743	0	0	0	0	0	0	Root935
OG0000744	0	0	0	0	0	0	Root935
OG0000746	0	0	0	0	0	0	Root935
OG0000748	0	0	0	0	0	0	Root935
OG0000749	0	0	0	0	0	0	Root935
OG0000750	0	0	0	0	0	0	Root935
OG0000751	0	0	0	0	0	0	Root935
OG0000752	0	0	0	0	0	0	Root935
OG0000753	0	0	0	0	0	0	Root935
OG0000754	0	0	0	0	0	0	Root935
OG0000755	0	0	0	0	0	0	Root935
OG0000756	0	0	0	0	0	0	Root935
OG0000757	0	0	0	0	0	0	Root935
OG0000758	0	0	0	0	0	0	Root935
OG0000760	0	0	0	0	0	0	Root935
OG0000761	0	0	0	0	0	0	Root935
OG0000762	0	0	0	0	0	0	Root935
OG0000763	0	0	0	0	0	0	Root935
OG0000764	0	0	0	0	0	0	Root935
OG0000765	0	0	0	0	0	0	Root935
OG0000767	0	0	0	0	0	0	Root935
OG0000769	0	0	0	0	0	0	Root935
OG0000774	0	0	0	0	0	0	Root935
OG0000776	0	0	0	0	0	0	Root935
OG0000778	0	0	0	0	0	0	Root935
OG0000779	0	0	0	0	0	0	Root935
OG0000780	0	0	0	0	0	0	Root935
OG0000781	0	0	0	0	0	0	Root935
OG0000782	0	0	0	0	0	0	Root935
OG0000783	0	0	0	0	0	0	Root935
OG0000786	0	0	0	0	0	0	Root935
OG0000791	0	0	0	0	0	0	Root935
OG0000794	0	0	0	0	0	0	Root935
OG0000795	0	0	0	0	0	0	Root935
OG0000796	0	0	0	0	0	0	Root935
OG0000797	0	0	0	0	0	0	Root935
OG0000798	0	0	0	0	0	0	Root935
OG0000799	0	0	0	0	0	0	Root935
OG0000800	0	0	0	0	0	0	Root935
OG0000801	0	0	0	0	0	0	Root935
OG0000802	0	0	0	0	0	0	Root935
OG0000803	0	0	0	0	0	0	Root935
OG0000806	0	0	0	0	0	0	Root935
OG0000807	0	0	0	0	0	0	Root935
OG0000808	0	0	0	0	0	0	Root935
OG0000812	0	0	0	0	0	0	Root935
OG0000814	0	0	0	0	0	0	Root935
OG0000815	0	0	0.00820359118488246	0	0	0	Root935
OG0000816	0	0	0	0	0	0	Root935
OG0000817	0	0	0	0	0	0	Root935
OG0000818	0	0	0	0	0	0	Root935
OG0000819	0	0	0	0	0	0	Root935
OG0000821	0	0	0	0	0	0	Root935
OG0000822	0	0	0.0264337938179546	0	0	0	Root935
OG0000823	0	0	0	0	0	0	Root935
OG0000825	0	0	0	0	0	0	Root935
OG0000827	0	0	0.0492215471092948	0	0	0	Root935
OG0000828	0	0	0	0	0	0	Root935
OG0000829	0	0	0	0	0	0	Root935
OG0000832	0	0	0	0	0	0	Root935
OG0000833	0	0	0	0	0	0	Root935
OG0000835	0	0	0	0	0	0	Root935
OG0000836	0	0	0	0	0	0	Root935
OG0000837	0	0	0	0	0	0	Root935
OG0000840	0	0	0	0	0	0	Root935
OG0000841	0	34.7114759952951	0	1620.22489491885	0	0	Root935
OG0000842	0	0	0	0	0	0	Root935
OG0000843	0	0	0	0	0	0	Root935
OG0000844	0	0	0	0	0	0	Root935
OG0000846	0	0	0	0	0	0	Root935
OG0000847	0	0	0	0	0	0	Root935
OG0000848	0	0	0	0	0	0	Root935
OG0000849	0	0	0	0	0	0	Root935
OG0000850	0	0	0	0	0	0	Root935
OG0000851	0	0	0	0	0	0	Root935
OG0000852	0	0	0	0	0	0	Root935
OG0000853	0	0	0	0	0	0	Root935
OG0000854	0	0	0	0	0	0	Root935
OG0000856	0	0	0	0	0	0	Root935
OG0000857	0	0	0	0	0	0	Root935
OG0000858	0	0	0	0	0	0	Root935
OG0000859	0	0	0	0	0	0	Root935
OG0000861	0	0	0	0	0	0	Root935
OG0000862	0	0	0	0	0	0	Root935
OG0000863	0	0	0	0	0	0	Root935
OG0000864	0	0	0	0	0	0	Root935
OG0000865	0	0	0	0	0	0	Root935
OG0000866	0	0	0	0	0	0	Root935
OG0000867	0	0	0	0	0	0	Root935
OG0000868	0	0	0	0	0	0	Root935
OG0000870	0	0	0	0	0	0	Root935
OG0000871	0	0	0	0	0	0	Root935
OG0000872	0	0	0	0	0	0	Root935
OG0000874	0	0	0	0	0	0	Root935
OG0000876	0	0	0	0	0	0	Root935
OG0000877	0	0	0	0	0	0	Root935
OG0000878	0	0	0	0	0	0	Root935
OG0000880	0	0	0	0	0	0	Root935
OG0000881	0	0	0	0	0	0	Root935
OG0000882	0	0	0	0	0	0	Root935
OG0000883	0	0	0	0	0	0	Root935
OG0000884	0	0	0	0	0	0	Root935
OG0000885	0	0	0	0	0	0	Root935
OG0000886	0	0	0	0	0	0	Root935
OG0000887	0	0	0	0	0	0	Root935
OG0000889	0	0	0	0	0	0	Root935
OG0000890	0	0	0	0	0	0	Root935
OG0000891	0	0	0	0	0	0	Root935
OG0000893	0	0	0	0	0	0	Root935
OG0000895	0	0	0	0	0	0	Root935
OG0000896	0	0	0.025522283686301	0	0	0	Root935
OG0000897	0	0	0	0	0	0	Root935
OG0000898	0	0	0	0	0	0	Root935
OG0000899	0	0	0	0	0	0	Root935
OG0000900	0	0	0.0145841621064577	0	0	0	Root935
OG0000901	0	0	0	0	0	0	Root935
OG0000902	0	0	0	0	0	0	Root935
OG0000903	0	0	0	0	0	0	Root935
OG0000904	0	0	0	0	0	0	Root935
OG0000907	0	0	0	0	0	0	Root935
OG0000909	0	0	0	0	0	0	Root935
OG0000910	0	0	0	0	0	0	Root935
OG0000911	0	0	0	0	0	0	Root935
OG0000913	0	0	0	0	0	0	Root935
OG0000914	0	0	0	0	0	0	Root935
OG0000916	0	0	0	0	0	0	Root935
OG0000917	0	0	0	0	0	0	Root935
OG0000918	0	0	0	0	0	0	Root935
OG0000919	0	0	0	0	0	0	Root935
OG0000920	0	0	0	0	0	0	Root935
OG0000921	0	0	0	0	0	0	Root935
OG0000923	0	0	0	0	0	0	Root935
OG0000924	0	0	0	0	0	0	Root935
OG0000926	0	0	0.0227877532913402	0	0	0	Root935
OG0000928	0	0	0	0	0	0	Root935
OG0000929	0	0	0	0	0	0	Root935
OG0000931	0	0	0	0	0	0	Root935
OG0000932	0	0	0	0	0	0	Root935
OG0000933	0	0	0	0	0	0	Root935
OG0000934	0	0	0	0	0	0	Root935
OG0000935	0	0	0	0	0	0	Root935
OG0000936	0	0	0	0	0	0	Root935
OG0000937	0	0	0	0	0	0	Root935
OG0000938	0	0	0	0	0	0	Root935
OG0000939	0	0	0	0	0	0	Root935
OG0000940	0	0	0	0	0	0	Root935
OG0000942	0	0	0	0	0	0	Root935
OG0000943	0	0	0	0	0	0	Root935
OG0000944	0	0	0	0	0	0	Root935
OG0000945	0	0	0	0	0	0	Root935
OG0000947	0	0	0	0	0	0	Root935
OG0000948	0	0	0	0	0	0	Root935
OG0000950	0	0	0	0	0	0	Root935
OG0000951	0	0	0	0	0	0	Root935
OG0000952	0	0	0	0	0	0	Root935
OG0000953	0	0	0	0	0	0	Root935
OG0000954	0	0	0	0	0	0	Root935
OG0000956	0	0	0.0492215471092948	0	0	0	Root935
OG0000957	0	0	0	0	0	0	Root935
OG0000958	0	0	0	0	0	0	Root935
OG0000959	0	0	0	0	0	0	Root935
OG0000960	0	0	0.0391949356611051	0	0	0	Root935
OG0000961	0	0	0	0	0	0	Root935
OG0000962	0	0	0	0	0	0	Root935
OG0000963	0	0	0	0	0	0	Root935
OG0000964	0	0	0	0	0	0	Root935
OG0000965	0	0	0	0	0	0	Root935
OG0000966	0	0	0	0	0	0	Root935
OG0000967	0	0	0	0	0	0	Root935
OG0000968	0	0	0	0	0	0	Root935
OG0000969	0	0	0	0	0	0	Root935
OG0000970	0	0	0	0	0	0	Root935
OG0000972	0	0	0	0	0	0	Root935
OG0000973	0	0	0	0	0	0	Root935
OG0000974	0	0	0	0	0	0	Root935
OG0000975	0	0	0	0	0	0	Root935
OG0000976	0	0	0	0	0	0	Root935
OG0000977	0	0	0.0346373850028371	0	0	0	Root935
OG0000978	0	0	0	0	0	0	Root935
OG0000979	0	0	0	0	0	0	Root935
OG0000980	0	0	0	0	0	0	Root935
OG0000981	0	0	0	0	0	0	Root935
OG0000982	0	0	0	0	0	0	Root935
OG0000983	0	0	0	0	0	0	Root935
OG0000984	0	0	0	0	0	0	Root935
OG0000985	0	0	0	0	0	0	Root935
OG0000986	0	0	0	0	0	0	Root935
OG0000987	0	0	0	0	0	0	Root935
OG0000988	0	0	0	0	0	0	Root935
OG0000989	0	0	0	0	0	0	Root935
OG0000990	0	0	0	0	0	0	Root935
OG0000991	0	0	0	0	0	0	Root935
OG0000992	0	0	0	0	0	0	Root935
OG0000993	0	0	0	0	0	0	Root935
OG0000994	0	0	0	0	0	0	Root935
OG0000995	0	0	0	0	0	0	Root935
OG0000996	0	0	0	0	0	0	Root935
OG0000997	0	0	0.030079834344569	0	0	0	Root935
OG0000998	0	0	0.0236992634229938	0	0	0	Root935
OG0000999	0	0	0.0437524863193731	0	0	0	Root935
OG0001000	0	0	0.0264337938179546	0	0	0	Root935
OG0001001	0	0	0	0	0	0	Root935
OG0001002	0	0	0	0	0	0	Root935
OG0001003	0	0	0	0	0	0	Root935
OG0001004	0	0	0	0	0	0	Root935
OG0001005	0	0	0	0	0	0	Root935
OG0001006	0	0	0.020964733028033	0	0	0	Root935
OG0001007	0	0	0	0	0	0	Root935
OG0001008	0	0	0	0	0	0	Root935
OG0001009	0	0	0	0	0	0	Root935
OG0001010	0	0	0	0	0	0	Root935
OG0001011	0	0	0	0	0	0	Root935
OG0001012	0	0	0.00638057092157525	0	0	0	Root935
OG0001014	0	0	0	0	0	0	Root935
OG0001015	0	0	0	0	0	0	Root935
OG0001016	0	0	0	0	0	0	Root935
OG0001017	0	0	0	0	0	0	Root935
OG0001018	0	0	0	0	0	0	Root935
OG0001019	0	0	0	0	0	0	Root935
OG0001021	0	0	0	0	0	0	Root935
OG0001022	0	0	0	0	0	0	Root935
OG0001023	0	0	0	0	0	0	Root935
OG0001024	0	0	0	0	0	0	Root935
OG0001025	0	0	0	0	0	0	Root935
OG0001027	0	0	0	0	0	0	Root935
OG0001028	0	0	0	0	0	0	Root935
OG0001029	0	0	0	0	0	0	Root935
OG0001030	0	0	0	0	0	0	Root935
OG0001031	0	0	0	0	0	0	Root935
OG0001032	0	0	0	0	0	0	Root935
OG0001033	0	0	0	0	0	0	Root935
OG0001034	0	0	0.0373719153977979	0	0	0	Root935
OG0001035	0	0	0	0	0	0	Root935
OG0001036	0	0	0	0	0	0	Root935
OG0001037	0	0	0	0	0	0	Root935
OG0001038	0	0	0	0	0	0	Root935
OG0001039	0	0	0	0	0	0	Root935
OG0001040	0	0	0	0	0	0	Root935
OG0001041	0	0	0	0	0	0	Root935
OG0001042	0	0	0	0	0	0	Root935
OG0001043	0	0	0	0	0	0	Root935
OG0001044	0	0	0	0	0	0	Root935
OG0001045	0	0	0	0	0	0	Root935
OG0001046	0	0	0	0	0	0	Root935
OG0001047	0	0	0	0	0	0	Root935
OG0001048	0	0	0	0	0	0	Root935
OG0001050	0	0	0	0	0	0	Root935
OG0001051	0	0	0	0	0	0	Root935
OG0001052	0	0	0	0	0	0	Root935
OG0001053	0	0	0	0	0	0	Root935
OG0001054	0	0	0	0	0	0	Root935
OG0001055	0	0	0	0	0	0	Root935
OG0001056	0	0	0	0	0	0	Root935
OG0001057	0	0	0	0	0	0	Root935
OG0001058	0	0	0	0	0	0	Root935
OG0001059	0	0	0	0	0	0	Root935
OG0001060	0	0	0	0	0	0	Root935
OG0001061	0	0	0	0	0	0	Root935
OG0001062	0	0	0	0	0	0	Root935
OG0001063	0	0	0	0	0	0	Root935
OG0001064	0	0	0	0	0	0	Root935
OG0001065	0	0	0	0	0	0	Root935
OG0001066	0	0	0	0	0	0	Root935
OG0001067	0	0	0	0	0	0	Root935
OG0001068	0	0	0	0	0	0	Root935
OG0001069	0	0	0	0	0	0	Root935
OG0001070	0	0	0	0	0	0	Root935
OG0001071	0	0	0.0246107735546474	0	0	0	Root935
OG0001072	0	0	0	0	0	0	Root935
OG0001073	0	0	0	0	0	0	Root935
OG0001074	0	0	0.0373719153977979	0	0	0	Root935
OG0001075	0	0	0	0	0	0	Root935
OG0001076	0	0	0	0	0	0	Root935
OG0001077	0	0	0	0	0	0	Root935
OG0001078	0	0	0	0	0	0	Root935
OG0001079	0	0	0	0	0	0	Root935
OG0001080	0	0	0.0419294660560659	0	0	0	Root935
OG0001081	0	0	0	0	0	0	Root935
OG0001082	0	0	0	0	0	0	Root935
OG0001083	0	0	0	0	0	0	Root935
OG0001084	0	0	0.109381215798433	0	0	0	Root935
OG0001085	0	0	0	0	0	0	Root935
OG0001086	22.3360802056682	0	0	0	0	0	Root935
OG0001087	0	0	0	0	0	0	Root935
OG0001088	0	0	0	0	0	0	Root935
OG0001089	0	0	0	0	0	0	Root935
OG0001090	0	0	0	0	0	0	Root935
OG0001092	0	0	0	0	0	0	Root935
OG0001093	0	0	0	0	0	0	Root935
OG0001094	0	0	0	0	0	0	Root935
OG0001095	0	0	0	0	0	0	Root935
OG0001097	0	0	0	0	0	0	Root935
OG0001098	0	0	0	0	0	0	Root935
OG0001099	0	0	0	0	0	0	Root935
OG0001102	0	0	0	0	0	0	Root935
OG0001103	0	0	0	0	0	0	Root935
OG0001104	0	0	0	0	0	0	Root935
OG0001105	0	0	0	0	0	0	Root935
OG0001108	0	0	0	0	0	0	Root935
OG0001112	0	0	0	0	0	0	Root935
OG0001113	0	0	0	0	0	0	Root935
OG0001114	0	0	0	0	0	0	Root935
OG0001116	0	0	0	0	0	0	Root935
OG0001120	0	0	0	0	0	0	Root935
OG0001121	0	0	0	0	0	0	Root935
OG0001122	0	0	0	0	0	0	Root935
OG0001124	0	0	0	0	0	0	Root935
OG0001127	0	0	0	0	0	0	Root935
OG0001128	0	0	0	0	0	0	Root935
OG0001130	0	0	0	0	0	0	Root935
OG0001132	0	0	0	0	0	0	Root935
OG0001133	0	0	0	0	0	0	Root935
OG0001135	0	0	0	0	0	0	Root935
OG0001136	0	0	0	0	0	0	Root935
OG0001140	0	0	0	0	0	0	Root935
OG0001142	0	0	0	0	0	0	Root935
OG0001143	0	0	0	0	0	0	Root935
OG0001144	0	0	0	0	0	0	Root935
OG0001145	0	0	0	0	0	0	Root935
OG0001149	0	0	0	0	0	0	Root935
OG0001151	0	0	0	0	0	0	Root935
OG0001154	0	0	0	0	0	0	Root935
OG0001155	0	0	0	0	0	0	Root935
OG0001157	0	0	0	0	0	0	Root935
OG0001158	0	0	0	0	0	0	Root935
OG0001159	0	0	0	0	0	0	Root935
OG0001161	0	0	0	0	0	0	Root935
OG0001162	0	0	0	0	0	0	Root935
OG0001167	0	0	0	0	0	0	Root935
OG0001168	0	0	0	0	0	0	Root935
OG0001169	0	0	0	0	0	0	Root935
OG0001170	0	0	0	0	0	0	Root935
OG0001171	0	0	0	0	0	0	Root935
OG0001177	0	0	0	0	0	0	Root935
OG0001178	0	0	0	0	0	0	Root935
OG0001179	0	0	0	0	0	0	Root935
OG0001180	0	0	0	0	0	0	Root935
OG0001183	0	0	0	0	0	0	Root935
OG0001185	0	0	0	0	0	0	Root935
OG0001187	0	0	0	0	0	0	Root935
OG0001188	0	0	0	0	0	0	Root935
OG0001191	0	0	0	0	0	0	Root935
OG0001193	0	0	0	0	0	0	Root935
OG0001195	0	0	0	0	0	0	Root935
OG0001197	0	0	0	0	0	0	Root935
OG0001199	0	0	0	0	0	0	Root935
OG0001200	0	0	0	0	0	0	Root935
OG0001206	0	0	0	0	0	0	Root935
OG0001207	0	0	0	0	0	0	Root935
OG0001209	0	0	0	0	0	0	Root935
OG0001211	0	0	0	0	0	0	Root935
OG0001212	0	0	0	0	0	0	Root935
OG0001213	0	0	0	0	0	0	Root935
OG0001214	0	0	0	0	0	0	Root935
OG0001220	0	0	0	0	0	0	Root935
OG0001221	0	0	0	0	0	0	Root935
OG0001223	0	0	0	0	0	0	Root935
OG0001225	0	0	0	0	0	0	Root935
OG0001226	0	0	0	0	0	0	Root935
OG0001228	0	0	0	0	0	0	Root935
OG0001230	0	0	0	0	0	0	Root935
OG0001231	0	0	0	0	0	0	Root935
OG0001233	0	0	0	0	0	0	Root935
OG0001234	0	0	0	39.5176803638744	0	0	Root935
OG0001236	0	0	0	0	0	0	Root935
OG0001237	0	0	0	0	0	0	Root935
OG0001241	0	0	0	0	0	0	Root935
OG0001242	0	0	0	0	0	0	Root935
OG0001243	0	0	0	0	0	0	Root935
OG0001244	0	0	0	0	0	0	Root935
OG0001247	0	0	0	0	0	0	Root935
OG0001251	0	0	0	0	0	0	Root935
OG0001252	0	0	0	0	0	0	Root935
OG0001253	0	0	0	0	0	0	Root935
OG0001254	0	0	0	0	0	0	Root935
OG0001256	0	0	0	0	0	0	Root935
OG0001257	0	0	0	0	0	0	Root935
OG0001259	0	0	0	0	0	0	Root935
OG0001260	0	0	0	0	0	0	Root935
OG0001264	0	0	0	0	0	0	Root935
OG0001265	0	0	0	0	0	0	Root935
OG0001266	0	0	0	0	0	0	Root935
OG0001267	0	0	0	0	0	0	Root935
OG0001268	0	0	0	0	0	0	Root935
OG0001269	0	0	0	0	0	0	Root935
OG0001274	0	0	0	0	0	0	Root935
OG0001275	0	0	0	0	0	0	Root935
OG0001279	0	0	0	0	0	0	Root935
OG0001280	0	0	0	0	0	0	Root935
OG0001282	0	0	0	0	0	0	Root935
OG0001284	0	0	0	0	0	0	Root935
OG0001285	0	0	0	0	0	0	Root935
OG0001287	0	0	0	0	0	0	Root935
OG0001293	0	0	0	0	0	0	Root935
OG0001295	0	0	0	0	0	0	Root935
OG0001296	0	0	0	0	0	0	Root935
OG0001298	0	0	0	0	0	0	Root935
OG0001300	0	0	0	0	0	0	Root935
OG0001302	0	0	0	0	0	0	Root935
OG0001303	0	0	0	0	0	0	Root935
OG0001304	0	0	0	0	0	0	Root935
OG0001305	0	0	0	0	0	0	Root935
OG0001306	0	0	0	0	0	0	Root935
OG0001309	0	0	0	0	0	0	Root935
OG0001312	0	0	0	0	0	0	Root935
OG0001314	0	0	0	0	0	0	Root935
OG0001317	0	0	0	0	0	0	Root935
OG0001323	0	0	0	0	0	0	Root935
OG0001324	0	0	0	0	0	0	Root935
OG0001325	0	0	0	0	0	0	Root935
OG0001326	0	0	0	0	0	0	Root935
OG0001328	0	0	0	0	0	0	Root935
OG0001330	0	0	0	0	0	0	Root935
OG0001331	0	0	0	0	0	0	Root935
OG0001338	0	0	0	0	0	0	Root935
OG0001340	0	0	0	0	0	0	Root935
OG0001342	0	0	0	0	0	0	Root935
OG0001343	0	0	0	0	0	0	Root935
OG0001344	0	0	0	0	0	0	Root935
OG0001345	0	0	0	0	0	0	Root935
OG0001351	0	0	0	0	0	0	Root935
OG0001353	0	0	0	0	0	0	Root935
OG0001361	0	0	0	0	0	0	Root935
OG0001363	0	0	0	0	0	0	Root935
OG0001364	0	0	0	0	0	0	Root935
OG0001365	0	0	0	0	0	0	Root935
OG0001368	0	0	0.0501330572409484	0	0	0	Root935
OG0001371	0	0	0	0	0	0	Root935
OG0001373	0	0	0	0	0	0	Root935
OG0001376	0	0	0	0	0	0	Root935
OG0001378	0	0	0	0	0	0	Root935
OG0001379	0	0	0	0	0	0	Root935
OG0001382	0	0	0	0	0	0	Root935
OG0001383	0	0	0	0	0	0	Root935
OG0001384	0	0	0	0	0	0	Root935
OG0001386	0	0	0	0	0	0	Root935
OG0001388	0	0	0	0	0	0	Root935
OG0001389	0	0	0	0	0	0	Root935
OG0001391	0	0	0.0528675876359092	0	0	0	Root935
OG0001398	0	0	0	0	0	0	Root935
OG0001402	0	0	0	0	0	0	Root935
OG0001404	0	0	0	0	0	0	Root935
OG0001405	0	0	0	0	0	0	Root935
OG0001407	0	0	0	0	0	0	Root935
OG0001408	0	0	0	0	0	0	Root935
OG0001409	0	0	0	0	0	0	Root935
OG0001410	0	0	0	0	0	0	Root935
OG0001413	0	0	0	0	0	0	Root935
OG0001414	0	0	0	0	0	0	Root935
OG0001420	0	0	0	0	0	0	Root935
OG0001423	0	0	0	0	0	0	Root935
OG0001426	0	0	0	0	0	0	Root935
OG0001429	0	0	0	0	0	0	Root935
OG0001431	0	0	0	0	0	0	Root935
OG0001432	0	0	0	0	0	0	Root935
OG0001435	0	0	0	0	0	0	Root935
OG0001441	0	0	0	0	0	0	Root935
OG0001442	0	0	0	0	0	0	Root935
OG0001445	0	0	0	0	0	0	Root935
OG0001447	0	0	0	0	0	0	Root935
OG0001448	0	0	0	0	0	0	Root935
OG0001449	0	0	0	0	0	0	Root935
OG0001452	0	0	0	0	0	0	Root935
OG0001453	0	0	0	0	0	0	Root935
OG0001455	0	0	0	0	0	0	Root935
OG0001458	0	0	0	0	0	0	Root935
OG0001460	0	0	0	0	0	0	Root935
OG0001461	0	0	0	0	0	0	Root935
OG0001468	0	0	0	0	0	0	Root935
OG0001470	0	0	0	0	0	0	Root935
OG0001471	0	0	0	0	0	0	Root935
OG0001472	0	0	0	0	0	0	Root935
OG0001474	0	0	0	0	0	0	Root935
OG0001475	0	0	0	0	0	0	Root935
OG0001478	0	0	0	0	0	0	Root935
OG0001479	0	0	0	0	0	0	Root935
OG0001481	0	0	0	0	0	0	Root935
OG0001487	0	0	0	0	0	0	Root935
OG0001488	0	0	0	0	0	0	Root935
OG0001489	0	0	0	0	0	0	Root935
OG0001495	0	0	0	0	0	0	Root935
OG0001497	0	0	0	0	0	0	Root935
OG0001498	0	0	0	0	0	0	Root935
OG0001499	0	0	0	0	0	0	Root935
OG0001502	0	0	0	0	0	0	Root935
OG0001509	0	0	0	0	0	0	Root935
OG0001510	0	0	0	0	0	0	Root935
OG0001515	0	0	0	0	0	0	Root935
OG0001517	0	0	0	0	0	0	Root935
OG0001522	0	0	0	0	0	0	Root935
OG0001524	0	0	0	0	0	0	Root935
OG0001525	0	0	0	0	0	0	Root935
OG0001526	0	0	0	0	0	0	Root935
OG0001532	0	0	0	0	0	0	Root935
OG0001534	0	0	0	0	0	0	Root935
OG0001538	0	0	0	0	0	0	Root935
OG0001539	0	0	0	0	0	0	Root935
OG0001550	0	0	0	0	0	0	Root935
OG0001551	0	0	0	0	0	0	Root935
OG0001554	0	0	0	0	0	0	Root935
OG0001555	0	0	0	0	0	0	Root935
OG0001559	0	0	0	0	0	0	Root935
OG0001560	0	0	0	0	0	0	Root935
OG0001561	0	0	0	0	0	0	Root935
OG0001563	0	0	0	0	0	0	Root935
OG0001564	0	0	0	0	0	0	Root935
OG0001565	0	0	0	0	0	0	Root935
OG0001566	0	0	0	0	0	0	Root935
OG0001569	0	0	0	0	0	0	Root935
OG0001571	0	0	0	0	0	0	Root935
OG0001575	0	0	0	0	0	0	Root935
OG0001576	0	0	0	0	0	0	Root935
OG0001583	0	0	0	0	0	0	Root935
OG0001585	0	0	0	0	0	0	Root935
OG0001597	0	0	0	0	0	0	Root935
OG0001598	0	0	0	0	0	0	Root935
OG0001599	0	0	0	0	0	0	Root935
OG0001601	0	0	0	0	0	0	Root935
OG0001605	0	0	0	0	0	0	Root935
OG0001606	0	0	0	0	0	0	Root935
OG0001612	0	0	0	0	0	0	Root935
OG0001614	0	0	0	0	0	0	Root935
OG0001615	0	0	0	0	0	0	Root935
OG0001621	0	0	0	0	0	0	Root935
OG0001623	0	0	0	0	0	0	Root935
OG0001624	0	0	0	0	0	0	Root935
OG0001629	0	0	0	0	0	0	Root935
OG0001630	0	0	0	0	0	0	Root935
OG0001631	0	0	0	0	0	0	Root935
OG0001633	0	0	0	0	0	0	Root935
OG0001637	0	0	0	0	0	0	Root935
OG0001638	0	0	0	0	0	0	Root935
OG0001642	0	0	0	0	0	0	Root935
OG0001643	0	0	0	0	0	0	Root935
OG0001644	0	0	0	0	0	0	Root935
OG0001647	0	0	0	0	0	0	Root935
OG0001649	0	0	0	0	0	0	Root935
OG0001651	0	0	0	0	0	0	Root935
OG0001652	0	0	0	0	0	0	Root935
OG0001656	0	0	0	0	0	0	Root935
OG0001657	0	0	0	0	0	0	Root935
OG0001658	0	0	0	0	0	0	Root935
OG0001662	0	0	0	0	0	0	Root935
OG0001663	0	0	0	0	0	0	Root935
OG0001667	0	0	0	0	0	0	Root935
OG0001668	0	0	0	0	0	0	Root935
OG0001670	0	0	0	0	0	0	Root935
OG0001671	0	0	0	0	0	0	Root935
OG0001674	0	0	0	0	0	0	Root935
OG0001678	0	0	0	0	0	0	Root935
OG0001679	0	0	0	0	0	0	Root935
OG0001681	0	0	0	0	0	0	Root935
OG0001683	0	0	0	0	0	0	Root935
OG0001692	0	0	0	0	0	0	Root935
OG0001697	0	0	0	0	0	0	Root935
OG0001703	0	0	0	0	0	0	Root935
OG0001706	0	0	0	0	0	0	Root935
OG0001710	0	0	0	0	0	0	Root935
OG0001711	0	0	0	0	0	0	Root935
OG0001712	0	0	0	0	0	0	Root935
OG0001715	0	0	0	0	0	0	Root935
OG0001717	0	0	0	0	0	0	Root935
OG0001718	0	0	0	0	0	0	Root935
OG0001723	0	0	0	0	0	0	Root935
OG0001725	0	0	0	0	0	0	Root935
OG0001726	0	0	0	0	0	0	Root935
OG0001729	0	0	0	0	0	0	Root935
OG0001731	0	0	0	0	0	0	Root935
OG0001732	0	0	0	0	0	0	Root935
OG0001738	0	0	0	0	0	0	Root935
OG0001741	0	0	0	0	0	0	Root935
OG0001743	0	0	0	0	0	0	Root935
OG0001745	0	0	0	0	0	0	Root935
OG0001751	0	0	0	0	0	0	Root935
OG0001756	0	0	0	0	0	0	Root935
OG0001762	0	0	0	0	0	0	Root935
OG0001770	0	0	0	0	0	0	Root935
OG0001774	0	0	0	0	0	0	Root935
OG0001784	0	0	0	0	0	0	Root935
OG0001786	0	0	0	0	0	0	Root935
OG0001787	0	0	0	0	0	0	Root935
OG0001791	0	0	0	0	0	0	Root935
OG0001810	0	0	0	0	0	0	Root935
OG0001820	0	0	0	0	0	0	Root935
OG0001828	0	0	0	0	0	0	Root935
OG0001830	0	0	0	0	0	0	Root935
OG0001831	0	0	0	0	0	0	Root935
OG0001832	0	0	0	0	0	0	Root935
OG0001837	0	0	0	0	0	0	Root935
OG0001838	0	0	0	0	0	0	Root935
OG0001840	0	0	0	0	0	0	Root935
OG0001846	0	0	0	0	0	0	Root935
OG0001854	0	0	0	0	0	0	Root935
OG0001865	0	0	0	0	0	0	Root935
OG0001869	0	0	0	0	0	0	Root935
OG0001870	0	0	0	0	0	0	Root935
OG0001874	0	0	0	0	0	0	Root935
OG0001875	0	0	0	0	0	0	Root935
OG0001878	0	0	0	0	0	0	Root935
OG0001888	0	0	0	0	0	0	Root935
OG0001889	0	0	0	0	0	0	Root935
OG0001892	0	0	0	0	0	0	Root935
OG0001894	0	0	0	0	0	0	Root935
OG0001896	0	0	0	0	0	0	Root935
OG0001897	0	0	0	0	0	0	Root935
OG0001901	0	0	0	0	0	0	Root935
OG0001904	0	0	0	0	0	0	Root935
OG0001909	0	0	0	0	0	0	Root935
OG0001910	0	0	0	0	0	0	Root935
OG0001917	0	0	0	0	0	0	Root935
OG0001920	0	0	0	0	0	0	Root935
OG0001926	0	0	0	0	0	0	Root935
OG0001927	0	0	0	0	0	0	Root935
OG0001928	0	0	0	0	0	0	Root935
OG0001929	0	0	0	0	0	0	Root935
OG0001936	0	0	0	0	0	0	Root935
OG0001938	0	0	0	0	0	0	Root935
OG0001939	0	0	0	0	0	0	Root935
OG0001946	0	0	0	0	0	0	Root935
OG0001948	0	0	0	0	0	0	Root935
OG0001953	0	0	0	0	0	0	Root935
OG0001954	0	0	0	0	0	0	Root935
OG0001955	0	0	0	0	0	0	Root935
OG0001964	0	0	0	0	0	0	Root935
OG0001965	0	0	0	0	0	0	Root935
OG0001966	0	0	0	0	0	0	Root935
OG0001967	0	0	0	0	0	0	Root935
OG0001968	0	0	0	0	0	0	Root935
OG0001970	0	0	0	0	0	0	Root935
OG0001974	0	0	0	0	0	0	Root935
OG0001976	0	0	0	0	0	0	Root935
OG0001985	0	0	0	0	0	0	Root935
OG0001988	0	0	0	0	0	0	Root935
OG0001994	0	0	0	0	0	0	Root935
OG0001998	0	0	0	0	0	0	Root935
OG0002006	0	0	0	0	0	0	Root935
OG0002007	0	0	0	0	0	0	Root935
OG0002008	0	0	0	0	0	0	Root935
OG0002010	0	0	0	0	0	0	Root935
OG0002012	0	0	0	0	0	0	Root935
OG0002014	0	0	0	0	0	0	Root935
OG0002027	0	0	0	0	0	0	Root935
OG0002028	0	0	0	0	0	0	Root935
OG0002031	0	0	0	0	0	0	Root935
OG0002038	0	0	0	0	0	0	Root935
OG0002039	0	0	0	0	0	0	Root935
OG0002050	0	0	0	0	0	0	Root935
OG0002053	0	0	0	0	0	0	Root935
OG0002055	0	0	0	0	0	0	Root935
OG0002059	0	0	0	0	0	0	Root935
OG0002061	0	0	0	0	0	0	Root935
OG0002073	0	0	0	0	0	0	Root935
OG0002076	0	0	0	0	0	0	Root935
OG0002077	0	0	0	0	0	0	Root935
OG0002082	0	0	0	0	0	0	Root935
OG0002083	0	0	0	0	0	0	Root935
OG0002086	0	0	0	0	0	0	Root935
OG0002090	0	0	0	0	0	0	Root935
OG0002091	0	0	0	0	0	0	Root935
OG0002094	0	0	0	0	0	0	Root935
OG0002095	0	0	0	0	0	0	Root935
OG0002107	0	0	0	0	0	0	Root935
OG0002110	0	0	0	0	0	0	Root935
OG0002114	0	0	0	0	0	0	Root935
OG0002121	0	0	0	0	0	0	Root935
OG0002123	0	0	0	0	0	0	Root935
OG0002125	0	0	0	0	0	0	Root935
OG0002128	0	0	0	0	0	0	Root935
OG0002131	0	0	0	0	0	0	Root935
OG0002133	0	0	0	0	0	0	Root935
OG0002135	0	0	0	0	0	0	Root935
OG0002136	0	0	0	0	0	0	Root935
OG0002138	0	0	0	0	0	0	Root935
OG0002142	0	0	0.00820359118488246	0	0	0	Root935
OG0002144	0	0	0	0	0	0	Root935
OG0002147	0	0	0	0	0	0	Root935
OG0002150	0	0	0	0	0	0	Root935
OG0002162	0	0	0	0	0	0	Root935
OG0002163	0	0	0	0	0	0	Root935
OG0002164	0	0	0	0	0	0	Root935
OG0002166	0	0	0	0	0	0	Root935
OG0002169	0	0	0	0	0	0	Root935
OG0002176	0	0	0	0	0	0	Root935
OG0002180	0	0	0.0164071823697649	0	0	0	Root935
OG0002185	0	0	0	0	0	0	Root935
OG0002204	0	0	0	0	0	0	Root935
OG0002205	0	0	0	0	0	0	Root935
OG0002210	0	0	0	0	0	0	Root935
OG0002213	0	0	0	0	0	0	Root935
OG0002215	0	0	0	0	0	0	Root935
OG0002221	0	0	0	0	0	0	Root935
OG0002223	0	0	0	0	0	0	Root935
OG0002224	0	0	0	0	0	0	Root935
OG0002226	0	0	0	0	0	0	Root935
OG0002233	0	0	0	0	0	0	Root935
OG0002235	0	0	0	0	0	0	Root935
OG0002237	0	0	0	0	0	0	Root935
OG0002242	0	0	0	0	0	0	Root935
OG0002250	0	0	0	0	0	0	Root935
OG0002254	0	0	0	0	0	0	Root935
OG0002256	0	0	0	0	0	0	Root935
OG0002261	0	0	0	0	0	0	Root935
OG0002264	0	0	0	0	0	0	Root935
OG0002265	0	0	0	0	0	0	Root935
OG0002268	0	0	0	0	0	0	Root935
OG0002274	0	0	0	0	0	0	Root935
OG0002277	0	0	0	0	0	0	Root935
OG0002285	0	0	0	0	0	0	Root935
OG0002286	0	0	0	0	0	0	Root935
OG0002288	0	0	0	0	0	0	Root935
OG0002301	0	0	0	0	0	0	Root935
OG0002308	0	0	0	0	0	0	Root935
OG0002311	0	0	0	0	0	0	Root935
OG0002315	0	0	0	0	0	0	Root935
OG0002318	0	0	0	0	0	0	Root935
OG0002319	0	0	0	0	0	0	Root935
OG0002320	0	0	0	0	0	0	Root935
OG0002325	0	0	0	0	0	0	Root935
OG0002330	0	0	0	0	0	0	Root935
OG0002332	0	0	0	0	0	0	Root935
OG0002349	0	0	0	0	0	0	Root935
OG0002351	0	0	0	0	0	0	Root935
OG0002358	0	0	0	0	0	0	Root935
OG0002359	0	0	0	0	0	0	Root935
OG0002360	0	0	0	0	0	0	Root935
OG0002362	0	0	0	0	0	0	Root935
OG0002370	0	0	0	0	0	0	Root935
OG0002374	0	0	0	0	0	0	Root935
OG0002379	0	0	0	0	0	0	Root935
OG0002389	0	0	0	0	0	0	Root935
OG0002392	0	0	0	0	0	0	Root935
OG0002397	0	0	0	0	0	0	Root935
OG0002402	0	0	0	0	0	0	Root935
OG0002406	0	0	0	0	0	0	Root935
OG0002409	0	0	0	0	0	0	Root935
OG0002410	0	0	0	0	0	0	Root935
OG0002411	0	0	0	0	0	0	Root935
OG0002414	0	0	0	0	0	0	Root935
OG0002418	0	0	0.0774783611905566	0	0	0	Root935
OG0002420	0	0	0	0	0	0	Root935
OG0002425	0	0	0	0	0	0	Root935
OG0002442	0	0	0	0	0	0	Root935
OG0002444	0	0	0	0	0	0	Root935
OG0002452	0	0	0	0	0	0	Root935
OG0002453	0	0	0	0	0	0	Root935
OG0002454	0	0	0	0	0	0	Root935
OG0002461	0	0	0	0	0	0	Root935
OG0002469	0	0	0	0	0	0	Root935
OG0002473	0	0	0	0	0	0	Root935
OG0002486	0	0	0	0	0	0	Root935
OG0002488	0	0	0	0	0	0	Root935
OG0002489	0	0	0	0	0	0	Root935
OG0002502	0	0	0	0	0	0	Root935
OG0002532	0	0	0	0	0	0	Root935
OG0002535	0	0	0	0	0	0	Root935
OG0002547	0	0	0	0	0	0	Root935
OG0002548	0	0	0	0	0	0	Root935
OG0002552	0	0	0	0	0	0	Root935
OG0002554	0	0	0	0	0	0	Root935
OG0002555	0	0	0	0	0	0	Root935
OG0002559	0	0	0	0	0	0	Root935
OG0002570	0	0	0	0	0	0	Root935
OG0002576	0	0	0	0	0	0	Root935
OG0002577	0	0	0	0	0	0	Root935
OG0002579	0	0	0	0	0	0	Root935
OG0002584	0	0	0	0	0	0	Root935
OG0002585	0	0	0	0	0	0	Root935
OG0002591	0	0	0	0	0	0	Root935
OG0002599	0	0	0	0	0	0	Root935
OG0002600	0	0	0	0	0	0	Root935
OG0002601	0	0	0	0	0	0	Root935
OG0002615	0	0	0	0	0	0	Root935
OG0002616	0	0	0	0	0	0	Root935
OG0002619	0	0	0	0	0	0	Root935
OG0002623	0	0	0	0	0	0	Root935
OG0002624	0	0	0.0227877532913402	0	0	0	Root935
OG0002627	0	0	0	0	0	0	Root935
OG0002640	0	0	0	0	0	0	Root935
OG0002651	0	0	0	0	0	0	Root935
OG0002663	0	0	0	0	0	0	Root935
OG0002672	0	0	0	0	0	0	Root935
OG0002673	0	0	0	0	0	0	Root935
OG0002676	0	0	0	0	0	0	Root935
OG0002677	0	0	0	0	0	0	Root935
OG0002679	0	0	0	0	0	0	Root935
OG0002685	0	0	0	0	0	0	Root935
OG0002687	0	0	0.025522283686301	0	0	0	Root935
OG0002725	0	0	0	0	0	0	Root935
OG0002729	0	0	0	0	0	0	Root935
OG0002731	0	0	0	0	0	0	Root935
OG0002732	0	0	0	0	0	0	Root935
OG0002737	0	0	0	0	0	0	Root935
OG0002738	0	0	0	0	0	0	Root935
OG0002740	0	0	0	0	0	0	Root935
OG0002745	0	0	0	0	0	0	Root935
OG0002749	0	0	0	0	0	0	Root935
OG0002752	0	0	0	0	0	0	Root935
OG0002756	0	0	0	0	0	0	Root935
OG0002763	0	0	0	0	0	0	Root935
OG0002764	0	0	0	0	0	0	Root935
OG0002767	0	0	0	0	0	0	Root935
OG0002779	0	0	0	0	0	0	Root935
OG0002789	0	0	0	0	0	0	Root935
OG0002807	0	0	0	0	0	0	Root935
OG0002808	0	0	0	0	0	0	Root935
OG0002810	0	0	0	0	0	0	Root935
OG0002812	0	0	0	0	0	0	Root935
OG0002821	0	0	0	0	0	0	Root935
OG0002822	0	0	0	0	0	0	Root935
OG0002823	0	0	0	0	0	0	Root935
OG0002825	0	0	0	0	0	0	Root935
OG0002830	0	0	0	0	0	0	Root935
OG0002833	0	0	0	0	0	0	Root935
OG0002838	0	0	0	0	0	0	Root935
OG0002841	0	0	0	0	0	0	Root935
OG0002842	0	0	0	0	0	0	Root935
OG0002845	0	0	0	0	0	0	Root935
OG0002849	0	0	0	0	0	0	Root935
OG0002852	0	0	0	0	0	0	Root935
OG0002853	0	0	0	0	0	0	Root935
OG0002860	0	0	0	0	0	0	Root935
OG0002861	0	0	0	0	0	0	Root935
OG0002873	0	0	0	0	0	0	Root935
OG0002890	0	0	0	0	0	0	Root935
OG0002911	0	0	0	0	0	0	Root935
OG0002924	0	0	0	0	0	0	Root935
OG0002945	0	0	0	0	0	0	Root935
OG0002970	0	0	0	0	0	0	Root935
OG0002971	0	0	0	0	0	0	Root935
OG0002973	0	0	0	0	0	0	Root935
OG0002978	0	0	0.0264337938179546	0	0	0	Root935
OG0003016	0	0	0	0	0	0	Root935
OG0003042	0	0	0	0	0	0	Root935
OG0003055	0	0	0	0	0	0	Root935
OG0003062	0	0	0	0	0	0	Root935
OG0003069	0	0	0	0	0	0	Root935
OG0003084	0	0	0	0	0	0	Root935
OG0003086	0	0	0	0	0	0	Root935
OG0003088	0	0	0	0	0	0	Root935
OG0003089	0	0	0.020964733028033	0	0	0	Root935
OG0003092	0	0	0	0	0	0	Root935
OG0003098	0	0	0	0	0	0	Root935
OG0003105	0	0	0	0	0	0	Root935
OG0003122	0	0	0	0	0	0	Root935
OG0003158	0	0	0	0	0	0	Root935
OG0003166	0	0	0	0	0	0	Root935
OG0003178	0	0	0	0	0	0	Root935
OG0003185	0	0	0	0	0	0	Root935
OG0003186	0	0	0	0	0	0	Root935
OG0003188	0	0	0	0	0	0	Root935
OG0003213	0	0	0	0	0	0	Root935
OG0003217	0	0	0	0	0	0	Root935
OG0003219	0	0	0	0	0	0	Root935
OG0003220	0	0	0	0	0	0	Root935
OG0003222	0	0	0	0	0	0	Root935
OG0003226	0	0	0	0	0	0	Root935
OG0003230	0	0	0	0	0	0	Root935
OG0003237	0	0	0	0	0	0	Root935
OG0003251	0	0	0	0	0	0	Root935
OG0003254	0	0	0	0	0	0	Root935
OG0003270	0	0	0	0	0	0	Root935
OG0003272	0	0	0	0	0	0	Root935
OG0003285	0	0	0	0	0	0	Root935
OG0003292	0	0	0	0	0	0	Root935
OG0003295	0	0	0	0	0	0	Root935
OG0003297	0	0	0	0	0	0	Root935
OG0003298	0	0	0	0	0	0	Root935
OG0003305	0	0	0	0	0	0	Root935
OG0003306	0	0	0	0	0	0	Root935
OG0003321	0	0	0	0	0	0	Root935
OG0003322	0	0	0	0	0	0	Root935
OG0003323	0	0	0	0	0	0	Root935
OG0003335	0	0	0	0	0	0	Root935
OG0003374	0	0	0	0	0	0	Root935
OG0003376	0	0	0	0	0	0	Root935
OG0003389	0	0	0	0	0	0	Root935
OG0003391	0	0	0	0	0	0	Root935
OG0003394	0	0	0	0	0	0	Root935
OG0003397	0	0	0	0	0	0	Root935
OG0003403	0	0	0	0	0	0	Root935
OG0003404	0	0	0	0	0	0	Root935
OG0003405	0	0	0	0	0	0	Root935
OG0003409	0	0	0	0	0	0	Root935
OG0003416	0	0	0	0	0	0	Root935
OG0003417	0	0	0	0	0	0	Root935
OG0003419	0	0	0	0	0	0	Root935
OG0003426	0	0	0	0	0	0	Root935
OG0003432	0	0	0	0	0	0	Root935
OG0003444	0	0	0	0	0	0	Root935
OG0003449	0	0	0	0	0	0	Root935
OG0003456	0	0	0	0	0	0	Root935
OG0003462	0	0	0	0	0	0	Root935
OG0003463	0	0	0	0	0	0	Root935
OG0003467	0	0	0	0	0	0	Root935
OG0003470	0	0	0	0	0	0	Root935
OG0003483	0	0	0	0	0	0	Root935
OG0003484	0	0	0	0	0	0	Root935
OG0003489	0	0	0	0	0	0	Root935
OG0003495	0	0	0	0	0	0	Root935
OG0003496	0	0	0	0	0	0	Root935
OG0003500	0	0	0	0	0	0	Root935
OG0003501	0	0	0	0	0	0	Root935
OG0003502	0	0	0	0	0	0	Root935
OG0003510	0	0	0	0	0	0	Root935
OG0003516	0	0	0	0	0	0	Root935
OG0003520	0	0	0	0	0	0	Root935
OG0003572	0	0	0	0	0	0	Root935
OG0003579	0	0	0	0	0	0	Root935
OG0003585	0	0	0	0	0	0	Root935
OG0003597	0	0	0	0	0	0	Root935
OG0003626	0	0	0	0	0	0	Root935
OG0003631	0	0	0	0	0	0	Root935
OG0003635	0	0	0	0	0	0	Root935
OG0003641	0	0	0.0145841621064577	0	0	0	Root935
OG0003667	0	0	0	0	0	0	Root935
OG0003693	0	0	0	0	0	0	Root935
OG0003695	0	0	0	0	0	0	Root935
OG0003697	0	0	0	0	0	0	Root935
OG0003706	0	0	0	0	0	0	Root935
OG0003713	0	0	0	0	0	0	Root935
OG0003717	0	0	0	0	0	0	Root935
OG0003727	0	0	0	0	0	0	Root935
OG0003729	0	0	0	0	0	0	Root935
OG0003730	0	0	0	0	0	0	Root935
OG0003731	0	0	0	0	0	0	Root935
OG0003747	0	0	0	0	0	0	Root935
OG0003756	0	0	0	0	0	0	Root935
OG0003772	0	0	0	0	0	0	Root935
OG0003797	0	0	0	0	0	0	Root935
OG0003832	0	0	0	0	0	0	Root935
OG0003840	0	0	0	0	0	0	Root935
OG0003853	0	0	0	0	0	0	Root935
OG0003860	0	0	0	0	0	0	Root935
OG0003867	0	0	0	0	0	0	Root935
OG0003878	0	0	0	0	0	0	Root935
OG0003879	0	0	0	0	0	0	Root935
OG0003883	0	0	0	0	0	0	Root935
OG0003886	0	0	0	0	0	0	Root935
OG0003901	0	0	0	0	0	0	Root935
OG0003913	0	0	0	0	0	0	Root935
OG0003921	0	0	0	0	0	0	Root935
OG0003933	0	0	0	0	0	0	Root935
OG0003940	0	0	0	0	0	0	Root935
OG0003943	0	0	0	0	0	0	Root935
OG0003945	0	0	0	0	0	0	Root935
OG0003959	0	0	0	0	0	0	Root935
OG0003960	0	0	0	0	0	0	Root935
OG0003968	0	0	0	0	0	0	Root935
OG0003969	0	0	0	0	0	0	Root935
OG0003981	0	0	0	0	0	0	Root935
OG0003987	0	0	0	0	0	0	Root935
OG0003991	0	0	0	0	0	0	Root935
OG0004002	0	0	0	0	0	0	Root935
OG0004005	0	0	0	0	0	0	Root935
OG0004006	0	0	0	0	0	0	Root935
OG0004007	0	0	0	0	0	0	Root935
OG0004008	0	0	0	0	0	0	Root935
OG0004009	0	0	0	0	0	0	Root935
OG0004011	0	0	0	0	0	0	Root935
OG0004012	0	0	0	0	0	0	Root935
OG0004013	0	0	0	0	0	0	Root935
OG0004014	0	0	0	0	0	0	Root935
OG0004015	0	0	0	0	0	0	Root935
OG0004039	0	0	0	0	0	0	Root935
OG0004054	0	0	0	0	0	0	Root935
OG0004073	0	0	0	0	0	0	Root935
OG0004092	0	0	0	0	0	0	Root935
OG0004110	0	0	0	0	0	0	Root935
OG0004113	0	0	0	0	0	0	Root935
OG0004128	0	0	0	0	0	0	Root935
OG0004129	0	0	0	0	0	0	Root935
OG0004149	0	0	0	0	0	0	Root935
OG0004151	0	0	0.0282568140812618	0	0	0	Root935
OG0004153	0	0	0	0	0	0	Root935
OG0004156	0	0	0	0	0	0	Root935
OG0004157	0	0	0	0	0	0	Root935
OG0004160	0	0	0	0	0	0	Root935
OG0004163	0	0	0	0	0	0	Root935
OG0004165	0	0	0	0	0	0	Root935
OG0004174	0	0	0	0	0	0	Root935
OG0004177	0	0	0	0	0	0	Root935
OG0004206	0	0	0	0	0	0	Root935
OG0004208	0	0	0	0	0	0	Root935
OG0004244	0	0	0	0	0	0	Root935
OG0004245	0	0	0	0	0	0	Root935
OG0004263	0	0	0	0	0	0	Root935
OG0004272	0	0	0	0	0	0	Root935
OG0004274	0	0	0	0	0	0	Root935
OG0004279	0	0	0	0	0	0	Root935
OG0004288	0	0	0	0	0	0	Root935
OG0004290	0	0	0	0	0	0	Root935
OG0004293	0	0	0	0	0	0	Root935
OG0004300	0	0	0	0	0	0	Root935
OG0004317	0	0	0	0	0	0	Root935
OG0004318	0	0	0	0	0	0	Root935
OG0004323	0	0	0	0	0	0	Root935
OG0004380	0	0	0	0	0	0	Root935
OG0004402	0	0	0	0	0	0	Root935
OG0004403	0	0	0	0	0	0	Root935
OG0004418	0	0	0	0	0	0	Root935
OG0004439	0	0	0	0	0	0	Root935
OG0004441	0	0	0	0	0	0	Root935
OG0004460	0	0	0	0	0	0	Root935
OG0004461	0	0	0	0	0	0	Root935
OG0004500	0	0	0	0	0	0	Root935
OG0004510	0	0	0	0	0	0	Root935
OG0004519	0	0	0	0	0	0	Root935
OG0004524	0	0	0	0	0	0	Root935
OG0004525	0	0	0	0	0	0	Root935
OG0004532	0	0	0	0	0	0	Root935
OG0004567	0	0	0	0	0	0	Root935
OG0004582	0	0	0	0	0	0	Root935
OG0004592	0	0	0	0	0	0	Root935
OG0004600	0	0	0	0	0	0	Root935
OG0004602	0	0	0	0	0	0	Root935
OG0004607	0	0	0	0	0	0	Root935
OG0004609	0	0	0	0	0	0	Root935
OG0004629	0	0	0	0	0	0	Root935
OG0004636	0	0	0	0	0	0	Root935
OG0004647	0	0	0	0	0	0	Root935
OG0004658	0	0	0	0	0	0	Root935
OG0004684	0	0	0	0	0	0	Root935
OG0004686	0	0	0	0	0	0	Root935
OG0004689	0	0	0	0	0	0	Root935
OG0004692	0	0	0	0	0	0	Root935
OG0004727	0	0	0	0	0	0	Root935
OG0004751	0	0	0	0	0	0	Root935
OG0004755	0	0	0	0	0	0	Root935
OG0004789	0	0	0	0	0	0	Root935
OG0004792	0	0	0	0	0	0	Root935
OG0004794	0	0	0	0	0	0	Root935
OG0004806	0	0	0	0	0	0	Root935
OG0004846	0	0	0	0	0	0	Root935
OG0004851	0	0	0	0	0	0	Root935
OG0004852	0	0	0	0	0	0	Root935
OG0004853	0	0	0	0	0	0	Root935
OG0004876	0	0	0.0756553409272494	0	0	0	Root935
OG0004883	0	0	0	0	0	0	Root935
OG0004920	0	0	0	0	0	0	Root935
OG0004927	0	0	0	0	0	0	Root935
OG0004932	0	0	0	0	0	0	Root935
OG0004974	0	0	0	0	0	0	Root935
OG0004985	0	0	0	0	0	0	Root935
OG0004991	0	0	0	0	0	0	Root935
OG0004997	0	0	0	0	0	0	Root935
OG0005000	0	0	0	0	0	0	Root935
OG0005014	0	0	0	0	0	0	Root935
OG0005050	0	0	0	0	0	0	Root935
OG0005055	0	0	0	0	0	0	Root935
OG0005084	0	0	0	0	0	0	Root935
OG0005109	0	0	0	0	0	0	Root935
OG0005110	0	0	0	0	0	0	Root935
OG0005114	0	0	0	0	0	0	Root935
OG0005119	0	0	0	0	0	0	Root935
OG0005122	0	0	0	0	0	0	Root935
OG0005123	0	0	0	0	0	0	Root935
OG0005138	0	0	0	0	0	0	Root935
OG0005141	0	0	0	0	0	0	Root935
OG0005161	0	0	0	0	0	0	Root935
OG0005162	0	0	0	0	0	0	Root935
OG0005170	0	0	0	0	0	0	Root935
OG0005183	0	0	0	0	0	0	Root935
OG0005192	0	0	0	0	0	0	Root935
OG0005196	0	0	0	0	0	0	Root935
OG0005222	0	0	0	0	0	0	Root935
OG0005235	0	0	0	0	0	0	Root935
OG0005254	0	0	0	0	0	0	Root935
OG0005264	0	0	0	0	0	0	Root935
OG0005267	0	0	0	0	0	0	Root935
OG0005269	0	0	0	0	0	0	Root935
OG0005277	0	0	0	0	0	0	Root935
OG0005291	0	0	0	0	0	0	Root935
OG0005301	0	0	0	0	0	0	Root935
OG0005302	0	0	0	0	0	0	Root935
OG0005309	0	0	0	0	0	0	Root935
OG0005313	0	0	0	0	0	0	Root935
OG0005319	0	0	0	0	0	0	Root935
OG0005321	0	0	0	0	0	0	Root935
OG0005323	0	0	0	0	0	0	Root935
OG0005392	0	0	0	0	0	0	Root935
OG0005397	0	0	0	0	0	0	Root935
OG0005414	0	0	0	0	0	0	Root935
OG0005428	0	0	0	0	0	0	Root935
OG0005444	0	0	0	0	0	0	Root935
OG0005448	0	0	0	0	0	0	Root935
OG0005484	0	0	0	0	0	0	Root935
OG0005486	0	0	0	0	0	0	Root935
OG0005520	0	0	0	0	0	0	Root935
OG0005525	0	0	0.0218762431596866	0	0	0	Root935
OG0005528	0	0	0	0	0	0	Root935
OG0005530	0	0	0	0	0	0	Root935
OG0005535	0	0	0	0	0	0	Root935
OG0005540	0	0	0	0	0	0	Root935
OG0005565	0	0	0	0	0	0	Root935
OG0005567	0	0	0	0	0	0	Root935
OG0005580	0	0	0	0	0	0	Root935
OG0005583	0	0	0	0	0	0	Root935
OG0005588	0	0	0	0	0	0	Root935
OG0005589	0	0	0	0	0	0	Root935
OG0005609	0	0	0	0	0	0	Root935
OG0005643	0	0	0	0	0	0	Root935
OG0005662	0	0	0	0	0	0	Root935
OG0005676	0	0	0	0	0	0	Root935
OG0005750	0	0	0	0	0	0	Root935
OG0005756	0	0	0	0	0	0	Root935
OG0005757	0	0	0	0	0	0	Root935
OG0005760	0	0	0	0	0	0	Root935
OG0005814	0	0	0	0	0	0	Root935
OG0005822	0	0	0	0	0	0	Root935
OG0005826	0	0	0	0	0	0	Root935
OG0005845	0	0	0	0	0	0	Root935
OG0005851	0	0	0	0	0	0	Root935
OG0005864	0	0	0	0	0	0	Root935
OG0005871	0	0	0	0	0	0	Root935
OG0005874	0	0	0	0	0	0	Root935
OG0005900	0	0	0	0	0	0	Root935
OG0005901	0	0	0	0	0	0	Root935
OG0005905	0	0	0	0	0	0	Root935
OG0005908	0	0	0	0	0	0	Root935
OG0005955	0	0	0	0	0	0	Root935
OG0005999	0	0	0	0	0	0	Root935
OG0006000	0	0	0	0	0	0	Root935
OG0006007	0	0	0	0	0	0	Root935
OG0006012	0	0	0	0	0	0	Root935
OG0006017	0	0	0	0	0	0	Root935
OG0006049	0	0	0	0	0	0	Root935
OG0006079	0	0	0	0	0	0	Root935
OG0006080	0	0	0	0	0	0	Root935
OG0006084	0	0	0	0	0	0	Root935
OG0006085	0	0	0	0	0	0	Root935
OG0006143	0	0	0	0	0	0	Root935
OG0006164	0	0	0	0	0	0	Root935
OG0006181	0	0	0	0	0	0	Root935
OG0006216	0	0	0	0	0	0	Root935
OG0006226	0	0	0	0	0	0	Root935
OG0006230	0	0	0	0	0	0	Root935
OG0006234	0	0	0	0	0	0	Root935
OG0006262	0	0	0	0	0	0	Root935
OG0006272	0	0	0	0	0	0	Root935
OG0006277	0	0	0	0	0	0	Root935
OG0006279	0	0	0	0	0	0	Root935
OG0006280	0	0	0	0	0	0	Root935
OG0006302	0	0	0	0	0	0	Root935
OG0006306	0	0	0	0	0	0	Root935
OG0006340	0	0	0	0	0	0	Root935
OG0006368	0	0	0	0	0	0	Root935
OG0006376	0	0	0	0	0	0	Root935
OG0006381	0	0	0	0	0	0	Root935
OG0006407	0	0	0	0	0	0	Root935
OG0006432	0	0	0	0	0	0	Root935
OG0006437	0	0	0	0	0	0	Root935
OG0006446	0	0	0	0	0	0	Root935
OG0006450	0	0	0	0	0	0	Root935
OG0006458	0	0	0	0	0	0	Root935
OG0006482	0	0	0	0	0	0	Root935
OG0006508	0	0	0	0	0	0	Root935
OG0006531	0	0	0	0	0	0	Root935
OG0006532	0	0	0	0	0	0	Root935
OG0006537	0	0	0	0	0	0	Root935
OG0006544	0	0	0	0	0	0	Root935
OG0006545	0	0	0	0	0	0	Root935
OG0006553	0	0	0	0	0	0	Root935
OG0006568	0	0	0	0	0	0	Root935
OG0006570	0	0	0	0	0	0	Root935
OG0006605	0	0	0	0	0	0	Root935
OG0006609	0	0	0	0	0	0	Root935
OG0006612	0	0	0	0	0	0	Root935
OG0006662	0	0	0	0	0	0	Root935
OG0006664	0	0	0	0	0	0	Root935
OG0006665	0	0	0	0	0	0	Root935
OG0006669	0	0	0	0	0	0	Root935
OG0006688	0	0	0	0	0	0	Root935
OG0006689	0	0	0	0	0	0	Root935
OG0006690	0	0	0	0	0	0	Root935
OG0006776	0	0	0	0	0	0	Root935
OG0006806	0	0	0	0	0	0	Root935
OG0006818	0	0	0	0	0	0	Root935
OG0006820	0	0	0	0	0	0	Root935
OG0006834	0	0	0	0	0	0	Root935
OG0006835	0	0	0	0	0	0	Root935
OG0006837	0	0	0	0	0	0	Root935
OG0006845	0	0	0	0	0	0	Root935
OG0006874	0	0	0	0	0	0	Root935
OG0006926	0	0	0	0	0	0	Root935
OG0006932	0	0	0	0	0	0	Root935
OG0006937	0	0	0	0	0	0	Root935
OG0006960	0	0	0	0	0	0	Root935
OG0006961	0	0	0	0	0	0	Root935
OG0007096	0	0	0	0	0	0	Root935
OG0007106	0	0	0	0	0	0	Root935
OG0007112	0	0	0	0	0	0	Root935
OG0007115	0	0	0	0	0	0	Root935
OG0007118	0	0	0	0	0	0	Root935
OG0007124	0	0	0	0	0	0	Root935
OG0007128	0	0	0	0	0	0	Root935
OG0007216	0	0	0	0	0	0	Root935
OG0007225	0	0	0	0	0	0	Root935
OG0007253	0	0	0	0	0	0	Root935
OG0007255	0	0	0	0	0	0	Root935
OG0007257	0	0	0	0	0	0	Root935
OG0007260	0	0	0	0	0	0	Root935
OG0007269	0	0	0	0	0	0	Root935
OG0007271	0	0	0	0	0	0	Root935
OG0007324	0	0	0	0	0	0	Root935
OG0007356	0	0	0	0	0	0	Root935
OG0007381	0	0	0	0	0	0	Root935
OG0007403	0	0	0	0	0	0	Root935
OG0007412	0	0	0	0	0	0	Root935
OG0007436	0	0	0	0	0	0	Root935
OG0007442	0	0	0	0	0	0	Root935
OG0007464	0	0	0	0	0	0	Root935
OG0007474	0	0	0	0	0	0	Root935
OG0007477	0	0	0	0	0	0	Root935
OG0007478	0	0	0	0	0	0	Root935
OG0007483	0	0	0	0	0	0	Root935
OG0007484	0	0	0	0	0	0	Root935
OG0007554	0	0	0	0	0	0	Root935
OG0007567	0	0	0	0	0	0	Root935
OG0007571	0	0	0	0	0	0	Root935
OG0007610	0	0	0	0	0	0	Root935
OG0007637	0	0	0	0	0	0	Root935
OG0007684	0	0	0	0	0	0	Root935
OG0007691	0	0	0	0	0	0	Root935
OG0007703	0	0	0	0	0	0	Root935
OG0007745	0	0	0	0	0	0	Root935
OG0007765	0	0	0	0	0	0	Root935
OG0007766	0	0	0	0	0	0	Root935
OG0007819	0	0	0	0	0	0	Root935
OG0007821	0	0	0	0	0	0	Root935
OG0007822	0	0	0	0	0	0	Root935
OG0007826	0	0	0	0	0	0	Root935
OG0007834	0	0	0	0	0	0	Root935
OG0007871	0	0	0	0	0	0	Root935
OG0007878	0	0	0	0	0	0	Root935
OG0007888	0	0	0	0	0	0	Root935
OG0007893	0	0	0	0	0	0	Root935
OG0007898	0	0	0	0	0	0	Root935
OG0007899	0	0	0	0	0	0	Root935
OG0007900	0	0	0	0	0	0	Root935
OG0007997	0	0	0	0	0	0	Root935
OG0008045	0	0	0	0	0	0	Root935
OG0008070	0	0	0	0	0	0	Root935
OG0008071	0	0	0	0	0	0	Root935
OG0008156	0	0	0	0	0	0	Root935
OG0008159	0	0	0	0	0	0	Root935
OG0008186	0	0	0	0	0	0	Root935
OG0008187	0	0	0	0	0	0	Root935
OG0008200	0	0	0	0	0	0	Root935
OG0008209	0	0	0	0	0	0	Root935
OG0008220	0	0	0	0	0	0	Root935
OG0008221	0	0	0	0	0	0	Root935
OG0008227	0	0	0	0	0	0	Root935
OG0008239	0	0	0	0	0	0	Root935
OG0008248	0	0	0.0200532228963793	0	0	0	Root935
OG0008304	0	0	0	0	0	0	Root935
OG0008309	0	0	0	0	0	0	Root935
OG0008328	0	0	0	0	0	0	Root935
OG0008340	0	0	0	0	0	0	Root935
OG0008367	0	0	0	0	0	0	Root935
OG0008401	0	0	0	0	0	0	Root935
OG0008420	0	0	0	0	0	0	Root935
OG0008462	0	0	0	0	0	0	Root935
OG0008468	0	0	0	0	0	0	Root935
OG0008491	0	0	0	0	0	0	Root935
OG0008510	0	0	0	0	0	0	Root935
OG0008515	0	0	0	0	0	0	Root935
OG0008525	0	0	0	0	0	0	Root935
OG0008528	0	0	0	0	0	0	Root935
OG0008704	0	0	0	0	0	0	Root935
OG0008719	0	0	0	0	0	0	Root935
OG0008743	0	0	0	0	0	0	Root935
OG0008758	0	0	0	0	0	0	Root935
OG0008762	0	0	0	0	0	0	Root935
OG0008763	0	0	0	0	0	0	Root935
OG0008847	0	0	0	0	0	0	Root935
OG0008848	0	0	0	0	0	0	Root935
OG0008849	0	0	0	0	0	0	Root935
OG0008850	0	0	0	0	0	0	Root935
OG0008851	0	0	0	0	0	0	Root935
OG0008852	0	0	0	0	0	0	Root935
OG0008853	0	0	0	0	0	0	Root935
OG0008854	0	0	0	0	0	0	Root935
OG0008855	0	0	0	0	0	0	Root935
OG0008856	0	0	0	0	0	0	Root935
OG0008857	0	0	0.0583366484258308	0	0	0	Root935
OG0008858	0	0	0	0	0	0	Root935
OG0008859	0	0	0	0	0	0	Root935
OG0008860	0	0	0	0	0	0	Root935
OG0008861	0	0	0	0	0	0	Root935
OG0008881	0	0	0	0	0	0	Root935
OG0008924	0	0	0	0	0	0	Root935
OG0008979	0	0	0	0	0	0	Root935
OG0008983	0	0	0	0	0	0	Root935
OG0009036	0	0	0	0	0	0	Root935
OG0009047	0	0	0	0	0	0	Root935
OG0009140	0	0	0	0	0	0	Root935
OG0009271	0	0	0	0	0	0	Root935
OG0009278	0	0	0	0	0	0	Root935
OG0009285	0	0	0	0	0	0	Root935
OG0009296	0	0	0	0	0	0	Root935
OG0009298	0	0	0	0	0	0	Root935
OG0009303	0	0	0	0	0	0	Root935
OG0009316	0	0	0	0	0	0	Root935
OG0009319	0	0	0	0	0	0	Root935
OG0009462	0	0	0	0	0	0	Root935
OG0009514	0	0	0	0	0	0	Root935
OG0009531	0	0	0	0	0	0	Root935
OG0009538	0	0	0	0	0	0	Root935
OG0009541	0	0	0	0	0	0	Root935
OG0009543	0	0	0	0	0	0	Root935
OG0009545	0	0	0	0	0	0	Root935
OG0009553	0	0	0	0	0	0	Root935
OG0009559	0	0	0	0	0	0	Root935
OG0009593	0	0	0	0	0	0	Root935
OG0009597	0	0	0	0	0	0	Root935
OG0009717	0	0	0	0	0	0	Root935
OG0009755	0	0	0	0	0	0	Root935
OG0009757	0	0	0	0	0	0	Root935
OG0009774	0	0	0	0	0	0	Root935
OG0009803	0	0	0	0	0	0	Root935
OG0009821	0	0	0	0	0	0	Root935
OG0009843	0	0	0	0	0	0	Root935
OG0009889	0	0	0	0	0	0	Root935
OG0009898	0	0	0	0	0	0	Root935
OG0009907	0	0	0	0	0	0	Root935
OG0009908	0	0	0	0	0	0	Root935
OG0009910	0	0	0	0	0	0	Root935
OG0009911	0	0	0	0	0	0	Root935
OG0009912	0	0	0.0154956722381113	0	0	0	Root935
OG0009913	0	0	0	0	0	0	Root935
OG0009914	0	0	0	0	0	0	Root935
OG0009915	0	0	0.00638057092157525	0	0	0	Root935
OG0009916	0	0	0	0	0	0	Root935
OG0009918	0	0	0	0	0	0	Root935
OG0009919	0	0	0	0	0	0	Root935
OG0009920	0	0	0	0	0	0	Root935
OG0009973	0	0	0	0	0	0	Root935
OG0010047	0	0	0	0	0	0	Root935
OG0010182	0	0	0	0	0	0	Root935
OG0010250	0	0	0	0	0	0	Root935
OG0010264	0	0	0	0	0	0	Root935
OG0010281	0	0	0	0	0	0	Root935
OG0010297	0	0	0	0	0	0	Root935
OG0010298	0	0	0	0	0	0	Root935
OG0010304	0	0	0	0	0	0	Root935
OG0010313	0	0	0	0	0	0	Root935
OG0010340	0	0	0	0	0	0	Root935
OG0010345	0	0	0	0	0	0	Root935
OG0010466	0	0	0	0	0	0	Root935
OG0010475	0	0	0	0	0	0	Root935
OG0010491	0	0	0	0	0	0	Root935
OG0010493	0	0	0	0	0	0	Root935
OG0010527	0	0	0	0	0	0	Root935
OG0010547	0	0	0	0	0	0	Root935
OG0010548	0	0	0	0	0	0	Root935
OG0010560	0	0	0	0	0	0	Root935
OG0010569	0	0	0	0	0	0	Root935
OG0010604	0	0	0	0	0	0	Root935
OG0010687	0	0	0	0	0	0	Root935
OG0010698	0	0	0	0	0	0	Root935
OG0010703	0	0	0	0	0	0	Root935
OG0010704	0	0	0	0	0	0	Root935
OG0010714	0	0	0	0	0	0	Root935
OG0010763	0	0	0	0	0	0	Root935
OG0011086	0	0	0	0	0	0	Root935
OG0011105	0	0	0	0	0	0	Root935
OG0011117	0	0	0	0	0	0	Root935
OG0011126	0	0	0	0	0	0	Root935
OG0011167	0	0	0	0	0	0	Root935
OG0011177	0	0	0	0	0	0	Root935
OG0011178	0	0	0	0	0	0	Root935
OG0011179	0	0	0	0	0	0	Root935
OG0011192	0	0	0	0	0	0	Root935
OG0011237	0	0	0	0	0	0	Root935
OG0011247	0	0	0	0	0	0	Root935
OG0011250	0	0	0	0	0	0	Root935
OG0011252	0	0	0	0	0	0	Root935
OG0011280	0	0	0	0	0	0	Root935
OG0011284	0	0	0	0	0	0	Root935
OG0011321	0	0	0	0	0	0	Root935
OG0011368	0	0	0	0	0	0	Root935
OG0011373	0	0	0	0	0	0	Root935
OG0011374	0	0	0	0	0	0	Root935
OG0011375	0	0	0	0	0	0	Root935
OG0011376	0	0	0	0	0	0	Root935
OG0011377	0	0	0	0	0	0	Root935
OG0011378	0	0	0	0	0	0	Root935
OG0011379	0	0	0	0	0	0	Root935
OG0011380	0	0	0	0	0	0	Root935
OG0011381	0	0	0	0	0	0	Root935
OG0011382	0	0	0	0	0	0	Root935
OG0011383	0	0	0	0	0	0	Root935
OG0011384	0	0	0	0	0	0	Root935
OG0011386	0	0	0	0	0	0	Root935
OG0011387	0	0	0	0	0	0	Root935
OG0011388	0	0	0	0	0	0	Root935
OG0011389	0	0	0	0	0	0	Root935
OG0011390	0	0	0	0	0	0	Root935
OG0011391	0	0	0	0	0	0	Root935
OG0011392	0	0	0	0	0	0	Root935
OG0011393	0	0	0	0	0	0	Root935
OG0011394	0	0	0	0	0	0	Root935
OG0011395	0	0	0	0	0	0	Root935
OG0011396	0	0	0	0	0	0	Root935
OG0011397	0	0	0	0	0	0	Root935
OG0011398	0	0	0	0	0	0	Root935
OG0011399	0	0	0	0	0	0	Root935
OG0011400	0	0	0	0	0	0	Root935
OG0011402	0	0	0.00182302026330721	0	0	0	Root935
OG0011403	0	0	0	0	0	0	Root935
OG0011404	0	0	0	0	0	0	Root935
OG0011405	0	0	0	0	0	0	Root935
OG0011406	0	0	0	0	0	0	Root935
OG0011407	0	0	0	0	0	0	Root935
OG0011408	0	0	0	0	0	0	Root935
OG0011410	0	0	0	0	0	0	Root935
OG0011411	0	0	0	0	0	0	Root935
OG0011412	0	0	0	0	0	0	Root935
OG0011413	0	0	0	0	0	0	Root935
OG0011414	0	0	0	0	0	0	Root935
OG0011415	0	0	0	0	0	0	Root935
OG0011416	0	0	0	0	0	0	Root935
OG0011417	0	0	0	0	0	0	Root935
OG0011418	0	0	0	0	0	0	Root935
OG0011419	0	0	0	0	0	0	Root935
OG0011426	0	0	0	0	0	0	Root935
OG0011465	0	0	0	0	0	0	Root935
OG0011548	0	0	0	0	0	0	Root935
OG0011552	0	0	0	0	0	0	Root935
OG0011599	0	0	0	0	0	0	Root935
OG0011600	0	0	0	0	0	0	Root935
OG0011622	0	0	0	0	0	0	Root935
OG0011690	0	0	0	0	0	0	Root935
OG0011739	0	0	0	0	0	0	Root935
OG0011774	0	0	0	0	0	0	Root935
OG0011842	0	0	0	0	0	0	Root935
OG0011852	0	0	0	0	0	0	Root935
OG0011885	0	0	0	0	0	0	Root935
OG0011939	0	0	0	0	0	0	Root935
OG0012039	0	0	0	0	0	0	Root935
OG0012046	0	0	0	0	0	0	Root935
OG0012120	0	0	0	0	0	0	Root935
OG0012130	0	0	0	0	0	0	Root935
OG0012250	0	0	0	0	0	0	Root935
OG0012392	0	0	0	0	0	0	Root935
OG0012433	0	0	0	0	0	0	Root935
OG0012481	0	0	0	0	0	0	Root935
OG0012620	0	0	0	0	0	0	Root935
OG0012759	0	0	0	0	0	0	Root935
OG0012762	0	0	0	0	0	0	Root935
OG0012777	0	0	0	0	0	0	Root935
OG0012806	0	0	0	0	0	0	Root935
OG0012809	0	0	0	0	0	0	Root935
OG0012911	0	0	0	0	0	0	Root935
OG0013131	0	0	0	0	0	0	Root935
OG0013142	0	0	0	0	0	0	Root935
OG0013193	0	0	0	0	0	0	Root935
OG0013221	0	0	0	0	0	0	Root935
OG0013223	0	0	0	0	0	0	Root935
OG0013226	0	0	0	0	0	0	Root935
OG0013250	0	0	0	0	0	0	Root935
OG0013252	0	0	0	0	0	0	Root935
OG0013253	0	0	0	0	0	0	Root935
OG0013254	0	0	0	0	0	0	Root935
OG0013255	0	0	0	0	0	0	Root935
OG0013300	0	0	0	0	0	0	Root935
OG0013307	0	0	0	0	0	0	Root935
OG0013347	0	0	0	0	0	0	Root935
OG0013425	0	0	0	0	0	0	Root935
OG0013511	0	0	0	0	0	0	Root935
OG0013518	0	0	0	0	0	0	Root935
OG0013519	0	0	0	0	0	0	Root935
OG0013536	0	0	0	0	0	0	Root935
OG0013540	0	0	0	0	0	0	Root935
OG0013567	0	0	0	0	0	0	Root935
OG0013574	0	0	0	0	0	0	Root935
OG0013575	0	0	0	0	0	0	Root935
OG0013576	0	0	0	0	0	0	Root935
OG0013577	0	0	0	0	0	0	Root935
OG0013578	0	0	0	0	0	0	Root935
OG0013579	0	0	0	0	0	0	Root935
OG0013580	0	0	0	0	0	0	Root935
OG0013581	0	0	0	0	0	0	Root935
OG0013582	0	0	0	0	0	0	Root935
OG0013583	0	0	0	0	0	0	Root935
OG0013584	0	0	0	0	0	0	Root935
OG0013585	0	0	0	0	0	0	Root935
OG0013586	0	0	0	0	0	0	Root935
OG0013587	0	0	0	0	0	0	Root935
OG0013588	0	0	0	0	0	0	Root935
OG0013589	0	0	0	0	0	0	Root935
OG0013590	0	0	0	0	0	0	Root935
OG0013591	0	0	0	0	0	0	Root935
OG0013592	0	0	0	0	0	0	Root935
OG0013593	0	0	0	0	0	0	Root935
OG0013594	0	0	0	0	0	0	Root935
OG0013595	0	0	0	0	0	0	Root935
OG0013596	0	0	0	0	0	0	Root935
[truncated: 1,062 more rows]
