# Supplementary material for: Genome-resolved metatranscriptomics reveals conserved root colonization determinants in a synthetic microbiota
Source: Nat Commun. 2023 Dec 13;14:8274. doi: 10.1038/s41467-023-43688-z (PMC10719396; doi:10.1038/s41467-023-43688-z)
Supplement: Supplementary file 11 — Source Data [file 41467_2023_43688_MOESM11_ESM.zip › Source Data/Main_figures/figure3/figures_b-c/Root179_normcounts_MvsR.csv]

	NumReads_A.sf	NumReads_B.sf	NumReads_Bpre.sf	NumReads_C.sf	NumReads_D.sf	NumReads_E.sf	Strain
OG0000000	834.191598396048	732.902356576202	731.238366726805	817.642694177784	529.596987573983	9852.70850461844	Root179
OG0000001	1543.22670614785	1477.49813413954	1562.12444675506	1708.79520365332	7615.2394420121	19525.4588630338	Root179
OG0000002	1025.11768611943	667.212844560221	232.999800219563	1051.58733913841	456.549127218951	472.390133783076	Root179
OG0000003	4678.24416691969	3902.85121653062	2148.28746617534	4777.04287606263	7724.81123254464	11281.1262901054	Root179
OG0000004	175.108083362577	178.668594200534	114.301788786955	249.002521464823	182.61965088758	78.731688963846	Root179
OG0000005	432.636294710392	342.892374240485	228.603577573911	447.903381106598	346.977336686402	146.21599379	Root179
OG0000006	1254.06248607842	1378.27601782221	948.11868391231	1513.45347845799	1113.97987041424	9751.48204737921	Root179
OG0000007	1445.82110034711	1113.28246280486	764.942740343471	1827.06797910445	1168.76576568051	8131.85873155152	Root179
OG0000008	484.252940519329	463.60974972535	285.754471967389	449.956727902624	292.191441420128	1248.45963928384	Root179
OG0000010	440.129033618141	395.168844535925	240.326837962317	267.893311988268	109.571790532548	5320.01269712845	Root179
OG0000011	99.070658891347	143.41636916578	212.484094539853	181.105187409544	109.571790532548	22.4947682753846	Root179
OG0000012	4815.05602919821	2849.41155524816	436.691449468112	5439.72633203361	9112.72057929025	1968.29222409615	Root179
OG0000013	0	9.62987610705474	0	9.30850547532049	0	0	Root179
OG0000014	365.201644540652	312.283125185918	997.942540563034	315.530957656084	346.977336686402	10347.5934066769	Root179
OG0000015	30.525973327866	2.92335524678448	0	5.06492209686556	0	22.4947682753846	Root179
OG0000016	265.020950255564	383.131499402107	495.30775141014	350.027183829331	255.667511242612	4296.50074059845	Root179
OG0000017	805.608187007228	610.293398284594	55.685486844927	800.120801518357	310.453406508886	292.431987579999	Root179
OG0000018	257.25070249938	211.169426061843	98.1823057528976	213.137397427559	127.833755621306	4341.49027714922	Root179
OG0000019	389.622423202945	386.398778795572	400.056260754344	450.230507475428	1734.88668343201	146.21599379	Root179
OG0000021	0	25.7943110010395	0	12.0463012033559	18.261965088758	11.2473841376923	Root179
OG0000022	65.4920882306944	105.068826810901	112.836381238405	113.892302286274	54.7858952662741	2868.08295511153	Root179
OG0000023	66.8796324728701	50.9007737087179	265.238766287679	44.7629601533794	3871.5365988167	44.9895365507691	Root179
OG0000025	316.637596064501	252.440323663506	61.5471170391299	204.787120457051	146.095720710064	213.700298616153	Root179
OG0000027	452.894440646158	452.948101178253	422.037373982605	348.932065538117	8729.21931242633	9920.1928094446	Root179
OG0000029	443.459139799363	518.465651120894	474.79204573043	225.320588417317	292.191441420128	978.522419979229	Root179
OG0000030	112.113574767799	36.2839974747955	0	95.2752913356333	91.3098254437901	5871.13451987537	Root179
OG0000033	132.649229552	179.700366640575	79.1320076217384	108.006041470998	54.7858952662741	4746.39610610615	Root179
OG0000034	200.63889741861	159.752766133105	175.848905826085	120.736791606363	3579.34515739657	22.4947682753846	Root179
OG0000035	191.481105420251	145.823838192543	51.2892641992749	213.411177000362	54.7858952662741	78.731688963846	Root179
OG0000037	77.7024775618408	34.7363388147332	0	31.4846508724075	91.3098254437901	33.7421524130769	Root179
OG0000038	887.750806144031	331.542877400028	0	1095.66585035978	620.906813017773	326.174139993076	Root179
OG0000039	380.464631204585	239.199244016306	0	570.282850149782	346.977336686402	112.473841376923	Root179
OG0000041	162.897694031431	265.853365384047	458.672562696373	159.750380730868	164.357685798822	101.226457239231	Root179
OG0000042	109.060977435012	48.4933046819542	178.779720923187	64.6119791816363	18.261965088758	56.2369206884614	Root179
OG0000043	3.60761502965689	6.01867256690921	0	1.64267743682126	0	0	Root179
OG0000044	60.7744378072969	53.6521668821621	0	122.516358829586	91.3098254437901	33.7421524130769	Root179
OG0000045	338.005777394008	358.025036694428	345.836181457968	344.140923014055	273.92947633137	1405.92301721154	Root179
OG0000047	44.1239069011882	78.41470544316	0	42.5727235709511	18.261965088758	11.2473841376923	Root179
OG0000048	263.910914861824	289.412169431663	55.685486844927	287.605441230123	401.763231952677	123.721225514615	Root179
OG0000049	491.190661730208	464.469560092051	657.967989299269	430.929047592778	4602.01520236702	6377.26680607153	Root179
OG0000050	145.692145428452	65.6895120159806	0	83.3658799186791	109.571790532548	33.7421524130769	Root179
OG0000051	429.861206226041	691.459496901199	282.823656870287	396.980380565139	420.025197041435	281.184603442307	Root179
OG0000052	372.13936575153	298.010273098676	211.018686991302	282.403629346855	182.61965088758	7198.32584812306	Root179
OG0000053	16.6505309061087	43.1624804084061	58.6163019420284	70.9089093561179	54.7858952662741	11.2473841376923	Root179
OG0000055	0	13.4130417205405	0	5.88626081527619	18.261965088758	11.2473841376923	Root179
OG0000056	292.771835099079	331.026991180007	361.955664492026	321.690998044164	255.667511242612	191.205530340769	Root179
OG0000058	447.62177252589	414.600558823375	1143.01788786955	386.166087439399	255.667511242612	2744.36172959692	Root179
OG0000059	141.529512701924	101.285661197415	39.5660038108692	102.256670442124	36.523930177516	56.2369206884614	Root179
OG0000060	269.738600678962	231.460950715994	297.477732355794	165.636641546144	146.095720710064	78.731688963846	Root179
OG0000061	373.249401145271	328.963446299924	181.710536020288	409.711130700503	273.92947633137	3857.85275922845	Root179
OG0000062	28.0283936919497	60.5306498157727	0	44.7629601533794	0	1158.48056618231	Root179
OG0000063	0	6.36259671358974	0	11.0880726985435	0	0	Root179
OG0000064	190.648578874945	154.249979786216	52.7546717478256	186.854558438419	3908.06052899422	44.9895365507691	Root179
OG0000066	18.0380751482845	64.1418533559182	306.270177647099	34.4962261732465	0	0	Root179
OG0000067	284.169060797589	672.027782613749	247.65387570507	337.843992839573	1022.67004497045	213.700298616153	Root179
OG0000068	63.2720174432132	104.2090164442	174.383498277535	74.0573744433586	109.571790532548	33.7421524130769	Root179
OG0000070	18.5930928451548	15.9924728206445	83.5282302673905	20.6703577466676	0	33.7421524130769	Root179
OG0000071	233.939959230828	216.328288262051	260.842543642027	193.699047758507	3524.5592621303	112.473841376923	Root179
OG0000072	29.1384290856903	24.9345006343382	93.7860831072455	15.7423254362038	0	11.2473841376923	Root179
OG0000074	440.129033618141	277.374824297845	778.131408280428	286.236543366105	200.881615976338	17197.2503465315	Root179
OG0000075	1105.04023446875	1527.36713540822	896.829419713035	754.536502646567	1004.40807988169	6051.09266607845	Root179
OG0000076	468.434936158526	339.79705692036	225.67276247681	447.355821960991	328.715371597644	3104.27802200307	Root179
OG0000077	321.077737639464	312.970973479279	549.527830706517	356.050334431009	346.977336686402	5769.90806263614	Root179
OG0000078	27.7508848435146	35.4241871080942	63.0125245876806	53.2501269102893	18.261965088758	22.4947682753846	Root179
OG0000079	199.52886202487	138.257506965572	76.201192524637	107.047812966186	127.833755621306	78.731688963846	Root179
OG0000081	218.121954870025	252.612285736847	470.395823084778	310.602925345621	9605.79363668672	5679.9289895346	Root179
OG0000083	112.113574767799	119.341678898143	38.1005962623185	48.7327639590308	54.7858952662741	67.4843048261537	Root179
OG0000084	161.23264094082	213.748857161947	430.829819273909	105.81580488857	1607.05292781071	2271.97159581384	Root179
OG0000085	54.6692431417237	52.7923565154608	0	48.4589843862273	18.261965088758	1855.81838271923	Root179
OG0000087	65.7695970791295	67.2371706760429	1.46540754855071	87.0619041515269	18.261965088758	33.7421524130769	Root179
OG0000089	134.869300339481	128.971555005197	260.842543642027	89.7996998795624	36.523930177516	2856.83557097384	Root179
OG0000090	13.0429158764519	9.45791403371448	35.1697811652171	22.9974841154977	0	1304.69655997231	Root179
OG0000092	24.4207786622928	30.7812111279071	19.0502981311592	17.9325620186321	73.0478603550321	67.4843048261537	Root179
OG0000095	413.765693016802	213.404933015267	901.225642358687	231.069959446191	3287.15371597644	7704.45813431922	Root179
OG0000097	9421.98042207007	8356.66891604343	11629.4743052984	10970.2105924516	37236.1468159776	76797.1388921629	Root179
OG0000098	364.646626843782	232.836647302716	344.370773909417	300.336191365488	109.571790532548	4678.91180127999	Root179
OG0000099	19.7031282388953	0	0	14.3734275721861	0	11.2473841376923	Root179
OG0000100	39.1287476293556	28.3737421011434	0	55.9879226383247	18.261965088758	22.4947682753846	Root179
OG0000101	234.772485776133	216.328288262051	0	169.19577599259	200.881615976338	78.731688963846	Root179
OG0000102	0	4.98690012686763	0	13.1414194945701	0	0	Root179
OG0000103	50.2291015667614	23.2148799009355	70.3395623304341	64.8857587544399	18.261965088758	22.4947682753846	Root179
OG0000104	430.693732771346	343.064336313825	1144.48329541811	323.744344840191	3214.10585562141	134.968609652307	Root179
OG0000105	18.8706016935899	36.9718457681566	0	21.0810271058729	0	22.4947682753846	Root179
OG0000107	166.227800212652	177.808783833832	106.974751044202	164.678413041332	3634.13105266285	2789.35126614769	Root179
OG0000108	830.306474517956	698.68190398149	275.496619127534	920.310033979113	639.168778106531	1754.59192548	Root179
OG0000109	91.0229022867278	59.4988773757311	193.433796408694	80.9018637634472	54.7858952662741	33.7421524130769	Root179
OG0000111	41.3488184168367	47.9774184619335	0	49.0065435318343	109.571790532548	11.2473841376923	Root179
OG0000112	12.4878981795816	39.0353906482398	0	15.4685458634002	0	44.9895365507691	Root179
OG0000113	13.320424724887	65.0016637226195	70.3395623304341	74.6049335889657	54.7858952662741	0	Root179
OG0000115	521.439126209639	388.634285748995	512.892641992749	610.254667779099	474.811092307709	224.947682753846	Root179
OG0000116	21.9231990263765	9.45791403371448	0	12.1831909897577	0	0	Root179
OG0000117	48.2865396277154	34.2204525947124	76.201192524637	53.9345758422981	54.7858952662741	2271.97159581384	Root179
OG0000118	33.0235529637823	45.74191150851	39.5660038108692	54.0714656286999	54.7858952662741	3801.61583853999	Root179
OG0000120	132.371720703565	161.472386866507	73.2703774275356	131.687974518505	73.0478603550321	78.731688963846	Root179
OG0000121	229.777326504301	220.971264242238	397.125445657243	201.63865536981	219.143581065096	56.2369206884614	Root179
OG0000122	227.557255716819	397.232389416008	301.873955001447	293.491702045399	200.881615976338	134.968609652307	Root179
OG0000123	188.983525784334	137.22573452553	46.8930415536228	134.562660032942	2246.22170591724	56.2369206884614	Root179
OG0000124	62.1619820494726	66.5493223826819	155.333200146375	32.5797691636217	18.261965088758	22.4947682753846	Root179
OG0000125	929.377133409303	725.16406327589	1157.67196335506	785.884263732573	566.120917751499	5162.54931920076	Root179
OG0000126	87.1377784086358	89.4202781369369	43.9622264565213	173.713138943849	2666.24690295867	78.731688963846	Root179
OG0000127	22.2007078748117	23.3868419742758	87.9244529130427	48.0483150270219	18.261965088758	11.2473841376923	Root179
OG0000128	805.053169310358	577.448642276604	342.905366360866	631.883254030579	602.644847929015	258.689835166923	Root179
OG0000129	131.816703006694	82.8857193500069	0	148.114748886717	109.571790532548	3599.16292406153	Root179
OG0000130	278.896392677321	217.875946922114	168.521868083332	248.044292960011	164.357685798822	3554.17338751076	Root179
OG0000131	17.4830574514142	39.0353906482398	54.2200792963763	58.8626081527619	18.261965088758	0	Root179
OG0000133	236.160030018309	242.982409629792	366.351887137678	226.278816922129	146.095720710064	10471.3146321915	Root179
OG0000135	147.079689670627	99.7380025373527	1998.81589622317	78.7116271810189	3214.10585562141	10471.3146321915	Root179
OG0000136	270.571127224267	216.844174482072	253.515505899273	294.31304076381	255.667511242612	3902.84229577922	Root179
OG0000138	689.331979512902	525.344134054504	310.666400292751	584.656277721968	493.073057396467	269.937219304615	Root179
OG0000139	112.946101313104	72.5679949495911	112.836381238405	64.0644200360293	54.7858952662741	44.9895365507691	Root179
OG0000140	77.4249687134057	32.67279393465	0	15.3316560769985	18.261965088758	11.2473841376923	Root179
OG0000141	101.845747375698	54.3400151755232	73.2703774275356	77.7533986762065	36.523930177516	0	Root179
OG0000145	73.5398448353136	49.1811529753153	0	48.1852048134237	18.261965088758	33.7421524130769	Root179
OG0000146	0	30.6092490545669	65.943339684782	30.5264223675951	0	0	Root179
OG0000148	0	0.171962073340263	0	0	0	0	Root179
OG0000149	54.6692431417237	48.8372288286348	71.8049698789848	32.4428793772199	3177.5819254439	22.4947682753846	Root179
OG0000151	210.629215962276	227.505823029168	687.276140270284	175.903375526277	4108.94214497056	6624.70925710076	Root179
OG0000152	135.701826884786	107.132371690984	194.899203957245	214.916964650782	109.571790532548	112.473841376923	Root179
OG0000153	99.6256765882173	86.4969228901524	0	102.667339801329	36.523930177516	78.731688963846	Root179
OG0000154	922.161903349989	439.535059457713	177.314313374636	851.180691846218	401.763231952677	269.937219304615	Root179
OG0000155	108.228450889707	203.259170688191	121.628826529709	160.845499022082	182.61965088758	1349.68609652307	Root179
OG0000156	77.4249687134057	46.4297598018711	145.07534730652	124.980374984818	109.571790532548	56.2369206884614	Root179
OG0000157	268.906074133656	174.025618220346	1122.50218218984	251.466537620055	3122.79603017762	5454.98130678076	Root179
OG0000158	95.185535013255	97.6744576572695	225.67276247681	99.65576450049	3999.37035443801	78.731688963846	Root179
OG0000160	231.997397291782	149.778965879369	0	231.206849232593	200.881615976338	202.452914478461	Root179
OG0000161	132.926738400435	131.035099885281	0	194.65727626332	127.833755621306	56.2369206884614	Root179
OG0000162	47.1765042339748	48.8372288286348	0	28.199295998765	54.7858952662741	56.2369206884614	Root179
OG0000164	121.826384463029	272.903810390998	127.490456723912	152.769001624377	54.7858952662741	44.9895365507691	Root179
OG0000165	524.21421469399	365.419405848059	405.917890948547	556.867651082408	420.025197041435	202.452914478461	Root179
OG0000166	326.072896911296	252.612285736847	11.7232603884057	376.036243245667	182.61965088758	2519.41404684307	Root179
OG0000167	394.062564777907	123.98465487833	0	556.320091936801	292.191441420128	236.195066891538	Root179
OG0000168	33.0235529637823	27.6858938077824	0	14.2365377857843	0	11.2473841376923	Root179
OG0000170	588.596267530944	785.522751018323	320.924253132606	547.832925179891	785.264498816595	22191.0889036669	Root179
OG0000171	67.4346501697404	333.43446020677	98.1823057528976	209.167593621908	3195.84389053265	123.721225514615	Root179
OG0000172	225.059676080903	190.190053114331	45.427634005072	173.576249157447	127.833755621306	89.9790731015383	Root179
OG0000173	104.06581816318	169.038718093479	167.056460534781	156.875695216431	109.571790532548	67.4843048261537	Root179
OG0000175	33.8560795090878	51.7605840754192	33.7043736166664	38.4660299788979	18.261965088758	22.4947682753846	Root179
OG0000176	211.461742507581	209.10588118176	265.238766287679	210.399601699523	237.405546153854	78.731688963846	Root179
OG0000177	21.9231990263765	25.6223489276992	45.427634005072	22.5868147562924	18.261965088758	11.2473841376923	Root179
OG0000178	230.332344201171	245.045954509875	104.0439359471	196.436843486543	182.61965088758	89.9790731015383	Root179
OG0000180	0	0.51588622002079	29.3081509710142	0	0	0	Root179
OG0000182	149.299760458108	193.285370434456	860.194230999267	213.821846359568	273.92947633137	15093.989512783	Root179
OG0000183	554.740188021856	375.909092321816	187.572166214491	373.16155773123	2903.65244911253	168.710762065384	Root179
OG0000184	12.4878981795816	17.5401314807069	0	20.396578173864	18.261965088758	11.2473841376923	Root179
OG0000185	152.352357790895	118.653830604782	93.7860831072455	108.1429312574	36.523930177516	89.9790731015383	Root179
OG0000186	60.4969289588618	88.0445815502148	80.5974151702891	118.546555023934	36.523930177516	33.7421524130769	Root179
OG0000187	16.3730220576736	22.0111453875537	0	42.2989439981475	36.523930177516	22.4947682753846	Root179
OG0000188	688.776961816032	466.877029118815	93.7860831072455	545.232019238258	365.23930177516	314.926755855384	Root179
OG0000189	131.816703006694	35.5961491814345	84.9936378159412	55.0296941335123	36.523930177516	22.4947682753846	Root179
OG0000190	0.277508848435146	1.8915828067429	0	18.617010950641	0	0	Root179
OG0000191	109.060977435012	138.257506965572	197.830019054346	192.740819253695	146.095720710064	1923.30268754538	Root179
OG0000192	19.1481105420251	20.2915246541511	48.3584491021735	25.5983900571314	36.523930177516	0	Root179
OG0000193	197.863808934259	172.993845780305	410.314113594199	158.107703294047	2538.41314733736	123.721225514615	Root179
OG0000197	136.256844581657	106.616485470963	102.57852839855	47.9114252406202	109.571790532548	22.4947682753846	Root179
OG0000199	42.1813449621422	20.2915246541511	337.043736166664	45.4474090853883	54.7858952662741	4757.64349024384	Root179
OG0000200	69.9322298056567	71.3642604362093	115.767196335506	82.4076514138667	73.0478603550321	56.2369206884614	Root179
OG0000201	5618.7216542664	3428.40785618483	823.5590422855	6369.48176127445	3725.44087810664	26420.1053394392	Root179
OG0000202	104.898344708485	65.5175499426403	455.741747599271	73.7835948705551	36.523930177516	33.7421524130769	Root179
OG0000204	0.277508848435146	11.1775347671171	0	6.29693017448151	0	11.2473841376923	Root179
OG0000205	277.231339586711	141.008900139016	0	277.201817463588	200.881615976338	56.2369206884614	Root179
OG0000206	114.88866325215	185.031190914123	58.6163019420284	100.477103218901	109.571790532548	123.721225514615	Root179
OG0000207	61.6069643526024	66.3773603093416	228.603577573911	92.6743853939996	73.0478603550321	11.2473841376923	Root179
OG0000208	448.731807919631	501.269443786867	685.810732721733	364.811280760722	6738.66511775171	1585.88116341461	Root179
OG0000209	3051.20978854443	2033.27955517527	402.987075851446	4131.74442296468	2921.91441420128	11438.5896680331	Root179
OG0000210	7.77024775618408	41.6148217483437	39.5660038108692	46.5425273766025	18.261965088758	2935.56725993769	Root179
OG0000213	275.843795344535	288.036472844941	155.333200146375	429.012590583153	328.715371597644	134.968609652307	Root179
OG0000214	1344.53037066828	680.625886280762	105.509343495651	1441.86012016986	913.098254437901	539.87443860923	Root179
OG0000215	100.458203133523	74.8035019030145	45.427634005072	94.8646219764279	18.261965088758	33.7421524130769	Root179
OG0000216	117.386242888067	131.379024031961	225.67276247681	53.9345758422981	91.3098254437901	44.9895365507691	Root179
OG0000217	611.629501951061	287.864510771601	43.9622264565213	734.550593831908	3597.60712248533	258.689835166923	Root179
OG0000218	285.001587342895	153.218207346175	95.2514906557962	316.078516801691	1771.41061360953	123.721225514615	Root179
OG0000219	45.5114511433639	41.0989355283229	133.352086918115	60.5052855895832	18.261965088758	11.2473841376923	Root179
OG0000220	581.103528623195	460.342470331885	334.112921069562	523.466543200376	401.763231952677	281.184603442307	Root179
OG0000223	193.701176207732	155.281752226258	0	132.372423450513	146.095720710064	2913.0724916623	Root179
OG0000224	452.061914100852	249.001082196701	79.1320076217384	829.962774953943	456.549127218951	191.205530340769	Root179
OG0000225	33.5785706606526	1.54765866006237	67.4087472333327	14.7840969313914	0	11.2473841376923	Root179
OG0000226	134.036773794175	534.802048088219	719.515106338399	244.348268727163	2739.2947633137	36115.3504661299	Root179
OG0000227	39.6837653262258	87.7006574035343	0	34.0855568140412	36.523930177516	11.2473841376923	Root179
OG0000228	283.059025403849	302.481287005523	0	507.450438191369	273.92947633137	123.721225514615	Root179
OG0000229	164.285238273606	183.13960810738	0	234.492204106235	54.7858952662741	33.7421524130769	Root179
OG0000230	28.0283936919497	8.59810366701316	41.0314113594199	11.3618522713471	0	11.2473841376923	Root179
OG0000231	224.504658384033	207.730184595038	542.200792963763	189.729243952856	3433.24943668651	3835.35799095307	Root179
OG0000232	0	12.7251934271795	540.735385415212	11.6356318441506	0	11.2473841376923	Root179
OG0000233	64.1045439885187	31.4690594212682	83.5282302673905	23.8188228339083	0	0	Root179
OG0000234	545.859904871932	538.929137848385	433.76063437101	554.67741449998	383.501266863918	337.421524130769	Root179
OG0000235	538.644674812618	427.325752250554	212.484094539853	579.454465838701	1954.03026449711	2193.23990685	Root179
OG0000236	351.048693270459	256.223489276992	276.962026676084	264.334177541822	127.833755621306	67.4843048261537	Root179
OG0000238	59.109384716686	120.201489264844	287.219879515939	87.0619041515269	1990.55419467462	8705.47532257383	Root179
OG0000239	0	0	38.1005962623185	0	0	0	Root179
OG0000240	145.414636580016	69.4726776294664	58.6163019420284	74.7418233753675	18.261965088758	11.2473841376923	Root179
OG0000242	0.277508848435146	28.717666247824	46.8930415536228	14.9209867177931	36.523930177516	2811.84603442307	Root179
OG0000243	1.66505309061087	31.2970973479279	51.2892641992749	53.7976860558964	18.261965088758	11.2473841376923	Root179
OG0000244	216.456901779414	227.333860955828	252.050098350722	147.156520381905	109.571790532548	3599.16292406153	Root179
OG0000245	33.8560795090878	36.7998836948163	54.2200792963763	29.7050836491845	36.523930177516	967.275035841537	Root179
OG0000247	163.452711728301	184.171380547422	67.4087472333327	138.806243411397	127.833755621306	9470.29744393691	Root179
OG0000249	122.103893311464	149.435041732689	51.2892641992749	107.047812966186	54.7858952662741	2755.60911373461	Root179
OG0000250	289.164220069422	141.696748432377	32.2389660681156	208.893814049104	127.833755621306	101.226457239231	Root179
OG0000251	24.9757963591631	38.0036182081982	57.1508943934777	47.6376456678166	1296.59952130182	22.4947682753846	Root179
OG0000253	153.739902033071	198.444232634664	11.7232603884057	188.634125661642	127.833755621306	4285.25335646076	Root179
OG0000255	181.21327802815	364.043709261337	64.4779321362313	284.32008635648	255.667511242612	157.463377927692	Root179
OG0000256	72.1523005931379	114.870664991296	29.3081509710142	79.9436352586348	73.0478603550321	33.7421524130769	Root179
OG0000257	0	1.20373451338184	33.7043736166664	6.02315060167796	0	0	Root179
OG0000258	0	2.75139317344421	0	0	0	0	Root179
OG0000259	130.151649916083	112.635158037872	152.402385049274	122.653248615988	109.571790532548	3936.5844481923	Root179
OG0000261	57.9993493229455	131.722948178642	133.352086918115	86.1036756467145	36.523930177516	11.2473841376923	Root179
OG0000262	328.015458850342	373.845547441732	232.999800219563	236.134881543057	237.405546153854	2047.02391306	Root179
OG0000264	214.791848688803	190.362015187671	24.9119283253621	285.688984220498	182.61965088758	101.226457239231	Root179
OG0000265	61.8844732010375	36.9718457681566	0	21.2179168922746	0	22.4947682753846	Root179
OG0000266	0	49.6970391953361	0	6.29693017448151	0	44.9895365507691	Root179
OG0000268	6.93772121087864	10.1457623270755	0	20.2596883874622	36.523930177516	0	Root179
OG0000269	277.508848435146	430.593031644019	276.962026676084	266.661303910652	237.405546153854	146.21599379	Root179
OG0000270	28.58341138882	12.8971555005197	102.57852839855	7.93960761130277	0	11.2473841376923	Root179
OG0000271	2038.02498290771	1559.52404312285	2075.01708874781	1651.16460357817	1168.76576568051	7580.7369088046	Root179
OG0000272	89.6353580445521	58.81102908237	71.8049698789848	79.259186326626	73.0478603550321	6635.95664123845	Root179
OG0000273	794.785341918257	821.462824346438	698.999400658689	686.912948164092	401.763231952677	292.431987579999	Root179
OG0000274	22.2007078748117	32.3288697879695	0	19.4383496690516	36.523930177516	22.4947682753846	Root179
OG0000275	1391.15185720539	1408.19741858342	707.791845949993	1281.01462114778	931.360219526659	686.090432399229	Root179
OG0000276	288.609202372552	121.233261704886	190.502981311592	188.634125661642	109.571790532548	2181.9925227123	Root179
OG0000277	33.5785706606526	33.0167180813305	0	3.96980380565139	0	0	Root179
OG0000281	56.8893139292049	96.8146472905682	0	34.3593363868448	73.0478603550321	1900.80791927	Root179
OG0000284	149.854778154979	254.331906470249	186.10675866594	121.28435075197	54.7858952662741	123.721225514615	Root179
OG0000285	364.646626843782	788.102182118427	866.05586119347	618.878724322411	6318.63992071028	4847.62256334538	Root179
OG0000286	37.1861856903095	51.2446978553985	102.57852839855	49.6909924638432	54.7858952662741	11.2473841376923	Root179
OG0000289	305.537242127095	353.210098640901	388.333000365938	220.529445893255	3652.3930177516	3171.76232682923	Root179
OG0000290	378.244560417104	388.290361602314	419.106558885503	373.024667944828	1424.43327692313	9346.57621842229	Root179
OG0000293	415.985763804283	477.538677665911	111.370973689854	369.328643711981	2501.88921715985	213.700298616153	Root179
OG0000294	14.9854778154979	30.2653249078863	401.521668302895	28.8837449307739	73.0478603550321	5241.28100816461	Root179
OG0000295	139.309441914443	141.352824285696	70.3395623304341	102.804229587731	73.0478603550321	78.731688963846	Root179
OG0000297	26.9183582982091	16.1644348939847	0	11.3618522713471	54.7858952662741	11.2473841376923	Root179
OG0000299	101.013220830393	62.5941946958558	38.1005962623185	84.050328850688	54.7858952662741	44.9895365507691	Root179
OG0000300	55.224260838594	69.9885638494872	63.0125245876806	50.3754413958521	4401.13358639068	3587.91553992384	Root179
OG0000301	0	0	0	0	0	0	Root179
OG0000302	67.4346501697404	81.3380606899445	199.295426602897	71.1826889289214	127.833755621306	6399.76157434691	Root179
OG0000303	59.3868935651212	141.524786359037	124.55964162681	101.298441937311	73.0478603550321	33.7421524130769	Root179
OG0000304	255.308140560334	449.164935564768	376.609739977533	286.784102511712	346.977336686402	5679.9289895346	Root179
OG0000305	42.7363626590124	41.0989355283229	21.9811132282607	48.8696537454326	36.523930177516	44.9895365507691	Root179
OG0000306	87.692796105506	59.8428015224116	29.3081509710142	52.9763473374857	0	11.2473841376923	Root179
OG0000307	1204.38840220853	1632.7798863658	3395.349289992	1273.75946246849	7962.2167786985	37285.0784164499	Root179
OG0000309	68.8221944119161	110.571613157789	168.521868083332	77.4796191034029	8144.83642958608	3362.96785716999	Root179
OG0000312	24.9757963591631	40.5830493083021	0	0	18.261965088758	22.4947682753846	Root179
OG0000313	336.340724303397	328.275598006563	87.9244529130427	258.721696299349	164.357685798822	78.731688963846	Root179
OG0000315	50.5066104151965	63.7979292092377	24.9119283253621	42.5727235709511	18.261965088758	11.2473841376923	Root179
OG0000316	57.9993493229455	24.9345006343382	52.7546717478256	27.2410674939526	36.523930177516	33.7421524130769	Root179
OG0000317	45.2339422949288	18.3999418474082	0	50.6492209686556	0	33.7421524130769	Root179
OG0000318	52.7266812026777	37.3157699148371	95.2514906557962	16.1529947954091	200.881615976338	0	Root179
OG0000320	283.336534252284	158.205107473042	101.113120849999	238.188228339083	6154.28223491145	56.2369206884614	Root179
OG0000321	101.013220830393	85.4651504501108	43.9622264565213	99.65576450049	2538.41314733736	4071.55305784461	Root179
OG0000322	264.188423710259	154.249979786216	35.1697811652171	245.990946163984	146.095720710064	4633.92226472922	Root179
OG0000325	26.0858317529037	107.820219984345	350.23240410362	111.428286131042	127.833755621306	22.4947682753846	Root179
OG0000326	142.9170569441	154.421941859556	0	155.369907566011	109.571790532548	3632.90507647461	Root179
OG0000328	239.490136199531	200.679739588087	187.572166214491	224.225470126102	91.3098254437901	157.463377927692	Root179
OG0000329	117.663751736502	44.0222907751074	0	55.7141430655212	91.3098254437901	33.7421524130769	Root179
OG0000332	64.9370705338241	57.0914083489674	105.509343495651	109.511829121418	18.261965088758	33.7421524130769	Root179
OG0000333	0	26.8260834410811	35.1697811652171	34.0855568140412	36.523930177516	0	Root179
OG0000334	10383.8260907463	7629.95719410748	2504.38150047317	8589.56031713838	9386.65005562162	24350.5866581038	Root179
OG0000335	51.6166458089371	34.9083008880734	0	42.2989439981475	0	1968.29222409615	Root179
OG0000337	1045.09832320676	452.776139104913	460.137970244923	978.488193199866	493.073057396467	247.44245102923	Root179
OG0000339	29.4159379341254	19.0877901407692	0	36.5495729692731	54.7858952662741	78.731688963846	Root179
OG0000342	41.903836113707	41.2708976016632	104.0439359471	136.889786401772	127.833755621306	33.7421524130769	Root179
OG0000343	99.9031854366525	84.261415936729	206.62246434565	101.572221510115	109.571790532548	101.226457239231	Root179
OG0000344	192.591140813991	121.921109998247	108.440158592753	187.949676729633	109.571790532548	67.4843048261537	Root179
OG0000345	18.5930928451548	66.8932465293624	385.402185268837	29.1575245035774	109.571790532548	9728.98727910383	Root179
OG0000348	1062.0263629613	783.115281991559	942.257053718107	1059.39005696331	712.216638461563	7040.86247019537	Root179
OG0000350	91.0229022867278	83.7455297167082	1774.60854129491	102.256670442124	4364.60965621317	3329.22570475692	Root179
OG0000351	34.1335883575229	32.8447560079903	55.685486844927	92.4006058211961	0	33.7421524130769	Root179
OG0000352	66.0471059275647	48.4933046819542	0	100.887772578106	36.523930177516	22.4947682753846	Root179
OG0000354	74.6498802290542	48.8372288286348	95.2514906557962	44.0785112213706	2282.74563609475	11.2473841376923	Root179
OG0000355	2037.1924563624	1912.56217969041	3669.38050157098	1797.77356481447	17147.9852183438	26588.8161015046	Root179
OG0000356	211.184233659146	198.100308487983	316.528030486954	306.906901112773	219.143581065096	146.21599379	Root179
OG0000357	153.462393184636	105.240788884241	77.6666000731877	137.163565974575	54.7858952662741	56.2369206884614	Root179
OG0000359	515.888949240936	604.446687791025	1178.18766903477	678.973340552789	511.335022485225	17062.2817368792	Root179
OG0000360	66.8796324728701	136.88181037885	161.194830340578	87.7463530835358	91.3098254437901	89.9790731015383	Root179
OG0000361	245.040313168234	363.011936821296	422.037373982605	272.000005580321	237.405546153854	13440.6240445423	Root179
OG0000363	36.6311679934392	87.3567332568537	0	49.2803231046379	91.3098254437901	4487.70627093922	Root179
OG0000365	5.55017696870291	20.9793729475121	14.6540754855071	13.0045297081683	0	0	Root179
OG0000366	0	10.4896864737561	82.0628227188398	6.57070974728505	0	0	Root179
OG0000367	0	20.9793729475121	0	8.48716675690986	0	11.2473841376923	Root179
OG0000368	152.907375487765	159.924728206445	288.68528706449	126.349272848835	109.571790532548	4656.41703300461	Root179
OG0000369	11.9328804827113	14.1008900139016	0	21.2179168922746	5168.13612011852	22.4947682753846	Root179
OG0000370	149.577269306544	136.365924158829	0	184.390542283187	54.7858952662741	78.731688963846	Root179
OG0000371	198.141317782694	141.696748432377	21.9811132282607	171.796681934224	54.7858952662741	44.9895365507691	Root179
OG0000373	30.8034821763012	34.2204525947124	105.509343495651	27.3779572803544	18.261965088758	22.4947682753846	Root179
OG0000374	55.224260838594	31.4690594212682	102.57852839855	29.2944142899792	18.261965088758	33.7421524130769	Root179
OG0000376	45.788959991799	13.2410796472003	46.8930415536228	16.2898845818109	0	0	Root179
OG0000377	43.846398052753	11.1775347671171	0	29.0206347171756	36.523930177516	22.4947682753846	Root179
OG0000378	45.5114511433639	52.9643185888011	95.2514906557962	53.1132371238875	18.261965088758	33.7421524130769	Root179
OG0000379	227.002238019949	336.013891306874	319.458845584055	101.98289086932	1935.76829940835	5387.49700195461	Root179
OG0000380	10.5453362405355	17.5401314807069	101.113120849999	21.0810271058729	0	0	Root179
OG0000381	18.8706016935899	39.8952010149411	23.4465207768114	3.96980380565139	36.523930177516	0	Root179
OG0000383	43.2913803558827	60.0147635957519	99.6477133014484	53.5239064830928	18.261965088758	22.4947682753846	Root179
OG0000385	188.428508087464	80.6502123965835	71.8049698789848	175.629595953473	146.095720710064	67.4843048261537	Root179
OG0000386	580.548510926325	413.396824309993	190.502981311592	402.045302662004	2027.07812485214	191.205530340769	Root179
OG0000387	586.098687895028	698.337979834809	1459.54591835651	507.861107550574	493.073057396467	15318.9371955369	Root179
OG0000388	19.9806370873305	17.3681694073666	0	31.6215406588093	36.523930177516	3126.77279027846	Root179
OG0000389	19.4256193904602	12.7251934271795	0	15.1947662905967	0	0	Root179
OG0000390	36.0761502965689	17.7120935540471	0	23.2712636883012	18.261965088758	0	Root179
OG0000391	12.2103893311464	15.648548673964	0	40.6562665613263	18.261965088758	11.2473841376923	Root179
OG0000393	79.3675306524517	155.109790152917	165.59105298623	100.203323646097	91.3098254437901	6770.92525089076	Root179
OG0000394	200.08387972174	108.680030351046	92.3206755586948	125.527934130425	109.571790532548	3711.63676543845	Root179
OG0000395	31.0809910247363	9.97380025373527	58.6163019420284	32.4428793772199	0	33.7421524130769	Root179
OG0000396	21.0906724810711	15.4765866006237	0	14.6472071449896	18.261965088758	11.2473841376923	Root179
OG0000397	47.1765042339748	161.988273086528	388.333000365938	135.657778324156	237.405546153854	22.4947682753846	Root179
OG0000398	25.8083229044686	26.6541213677408	140.679124660868	39.8349278429156	0	22.4947682753846	Root179
OG0000400	33.3010618122175	55.7157117622453	0	72.8253663657427	54.7858952662741	0	Root179
OG0000401	414.320710713673	186.922773720866	33.7043736166664	415.59739151578	255.667511242612	112.473841376923	Root179
OG0000402	137.921897672267	80.6502123965835	77.6666000731877	65.8439872592523	109.571790532548	3104.27802200307	Root179
OG0000405	63.8270351400835	57.6072945689882	80.5974151702891	54.2083554151017	73.0478603550321	33.7421524130769	Root179
OG0000406	79.3675306524517	120.373451338184	174.383498277535	53.9345758422981	127.833755621306	5949.86620883922	Root179
OG0000407	118.496278281807	194.489104947838	364.886479589127	127.991950285657	273.92947633137	12158.4222528454	Root179
OG0000408	50.2291015667614	101.113699124075	33.7043736166664	56.9461511431371	0	56.2369206884614	Root179
OG0000409	10.2678273921004	51.2446978553985	172.918090728984	19.5752394554534	18.261965088758	22.4947682753846	Root179
OG0000413	0	7.39436915363132	0	0	0	0	Root179
OG0000414	33.0235529637823	17.0242452606861	0	11.6356318441506	0	0	Root179
OG0000415	3612.05517123186	3200.73007108232	611.074947745647	5495.85114445834	2958.4383443788	2418.18758960384	Root179
OG0000416	119.606313675548	148.403269292647	152.402385049274	213.411177000362	146.095720710064	2271.97159581384	Root179
OG0000417	173.165521423531	146.683648559245	87.9244529130427	195.341725195329	3323.67764615396	56.2369206884614	Root179
OG0000418	39.961274174661	66.3773603093416	0	17.1112233002215	36.523930177516	3452.94693027153	Root179
OG0000419	33.8560795090878	23.5588040476161	24.9119283253621	23.8188228339083	0	11.2473841376923	Root179
OG0000420	109.338486283447	77.8988192231393	142.144532209419	64.0644200360293	36.523930177516	78.731688963846	Root179
OG0000422	14.4304601186276	12.381269280499	0	12.3200807761595	0	11.2473841376923	Root179
OG0000423	64.1045439885187	153.734093566195	19.0502981311592	121.695020111175	54.7858952662741	202.452914478461	Root179
OG0000424	238.102591957355	511.071281967262	392.729223011591	423.126329767877	292.191441420128	1833.32361444384	Root179
OG0000425	28.8609202372552	61.9063464024948	0	46.9531967358078	54.7858952662741	11.2473841376923	Root179
OG0000427	26.0858317529037	73.5997673896327	202.226241699998	75.4262723073763	18.261965088758	33.7421524130769	Root179
OG0000429	5.55017696870291	0	0	23.2712636883012	0	0	Root179
OG0000430	11.1003539374058	23.7307661209563	109.905566141303	49.6909924638432	0	4262.75858818538	Root179
OG0000432	44.9564334464936	46.7736839485516	30.7735585195649	8.89783611611518	0	22.4947682753846	Root179
OG0000433	9.7128096952301	28.717666247824	0	31.3477610860058	36.523930177516	11.2473841376923	Root179
OG0000435	602.471709952701	910.711140410034	400.056260754344	584.108718576361	1990.55419467462	12158.4222528454	Root179
OG0000436	530.596918207999	311.767238965897	391.26381546304	673.63463888312	255.667511242612	4555.19057576538	Root179
OG0000438	0	15.3046245272834	0	4.79114252406202	0	0	Root179
OG0000440	38.018712235615	61.7343843291545	0	36.1389036100678	73.0478603550321	44.9895365507691	Root179
OG0000441	29.1384290856903	10.8336106204366	0	0	0	11.2473841376923	Root179
OG0000442	5.27266812026777	37.3157699148371	21.9811132282607	39.1504789109068	0	22.4947682753846	Root179
OG0000443	10.5453362405355	5.84671049356895	0	12.3200807761595	0	11.2473841376923	Root179
OG0000446	9.99031854366525	35.7681112547748	0	18.617010950641	18.261965088758	22.4947682753846	Root179
OG0000447	126.821543734862	51.9325461487595	70.3395623304341	53.2501269102893	109.571790532548	44.9895365507691	Root179
OG0000448	431.248750468216	570.570159342994	665.295027042023	301.2944198703	273.92947633137	4521.4484233523	Root179
OG0000450	0.832526545305437	14.4448141605821	70.3395623304341	51.1967801142627	0	0	Root179
OG0000451	29.4159379341254	19.4317142874498	0	37.234021901282	0	11.2473841376923	Root179
OG0000452	22.2007078748117	46.4297598018711	0	47.9114252406202	237.405546153854	0	Root179
OG0000453	196.476264692083	198.100308487983	19.0502981311592	157.697033934841	73.0478603550321	56.2369206884614	Root179
OG0000454	195.366229298343	117.27813401806	27.8427434224635	129.908407295282	36.523930177516	202.452914478461	Root179
OG0000455	25.2533052075983	23.5588040476161	58.6163019420284	21.2179168922746	54.7858952662741	0	Root179
OG0000457	51.0616281120668	9.45791403371448	54.2200792963763	31.6215406588093	18.261965088758	22.4947682753846	Root179
OG0000458	69.9322298056567	222.00303668228	89.3898604615934	113.618522713471	109.571790532548	78.731688963846	Root179
OG0000460	227.002238019949	108.336106204366	27.8427434224635	122.790138402389	91.3098254437901	4510.20103921461	Root179
OG0000461	249.202945894761	181.935873593999	427.899004176808	178.230501895107	967.884149704175	3025.54633303922	Root179
OG0000465	26.3633406013388	8.25417952033264	0	4.65425273766025	0	0	Root179
OG0000466	45.788959991799	49.3531150486556	0	49.827882250245	0	11.2473841376923	Root179
OG0000467	14.9854778154979	18.3999418474082	0	5.74937102887442	18.261965088758	0	Root179
OG0000468	56.6118050807697	40.2391251616216	52.7546717478256	33.8117772412377	3414.98747159775	0	Root179
OG0000471	1305.40162303893	586.218708016958	383.936777720286	1181.6326362201	2666.24690295867	404.905828956922	Root179
OG0000472	128.486596825472	208.418032888399	90.8552680101441	90.2103692387677	109.571790532548	67.4843048261537	Root179
OG0000473	43.5688892043179	45.054063215149	140.679124660868	54.0714656286999	36.523930177516	11.2473841376923	Root179
OG0000474	18.3155839967196	25.7943110010395	0	24.3663819795154	0	11.2473841376923	Root179
OG0000479	51.0616281120668	54.1680531021829	0	9.17161568891872	36.523930177516	0	Root179
OG0000480	205.079038993573	204.978791421594	221.276539831157	189.044795020847	182.61965088758	123.721225514615	Root179
OG0000481	21.6456901779414	6.70652086027027	0	17.2481130866233	0	0	Root179
OG0000482	1836.55355894379	745.455587930041	687.276140270284	2518.90895957901	2556.67511242612	4892.61209989615	Root179
OG0000486	11.377862785841	17.8840556273874	0	19.3014598826498	36.523930177516	11.2473841376923	Root179
OG0000488	139.586950762878	168.522831873458	42.4968189079706	127.307501353648	73.0478603550321	44.9895365507691	Root179
OG0000489	326.627914608167	474.959246565807	1831.75943568839	521.276306617948	1004.40807988169	27668.564978723	Root179
OG0000492	36.6311679934392	36.7998836948163	1.46540754855071	22.9974841154977	0	22.4947682753846	Root179
OG0000493	36.0761502965689	42.9905183350658	0	30.6633121539969	36.523930177516	22.4947682753846	Root179
OG0000494	135.701826884786	175.401314807069	49.8238566507242	88.4308020155447	164.357685798822	4600.18011231614	Root179
OG0000495	0	12.0373451338184	0	23.8188228339083	18.261965088758	0	Root179
OG0000497	448.17679022276	457.763039231781	259.377136093476	687.049837950493	310.453406508886	303.679371717692	Root179
OG0000499	107.118415495966	116.074399504678	628.659838328255	80.7649739770454	18.261965088758	4442.71673438845	Root179
OG0000500	9.7128096952301	13.4130417205405	0	15.605435649802	0	22.4947682753846	Root179
OG0000501	31.9135175700418	56.0596359089258	2.93081509710142	90.0734794523659	18.261965088758	22.4947682753846	Root179
OG0000502	35.7986414481338	3.95512768682606	0	21.9023658242835	0	11.2473841376923	Root179
OG0000503	61.0519466557321	47.6334943152529	29.3081509710142	17.7956722322304	73.0478603550321	11.2473841376923	Root179
OG0000506	354.101290603246	225.614240222425	26.3773358739128	322.238557189771	4784.6348532546	191.205530340769	Root179
OG0000508	51.339136960502	45.74191150851	46.8930415536228	23.9557126203101	36.523930177516	0	Root179
OG0000509	23.3107432685522	38.8634285748995	0	32.990438522827	18.261965088758	11.2473841376923	Root179
OG0000510	67.7121590181756	21.1513350208524	0	20.2596883874622	18.261965088758	134.968609652307	Root179
OG0000511	27.7508848435146	24.4186144143174	0	15.1947662905967	36.523930177516	0	Root179
OG0000513	23.5882521169874	60.0147635957519	0	52.1550086190751	0	22.4947682753846	Root179
OG0000514	76.8699510165354	50.0409633420166	137.748309563767	88.7045815883482	36.523930177516	11.2473841376923	Root179
OG0000515	60.2194201104266	33.7045663746916	0	15.7423254362038	2465.36528698233	1945.79745582077	Root179
OG0000516	22.4782167232468	45.74191150851	84.9936378159412	43.5309520757635	18.261965088758	11.2473841376923	Root179
OG0000517	392.120002838861	160.440614426466	0	378.910928760105	219.143581065096	776.069505500768	Root179
OG0000518	32.468535266912	7.05044500695079	26.3773358739128	33.5379976684341	36.523930177516	11.2473841376923	Root179
OG0000519	428.7511708323	302.309324932183	155.333200146375	639.68597185548	273.92947633137	157.463377927692	Root179
OG0000520	17.4830574514142	27.1700075877616	0	16.4267743682126	0	0	Root179
OG0000521	417.928325743329	449.852783858129	231.534392671012	353.586318275777	2994.96227455632	15813.8220975954	Root179
OG0000522	13.8754424217573	57.7792566423285	152.402385049274	44.0785112213706	36.523930177516	22.4947682753846	Root179
OG0000523	62.9945085947781	74.8035019030145	190.502981311592	31.7584304452111	310.453406508886	22.4947682753846	Root179
OG0000524	0	0	0	0	0	0	Root179
OG0000525	56.6118050807697	35.940073328115	30.7735585195649	57.630600075146	18.261965088758	44.9895365507691	Root179
OG0000526	48.5640484761505	114.010854624595	41.0314113594199	87.3356837243305	73.0478603550321	112.473841376923	Root179
OG0000528	108.228450889707	115.042627064636	391.26381546304	122.790138402389	73.0478603550321	4318.99550887384	Root179
OG0000529	171.50046833292	225.098354002405	433.76063437101	173.02869001184	200.881615976338	3374.21524130769	Root179
OG0000530	665.743727395915	472.895701685724	279.892841773186	537.292411626955	2282.74563609475	3902.84229577922	Root179
OG0000533	16.6505309061087	53.8241289555024	16.1194830340578	25.187720697926	18.261965088758	33.7421524130769	Root179
OG0000534	62.4394908979078	25.2784247810187	21.9811132282607	46.4056375902007	36.523930177516	11.2473841376923	Root179
OG0000535	0	0	0	0	0	0	Root179
OG0000536	31.3584998731715	30.2653249078863	0	8.07649739770454	18.261965088758	22.4947682753846	Root179
OG0000537	25.5308140560334	83.9174917900485	218.345724734056	56.6723715703336	91.3098254437901	4071.55305784461	Root179
OG0000538	106.008380102226	79.4464778832016	231.534392671012	80.3543046178401	91.3098254437901	44.9895365507691	Root179
OG0000540	183.710857664066	83.573567643368	143.60993975797	178.914950827116	182.61965088758	33.7421524130769	Root179
OG0000541	33.5785706606526	42.8185562617256	153.867792597825	52.5656779782804	18.261965088758	11.2473841376923	Root179
OG0000542	169.280397545439	138.945355258933	74.7357849760863	102.804229587731	109.571790532548	3734.13153371384	Root179
OG0000543	14.4304601186276	11.3494968404574	0	9.03472590251695	0	0	Root179
OG0000545	82.6976368336734	69.3007155561261	74.7357849760863	117.040767373515	109.571790532548	67.4843048261537	Root179
OG0000546	157.625025911163	83.0576814233472	2.93081509710142	63.9275302496275	54.7858952662741	89.9790731015383	Root179
OG0000547	14.7079689670627	3.95512768682606	84.9936378159412	35.7282342508625	0	0	Root179
OG0000548	14.1529512701924	7.05044500695079	0	10.9511829121418	18.261965088758	0	Root179
OG0000549	12.2103893311464	4.81493805352737	0	0	0	0	Root179
OG0000550	81.5876014399329	39.7232389416008	89.3898604615934	39.4242584837103	18.261965088758	33.7421524130769	Root179
OG0000551	0	0	0	0	0	0	Root179
OG0000552	175.663101059447	178.840556273874	52.7546717478256	153.179670983583	73.0478603550321	2361.95066891538	Root179
OG0000553	19.7031282388953	11.5214589137976	23.4465207768114	5.33870166966911	0	0	Root179
OG0000554	792.842779979211	656.895120159806	256.446320996374	604.779076323028	420.025197041435	359.916292406153	Root179
OG0000555	24.1432698138577	21.3232970941926	0	3.69602423284784	0	0	Root179
OG0000557	60.7744378072969	79.2745158098614	120.163418981158	156.875695216431	36.523930177516	67.4843048261537	Root179
OG0000558	65.2145793822592	47.1176080952321	143.60993975797	22.4499249698906	18.261965088758	0	Root179
OG0000560	70.2097386540919	98.1903438772903	152.402385049274	70.4982399969125	36.523930177516	33.7421524130769	Root179
OG0000561	188.706016935899	306.78033883903	178.779720923187	224.499249698906	73.0478603550321	134.968609652307	Root179
OG0000562	164.285238273606	86.4969228901524	200.760834151447	122.927028188791	18.261965088758	44.9895365507691	Root179
OG0000565	90.7453934382927	51.2446978553985	0	171.52290236142	109.571790532548	33.7421524130769	Root179
OG0000566	114.88866325215	52.6203944421206	126.025049175361	86.3774552195181	36.523930177516	56.2369206884614	Root179
OG0000568	30.2484644794309	85.2931883767706	253.515505899273	21.0810271058729	36.523930177516	3790.3684544023	Root179
OG0000570	16.3730220576736	8.77006574035343	0	16.8374437274179	18.261965088758	0	Root179
OG0000571	172.610503726661	203.087208614851	73.2703774275356	195.47861498173	182.61965088758	56.2369206884614	Root179
OG0000572	10.2678273921004	12.8971555005197	0	57.9043796479495	36.523930177516	22.4947682753846	Root179
OG0000575	241.710206987012	202.74328446817	167.056460534781	144.829394013075	164.357685798822	56.2369206884614	Root179
OG0000576	27.4733759950794	14.9607003806029	0	13.5520888537754	36.523930177516	0	Root179
OG0000577	498.960909486392	455.527532278357	877.779121581876	659.808770456541	493.073057396467	5499.97084333153	Root179
OG0000578	14.4304601186276	42.3026700417048	45.427634005072	33.4011078820323	36.523930177516	44.9895365507691	Root179
OG0000579	93.7979907710793	90.9679367969993	146.540754855071	50.5123311822538	54.7858952662741	7603.23167707999	Root179
OG0000580	19.7031282388953	23.7307661209563	20.51570567971	26.5566185619438	0	4037.81090543153	Root179
OG0000582	26.0858317529037	33.0167180813305	136.282902015216	24.6401615523189	0	11.2473841376923	Root179
OG0000583	16.3730220576736	4.47101390684684	0	0	0	0	Root179
OG0000584	642.710492975798	340.828829360402	120.163418981158	656.6603053693	474.811092307709	146.21599379	Root179
OG0000586	43.846398052753	42.6465941883853	0	37.9184708332908	18.261965088758	44.9895365507691	Root179
OG0000588	122.103893311464	98.0183818039501	334.112921069562	65.1595383272434	36.523930177516	6197.30865986845	Root179
OG0000589	212.571777901322	172.134035413604	7.32703774275356	197.80574135056	146.095720710064	56.2369206884614	Root179
OG0000590	152.907375487765	195.86480153456	54.2200792963763	155.233017779609	109.571790532548	123.721225514615	Root179
OG0000591	49.6740838698911	90.2800885036382	67.4087472333327	53.5239064830928	54.7858952662741	11.2473841376923	Root179
OG0000592	434.023838952568	363.355860967976	417.641151336953	305.94867260796	4255.03786568062	157.463377927692	Root179
OG0000595	85.75023416646	60.8745739624532	52.7546717478256	184.66432185599	91.3098254437901	33.7421524130769	Root179
OG0000596	85.75023416646	112.635158037872	0	124.843485198416	146.095720710064	5398.7443860923	Root179
OG0000597	580.82601977476	756.977046843839	841.143932868108	372.477108799221	511.335022485225	2935.56725993769	Root179
OG0000598	222.007078748117	240.574940603028	0	474.32310988214	127.833755621306	146.21599379	Root179
OG0000599	45.788959991799	58.81102908237	114.301788786955	40.1087074157192	36.523930177516	3632.90507647461	Root179
OG0000601	44.6789245980585	50.7288116353777	0	90.2103692387677	0	3509.18385095999	Root179
OG0000602	49.6740838698911	67.925018969404	0	42.2989439981475	73.0478603550321	4465.21150266384	Root179
OG0000603	29.6934467825606	24.9345006343382	0	39.8349278429156	18.261965088758	11.2473841376923	Root179
OG0000604	96.2955704069956	56.4035600556064	65.943339684782	57.3568205023424	36.523930177516	236.195066891538	Root179
OG0000605	18.8706016935899	111.25946145115	38.1005962623185	117.040767373515	73.0478603550321	67.4843048261537	Root179
OG0000606	82.4201279852383	94.9230644838253	228.603577573911	108.553600616605	109.571790532548	44.9895365507691	Root179
OG0000607	46.3439776886693	143.9322553858	250.584690802172	82.9552105594738	109.571790532548	11.2473841376923	Root179
OG0000608	12.4878981795816	83.9174917900485	109.905566141303	49.0065435318343	0	494.884902058461	Root179
OG0000609	250.312981288501	175.745238953749	126.025049175361	223.677910980495	109.571790532548	1383.42824893615	Root179
OG0000611	33.5785706606526	20.1195625808108	21.9811132282607	5.33870166966911	0	11.2473841376923	Root179
OG0000612	80.2000571977571	64.4857775025987	0	57.7674898615478	18.261965088758	11.2473841376923	Root179
OG0000613	33.5785706606526	35.4241871080942	0	81.8600922682596	18.261965088758	0	Root179
OG0000615	18.5930928451548	96.2987610705474	120.163418981158	70.6351297833143	54.7858952662741	33.7421524130769	Root179
OG0000616	161.78765863769	87.3567332568537	57.1508943934777	133.604431528129	73.0478603550321	22.4947682753846	Root179
OG0000618	79.3675306524517	88.0445815502148	55.685486844927	60.642175375985	73.0478603550321	22.4947682753846	Root179
OG0000619	93.242973074209	98.7062300973111	237.396022865215	110.606947412632	73.0478603550321	2159.49775443692	Root179
OG0000620	28.3059025403849	22.3550695342342	33.7043736166664	37.0971321148802	767.002533727837	11.2473841376923	Root179
OG0000621	7.49273890774893	50.2129254153569	29.3081509710142	61.6004038807974	36.523930177516	11.2473841376923	Root179
OG0000622	206.744092084184	177.464859687152	309.2009927442	142.776047217048	182.61965088758	168.710762065384	Root179
OG0000623	129.319123370778	131.550986105301	42.4968189079706	153.72723012919	109.571790532548	56.2369206884614	Root179
OG0000626	46.3439776886693	106.444523397623	146.540754855071	56.9461511431371	73.0478603550321	33.7421524130769	Root179
OG0000627	29.6934467825606	40.2391251616216	33.7043736166664	65.433317900047	18.261965088758	11.2473841376923	Root179
OG0000628	179.270716089104	93.0314816770824	0	279.255164259615	109.571790532548	78.731688963846	Root179
OG0000629	120.993857917724	160.956500646486	111.370973689854	128.26572985846	109.571790532548	4937.60163644691	Root179
OG0000630	82.9751456821086	96.2987610705474	419.106558885503	110.059388267025	8473.55180118372	56.2369206884614	Root179
OG0000632	18.8706016935899	27.1700075877616	111.370973689854	7.39204846569568	0	22.4947682753846	Root179
OG0000633	117.663751736502	69.1287534827858	29.3081509710142	71.8671378609303	91.3098254437901	22.4947682753846	Root179
OG0000634	76.3149333196651	51.0727357820582	82.0628227188398	108.553600616605	127.833755621306	5454.98130678076	Root179
OG0000635	81.865110288368	89.7642022836174	21.9811132282607	111.017616771837	127.833755621306	11.2473841376923	Root179
OG0000636	14.7079689670627	25.7943110010395	124.55964162681	24.3663819795154	0	157.463377927692	Root179
OG0000639	41.3488184168367	123.98465487833	111.370973689854	109.648718907819	986.146114792933	4060.30567370692	Root179
OG0000641	70.487247502527	128.455668785177	36.6351887137678	113.481632927069	182.61965088758	7299.55230536229	Root179
OG0000643	110.726030525623	140.664975992335	130.421271821013	58.9994979391637	54.7858952662741	67.4843048261537	Root179
OG0000644	11.6553716342761	14.7887383072626	0	6.43381996088328	18.261965088758	0	Root179
OG0000645	527.821829723647	376.596940615177	990.615502820281	340.444898781207	4163.72804023683	6253.54558055691	Root179
OG0000648	60.4969289588618	39.0353906482398	26.3773358739128	58.7257183663602	18.261965088758	2901.82510752461	Root179
OG0000649	214.514339840368	213.061008868586	0	316.489186160897	200.881615976338	2496.91927856769	Root179
OG0000650	38.8512387809204	29.7494386878655	0	63.5168608904222	36.523930177516	33.7421524130769	Root179
OG0000651	77.7024775618408	48.6652667552945	142.144532209419	59.5470570847708	54.7858952662741	22.4947682753846	Root179
OG0000652	154.849937426811	159.064917839744	26.3773358739128	183.569203564776	146.095720710064	56.2369206884614	Root179
OG0000653	212.849286749757	188.298470307588	64.4779321362313	235.039763251842	127.833755621306	3295.48355234384	Root179
OG0000655	46.6214865371045	49.8690012686763	57.1508943934777	42.025164425344	18.261965088758	11.2473841376923	Root179
OG0000656	10.5453362405355	31.1251352745877	0	26.0090594163367	18.261965088758	11.2473841376923	Root179
OG0000657	7.77024775618408	0	0	3.83291401924961	0	11.2473841376923	Root179
OG0000658	27.7508848435146	17.7120935540471	55.685486844927	30.2526427947916	0	11.2473841376923	Root179
OG0000659	140.141968459749	293.88318333851	707.791845949993	157.423254362038	109.571790532548	5623.69206884614	Root179
OG0000660	277.508848435146	87.0128091101732	291.616102161592	352.080530625357	182.61965088758	157.463377927692	Root179
OG0000663	85.1952164695897	38.0036182081982	48.3584491021735	101.161552150909	36.523930177516	78.731688963846	Root179
OG0000665	8.60277430148952	19.60367636079	0	14.0996479993825	0	11.2473841376923	Root179
OG0000668	135.146809187916	174.025618220346	301.873955001447	157.423254362038	146.095720710064	4307.74812473615	Root179
OG0000669	22.7557255716819	34.5643767413929	43.9622264565213	42.1620542117458	36.523930177516	22.4947682753846	Root179
OG0000670	12.2103893311464	84.9492642300901	41.0314113594199	45.8580784445936	36.523930177516	56.2369206884614	Root179
OG0000671	173.720539120401	79.2745158098614	36.6351887137678	160.434829662877	36.523930177516	33.7421524130769	Root179
OG0000672	15.262986663933	6.53455878693	0	22.1761453970871	0	11.2473841376923	Root179
OG0000673	34.1335883575229	26.8260834410811	79.1320076217384	38.0553606196926	18.261965088758	0	Root179
OG0000674	565.563033110827	480.805957059376	593.490057163038	516.622053880287	493.073057396467	314.926755855384	Root179
OG0000675	0.277508848435146	19.7756384341303	191.968388860143	12.7307501353648	54.7858952662741	2845.58818683615	Root179
OG0000676	68.544685563481	106.272561324283	64.4779321362313	70.3613502105108	2118.38795029593	67.4843048261537	Root179
OG0000678	123.768946402075	90.9679367969993	269.634988933331	80.9018637634472	36.523930177516	44.9895365507691	Root179
OG0000679	20.5356547842008	20.1195625808108	0	13.1414194945701	0	11.2473841376923	Root179
OG0000680	107.395924344401	32.8447560079903	111.370973689854	65.8439872592523	18.261965088758	0	Root179
OG0000681	58.5543670198157	34.5643767413929	0	37.234021901282	0	44.9895365507691	Root179
OG0000682	24.698287510728	26.3101972210603	29.3081509710142	23.2712636883012	18.261965088758	11.2473841376923	Root179
OG0000683	0	4.12708976016632	0	3.14846508724075	0	0	Root179
OG0000684	11.1003539374058	16.1644348939847	0	20.5334679602658	0	11.2473841376923	Root179
OG0000685	106.008380102226	159.580804059764	334.112921069562	128.128840072059	54.7858952662741	22.4947682753846	Root179
OG0000686	0	0.171962073340263	0	2.19023658242835	0	0	Root179
OG0000687	180.10324263441	133.098644765364	616.936577939849	147.430299954708	146.095720710064	89.9790731015383	Root179
OG0000689	159.845096698644	113.494968404574	297.477732355794	90.8948181707766	127.833755621306	2811.84603442307	Root179
OG0000690	230.054835352736	325.868128979799	89.3898604615934	124.159036266407	109.571790532548	5499.97084333153	Root179
OG0000692	53.0041900511128	52.27647029544	0	53.5239064830928	2319.26956627227	22.4947682753846	Root179
OG0000693	23.3107432685522	8.94202781369369	46.8930415536228	22.5868147562924	36.523930177516	0	Root179
OG0000694	25.2533052075983	44.3662149217879	38.1005962623185	21.3548066786764	0	0	Root179
OG0000695	40.7938007199664	67.7530568960637	64.4779321362313	62.6955221720115	73.0478603550321	33.7421524130769	Root179
OG0000697	806.440713552534	472.379815465703	165.59105298623	991.082053548829	730.478603550321	8795.45439567537	Root179
OG0000698	524.491723542425	507.632040500457	76.201192524637	407.794673690879	401.763231952677	1957.04483995846	Root179
OG0000699	17.205548602979	11.1775347671171	0	13.825868426579	18.261965088758	11.2473841376923	Root179
OG0000700	92.9654642257738	50.5568495620374	194.899203957245	40.793156347728	18.261965088758	11.2473841376923	Root179
OG0000701	50.2291015667614	21.4952591675329	102.57852839855	50.5123311822538	36.523930177516	33.7421524130769	Root179
OG0000702	19.9806370873305	0	58.6163019420284	9.17161568891872	0	0	Root179
OG0000703	129.596632219213	137.741620745551	48.3584491021735	98.6975359956776	1095.71790532548	78.731688963846	Root179
OG0000705	147.079689670627	107.992182057685	0	185.622550360803	54.7858952662741	89.9790731015383	Root179
OG0000706	23.0332344201171	57.7792566423285	155.333200146375	28.8837449307739	36.523930177516	0	Root179
OG0000707	69.9322298056567	78.2427433698198	115.767196335506	55.1665839199141	2264.48367100599	3104.27802200307	Root179
OG0000709	8.32526545305437	9.28595196037422	172.918090728984	27.6517368531579	1333.12345147934	33.7421524130769	Root179
OG0000710	287.499166978811	268.260834410811	515.82345708985	247.907403173609	146.095720710064	2159.49775443692	Root179
OG0000711	356.043852542292	337.045663746916	224.207354928259	310.739815132022	5369.01773609486	9425.30790738614	Root179
OG0000712	47.4540130824099	24.7625385609979	95.2514906557962	20.2596883874622	36.523930177516	44.9895365507691	Root179
OG0000713	0	4.47101390684684	0	0	0	0	Root179
OG0000714	50.5066104151965	61.9063464024948	0	78.3009578218135	109.571790532548	0	Root179
OG0000715	24.4207786622928	13.2410796472003	155.333200146375	18.4801211642392	18.261965088758	2215.73467512538	Root179
OG0000717	364.369117995346	502.301216226909	209.553279442752	543.726231587838	420.025197041435	258.689835166923	Root179
OG0000718	1346.75044145576	420.275307243603	38.1005962623185	1413.7977139575	803.526463905353	573.616591022307	Root179
OG0000719	76.5924421681002	188.642394454269	196.364611505795	160.845499022082	36.523930177516	44.9895365507691	Root179
OG0000720	146.802180822192	285.457041744837	413.244928691301	230.522400300584	3761.96480828415	44.9895365507691	Root179
OG0000721	4442.08413690138	3668.46691056784	1269.04293704492	4473.55821960991	2976.70030946756	12810.7705328315	Root179
OG0000722	72.9848271384433	25.9662730743798	181.710536020288	41.2038257069334	54.7858952662741	22.4947682753846	Root179
OG0000723	81.865110288368	71.5362225095495	46.8930415536228	148.799197818726	54.7858952662741	67.4843048261537	Root179
OG0000724	25.5308140560334	30.0933628345461	106.974751044202	28.199295998765	54.7858952662741	22.4947682753846	Root179
OG0000725	8.88028314992466	37.4877319881774	127.490456723912	52.839457551084	54.7858952662741	3250.49401579307	Root179
OG0000727	0	26.3101972210603	0	16.8374437274179	18.261965088758	11.2473841376923	Root179
OG0000728	707.925072358057	560.252434942578	404.452483399996	612.308014575126	4821.15878343212	213.700298616153	Root179
OG0000729	91.5779199835981	100.081926684033	38.1005962623185	79.259186326626	54.7858952662741	78.731688963846	Root179
OG0000730	0	15.648548673964	48.3584491021735	13.9627582129807	18.261965088758	0	Root179
OG0000732	57.7218404745103	20.1195625808108	36.6351887137678	27.9255164259615	18.261965088758	1990.78699237153	Root179
OG0000733	74.6498802290542	99.3940783906722	175.848905826085	123.748366907202	91.3098254437901	44.9895365507691	Root179
OG0000737	142.36203924723	188.814356527609	266.704173836229	83.2289901322773	219.143581065096	3576.66815578615	Root179
OG0000738	103.233291617874	62.5941946958558	80.5974151702891	62.421742599208	36.523930177516	11.2473841376923	Root179
OG0000739	0	28.5457041744837	54.2200792963763	10.1298441937311	0	11.2473841376923	Root179
OG0000740	421.813449621422	403.423024056258	1094.65943876738	515.663825375475	3962.84642426049	12653.3071549038	Root179
OG0000742	0	6.19063464024948	0	6.70759953368682	0	0	Root179
OG0000743	19.1481105420251	24.5905764876576	0	4.24358337845493	0	0	Root179
OG0000744	30.8034821763012	25.6223489276992	112.836381238405	22.4499249698906	18.261965088758	11.2473841376923	Root179
OG0000747	16.6505309061087	1.54765866006237	0	0	0	0	Root179
OG0000748	138.754424217573	39.5512768682606	0	72.2778072201356	18.261965088758	22.4947682753846	Root179
OG0000749	0	16.6803211140055	0	0.136889786401772	0	0	Root179
OG0000750	40.5162918715313	71.8801466562301	43.9622264565213	102.667339801329	18.261965088758	67.4843048261537	Root179
OG0000751	0	2.92335524678448	0	0.273779572803544	0	0	Root179
OG0000753	52.1716635058074	22.0111453875537	0	45.1736295125847	0	0	Root179
OG0000754	223.672131838727	187.954546160908	99.6477133014484	247.907403173609	146.095720710064	78.731688963846	Root179
OG0000755	126.266526037991	33.8765284480319	118.698011432608	21.62858625148	73.0478603550321	67.4843048261537	Root179
OG0000757	247.815401652585	409.957582843188	95.2514906557962	210.12582212672	219.143581065096	101.226457239231	Root179
OG0000758	103.788309314745	157.689221253021	194.899203957245	170.70156364301	127.833755621306	67.4843048261537	Root179
OG0000760	21.9231990263765	11.1775347671171	0	0	3615.86908757409	11.2473841376923	Root179
OG0000761	16.0955132092385	7.22240708029106	0	0	18.261965088758	0	Root179
OG0000762	125.989017189556	163.02004552657	218.345724734056	132.783092809719	200.881615976338	7400.77876260152	Root179
OG0000763	80.2000571977571	277.718748444525	480.653675924633	84.8716675690986	2191.43581065096	5162.54931920076	Root179
OG0000764	58.2768581713806	91.1398988703395	27.8427434224635	60.7790651623867	73.0478603550321	11.2473841376923	Root179
OG0000765	10.5453362405355	3.61120354014553	0	9.58228504812404	18.261965088758	0	Root179
OG0000769	13.320424724887	6.70652086027027	155.333200146375	9.03472590251695	0	22.4947682753846	Root179
OG0000770	154.849937426811	104.55294059088	143.60993975797	116.082538868703	127.833755621306	168.710762065384	Root179
OG0000771	3.60761502965689	3.43924146680527	0	5.20181188326733	3122.79603017762	0	Root179
OG0000772	14.7079689670627	26.3101972210603	63.0125245876806	11.9094114169542	0	11.2473841376923	Root179
OG0000773	0	7.56633122697158	0	27.2410674939526	18.261965088758	0	Root179
OG0000774	19.7031282388953	10.6616485470963	36.6351887137678	7.93960761130277	0	11.2473841376923	Root179
OG0000777	343.55595436271	513.822675140707	531.942940123908	461.044800601168	255.667511242612	4712.65395369307	Root179
OG0000778	0.555017696870291	30.4372869812266	0	7.802717824901	0	11.2473841376923	Root179
OG0000779	28.8609202372552	55.543749688905	46.8930415536228	26.0090594163367	18.261965088758	22.4947682753846	Root179
OG0000780	379.909613507715	168.694793946798	282.823656870287	203.555112379435	127.833755621306	78.731688963846	Root179
OG0000781	52.7266812026777	28.2017800278032	208.087871894201	69.6769012785019	18.261965088758	11.2473841376923	Root179
OG0000782	64.9370705338241	145.995800265884	21.9811132282607	106.774033393382	54.7858952662741	44.9895365507691	Root179
OG0000783	101.568238527263	108.164144131026	331.182105972461	148.936087605128	127.833755621306	7951.90058534845	Root179
OG0000786	0	24.4186144143174	0	9.85606462092758	18.261965088758	0	Root179
OG0000787	67.9896678666107	26.9980455144213	61.5471170391299	23.5450432611048	18.261965088758	22.4947682753846	Root179
OG0000789	0.277508848435146	9.97380025373527	0	15.3316560769985	18.261965088758	0	Root179
OG0000790	24.4207786622928	47.6334943152529	564.181906192024	39.4242584837103	36.523930177516	0	Root179
OG0000791	90.7453934382927	84.9492642300901	164.12564543768	63.5168608904222	0	33.7421524130769	Root179
OG0000792	30.8034821763012	164.567704186632	444.018487210865	181.926526127955	1990.55419467462	56.2369206884614	Root179
OG0000793	13.320424724887	19.0877901407692	76.201192524637	43.804731648567	36.523930177516	11.2473841376923	Root179
OG0000794	6.10519466557321	17.5401314807069	0	36.4126831828713	0	0	Root179
OG0000795	26.9183582982091	14.4448141605821	0	16.8374437274179	36.523930177516	0	Root179
OG0000796	0	0	0	0	0	0	Root179
OG0000798	31.9135175700418	30.6092490545669	41.0314113594199	29.7050836491845	0	33.7421524130769	Root179
OG0000799	168.447871000133	250.548740856764	126.025049175361	203.555112379435	91.3098254437901	67.4843048261537	Root179
OG0000800	50.7841192636317	48.1493805352737	0	15.8792152226055	18.261965088758	22.4947682753846	Root179
OG0000801	137.644388823832	94.5791403371448	140.679124660868	64.7488689680381	73.0478603550321	2350.70328477769	Root179
OG0000802	57.4443316260752	117.62205816474	130.421271821013	9.58228504812404	0	22.4947682753846	Root179
OG0000803	52.1716635058074	143.244407092439	0	100.750882791704	146.095720710064	1664.61285237846	Root179
OG0000804	138.476915369138	160.096690279785	55.685486844927	101.024662364508	73.0478603550321	78.731688963846	Root179
OG0000806	17.205548602979	23.2148799009355	0	47.0900865222095	18.261965088758	33.7421524130769	Root179
OG0000807	734.288412959396	531.706730768094	731.238366726805	644.066445020337	5241.18398047355	10122.6457239231	Root179
OG0000808	0	10.4896864737561	0	11.2249624849453	0	0	Root179
OG0000810	0	31.1251352745877	57.1508943934777	12.0463012033559	0	11.2473841376923	Root179
OG0000812	22.7557255716819	4.98690012686763	0	0.136889786401772	18.261965088758	0	Root179
OG0000813	22.7557255716819	20.6354488008316	46.8930415536228	18.3432313778374	18.261965088758	2834.34080269846	Root179
OG0000814	0	17.5401314807069	0	3.96980380565139	73.0478603550321	3914.08967991692	Root179
OG0000815	92.9654642257738	121.233261704886	353.163219200721	115.12431036389	91.3098254437901	56.2369206884614	Root179
OG0000816	5.27266812026777	14.7887383072626	158.264015243477	8.48716675690986	0	0	Root179
OG0000817	19.4256193904602	28.8896283211642	168.521868083332	28.199295998765	54.7858952662741	1529.64424272615	Root179
OG0000818	45.788959991799	55.1998255422245	55.685486844927	45.8580784445936	0	157.463377927692	Root179
OG0000819	40.5162918715313	78.7586295898406	0	55.4403634927176	146.095720710064	0	Root179
OG0000821	2756.77290035474	1854.78292304808	3087.61370479635	2645.53201200064	1826.1965088758	12102.1853321569	Root179
OG0000822	306.647277520836	269.120644777512	1591.43259772607	218.476099097228	5515.11345680492	13553.0978859192	Root179
OG0000823	71.0422651993973	32.1569077146292	0	28.8837449307739	73.0478603550321	11.2473841376923	Root179
OG0000825	44.1239069011882	67.5810948227235	152.402385049274	70.3613502105108	18.261965088758	11.2473841376923	Root179
OG0000827	4018.32812534091	5295.22812436673	1754.0928356152	4983.74645352931	3798.48873846167	2193.23990685	Root179
OG0000828	99.9031854366525	53.4802048088219	0	175.766485739875	109.571790532548	89.9790731015383	Root179
OG0000833	18.0380751482845	65.6895120159806	101.113120849999	33.1273283092288	18.261965088758	33.7421524130769	Root179
OG0000834	189.261034632769	226.989936809148	246.188468156519	118.546555023934	2428.84135680482	1282.20179169692	Root179
OG0000835	16.0955132092385	29.7494386878655	29.3081509710142	29.2944142899792	0	22.4947682753846	Root179
OG0000836	12.7654070280167	22.3550695342342	155.333200146375	5.88626081527619	18.261965088758	11.2473841376923	Root179
OG0000837	257.528211347815	355.617567667664	527.546717478256	426.41168464152	200.881615976338	3284.23616820615	Root179
OG0000839	78.2574952587111	51.4166599287387	0	10.81429312574	18.261965088758	11.2473841376923	Root179
OG0000840	14.4304601186276	2.40746902676369	0	1.36889786401772	0	0	Root179
OG0000841	111.003539374058	123.640730731649	0	181.652746555151	73.0478603550321	33.7421524130769	Root179
OG0000842	11.377862785841	4.64297598018711	54.2200792963763	0	0	0	Root179
OG0000843	15.5404955123682	26.6541213677408	115.767196335506	18.4801211642392	0	11.2473841376923	Root179
OG0000844	8.04775660461923	5.50278634688843	0	9.85606462092758	18.261965088758	0	Root179
OG0000845	60.4969289588618	89.5922402102772	54.2200792963763	51.1967801142627	73.0478603550321	56.2369206884614	Root179
OG0000846	196.198755843648	264.477668797325	561.251091094922	196.573733272944	6391.68778106531	7299.55230536229	Root179
OG0000847	41.6263272652719	40.5830493083021	45.427634005072	54.4821349879052	18.261965088758	22.4947682753846	Root179
OG0000848	20.8131636326359	30.0933628345461	61.5471170391299	36.5495729692731	54.7858952662741	0	Root179
OG0000849	205.079038993573	187.610622014227	57.1508943934777	60.2315060167796	1862.72043905332	13755.5508003977	Root179
OG0000850	45.5114511433639	92.8595196037422	11.7232603884057	60.2315060167796	0	22.4947682753846	Root179
OG0000851	282.781516555414	364.387633408018	518.754272186952	230.522400300584	255.667511242612	2215.73467512538	Root179
OG0000852	71.0422651993973	59.1549532290506	0	69.6769012785019	54.7858952662741	33.7421524130769	Root179
OG0000853	24.1432698138577	38.519504428219	33.7043736166664	40.1087074157192	18.261965088758	22.4947682753846	Root179
OG0000854	23.8657609654225	55.3717876155648	121.628826529709	39.2873686973085	0	0	Root179
OG0000855	106.008380102226	117.27813401806	266.704173836229	140.175141275414	73.0478603550321	4082.8004419823	Root179
OG0000856	108.505959738142	144.620103679161	615.471170391299	114.029192072676	7688.28730236713	3183.00971096692	Root179
OG0000857	84.6401987727195	96.9866093639085	17.5848905826085	115.398089936694	54.7858952662741	22.4947682753846	Root179
OG0000858	29.9709556309957	54.1680531021829	51.2892641992749	31.210871299604	36.523930177516	11.2473841376923	Root179
OG0000862	58.5543670198157	62.4222326225156	120.163418981158	78.1640680354118	36.523930177516	44.9895365507691	Root179
OG0000863	139.864459611313	95.0950265571656	169.987275631882	114.850530791087	91.3098254437901	1574.63377927692	Root179
OG0000864	217.566937173154	164.223780039951	104.0439359471	201.227986010605	219.143581065096	101.226457239231	Root179
OG0000866	281.393972313238	154.765866006237	191.968388860143	106.774033393382	3542.82122721906	67.4843048261537	Root179
OG0000867	178.160680695364	136.022000012148	216.880317185505	107.321592538989	3871.5365988167	157.463377927692	Root179
OG0000868	243.930277774493	277.718748444525	546.597015609415	222.582792689281	365.23930177516	6332.27726952076	Root179
OG0000870	946.027664315412	639.011064532418	57.1508943934777	885.813807805866	493.073057396467	382.411060681538	Root179
OG0000871	24.698287510728	60.7026118891129	0	52.4287881918786	0	11.2473841376923	Root179
OG0000872	128.209087977037	116.246361578018	369.282702234779	84.1872186370897	3396.72550650899	269.937219304615	Root179
OG0000875	549.190011053153	719.833239002342	1107.84810670434	772.879734024404	529.596987573983	11618.5478142361	Root179
OG0000876	23.5882521169874	25.450386854359	0	13.0045297081683	18.261965088758	0	Root179
OG0000877	31.0809910247363	34.5643767413929	0	19.4383496690516	18.261965088758	11.2473841376923	Root179
OG0000878	47.4540130824099	36.7998836948163	0	43.3940622893617	18.261965088758	56.2369206884614	Root179
OG0000880	15.5404955123682	34.3924146680527	57.1508943934777	56.1248124247265	36.523930177516	89.9790731015383	Root179
OG0000881	82.4201279852383	71.0203362895287	83.5282302673905	99.65576450049	36.523930177516	22.4947682753846	Root179
OG0000882	56.3342962323346	49.6970391953361	127.490456723912	70.6351297833143	18.261965088758	0	Root179
OG0000883	40.7938007199664	121.061299631545	57.1508943934777	112.660294208658	109.571790532548	78.731688963846	Root179
OG0000884	68.8221944119161	37.8316561348579	71.8049698789848	32.1690998044164	36.523930177516	11.2473841376923	Root179
OG0000885	102.955782769439	93.375405823763	41.0314113594199	44.4891805805759	54.7858952662741	4892.61209989615	Root179
OG0000886	151.242322397154	112.291233891192	54.2200792963763	180.01006911833	54.7858952662741	33.7421524130769	Root179
OG0000887	25.2533052075983	30.9531732012474	65.943339684782	31.0739815132022	36.523930177516	2519.41404684307	Root179
OG0000889	0	11.3494968404574	0	8.89783611611518	36.523930177516	3396.71000958307	Root179
OG0000890	362.4265560563	233.008609376057	287.219879515939	294.31304076381	292.191441420128	56.2369206884614	Root179
OG0000891	110.171012828753	154.249979786216	149.471569952173	197.668851564159	3780.22677337291	67.4843048261537	Root179
OG0000892	130.429158764518	142.384596725738	249.119283253621	92.6743853939996	18.261965088758	191.205530340769	Root179
OG0000893	13.8754424217573	44.8821011418087	33.7043736166664	22.7237045426941	0	11.2473841376923	Root179
OG0000895	64.9370705338241	91.3118609436798	278.427434224635	55.3034737063159	54.7858952662741	22.4947682753846	Root179
OG0000896	57.16682277764	109.023954497727	60.0817094905792	60.0946162303779	73.0478603550321	7175.83107984768	Root179
OG0000898	0	8.77006574035343	114.301788786955	0	0	0	Root179
OG0000899	72.7073182900082	67.925018969404	285.754471967389	146.472071449896	73.0478603550321	33.7421524130769	Root179
OG0000900	8088.82791418763	9645.35269365537	5701.90077141082	8384.08874774933	45801.0084426051	98178.416137916	Root179
OG0000902	116.553716342761	89.4202781369369	178.779720923187	41.2038257069334	73.0478603550321	33.7421524130769	Root179
OG0000904	129.874141067648	138.429469038912	288.68528706449	135.110219178549	4072.41821479304	1417.17040134923	Root179
OG0000907	45.788959991799	39.3793147949203	71.8049698789848	49.0065435318343	91.3098254437901	22.4947682753846	Root179
OG0000909	9.43530084679496	31.4690594212682	0	23.5450432611048	0	22.4947682753846	Root179
OG0000910	56.6118050807697	36.9718457681566	63.0125245876806	47.6376456678166	54.7858952662741	2868.08295511153	Root179
OG0000911	0	3.43924146680527	0	1.64267743682126	0	0	Root179
OG0000913	54.3917342932886	143.76029331246	86.459045364492	80.7649739770454	164.357685798822	4318.99550887384	Root179
OG0000914	74.0948625321839	32.1569077146292	77.6666000731877	9.17161568891872	18.261965088758	22.4947682753846	Root179
OG0000915	0.277508848435146	25.7943110010395	54.2200792963763	13.4151990673736	0	0	Root179
OG0000916	23.0332344201171	2.57943110010395	41.0314113594199	26.5566185619438	36.523930177516	33.7421524130769	Root179
OG0000917	6.6602123624435	20.2915246541511	159.729422792028	21.0810271058729	18.261965088758	0	Root179
OG0000918	233.107432685522	191.393787627713	586.163019420285	171.796681934224	164.357685798822	3126.77279027846	Root179
OG0000919	262.523370619648	428.013600543915	386.867592817388	277.33870724999	3579.34515739657	4588.93272817845	Root179
OG0000920	67.7121590181756	33.5326043013513	41.0314113594199	11.3618522713471	36.523930177516	22.4947682753846	Root179
OG0000921	60.4969289588618	95.6109127771864	0	90.8948181707766	18.261965088758	44.9895365507691	Root179
OG0000923	113.223610161539	204.118981054893	320.924253132606	84.8716675690986	219.143581065096	3947.83183232999	Root179
OG0000924	75.2048979259245	54.3400151755232	169.987275631882	140.859590207423	127.833755621306	89.9790731015383	Root179
OG0000925	41.6263272652719	83.573567643368	10.257852839855	95.412181122035	1552.26703254443	112.473841376923	Root179
OG0000926	366.034171085957	399.123972222751	1071.21291799057	390.13589124505	4309.82376094689	5297.51792885307	Root179
OG0000928	67.7121590181756	49.1811529753153	35.1697811652171	45.7211886581918	36.523930177516	78.731688963846	Root179
OG0000929	674.901519394274	670.652086027027	738.565404469558	520.454967899537	1168.76576568051	2856.83557097384	Root179
OG0000930	45.5114511433639	3.43924146680527	165.59105298623	33.6748874548359	0	11.2473841376923	Root179
OG0000931	17.205548602979	62.5941946958558	337.043736166664	21.2179168922746	3268.89175088769	33.7421524130769	Root179
OG0000932	29.1384290856903	44.0222907751074	39.5660038108692	36.002013823666	0	22.4947682753846	Root179
OG0000933	49.1190661730208	35.4241871080942	26.3773358739128	13.2783092809719	36.523930177516	0	Root179
OG0000934	45.788959991799	52.4484323687803	16.1194830340578	35.0437853188536	109.571790532548	2800.59865028538	Root179
OG0000935	270.016109527397	281.673876131351	649.175544007965	229.974841154977	1059.19397514797	12799.5231486938	Root179
OG0000936	37.4636945387447	35.252225034754	0	36.002013823666	18.261965088758	6163.56650745537	Root179
OG0000937	144.304601186276	169.89852846018	376.609739977533	201.912434942614	1442.69524201188	101.226457239231	Root179
OG0000938	0.277508848435146	4.47101390684684	41.0314113594199	0	18.261965088758	3340.47308889461	Root179
OG0000939	48.8415573245857	48.6652667552945	11.7232603884057	118.820334596738	18.261965088758	22.4947682753846	Root179
OG0000940	48.5640484761505	79.4464778832016	87.9244529130427	51.4705596870662	36.523930177516	44.9895365507691	Root179
OG0000941	268.073547588351	191.565749701053	84.9936378159412	185.759440147205	127.833755621306	44.9895365507691	Root179
OG0000942	0	3.09531732012474	64.4779321362313	13.825868426579	0	2845.58818683615	Root179
OG0000943	79.922548349322	73.7717294629729	130.421271821013	66.1177668320558	73.0478603550321	44.9895365507691	Root179
OG0000944	75.2048979259245	35.7681112547748	38.1005962623185	59.6839468711726	73.0478603550321	0	Root179
OG0000945	2929.93842177827	1244.66148683683	1570.91689204636	824.897852857078	17805.4159615391	30390.4319400446	Root179
OG0000947	310.254892550493	294.571031631871	253.515505899273	512.104690929029	273.92947633137	101.226457239231	Root179
OG0000948	130.706667612954	119.513640971483	0	91.1685977435801	91.3098254437901	3947.83183232999	Root179
OG0000949	1056.19867714416	1180.86355762759	555.38946090072	1148.36841812446	693.954673372805	674.843048261537	Root179
OG0000950	278.618883828886	166.459286993375	187.572166214491	430.929047592778	310.453406508886	168.710762065384	Root179
OG0000951	0	0	0	4.24358337845493	0	0	Root179
OG0000952	41.0713095684016	37.3157699148371	0	19.3014598826498	18.261965088758	22.4947682753846	Root179
OG0000953	246.98287510728	311.251352745877	756.150295052167	229.564171795772	2337.53153136103	4656.41703300461	Root179
OG0000954	281.116463464803	193.285370434456	27.8427434224635	183.158534205571	73.0478603550321	5308.76531299076	Root179
OG0000956	267.796038739916	265.165517090686	605.213317551444	233.397085815021	4602.01520236702	1462.1599379	Root179
OG0000958	0	12.2093072071587	0	13.5520888537754	0	0	Root179
OG0000959	8.32526545305437	13.7569658672211	0	12.3200807761595	146.095720710064	0	Root179
OG0000960	78.2574952587111	92.6875575304019	17.5848905826085	74.6049335889657	73.0478603550321	11.2473841376923	Root179
OG0000961	40.2387830230961	54.1680531021829	48.3584491021735	15.8792152226055	54.7858952662741	3452.94693027153	Root179
OG0000962	5.82768581713806	26.8260834410811	0	16.9743335138197	18.261965088758	11.2473841376923	Root179
OG0000964	112.946101313104	90.9679367969993	194.899203957245	173.713138943849	54.7858952662741	3520.43123509769	Root179
OG0000965	0	11.1775347671171	0	17.385002873025	18.261965088758	11.2473841376923	Root179
OG0000966	24.1432698138577	30.7812111279071	172.918090728984	16.2898845818109	36.523930177516	11.2473841376923	Root179
OG0000967	132.094211855129	147.543458925946	162.660237889129	81.7232024818578	54.7858952662741	44.9895365507691	Root179
OG0000968	268.628565285221	241.090826823049	197.830019054346	157.423254362038	146.095720710064	4532.69580748999	Root179
OG0000969	69.3772121087864	14.7887383072626	0	18.7539007370428	18.261965088758	11.2473841376923	Root179
OG0000970	16.3730220576736	32.5008318613098	64.4779321362313	19.8490190282569	54.7858952662741	0	Root179
OG0000972	90.7453934382927	42.474632115045	80.5974151702891	78.7116271810189	91.3098254437901	56.2369206884614	Root179
OG0000973	119.606313675548	70.3324879961677	35.1697811652171	159.613490944466	73.0478603550321	4600.18011231614	Root179
OG0000974	26.640849449774	67.4091327493832	90.8552680101441	31.8953202316129	1661.83882307698	3981.57398474307	Root179
OG0000975	0.555017696870291	29.5774766145253	105.509343495651	34.6331159596483	91.3098254437901	3745.37891785153	Root179
OG0000976	13.0429158764519	71.3642604362093	205.1570567971	48.3220945998255	0	326.174139993076	Root179
OG0000977	599.974130316785	616.140108778163	931.999200878252	264.471067328223	493.073057396467	5927.37144056383	Root179
OG0000978	206.466583235748	215.64043996869	385.402185268837	67.7604442688771	91.3098254437901	67.4843048261537	Root179
OG0000979	808.105766643144	851.384225107643	2217.16162095723	658.439872592523	9952.77097337312	18580.6785954677	Root179
OG0000980	200.63889741861	121.405223778226	294.546917258693	66.6653259776629	109.571790532548	56.2369206884614	Root179
OG0000981	39.4062564777907	7.39436915363132	51.2892641992749	20.5334679602658	0	33.7421524130769	Root179
OG0000982	336.340724303397	210.309615695142	300.408547452896	255.983900571314	365.23930177516	4274.00597232307	Root179
OG0000983	112.113574767799	104.38097851754	335.578328618113	89.5259203067588	1807.93454378704	6028.59789780307	Root179
OG0000984	65.2145793822592	76.8670467830977	109.905566141303	105.131355956561	36.523930177516	3767.87368612692	Root179
OG0000985	109.338486283447	144.792065752502	212.484094539853	106.63714360698	4163.72804023683	44.9895365507691	Root179
OG0000986	228.389782262125	188.126508234248	354.628626749272	196.026174127337	4656.8010976333	3385.46262544538	Root179
OG0000987	125.156490644251	170.07049053352	225.67276247681	167.963767914974	6464.73564142034	20998.8661850715	Root179
OG0000988	721.245497082944	790.681613218531	552.458645803618	801.489699382375	566.120917751499	2395.69282132846	Root179
OG0000989	116.831225191196	93.375405823763	482.119083473184	113.618522713471	273.92947633137	8255.57995706614	Root179
OG0000990	348.551113634543	561.80009360264	1984.16182073766	446.671373028982	12125.9448189353	7232.06800053614	Root179
OG0000991	139.864459611313	176.43308724711	618.4019854884	76.3845008121887	5624.68524733747	12158.4222528454	Root179
OG0000992	75.4824067743596	73.5997673896327	230.068985122462	81.038753549849	4255.03786568062	2823.09341856076	Root179
OG0000993	248.647928197891	270.496341364234	2369.5640060065	244.211378940761	9551.00774142045	7726.9529025946	Root179
OG0000994	151.51983124559	313.142935552619	2098.46360952462	232.165077737405	6994.33262899432	16342.4491520669	Root179
OG0000995	106.008380102226	100.253888757373	353.163219200721	90.8948181707766	2118.38795029593	44.9895365507691	Root179
OG0000996	241.432698138577	327.415787639861	1343.778722021	263.102169464206	4346.34769112441	19367.9954851061	Root179
OG0000997	183.988366512502	214.780629601989	1254.38886155941	111.975845276649	3506.29729704154	2339.45590064	Root179
OG0000998	72.429809441573	135.850037938808	628.659838328255	84.3241084234915	36.523930177516	1945.79745582077	Root179
OG0000999	96.5730792554307	109.023954497727	1182.58389168042	83.9134390642862	73.0478603550321	2463.17712615461	Root179
OG0001000	359.928976420384	312.455087259258	1743.83498277535	207.388026398684	6081.23437455642	8019.3848901746	Root179
OG0001001	53.5592077479831	177.636821760492	372.213517331881	88.84147137475	0	4510.20103921461	Root179
OG0001002	329.125494244083	552.858065788946	2099.92901707317	269.399099638687	2008.81615976338	7828.17935983383	Root179
OG0001003	85.1952164695897	29.0615903945045	218.345724734056	60.0946162303779	73.0478603550321	8727.97009084921	Root179
OG0001004	139.864459611313	154.421941859556	457.207155147822	85.0085573555004	4474.18144674572	6388.51419020922	Root179
OG0001005	83.807672227414	61.5624222558142	345.836181457968	72.4146970065374	73.0478603550321	3902.84229577922	Root179
OG0001006	204.524021296702	242.982409629792	424.968189079706	137.163565974575	3086.27210000011	33.7421524130769	Root179
OG0001007	38.5737299324853	101.457623270755	178.779720923187	42.5727235709511	54.7858952662741	44.9895365507691	Root179
OG0001008	125.989017189556	142.212634652398	473.32663818188	182.610975059964	4181.99000532559	4116.54259439538	Root179
OG0001009	79.3675306524517	113.494968404574	398.590853205793	78.5747373946171	127.833755621306	5747.41329436076	Root179
OG0001010	183.155839967196	162.676121379889	253.515505899273	75.015602948171	3287.15371597644	1765.83930961769	Root179
OG0001011	351.048693270459	414.428596750035	370.74810978333	281.445400842043	8309.1941153849	8997.90731015383	Root179
OG0001012	37.7412033871798	63.4540050625571	256.446320996374	31.6215406588093	18.261965088758	11.2473841376923	Root179
OG0001013	161.78765863769	106.444523397623	84.9936378159412	72.1409174337338	146.095720710064	1450.9125537623	Root179
OG0001014	369.641786115614	307.468187132391	334.112921069562	393.147466545889	566.120917751499	4330.24289301153	Root179
OG0001015	91.5779199835981	34.2204525947124	0	42.8465031437546	54.7858952662741	0	Root179
OG0001016	9.15779199835981	48.1493805352737	87.9244529130427	20.396578173864	18.261965088758	11.2473841376923	Root179
OG0001017	130.706667612954	116.762247798039	183.175943568839	111.565175917444	54.7858952662741	112.473841376923	Root179
OG0001018	217.844446021589	99.3940783906722	723.911328984051	100.203323646097	54.7858952662741	3452.94693027153	Root179
OG0001019	26.640849449774	15.8205107473042	39.5660038108692	25.0508309115243	18.261965088758	11.2473841376923	Root179
OG0001020	17.4830574514142	24.0746902676369	0	21.0810271058729	127.833755621306	0	Root179
OG0001021	29.1384290856903	25.6223489276992	13.1886679369564	28.4730755715686	54.7858952662741	33.7421524130769	Root179
OG0001022	21.3681813295062	11.6934209871379	32.2389660681156	10.81429312574	0	44.9895365507691	Root179
OG0001023	45.2339422949288	72.5679949495911	68.8741547818834	44.3522907941741	0	33.7421524130769	Root179
OG0001024	136.811862278527	106.960409617644	243.257653059418	111.565175917444	91.3098254437901	56.2369206884614	Root179
OG0001025	122.658911008334	69.8166017761469	0	78.4378476082153	146.095720710064	11.2473841376923	Root179
OG0001026	174.275556817272	140.836938065676	0	111.428286131042	36.523930177516	56.2369206884614	Root179
OG0001027	25.5308140560334	15.3046245272834	0	21.0810271058729	36.523930177516	11.2473841376923	Root179
OG0001028	31.6360087216066	16.8522831873458	0	10.1298441937311	0	0	Root179
OG0001029	18.0380751482845	31.984945641289	19.0502981311592	36.6864627556749	18.261965088758	33.7421524130769	Root179
OG0001030	87.1377784086358	82.5417952033264	136.282902015216	132.919982596121	91.3098254437901	67.4843048261537	Root179
OG0001031	220.619534505941	158.720993693063	104.0439359471	168.237547487778	91.3098254437901	3632.90507647461	Root179
OG0001032	13.0429158764519	35.5961491814345	0	41.4776052797369	36.523930177516	22.4947682753846	Root179
OG0001033	54.6692431417237	78.2427433698198	211.018686991302	136.479117042567	91.3098254437901	56.2369206884614	Root179
OG0001034	673.791484000534	637.807330019036	1705.73438651303	544.410680519847	10701.5115420122	22483.5208912469	Root179
OG0001035	31.9135175700418	2.40746902676369	0	3.14846508724075	18.261965088758	0	Root179
OG0001036	99.9031854366525	32.1569077146292	46.8930415536228	41.4776052797369	54.7858952662741	22.4947682753846	Root179
OG0001037	0	10.8336106204366	0	5.74937102887442	0	11.2473841376923	Root179
OG0001038	39.6837653262258	39.20735272158	52.7546717478256	85.1454471419021	3068.01013491135	2958.06202821307	Root179
OG0001039	38.2962210840501	28.3737421011434	27.8427434224635	38.7398095517015	54.7858952662741	4082.8004419823	Root179
OG0001040	99.9031854366525	139.633203552294	187.572166214491	94.7277321900262	2008.81615976338	33.7421524130769	Root179
OG0001041	366.034171085957	266.369251604068	142.144532209419	353.586318275777	164.357685798822	157.463377927692	Root179
OG0001042	20.8131636326359	63.9698912825779	0	28.7468551443721	36.523930177516	0	Root179
OG0001043	571.945736624835	676.842720667276	1595.82882037172	501.564177376092	3469.77336686402	9346.57621842229	Root179
OG0001044	33.8560795090878	119.857565118164	753.219479955065	70.224460424109	36.523930177516	123.721225514615	Root179
OG0001045	0.832526545305437	10.6616485470963	54.2200792963763	6.43381996088328	0	0	Root179
OG0001046	5.27266812026777	22.183107460894	0	21.0810271058729	0	0	Root179
OG0001047	487.305537852116	487.340515846306	1153.27574070941	486.232521299094	474.811092307709	18816.8736623592	Root179
OG0001048	253.365578621288	235.588040476161	445.483894759416	250.782088688046	1734.88668343201	5488.72345919384	Root179
OG0001050	0	2.75139317344421	0	3.14846508724075	0	0	Root179
OG0001051	130.429158764518	165.083590406653	2.93081509710142	114.029192072676	164.357685798822	22.4947682753846	Root179
OG0001052	0	50.5568495620374	99.6477133014484	49.0065435318343	36.523930177516	22.4947682753846	Root179
OG0001053	159.012570153339	162.848083453229	178.779720923187	150.304985469146	5935.13865384636	56.2369206884614	Root179
OG0001054	10.8228450889707	22.870955754255	0	9.85606462092758	36.523930177516	67.4843048261537	Root179
OG0001055	11.9328804827113	3.78316561348579	68.8741547818834	11.3618522713471	0	0	Root179
OG0001056	0	12.7251934271795	41.0314113594199	0	0	0	Root179
OG0001057	58.5543670198157	70.8483742161885	48.3584491021735	53.7976860558964	36.523930177516	44.9895365507691	Root179
OG0001058	62.4394908979078	32.3288697879695	0	10.9511829121418	36.523930177516	11.2473841376923	Root179
OG0001059	8.04775660461923	0.171962073340263	0	17.385002873025	18.261965088758	0	Root179
OG0001060	117.386242888067	69.1287534827858	45.427634005072	119.367893742345	91.3098254437901	5083.81763023691	Root179
OG0001061	36.3536591450041	71.3642604362093	68.8741547818834	32.4428793772199	36.523930177516	56.2369206884614	Root179
OG0001062	5.55017696870291	26.13823514772	17.5848905826085	24.3663819795154	0	11.2473841376923	Root179
OG0001063	92.1329376804684	46.2577977285308	117.232603884057	20.5334679602658	54.7858952662741	3475.44169854692	Root179
OG0001064	74.6498802290542	80.8221744699237	312.131807841301	121.558130324773	36.523930177516	11.2473841376923	Root179
OG0001065	147.079689670627	179.184480420554	690.206955367385	144.966283799476	91.3098254437901	11123.6629121777	Root179
OG0001066	47.7315219308451	43.5064045550866	0	95.412181122035	73.0478603550321	11.2473841376923	Root179
OG0001067	228.11227341369	333.09053606009	323.855068229707	287.331661657319	3068.01013491135	8345.55903016768	Root179
OG0001068	36.9086768418744	59.8428015224116	156.798607694926	36.4126831828713	18.261965088758	33.7421524130769	Root179
OG0001069	929.932151106173	807.877820552557	489.446121215938	755.905400510585	748.740568639079	15318.9371955369	Root179
OG0001070	0.555017696870291	26.3101972210603	0	0	0	11.2473841376923	Root179
OG0001071	150.132287003414	231.460950715994	338.509143715214	141.133369780227	1698.3627532545	10100.1509556477	Root179
OG0001072	523.936705845555	288.036472844941	420.571966434054	426.959243787127	255.667511242612	2733.11434545923	Root179
OG0001073	619.67725855568	508.147926720478	786.923853571732	602.451949954198	4328.08572603565	8143.10611568922	Root179
OG0001074	90.1903757414224	128.627630858517	191.968388860143	201.501765583408	1661.83882307698	10460.0672480538	Root179
OG0001075	99.070658891347	154.078017712876	507.031011798546	108.553600616605	1607.05292781071	5499.97084333153	Root179
OG0001076	12.4878981795816	23.9027281942966	55.685486844927	38.0553606196926	0	11.2473841376923	Root179
OG0001077	87.1377784086358	100.597812904054	197.830019054346	81.1756433362508	146.095720710064	7400.77876260152	Root179
OG0001078	60.2194201104266	97.5024955839293	36.6351887137678	85.829896073911	54.7858952662741	44.9895365507691	Root179
OG0001079	48.5640484761505	115.214589137976	197.830019054346	83.3658799186791	73.0478603550321	2643.13527235769	Root179
OG0001080	37.1861856903095	84.4333780100693	209.553279442752	87.8832428699376	18.261965088758	6748.43048261537	Root179
OG0001081	402.665339079396	419.071572730222	269.634988933331	375.48868410006	1771.41061360953	1912.05530340769	Root179
OG0001082	114.611154403715	121.749147924906	520.219679735502	70.7720195697161	10756.2974372785	1484.65470617538	Root179
OG0001083	67.9896678666107	103.693130224179	133.352086918115	127.033721780844	73.0478603550321	4667.6644171423	Root179
OG0001084	793.120288827647	708.139818015204	2325.60177954998	572.883756091416	657.430743195289	7816.93197569614	Root179
OG0001085	842.516863849102	979.83989389282	4424.0653890746	715.249133949258	7779.59712781092	8817.94916395075	Root179
OG0001086	267.241021043045	258.802920377096	981.823057528977	184.253652496785	164.357685798822	8210.59042051537	Root179
OG0001087	212.294269052887	142.900482945759	715.118883692747	214.095625932371	182.61965088758	112.473841376923	Root179
OG0001088	28.8609202372552	69.9885638494872	293.081509710142	53.6607962694946	36.523930177516	11.2473841376923	Root179
OG0001089	9.43530084679496	7.05044500695079	86.459045364492	36.002013823666	0	11.2473841376923	Root179
OG0001090	0	52.7923565154608	55.685486844927	25.187720697926	73.0478603550321	4611.42749645384	Root179
OG0001092	6.10519466557321	51.0727357820582	231.534392671012	28.7468551443721	18.261965088758	11.2473841376923	Root179
OG0001093	53.281698899548	36.1120354014553	65.943339684782	50.7861107550574	18.261965088758	0	Root179
OG0001097	81.865110288368	82.5417952033264	152.402385049274	241.336693426324	91.3098254437901	1012.26457239231	Root179
OG0001098	16.6505309061087	25.1064627076784	0	0.958228504812404	18.261965088758	0	Root179
OG0001099	115.443680949021	103.521168150838	65.943339684782	71.5933582881267	164.357685798822	1810.82884616846	Root179
OG0001103	296.656958977171	203.087208614851	361.955664492026	240.515354707913	73.0478603550321	236.195066891538	Root179
OG0001105	793.120288827647	575.04117324984	0	1043.78462131351	438.287162130193	292.431987579999	Root179
OG0001107	68.2671767150458	21.8391833142134	29.3081509710142	63.1061915312169	237.405546153854	11.2473841376923	Root179
OG0001108	55.7792785354643	28.3737421011434	0	37.0971321148802	0	56.2369206884614	Root179
OG0001109	309.977383702058	297.322424805315	527.546717478256	181.789636341553	200.881615976338	2800.59865028538	Root179
OG0001111	4.99515927183262	7.56633122697158	0	0	0	0	Root179
OG0001112	16.3730220576736	20.6354488008316	93.7860831072455	17.1112233002215	73.0478603550321	0	Root179
OG0001113	12.2103893311464	13.06911757386	0	4.10669359205316	0	0	Root179
OG0001114	40.7938007199664	11.3494968404574	0	18.0694518050339	0	11.2473841376923	Root179
OG0001116	538.644674812618	510.039509527221	238.861430413766	358.514350586241	383.501266863918	236.195066891538	Root179
OG0001117	13.8754424217573	2.92335524678448	0	3.83291401924961	0	0	Root179
OG0001119	0	18.7438659940887	0	0	18.261965088758	0	Root179
OG0001120	3.88512387809204	25.450386854359	45.427634005072	29.8419734355863	0	0	Root179
OG0001121	0	12.5532313538392	0	1.64267743682126	18.261965088758	0	Root179
OG0001122	51.0616281120668	61.9063464024948	49.8238566507242	39.013589124505	5076.82629467473	2103.26083374846	Root179
OG0001124	98.5156411944767	39.0353906482398	52.7546717478256	40.9300461341298	18.261965088758	11.2473841376923	Root179
OG0001125	96.8505881038659	58.4671049356895	61.5471170391299	39.2873686973085	18.261965088758	4037.81090543153	Root179
OG0001126	32.468535266912	10.6616485470963	0	30.9370917268005	0	44.9895365507691	Root179
OG0001127	43.2913803558827	66.8932465293624	27.8427434224635	26.1459492027384	36.523930177516	1642.11808410307	Root179
OG0001128	10.2678273921004	8.59810366701316	0	7.25515867929391	36.523930177516	11.2473841376923	Root179
OG0001129	0	13.5850037938808	0	3.4222446600443	0	11.2473841376923	Root179
OG0001130	58.8318758682509	75.8352743430561	222.741947379708	103.625568306141	1223.55166094679	22.4947682753846	Root179
OG0001131	60.7744378072969	63.6259671358974	123.09423407826	39.1504789109068	36.523930177516	33.7421524130769	Root179
OG0001133	14.1529512701924	44.5381769951282	95.2514906557962	30.3895325811934	0	78.731688963846	Root179
OG0001134	58.2768581713806	42.6465941883853	0	41.3407154933351	0	22.4947682753846	Root179
OG0001135	28.3059025403849	23.0429178275953	36.6351887137678	15.605435649802	0	0	Root179
OG0001136	0	0	0	0.136889786401772	0	0	Root179
OG0001137	50.2291015667614	47.8054563885932	304.804770098548	102.804229587731	2118.38795029593	11.2473841376923	Root179
OG0001140	150.964813548719	94.5791403371448	571.508943934777	75.1524927345728	127.833755621306	56.2369206884614	Root179
OG0001142	105.17585355692	117.27813401806	74.7357849760863	134.42577024654	36.523930177516	101.226457239231	Root179
OG0001143	53.5592077479831	72.9119190962716	0	52.2918984054769	36.523930177516	11.2473841376923	Root179
OG0001147	20.5356547842008	17.8840556273874	11.7232603884057	9.58228504812404	0	0	Root179
OG0001149	1.11003539374058	3.09531732012474	42.4968189079706	9.58228504812404	0	11.2473841376923	Root179
OG0001150	73.5398448353136	136.88181037885	96.7168982043469	111.428286131042	91.3098254437901	44.9895365507691	Root179
OG0001151	1.94256193904602	62.078308475835	0	27.1041777075508	54.7858952662741	0	Root179
OG0001153	169.002888697004	133.270606838704	51.2892641992749	85.829896073911	73.0478603550321	56.2369206884614	Root179
OG0001156	140.974495005054	122.780920364948	0	204.102671525042	54.7858952662741	44.9895365507691	Root179
OG0001157	83.807672227414	73.7717294629729	501.169381604343	91.1685977435801	3670.65498284036	67.4843048261537	Root179
OG0001159	13.5979335733221	38.519504428219	0	28.8837449307739	0	22.4947682753846	Root179
OG0001160	81.865110288368	64.1418533559182	246.188468156519	126.623052421639	18.261965088758	4498.95365507691	Root179
OG0001161	108.783468586577	48.6652667552945	26.3773358739128	28.0624062123632	36.523930177516	11.2473841376923	Root179
OG0001162	11.1003539374058	14.7887383072626	0	16.7005539410162	0	11.2473841376923	Root179
OG0001165	80.4775660461923	54.3400151755232	0	48.1852048134237	73.0478603550321	11.2473841376923	Root179
OG0001166	23.5882521169874	73.2558432429522	29.3081509710142	47.5007558814149	91.3098254437901	4420.22196611307	Root179
OG0001167	50.2291015667614	40.7550113816424	36.6351887137678	12.3200807761595	18.261965088758	33.7421524130769	Root179
OG0001168	30.8034821763012	58.123180789009	45.427634005072	52.1550086190751	54.7858952662741	22.4947682753846	Root179
OG0001169	230.887361898041	307.812111279071	64.4779321362313	309.918476413612	127.833755621306	5083.81763023691	Root179
OG0001170	180.10324263441	157.689221253021	300.408547452896	144.692504226673	200.881615976338	7434.5209150146	Root179
OG0001171	13.5979335733221	0	0	4.10669359205316	0	0	Root179
OG0001173	10.8228450889707	46.4297598018711	165.59105298623	2.87468551443721	36.523930177516	22.4947682753846	Root179
OG0001174	69.3772121087864	71.8801466562301	0	114.166081859078	73.0478603550321	56.2369206884614	Root179
OG0001175	38.2962210840501	28.2017800278032	52.7546717478256	24.6401615523189	0	0	Root179
OG0001179	372.694383448401	260.350579037159	86.459045364492	388.219434235425	164.357685798822	359.916292406153	Root179
OG0001182	0	19.9476005074705	0	6.57070974728505	18.261965088758	11.2473841376923	Root179
OG0001183	62.4394908979078	8.08221744699237	92.3206755586948	23.9557126203101	0	5140.05455092538	Root179
OG0001184	80.7550748946274	133.614530985385	0	173.302469584643	91.3098254437901	89.9790731015383	Root179
OG0001185	53.0041900511128	63.4540050625571	134.817494466665	32.4428793772199	0	3239.24663165538	Root179
OG0001187	0	24.7625385609979	0	6.8444893200886	0	11.2473841376923	Root179
OG0001188	0.832526545305437	12.0373451338184	0	7.39204846569568	18.261965088758	11.2473841376923	Root179
OG0001191	114.611154403715	94.4071782638045	0	42.5727235709511	18.261965088758	78.731688963846	Root179
OG0001194	274.733759950794	115.386551211317	60.0817094905792	277.886266395597	127.833755621306	123.721225514615	Root179
OG0001197	82.9751456821086	42.6465941883853	102.57852839855	59.9577264439761	18.261965088758	134.968609652307	Root179
OG0001198	0	4.64297598018711	0	9.30850547532049	0	0	Root179
OG0001199	182.600822270326	274.795393197741	360.490256943475	212.726728068354	91.3098254437901	44.9895365507691	Root179
OG0001205	102.955782769439	204.978791421594	115.767196335506	168.100657701376	164.357685798822	78.731688963846	Root179
OG0001206	191.481105420251	247.281461463299	63.0125245876806	287.331661657319	164.357685798822	1788.33407789307	Root179
OG0001207	205.634056690443	73.5997673896327	38.1005962623185	100.477103218901	164.357685798822	67.4843048261537	Root179
OG0001208	77.4249687134057	51.7605840754192	99.6477133014484	46.2687478037989	0	11.2473841376923	Root179
OG0001211	32.468535266912	212.373160575225	2209.83458321447	147.156520381905	127.833755621306	3093.03063786538	Root179
OG0001212	0	1.71962073340263	0	3.14846508724075	0	0	Root179
OG0001213	0	12.2093072071587	0	14.3734275721861	0	0	Root179
OG0001216	1938.39930631949	2070.07943887009	328.251290875359	2516.03427406457	1880.98240414208	14891.5365983046	Root179
OG0001220	62.4394908979078	73.0838811696119	41.0314113594199	63.3799711040204	109.571790532548	56.2369206884614	Root179
OG0001221	36.0761502965689	112.807120111213	0	113.892302286274	73.0478603550321	44.9895365507691	Root179
OG0001224	38.8512387809204	83.9174917900485	0	34.3593363868448	1771.41061360953	0	Root179
OG0001226	29.6934467825606	7.39436915363132	0	24.0926024067119	36.523930177516	11.2473841376923	Root179
OG0001229	13.320424724887	15.4765866006237	0	9.99295440732935	0	0	Root179
OG0001230	332.455600425305	201.023663734768	0	772.879734024404	127.833755621306	146.21599379	Root179
OG0001231	17.4830574514142	24.7625385609979	0	50.2385516094503	0	0	Root179
OG0001233	80.7550748946274	222.17499875562	350.23240410362	178.230501895107	109.571790532548	4993.83855713538	Root179
OG0001234	12.4878981795816	11.0055726937769	0	22.1761453970871	0	11.2473841376923	Root179
OG0001235	5.82768581713806	13.9289279405613	61.5471170391299	42.9833929301564	54.7858952662741	11.2473841376923	Root179
OG0001236	124.04645525051	146.339724412564	41.0314113594199	161.393058167689	54.7858952662741	22.4947682753846	Root179
OG0001237	87.9703049539412	81.5100227632848	52.7546717478256	46.816306949406	36.523930177516	33.7421524130769	Root179
OG0001238	0	0	0	6.8444893200886	0	0	Root179
OG0001241	51.0616281120668	70.6764121428482	89.3898604615934	88.5676918019464	18.261965088758	22.4947682753846	Root179
OG0001242	42.7363626590124	62.2502705491753	109.905566141303	12.7307501353648	18.261965088758	4633.92226472922	Root179
OG0001243	60.7744378072969	34.9083008880734	0	29.1575245035774	18.261965088758	11.2473841376923	Root179
OG0001244	215.069357537238	76.0072364163964	106.974751044202	85.829896073911	127.833755621306	1698.35500479154	Root179
OG0001247	0	4.29905183350658	0	0	0	0	Root179
OG0001248	75.4824067743596	87.1847711835135	11.7232603884057	58.3150490071548	0	33.7421524130769	Root179
OG0001249	19.9806370873305	0.171962073340263	46.8930415536228	10.81429312574	18.261965088758	0	Root179
OG0001250	29.4159379341254	6.87848293361053	0	26.5566185619438	0	11.2473841376923	Root179
OG0001251	160.122605547079	115.386551211317	126.025049175361	170.564673856608	54.7858952662741	67.4843048261537	Root179
OG0001255	1132.51361046383	981.043628406202	222.741947379708	1330.97939318443	730.478603550321	5409.99177022999	Root179
OG0001259	0	2.92335524678448	0	7.66582803849923	0	11.2473841376923	Root179
OG0001260	63.8270351400835	23.2148799009355	17.5848905826085	71.0457991425196	36.523930177516	3003.05156476384	Root179
OG0001261	36.0761502965689	44.0222907751074	89.3898604615934	67.8973340552789	18.261965088758	33.7421524130769	Root179
OG0001262	55.5017696870291	15.648548673964	0	34.3593363868448	18.261965088758	22.4947682753846	Root179
OG0001263	0	0	0	5.74937102887442	0	0	Root179
OG0001264	74.6498802290542	61.390460182474	4.39622264565213	56.39859199753	18.261965088758	67.4843048261537	Root179
OG0001265	39.961274174661	35.4241871080942	67.4087472333327	25.4615002707296	18.261965088758	0	Root179
OG0001266	3.33010618122175	6.70652086027027	0	3.69602423284784	18.261965088758	0	Root179
OG0001268	61.0519466557321	40.0671630882813	0	25.4615002707296	876.574324260385	11.2473841376923	Root179
OG0001269	58.8318758682509	0	0	33.8117772412377	0	22.4947682753846	Root179
OG0001274	20.5356547842008	27.1700075877616	42.4968189079706	42.7096133573528	54.7858952662741	11.2473841376923	Root179
OG0001275	0	19.0877901407692	32.2389660681156	7.11826889289214	0	11.2473841376923	Root179
OG0001276	3.60761502965689	0	0	11.9094114169542	0	0	Root179
OG0001277	0.832526545305437	31.984945641289	364.886479589127	38.7398095517015	18.261965088758	11.2473841376923	Root179
OG0001278	22.2007078748117	8.25417952033264	0	18.7539007370428	18.261965088758	22.4947682753846	Root179
OG0001280	128.486596825472	69.8166017761469	65.943339684782	94.8646219764279	54.7858952662741	33.7421524130769	Root179
OG0001281	0	0.171962073340263	0	4.92803231046379	0	0	Root179
OG0001284	45.5114511433639	56.7474842022869	109.905566141303	24.9139411251225	18.261965088758	44.9895365507691	Root179
OG0001287	164.562747122041	49.8690012686763	0	154.822348420404	109.571790532548	56.2369206884614	Root179
OG0001288	158.457552456468	151.498586612772	19.0502981311592	156.05435649802	73.0478603550321	3126.77279027846	Root179
OG0001290	20.8131636326359	22.3550695342342	0	22.3130351834888	0	0	Root179
OG0001293	0	52.9643185888011	0	16.2898845818109	73.0478603550321	3419.20477785846	Root179
OG0001294	72.1523005931379	79.4464778832016	46.8930415536228	62.8324119584133	73.0478603550321	78.731688963846	Root179
OG0001295	24.1432698138577	64.1418533559182	63.0125245876806	37.234021901282	54.7858952662741	22.4947682753846	Root179
OG0001296	0	0	0	7.52893825209746	0	11.2473841376923	Root179
OG0001297	139.864459611313	146.339724412564	36.6351887137678	146.472071449896	73.0478603550321	22.4947682753846	Root179
OG0001298	33.5785706606526	7.22240708029106	0	6.57070974728505	0	0	Root179
OG0001301	0.277508848435146	57.4353324956479	49.8238566507242	25.5983900571314	4474.18144674572	33.7421524130769	Root179
OG0001302	47.4540130824099	7.22240708029106	162.660237889129	19.3014598826498	18.261965088758	191.205530340769	Root179
OG0001304	211.739251356016	127.595858418475	127.490456723912	220.255666320451	127.833755621306	1889.5605351323	Root179
OG0001305	74.6498802290542	64.657739575939	0	186.580778865615	2593.19904260364	44.9895365507691	Root179
OG0001306	1139.45133167471	978.980083526119	0	1195.18472507387	1004.40807988169	6422.2563426223	Root179
OG0001312	0.277508848435146	1.20373451338184	0	0.136889786401772	0	0	Root179
OG0001317	255.585649408769	152.358396979473	45.427634005072	246.675395095993	164.357685798822	78.731688963846	Root179
OG0001319	0	0	33.7043736166664	1.77956722322304	0	0	Root179
OG0001320	9.43530084679496	6.01867256690921	35.1697811652171	6.57070974728505	36.523930177516	0	Root179
OG0001321	0	0	0	0	0	0	Root179
OG0001322	91.0229022867278	77.2109709297782	0	61.7372936671991	0	0	Root179
OG0001324	200.63889741861	110.571613157789	276.962026676084	68.8555625600913	127.833755621306	1315.94394411	Root179
OG0001326	55.5017696870291	30.2653249078863	0	54.2083554151017	54.7858952662741	22.4947682753846	Root179
OG0001328	6.6602123624435	3.61120354014553	0	15.8792152226055	0	0	Root179
OG0001331	0	39.20735272158	0	26.2828389891402	36.523930177516	3115.52540614076	Root179
OG0001332	108.505959738142	79.9623641032224	92.3206755586948	108.416710830203	73.0478603550321	4206.52166749692	Root179
OG0001338	5.55017696870291	5.50278634688843	0	16.9743335138197	18.261965088758	0	Root179
OG0001344	174.553065665707	163.36396967325	32.2389660681156	155.917466711618	36.523930177516	202.452914478461	Root179
OG0001345	0	1.71962073340263	0	2.46401615523189	0	0	Root179
OG0001348	65.4920882306944	56.0596359089258	106.974751044202	80.0805250450366	748.740568639079	2474.4245102923	Root179
OG0001349	55.224260838594	12.2093072071587	93.7860831072455	34.7700057460501	18.261965088758	0	Root179
OG0001350	0.555017696870291	30.4372869812266	0	6.57070974728505	0	0	Root179
OG0001352	82.1426191368031	51.0727357820582	61.5471170391299	35.4544546780589	36.523930177516	22.4947682753846	Root179
OG0001354	297.211976674041	393.965110022543	312.131807841301	220.255666320451	328.715371597644	6613.46187296306	Root179
OG0001359	0	0	0	8.07649739770454	0	0	Root179
OG0001362	0	1.8915828067429	0	11.3618522713471	0	0	Root179
OG0001363	80.2000571977571	68.4409051894248	48.3584491021735	66.5284361912612	91.3098254437901	22.4947682753846	Root179
OG0001364	47.4540130824099	28.0298179544629	0	18.0694518050339	18.261965088758	22.4947682753846	Root179
OG0001365	27.1958671466443	39.3793147949203	39.5660038108692	91.1685977435801	36.523930177516	11.2473841376923	Root179
OG0001368	44.9564334464936	25.2784247810187	126.025049175361	15.0578765041949	3542.82122721906	0	Root179
OG0001369	47.7315219308451	38.0036182081982	3376.29899186084	45.3105192989865	13002.5191431957	7760.69505500768	Root179
OG0001376	0	2.75139317344421	17.5848905826085	0	0	0	Root179
OG0001378	53.0041900511128	49.009190901975	46.8930415536228	55.5772532791194	18.261965088758	33.7421524130769	Root179
OG0001380	3.88512387809204	9.45791403371448	0	9.30850547532049	0	0	Root179
OG0001384	0	5.84671049356895	1.46540754855071	5.61248124247265	0	0	Root179
OG0001389	78.5350041071462	67.0652086027027	0	72.1409174337338	36.523930177516	33.7421524130769	Root179
OG0001392	112.113574767799	153.734093566195	474.79204573043	140.038251489013	127.833755621306	101.226457239231	Root179
OG0001399	6.93772121087864	10.4896864737561	0	16.9743335138197	18.261965088758	0	Root179
OG0001402	271.403653769573	259.834692817138	599.351687357241	311.150484491228	200.881615976338	652.348279986153	Root179
OG0001403	389.067405506074	165.599476626674	0	779.587333558091	529.596987573983	236.195066891538	Root179
OG0001404	21.6456901779414	10.4896864737561	0	28.8837449307739	0	0	Root179
OG0001407	21.9231990263765	16.6803211140055	0	45.9949682309954	18.261965088758	0	Root179
OG0001409	53.5592077479831	12.5532313538392	0	41.8882746389422	0	11.2473841376923	Root179
OG0001410	115.443680949021	58.2951428623493	101.113120849999	68.5817829872877	36.523930177516	67.4843048261537	Root179
OG0001411	22.2007078748117	5.67474842022869	0	12.7307501353648	18.261965088758	11.2473841376923	Root179
OG0001412	91.5779199835981	118.825792678122	1.46540754855071	157.149474789234	127.833755621306	33.7421524130769	Root179
OG0001414	0	4.81493805352737	11.7232603884057	8.62405654331163	0	11.2473841376923	Root179
OG0001420	103.233291617874	152.702321126154	93.7860831072455	97.7393074908652	146.095720710064	67.4843048261537	Root179
OG0001423	116.276207494326	225.614240222425	42.4968189079706	157.697033934841	54.7858952662741	3992.82136888076	Root179
OG0001424	0	16.6803211140055	0	12.593860348963	0	0	Root179
OG0001425	3816.30168368012	2808.65654386652	3795.40555074634	6030.13198078445	12491.1841207105	29974.2787269499	Root179
OG0001431	82.6976368336734	120.201489264844	276.962026676084	151.126324187556	54.7858952662741	33.7421524130769	Root179
OG0001433	0	9.97380025373527	0	16.2898845818109	0	0	Root179
OG0001439	75.2048979259245	76.6950847097574	241.792245510867	24.7770513387207	18.261965088758	0	Root179
OG0001441	15.8180043608033	4.64297598018711	29.3081509710142	17.385002873025	18.261965088758	0	Root179
OG0001442	47.4540130824099	18.3999418474082	0	7.25515867929391	18.261965088758	22.4947682753846	Root179
OG0001445	213.404304446627	124.844465245031	310.666400292751	111.838955490248	328.715371597644	5691.1763736723	Root179
OG0001448	11.9328804827113	21.4952591675329	0	18.4801211642392	0	0	Root179
OG0001449	40.7938007199664	61.0465360357935	54.2200792963763	78.1640680354118	4236.77590059186	3824.11060681538	Root179
OG0001452	463.717285735129	302.309324932183	175.848905826085	1005.31859133461	547.858952662741	281.184603442307	Root179
OG0001453	336.895742000267	237.479623282904	16.1194830340578	793.960761130277	420.025197041435	269.937219304615	Root179
OG0001455	87.4152872570709	137.22573452553	111.370973689854	99.65576450049	91.3098254437901	4217.76905163461	Root179
OG0001459	36.3536591450041	98.5342680239709	136.282902015216	75.7000518801799	36.523930177516	22.4947682753846	Root179
OG0001460	31.0809910247363	24.0746902676369	0	37.7815810468891	54.7858952662741	11.2473841376923	Root179
OG0001461	0	7.91025537365211	0	0	0	0	Root179
OG0001470	43.846398052753	55.3717876155648	152.402385049274	46.1318580173971	36.523930177516	33.7421524130769	Root179
OG0001471	202.303950509221	226.817974735807	162.660237889129	172.754910439036	219.143581065096	56.2369206884614	Root179
OG0001473	83.2526545305437	37.8316561348579	0	116.356318441506	91.3098254437901	22.4947682753846	Root179
OG0001474	74.3723713806191	17.1962073340263	0	27.3779572803544	18.261965088758	22.4947682753846	Root179
OG0001475	0	0	0	3.55913444644607	0	0	Root179
OG0001478	12.2103893311464	62.2502705491753	61.5471170391299	34.9068955324518	36.523930177516	3093.03063786538	Root179
OG0001480	1327.04731321687	1474.91870303944	504.100196701445	1072.94214581709	1205.28969585803	866.048578602306	Root179
OG0001486	33.3010618122175	13.5850037938808	42.4968189079706	15.605435649802	0	4139.03736267076	Root179
OG0001487	3.88512387809204	1.37569658672211	0	8.07649739770454	0	0	Root179
OG0001489	473.430095430359	462.062091065287	215.414909636955	509.230005414592	493.073057396467	6905.89386054306	Root179
OG0001495	19.1481105420251	29.5774766145253	0	32.5797691636217	0	0	Root179
OG0001497	54.9467519901589	191.565749701053	90.8552680101441	59.410167298369	91.3098254437901	2328.2085165023	Root179
OG0001499	0	15.1326624539432	0	8.89783611611518	0	0	Root179
OG0001503	103.788309314745	83.7455297167082	0	115.534979723096	54.7858952662741	56.2369206884614	Root179
OG0001504	100.458203133523	84.4333780100693	86.459045364492	62.1479630264045	54.7858952662741	33.7421524130769	Root179
OG0001507	52.7266812026777	24.0746902676369	0	50.3754413958521	54.7858952662741	11.2473841376923	Root179
OG0001509	128.209087977037	80.4782503232432	230.068985122462	115.12431036389	164.357685798822	44.9895365507691	Root179
OG0001515	45.788959991799	32.1569077146292	0	53.7976860558964	0	0	Root179
OG0001516	8.32526545305437	8.77006574035343	0	4.65425273766025	0	0	Root179
OG0001517	216.734410627849	351.662439980838	1179.65307658332	334.695527752332	237.405546153854	11798.5059604392	Root179
OG0001520	0	0.343924146680527	0	0	0	0	Root179
OG0001522	28.3059025403849	40.5830493083021	0	21.3548066786764	0	22.4947682753846	Root179
OG0001523	21.9231990263765	27.6858938077824	0	11.3618522713471	36.523930177516	0	Root179
OG0001524	39.6837653262258	9.80183818039501	38.1005962623185	10.9511829121418	0	22.4947682753846	Root179
OG0001526	21.9231990263765	0	0	27.5148470667562	18.261965088758	0	Root179
OG0001528	0	13.2410796472003	57.1508943934777	28.8837449307739	0	22.4947682753846	Root179
OG0001529	74.6498802290542	89.5922402102772	139.213717112318	63.9275302496275	91.3098254437901	2879.33033924923	Root179
OG0001532	0	0	0	0	0	0	Root179
OG0001534	23.3107432685522	56.4035600556064	0	43.9416214349688	4255.03786568062	22.4947682753846	Root179
OG0001538	82.6976368336734	62.078308475835	145.07534730652	72.004027647332	18.261965088758	2137.00298616153	Root179
OG0001545	121.548875614594	118.481868531441	48.3584491021735	149.209867177931	109.571790532548	56.2369206884614	Root179
OG0001549	43.846398052753	39.20735272158	35.1697811652171	77.8902884626082	18.261965088758	33.7421524130769	Root179
OG0001550	90.7453934382927	74.459577756334	0	43.5309520757635	73.0478603550321	56.2369206884614	Root179
OG0001553	981.826305763546	710.031400821947	274.031211578983	1463.62559620775	693.954673372805	483.637517920768	Root179
OG0001554	24.1432698138577	30.6092490545669	46.8930415536228	21.62858625148	18.261965088758	0	Root179
OG0001559	111.836065919364	120.201489264844	83.5282302673905	87.1987939379287	0	33.7421524130769	Root179
OG0001560	613.849572738542	724.476214982529	640.383098716661	613.950692011947	7030.85655917184	8997.90731015383	Root179
OG0001561	25.2533052075983	34.2204525947124	156.798607694926	28.8837449307739	0	269.937219304615	Root179
OG0001563	0	3.61120354014553	0	4.92803231046379	0	0	Root179
OG0001564	0	20.2915246541511	52.7546717478256	0	18.261965088758	0	Root179
OG0001565	12.4878981795816	33.0167180813305	0	12.0463012033559	18.261965088758	22.4947682753846	Root179
OG0001566	424.311029257338	412.193089796611	275.496619127534	349.753404256527	109.571790532548	146.21599379	Root179
OG0001568	6.10519466557321	11.5214589137976	0	4.51736295125847	0	0	Root179
OG0001569	48.5640484761505	27.3419696611019	96.7168982043469	28.4730755715686	18.261965088758	0	Root179
OG0001570	952.132858980985	1011.65287746077	1260.25049175361	649.67892626281	7523.92961656831	8401.79595085614	Root179
OG0001575	4.99515927183262	6.01867256690921	0	13.2783092809719	0	11.2473841376923	Root179
OG0001576	20.5356547842008	35.4241871080942	19.0502981311592	31.6215406588093	36.523930177516	22.4947682753846	Root179
OG0001578	177.328154150058	219.423605582176	114.301788786955	345.783600450876	255.667511242612	56.2369206884614	Root179
OG0001579	0	0.51588622002079	0	0.273779572803544	0	0	Root179
OG0001583	85.1952164695897	139.633203552294	197.830019054346	97.8761972772669	4054.15624970428	78.731688963846	Root179
OG0001598	32.1910264184769	13.5850037938808	0	16.5636641546144	0	11.2473841376923	Root179
OG0001599	34.1335883575229	23.5588040476161	41.0314113594199	15.4685458634002	0	0	Root179
OG0001600	150.409795851849	178.840556273874	42.4968189079706	117.314546946319	54.7858952662741	44.9895365507691	Root179
OG0001601	40.2387830230961	59.6708394490714	0	64.0644200360293	36.523930177516	33.7421524130769	Root179
OG0001602	97.4056058007362	164.739666259972	0	171.386012575018	73.0478603550321	101.226457239231	Root179
OG0001604	50.2291015667614	42.9905183350658	0	46.6794171630042	18.261965088758	11.2473841376923	Root179
OG0001607	0	0	0	0	0	0	Root179
OG0001612	16.9280397545439	7.39436915363132	126.025049175361	7.93960761130277	0	0	Root179
OG0001613	0	17.0242452606861	0	16.0161050090073	0	11.2473841376923	Root179
OG0001615	38.5737299324853	24.0746902676369	0	30.5264223675951	18.261965088758	22.4947682753846	Root179
OG0001616	10.8228450889707	30.4372869812266	29.3081509710142	49.0065435318343	18.261965088758	2530.66143098076	Root179
OG0001617	0	14.9607003806029	42.4968189079706	0	18.261965088758	0	Root179
OG0001618	0	16.8522831873458	0	15.3316560769985	0	0	Root179
OG0001621	0	9.97380025373527	0	4.79114252406202	0	0	Root179
OG0001624	10.2678273921004	13.9289279405613	0	7.39204846569568	0	0	Root179
OG0001625	33.8560795090878	24.7625385609979	0	15.7423254362038	36.523930177516	22.4947682753846	Root179
OG0001626	4.71765042339748	8.77006574035343	0	21.2179168922746	0	11.2473841376923	Root179
OG0001629	54.3917342932886	111.775347671171	77.6666000731877	81.8600922682596	36.523930177516	5972.3609771146	Root179
OG0001631	0	3.61120354014553	0	0.547559145607088	0	0	Root179
OG0001632	10.5453362405355	37.1438078414969	45.427634005072	21.0810271058729	18.261965088758	0	Root179
OG0001637	18.5930928451548	18.7438659940887	4.39622264565213	6.70759953368682	0	0	Root179
OG0001638	64.1045439885187	50.5568495620374	0	16.8374437274179	54.7858952662741	11.2473841376923	Root179
OG0001640	21.0906724810711	0	0	14.5103173585878	0	0	Root179
OG0001641	75.2048979259245	51.2446978553985	26.3773358739128	55.0296941335123	54.7858952662741	22.4947682753846	Root179
OG0001642	167.892853303263	196.724611901261	174.383498277535	160.024160303671	109.571790532548	787.31688963846	Root179
OG0001643	323.57531727538	365.93529206808	373.678924880431	272.821344298731	292.191441420128	5724.91852608537	Root179
OG0001645	11.9328804827113	6.36259671358974	0	16.8374437274179	0	0	Root179
OG0001647	18.8706016935899	17.5401314807069	153.867792597825	15.4685458634002	0	11.2473841376923	Root179
OG0001651	90.7453934382927	100.253888757373	20.51570567971	63.3799711040204	255.667511242612	0	Root179
OG0001652	79.3675306524517	72.2240708029106	60.0817094905792	69.6769012785019	54.7858952662741	44.9895365507691	Root179
OG0001656	319.967702245723	267.401024044109	260.842543642027	313.614500646459	219.143581065096	236.195066891538	Root179
OG0001657	27.1958671466443	22.5270316075745	79.1320076217384	22.4499249698906	54.7858952662741	3959.07921646769	Root179
OG0001658	17.7605662998493	17.5401314807069	0	5.61248124247265	18.261965088758	0	Root179
OG0001660	70.2097386540919	102.317433637457	84.9936378159412	176.040265312679	219.143581065096	56.2369206884614	Root179
OG0001662	50.7841192636317	33.7045663746916	82.0628227188398	49.5541026774414	36.523930177516	0	Root179
OG0001667	11.6553716342761	23.5588040476161	52.7546717478256	22.0392556106853	0	22.4947682753846	Root179
OG0001670	172.888012575096	105.412750957581	0	153.590340342788	18.261965088758	33.7421524130769	Root179
OG0001674	14.4304601186276	9.28595196037422	0	36.8233525420766	18.261965088758	0	Root179
OG0001677	56.6118050807697	64.1418533559182	27.8427434224635	96.9179687724545	36.523930177516	0	Root179
OG0001678	0	0	0	0	0	0	Root179
OG0001679	85.4727253180249	35.0802629614137	0	61.4635140943956	73.0478603550321	3475.44169854692	Root179
OG0001680	0	0	0	0	0	0	Root179
OG0001681	50.7841192636317	23.3868419742758	84.9936378159412	13.6889786401772	18.261965088758	0	Root179
OG0001682	0	37.4877319881774	23.4465207768114	27.1041777075508	0	11.2473841376923	Root179
OG0001683	0	52.27647029544	0	39.4242584837103	18.261965088758	22.4947682753846	Root179
OG0001684	124.04645525051	65.0016637226195	57.1508943934777	68.9924523464931	18.261965088758	56.2369206884614	Root179
OG0001688	26.640849449774	14.4448141605821	84.9936378159412	1.36889786401772	0	0	Root179
OG0001689	32.7460441153472	3.09531732012474	0	5.88626081527619	18.261965088758	0	Root179
OG0001694	0	10.1457623270755	0	13.2783092809719	18.261965088758	0	Root179
OG0001695	20.5356547842008	24.5905764876576	0	4.24358337845493	18.261965088758	0	Root179
OG0001696	21.6456901779414	35.940073328115	77.6666000731877	57.7674898615478	0	22.4947682753846	Root179
OG0001697	0.277508848435146	0	0	19.8490190282569	18.261965088758	11.2473841376923	Root179
OG0001700	0	0.171962073340263	0	0.410669359205316	0	0	Root179
OG0001701	9.43530084679496	14.2728520872419	0	7.802717824901	0	11.2473841376923	Root179
OG0001702	690.719523755078	615.624222558142	16.1194830340578	729.759451307846	657.430743195289	5252.5283923023	Root179
OG0001703	16.3730220576736	30.9531732012474	52.7546717478256	7.39204846569568	0	11.2473841376923	Root179
OG0001704	0	0	0	10.6774033393382	0	0	Root179
OG0001705	26.9183582982091	24.2466523409771	0	13.0045297081683	18.261965088758	11.2473841376923	Root179
OG0001706	62.9945085947781	34.2204525947124	1.46540754855071	21.9023658242835	73.0478603550321	0	Root179
OG0001707	33.8560795090878	46.4297598018711	130.421271821013	97.1917483452581	36.523930177516	22.4947682753846	Root179
OG0001708	0	14.2728520872419	0	18.4801211642392	0	0	Root179
OG0001709	23.8657609654225	11.3494968404574	0	62.5586323856098	0	0	Root179
OG0001710	60.4969289588618	15.648548673964	133.352086918115	27.5148470667562	18.261965088758	11.2473841376923	Root179
OG0001712	8.88028314992466	26.3101972210603	1.46540754855071	11.2249624849453	18.261965088758	0	Root179
OG0001714	680.451696362977	520.873120147657	279.892841773186	735.371932550319	511.335022485225	5938.61882470153	Root179
OG0001715	57.16682277764	114.698702917956	60.0817094905792	112.660294208658	73.0478603550321	2170.74513857461	Root179
OG0001716	1.66505309061087	1.03177244004158	208.087871894201	4.79114252406202	0	0	Root179
OG0001717	219.231990263765	424.058472857089	441.087672113764	353.586318275777	2374.05546153854	8671.73317016075	Root179
OG0001718	19.7031282388953	64.1418533559182	54.2200792963763	22.7237045426941	18.261965088758	11.2473841376923	Root179
OG0001720	59.9419112619915	55.543749688905	5.86163019420284	78.7116271810189	18.261965088758	33.7421524130769	Root179
OG0001721	28.8609202372552	39.20735272158	0	32.0322100180146	36.523930177516	11.2473841376923	Root179
OG0001723	605.524307285488	595.504659977332	142.144532209419	506.629099472958	529.596987573983	224.947682753846	Root179
OG0001725	194.811211601472	125.016427318371	32.2389660681156	74.0573744433586	54.7858952662741	89.9790731015383	Root179
OG0001726	60.4969289588618	81.681984836625	168.521868083332	56.39859199753	54.7858952662741	7546.99475639152	Root179
OG0001727	66.3246147759998	6.19063464024948	74.7357849760863	38.0553606196926	18.261965088758	0	Root179
OG0001729	35.2436237512635	21.3232970941926	0	43.804731648567	0	0	Root179
OG0001730	0	10.1457623270755	39.5660038108692	22.1761453970871	18.261965088758	0	Root179
OG0001731	41.3488184168367	54.1680531021829	95.2514906557962	62.1479630264045	18.261965088758	11.2473841376923	Root179
OG0001736	21.6456901779414	35.252225034754	42.4968189079706	35.0437853188536	54.7858952662741	11.2473841376923	Root179
OG0001737	42.1813449621422	17.0242452606861	0	21.2179168922746	18.261965088758	22.4947682753846	Root179
OG0001738	8.88028314992466	0.171962073340263	0	0	0	0	Root179
OG0001739	292.494326250644	219.079681435495	0	243.116260649547	127.833755621306	112.473841376923	Root179
OG0001740	192.313631965556	249.860892563403	139.213717112318	243.800709581556	200.881615976338	4037.81090543153	Root179
OG0001741	383.517228537371	309.015845792453	0	376.310022818471	383.501266863918	134.968609652307	Root179
OG0001742	29.6934467825606	12.8971555005197	0	21.62858625148	18.261965088758	11.2473841376923	Root179
OG0001743	103.233291617874	47.8054563885932	118.698011432608	57.7674898615478	73.0478603550321	22.4947682753846	Root179
OG0001744	0	22.0111453875537	24.9119283253621	23.5450432611048	0	0	Root179
OG0001745	43.846398052753	38.519504428219	0	29.2944142899792	18.261965088758	11.2473841376923	Root179
OG0001751	75.7599156227948	38.8634285748995	0	59.8208366575743	18.261965088758	33.7421524130769	Root179
OG0001755	14.4304601186276	60.3586877424324	54.2200792963763	21.7654760378817	3798.48873846167	22.4947682753846	Root179
OG0001756	639.380386794576	473.067663759064	0	1192.58381913224	493.073057396467	416.153213094615	Root179
OG0001757	144.859618883146	141.868710505717	84.9936378159412	235.176653038244	164.357685798822	67.4843048261537	Root179
OG0001762	0	2.75139317344421	0	9.58228504812404	0	0	Root179
OG0001763	747.608837684283	447.789238978046	156.798607694926	767.677922141137	529.596987573983	337.421524130769	Root179
OG0001764	81.3100925914977	86.3249608168122	186.10675866594	91.7161568891872	18.261965088758	22.4947682753846	Root179
OG0001765	188.706016935899	133.786493058725	521.685087284053	93.632613898812	3469.77336686402	281.184603442307	Root179
OG0001766	22.2007078748117	12.2093072071587	0	10.5405135529364	0	33.7421524130769	Root179
OG0001770	3.0525973327866	2.57943110010395	0	0.273779572803544	0	0	Root179
OG0001771	43.2913803558827	34.5643767413929	0	17.7956722322304	18.261965088758	22.4947682753846	Root179
OG0001772	137.921897672267	68.4409051894248	0	114.987420577488	127.833755621306	22.4947682753846	Root179
OG0001773	0.277508848435146	5.1588622002079	54.2200792963763	2.32712636883012	18.261965088758	1597.1285475523	Root179
OG0001775	68.8221944119161	60.5306498157727	0	77.7533986762065	54.7858952662741	33.7421524130769	Root179
OG0001776	16.9280397545439	22.870955754255	0	22.7237045426941	0	0	Root179
OG0001783	50.5066104151965	77.0390088564379	0	51.607449473468	18.261965088758	11.2473841376923	Root179
OG0001785	0	6.19063464024948	0	4.79114252406202	0	0	Root179
OG0001786	0	5.84671049356895	0	0	0	22.4947682753846	Root179
OG0001787	7.77024775618408	18.2279797740679	0	0	18.261965088758	22.4947682753846	Root179
OG0001789	0	6.36259671358974	20.51570567971	0	0	0	Root179
OG0001791	24.1432698138577	4.64297598018711	0	3.4222446600443	0	0	Root179
OG0001797	259.193264438426	117.27813401806	90.8552680101441	386.850536371407	255.667511242612	134.968609652307	Root179
OG0001798	457.057073372685	354.585795227623	423.502781531156	373.16155773123	3049.74816982259	157.463377927692	Root179
OG0001799	29.9709556309957	47.6334943152529	130.421271821013	72.8253663657427	54.7858952662741	0	Root179
OG0001800	0	0	0	5.20181188326733	0	0	Root179
OG0001801	0	2.75139317344421	0	9.30850547532049	0	0	Root179
OG0001802	15.5404955123682	15.3046245272834	0	1.91645700962481	0	0	Root179
OG0001803	42.7363626590124	33.1886801546708	83.5282302673905	51.4705596870662	73.0478603550321	22.4947682753846	Root179
OG0001804	0	15.4765866006237	0	19.7121292418552	36.523930177516	0	Root179
OG0001805	22.4782167232468	76.1791984897366	142.144532209419	19.1645700962481	109.571790532548	2901.82510752461	Root179
OG0001806	0	3.09531732012474	0	7.11826889289214	18.261965088758	0	Root179
OG0001808	68.8221944119161	36.9718457681566	123.09423407826	52.0181188326733	18.261965088758	56.2369206884614	Root179
OG0001809	31.0809910247363	33.8765284480319	0	48.4589843862273	0	0	Root179
OG0001810	45.5114511433639	36.6279216214761	222.741947379708	50.2385516094503	18.261965088758	22.4947682753846	Root179
OG0001811	164.840255970477	101.457623270755	296.012324807244	143.186716576253	785.264498816595	5376.24961781691	Root179
OG0001812	34.6886060543932	8.25417952033264	0	4.79114252406202	0	11.2473841376923	Root179
OG0001814	69.9322298056567	69.6446397028066	52.7546717478256	65.1595383272434	54.7858952662741	78.731688963846	Root179
OG0001815	23.5882521169874	20.1195625808108	60.0817094905792	35.0437853188536	0	78.731688963846	Root179
OG0001816	38.2962210840501	35.940073328115	0	42.4358337845493	18.261965088758	11.2473841376923	Root179
OG0001817	51.0616281120668	99.5660404640124	83.5282302673905	104.31001723815	91.3098254437901	11.2473841376923	Root179
OG0001818	47.1765042339748	70.1605259228274	0	80.4911944042419	91.3098254437901	11.2473841376923	Root179
OG0001819	267.796038739916	178.496632127193	74.7357849760863	377.268251323283	219.143581065096	123.721225514615	Root179
OG0001824	0	3.78316561348579	0	5.06492209686556	0	0	Root179
OG0001828	39.4062564777907	39.8952010149411	17.5848905826085	20.6703577466676	36.523930177516	1473.40732203769	Root179
OG0001831	44.9564334464936	16.336396967325	0	24.7770513387207	18.261965088758	0	Root179
OG0001835	54.1142254448534	105.068826810901	199.295426602897	77.2058395305994	54.7858952662741	3632.90507647461	Root179
OG0001836	177.328154150058	380.724030375343	407.383298497098	337.843992839573	219.143581065096	3272.98878406846	Root179
OG0001837	14.9854778154979	22.870955754255	63.0125245876806	11.9094114169542	18.261965088758	0	Root179
OG0001838	0	11.0055726937769	0	22.3130351834888	18.261965088758	22.4947682753846	Root179
OG0001839	0	13.9289279405613	0	3.69602423284784	0	0	Root179
OG0001842	0	9.97380025373527	0	42.1620542117458	0	11.2473841376923	Root179
OG0001843	89.6353580445521	42.6465941883853	99.6477133014484	63.6537506768239	54.7858952662741	22.4947682753846	Root179
OG0001846	0.277508848435146	28.0298179544629	0	14.2365377857843	0	0	Root179
OG0001847	18.5930928451548	17.8840556273874	2.93081509710142	12.593860348963	0	11.2473841376923	Root179
OG0001850	0	6.36259671358974	0	0	0	0	Root179
OG0001851	21.3681813295062	14.1008900139016	0	30.1157530083898	0	0	Root179
OG0001852	42.4588538105773	50.5568495620374	90.8552680101441	43.3940622893617	18.261965088758	33.7421524130769	Root179
OG0001854	19.7031282388953	13.7569658672211	105.509343495651	19.3014598826498	0	0	Root179
OG0001858	44.6789245980585	28.5457041744837	52.7546717478256	46.6794171630042	0	33.7421524130769	Root179
OG0001859	17.4830574514142	43.6783666284269	0	37.0971321148802	146.095720710064	22.4947682753846	Root179
OG0001862	43.846398052753	56.5755221289466	0	29.8419734355863	18.261965088758	3317.97832061922	Root179
OG0001863	19.7031282388953	57.6072945689882	0	26.419728775542	18.261965088758	56.2369206884614	Root179
OG0001865	0	36.2839974747955	27.8427434224635	11.9094114169542	0	11.2473841376923	Root179
OG0001866	67.7121590181756	77.2109709297782	0	112.523404422257	3287.15371597644	89.9790731015383	Root179
OG0001867	0	9.45791403371448	0	0.273779572803544	0	0	Root179
OG0001869	32.1910264184769	45.054063215149	0	9.58228504812404	18.261965088758	22.4947682753846	Root179
OG0001871	108.505959738142	191.909673847734	235.930615316665	154.822348420404	109.571790532548	1867.06576685692	Root179
OG0001873	0	4.98690012686763	0	0	0	0	Root179
OG0001874	56.0567873838994	77.0390088564379	0	64.7488689680381	0	33.7421524130769	Root179
OG0001880	461.219706099212	216.328288262051	101.113120849999	440.3744428545	127.833755621306	179.958146203077	Root179
OG0001881	24.4207786622928	23.0429178275953	0	11.9094114169542	0	112.473841376923	Root179
OG0001885	14.7079689670627	14.4448141605821	0	16.5636641546144	0	67.4843048261537	Root179
OG0001886	16.6505309061087	7.91025537365211	104.0439359471	2.05334679602658	0	0	Root179
OG0001888	15.8180043608033	16.336396967325	0	9.03472590251695	0	22.4947682753846	Root179
OG0001891	0	2.75139317344421	0	1.50578765041949	0	11.2473841376923	Root179
OG0001894	0	15.4765866006237	64.4779321362313	0	0	11.2473841376923	Root179
OG0001896	116.831225191196	151.670548686112	55.685486844927	125.801713703228	3141.05799526638	89.9790731015383	Root179
OG0001897	181.21327802815	134.646303425426	0	138.121794479388	91.3098254437901	168.710762065384	Root179
OG0001899	904.123828201705	853.619732061067	430.829819273909	782.462019072528	6592.56939704165	27072.4536194253	Root179
OG0001900	8.60277430148952	0	0	6.02315060167796	0	0	Root179
OG0001902	12.2103893311464	7.73829330031185	0	9.71917483452581	18.261965088758	11.2473841376923	Root179
OG0001905	11.1003539374058	0.171962073340263	0	3.01157530083898	0	11.2473841376923	Root179
OG0001909	36.0761502965689	4.81493805352737	0	0	0	11.2473841376923	Root179
OG0001910	97.128096952301	84.0894538633887	0	119.641673315149	73.0478603550321	44.9895365507691	Root179
OG0001911	0	12.5532313538392	73.2703774275356	2.46401615523189	0	0	Root179
OG0001912	26.9183582982091	47.2895701685724	8.79244529130427	25.0508309115243	0	22.4947682753846	Root179
OG0001915	24.9757963591631	19.0877901407692	71.8049698789848	9.17161568891872	0	3767.87368612692	Root179
OG0001920	10.5453362405355	16.8522831873458	0	28.199295998765	0	11.2473841376923	Root179
OG0001925	57.7218404745103	141.008900139016	35.1697811652171	34.0855568140412	91.3098254437901	0	Root179
OG0001929	8.60277430148952	94.4071782638045	0	144.418724653869	109.571790532548	22.4947682753846	Root179
OG0001934	0	5.50278634688843	10.257852839855	5.74937102887442	0	11.2473841376923	Root179
OG0001938	30.525973327866	84.261415936729	0	55.3034737063159	36.523930177516	22.4947682753846	Root179
OG0001939	215.069357537238	288.380396991622	674.087472333327	215.738303369193	200.881615976338	101.226457239231	Root179
OG0001943	285.001587342895	256.911337570353	759.081110149268	229.974841154977	164.357685798822	269.937219304615	Root179
OG0001945	6.93772121087864	1.71962073340263	1.46540754855071	16.8374437274179	18.261965088758	0	Root179
OG0001947	58.5543670198157	17.7120935540471	0	46.5425273766025	0	33.7421524130769	Root179
OG0001948	17.4830574514142	18.915828067429	17.5848905826085	20.5334679602658	36.523930177516	0	Root179
OG0001950	16.6505309061087	24.5905764876576	60.0817094905792	19.0276803098463	0	0	Root179
OG0001953	0	21.6672212408732	0	0	0	0	Root179
OG0001954	17.7605662998493	12.8971555005197	0	7.39204846569568	0	0	Root179
OG0001957	0	0.171962073340263	0	0	0	0	Root179
OG0001962	0	3.61120354014553	0	0	0	0	Root179
OG0001963	35.5211325996987	26.4821592944005	0	17.7956722322304	0	0	Root179
OG0001964	40.7938007199664	53.4802048088219	48.3584491021735	45.8580784445936	73.0478603550321	5544.9603798823	Root179
OG0001967	0	1.54765866006237	0	2.60090594163367	0	0	Root179
OG0001968	0	29.7494386878655	41.0314113594199	22.9974841154977	18.261965088758	89.9790731015383	Root179
OG0001969	26.640849449774	7.22240708029106	0	26.419728775542	18.261965088758	11.2473841376923	Root179
OG0001970	10.2678273921004	0.343924146680527	51.2892641992749	11.0880726985435	0	0	Root179
OG0001974	0	48.6652667552945	0	15.1947662905967	18.261965088758	0	Root179
OG0001978	0.555017696870291	7.05044500695079	0	3.83291401924961	0	0	Root179
OG0001981	32.1910264184769	12.2093072071587	0	6.8444893200886	0	11.2473841376923	Root179
OG0001983	72.429809441573	61.2184981091337	180.245128471737	103.078009160534	54.7858952662741	44.9895365507691	Root179
OG0001986	0.277508848435146	18.2279797740679	64.4779321362313	19.7121292418552	36.523930177516	78.731688963846	Root179
OG0001987	59.3868935651212	54.6839393222037	0	60.0946162303779	0	33.7421524130769	Root179
OG0001988	30.525973327866	41.6148217483437	0	44.2154010077723	0	11.2473841376923	Root179
OG0001991	28.3059025403849	0	0	7.93960761130277	0	0	Root179
OG0001994	4.44014157496233	48.4933046819542	0	8.21338718410632	0	0	Root179
OG0001997	57.9993493229455	70.3324879961677	27.8427434224635	90.7579283843748	18.261965088758	2328.2085165023	Root179
OG0002000	1.11003539374058	11.3494968404574	0	27.6517368531579	36.523930177516	0	Root179
OG0002004	6.38270351400835	25.2784247810187	38.1005962623185	23.8188228339083	18.261965088758	11.2473841376923	Root179
OG0002007	12.4878981795816	67.4091327493832	0	61.1897345215921	18.261965088758	22.4947682753846	Root179
OG0002008	9.15779199835981	23.3868419742758	0	24.7770513387207	91.3098254437901	11.2473841376923	Root179
OG0002012	39.961274174661	9.28595196037422	45.427634005072	40.2455972021209	36.523930177516	0	Root179
OG0002019	29.6934467825606	11.6934209871379	0	0.136889786401772	0	11.2473841376923	Root179
OG0002021	11.1003539374058	41.786783821684	0	35.7282342508625	18.261965088758	0	Root179
OG0002025	280.006428071062	137.913582818891	442.553079662315	243.663819795154	5971.66258402387	3362.96785716999	Root179
OG0002026	105.453362405355	97.1585714372488	181.710536020288	171.933571720626	54.7858952662741	56.2369206884614	Root179
OG0002027	177.050645301623	159.236879913084	33.7043736166664	124.432815839211	73.0478603550321	2845.58818683615	Root179
OG0002028	7.49273890774893	3.61120354014553	0	20.2596883874622	18.261965088758	22.4947682753846	Root179
OG0002030	253.920596318158	215.64043996869	128.955864272463	208.209365117095	54.7858952662741	89.9790731015383	Root179
OG0002032	266.40849449774	234.212343889439	45.427634005072	275.83291959957	127.833755621306	44.9895365507691	Root179
OG0002033	26.9183582982091	22.3550695342342	0	13.9627582129807	0	22.4947682753846	Root179
OG0002038	26.640849449774	34.2204525947124	115.767196335506	49.1434333182361	36.523930177516	44.9895365507691	Root179
OG0002039	15.5404955123682	0	0	0	0	11.2473841376923	Root179
OG0002042	0	11.6934209871379	0	0	0	0	Root179
OG0002043	94.3530084679496	32.1569077146292	23.4465207768114	90.621038597973	36.523930177516	8165.6008839646	Root179
OG0002044	1666.99565254992	864.453342681503	225.67276247681	3342.71169414487	1862.72043905332	7052.10985433306	Root179
OG0002046	0	0	0	4.65425273766025	0	0	Root179
OG0002049	61.6069643526024	104.38097851754	193.433796408694	98.423756422874	36.523930177516	33.7421524130769	Root179
OG0002050	0	1.20373451338184	0	0	0	0	Root179
OG0002051	44.1239069011882	37.6596940615177	0	44.2154010077723	91.3098254437901	11.2473841376923	Root179
OG0002053	0	0	0	0	0	0	Root179
OG0002058	888.860841537772	528.439451374629	58.6163019420284	888.140934174696	420.025197041435	393.65844481923	Root179
OG0002059	15.8180043608033	15.3046245272834	0	10.81429312574	18.261965088758	11.2473841376923	Root179
OG0002061	0	18.915828067429	26.3773358739128	20.5334679602658	0	0	Root179
OG0002065	3.88512387809204	14.9607003806029	32.2389660681156	6.8444893200886	0	0	Root179
OG0002067	0	34.3924146680527	49.8238566507242	43.2571725029599	18.261965088758	11.2473841376923	Root179
OG0002070	0	3.61120354014553	0	6.43381996088328	0	0	Root179
OG0002079	14.7079689670627	0	0	0.136889786401772	0	0	Root179
OG0002082	102.123256224134	174.197580293687	71.8049698789848	157.833923721243	164.357685798822	134.968609652307	Root179
OG0002083	32.468535266912	28.8896283211642	82.0628227188398	20.5334679602658	18.261965088758	11.2473841376923	Root179
OG0002089	218.676972566895	269.120644777512	227.13817002536	213.548066786764	182.61965088758	112.473841376923	Root179
OG0002091	19.9806370873305	22.0111453875537	4.39622264565213	21.7654760378817	18.261965088758	33.7421524130769	Root179
OG0002095	36.6311679934392	50.0409633420166	82.0628227188398	74.6049335889657	36.523930177516	67.4843048261537	Root179
OG0002097	446.789245980585	318.301797752827	1129.8292199326	657.755423660514	4802.89681834336	2238.22944340076	Root179
OG0002104	0	13.2410796472003	0	22.5868147562924	0	0	Root179
OG0002105	535.869586328266	563.175790189362	95.2514906557962	499.784610152869	401.763231952677	303.679371717692	Root179
OG0002107	149.022251609673	126.736048051774	104.0439359471	176.724714244688	146.095720710064	67.4843048261537	Root179
OG0002108	15.262986663933	19.9476005074705	0	43.804731648567	0	11.2473841376923	Root179
OG0002110	0	9.62987610705474	0	12.593860348963	0	0	Root179
OG0002114	0	9.62987610705474	0	5.47559145607088	0	0	Root179
OG0002123	0.277508848435146	22.870955754255	0	5.33870166966911	36.523930177516	3374.21524130769	Root179
OG0002124	16.9280397545439	22.183107460894	24.9119283253621	29.431304076381	0	11.2473841376923	Root179
OG0002127	18.5930928451548	51.7605840754192	0	51.4705596870662	0	33.7421524130769	Root179
OG0002135	123.213928705205	100.081926684033	0	93.632613898812	91.3098254437901	56.2369206884614	Root179
OG0002142	43.0138715074476	20.8074108741719	24.9119283253621	25.7352798435331	54.7858952662741	11.2473841376923	Root179
OG0002144	71.3197740478325	141.352824285696	189.037573763042	46.5425273766025	2246.22170591724	8694.22793843614	Root179
OG0002145	48.8415573245857	54.1680531021829	20.51570567971	51.0598903278609	73.0478603550321	3756.62630198922	Root179
OG0002147	0	26.3101972210603	0	19.9859088146587	0	0	Root179
OG0002152	0	0	0	22.4499249698906	18.261965088758	22.4947682753846	Root179
OG0002157	101.290729678828	266.197289530728	153.867792597825	92.4006058211961	182.61965088758	9695.24512669075	Root179
OG0002162	5.82768581713806	28.0298179544629	0	45.1736295125847	0	11.2473841376923	Root179
OG0002163	0	0	0	0	0	0	Root179
OG0002167	72.1523005931379	76.0072364163964	0	274.190242162749	54.7858952662741	67.4843048261537	Root179
OG0002171	0.277508848435146	0	0	0	0	0	Root179
OG0002175	9.99031854366525	5.33082427354816	0	8.89783611611518	0	0	Root179
OG0002180	107.395924344401	98.1903438772903	60.0817094905792	61.1897345215921	36.523930177516	44.9895365507691	Root179
OG0002182	0.277508848435146	0	39.5660038108692	2.05334679602658	0	146.21599379	Root179
OG0002183	269.461091830527	196.20872568124	0	584.79316750837	146.095720710064	123.721225514615	Root179
OG0002185	74.6498802290542	40.2391251616216	96.7168982043469	70.7720195697161	36.523930177516	11.2473841376923	Root179
OG0002186	22.4782167232468	29.5774766145253	148.006162403622	13.825868426579	18.261965088758	11.2473841376923	Root179
OG0002187	33.3010618122175	22.6989936809148	0	20.396578173864	91.3098254437901	22.4947682753846	Root179
OG0002188	355.766343693857	804.266617012411	61.5471170391299	302.663317734318	164.357685798822	8255.57995706614	Root179
OG0002189	11.377862785841	110.91553730447	41.0314113594199	52.839457551084	18.261965088758	11.2473841376923	Root179
OG0002190	253.920596318158	269.808493070873	329.71669842391	130.59285622729	200.881615976338	7119.59415915922	Root179
OG0002191	146.524671973757	100.769774977394	30.7735585195649	87.609463297134	91.3098254437901	56.2369206884614	Root179
OG0002192	6.6602123624435	11.5214589137976	0	2.60090594163367	18.261965088758	11.2473841376923	Root179
OG0002195	9.15779199835981	0.687848293361053	0	25.187720697926	0	0	Root179
OG0002198	29.4159379341254	13.9289279405613	0	14.3734275721861	18.261965088758	0	Root179
OG0002202	0	2.75139317344421	0	8.7609463297134	0	0	Root179
OG0002210	123.49143755364	112.635158037872	117.232603884057	157.423254362038	73.0478603550321	101.226457239231	Root179
OG0002211	0	0	0	0	0	0	Root179
OG0002212	7.21523005931379	7.91025537365211	0	8.7609463297134	18.261965088758	0	Root179
OG0002215	96.0180615585604	25.1064627076784	0	38.7398095517015	36.523930177516	44.9895365507691	Root179
OG0002216	16.0955132092385	51.588622002079	0	13.1414194945701	36.523930177516	11.2473841376923	Root179
OG0002221	0	4.29905183350658	0	0	0	0	Root179
OG0002223	79.922548349322	61.2184981091337	0	35.7282342508625	0	11.2473841376923	Root179
OG0002227	59.6644024135563	38.519504428219	42.4968189079706	35.7282342508625	127.833755621306	11.2473841376923	Root179
OG0002229	50.2291015667614	13.5850037938808	0	56.9461511431371	36.523930177516	22.4947682753846	Root179
OG0002230	89.0803403476818	77.0390088564379	46.8930415536228	29.1575245035774	0	11.2473841376923	Root179
OG0002237	41.903836113707	19.2597522141095	0	40.6562665613263	36.523930177516	11.2473841376923	Root179
OG0002241	41.6263272652719	30.2653249078863	11.7232603884057	57.630600075146	18.261965088758	22.4947682753846	Root179
OG0002242	11.377862785841	22.870955754255	43.9622264565213	9.30850547532049	18.261965088758	11.2473841376923	Root179
OG0002244	0	11.1775347671171	0	5.20181188326733	0	0	Root179
OG0002257	45.788959991799	38.8634285748995	0	5.20181188326733	36.523930177516	0	Root179
OG0002258	283.614043100719	360.432505721192	183.175943568839	216.148972728398	109.571790532548	146.21599379	Root179
OG0002260	40.5162918715313	74.6315398296743	0	73.0991459385462	73.0478603550321	33.7421524130769	Root179
OG0002261	13.8754424217573	61.9063464024948	145.07534730652	30.2526427947916	18.261965088758	4082.8004419823	Root179
OG0002265	0.277508848435146	34.0484905213721	0	13.6889786401772	18.261965088758	22.4947682753846	Root179
OG0002266	148.467233912803	71.3642604362093	0	305.94867260796	91.3098254437901	44.9895365507691	Root179
OG0002279	30.525973327866	69.6446397028066	29.3081509710142	15.7423254362038	18.261965088758	11.2473841376923	Root179
OG0002280	14.7079689670627	9.45791403371448	117.232603884057	7.11826889289214	36.523930177516	3655.39984474999	Root179
OG0002282	7.49273890774893	57.2633704223077	0	7.11826889289214	18.261965088758	0	Root179
OG0002283	231.164870746476	190.533977261012	435.226041919561	168.100657701376	36.523930177516	3689.14199716307	Root179
OG0002284	0	0	0	6.43381996088328	0	0	Root179
OG0002286	0	5.67474842022869	0	16.4267743682126	0	0	Root179
OG0002287	0	0	46.8930415536228	4.24358337845493	0	0	Root179
OG0002288	85.1952164695897	118.653830604782	0	87.609463297134	73.0478603550321	33.7421524130769	Root179
OG0002293	0	30.7812111279071	51.2892641992749	0.136889786401772	3634.13105266285	22.4947682753846	Root179
OG0002294	14.1529512701924	7.22240708029106	46.8930415536228	6.02315060167796	0	0	Root179
OG0002296	23.8657609654225	17.3681694073666	33.7043736166664	21.0810271058729	0	11.2473841376923	Root179
OG0002302	0.832526545305437	27.1700075877616	0	36.4126831828713	0	4026.56352129384	Root179
OG0002309	0	0	0	0	0	0	Root179
OG0002318	7.21523005931379	12.0373451338184	46.8930415536228	18.617010950641	0	0	Root179
OG0002319	63.2720174432132	66.7212844560221	0	43.804731648567	36.523930177516	11.2473841376923	Root179
OG0002320	138.199406520703	106.960409617644	0	139.901361702611	109.571790532548	56.2369206884614	Root179
OG0002323	16.0955132092385	0	0	19.8490190282569	0	11.2473841376923	Root179
OG0002324	79.0900218040165	121.577185851566	33.7043736166664	134.288880460138	127.833755621306	78.731688963846	Root179
OG0002327	38.5737299324853	64.4857775025987	178.779720923187	53.5239064830928	54.7858952662741	22.4947682753846	Root179
OG0002331	58.5543670198157	29.405514541185	0	7.93960761130277	18.261965088758	11.2473841376923	Root179
OG0002333	0	0	0	5.88626081527619	0	0	Root179
OG0002352	117.663751736502	69.3007155561261	46.8930415536228	36.2757933964696	36.523930177516	33.7421524130769	Root179
OG0002358	73.5398448353136	37.6596940615177	0	53.7976860558964	18.261965088758	11.2473841376923	Root179
OG0002359	0	20.8074108741719	43.9622264565213	10.9511829121418	0	22.4947682753846	Root179
OG0002360	116.276207494326	71.3642604362093	63.0125245876806	50.1016618230485	36.523930177516	44.9895365507691	Root179
OG0002363	202.303950509221	209.965691548461	73.2703774275356	233.944644960628	54.7858952662741	2620.6405040823	Root179
OG0002372	91.5779199835981	118.481868531441	0	115.671869509497	73.0478603550321	67.4843048261537	Root179
OG0002374	65.2145793822592	107.304333764324	39.5660038108692	58.5888285799584	712.216638461563	2980.55679648846	Root179
OG0002376	12.2103893311464	24.2466523409771	0	52.839457551084	0	33.7421524130769	Root179
OG0002379	9.43530084679496	30.6092490545669	58.6163019420284	28.4730755715686	36.523930177516	0	Root179
OG0002392	12.7654070280167	37.4877319881774	0	16.9743335138197	0	11.2473841376923	Root179
OG0002397	262.800879468083	321.053190926272	24.9119283253621	322.101667403369	91.3098254437901	67.4843048261537	Root179
OG0002403	3.60761502965689	0	0	0	0	0	Root179
OG0002404	0	3.95512768682606	0	2.73779572803544	0	0	Root179
OG0002406	20.8131636326359	0	0	2.05334679602658	0	22.4947682753846	Root179
OG0002408	0	9.97380025373527	0	9.71917483452581	0	0	Root179
OG0002409	0	0	0	0	0	0	Root179
OG0002410	0.555017696870291	0	0	0.136889786401772	0	0	Root179
OG0002421	22.7557255716819	11.0055726937769	0	17.6587824458286	18.261965088758	2856.83557097384	Root179
OG0002422	0	9.62987610705474	0	5.33870166966911	0	0	Root179
OG0002438	86.0277430148952	35.0802629614137	36.6351887137678	40.3824869885227	18.261965088758	1327.19132824769	Root179
OG0002443	0	2.75139317344421	24.9119283253621	3.83291401924961	0	0	Root179
OG0002444	197.308791237389	225.786202295766	32.2389660681156	166.457980264555	146.095720710064	67.4843048261537	Root179
OG0002454	541.97478099384	343.752184607186	499.703974055793	532.364379316491	255.667511242612	4858.86994748307	Root179
OG0002455	0	6.70652086027027	0	0	0	0	Root179
OG0002475	112.668592464669	90.6240126503187	70.3395623304341	134.699549819344	109.571790532548	89.9790731015383	Root179
OG0002486	0	3.95512768682606	1.46540754855071	3.14846508724075	0	0	Root179
OG0002488	0	2.23550695342342	0	12.8676399217666	18.261965088758	0	Root179
OG0002489	19.9806370873305	18.915828067429	58.6163019420284	8.89783611611518	54.7858952662741	4757.64349024384	Root179
OG0002502	21.6456901779414	19.0877901407692	0	4.10669359205316	54.7858952662741	0	Root179
OG0002505	81.3100925914977	108.680030351046	196.364611505795	146.882740809101	2246.22170591724	2541.90881511846	Root179
OG0002524	35.5211325996987	114.870664991296	190.502981311592	100.066433859695	109.571790532548	56.2369206884614	Root179
OG0002534	1203.55587566323	716.909883755558	58.6163019420284	1609.96077787124	1040.93201005921	629.853511710768	Root179
OG0002535	308.867348308317	154.765866006237	221.276539831157	198.763969855373	3634.13105266285	6321.02988538307	Root179
OG0002536	0.277508848435146	4.98690012686763	0	10.6774033393382	0	0	Root179
OG0002539	0	17.1962073340263	26.3773358739128	0	0	0	Root179
OG0002545	16.6505309061087	45.054063215149	137.748309563767	65.1595383272434	18.261965088758	22.4947682753846	Root179
OG0002554	72.429809441573	79.2745158098614	187.572166214491	76.3845008121887	73.0478603550321	44.9895365507691	Root179
OG0002555	33.0235529637823	89.2483160635966	249.119283253621	84.050328850688	18.261965088758	44.9895365507691	Root179
OG0002559	0	20.8074108741719	0	18.617010950641	0	0	Root179
OG0002562	25.2533052075983	13.06911757386	0	1.36889786401772	0	0	Root179
OG0002563	21.6456901779414	41.4428596750034	0	33.1273283092288	18.261965088758	0	Root179
OG0002564	271.681162618008	321.569077146292	43.9622264565213	379.869157264917	2647.98493786991	5826.1449833246	Root179
OG0002572	24.698287510728	24.9345006343382	0	21.62858625148	36.523930177516	11.2473841376923	Root179
OG0002584	22.7557255716819	13.7569658672211	0	63.1061915312169	0	22.4947682753846	Root179
OG0002598	279.173901525757	188.298470307588	26.3773358739128	391.367899322666	255.667511242612	157.463377927692	Root179
OG0002602	35.7986414481338	29.9214007612058	0	16.5636641546144	0	11.2473841376923	Root179
OG0002616	20.8131636326359	0	0	23.408153474703	18.261965088758	0	Root179
OG0002621	11.1003539374058	6.87848293361053	0	4.51736295125847	0	0	Root179
OG0002625	0	7.05044500695079	0	5.88626081527619	0	0	Root179
OG0002626	66.3246147759998	84.7773021567498	275.496619127534	108.96426997581	2556.67511242612	112.473841376923	Root179
OG0002627	17.4830574514142	36.1120354014553	0	17.7956722322304	18.261965088758	11.2473841376923	Root179
OG0002628	45.2339422949288	12.5532313538392	0	6.98137910649037	0	0	Root179
OG0002629	7.77024775618408	6.01867256690921	0	7.52893825209746	0	0	Root179
OG0002630	27.7508848435146	7.73829330031185	0	17.5218926594268	18.261965088758	11.2473841376923	Root179
OG0002632	0	0	0	3.69602423284784	0	0	Root179
OG0002637	400.72277714035	165.083590406653	79.1320076217384	707.035746765152	237.405546153854	134.968609652307	Root179
OG0002638	18.0380751482845	3.78316561348579	102.57852839855	12.1831909897577	0	4622.67488059153	Root179
OG0002640	14.1529512701924	6.36259671358974	0	5.33870166966911	0	22.4947682753846	Root179
OG0002645	0	0.687848293361053	27.8427434224635	2.73779572803544	0	0	Root179
OG0002668	14.4304601186276	13.9289279405613	0	27.7886266395597	0	11.2473841376923	Root179
OG0002672	0	3.95512768682606	0	3.14846508724075	0	0	Root179
OG0002677	236.160030018309	212.545122648565	257.911728544925	130.59285622729	73.0478603550321	1563.38639513923	Root179
OG0002679	0	7.91025537365211	1044.83558211666	32.8535487364253	0	11.2473841376923	Root179
OG0002685	39.961274174661	51.7605840754192	0	35.4544546780589	18.261965088758	0	Root179
OG0002693	45.5114511433639	78.7586295898406	120.163418981158	90.8948181707766	36.523930177516	44.9895365507691	Root179
OG0002697	190.093561178075	131.722948178642	35.1697811652171	104.994466170159	3068.01013491135	44.9895365507691	Root179
OG0002720	29.4159379341254	1.20373451338184	30.7735585195649	0	18.261965088758	22.4947682753846	Root179
OG0002723	0	0	0	1.91645700962481	0	0	Root179
OG0002731	26.0858317529037	19.9476005074705	0	11.3618522713471	0	11.2473841376923	Root179
OG0002732	191.203596571815	239.887092309667	137.748309563767	277.612486822793	146.095720710064	2620.6405040823	Root179
OG0002743	16.9280397545439	19.9476005074705	39.5660038108692	24.7770513387207	36.523930177516	33.7421524130769	Root179
OG0002749	37.4636945387447	39.7232389416008	70.3395623304341	70.6351297833143	54.7858952662741	33.7421524130769	Root179
OG0002755	0	0	0	1.64267743682126	0	0	Root179
OG0002756	10.2678273921004	7.56633122697158	0	6.70759953368682	0	0	Root179
OG0002757	16.9280397545439	6.36259671358974	0	8.89783611611518	0	0	Root179
OG0002763	123.768946402075	203.775056908212	64.4779321362313	90.7579283843748	164.357685798822	33.7421524130769	Root179
OG0002768	4.44014157496233	3.43924146680527	0	0	0	11.2473841376923	Root179
OG0002777	0.277508848435146	0	0	4.24358337845493	0	0	Root179
OG0002783	36.6311679934392	3.267279393465	0	6.70759953368682	0	0	Root179
OG0002789	198.696335479564	267.91691026413	759.081110149268	196.573733272944	1716.62471834325	4431.46935025076	Root179
OG0002800	50.7841192636317	7.05044500695079	0	18.0694518050339	36.523930177516	11.2473841376923	Root179
OG0002804	4.44014157496233	0.687848293361053	0	1.64267743682126	0	0	Root179
OG0002805	92.4104465289035	99.909964610693	87.9244529130427	36.1389036100678	73.0478603550321	56.2369206884614	Root179
OG0002807	15.262986663933	20.1195625808108	0	16.9743335138197	18.261965088758	11.2473841376923	Root179
OG0002820	31.3584998731715	116.934209871379	102.57852839855	111.291396344641	73.0478603550321	168.710762065384	Root179
OG0002823	4.44014157496233	15.3046245272834	0	7.93960761130277	0	0	Root179
OG0002831	211.184233659146	104.72490266422	60.0817094905792	184.390542283187	127.833755621306	89.9790731015383	Root179
OG0002834	0	19.2597522141095	0	73.236035724948	0	11.2473841376923	Root179
OG0002843	1273.21059662045	977.260462792716	1311.53975595289	1052.13489828402	803.526463905353	5904.87667228845	Root179
OG0002848	19.4256193904602	14.4448141605821	0	0.273779572803544	0	0	Root179
OG0002851	33.8560795090878	14.1008900139016	41.0314113594199	37.234021901282	0	0	Root179
OG0002855	307.757312914577	235.931964622841	342.905366360866	270.3573281435	146.095720710064	146.21599379	Root179
OG0002856	28.0283936919497	8.94202781369369	2.93081509710142	4.51736295125847	0	0	Root179
OG0002857	164.285238273606	233.868419742758	225.67276247681	131.824864304906	237.405546153854	44.9895365507691	Root179
OG0002869	0	11.8653830604782	29.3081509710142	5.06492209686556	0	0	Root179
OG0002875	0	3.61120354014553	0	14.3734275721861	18.261965088758	0	Root179
OG0002895	60.7744378072969	47.4615322419127	0	78.02717824901	18.261965088758	11.2473841376923	Root179
OG0002896	15.262986663933	19.4317142874498	0	30.9370917268005	18.261965088758	22.4947682753846	Root179
OG0002898	54.3917342932886	54.5119772488635	83.5282302673905	55.3034737063159	0	44.9895365507691	Root179
OG0002899	482.310378580283	543.744075901912	767.873555440573	375.899353459266	401.763231952677	7693.21075018152	Root179
OG0002907	112.391083616234	120.889337558205	171.452683180433	111.154506558239	91.3098254437901	89.9790731015383	Root179
OG0002908	0	0	0	0	0	0	Root179
OG0002927	75.7599156227948	57.7792566423285	0	21.3548066786764	36.523930177516	4397.72719783768	Root179
OG0002930	19.9806370873305	81.8539469099653	136.282902015216	60.9159549487885	3725.44087810664	67.4843048261537	Root179
OG0002934	2.77508848435146	11.6934209871379	0	0	0	0	Root179
OG0002936	16.3730220576736	33.0167180813305	0	52.4287881918786	54.7858952662741	0	Root179
OG0002957	0	5.67474842022869	29.3081509710142	17.9325620186321	18.261965088758	0	Root179
OG0002958	0	19.2597522141095	33.7043736166664	4.3804731648567	0	0	Root179
OG0002973	177.050645301623	81.1660986166043	29.3081509710142	177.6829427495	54.7858952662741	44.9895365507691	Root179
OG0002974	31.9135175700418	32.3288697879695	29.3081509710142	26.6935083483455	0	0	Root179
OG0002976	346.886060543932	622.330743418413	335.578328618113	275.148470667562	237.405546153854	236.195066891538	Root179
OG0002977	29.6934467825606	58.81102908237	87.9244529130427	20.2596883874622	18.261965088758	11.2473841376923	Root179
OG0002988	694.327138784735	1016.81173966098	612.540355294197	405.60443710845	420.025197041435	8458.0328715446	Root179
OG0002989	9.43530084679496	15.3046245272834	0	4.24358337845493	1442.69524201188	3385.46262544538	Root179
OG0002990	47.7315219308451	174.025618220346	80.5974151702891	75.9738314529834	73.0478603550321	2024.52914478461	Root179
OG0002991	0	4.12708976016632	0	0	0	0	Root179
OG0003009	159.567587850209	42.9905183350658	0	51.0598903278609	18.261965088758	22.4947682753846	Root179
OG0003016	203.413985902962	130.175289518579	0	234.08153474703	54.7858952662741	112.473841376923	Root179
OG0003034	17.205548602979	37.1438078414969	104.0439359471	7.802717824901	18.261965088758	0	Root179
OG0003057	6.93772121087864	2.57943110010395	17.5848905826085	0.136889786401772	0	0	Root179
OG0003064	0	14.6167762339224	0	24.2294921931136	18.261965088758	0	Root179
OG0003069	26.0858317529037	8.08221744699237	0	7.52893825209746	0	11.2473841376923	Root179
OG0003070	0	0	0	0	0	0	Root179
OG0003080	36.0761502965689	11.8653830604782	0	42.4358337845493	18.261965088758	11.2473841376923	Root179
OG0003082	55.224260838594	24.0746902676369	41.0314113594199	17.6587824458286	0	0	Root179
OG0003083	41.3488184168367	68.2689431160845	38.1005962623185	84.597887996295	91.3098254437901	0	Root179
OG0003084	74.3723713806191	53.9960910288427	101.113120849999	51.607449473468	18.261965088758	44.9895365507691	Root179
OG0003086	6.6602123624435	20.8074108741719	105.509343495651	23.2712636883012	0	0	Root179
OG0003087	179.270716089104	175.229352733728	121.628826529709	229.153502436566	2483.62725207109	2271.97159581384	Root179
OG0003088	227.279746868384	183.311570180721	161.194830340578	156.601915643627	91.3098254437901	123.721225514615	Root179
OG0003089	0	0	60.0817094905792	0.136889786401772	0	3374.21524130769	Root179
OG0003092	24.1432698138577	4.81493805352737	39.5660038108692	2.05334679602658	0	0	Root179
OG0003101	284.169060797589	387.946437455634	146.540754855071	160.982388808484	182.61965088758	112.473841376923	Root179
OG0003102	50.5066104151965	105.756675104262	0	23.9557126203101	54.7858952662741	44.9895365507691	Root179
OG0003103	59.6644024135563	120.029527191504	71.8049698789848	65.433317900047	73.0478603550321	11.2473841376923	Root179
OG0003136	0	2.57943110010395	0	0	0	0	Root179
OG0003193	28.0283936919497	11.3494968404574	0	33.6748874548359	0	22.4947682753846	Root179
OG0003195	0.277508848435146	0	0	0	0	0	Root179
OG0003206	27.4733759950794	60.0147635957519	0	70.6351297833143	18.261965088758	11.2473841376923	Root179
OG0003211	147.912216215933	221.659112535599	11.7232603884057	177.272273390295	219.143581065096	4318.99550887384	Root179
OG0003212	66.8796324728701	92.6875575304019	51.2892641992749	65.9808770456541	36.523930177516	2935.56725993769	Root179
OG0003213	117.941260584937	39.3793147949203	38.1005962623185	68.5817829872877	54.7858952662741	44.9895365507691	Root179
OG0003218	16.0955132092385	0	41.0314113594199	13.0045297081683	0	0	Root179
OG0003220	331.068056183129	174.713466513707	161.194830340578	187.128338011222	2410.57939171606	4116.54259439538	Root179
OG0003221	535.592077479831	782.427433698198	990.615502820281	560.289895742452	383.501266863918	8154.35349982691	Root179
OG0003232	17.4830574514142	0.171962073340263	0	6.8444893200886	0	0	Root179
OG0003234	80.4775660461923	56.4035600556064	178.779720923187	55.0296941335123	18.261965088758	112.473841376923	Root179
OG0003236	25.2533052075983	20.4634867274913	0	17.9325620186321	0	11.2473841376923	Root179
OG0003264	24.4207786622928	9.62987610705474	0	32.3059895908182	0	191.205530340769	Root179
OG0003283	30.2484644794309	54.6839393222037	64.4779321362313	61.7372936671991	18.261965088758	33.7421524130769	Root179
OG0003284	0.277508848435146	5.1588622002079	0	20.396578173864	0	0	Root179
OG0003288	215.346866385673	317.270025312786	142.144532209419	209.715152767515	164.357685798822	134.968609652307	Root179
OG0003289	0	0.343924146680527	0	4.79114252406202	0	0	Root179
OG0003292	79.922548349322	42.474632115045	51.2892641992749	16.0161050090073	36.523930177516	11.2473841376923	Root179
OG0003293	69.9322298056567	99.0501542439916	0	62.8324119584133	36.523930177516	89.9790731015383	Root179
OG0003298	38.2962210840501	109.711802791088	149.471569952173	105.678915102168	219.143581065096	2384.44543719077	Root179
OG0003305	38.2962210840501	7.05044500695079	26.3773358739128	41.2038257069334	0	11.2473841376923	Root179
OG0003310	52.7266812026777	48.1493805352737	1.46540754855071	33.4011078820323	73.0478603550321	33.7421524130769	Root179
OG0003314	40.5162918715313	34.3924146680527	0	25.5983900571314	54.7858952662741	22.4947682753846	Root179
OG0003316	1469.68686131253	2528.18640224855	820.628227188398	1002.99146496578	4273.29983076938	663.595664123845	Root179
OG0003317	45.2339422949288	54.6839393222037	33.7043736166664	76.9320599577958	54.7858952662741	56.2369206884614	Root179
OG0003318	41.3488184168367	81.8539469099653	187.572166214491	28.8837449307739	0	33.7421524130769	Root179
OG0003319	168.447871000133	220.111453875537	2.93081509710142	210.262711913122	200.881615976338	157.463377927692	Root179
OG0003320	159.290079001774	96.642685217228	171.452683180433	209.715152767515	127.833755621306	56.2369206884614	Root179
OG0003321	10.5453362405355	0.171962073340263	42.4968189079706	4.3804731648567	0	0	Root179
OG0003335	10.2678273921004	16.6803211140055	51.2892641992749	15.605435649802	0	11.2473841376923	Root179
OG0003336	266.130985649305	289.928055651684	320.924253132606	235.724212183851	182.61965088758	2283.21897995153	Root179
OG0003342	0	3.267279393465	26.3773358739128	6.98137910649037	0	0	Root179
OG0003348	0	1.03177244004158	0	0	0	0	Root179
OG0003355	369.919294964049	208.418032888399	139.213717112318	338.939111130787	127.833755621306	134.968609652307	Root179
OG0003365	47.4540130824099	57.6072945689882	5.86163019420284	13.6889786401772	36.523930177516	0	Root179
OG0003373	203.413985902962	188.642394454269	46.8930415536228	114.713641004685	109.571790532548	8480.52763981998	Root179
OG0003374	270.848636072702	160.096690279785	41.0314113594199	483.63161535746	146.095720710064	4937.60163644691	Root179
OG0003377	0	10.1457623270755	0	9.17161568891872	0	0	Root179
OG0003386	16.0955132092385	8.77006574035343	0	0	0	0	Root179
OG0003388	25.8083229044686	28.2017800278032	17.5848905826085	42.9833929301564	73.0478603550321	123.721225514615	Root179
OG0003390	48.0090307792802	15.3046245272834	49.8238566507242	11.4987420577488	0	11.2473841376923	Root179
OG0003394	0	16.5083590406653	0	4.92803231046379	18.261965088758	0	Root179
OG0003407	674.068992848969	734.106091089584	304.804770098548	766.309024277119	474.811092307709	359.916292406153	Root179
OG0003414	163.730220576736	103.521168150838	140.679124660868	155.506797352413	219.143581065096	78.731688963846	Root179
OG0003415	10.5453362405355	31.6410214946084	16.1194830340578	9.71917483452581	18.261965088758	22.4947682753846	Root179
OG0003416	51.339136960502	60.7026118891129	315.062622938403	20.396578173864	0	22.4947682753846	Root179
OG0003417	11.1003539374058	34.3924146680527	0	14.0996479993825	18.261965088758	0	Root179
OG0003453	15.8180043608033	26.8260834410811	0	9.03472590251695	36.523930177516	22.4947682753846	Root179
OG0003462	14.9854778154979	17.3681694073666	0	9.71917483452581	0	0	Root179
OG0003468	0	0	0	0	0	0	Root179
OG0003473	21.0906724810711	10.4896864737561	0	7.93960761130277	18.261965088758	0	Root179
OG0003477	26.9183582982091	13.2410796472003	0	7.25515867929391	36.523930177516	3104.27802200307	Root179
OG0003490	177.605662998493	174.025618220346	357.559441846374	116.493208227908	91.3098254437901	56.2369206884614	Root179
OG0003496	109.893503980318	68.2689431160845	99.6477133014484	58.3150490071548	54.7858952662741	4510.20103921461	Root179
OG0003500	6.10519466557321	20.2915246541511	102.57852839855	21.9023658242835	0	0	Root179
OG0003505	50.5066104151965	41.0989355283229	0	51.8812290462716	18.261965088758	11.2473841376923	Root179
OG0003511	11.9328804827113	19.2597522141095	250.584690802172	7.802717824901	1132.241835503	2766.8564978723	Root179
OG0003516	44.9564334464936	58.123180789009	36.6351887137678	46.5425273766025	0	0	Root179
OG0003518	377.412033871798	227.161898882488	290.150694613041	248.454962319216	237.405546153854	89.9790731015383	Root179
OG0003519	20.2581459357656	22.183107460894	0	13.0045297081683	0	22.4947682753846	Root179
OG0003520	5.27266812026777	14.1008900139016	0	19.0276803098463	18.261965088758	0	Root179
OG0003525	56.8893139292049	50.2129254153569	42.4968189079706	27.2410674939526	18.261965088758	33.7421524130769	Root179
OG0003526	91.0229022867278	159.924728206445	237.396022865215	70.0875706377072	127.833755621306	2170.74513857461	Root179
OG0003585	107.118415495966	149.435041732689	63.0125245876806	78.02717824901	0	44.9895365507691	Root179
OG0003612	134.869300339481	66.5493223826819	0	145.24006337228	54.7858952662741	89.9790731015383	Root179
OG0003621	37.4636945387447	26.9980455144213	0	41.7513848525404	127.833755621306	11.2473841376923	Root179
OG0003625	18.3155839967196	22.183107460894	0	11.0880726985435	0	0	Root179
OG0003626	441.516577860317	344.611994973888	422.037373982605	378.637149187301	273.92947633137	9762.72943151691	Root179
OG0003627	0.277508848435146	0	0	0	0	0	Root179
OG0003631	0	0	38.1005962623185	0.273779572803544	0	0	Root179
OG0003632	96.5730792554307	182.62372188736	260.842543642027	26.9672879211491	219.143581065096	1518.39685858846	Root179
OG0003633	14.4304601186276	20.2915246541511	159.729422792028	18.617010950641	0	22.4947682753846	Root179
OG0003637	0	4.81493805352737	0	0	0	0	Root179
OG0003655	0	0	0	0	0	0	Root179
OG0003681	92.6879553773387	57.4353324956479	4.39622264565213	43.6678418621652	18.261965088758	22.4947682753846	Root179
OG0003714	0	20.9793729475121	0	4.24358337845493	0	11.2473841376923	Root179
OG0003723	33.5785706606526	20.6354488008316	0	19.7121292418552	36.523930177516	11.2473841376923	Root179
OG0003736	46.6214865371045	73.5997673896327	0	30.3895325811934	54.7858952662741	11.2473841376923	Root179
OG0003741	0	17.0242452606861	0	12.3200807761595	0	0	Root179
OG0003748	56.0567873838994	106.272561324283	0	135.247108964951	73.0478603550321	67.4843048261537	Root179
OG0003749	157.625025911163	135.162189645447	16.1194830340578	118.683444810336	36.523930177516	22.4947682753846	Root179
OG0003752	112.668592464669	131.894910251982	39.5660038108692	73.9204846569568	91.3098254437901	134.968609652307	Root179
OG0003753	86.3052518633303	141.524786359037	471.861230633329	155.096127993208	1113.97987041424	652.348279986153	Root179
OG0003754	42.1813449621422	34.5643767413929	33.7043736166664	21.2179168922746	73.0478603550321	0	Root179
OG0003756	14.1529512701924	67.0652086027027	102.57852839855	26.1459492027384	36.523930177516	0	Root179
OG0003760	0	8.59810366701316	0	17.7956722322304	18.261965088758	3531.67861923538	Root179
OG0003762	59.6644024135563	33.8765284480319	0	32.1690998044164	0	22.4947682753846	Root179
OG0003766	80.7550748946274	30.7812111279071	0	88.4308020155447	36.523930177516	44.9895365507691	Root179
OG0003777	19.1481105420251	28.3737421011434	1.46540754855071	75.4262723073763	0	0	Root179
OG0003780	185.930928451548	233.524495596078	120.163418981158	133.878211100933	182.61965088758	4386.47981369999	Root179
OG0003783	9.99031854366525	5.67474842022869	32.2389660681156	27.7886266395597	0	11.2473841376923	Root179
OG0003784	3.60761502965689	0	0	0	0	0	Root179
OG0003789	0	0	0	0	0	0	Root179
OG0003801	0.277508848435146	12.8971555005197	0	30.1157530083898	36.523930177516	11.2473841376923	Root179
OG0003804	6.10519466557321	5.33082427354816	0	0.68444893200886	0	0	Root179
OG0003815	0	3.95512768682606	0	1.23200807761595	0	0	Root179
OG0003824	0	1.71962073340263	0	0	0	0	Root179
OG0003838	0	0	0	0.273779572803544	0	0	Root179
OG0003843	8.88028314992466	0	0	9.03472590251695	0	0	Root179
OG0003845	31.9135175700418	29.405514541185	51.2892641992749	71.7302480745285	0	33.7421524130769	Root179
OG0003857	67.1571413213053	12.8971555005197	42.4968189079706	8.21338718410632	36.523930177516	506.132286196153	Root179
OG0003859	1.38754424217573	10.3177244004158	0	25.3246104843278	18.261965088758	22.4947682753846	Root179
OG0003860	193.978685056167	208.246070815059	709.257253498544	121.28435075197	109.571790532548	2665.63004063307	Root179
OG0003863	0	6.01867256690921	0	16.1529947954091	0	0	Root179
OG0003867	0.555017696870291	4.47101390684684	0	0	0	0	Root179
OG0003875	66.8796324728701	114.526740844615	98.1823057528976	30.2526427947916	54.7858952662741	11.2473841376923	Root179
OG0003876	0	9.11398988703395	0	21.0810271058729	0	11.2473841376923	Root179
OG0003877	445.679210586844	533.254389428156	553.924053352169	266.250634551446	401.763231952677	191.205530340769	Root179
OG0003878	119.051295978678	183.827456400741	284.289064418838	154.822348420404	4090.6801798818	78.731688963846	Root179
OG0003879	334.675671212786	403.938910276278	149.471569952173	370.286872216793	127.833755621306	247.44245102923	Root179
OG0003883	114.33364555528	93.7193299704435	240.326837962317	130.59285622729	91.3098254437901	1169.72795032	Root179
OG0003885	49.3965750214559	39.8952010149411	0	62.421742599208	18.261965088758	0	Root179
OG0003886	45.2339422949288	68.0969810427443	0	35.4544546780589	2008.81615976338	22.4947682753846	Root179
OG0003936	20.2581459357656	5.1588622002079	0	0	18.261965088758	0	Root179
OG0003942	28.8609202372552	27.1700075877616	0	4.3804731648567	18.261965088758	11.2473841376923	Root179
OG0003947	15.5404955123682	0	0	7.52893825209746	18.261965088758	0	Root179
OG0003958	200.08387972174	201.367587881448	764.942740343471	193.699047758507	109.571790532548	1720.84977306692	Root179
OG0003966	21.6456901779414	13.5850037938808	0	4.92803231046379	0	0	Root179
OG0003981	0	21.8391833142134	0	41.4776052797369	36.523930177516	0	Root179
OG0003984	18.8706016935899	19.60367636079	0	30.8002019403987	36.523930177516	22.4947682753846	Root179
OG0003985	0	3.09531732012474	14.6540754855071	0	0	0	Root179
OG0003986	53.5592077479831	76.5231226364172	38.1005962623185	45.7211886581918	0	44.9895365507691	Root179
OG0003987	37.1861856903095	46.0858356551906	0	40.793156347728	18.261965088758	22.4947682753846	Root179
OG0003988	1259.89017189556	606.166308524428	297.477732355794	1764.37245693244	712.216638461563	3655.39984474999	Root179
OG0004002	6.38270351400835	13.9289279405613	0	33.4011078820323	36.523930177516	11.2473841376923	Root179
OG0004003	11.377862785841	19.60367636079	0	11.7725216305524	0	11.2473841376923	Root179
OG0004004	8.88028314992466	5.33082427354816	52.7546717478256	4.3804731648567	0	0	Root179
OG0004005	52.7266812026777	17.7120935540471	0	14.3734275721861	0	22.4947682753846	Root179
OG0004006	21.9231990263765	11.8653830604782	30.7735585195649	33.6748874548359	54.7858952662741	3261.74139993076	Root179
OG0004007	26.0858317529037	0.171962073340263	0	2.19023658242835	18.261965088758	0	Root179
OG0004012	22.7557255716819	26.13823514772	0	17.385002873025	18.261965088758	11.2473841376923	Root179
OG0004013	13.8754424217573	12.5532313538392	58.6163019420284	11.2249624849453	18.261965088758	0	Root179
OG0004040	1011.24224369767	836.07960058036	38.1005962623185	1052.13489828402	584.382882840257	404.905828956922	Root179
OG0004064	39.6837653262258	64.657739575939	30.7735585195649	61.3266243079938	54.7858952662741	3880.34752750384	Root179
OG0004118	0	5.1588622002079	0	0.958228504812404	0	0	Root179
OG0004128	52.1716635058074	119.685603044823	98.1823057528976	45.8580784445936	54.7858952662741	22.4947682753846	Root179
OG0004133	4.44014157496233	2.57943110010395	0	3.69602423284784	0	0	Root179
OG0004149	269.183582982091	160.612576499806	0	253.519884416082	200.881615976338	123.721225514615	Root179
OG0004150	0	11.3494968404574	19.0502981311592	6.43381996088328	0	0	Root179
OG0004151	14.4304601186276	18.3999418474082	0	5.88626081527619	1387.90934674561	11.2473841376923	Root179
OG0004152	9.15779199835981	38.3475423548787	0	32.1690998044164	0	3104.27802200307	Root179
OG0004155	85.1952164695897	146.855610632585	0	147.704079527512	146.095720710064	67.4843048261537	Root179
OG0004156	53.281698899548	55.7157117622453	0	12.593860348963	36.523930177516	22.4947682753846	Root179
OG0004157	19.9806370873305	16.6803211140055	0	18.2063415914357	0	0	Root179
OG0004163	29.6934467825606	33.3606422280111	0	9.03472590251695	36.523930177516	22.4947682753846	Root179
OG0004165	0	10.1457623270755	0	0.136889786401772	36.523930177516	11.2473841376923	Root179
OG0004174	25.5308140560334	8.59810366701316	0	12.8676399217666	0	0	Root179
OG0004206	0.832526545305437	0	0	0	0	0	Root179
OG0004234	31.0809910247363	13.5850037938808	0	0	0	0	Root179
OG0004241	10.5453362405355	6.36259671358974	0	25.3246104843278	0	22.4947682753846	Root179
OG0004242	14.4304601186276	0	61.5471170391299	6.43381996088328	0	11.2473841376923	Root179
OG0004247	112.668592464669	42.9905183350658	82.0628227188398	72.6884765793409	91.3098254437901	3959.07921646769	Root179
OG0004281	0.277508848435146	3.95512768682606	0	13.9627582129807	18.261965088758	0	Root179
OG0004288	15.8180043608033	28.2017800278032	0	49.6909924638432	0	22.4947682753846	Root179
OG0004291	73.5398448353136	19.9476005074705	0	11.9094114169542	54.7858952662741	11.2473841376923	Root179
OG0004293	0	9.62987610705474	0	4.65425273766025	0	0	Root179
OG0004305	17.205548602979	0	0	4.3804731648567	0	0	Root179
OG0004307	84.0851810758492	55.0278634688842	70.3395623304341	36.4126831828713	18.261965088758	33.7421524130769	Root179
OG0004308	341.058374726794	552.858065788946	309.2009927442	260.911932881777	273.92947633137	123.721225514615	Root179
OG0004309	145.137127731581	219.767529728856	0	342.361355790832	237.405546153854	202.452914478461	Root179
OG0004310	51.8941546573723	15.3046245272834	26.3773358739128	19.7121292418552	18.261965088758	0	Root179
OG0004311	6.38270351400835	6.36259671358974	0	6.70759953368682	0	0	Root179
OG0004312	0	6.36259671358974	43.9622264565213	12.7307501353648	0	11.2473841376923	Root179
OG0004313	41.6263272652719	65.5175499426403	184.64135111739	68.8555625600913	18.261965088758	44.9895365507691	Root179
OG0004314	29.4159379341254	44.3662149217879	0	38.1922504060944	18.261965088758	2271.97159581384	Root179
OG0004322	332.178091576869	260.694503183839	84.9936378159412	619.836952827223	474.811092307709	213.700298616153	Root179
OG0004362	13.0429158764519	15.9924728206445	0	12.1831909897577	0	0	Root179
OG0004386	133.481756097305	132.410796472003	0	93.2219445396067	54.7858952662741	89.9790731015383	Root179
OG0004389	0	0	0	6.43381996088328	0	0	Root179
OG0004398	0	14.4448141605821	0	6.02315060167796	0	0	Root179
OG0004399	14.7079689670627	9.80183818039501	30.7735585195649	4.3804731648567	0	3003.05156476384	Root179
OG0004442	100.735711981958	67.925018969404	0	81.8600922682596	18.261965088758	33.7421524130769	Root179
OG0004458	57.7218404745103	17.5401314807069	0	6.02315060167796	0	11.2473841376923	Root179
OG0004463	0	17.0242452606861	0	22.7237045426941	18.261965088758	22.4947682753846	Root179
OG0004464	0	6.36259671358974	0	0	0	0	Root179
OG0004465	276.67632188984	259.490768670457	458.672562696373	251.329647833653	1314.86148639058	8075.62181086306	Root179
OG0004466	134.314282642611	38.1755802815384	0	39.013589124505	1771.41061360953	3081.78325372769	Root179
OG0004467	13.0429158764519	21.8391833142134	0	42.4358337845493	54.7858952662741	0	Root179
OG0004468	72.429809441573	46.9456460218919	51.2892641992749	54.2083554151017	0	11.2473841376923	Root179
OG0004470	20.8131636326359	69.4726776294664	0	62.2848528128062	36.523930177516	3149.26755855384	Root179
OG0004471	24.698287510728	16.8522831873458	35.1697811652171	28.199295998765	0	134.968609652307	Root179
OG0004472	43.846398052753	12.8971555005197	0	62.1479630264045	18.261965088758	33.7421524130769	Root179
OG0004473	46.0664688402342	15.648548673964	41.0314113594199	45.5842988717901	36.523930177516	33.7421524130769	Root179
OG0004476	58.5543670198157	114.870664991296	104.0439359471	62.9693017448151	54.7858952662741	11.2473841376923	Root179
OG0004477	17.4830574514142	10.8336106204366	19.0502981311592	23.9557126203101	0	11.2473841376923	Root179
OG0004478	9.43530084679496	7.56633122697158	13.1886679369564	8.48716675690986	0	11.2473841376923	Root179
OG0004479	0	4.12708976016632	0	0	0	0	Root179
OG0004480	0	3.43924146680527	0	19.4383496690516	0	11.2473841376923	Root179
OG0004484	9.43530084679496	4.47101390684684	0	6.16004038807974	0	0	Root179
OG0004500	30.525973327866	6.70652086027027	67.4087472333327	7.66582803849923	36.523930177516	0	Root179
OG0004536	0	31.1251352745877	0	10.6774033393382	0	11.2473841376923	Root179
OG0004545	9.7128096952301	18.915828067429	0	10.5405135529364	18.261965088758	11.2473841376923	Root179
OG0004550	16.3730220576736	22.0111453875537	0	10.2667339801329	0	11.2473841376923	Root179
OG0004556	0	15.1326624539432	0	10.5405135529364	18.261965088758	0	Root179
OG0004561	0	0	0	0	0	0	Root179
OG0004596	0	5.67474842022869	1.46540754855071	3.96980380565139	0	0	Root179
OG0004610	0	8.08221744699237	0	11.2249624849453	0	0	Root179
OG0004625	0	25.7943110010395	0	0.136889786401772	0	0	Root179
OG0004636	844.181916939713	430.249107497339	0	1816.52746555151	803.526463905353	551.121822746922	Root179
OG0004648	28.58341138882	18.0560177007276	99.6477133014484	19.8490190282569	4200.25197041435	22.4947682753846	Root179
OG0004650	12.7654070280167	15.8205107473042	0	31.6215406588093	18.261965088758	0	Root179
OG0004651	19.4256193904602	0	48.3584491021735	6.29693017448151	0	0	Root179
OG0004653	71.8747917447027	101.285661197415	84.9936378159412	16.2898845818109	18.261965088758	44.9895365507691	Root179
OG0004655	151.797340094025	103.865092297519	48.3584491021735	115.808759295899	109.571790532548	2024.52914478461	Root179
OG0004656	198.141317782694	339.62509484702	640.383098716661	122.242579256782	3122.79603017762	89.9790731015383	Root179
OG0004658	0.555017696870291	26.13823514772	57.1508943934777	33.1273283092288	0	0	Root179
OG0004659	222.007078748117	155.109790152917	312.131807841301	339.486670276394	127.833755621306	89.9790731015383	Root179
OG0004660	11.377862785841	63.6259671358974	0	44.0785112213706	36.523930177516	1889.5605351323	Root179
OG0004661	8.32526545305437	29.9214007612058	19.0502981311592	36.9602423284784	1862.72043905332	33.7421524130769	Root179
OG0004662	43.2913803558827	69.1287534827858	0	39.2873686973085	18.261965088758	22.4947682753846	Root179
OG0004664	23.0332344201171	31.1251352745877	0	19.4383496690516	54.7858952662741	4690.15918541768	Root179
OG0004665	165.395273667347	98.8781921706514	93.7860831072455	109.374939335016	91.3098254437901	3036.79371717692	Root179
OG0004673	179.270716089104	193.629294581136	148.006162403622	127.307501353648	91.3098254437901	1979.53960823384	Root179
OG0004678	524.769232390861	305.920528472328	0	1078.69151684596	237.405546153854	303.679371717692	Root179
OG0004683	0.555017696870291	4.29905183350658	0	0	0	0	Root179
OG0004684	115.998698645891	157.861183326362	382.471370171736	94.4539526172226	3816.75070355043	5724.91852608537	Root179
OG0004685	104.06581816318	71.5362225095495	35.1697811652171	82.6814309866702	73.0478603550321	67.4843048261537	Root179
OG0004693	0	0	0	2.73779572803544	0	0	Root179
OG0004729	11.9328804827113	12.8971555005197	0	4.10669359205316	18.261965088758	0	Root179
OG0004745	5.55017696870291	21.6672212408732	67.4087472333327	2.32712636883012	36.523930177516	11.2473841376923	Root179
OG0004746	38.2962210840501	28.5457041744837	0	12.7307501353648	36.523930177516	22.4947682753846	Root179
OG0004772	84.3626899242843	61.2184981091337	150.936977500723	29.5681938627827	0	0	Root179
OG0004779	289.719237766292	187.954546160908	54.2200792963763	344.825371946063	91.3098254437901	123.721225514615	Root179
OG0004784	0	0	0	5.88626081527619	0	0	Root179
OG0004787	0	5.84671049356895	0	0	0	0	Root179
OG0004802	32.1910264184769	45.054063215149	0	45.8580784445936	3360.20157633148	56.2369206884614	Root179
OG0004803	14.1529512701924	7.91025537365211	0	6.02315060167796	0	0	Root179
OG0004804	0	22.3550695342342	87.9244529130427	0	18.261965088758	0	Root179
OG0004829	7.77024775618408	21.6672212408732	0	0.136889786401772	18.261965088758	0	Root179
OG0004833	154.294919729941	112.635158037872	90.8552680101441	82.6814309866702	73.0478603550321	78.731688963846	Root179
OG0004838	0	3.78316561348579	0	5.74937102887442	18.261965088758	0	Root179
OG0004839	47.4540130824099	46.4297598018711	0	73.7835948705551	18.261965088758	22.4947682753846	Root179
OG0004840	69.3772121087864	60.3586877424324	0	64.3381996088328	18.261965088758	2496.91927856769	Root179
OG0004845	13.320424724887	13.2410796472003	0	2.60090594163367	0	22.4947682753846	Root179
OG0004846	0	19.9476005074705	0	5.61248124247265	0	0	Root179
OG0004850	17.4830574514142	33.0167180813305	0	11.0880726985435	0	0	Root179
OG0004851	5.55017696870291	8.4261415936729	38.1005962623185	13.0045297081683	2611.4610076924	0	Root179
OG0004852	35.2436237512635	23.0429178275953	0	16.0161050090073	18.261965088758	11.2473841376923	Root179
OG0004854	208.131636326359	140.321051845655	48.3584491021735	162.488176458903	18.261965088758	67.4843048261537	Root179
OG0004868	0	0	199.295426602897	0	5095.08825976349	33.7421524130769	Root179
OG0004870	19.7031282388953	29.0615903945045	101.113120849999	36.6864627556749	36.523930177516	22.4947682753846	Root179
OG0004871	123.768946402075	115.042627064636	542.200792963763	143.049826789852	109.571790532548	4262.75858818538	Root179
OG0004878	88.8028314992466	69.9885638494872	174.383498277535	44.7629601533794	164.357685798822	33.7421524130769	Root179
OG0004880	75.4824067743596	132.582758545343	169.987275631882	162.351286672502	73.0478603550321	33.7421524130769	Root179
OG0004882	7179.70892671409	8320.72884271532	10414.6514475499	6020.41280594993	15887.9096272195	28602.0978621515	Root179
OG0004900	1.66505309061087	13.7569658672211	0	25.8721696299349	0	0	Root179
OG0004911	7.49273890774893	7.05044500695079	0	7.11826889289214	0	0	Root179
OG0004920	48.0090307792802	5.33082427354816	0	18.7539007370428	36.523930177516	3666.64722888769	Root179
OG0004947	19.1481105420251	16.5083590406653	48.3584491021735	4.65425273766025	0	0	Root179
OG0004948	37.1861856903095	20.2915246541511	0	42.4358337845493	18.261965088758	2980.55679648846	Root179
OG0004949	6.10519466557321	5.33082427354816	0	6.02315060167796	36.523930177516	11.2473841376923	Root179
OG0004960	47.4540130824099	29.2335524678448	1.46540754855071	54.8928043471105	54.7858952662741	11.2473841376923	Root179
OG0004969	0	0	0	8.62405654331163	0	11.2473841376923	Root179
OG0004974	57.16682277764	82.3698331299861	0	23.2712636883012	1680.10078816574	22.4947682753846	Root179
OG0004979	0	0	0	8.89783611611518	18.261965088758	11.2473841376923	Root179
OG0004989	12.4878981795816	34.5643767413929	90.8552680101441	0	0	22.4947682753846	Root179
OG0005010	68.544685563481	118.137944384761	0	93.632613898812	73.0478603550321	44.9895365507691	Root179
OG0005015	0	6.19063464024948	0	6.8444893200886	0	0	Root179
OG0005059	66.0471059275647	91.8277471637006	136.282902015216	68.1711136280824	73.0478603550321	22.4947682753846	Root179
OG0005061	57.7218404745103	31.2970973479279	23.4465207768114	58.3150490071548	36.523930177516	22.4947682753846	Root179
OG0005065	0.555017696870291	11.8653830604782	0	0	0	0	Root179
OG0005068	135.979335733221	118.825792678122	13.1886679369564	93.3588343260084	73.0478603550321	56.2369206884614	Root179
OG0005070	17.4830574514142	26.6541213677408	0	12.593860348963	0	0	Root179
OG0005071	50.7841192636317	130.6911757386	36.6351887137678	28.0624062123632	1990.55419467462	89.9790731015383	Root179
OG0005072	0.277508848435146	29.2335524678448	0	39.9718176293174	18.261965088758	0	Root179
OG0005073	45.2339422949288	97.1585714372488	71.8049698789848	38.6029197652997	36.523930177516	22.4947682753846	Root179
OG0005076	0	3.61120354014553	0	3.14846508724075	0	11.2473841376923	Root179
OG0005077	38.018712235615	29.405514541185	32.2389660681156	36.1389036100678	36.523930177516	11.2473841376923	Root179
OG0005078	0	3.09531732012474	0	26.8303981347473	0	0	Root179
OG0005081	13.5979335733221	11.6934209871379	0	7.93960761130277	0	0	Root179
OG0005087	20.5356547842008	2.75139317344421	0	4.79114252406202	0	0	Root179
OG0005088	14.9854778154979	13.2410796472003	0	16.0161050090073	0	0	Root179
OG0005099	11.6553716342761	39.3793147949203	193.433796408694	30.6633121539969	54.7858952662741	3407.95739372076	Root179
OG0005100	0	1.8915828067429	32.2389660681156	0	0	0	Root179
OG0005109	18.5930928451548	18.0560177007276	0	18.7539007370428	0	0	Root179
OG0005116	636.327789461789	396.372579049307	463.068785342025	371.929549653614	529.596987573983	5578.70253229537	Root179
OG0005117	86.8602695602006	70.3324879961677	117.232603884057	102.941119374132	18.261965088758	22.4947682753846	Root179
OG0005118	0	0	0	0	0	0	Root179
OG0005123	27.1958671466443	70.8483742161885	42.4968189079706	38.1922504060944	36.523930177516	11.2473841376923	Root179
OG0005130	2053.84298726851	2249.0919572173	46.8930415536228	2036.37246251276	4839.42074852088	3644.1524606123	Root179
OG0005133	6.38270351400835	0	54.2200792963763	7.802717824901	0	0	Root179
OG0005140	0	0	0	6.43381996088328	0	0	Root179
OG0005164	38.5737299324853	17.5401314807069	55.685486844927	11.7725216305524	0	11.2473841376923	Root179
OG0005179	3.60761502965689	16.1644348939847	84.9936378159412	22.1761453970871	18.261965088758	11.2473841376923	Root179
OG0005237	15.262986663933	32.3288697879695	0	16.2898845818109	36.523930177516	11.2473841376923	Root179
OG0005278	44.9564334464936	41.9587458950242	0	17.5218926594268	18.261965088758	0	Root179
OG0005279	207.854127477924	83.2296434966874	0	175.218926594268	200.881615976338	112.473841376923	Root179
OG0005281	0	0	0	0	0	0	Root179
OG0005295	566.673068504568	962.643686558794	3911.17274708185	432.434835243198	3414.98747159775	15847.5642500084	Root179
OG0005303	142.36203924723	106.788447544303	35.1697811652171	139.0800229842	73.0478603550321	33.7421524130769	Root179
OG0005311	120.993857917724	166.803211140055	109.905566141303	93.0850547532049	73.0478603550321	44.9895365507691	Root179
OG0005314	200.63889741861	161.300424793167	26.3773358739128	295.955718200631	127.833755621306	146.21599379	Root179
OG0005319	23.3107432685522	9.45791403371448	0	0.136889786401772	0	22.4947682753846	Root179
OG0005320	39.1287476293556	101.629585344096	369.282702234779	29.5681938627827	73.0478603550321	78.731688963846	Root179
OG0005334	35.7986414481338	11.6934209871379	174.383498277535	45.3105192989865	0	22.4947682753846	Root179
OG0005365	3.0525973327866	20.1195625808108	0	7.802717824901	0	0	Root179
OG0005401	19.9806370873305	30.6092490545669	0	10.4036237665347	0	11.2473841376923	Root179
OG0005405	14.1529512701924	20.8074108741719	67.4087472333327	19.0276803098463	36.523930177516	11.2473841376923	Root179
OG0005428	0	13.7569658672211	0	23.408153474703	0	0	Root179
OG0005460	240.045153896401	198.788156781344	146.540754855071	232.301967523807	219.143581065096	67.4843048261537	Root179
OG0005465	0	3.43924146680527	48.3584491021735	4.65425273766025	0	0	Root179
OG0005468	0	0	0	0	0	0	Root179
OG0005474	3.88512387809204	26.8260834410811	0	40.3824869885227	73.0478603550321	0	Root179
OG0005486	0	5.33082427354816	0	0	0	0	Root179
OG0005505	49.1190661730208	23.7307661209563	0	19.4383496690516	36.523930177516	11.2473841376923	Root179
OG0005510	26.3633406013388	24.0746902676369	0	18.2063415914357	18.261965088758	0	Root179
OG0005511	150.132287003414	138.429469038912	82.0628227188398	108.006041470998	91.3098254437901	33.7421524130769	Root179
OG0005516	156.514990517422	216.328288262051	38.1005962623185	98.423756422874	164.357685798822	78.731688963846	Root179
OG0005522	0.555017696870291	0	0	0	0	0	Root179
OG0005523	0.277508848435146	0	212.484094539853	5.06492209686556	0	3857.85275922845	Root179
OG0005524	0	0	0	0	0	0	Root179
OG0005530	127.931579128602	147.543458925946	0	199.448418787382	237.405546153854	67.4843048261537	Root179
OG0005532	63.5495262916484	57.4353324956479	171.452683180433	36.4126831828713	18.261965088758	22.4947682753846	Root179
OG0005538	113.501119009975	54.6839393222037	180.245128471737	88.4308020155447	18.261965088758	11.2473841376923	Root179
OG0005542	0	3.09531732012474	0	0	0	0	Root179
OG0005543	42.4588538105773	21.6672212408732	0	22.0392556106853	18.261965088758	0	Root179
OG0005546	74.6498802290542	58.2951428623493	99.6477133014484	85.9667858603128	91.3098254437901	22.4947682753846	Root179
OG0005548	18.8706016935899	0	0	3.4222446600443	0	0	Root179
OG0005555	0.277508848435146	25.450386854359	0	13.1414194945701	36.523930177516	0	Root179
OG0005569	1700.85173205901	1410.2609634635	3392.4184748949	1467.04784086779	4163.72804023683	9740.23466324152	Root179
OG0005573	92.6879553773387	93.0314816770824	48.3584491021735	113.207853354265	3579.34515739657	4352.73766128691	Root179
OG0005574	379.354595810844	173.853656147006	0	440.922002000107	200.881615976338	146.21599379	Root179
OG0005576	32.468535266912	18.915828067429	0	0	0	33.7421524130769	Root179
OG0005578	0	6.70652086027027	0	0	0	0	Root179
OG0005581	22.7557255716819	20.4634867274913	82.0628227188398	14.0996479993825	54.7858952662741	11.2473841376923	Root179
OG0005588	0	14.7887383072626	0	3.83291401924961	0	0	Root179
OG0005589	64.3820528369538	123.640730731649	137.748309563767	65.433317900047	54.7858952662741	5601.19730057076	Root179
OG0005592	52.1716635058074	42.9905183350658	89.3898604615934	83.3658799186791	36.523930177516	33.7421524130769	Root179
OG0005669	0	0	0	5.61248124247265	0	11.2473841376923	Root179
OG0005686	9.99031854366525	4.12708976016632	0	0	0	0	Root179
OG0005697	1.66505309061087	6.19063464024948	0	16.7005539410162	36.523930177516	11.2473841376923	Root179
OG0005698	18.0380751482845	34.5643767413929	74.7357849760863	25.5983900571314	54.7858952662741	67.4843048261537	Root179
OG0005705	137.921897672267	118.825792678122	76.201192524637	120.326122247158	36.523930177516	3048.04110131461	Root179
OG0005748	29.1384290856903	50.5568495620374	58.6163019420284	11.9094114169542	36.523930177516	0	Root179
OG0005750	44.4014157496233	10.1457623270755	0	32.0322100180146	18.261965088758	22.4947682753846	Root179
OG0005759	47.7315219308451	61.2184981091337	16.1194830340578	11.3618522713471	18.261965088758	33.7421524130769	Root179
OG0005812	22.4782167232468	29.405514541185	32.2389660681156	10.1298441937311	0	0	Root179
OG0005814	0	3.61120354014553	24.9119283253621	19.0276803098463	0	0	Root179
OG0005818	9.7128096952301	10.4896864737561	0	40.793156347728	0	22.4947682753846	Root179
OG0005819	39.961274174661	29.405514541185	8.79244529130427	39.2873686973085	18.261965088758	3093.03063786538	Root179
OG0005821	72.429809441573	110.399651084449	51.2892641992749	55.5772532791194	18.261965088758	44.9895365507691	Root179
OG0005822	195.366229298343	153.734093566195	0	355.913444644607	91.3098254437901	101.226457239231	Root179
OG0005824	35.5211325996987	52.27647029544	24.9119283253621	60.3683958031814	36.523930177516	22.4947682753846	Root179
OG0005828	145.692145428452	165.771438700014	400.056260754344	151.40010376036	73.0478603550321	269.937219304615	Root179
OG0005859	61.0519466557321	35.7681112547748	8.79244529130427	32.4428793772199	36.523930177516	33.7421524130769	Root179
OG0005868	26.640849449774	16.6803211140055	0	1.36889786401772	18.261965088758	0	Root179
OG0005870	251.978034379112	190.362015187671	90.8552680101441	169.19577599259	182.61965088758	101.226457239231	Root179
OG0005883	0	5.33082427354816	0	0	0	0	Root179
OG0005889	115.443680949021	119.685603044823	282.823656870287	91.1685977435801	73.0478603550321	8356.80641430537	Root179
OG0005897	26.3633406013388	12.2093072071587	0	42.1620542117458	0	11.2473841376923	Root179
OG0005898	135.979335733221	101.457623270755	130.421271821013	74.4680438025639	18.261965088758	11.2473841376923	Root179
OG0005900	0	6.19063464024948	0	0	0	0	Root179
OG0005906	0	0	0	0	0	0	Root179
OG0005907	27.7508848435146	21.1513350208524	0	78.4378476082153	36.523930177516	22.4947682753846	Root179
OG0005923	97.9606234976064	27.3419696611019	0	41.8882746389422	18.261965088758	11.2473841376923	Root179
OG0005974	34.6886060543932	10.3177244004158	0	72.5515867929391	18.261965088758	44.9895365507691	Root179
OG0005993	73.5398448353136	39.7232389416008	21.9811132282607	116.082538868703	54.7858952662741	44.9895365507691	Root179
OG0006001	14.9854778154979	0	0	0	18.261965088758	0	Root179
OG0006030	74.3723713806191	31.2970973479279	193.433796408694	68.3080034144842	73.0478603550321	44.9895365507691	Root179
OG0006045	40.5162918715313	3.95512768682606	45.427634005072	7.93960761130277	36.523930177516	11.2473841376923	Root179
OG0006066	123.768946402075	139.117317332273	193.433796408694	65.433317900047	54.7858952662741	4116.54259439538	Root179
OG0006070	0	0	0	5.88626081527619	0	0	Root179
OG0006071	17.4830574514142	17.3681694073666	0	24.7770513387207	18.261965088758	22.4947682753846	Root179
OG0006085	17.7605662998493	13.7569658672211	0	12.8676399217666	0	11.2473841376923	Root179
OG0006137	50.7841192636317	50.0409633420166	0	15.0578765041949	36.523930177516	11.2473841376923	Root179
OG0006138	56.8893139292049	32.67279393465	61.5471170391299	35.7282342508625	36.523930177516	11.2473841376923	Root179
OG0006143	0	0.171962073340263	0	0	0	0	Root179
OG0006151	0.277508848435146	9.80183818039501	27.8427434224635	5.47559145607088	0	0	Root179
OG0006157	42.1813449621422	26.13823514772	0	11.4987420577488	36.523930177516	0	Root179
OG0006171	20.2581459357656	9.28595196037422	0	0	0	0	Root179
OG0006178	0	0	0	1.64267743682126	0	0	Root179
OG0006183	183.155839967196	284.597231378136	117.232603884057	100.887772578106	91.3098254437901	112.473841376923	Root179
OG0006184	24.698287510728	28.0298179544629	0	13.5520888537754	0	11.2473841376923	Root179
OG0006194	449.286825616501	732.730394502862	575.90516658043	489.380986386335	3013.22423964507	13013.22344731	Root179
OG0006218	49.1190661730208	34.7363388147332	0	31.8953202316129	54.7858952662741	22.4947682753846	Root179
OG0006226	3.33010618122175	48.8372288286348	0	51.0598903278609	18.261965088758	22.4947682753846	Root179
OG0006232	0	5.84671049356895	0	0	0	11.2473841376923	Root179
OG0006235	206.189074387313	226.646012662467	448.414709856518	238.051338552681	4583.75323727826	3138.02017441615	Root179
OG0006236	74.6498802290542	106.960409617644	131.886679369564	66.2546566184576	127.833755621306	22.4947682753846	Root179
OG0006247	0.555017696870291	17.7120935540471	0	15.0578765041949	18.261965088758	0	Root179
OG0006266	39.4062564777907	8.4261415936729	0	47.3638660950131	36.523930177516	33.7421524130769	Root179
OG0006272	64.9370705338241	57.7792566423285	48.3584491021735	36.1389036100678	73.0478603550321	1417.17040134923	Root179
OG0006275	38.5737299324853	53.8241289555024	0	21.4916964650782	18.261965088758	11.2473841376923	Root179
OG0006276	116.553716342761	77.2109709297782	187.572166214491	87.4725735107323	91.3098254437901	6163.56650745537	Root179
OG0006277	105.17585355692	128.111744638496	83.5282302673905	150.304985469146	146.095720710064	7434.5209150146	Root179
OG0006278	1897.60550559953	1097.28998998422	96.7168982043469	2343.41625341193	1059.19397514797	719.832584812306	Root179
OG0006301	12.2103893311464	0	0	10.4036237665347	0	0	Root179
OG0006303	16.3730220576736	15.8205107473042	33.7043736166664	4.79114252406202	0	0	Root179
OG0006334	182.045804573456	300.933628345461	19.0502981311592	258.584806512947	200.881615976338	67.4843048261537	Root179
OG0006366	79.922548349322	73.4278053162924	46.8930415536228	88.0201326563393	36.523930177516	33.7421524130769	Root179
OG0006425	0	7.39436915363132	0	0	0	0	Root179
OG0006450	10.8228450889707	27.5139317344421	0	8.07649739770454	0	22.4947682753846	Root179
OG0006451	38.2962210840501	8.94202781369369	117.232603884057	42.2989439981475	0	11.2473841376923	Root179
OG0006453	18.0380751482845	5.84671049356895	46.8930415536228	1.91645700962481	0	0	Root179
OG0006513	28.8609202372552	46.7736839485516	0	27.9255164259615	54.7858952662741	0	Root179
OG0006520	0.555017696870291	14.1008900139016	35.1697811652171	10.2667339801329	18.261965088758	0	Root179
OG0006528	0	0	0	7.25515867929391	0	0	Root179
OG0006529	1.11003539374058	4.64297598018711	0	2.19023658242835	0	0	Root179
OG0006534	36.6311679934392	40.5830493083021	104.0439359471	76.1107212393852	36.523930177516	33.7421524130769	Root179
OG0006543	0	2.23550695342342	16.1194830340578	13.0045297081683	18.261965088758	3430.45216199615	Root179
OG0006550	61.0519466557321	42.474632115045	0	59.9577264439761	0	22.4947682753846	Root179
OG0006556	0	18.5719039207484	36.6351887137678	19.9859088146587	0	0	Root179
OG0006560	23.5882521169874	11.5214589137976	19.0502981311592	26.8303981347473	0	11.2473841376923	Root179
OG0006571	51.8941546573723	54.3400151755232	11.7232603884057	104.857576383757	54.7858952662741	44.9895365507691	Root179
OG0006594	55.224260838594	49.5250771219958	0	49.0065435318343	73.0478603550321	11.2473841376923	Root179
OG0006595	0	55.8876738355856	0	26.2828389891402	36.523930177516	0	Root179
OG0006613	105.453362405355	26.9980455144213	221.276539831157	33.1273283092288	18.261965088758	11.2473841376923	Root179
OG0006616	0	18.5719039207484	13.1886679369564	12.593860348963	0	0	Root179
OG0006618	102.955782769439	57.2633704223077	114.301788786955	68.3080034144842	91.3098254437901	56.2369206884614	Root179
OG0006622	0.277508848435146	14.1008900139016	4.39622264565213	6.29693017448151	0	0	Root179
OG0006627	14.1529512701924	20.2915246541511	0	17.7956722322304	0	33.7421524130769	Root179
OG0006644	0	7.39436915363132	10.257852839855	22.8605943290959	0	0	Root179
OG0006668	59.9419112619915	15.8205107473042	58.6163019420284	16.7005539410162	0	22.4947682753846	Root179
OG0006676	0	13.2410796472003	0	23.1343739018995	0	0	Root179
OG0006677	64.659561685389	63.1100809158766	45.427634005072	55.8510328519229	36.523930177516	0	Root179
OG0006678	31.9135175700418	33.7045663746916	0	26.419728775542	0	22.4947682753846	Root179
OG0006679	0	6.36259671358974	0	5.33870166966911	0	0	Root179
OG0006683	62.1619820494726	47.4615322419127	0	108.006041470998	18.261965088758	56.2369206884614	Root179
OG0006684	92.4104465289035	57.7792566423285	0	86.1036756467145	54.7858952662741	22.4947682753846	Root179
OG0006685	17.4830574514142	32.67279393465	89.3898604615934	24.5032717659172	0	0	Root179
OG0006686	349.661149028284	138.773393185592	60.0817094905792	170.838453429411	200.881615976338	56.2369206884614	Root179
OG0006703	141.807021550359	104.037054370859	41.0314113594199	95.5490709084368	109.571790532548	89.9790731015383	Root179
OG0006713	17.7605662998493	85.6371125234511	95.2514906557962	44.0785112213706	0	56.2369206884614	Root179
OG0006769	201.748932812351	93.7193299704435	0	238.872677271092	91.3098254437901	44.9895365507691	Root179
OG0006782	93.7979907710793	60.7026118891129	0	110.606947412632	73.0478603550321	11.2473841376923	Root179
OG0006786	0	7.05044500695079	0	2.60090594163367	0	0	Root179
OG0006790	31.9135175700418	1.8915828067429	0	8.48716675690986	0	0	Root179
OG0006842	14.4304601186276	17.3681694073666	0	7.66582803849923	0	0	Root179
OG0006844	0	4.12708976016632	0	1.36889786401772	0	0	Root179
OG0006852	198.418826631129	134.646303425426	30.7735585195649	131.961754091308	91.3098254437901	179.958146203077	Root179
OG0006866	51.339136960502	86.6688849634927	19.0502981311592	78.5747373946171	91.3098254437901	44.9895365507691	Root179
OG0006876	61.6069643526024	29.0615903945045	77.6666000731877	43.1202827165582	18.261965088758	11.2473841376923	Root179
OG0006937	24.9757963591631	20.2915246541511	61.5471170391299	29.5681938627827	0	11.2473841376923	Root179
OG0006938	46.0664688402342	43.8503287017671	0	41.0669359205316	36.523930177516	11.2473841376923	Root179
OG0006945	96.0180615585604	229.913292055932	0	86.2405654331163	146.095720710064	89.9790731015383	Root179
OG0006953	61.6069643526024	53.1362806621414	76.201192524637	28.7468551443721	18.261965088758	22.4947682753846	Root179
OG0006969	0	0.171962073340263	0	0.136889786401772	0	0	Root179
OG0007088	113.501119009975	70.6764121428482	0	94.8646219764279	73.0478603550321	11.2473841376923	Root179
OG0007102	911.061549412583	505.912419767055	108.440158592753	1060.89584461373	547.858952662741	382.411060681538	Root179
OG0007122	180.380751482845	110.399651084449	26.3773358739128	150.989434401154	109.571790532548	67.4843048261537	Root179
OG0007128	11.6553716342761	7.39436915363132	0	0	0	0	Root179
OG0007177	159.567587850209	277.030900151164	238.861430413766	181.51585676875	164.357685798822	56.2369206884614	Root179
OG0007195	44.9564334464936	38.519504428219	0	28.3361857851668	4273.29983076938	44.9895365507691	Root179
OG0007238	7.77024775618408	0	0	0	0	0	Root179
OG0007242	22.2007078748117	58.9829911557103	0	30.1157530083898	18.261965088758	0	Root179
OG0007248	120.993857917724	118.997754751462	0	133.741321314531	18.261965088758	67.4843048261537	Root179
[truncated: 577 more rows]
