# Supplementary material for: Genome-resolved metatranscriptomics reveals conserved root colonization determinants in a synthetic microbiota
Source: Nat Commun. 2023 Dec 13;14:8274. doi: 10.1038/s41467-023-43688-z (PMC10719396; doi:10.1038/s41467-023-43688-z)
Supplement: Supplementary file 11 — Source Data [file 41467_2023_43688_MOESM11_ESM.zip › Source Data/Main_figures/figure3/figures_b-c/Root569_normcounts_MvsR.csv]

	NumReads_A.sf	NumReads_B.sf	NumReads_Bpre.sf	NumReads_C.sf	NumReads_D.sf	NumReads_E.sf	Strain
OG0000000	1367.45867536819	1147.99392126411	1665.48539666743	1016.02019032086	2970.73283181256	3567.23997056254	Root569
OG0000001	2444.44190022692	2051.57508751361	1393.6781799313	1761.24364175098	3164.47627736556	8747.93123523111	Root569
OG0000002	2299.87813193393	2141.09836405966	957.987200163103	2899.63840191539	2809.2799605184	4336.15035290995	Root569
OG0000003	1830.4671080828	1907.5207675159	867.384794584395	2320.20218566823	1372.34940600037	5218.50652937418	Root569
OG0000004	680.3595528754	945.500795743287	731.481186216333	840.239851040906	3584.25374273037	5760.52532348792	Root569
OG0000005	2050.17707760968	1939.31574073365	1995.91769936624	1665.57195662564	3842.57833680103	2495.80747057026	Root569
OG0000006	982.292271734419	940.527280379617	1553.56477801137	936.239178923528	629.666198047228	605.04423528976	Root569
OG0000007	1537.12734048595	1297.37700772289	1236.4563584859	1637.39467949968	1646.81928720044	3441.18908821051	Root569
OG0000008	1215.98684821738	1104.83091292941	419.702319960191	1620.19343474255	1130.17009905913	718.49002940659	Root569
OG0000009	169.668665117763	206.756138689684	298.454983082803	149.241275940391	96.8717227764966	163.866147057643	Root569
OG0000010	960.55715971834	816.189396287883	415.705155008189	889.386264632692	678.102059435476	9756.33829404738	Root569
OG0000011	586.679535193696	328.42963955088	95.9319588480437	546.999583276581	484.358613882483	3605.05523526815	Root569
OG0000012	919.277295811834	1192.57793398843	920.680327277753	1559.57952464602	2922.29697042431	7361.37152935874	Root569
OG0000013	22.7460474586872	9.94703072733873	0	14.4162813202573	16.1452871294161	25.2101764704067	Root569
OG0000014	2461.96478123213	2292.43533155417	859.390464680391	1464.89076779251	1485.36641590628	1096.64267646269	Root569
OG0000015	6.23410189608465	13.3219161526858	10.6591065386715	8.02724755332509	0	0	Root569
OG0000016	693.838692110178	730.041005167182	290.460653178799	816.977215274127	484.358613882483	516.808617643337	Root569
OG0000017	585.837088991522	536.962033727589	122.579725194722	698.698179896561	2437.93835654183	1449.58514704838	Root569
OG0000018	1240.75476656128	852.780259320593	755.464175928344	902.819617681113	2663.97237635366	4701.69791173084	Root569
OG0000019	188.876438527321	117.055236594933	0	172.34009032853	129.162297035329	63.0254411760166	Root569
OG0000020	2225.91135538309	1959.20980218832	3680.05653247634	2268.27080863957	3923.30477244811	10777.3504410988	Root569
OG0000021	235.884936608608	305.160692670856	508.972337221565	176.435624794513	2567.10065357716	113.44579411683	Root569
OG0000022	178.598594860804	207.466640884493	330.432302698817	112.053822989273	80.7264356470805	151.26105882244	Root569
OG0000023	234.031554963826	185.796323942791	77.2785224053685	212.640149473795	145.307584164745	151.26105882244	Root569
OG0000024	62.6779974417159	40.1433740067599	69.2841925013649	25.7199564463681	0	25.2101764704067	Root569
OG0000025	1128.03546471045	1037.68845551987	118.582560242721	442.153900947437	419.777465364819	3642.87049997376	Root569
OG0000026	148.270531582554	161.283998221849	39.9716495200182	123.357498115383	80.7264356470805	63.0254411760166	Root569
OG0000027	793.921300928402	660.41179007581	426.364261546861	533.074766092242	581.23033665898	6844.56291171541	Root569
OG0000028	67.9011638951923	32.5054754125533	87.9376289440401	31.6175260773825	32.2905742588322	37.81526470561	Root569
OG0000029	1178.58223684087	1012.64325315282	2141.14802595564	1640.8349284511	2502.5195050595	1424.37497057798	Root569
OG0000030	207.410254975141	143.876694449007	94.5995705307098	173.978304114923	113.017009905913	88.2356176464233	Root569
OG0000031	326.026680241184	285.089005667476	126.576890146724	240.817426599753	129.162297035329	75.63052941122	Root569
OG0000032	209.937593581661	141.212311218469	299.787371400137	291.110589842014	161.452871294161	151.26105882244	Root569
OG0000033	233.694576482957	277.273481524567	39.9716495200182	308.639477356418	3406.6555843068	138.655970587237	Root569
OG0000034	168.152261953851	273.010468355708	314.44364289081	217.227148075695	177.598158423577	113.44579411683	Root569
OG0000035	23.7569829012956	46.1826426626441	114.585395290719	13.9248171843394	32.2905742588322	12.6050882352033	Root569
OG0000036	34.2033158082482	48.6694003444788	114.585395290719	25.3923136890896	32.2905742588322	75.63052941122	Root569
OG0000037	116.763043621261	95.0296685558253	31.9773196160146	94.8525782321475	80.7264356470805	113.44579411683	Root569
OG0000038	660.646311744538	389.888079401938	185.201976109418	527.177196461227	339.051029717738	277.311941174473	Root569
OG0000039	1809.74293150933	1109.62680274438	281.133934957461	2666.02911597576	1582.23813868278	1109.24776469789	Root569
OG0000040	1823.05358150367	1715.86280046593	1404.33728646997	2212.40771852358	4310.7916635541	1500.0054999892	Root569
OG0000041	69.7545455399742	56.1296733899828	58.6250859626934	68.6411576498615	16.1452871294161	37.81526470561	Root569
OG0000042	83.4021740151865	102.667567150032	14.6562714906733	98.1290058049332	32.2905742588322	50.4203529408133	Root569
OG0000043	442.62123462201	421.505427070979	133.238831733394	357.130605433647	193.743445552993	2584.04308821668	Root569
OG0000044	444.306127026357	536.606782630184	65.2870275493631	719.339673605111	581.23033665898	441.178088232117	Root569
OG0000045	299.573869492933	253.294032449733	306.449312986806	414.631909336037	2970.73283181256	138.655970587237	Root569
OG0000046	411.787703622456	306.581697060476	0	707.872177100361	452.068039623651	5470.60829407825	Root569
OG0000047	96.2073562882253	83.3063823414618	62.6222509146952	59.4671604460614	48.4358613882483	37.81526470561	Root569
OG0000048	2508.80479007298	1078.18708062404	350.418127458826	3190.25752762148	1888.99859414168	6189.09832348483	Root569
OG0000049	385.671871355075	338.731921375624	730.148797898999	357.622069569565	403.632178235403	289.917029409677	Root569
OG0000050	313.895454929884	311.91046352155	101.261512117379	283.410985045967	226.034019811825	113.44579411683	Root569
OG0000051	39.2579930212898	9.05890298382634	0	14.252459941618	0	0	Root569
OG0000052	282.724945449461	218.65705045275	703.50103155232	303.069550482682	1017.15308915321	252.101764704067	Root569
OG0000053	1909.65705108712	1336.98750508355	634.216839050956	2611.64041826752	3390.51029717738	2092.44464704375	Root569
OG0000055	19.0392841691234	1.24337884091734	0	24.2455640386145	32.2905742588322	0	Root569
OG0000056	125.355994883432	204.802257653956	7.99432990400364	171.520983435334	129.162297035329	113.44579411683	Root569
OG0000057	68.7436100973659	83.3063823414618	0	100.913969241801	32.2905742588322	12.6050882352033	Root569
OG0000058	4190.32740961149	3528.70915052341	872.714347853731	2913.89086185701	2228.04962385942	5533.63373525426	Root569
OG0000059	57.9602987095438	122.206377507304	150.559879858735	98.4566485622118	16.1452871294161	25.2101764704067	Root569
OG0000060	92.6690822390962	142.455690059387	0	113.200572639748	32.2905742588322	88.2356176464233	Root569
OG0000061	1925.49503968798	1612.66235666979	1501.60163363535	1739.45539839195	3180.62156449497	12655.5085881441	Root569
OG0000062	110.023474003872	107.641082513701	135.903608368062	120.572534678516	2018.16089117701	100.840705881627	Root569
OG0000063	467.726131446783	355.606348502359	150.559879858735	603.845601664414	371.34160397657	390.757735291303	Root569
OG0000064	1004.0273837505	846.385739567304	600.907131117607	1208.34648884338	839.554930729637	630.254411760166	Root569
OG0000065	73.9667765508422	53.9981668055531	254.486168610783	24.5732067958931	16.1452871294161	25.2101764704067	Root569
OG0000066	103.115415146049	153.113222981535	29.3125429813467	113.528215397026	145.307584164745	37.81526470561	Root569
OG0000067	1939.47964664407	2611.09556592642	584.9184713096	2797.90532578039	2034.30617830643	2042.02429410294	Root569
OG0000068	200.839174598187	203.203627715634	82.6080756747043	216.08039842522	193.743445552993	3239.50767644726	Root569
OG0000069	57.6233202286743	79.7538713674123	215.846907408098	35.5492391647254	0	12.6050882352033	Root569
OG0000070	226.112560663395	246.011384952931	122.579725194722	242.455640386146	145.307584164745	4336.15035290995	Root569
OG0000071	316.085815055535	250.452023670493	369.071563901501	357.949712326843	1614.52871294161	4046.23332350027	Root569
OG0000072	32.3499341634663	34.8146075456855	39.9716495200182	9.01017582516081	32.2905742588322	0	Root569
OG0000073	153.49369803603	126.469390676164	71.9489691360328	121.391641571712	96.8717227764966	63.0254411760166	Root569
OG0000074	547.421542172406	501.969800633201	221.176460677434	481.634853199505	322.905742588322	3000.01099997839	Root569
OG0000075	47.3454765621564	57.3730522309002	50.6307560586897	27.6858129900396	32.2905742588322	50.4203529408133	Root569
OG0000076	283.567391651634	243.524627271096	79.9432990400364	296.352873958471	1905.1438812711	365.547558820897	Root569
OG0000077	959.209245794863	1479.79844624034	65.2870275493631	1379.04836538552	1049.44366341205	920.171441169843	Root569
OG0000078	34.0348265678135	19.5388103572725	26.6477663466788	30.3069550482682	48.4358613882483	12.6050882352033	Root569
OG0000079	64.5313790864979	57.1954266821977	375.733505488171	28.6687412618753	32.2905742588322	50.4203529408133	Root569
OG0000080	33.5293588465093	16.5191760293304	7.99432990400364	32.4366329705789	16.1452871294161	12.6050882352033	Root569
OG0000081	678.169192749749	767.164744845999	1593.53642753139	579.927680383078	4100.90293087169	13701.730911666	Root569
OG0000082	12.636693032604	16.6968015780329	0	17.5288875144038	16.1452871294161	0	Root569
OG0000083	144.226789812121	124.870760737842	704.833419869654	83.8765458633152	48.4358613882483	3718.50102938498	Root569
OG0000084	69.4175670591048	134.462540367775	267.810051784122	33.9110253783325	80.7264356470805	50.4203529408133	Root569
OG0000085	18.8707949286887	16.3415504806279	0	6.71667652421079	0	0	Root569
OG0000086	11.9627360708651	14.2100438961982	0	19.8223868153538	0	0	Root569
OG0000087	49.0303689665036	43.6958849808094	238.497508802775	22.2797074949431	0	25.2101764704067	Root569
OG0000088	0	3.19725987664459	0	6.5528551455715	16.1452871294161	12.6050882352033	Root569
OG0000089	841.098288250124	584.38805523115	2194.443558649	758.001518963983	629.666198047228	5785.73549995833	Root569
OG0000090	77.5050505999713	202.137874423419	249.156615341447	55.3716259800792	64.5811485176644	75.63052941122	Root569
OG0000091	276.153865072507	241.748371784072	157.221821445405	216.571862561138	290.61516832949	138.655970587237	Root569
OG0000092	314.063944170319	376.921414346657	450.347251258872	177.418553066348	2841.57053477723	3277.32294115287	Root569
OG0000093	1651.868513222	1916.57967049973	1304.40816266993	1509.28636140376	1469.22112877687	1147.0630294035	Root569
OG0000094	10.7833113878221	23.2689468800245	25.3153780293449	4.42317722326076	2890.00639616548	50.4203529408133	Root569
OG0000095	231.335727116871	328.42963955088	734.145962851001	315.02851112335	2163.46847534176	277.311941174473	Root569
OG0000096	130.410672096473	95.7401707506352	38.6392612026843	160.708772445141	48.4358613882483	113.44579411683	Root569
OG0000097	3080.82576134886	3096.54619053029	4491.48101773271	3424.03063493975	24266.3665555124	20029.4852057381	Root569
OG0000098	304.291568225105	282.069371339534	82.6080756747043	251.629637589946	3325.92914865972	163.866147057643	Root569
OG0000099	284.241348613373	273.720970550517	137.235996685396	432.32461822908	145.307584164745	201.681411763253	Root569
OG0000100	107.327646156917	122.561628604709	0	91.9037934166403	80.7264356470805	50.4203529408133	Root569
OG0000101	78.3474968021449	61.2808143023547	71.9489691360328	67.6582293780257	48.4358613882483	25.2101764704067	Root569
OG0000102	168.994708156024	129.844276101511	119.914948560055	175.125053765398	113.017009905913	3252.11276468246	Root569
OG0000103	104.463329069527	103.733320442247	71.9489691360328	103.37128992139	64.5811485176644	9504.23652934331	Root569
OG0000104	227.291985346438	188.460707173328	46.6335911066879	276.202844385839	145.307584164745	151.26105882244	Root569
OG0000105	8.59295126217073	19.716435905975	0	9.33781858243939	16.1452871294161	12.6050882352033	Root569
OG0000106	58.6342556712827	56.4849244873878	0	46.1976287762791	48.4358613882483	63.0254411760166	Root569
OG0000107	31.8444664421621	42.807757237297	0	19.9862081939931	0	63.0254411760166	Root569
OG0000108	280.029117602505	252.050653608815	206.520189186761	411.191660384612	7459.12265379024	163.866147057643	Root569
OG0000109	58.8027449117174	88.6351488025362	75.9461340880346	40.3000591452647	32.2905742588322	75.63052941122	Root569
OG0000110	102.10447970344	181.533310773932	93.2671822133758	88.9550086011331	32.2905742588322	50.4203529408133	Root569
OG0000111	32.518423403901	55.2415456464704	99.9291238000455	99.9310409699654	64.5811485176644	25.2101764704067	Root569
OG0000112	323.836320115532	348.856577651665	290.460653178799	363.028175064661	371.34160397657	1537.82076469481	Root569
OG0000113	229.819323952958	155.067104017263	14.6562714906733	209.036079143731	193.743445552993	226.89158823366	Root569
OG0000114	444.137637785923	444.063871756193	83.9404639920382	435.764867180505	290.61516832949	352.942470585693	Root569
OG0000115	157.368950566029	212.084905150758	378.398282122839	237.540999026967	193.743445552993	9315.16020581526	Root569
OG0000116	0	5.15114091237184	0	0	0	12.6050882352033	Root569
OG0000117	90.1417436325754	98.7598050785774	0	97.6375416690153	48.4358613882483	25.2101764704067	Root569
OG0000118	78.0105183212755	110.838342390346	0	39.4809522520683	16.1452871294161	25.2101764704067	Root569
OG0000119	62.5095082012812	29.4858410846112	26.6477663466788	23.0988143881395	16.1452871294161	37.81526470561	Root569
OG0000120	174.217874609501	207.644266433196	58.6250859626934	230.660501124117	1162.46067331796	138.655970587237	Root569
OG0000121	146.417149937772	184.552945101874	193.196306013421	223.288539085349	177.598158423577	75.63052941122	Root569
OG0000122	13.1421607539082	18.2954315163552	0	14.252459941618	16.1452871294161	12.6050882352033	Root569
OG0000123	104.968796790831	80.1091224648172	254.486168610783	109.596502309683	3487.38201995388	100.840705881627	Root569
OG0000124	80.5378569277963	53.6429157081481	14.6562714906733	121.227820193073	129.162297035329	63.0254411760166	Root569
OG0000125	555.003557991969	430.386704506102	1513.59312849136	887.911872224938	2712.4082377419	6012.62708819199	Root569
OG0000127	529.393193445891	398.769356837061	147.895103224067	693.783538537383	468.213326753067	390.757735291303	Root569
OG0000128	443.295191583749	355.606348502359	1167.17216598453	307.656549084582	3245.20271301264	252.101764704067	Root569
OG0000129	334.788120743789	379.585797577194	166.548539666743	265.554454774285	177.598158423577	189.07632352805	Root569
OG0000130	137.150241713862	88.8127743512386	141.233161637398	71.9175852226472	2680.11766348307	113.44579411683	Root569
OG0000131	3102.56087336494	2422.81248430179	133.238831733394	5361.5460801066	2615.53651496541	4147.0740293819	Root569
OG0000132	155.515568921247	149.560712007486	94.5995705307098	161.527879338337	209.888732682409	138.655970587237	Root569
OG0000133	404.205687802894	456.497660165367	1816.04527652616	401.362377666254	1582.23813868278	10979.0318528621	Root569
OG0000134	192.077734095581	136.771672500907	146.562714906733	186.592550270148	80.7264356470805	75.63052941122	Root569
OG0000135	566.292337101095	433.228713285342	1180.49604915787	657.742835236739	7765.88310924914	7752.12926465005	Root569
OG0000136	3406.00999538787	3824.81094021044	2460.92122211579	2679.62629040283	2680.11766348307	13916.0174116645	Root569
OG0000137	1277.31693173561	1178.54551564094	87.9376289440401	953.604245059293	678.102059435476	605.04423528976	Root569
OG0000138	216.171695477746	209.953398566328	17.3210481253412	336.325290346457	355.196316847154	466.388264702523	Root569
OG0000139	330.575889732921	314.574846752087	596.909966165605	284.066270560525	3293.63857440088	176.471235292847	Root569
OG0000140	39.4264822617245	60.2150610101398	54.6279210106916	31.6175260773825	0	25.2101764704067	Root569
OG0000141	51.5577075730244	38.1894929710326	18.6534364426752	50.2931632422613	48.4358613882483	50.4203529408133	Root569
OG0000142	170.174132839067	176.026918764155	54.6279210106916	234.42839283282	96.8717227764966	151.26105882244	Root569
OG0000143	388.199209961595	300.009551758484	27.9801546640127	493.429992461534	290.61516832949	3176.48223527124	Root569
OG0000144	215.329249275573	150.093588653593	0	205.759651570945	129.162297035329	126.050882352033	Root569
OG0000146	151.471827150814	105.509575929271	461.006357797543	146.456312503523	129.162297035329	113.44579411683	Root569
OG0000149	105.811242993004	108.351584708511	110.588230338717	91.4123292807224	48.4358613882483	25.2101764704067	Root569
OG0000150	13.6476284752123	2.3091321331322	0	5.56992687373577	16.1452871294161	12.6050882352033	Root569
OG0000151	392.748419453333	595.045588153299	486.321735826888	302.905729104043	5505.54291113089	2168.07517645497	Root569
OG0000152	430.82698779158	355.783974051062	166.548539666743	398.413592850747	4020.17649522461	365.547558820897	Root569
OG0000153	9.60388670477906	31.7949732177434	0	20.3138509512717	0	0	Root569
OG0000155	178.767084101238	154.001350725048	129.241666781392	152.845346270455	113.017009905913	100.840705881627	Root569
OG0000156	21.5666227756442	40.4986251041648	0	26.7028847182039	32.2905742588322	25.2101764704067	Root569
OG0000157	291.654875192501	142.455690059387	0	120.081070542598	129.162297035329	100.840705881627	Root569
OG0000158	61.6670619991076	83.8392589875693	203.855412552093	138.756707707477	16.1452871294161	37.81526470561	Root569
OG0000159	144.226789812121	64.6556997277017	0	101.07779062044	113.017009905913	138.655970587237	Root569
OG0000160	41.4483531469412	64.1228230815943	46.6335911066879	47.9996639413112	32.2905742588322	12.6050882352033	Root569
OG0000161	40.6059069447676	39.6104973606524	0	24.2455640386145	16.1452871294161	12.6050882352033	Root569
OG0000162	53.0741107369369	84.3721356336767	85.2728523093722	104.681860950505	48.4358613882483	113.44579411683	Root569
OG0000163	7.24503733869297	9.94703072733873	130.574055098726	17.8565302716823	0	0	Root569
OG0000164	43.1332455512884	33.3936031560657	94.5995705307098	9.66546133971796	16.1452871294161	0	Root569
OG0000165	185.675142959062	297.878045174054	54.6279210106916	226.564966658135	193.743445552993	151.26105882244	Root569
OG0000166	1992.21677890013	1402.17608145736	552.941151693585	2777.9191175864	3551.96316847154	1159.66811763871	Root569
OG0000167	59.1397233925868	76.0237348446603	46.6335911066879	85.3509382710688	32.2905742588322	75.63052941122	Root569
OG0000169	310.357180880755	328.784890648285	85.2728523093722	518.658484771984	290.61516832949	226.89158823366	Root569
OG0000170	1341.00586461994	1507.50803183792	767.45567078435	982.109164942529	1162.46067331796	4361.36052938035	Root569
OG0000171	452.225121326789	376.566163249252	413.040378373521	268.830882347071	258.324594070658	4134.46894114669	Root569
OG0000172	267.560913810336	283.668001277856	198.525859282757	212.312506716517	258.324594070658	138.655970587237	Root569
OG0000174	34.7087835295524	19.716435905975	0	23.5902785240574	16.1452871294161	63.0254411760166	Root569
OG0000175	15.1640316391248	4.61826426626441	0	17.3650661357645	0	0	Root569
OG0000176	175.902767013848	207.466640884493	177.207646205414	242.455640386146	161.452871294161	4487.41141173239	Root569
OG0000177	35.8882082125954	12.2561628604709	0	43.0850225821326	32.2905742588322	37.81526470561	Root569
OG0000178	119.627360708651	128.068020614486	119.914948560055	230.496679745478	113.017009905913	151.26105882244	Root569
OG0000179	233.357598002088	142.455690059387	1081.89931367516	198.223868153538	177.598158423577	2747.90923527433	Root569
OG0000181	59.9821695947604	118.653866533255	0	128.272139474562	96.8717227764966	100.840705881627	Root569
OG0000182	434.870729562013	244.590380563311	231.835567216106	317.649653181578	1404.6399802592	264.70685293927	Root569
OG0000183	565.281401658487	536.429157081481	361.077233997498	474.262891160737	2841.57053477723	302.52211764488	Root569
OG0000184	0	3.55251097404955	0	14.9077454561752	0	0	Root569
OG0000185	68.4066316164964	92.0100342278832	842.06941655505	32.2728115919396	48.4358613882483	2420.17694115904	Root569
OG0000186	45.9975626386786	36.2356119353054	0	4.75081998053934	16.1452871294161	25.2101764704067	Root569
OG0000187	0	3.19725987664459	0	0	0	0	Root569
OG0000188	263.348682799468	192.546094793485	86.6052406267061	307.165084948664	193.743445552993	100.840705881627	Root569
OG0000189	83.2336847747518	87.2141444129163	111.920618656051	59.3033390674221	32.2905742588322	100.840705881627	Root569
OG0000190	5.05467721304161	70.5173428348835	2.66477663466788	25.7199564463681	48.4358613882483	25.2101764704067	Root569
OG0000191	17.1859025243415	20.2493125520824	0	23.2626357667788	48.4358613882483	25.2101764704067	Root569
OG0000192	47.8509442834606	13.4995417013883	0	9.01017582516081	16.1452871294161	25.2101764704067	Root569
OG0000193	80.706346168231	84.3721356336767	123.912113512056	30.7984191841861	32.2905742588322	12.6050882352033	Root569
OG0000194	83.9076417364907	63.5899464354869	101.261512117379	79.781011397333	32.2905742588322	25.2101764704067	Root569
OG0000196	447.001954873313	504.989434961143	740.807904437671	754.561270012558	2373.35720802417	8647.09052934948	Root569
OG0000197	0.16848924043472	0	1.33238831733394	7.69960479604651	0	0	Root569
OG0000198	0	6.57214530199166	0	0	0	0	Root569
OG0000199	459.470158665482	323.456124187211	251.821391976115	391.369273569258	387.486891105986	277.311941174473	Root569
OG0000200	116.426065140392	88.9903998999411	187.866752744086	171.193340678055	145.307584164745	100.840705881627	Root569
OG0000201	5041.0295845664	4488.2423646142	734.145962851001	6859.36494500561	4310.7916635541	10928.6114999213	Root569
OG0000202	26.4528107482511	65.1885763738092	0	43.7403080966898	48.4358613882483	37.81526470561	Root569
OG0000204	64.3628898460631	61.1031887536522	0	71.4261210867294	48.4358613882483	50.4203529408133	Root569
OG0000205	211.790975226443	116.522359948825	1.33238831733394	173.486839979005	48.4358613882483	113.44579411683	Root569
OG0000206	205.725362570793	243.347001722394	162.551374714741	296.844338094389	274.469881200074	3415.9789117401	Root569
OG0000207	124.176570200389	177.270297605072	70.6165808186988	143.998991823934	113.017009905913	8331.9633234694	Root569
OG0000208	111.70836640822	137.65980024442	151.892268176069	150.551846969505	64.5811485176644	88.2356176464233	Root569
OG0000209	223.248243576004	428.78807456778	0	377.772099142197	274.469881200074	201.681411763253	Root569
OG0000210	348.604238459436	407.117757626078	0	317.158189045661	403.632178235403	226.89158823366	Root569
OG0000211	40.7743961852023	46.0050171139416	0	105.173325086423	16.1452871294161	37.81526470561	Root569
OG0000212	41.2798639065065	68.3858362504537	97.2643471653776	49.8016991063434	32.2905742588322	50.4203529408133	Root569
OG0000213	1287.4262861617	398.769356837061	27.9801546640127	1717.50333365429	807.264356470805	567.22897058415	Root569
OG0000214	18.1968379669498	14.3876694449007	93.2671822133758	37.5150957083968	16.1452871294161	12.6050882352033	Root569
OG0000215	14.3215854369512	0	0	3.60407033006433	0	12.6050882352033	Root569
OG0000216	67.7326746547575	69.0963384452637	99.9291238000455	38.3342026015933	3438.94615856563	4689.09282349564	Root569
OG0000217	81.5487923704046	80.4643735622222	71.9489691360328	89.9379368729688	80.7264356470805	4563.04194114361	Root569
OG0000218	51.8946860538938	53.4652901594457	69.2841925013649	89.2826513584117	80.7264356470805	25.2101764704067	Root569
OG0000219	21.2296442947748	10.3022818247437	0	8.02724755332509	0	12.6050882352033	Root569
OG0000220	303.954589744235	286.332384508393	229.170790581438	208.380793629174	226.034019811825	163.866147057643	Root569
OG0000221	42.9647563108537	6.74977085069414	19.9858247600091	48.8187708345077	4262.35580216585	25.2101764704067	Root569
OG0000222	26.9582784695552	39.43287181195	22.650601394677	5.07846273781791	16.1452871294161	25.2101764704067	Root569
OG0000223	57.7918094691091	72.4712238706107	0	103.53511130003	48.4358613882483	75.63052941122	Root569
OG0000224	16.1749670817331	22.9136957826196	0	29.9793122909896	0	50.4203529408133	Root569
OG0000225	25.6103645460775	27.176708951479	0	28.3410985045967	16.1452871294161	12.6050882352033	Root569
OG0000226	149.449956265597	274.431472745327	42.6364261546861	201.336474347684	4746.71441604833	214.286499998457	Root569
OG0000227	72.7873518677992	20.9598147468923	43.96881447202	27.358170232761	48.4358613882483	4474.80632349718	Root569
OG0000228	53.9165569391105	74.6027304550404	0	29.1602053977932	80.7264356470805	12.6050882352033	Root569
OG0000229	142.710386648208	228.426455631386	207.852577504095	143.671349066655	3551.96316847154	2243.70570586619	Root569
OG0000230	0	0	0	9.1739972038001	0	0	Root569
OG0000231	106.990667676047	99.2926817246848	234.500343850773	47.8358425626719	2550.95536644774	63.0254411760166	Root569
OG0000232	49.1988582069383	38.5447440684376	598.242354482939	19.8223868153538	113.017009905913	7941.2055881781	Root569
OG0000233	13.1421607539082	28.9529644385038	57.2926976453594	15.8906737280109	16.1452871294161	0	Root569
OG0000234	323.667830875098	286.332384508393	222.508848994768	352.707428210386	274.469881200074	226.89158823366	Root569
OG0000235	3.87525252999857	6.57214530199166	0	38.0065598443147	0	25.2101764704067	Root569
OG0000236	175.565788532979	237.662984163915	73.2813574533667	183.316122697363	258.324594070658	731.095117641793	Root569
OG0000237	4.71769873217217	9.05890298382634	0	2.6211420582286	0	0	Root569
OG0000238	457.6167770207	398.946982385764	1369.69519021929	384.980239802326	355.196316847154	5584.05408819507	Root569
OG0000240	908.325495183577	604.104491137125	975.308248288444	851.215883409738	516.649188141315	466.388264702523	Root569
OG0000241	0	0	0	0	0	0	Root569
OG0000242	31.1705094804233	50.978532477611	0	6.22521238829292	32.2905742588322	12.6050882352033	Root569
OG0000243	91.4896575560531	44.5840127243218	54.6279210106916	45.7061646403612	32.2905742588322	25.2101764704067	Root569
OG0000244	173.375428407327	214.39403728389	395.71933024818	168.408377241188	177.598158423577	151.26105882244	Root569
OG0000245	209.263636619923	215.1045394787	217.179295725432	379.246491549951	145.307584164745	176.471235292847	Root569
OG0000246	464.524835878524	557.388971828374	0	508.665380674988	2970.73283181256	390.757735291303	Root569
OG0000247	149.955423986901	86.6812677668089	6.6619415866697	240.817426599753	96.8717227764966	75.63052941122	Root569
OG0000248	41.7853316278106	69.2739639939661	54.6279210106916	123.193676736744	48.4358613882483	25.2101764704067	Root569
OG0000249	122.491677796042	88.8127743512386	157.221821445405	112.053822989273	96.8717227764966	7638.68347053322	Root569
OG0000250	12.2997145517346	12.9666650552808	31.9773196160146	5.73374825237506	16.1452871294161	0	Root569
OG0000251	69.4175670591048	42.0972550424871	158.554209762739	27.8496343686789	32.2905742588322	37.81526470561	Root569
OG0000253	306.98739607206	273.365719453112	205.187800869427	268.99470372571	209.888732682409	3302.53311762327	Root569
OG0000254	168.48924043472	238.906363004832	3422.90558723089	126.797747066809	5392.52590122498	7953.8106764133	Root569
OG0000255	195.279029663841	151.159341945808	397.051718565514	73.0643348731222	177.598158423577	5016.82511761093	Root569
OG0000256	26.2843215078164	48.1365236983713	54.6279210106916	87.8082589506581	48.4358613882483	50.4203529408133	Root569
OG0000257	0	8.34840078901643	0	7.53578341740723	0	0	Root569
OG0000258	198.985792953405	144.054319997709	331.764691016151	173.486839979005	226.034019811825	113.44579411683	Root569
OG0000259	392.242951732029	244.057503917204	522.296220394905	570.753683179278	322.905742588322	4588.25211761401	Root569
OG0000260	764.772662333195	665.740556536885	0	1003.40594416564	565.085049529564	516.808617643337	Root569
OG0000261	38.2470575786815	43.163008334702	47.9659794240219	56.6821970091935	32.2905742588322	25.2101764704067	Root569
OG0000263	182.810825871672	256.491292326377	171.878092936078	211.165757066042	226.034019811825	163.866147057643	Root569
OG0000264	36.5621651743343	67.6753340556438	0	119.917249163958	32.2905742588322	63.0254411760166	Root569
OG0000265	30.1595740378149	49.2022769905862	195.861082648089	42.5935584462148	32.2905742588322	12.6050882352033	Root569
OG0000266	30.3280632782497	66.4319552147265	27.9801546640127	19.3309226794359	48.4358613882483	37.81526470561	Root569
OG0000267	12.8051822730387	12.0785373117685	0	0.163821378639288	0	0	Root569
OG0000268	4.54920949173745	11.3680351169585	0	12.1227820193073	16.1452871294161	0	Root569
OG0000269	6.23410189608465	22.9136957826196	53.2955326933576	15.0715668348145	0	0	Root569
OG0000270	37.0676328956385	24.5123257209419	82.6080756747043	4.75081998053934	16.1452871294161	0	Root569
OG0000271	890.634124937931	1334.50074740171	2025.23024234759	1305.9840305124	1017.15308915321	8886.58720581835	Root569
OG0000272	33.1923803656399	31.7949732177434	0	28.9963840191539	32.2905742588322	63.0254411760166	Root569
OG0000273	53.7480676986758	24.1570746235369	67.9518041840309	20.9691364658288	16.1452871294161	25.2101764704067	Root569
OG0000274	669.070773766274	430.2090789574	0	707.216891585804	274.469881200074	252.101764704067	Root569
OG0000276	3.53827404912913	15.275797188413	0	0.163821378639288	0	12.6050882352033	Root569
OG0000277	174.049385369066	230.557962215815	281.133934957461	188.230764056541	113.017009905913	113.44579411683	Root569
OG0000279	13.4791392347776	13.3219161526858	0	27.0305274754824	0	0	Root569
OG0000280	40.4374177043329	24.6899512696443	31.9773196160146	14.9077454561752	32.2905742588322	25.2101764704067	Root569
OG0000281	201.68162080036	222.387186975502	422.367096594859	188.55840681382	96.8717227764966	163.866147057643	Root569
OG0000282	93.1745499604003	36.0579863866029	2.66477663466788	65.2009086984364	80.7264356470805	25.2101764704067	Root569
OG0000283	85.2555556599685	36.7684885814128	53.2955326933576	38.4980239802326	48.4358613882483	25.2101764704067	Root569
OG0000284	295.361638482065	330.56114613531	806.094931987034	256.871921706403	161.452871294161	1714.29199998765	Root569
OG0000285	40.1004392234634	82.5958801466519	0	71.7537638440079	16.1452871294161	12.6050882352033	Root569
OG0000286	138.666644877775	66.609580763429	275.804381688126	54.8801618441613	96.8717227764966	12.6050882352033	Root569
OG0000287	89.6362759112712	61.8136909484621	0	107.95828852329	177.598158423577	12.6050882352033	Root569
OG0000288	0.16848924043472	0	0	3.27642757278575	0	0	Root569
OG0000289	1122.81229825698	1252.97062054727	1104.54991506984	1272.07300513407	7297.66978249608	16121.9078528251	Root569
OG0000290	245.657312553822	239.083988553534	875.379124488399	194.783619202113	161.452871294161	2596.64817645189	Root569
OG0000291	0.336978480869441	14.3876694449007	9.32671822133758	20.6414937085502	0	12.6050882352033	Root569
OG0000292	28.4746816334677	24.5123257209419	0	39.317130873429	32.2905742588322	25.2101764704067	Root569
OG0000294	3.03280632782496	16.6968015780329	0	19.3309226794359	16.1452871294161	0	Root569
OG0000296	119.121892987347	105.331950380569	0	122.538391222187	96.8717227764966	50.4203529408133	Root569
OG0000297	328.554018847705	276.74060487846	0	580.910608654914	274.469881200074	189.07632352805	Root569
OG0000298	36.8991436552037	20.4269381007849	0	10.4845682329144	0	2054.62938233814	Root569
OG0000299	176.071256254283	136.771672500907	37.3068728853503	307.656549084582	64.5811485176644	151.26105882244	Root569
OG0000300	63.6889328843243	20.9598147468923	77.2785224053685	45.0508791258041	16.1452871294161	12.6050882352033	Root569
OG0000301	2882.34543611676	2675.39601455671	3999.82972863649	1828.41040699309	14498.4678422157	27126.1498821576	Root569
OG0000302	201.007663838621	172.474407790105	203.855412552093	179.220588231381	177.598158423577	100.840705881627	Root569
OG0000303	96.8813132499642	120.785373117685	42.6364261546861	18.8394585435181	32.2905742588322	50.4203529408133	Root569
OG0000304	201.344642319491	215.81504167351	1156.51305944586	231.479608017313	209.888732682409	10739.5351763932	Root569
OG0000306	11.7942468304304	10.4799073734462	0	32.7642757278575	16.1452871294161	37.81526470561	Root569
OG0000307	54.4220246604146	88.9903998999411	41.3040378373521	55.3716259800792	32.2905742588322	277.311941174473	Root569
OG0000308	18.0283487265151	18.4730570650576	23.9829897120109	58.9756963101435	64.5811485176644	12.6050882352033	Root569
OG0000309	62.5095082012812	69.8068406400736	273.139605053458	37.3512743297576	0	12.6050882352033	Root569
OG0000310	288.453579624241	188.283081624626	127.909278464058	246.878817609406	242.179306941242	3668.08067644417	Root569
OG0000312	90.9841898347489	56.3072989386853	63.9546392320291	47.6720211840327	32.2905742588322	12.6050882352033	Root569
OG0000313	148.102042342119	186.684451686304	41.3040378373521	122.702212600826	129.162297035329	113.44579411683	Root569
OG0000314	52.400153775198	11.1904095682561	17.3210481253412	48.1634853199505	32.2905742588322	88.2356176464233	Root569
OG0000315	175.734277773413	127.179892870974	30.6449312986806	219.356825998006	145.307584164745	113.44579411683	Root569
OG0000316	42.9647563108537	72.6488494193132	90.6024055787079	63.235052154765	32.2905742588322	37.81526470561	Root569
OG0000317	16.1749670817331	9.05890298382634	0	9.1739972038001	32.2905742588322	0	Root569
OG0000318	83.2336847747518	113.147474523478	121.247336877389	103.043647164112	32.2905742588322	75.63052941122	Root569
OG0000319	9.77237594521378	4.08538762015698	0	7.20814066012865	16.1452871294161	12.6050882352033	Root569
OG0000320	258.125516345991	266.260697505013	38.6392612026843	300.120765667175	177.598158423577	2168.07517645497	Root569
OG0000321	255.766666979905	292.194027615575	759.461340880346	210.346650172845	226.034019811825	5445.39811760784	Root569
OG0000322	80.0323892064921	115.101355559205	26.6477663466788	130.729460154151	96.8717227764966	2936.98555880238	Root569
OG0000323	18.3653272073845	10.4799073734462	0	23.7540999026967	0	12.6050882352033	Root569
OG0000324	20.0502196117317	42.9853827859995	0	7.8634261746858	16.1452871294161	0	Root569
OG0000325	620.545872521075	701.26566627738	2562.18273423317	430.522583064048	10187.6761786616	2105.04973527896	Root569
OG0000326	694.512649071917	614.584398510571	89.270017261374	753.250698983444	2922.29697042431	340.33738235049	Root569
OG0000328	317.433728979013	420.617299327466	267.810051784122	377.280635006279	3939.45005957753	340.33738235049	Root569
OG0000329	33.3608696060746	40.6762506528673	0	25.8837778250074	0	0	Root569
OG0000330	120.132828429956	84.7273867310817	77.2785224053685	71.9175852226472	96.8717227764966	63.0254411760166	Root569
OG0000332	67.3956961738881	61.2808143023547	0	74.047263144958	48.4358613882483	50.4203529408133	Root569
OG0000333	50.3782828899814	17.9401804189502	0	28.6687412618753	16.1452871294161	12.6050882352033	Root569
OG0000334	2106.62097315531	1640.37194226738	584.9184713096	2377.70348957062	1469.22112877687	1310.92917646115	Root569
OG0000335	24.7679183439039	32.5054754125533	50.6307560586897	9.33781858243939	32.2905742588322	4084.04858820588	Root569
OG0000336	53.0741107369369	67.1424574095364	0	77.487512096383	64.5811485176644	63.0254411760166	Root569
OG0000337	171.69053600298	97.1611751402551	65.2870275493631	464.105965685102	161.452871294161	100.840705881627	Root569
OG0000338	374.214603005514	344.948815580211	326.435137746815	340.584646191079	2098.88732682409	176.471235292847	Root569
OG0000339	20.5556873330359	9.4141540812313	0	40.463880523904	16.1452871294161	0	Root569
OG0000340	53.9165569391105	33.9264798021732	0	89.7741154943295	16.1452871294161	12.6050882352033	Root569
OG0000341	34.3718050486829	52.5771624159333	39.9716495200182	11.1398537474715	80.7264356470805	0	Root569
OG0000342	3.36978480869441	0	0	2.78496343686789	0	0	Root569
OG0000343	137.150241713862	69.6292150913711	29.3125429813467	78.634261746858	64.5811485176644	50.4203529408133	Root569
OG0000344	110.360452484742	131.442906039833	179.872422840082	69.4602645430579	16.1452871294161	75.63052941122	Root569
OG0000345	42.9647563108537	25.4004534644542	167.880927984076	41.610630174379	32.2905742588322	0	Root569
OG0000346	105.979732233439	63.5899464354869	78.6109107227025	108.285931280569	129.162297035329	12.6050882352033	Root569
OG0000347	0.16848924043472	6.2168942045867	0	22.1158861163038	0	0	Root569
OG0000348	2915.70630572283	2241.45679907656	834.075086651047	5780.76498804454	2663.97237635366	2672.27870586311	Root569
OG0000349	105.3057752717	99.1150561759823	642.211168954959	116.477000212533	177.598158423577	201.681411763253	Root569
OG0000350	752.80992626233	965.394857197964	2535.53496788649	830.246746943909	581.23033665898	4890.77423525889	Root569
OG0000351	118.616425266043	79.2209947213049	17.3210481253412	126.961568445448	96.8717227764966	75.63052941122	Root569
OG0000352	24.9364075843386	59.1493077179249	0	44.8870577471648	80.7264356470805	25.2101764704067	Root569
OG0000353	16.0064778412984	22.5584446852146	453.01202789354	15.0715668348145	0	12.6050882352033	Root569
OG0000354	40.1004392234634	25.4004534644542	110.588230338717	28.3410985045967	32.2905742588322	0	Root569
OG0000355	4469.85105949269	4900.15601205524	9786.39219081779	3725.78961439332	44900.0435069062	100639.024469863	Root569
OG0000356	280.19760684294	353.652467466632	441.020533037534	240.325962463835	6538.84128741352	4273.12491173393	Root569
OG0000358	63.6889328843243	34.992233094388	0	34.730132271529	32.2905742588322	12.6050882352033	Root569
OG0000359	166.635858789938	178.51367644599	287.795876544131	149.077454561752	113.017009905913	113.44579411683	Root569
OG0000360	435.544686523752	466.79994199011	217.179295725432	668.882688984211	435.922752494235	302.52211764488	Root569
OG0000361	42.6277778299842	83.8392589875693	185.201976109418	39.6447736307076	16.1452871294161	3957.99770585385	Root569
OG0000363	29.1486385952066	45.6497660165367	11.9914948560055	40.6277019025433	2260.34019811825	63.0254411760166	Root569
OG0000364	84.5815986982296	109.950214646833	71.9489691360328	103.698932678669	0	50.4203529408133	Root569
OG0000365	37.7415898573773	51.6890346724209	157.221821445405	50.129341863622	32.2905742588322	37.81526470561	Root569
OG0000367	13.9846069560818	12.6114139578759	0	10.3207468542751	0	0	Root569
OG0000368	328.722508088139	335.357035950277	1.33238831733394	410.864017627333	387.486891105986	151.26105882244	Root569
OG0000369	305.807971389017	121.851126409899	34.6420962506824	129.910353260955	226.034019811825	138.655970587237	Root569
OG0000370	84.0761309769254	58.9716821692225	14.6562714906733	49.9655204849827	64.5811485176644	0	Root569
OG0000371	88.1198727473587	124.870760737842	97.2643471653776	108.613574037848	32.2905742588322	75.63052941122	Root569
OG0000373	88.4568512282281	84.9050122797841	46.6335911066879	80.927761047808	80.7264356470805	63.0254411760166	Root569
OG0000374	308.166820755103	276.207728232352	3.99716495200182	534.712979878634	242.179306941242	2823.53976468555	Root569
OG0000375	51.5577075730244	79.3986202700073	70.6165808186988	65.6923728343543	48.4358613882483	37.81526470561	Root569
OG0000376	25.273386065208	4.08538762015698	3.99716495200182	13.105710291143	16.1452871294161	0	Root569
OG0000377	84.5815986982296	69.8068406400736	42.6364261546861	91.9037934166403	80.7264356470805	63.0254411760166	Root569
OG0000378	188.539460046452	210.131024115031	698.171478282985	195.111261959391	2728.55352487132	226.89158823366	Root569
OG0000379	0.842446202173601	0	0	8.02724755332509	0	0	Root569
OG0000380	91.3211683156184	103.910945990949	9.32671822133758	55.6992687373578	48.4358613882483	12.6050882352033	Root569
OG0000381	115.920597419088	120.785373117685	57.2926976453594	144.981920095769	64.5811485176644	63.0254411760166	Root569
OG0000382	0	4.08538762015698	0	5.73374825237506	0	0	Root569
OG0000383	9.9408651856485	34.4593564482806	30.6449312986806	19.4947440580752	0	12.6050882352033	Root569
OG0000384	13.1421607539082	0.888127743512386	0	17.0374233784859	48.4358613882483	0	Root569
OG0000385	1797.61170619803	1136.98113724456	189.19914106142	2546.60333094772	1582.23813868278	3378.16364703449	Root569
OG0000386	189.718884729495	178.51367644599	77.2785224053685	206.414937085502	113.017009905913	100.840705881627	Root569
OG0000387	67.7326746547575	148.317333166569	170.545704618744	231.315786638674	145.307584164745	88.2356176464233	Root569
OG0000388	6.40259113651937	7.28264749680157	0	4.91464135917863	0	0	Root569
OG0000389	30.6650417591191	13.6771672500907	0	0	32.2905742588322	12.6050882352033	Root569
OG0000390	106.148221473874	62.168942045867	39.9716495200182	99.9310409699654	113.017009905913	37.81526470561	Root569
OG0000391	424.255907414626	253.471657998435	102.593900434713	933.290394108021	339.051029717738	4487.41141173239	Root569
OG0000392	59.645191113891	22.7360702339171	0	3.9317130873429	32.2905742588322	12.6050882352033	Root569
OG0000393	423.076482731583	374.25703111612	15.9886598080073	350.577750288075	355.196316847154	239.496676468863	Root569
OG0000394	163.266073981244	201.072121131204	238.497508802775	142.52459941618	6732.58473296651	88.2356176464233	Root569
OG0000395	149.618445506032	81.7077524031395	83.9404639920382	177.418553066348	80.7264356470805	5596.65917643028	Root569
OG0000396	10.7833113878221	32.6831009612558	45.301202789354	23.0988143881395	0	0	Root569
OG0000397	13.8161177156471	15.986299383223	0	22.2797074949431	0	12.6050882352033	Root569
OG0000400	0	0	0	5.89756963101435	0	0	Root569
OG0000401	41.6168423873759	44.2287616269168	0	66.5114797275507	16.1452871294161	37.81526470561	Root569
OG0000402	1230.6454121352	1125.6131021276	321.10558447748	1374.62518816226	936.426653506134	4563.04194114361	Root569
OG0000403	87.951383506924	112.081721231263	155.889433128071	81.2554038050866	80.7264356470805	4575.64702937881	Root569
OG0000404	5.39165569391105	6.2168942045867	21.318213077343	5.07846273781791	0	0	Root569
OG0000405	198.648814472535	149.205460910081	254.486168610783	104.518039571865	129.162297035329	2042.02429410294	Root569
OG0000406	101.599011982136	94.3191663610154	0	115.166429183419	64.5811485176644	1638.66147057643	Root569
OG0000407	44.3126702343314	54.353417902958	22.650601394677	61.4330169897328	48.4358613882483	25.2101764704067	Root569
OG0000412	26.2843215078164	20.7821891981898	0	10.4845682329144	16.1452871294161	0	Root569
OG0000413	416.842380835498	388.64470056102	277.13677000546	640.377769100975	242.179306941242	289.917029409677	Root569
OG0000414	69.7545455399742	60.3926865588423	0	111.398537474716	96.8717227764966	50.4203529408133	Root569
OG0000415	952.301186937039	928.803994165254	472.997852653549	1194.42167165905	839.554930729637	567.22897058415	Root569
OG0000416	185.169675237758	288.641516641526	166.548539666743	259.165421007353	242.179306941242	151.26105882244	Root569
OG0000418	0	5.32876646107432	0	11.7951392620287	0	12.6050882352033	Root569
OG0000419	20.8926658139053	22.0255680391072	0	17.6927088930431	0	0	Root569
OG0000420	170.679600560372	163.060253708874	175.87525788808	181.841730289609	209.888732682409	113.44579411683	Root569
OG0000421	7.24503733869297	28.5977133410988	93.2671822133758	40.9553446598219	32.2905742588322	0	Root569
OG0000422	35.0457620104218	22.9136957826196	27.9801546640127	105.009503707783	64.5811485176644	37.81526470561	Root569
OG0000423	27.4637461908594	13.4995417013883	87.9376289440401	20.9691364658288	32.2905742588322	12.6050882352033	Root569
OG0000424	714.057400962345	881.377972661692	916.683162325751	847.611813079674	3681.12546550687	5521.02864701906	Root569
OG0000425	274.13199418729	271.05658731998	0	243.274747279342	161.452871294161	189.07632352805	Root569
OG0000426	0	0	0	0	0	0	Root569
OG0000427	21.7351120160789	23.446572428727	46.6335911066879	22.2797074949431	1259.33239609446	0	Root569
OG0000428	12.9736715134735	0	0	33.0919184851361	32.2905742588322	0	Root569
OG0000432	0	6.03926865588423	0	2.94878481550717	0	0	Root569
OG0000433	0	19.8940614546775	0	11.958960640668	16.1452871294161	0	Root569
OG0000434	159.727799932115	109.417338000726	138.56838500273	86.8253306788224	80.7264356470805	75.63052941122	Root569
OG0000435	96.8813132499642	68.0305851530488	0	31.2898833201039	16.1452871294161	37.81526470561	Root569
OG0000436	322.656895432489	275.674851586245	125.24450182939	434.781938908669	3713.4160397657	189.07632352805	Root569
OG0000437	66.5532499717145	91.4771575817758	65.2870275493631	99.4395768340475	64.5811485176644	12.6050882352033	Root569
OG0000438	286.26321949859	142.278064510684	0	384.488775666408	161.452871294161	88.2356176464233	Root569
OG0000439	0	0	0	4.58699860190005	16.1452871294161	0	Root569
OG0000440	273.289547985116	138.015051341825	0	325.021615220346	113.017009905913	113.44579411683	Root569
OG0000441	46.5030303599828	29.3082155359087	0	24.0817426599753	16.1452871294161	2319.33623527741	Root569
OG0000442	9.43539746434434	17.4073037728428	0	17.5288875144038	16.1452871294161	12.6050882352033	Root569
OG0000444	0.16848924043472	0.177625548702477	0	7.04431928148936	0	0	Root569
OG0000445	4.04374177043329	0	0	1.96585654367145	0	0	Root569
OG0000446	75.6516689551894	68.2082107017513	42.6364261546861	142.360778037541	64.5811485176644	37.81526470561	Root569
OG0000447	261.832279635555	241.215495137964	127.909278464058	211.49339982332	242.179306941242	138.655970587237	Root569
OG0000448	47.5139658025911	23.2689468800245	9.32671822133758	57.5013039023899	32.2905742588322	63.0254411760166	Root569
OG0000449	48.8618797260689	34.992233094388	0	41.1191660384612	0	37.81526470561	Root569
OG0000450	77.1680721191019	48.6694003444788	358.41245736283	58.4842321742256	113.017009905913	75.63052941122	Root569
OG0000451	121.312253112999	155.422355114668	0	183.643765454641	129.162297035329	25.2101764704067	Root569
OG0000453	96.0388670477906	59.1493077179249	1152.51589449386	40.9553446598219	2776.98938625957	8962.21773522957	Root569
OG0000454	107.159156916482	102.312316052627	46.6335911066879	86.3338665429045	96.8717227764966	25.2101764704067	Root569
OG0000455	64.1944006056284	73.8922282602305	222.508848994768	69.2964431644186	32.2905742588322	0	Root569
OG0000456	0	0	0	0	0	0	Root569
OG0000458	112.719301850828	173.184909984915	0	180.039695124577	80.7264356470805	75.63052941122	Root569
OG0000459	25.6103645460775	18.1178059676527	0	43.9041294753291	0	0	Root569
OG0000461	150.460891708205	190.236962660353	638.214004002957	150.879489726784	3422.80087143621	113.44579411683	Root569
OG0000462	114.404194255175	146.541077679544	0	36.0407033006433	96.8717227764966	12.6050882352033	Root569
OG0000463	37.5731006169426	15.275797188413	0	47.9996639413112	48.4358613882483	25.2101764704067	Root569
OG0000465	3.03280632782496	19.5388103572725	0	19.6585654367145	16.1452871294161	25.2101764704067	Root569
OG0000466	26.4528107482511	12.4337884091734	34.6420962506824	4.75081998053934	0	12.6050882352033	Root569
OG0000467	75.9886474360588	33.9264798021732	0	10.812210990193	32.2905742588322	390.757735291303	Root569
OG0000468	80.2008784469269	102.667567150032	0	110.25178782424	32.2905742588322	63.0254411760166	Root569
OG0000469	180.62046574602	111.193593487751	0	318.960224210693	113.017009905913	126.050882352033	Root569
OG0000470	4628.39943474177	3970.28626459777	1490.94252709668	8416.81479172931	5424.81647548381	10172.3062058091	Root569
OG0000471	4357.63722536317	2488.1786862243	858.058076363058	13638.2935930993	10752.7612281911	20029.4852057381	Root569
OG0000473	10.7833113878221	28.0648366949914	0	15.0715668348145	32.2905742588322	37.81526470561	Root569
OG0000474	229.482345472089	165.902262488114	87.9376289440401	835.161388303088	322.905742588322	201.681411763253	Root569
OG0000475	23.5884936608608	20.2493125520824	0	28.6687412618753	0	12.6050882352033	Root569
OG0000476	48.8618797260689	38.1894929710326	43.96881447202	46.5252715335576	32.2905742588322	12.6050882352033	Root569
OG0000478	20.0502196117317	6.57214530199166	0	12.2866033979466	32.2905742588322	0	Root569
OG0000479	51.5577075730244	25.9333301105617	74.6137457707007	27.8496343686789	16.1452871294161	12.6050882352033	Root569
OG0000480	342.707115044221	242.636499527584	183.869587792084	509.484487568184	226.034019811825	315.127205880083	Root569
OG0000481	151.134848669944	99.2926817246848	42.6364261546861	139.739635979312	96.8717227764966	113.44579411683	Root569
OG0000482	20369.5067223555	12463.8071269041	1348.37697714195	42252.3185145091	26300.6727338188	40374.0976173563	Root569
OG0000483	14.9955423986901	0.355251097404955	0	0	0	12.6050882352033	Root569
OG0000485	0	19.0059337111651	0	7.53578341740723	0	0	Root569
OG0000486	14.9955423986901	24.6899512696443	317.108419525478	24.0817426599753	1630.67400007103	63.0254411760166	Root569
OG0000487	84.7500879386643	56.8401755847927	0	13.7609958057002	32.2905742588322	75.63052941122	Root569
OG0000488	11.457268349561	0	0	6.22521238829292	0	0	Root569
OG0000489	2762.2126076868	2445.370928987	951.325258576433	3079.18663290405	11107.9575450383	10336.1723528667	Root569
OG0000491	29.3171278356413	15.631048285818	43.96881447202	20.3138509512717	16.1452871294161	12.6050882352033	Root569
OG0000492	150.966359429509	167.678517975139	660.864605397634	99.9310409699654	96.8717227764966	2369.75658821823	Root569
OG0000493	0	4.79588981496689	23.9829897120109	12.2866033979466	0	0	Root569
OG0000494	108.001603118656	139.436055731445	45.301202789354	123.029855358105	80.7264356470805	37.81526470561	Root569
OG0000495	396.118204262027	396.460224703929	183.869587792084	253.104029997699	209.888732682409	4789.93352937727	Root569
OG0000496	8.59295126217073	8.52602633771891	0	0.65528551455715	0	0	Root569
OG0000497	1167.12496849131	1140.88889931601	249.156615341447	1579.07426870409	1049.44366341205	857.145999993826	Root569
OG0000498	124.513548681258	102.134690503924	27.9801546640127	197.73240401762	80.7264356470805	163.866147057643	Root569
OG0000499	56.4438955456313	85.0826378284866	119.914948560055	102.224540270915	32.2905742588322	12.6050882352033	Root569
OG0000501	22.5775582182525	46.1826426626441	0	38.3342026015933	32.2905742588322	25.2101764704067	Root569
OG0000502	23.9254721417303	7.99314969161148	134.571220050728	23.7540999026967	16.1452871294161	0	Root569
OG0000503	55.432960103023	53.6429157081481	61.2898625973612	33.5833826210539	32.2905742588322	0	Root569
OG0000504	58.1287879499785	93.431038617503	29.3125429813467	127.289211202726	32.2905742588322	25.2101764704067	Root569
OG0000505	13.9846069560818	31.9725987664459	61.2898625973612	71.0984783294508	64.5811485176644	37.81526470561	Root569
OG0000507	199.154282193839	154.534227371155	923.345103912421	119.425785028041	5037.32958437782	1260.50882352033	Root569
OG0000508	22.914536699122	30.3739688281236	23.9829897120109	46.8529142908362	32.2905742588322	0	Root569
OG0000509	44.8181379556356	43.8735105295119	19.9858247600091	12.4504247765858	64.5811485176644	12.6050882352033	Root569
OG0000510	7.41352657912769	27.176708951479	0	28.3410985045967	16.1452871294161	12.6050882352033	Root569
OG0000511	44.4811594747662	9.4141540812313	214.514519090764	21.1329578444681	16.1452871294161	4726.90808820125	Root569
OG0000513	0	0	0	0	0	0	Root569
OG0000514	147.933553101684	137.482174695717	161.218986397407	88.9550086011331	64.5811485176644	50.4203529408133	Root569
OG0000515	40.1004392234634	33.7488542534707	159.886598080073	23.2626357667788	16.1452871294161	0	Root569
OG0000516	9.43539746434434	12.4337884091734	117.250171925387	39.4809522520683	16.1452871294161	0	Root569
OG0000517	335.630566945963	175.316416569345	1.33238831733394	448.870577471648	274.469881200074	239.496676468863	Root569
OG0000518	110.191963244307	62.524193143272	145.230326589399	98.7842913194904	16.1452871294161	37.81526470561	Root569
OG0000519	192.583201816885	232.33421770284	275.804381688126	200.189724697209	80.7264356470805	163.866147057643	Root569
OG0000520	278.849692919462	247.254763793848	77.2785224053685	262.769491337417	209.888732682409	126.050882352033	Root569
OG0000521	2747.21706528811	1355.99343879471	2814.00412620928	6904.41582413141	2583.24594070658	7336.16135288834	Root569
OG0000522	3.20129556825969	17.2296782241403	23.9829897120109	15.5630309707323	0	25.2101764704067	Root569
OG0000523	24.093961382165	49.9127791853961	30.6449312986806	27.5219916114003	0	12.6050882352033	Root569
OG0000524	6.23410189608465	6.57214530199166	0	7.20814066012865	0	0	Root569
OG0000525	66.3847607312798	15.0981716397106	0	12.2866033979466	16.1452871294161	25.2101764704067	Root569
OG0000528	4.54920949173745	15.631048285818	0	13.4333530484216	0	0	Root569
OG0000529	55.2644708625883	50.0904047340986	736.810739485669	94.8525782321475	7685.15667360206	4210.09947055791	Root569
OG0000530	217.688098641659	224.341068011229	195.861082648089	190.032799221573	3035.31398033023	151.26105882244	Root569
OG0000531	4.54920949173745	17.0520526754378	0	9.33781858243939	16.1452871294161	25.2101764704067	Root569
OG0000533	1476.63970316989	1311.58705161909	469.000687701547	1708.82080058641	5699.28635668388	6617.67132348175	Root569
OG0000534	75.4831797147547	33.0383520586608	0	73.8834417663187	96.8717227764966	25.2101764704067	Root569
OG0000535	0	0.355251097404955	0	0	0	0	Root569
OG0000536	31.8444664421621	14.9205460910081	0	13.105710291143	0	12.6050882352033	Root569
OG0000537	73.6297980699728	39.2552462632475	161.218986397407	18.3479944076002	0	75.63052941122	Root569
OG0000538	74.9777119934505	92.8981619713956	51.9631443760237	52.7504839218506	48.4358613882483	50.4203529408133	Root569
OG0000540	6.73956961738881	58.79405662052	0	54.5525190868827	32.2905742588322	12.6050882352033	Root569
OG0000541	33.3608696060746	6.39451975328918	95.9319588480437	7.20814066012865	0	37.81526470561	Root569
OG0000542	77.5050505999713	100.003183919495	632.884450733622	56.3545542519149	16.1452871294161	138.655970587237	Root569
OG0000543	143.384343609947	115.45660665661	85.2728523093722	92.886721688476	32.2905742588322	50.4203529408133	Root569
OG0000545	82.0542600917088	62.7018186919745	34.6420962506824	133.35060221238	80.7264356470805	37.81526470561	Root569
OG0000546	476.15059346852	409.959766405318	111.920618656051	330.263899336804	435.922752494235	264.70685293927	Root569
OG0000547	54.4220246604146	121.318249763792	0	46.1976287762791	16.1452871294161	50.4203529408133	Root569
OG0000550	150.123913227336	154.356601822453	57.2926976453594	322.728115919396	96.8717227764966	138.655970587237	Root569
OG0000551	35.551229731726	49.5575280879912	86.6052406267061	51.1122701354577	0	3680.68576467937	Root569
OG0000552	45.4920949173745	107.463456964999	114.585395290719	29.4878481550718	80.7264356470805	0	Root569
OG0000553	17.3543917647762	21.4926913929997	55.9603093280255	24.5732067958931	0	0	Root569
OG0000554	199.322771434274	163.415504806279	71.9489691360328	261.950384444221	113.017009905913	2231.10061763099	Root569
OG0000555	51.7261968134591	25.0452023670493	0	33.9110253783325	32.2905742588322	25.2101764704067	Root569
OG0000557	34.5402942891177	24.8675768183468	0	45.5423432617219	48.4358613882483	0	Root569
OG0000558	47.6824550430258	53.1100390620407	331.764691016151	42.9212012034933	16.1452871294161	176.471235292847	Root569
OG0000559	0	0	0	0	0	0	Root569
OG0000560	87.6144050260545	72.8264749680157	82.6080756747043	41.9382729316576	2244.19491098884	37.81526470561	Root569
OG0000561	32.518423403901	43.163008334702	29.3125429813467	46.1976287762791	16.1452871294161	25.2101764704067	Root569
OG0000562	133.948946145603	117.765738789742	19.9858247600091	167.097806212073	1275.47768322387	50.4203529408133	Root569
OG0000563	16.6804348030373	11.900911763066	0	0	0	0	Root569
OG0000564	56.4438955456313	44.5840127243218	0	77.3236907177437	48.4358613882483	12.6050882352033	Root569
OG0000565	105.979732233439	80.6419991109247	0	62.08830250429	32.2905742588322	37.81526470561	Root569
OG0000566	34.0348265678135	15.4534227371155	263.81288683212	39.9724163879862	32.2905742588322	37.81526470561	Root569
OG0000568	213.475867630791	233.222345446353	306.449312986806	219.356825998006	96.8717227764966	2016.81411763253	Root569
OG0000572	56.1069170647619	30.7292199255286	0	74.8663700381544	16.1452871294161	12.6050882352033	Root569
OG0000574	25.273386065208	33.9264798021732	49.2983677413558	8.84635444652153	48.4358613882483	12.6050882352033	Root569
OG0000575	168.152261953851	185.973949491494	397.051718565514	113.364394018387	5311.7994655779	10537.85376463	Root569
OG0000576	82.5597278130129	92.3652853252882	174.542869570746	93.8696499603117	3891.01419818928	4147.0740293819	Root569
OG0000577	837.39152496056	827.735056953544	747.469846024341	901.509046651999	613.520910917812	567.22897058415	Root569
OG0000578	28.4746816334677	28.2424622436939	0	31.6175260773825	0	37.81526470561	Root569
OG0000579	105.137286031265	94.8520430071229	415.705155008189	84.0403672419545	4326.93695068351	151.26105882244	Root569
OG0000580	120.63829615126	93.0757875200981	19.9858247600091	113.036751261108	145.307584164745	50.4203529408133	Root569
OG0000581	28.306192393033	26.8214578540741	106.591065386715	10.4845682329144	16.1452871294161	0	Root569
OG0000582	37.5731006169426	16.1639249319254	0	34.5663108928897	48.4358613882483	3113.45679409522	Root569
OG0000583	12.8051822730387	25.9333301105617	0	51.4399128927363	32.2905742588322	25.2101764704067	Root569
OG0000588	88.9623189495323	123.449756348222	627.554897464286	102.060718892276	8540.85689146112	3907.57735291303	Root569
OG0000589	98.3977164138766	82.4182545979495	0	130.893281532791	80.7264356470805	12.6050882352033	Root569
OG0000590	0.505467721304161	31.0844710229335	38.6392612026843	24.5732067958931	0	0	Root569
OG0000591	41.4483531469412	25.4004534644542	181.204811157416	34.8939536501682	2776.98938625957	2760.51432350953	Root569
OG0000592	240.93961382165	217.23604606313	1347.04458882461	229.349930095003	209.888732682409	6000.02199995679	Root569
OG0000593	52.0631752943286	47.9588981496689	0	30.3069550482682	48.4358613882483	37.81526470561	Root569
OG0000594	102.609947424745	94.141540812313	145.230326589399	138.592886328837	16.1452871294161	88.2356176464233	Root569
OG0000595	40.1004392234634	27.7095855975865	27.9801546640127	48.3273066985898	0	12.6050882352033	Root569
OG0000596	227.123496106003	172.82965888751	1.33238831733394	148.094526289916	113.017009905913	138.655970587237	Root569
OG0000597	273.121058744682	250.807274767898	559.603093280255	214.606006017467	161.452871294161	151.26105882244	Root569
OG0000598	266.549978367727	418.130541645631	33.3097079333485	409.061982462301	403.632178235403	189.07632352805	Root569
OG0000599	114.741172736045	157.02098505299	273.139605053458	133.678244969659	3422.80087143621	252.101764704067	Root569
OG0000601	40.7743961852023	52.5771624159333	29.3125429813467	37.023631572479	32.2905742588322	226.89158823366	Root569
OG0000602	50.2097936495466	35.7027352891979	0	34.8939536501682	80.7264356470805	4147.0740293819	Root569
OG0000603	201.850110040795	183.131940712254	222.508848994768	277.185772657674	129.162297035329	189.07632352805	Root569
OG0000604	42.6277778299842	74.425104906338	153.224656493403	117.459928484369	64.5811485176644	12.6050882352033	Root569
OG0000605	44.1441809938967	60.9255632049497	0	23.5902785240574	32.2905742588322	37.81526470561	Root569
OG0000606	0.16848924043472	0.888127743512386	0	0	0	0	Root569
OG0000608	74.1352657912769	97.1611751402551	0	70.1155500576151	48.4358613882483	37.81526470561	Root569
OG0000609	151.471827150814	108.706835805916	297.122594765469	148.422169047194	113.017009905913	88.2356176464233	Root569
OG0000610	267.560913810336	233.399970995055	138.56838500273	298.318730502143	242.179306941242	882.356176464233	Root569
OG0000611	91.6581467964878	71.5830961270983	137.235996685396	139.411993222034	48.4358613882483	37.81526470561	Root569
OG0000612	36.730654414769	47.4260215035614	79.9432990400364	36.8598101938397	48.4358613882483	37.81526470561	Root569
OG0000613	19.881730371297	15.0981716397106	0	22.1158861163038	16.1452871294161	12.6050882352033	Root569
OG0000614	101.767501222571	95.9177962993377	37.3068728853503	166.114877940238	48.4358613882483	88.2356176464233	Root569
OG0000615	352.984958710739	380.118674223301	389.057388661511	297.663444987585	209.888732682409	277.311941174473	Root569
OG0000616	745.396399683203	543.711804578283	223.841237312102	1301.23321053186	581.23033665898	2735.30414703912	Root569
OG0000618	66.5532499717145	34.2817308995781	109.255842021383	39.4809522520683	16.1452871294161	50.4203529408133	Root569
OG0000619	128.388801211257	231.090838861923	306.449312986806	64.38180180524	193.743445552993	75.63052941122	Root569
OG0000620	7.24503733869297	13.1442906039833	0	5.2422841164572	16.1452871294161	0	Root569
OG0000621	27.4637461908594	41.9196294937846	114.585395290719	7.53578341740723	2647.82708922424	25.2101764704067	Root569
OG0000622	22.2405797373831	17.7625548702477	33.3097079333485	17.8565302716823	0	25.2101764704067	Root569
OG0000623	30.1595740378149	42.0972550424871	0	59.1395176887828	16.1452871294161	0	Root569
OG0000624	55.9384278243271	61.1031887536522	55.9603093280255	80.4362969118902	32.2905742588322	37.81526470561	Root569
OG0000626	36.3936759338996	18.4730570650576	0	32.7642757278575	32.2905742588322	25.2101764704067	Root569
OG0000627	0	11.900911763066	78.6109107227025	2.29349930095003	0	0	Root569
OG0000629	373.70913528421	347.257947713343	249.156615341447	268.339418211153	209.888732682409	151.26105882244	Root569
OG0000630	113.393258812567	73.3593516141231	83.9404639920382	129.091246367759	32.2905742588322	2306.73114704221	Root569
OG0000631	12798.9481711427	14983.6031607975	1237.78874680323	18463.9799436768	21957.5904960059	31727.0070880068	Root569
OG0000632	26.9582784695552	32.3278498638509	0	2.45732067958931	16.1452871294161	25.2101764704067	Root569
OG0000633	131.421607539082	79.3986202700073	35.9744845680164	76.9960479604651	64.5811485176644	844.540911758623	Root569
OG0000634	47.3454765621564	50.4456558315035	63.9546392320291	12.7780675338644	2744.69881200074	37.81526470561	Root569
OG0000635	203.871980926012	153.46847407894	199.858247600091	181.350266153691	113.017009905913	75.63052941122	Root569
OG0000636	72.281884146495	19.8940614546775	69.2841925013649	78.1427976109401	193.743445552993	25.2101764704067	Root569
OG0000639	52.7371322560674	86.8588933155114	271.807216736124	154.319738678209	2324.92134663592	214.286499998457	Root569
OG0000640	90.4787221134448	107.996333611106	50.6307560586897	126.142461552251	80.7264356470805	113.44579411683	Root569
OG0000641	56.612384786066	87.2141444129163	38.6392612026843	62.9074093974864	32.2905742588322	75.63052941122	Root569
OG0000644	36.730654414769	35.5251097404955	0	18.8394585435181	0	12.6050882352033	Root569
OG0000645	798.302021179705	614.584398510571	848.73135814172	775.366585099748	4375.37281207176	453.78317646732	Root569
OG0000647	24.5994291034692	12.4337884091734	31.9773196160146	3.11260619414646	2954.58754468315	12.6050882352033	Root569
OG0000648	111.202898686915	150.271214202296	69.2841925013649	125.323354659055	209.888732682409	100.840705881627	Root569
OG0000649	47.3454765621564	49.9127791853961	0	36.3683460579218	16.1452871294161	12.6050882352033	Root569
OG0000650	186.012121439931	275.497226037542	186.534364426752	194.947440580752	129.162297035329	163.866147057643	Root569
OG0000651	545.736649768059	689.364754514314	101.261512117379	216.899505318417	403.632178235403	302.52211764488	Root569
OG0000652	21.9036012565136	20.9598147468923	98.5967354827116	27.8496343686789	0	25.2101764704067	Root569
OG0000653	103.115415146049	107.463456964999	267.810051784122	84.0403672419545	80.7264356470805	75.63052941122	Root569
OG0000654	45.9975626386786	21.3150658442973	0	18.0203516503216	32.2905742588322	12.6050882352033	Root569
OG0000655	35.3827404912913	35.7027352891979	0	18.8394585435181	16.1452871294161	0	Root569
OG0000657	24.9364075843386	38.0118674223301	0	20.6414937085502	32.2905742588322	25.2101764704067	Root569
OG0000659	364.273737819865	245.478508306824	165.216151349409	498.508455199352	226.034019811825	214.286499998457	Root569
OG0000660	37.5731006169426	105.154324831867	0	39.9724163879862	16.1452871294161	12.6050882352033	Root569
OG0000661	43.3017347917231	37.1237396788177	0	39.317130873429	32.2905742588322	12.6050882352033	Root569
OG0000662	19.7132411308623	0	0	11.4674965047501	0	37.81526470561	Root569
OG0000663	252.228392930776	239.794490748344	66.619415866697	172.995375843088	226.034019811825	8231.12261758777	Root569
OG0000664	144.058300571686	151.514593043213	95.9319588480437	140.394921493869	80.7264356470805	201.681411763253	Root569
OG0000666	270.088252416857	364.842877034888	262.480498514786	88.7911872224938	161.452871294161	138.655970587237	Root569
OG0000667	41.7853316278106	9.05890298382634	0	8.02724755332509	0	12.6050882352033	Root569
OG0000668	213.644356871225	303.739688281236	75.9461340880346	137.446136678362	7329.96035675491	3315.13820585848	Root569
OG0000669	40.1004392234634	51.3337835750159	151.892268176069	44.5594149898862	32.2905742588322	50.4203529408133	Root569
OG0000670	45.9975626386786	43.5182594321069	163.883763032075	58.1565894169471	48.4358613882483	4348.75544114515	Root569
OG0000671	56.2754063051966	54.1757923542556	0	38.0065598443147	16.1452871294161	75.63052941122	Root569
OG0000672	10.6148221473874	4.26301316885945	54.6279210106916	9.66546133971796	0	0	Root569
OG0000673	10.2778436665179	0.532876646107432	81.2756873573704	9.01017582516081	3406.6555843068	2306.73114704221	Root569
OG0000674	124.850527162128	141.389936767172	370.403952218835	97.3098989117368	6587.27714880177	239.496676468863	Root569
OG0000675	28.4746816334677	9.05890298382634	0	15.2353882134537	2082.74203969468	0	Root569
OG0000676	50.7152613708508	49.0246514418837	182.53719947475	29.3240267764325	1598.38342581219	3617.66032350336	Root569
OG0000677	1.85338164478192	5.86164310718175	39.9716495200182	6.22521238829292	0	0	Root569
OG0000678	116.257575899957	76.7342370394702	305.116924669472	41.9382729316576	16.1452871294161	37.81526470561	Root569
OG0000680	351.300066306392	325.410005222938	138.56838500273	357.622069569565	177.598158423577	151.26105882244	Root569
OG0000681	168.152261953851	127.712769517081	105.258677069381	195.43890471667	64.5811485176644	113.44579411683	Root569
OG0000682	0	0	0	0	0	0	Root569
OG0000683	83.0651955343171	96.8059240428501	453.01202789354	92.7229003098367	64.5811485176644	88.2356176464233	Root569
OG0000684	23.9254721417303	9.59177962993377	0	3.9317130873429	16.1452871294161	12.6050882352033	Root569
OG0000685	85.0870664195337	83.8392589875693	187.866752744086	37.023631572479	3277.49328727147	25.2101764704067	Root569
OG0000686	12.2997145517346	8.17077524031395	0	2.94878481550717	16.1452871294161	0	Root569
OG0000687	294.013724558587	387.93419836621	496.98084236556	315.519975259268	3987.88592096578	7197.5053823011	Root569
OG0000689	72.9558411082339	25.2228279157518	169.21331630141	12.6142461552251	16.1452871294161	25.2101764704067	Root569
OG0000690	1138.14481913654	506.588064899465	289.128264861465	2655.38072636421	984.862514894382	5458.00320584304	Root569
OG0000691	0	4.79588981496689	0	0	0	0	Root569
OG0000692	79.6954107256227	45.8273915652391	0	57.9927680383078	16.1452871294161	12.6050882352033	Root569
OG0000693	63.5204436438895	23.091321331322	45.301202789354	23.917921281336	16.1452871294161	25.2101764704067	Root569
OG0000694	5.39165569391105	45.6497660165367	106.591065386715	25.8837778250074	0	25.2101764704067	Root569
OG0000695	296.709552405542	262.708186530964	31.9773196160146	189.705156464295	177.598158423577	163.866147057643	Root569
OG0000696	14.8270531582554	15.8086738345205	0	3.44024895142504	32.2905742588322	12.6050882352033	Root569
OG0000697	1298.20959754952	1376.9532535416	0	1795.48230988659	871.845504988469	1058.82741175708	Root569
OG0000698	47.3454765621564	29.8410921820162	1.33238831733394	45.5423432617219	80.7264356470805	100.840705881627	Root569
OG0000699	7.75050505999713	7.46027304550404	0	2.94878481550717	0	0	Root569
OG0000700	13.6476284752123	45.1168893704292	259.815721880118	15.399209592093	0	12.6050882352033	Root569
OG0000701	0	1.42100438961982	0	0	0	0	Root569
OG0000702	77.3365613595366	66.254329666024	31.9773196160146	67.822050756665	64.5811485176644	50.4203529408133	Root569
OG0000703	79.6954107256227	108.529210257214	234.500343850773	52.0951984072934	64.5811485176644	88.2356176464233	Root569
OG0000705	73.7982873104075	53.6429157081481	55.9603093280255	68.1496935139436	48.4358613882483	37.81526470561	Root569
OG0000706	29.9910847973802	33.0383520586608	74.6137457707007	26.8667060968431	32.2905742588322	25.2101764704067	Root569
OG0000707	167.478304992112	166.612764682924	34.6420962506824	158.087630386912	209.888732682409	75.63052941122	Root569
OG0000708	29.485617076076	13.4995417013883	0	28.504919883236	32.2905742588322	12.6050882352033	Root569
OG0000709	31.6759772017274	77.2671136855776	960.651976797771	60.6139100965364	32.2905742588322	25.2101764704067	Root569
OG0000710	237.401339772521	221.143808134584	658.199828762966	126.306282930891	226.034019811825	163.866147057643	Root569
OG0000711	370.339350475515	322.567996443699	811.42448525637	195.930368852588	209.888732682409	3466.39926468092	Root569
OG0000712	64.8683575673673	91.4771575817758	102.593900434713	76.0131196886294	32.2905742588322	63.0254411760166	Root569
OG0000713	0	11.1904095682561	0	0	4036.32178235403	0	Root569
OG0000715	14.3215854369512	17.2296782241403	17.3210481253412	1.96585654367145	32.2905742588322	0	Root569
OG0000717	521.13722066459	372.658401177797	331.764691016151	316.502903531103	355.196316847154	201.681411763253	Root569
OG0000718	183.48478283341	158.797240540015	50.6307560586897	236.72189213377	129.162297035329	138.655970587237	Root569
OG0000719	215.329249275573	177.270297605072	185.201976109418	170.04659102758	193.743445552993	63.0254411760166	Root569
OG0000720	134.117435386037	158.44198944261	135.903608368062	124.668069144498	64.5811485176644	12.6050882352033	Root569
OG0000721	2164.58127186485	1695.96873901125	659.5322170803	3238.74865569871	1840.56273275344	1638.66147057643	Root569
OG0000722	24.4309398630344	48.8470258931812	141.233161637398	19.4947440580752	0	12.6050882352033	Root569
OG0000723	24.9364075843386	33.9264798021732	5.32955326933576	48.1634853199505	0	12.6050882352033	Root569
OG0000724	55.0959816221535	103.378069344842	91.9347938960419	39.1533094947897	48.4358613882483	25.2101764704067	Root569
OG0000725	59.1397233925868	29.4858410846112	47.9659794240219	95.0163996107867	32.2905742588322	50.4203529408133	Root569
OG0000727	93.1745499604003	110.127840195536	82.6080756747043	84.0403672419545	96.8717227764966	50.4203529408133	Root569
OG0000728	16.0064778412984	18.1178059676527	0	12.1227820193073	0	0	Root569
OG0000729	105.64275375257	84.0168845362717	54.6279210106916	181.514087532331	80.7264356470805	88.2356176464233	Root569
OG0000730	266.886956848597	266.260697505013	113.253006973385	238.851570056081	129.162297035329	176.471235292847	Root569
OG0000731	0	0.355251097404955	0	9.82928271835725	0	0	Root569
OG0000732	116.931532861696	124.693135189139	30.6449312986806	157.759987629634	96.8717227764966	4676.48773526044	Root569
OG0000733	15.5010101199943	51.6890346724209	0	20.6414937085502	16.1452871294161	12.6050882352033	Root569
OG0000734	12.4682037921693	0	0	17.0374233784859	0	12.6050882352033	Root569
OG0000737	32.1814449230316	9.4141540812313	0	9.66546133971796	0	25.2101764704067	Root569
OG0000738	19.7132411308623	49.0246514418837	225.173625629436	25.2284923104503	16.1452871294161	88.2356176464233	Root569
OG0000739	20.3871980926012	24.6899512696443	0	32.2728115919396	32.2905742588322	25.2101764704067	Root569
OG0000740	309.851713159451	318.304983274839	536.952491885578	301.10369393901	1759.83629710636	9831.9688234586	Root569
OG0000741	108.675560080395	148.139707617866	277.13677000546	70.9346569508115	1792.12687136519	75.63052941122	Root569
OG0000742	20.5556873330359	11.545660665661	0	40.6277019025433	16.1452871294161	0	Root569
OG0000743	10.7833113878221	12.2561628604709	0	17.2012447571252	16.1452871294161	0	Root569
OG0000744	18.0283487265151	12.9666650552808	57.2926976453594	19.1671013007966	2502.5195050595	12.6050882352033	Root569
OG0000745	442.789723862445	388.64470056102	150.559879858735	451.983183665794	209.888732682409	264.70685293927	Root569
OG0000747	114.23570501474	112.792223426073	102.593900434713	200.517367454488	193.743445552993	37.81526470561	Root569
OG0000748	13.1421607539082	28.0648366949914	238.497508802775	15.7268523493716	0	0	Root569
OG0000749	8.59295126217073	1.77625548702477	0	7.69960479604651	0	0	Root569
OG0000750	146.417149937772	114.213227815693	247.824227024113	144.490455959852	96.8717227764966	75.63052941122	Root569
OG0000751	25.7788537865122	50.2680302828011	185.201976109418	36.5321674365611	32.2905742588322	12.6050882352033	Root569
OG0000752	35.8882082125954	21.4926913929997	0	24.7370281745324	16.1452871294161	0	Root569
OG0000753	19.0392841691234	1.77625548702477	0	4.75081998053934	16.1452871294161	0	Root569
OG0000754	293.171278356413	181.888561871337	122.579725194722	283.738627803246	177.598158423577	88.2356176464233	Root569
OG0000755	150.62938094864	131.087654942428	65.2870275493631	274.728451978085	161.452871294161	113.44579411683	Root569
OG0000756	80.8748354086657	58.79405662052	0	39.6447736307076	80.7264356470805	12.6050882352033	Root569
OG0000757	457.6167770207	296.989917430542	0	632.514342926289	258.324594070658	226.89158823366	Root569
OG0000758	57.2863417478049	90.7666553869659	243.827062072111	19.3309226794359	0	25.2101764704067	Root569
OG0000761	6.23410189608465	36.9461141301153	0	19.4947440580752	0	7373.97661759395	Root569
OG0000762	68.069653135627	77.9776158803875	317.108419525478	83.7127244846759	64.5811485176644	50.4203529408133	Root569
OG0000763	119.290382227782	195.03285247532	382.395447074841	131.05710291143	96.8717227764966	2823.53976468555	Root569
OG0000764	10.9518006282568	29.1305899872063	26.6477663466788	36.8598101938397	16.1452871294161	25.2101764704067	Root569
OG0000765	1.51640316391248	0	0	9.50163996107868	16.1452871294161	0	Root569
OG0000766	0	4.44063871756193	0	13.7609958057002	0	0	Root569
OG0000769	40.7743961852023	50.0904047340986	163.883763032075	30.1431336696289	16.1452871294161	25.2101764704067	Root569
OG0000770	24.4309398630344	11.3680351169585	29.3125429813467	11.4674965047501	16.1452871294161	12.6050882352033	Root569
OG0000772	334.619631503354	227.538327887873	0	353.526535103582	193.743445552993	277.311941174473	Root569
OG0000774	74.4722442721464	79.5762458187098	22.650601394677	66.67530110619	32.2905742588322	63.0254411760166	Root569
OG0000776	224.259179018613	246.721887147741	250.489003658781	293.240267764325	80.7264356470805	113.44579411683	Root569
OG0000777	142.878875888643	205.335134300064	93.2671822133758	202.974688134077	2809.2799605184	2281.5209705718	Root569
OG0000778	33.0238911252052	42.0972550424871	95.9319588480437	16.7097806212073	3584.25374273037	37.81526470561	Root569
OG0000779	89.6362759112712	78.3328669777925	45.301202789354	58.9756963101435	32.2905742588322	25.2101764704067	Root569
OG0000780	55.432960103023	68.3858362504537	0	90.9208651448046	64.5811485176644	3718.50102938498	Root569
OG0000781	74.9777119934505	19.716435905975	0	17.8565302716823	32.2905742588322	37.81526470561	Root569
OG0000782	36.3936759338996	75.1356071011479	1.33238831733394	121.88310570763	129.162297035329	50.4203529408133	Root569
OG0000783	225.60709294209	284.200877923964	700.836254917653	213.950720502909	226.034019811825	4134.46894114669	Root569
OG0000785	10.7833113878221	9.59177962993377	0	19.0032799221574	0	0	Root569
OG0000786	40.7743961852023	60.5703121075447	0	13.105710291143	16.1452871294161	12.6050882352033	Root569
OG0000787	0	0	0	0.327642757278575	0	0	Root569
OG0000789	46.1660518791134	83.6616334388668	0	90.7570437661653	16.1452871294161	25.2101764704067	Root569
OG0000790	9.60388670477906	31.0844710229335	454.344416210874	9.99310409699654	16.1452871294161	12.6050882352033	Root569
OG0000791	203.366513204707	233.577596543758	293.125429813467	178.892945474102	177.598158423577	88.2356176464233	Root569
OG0000792	39.4264822617245	101.06893721171	237.165120485441	42.757379824854	16.1452871294161	50.4203529408133	Root569
OG0000793	31.6759772017274	7.46027304550404	0	9.33781858243939	0	0	Root569
OG0000794	20.5556873330359	12.7890395065784	1.33238831733394	25.7199564463681	0	12.6050882352033	Root569
OG0000795	0	2.84200877923964	0	6.5528551455715	0	0	Root569
OG0000796	46.1660518791134	49.2022769905862	309.114089621474	41.1191660384612	48.4358613882483	37.81526470561	Root569
OG0000798	255.766666979905	386.335568427888	138.56838500273	451.000255393959	290.61516832949	9189.10932346323	Root569
OG0000799	210.94852902427	230.025085569708	386.392612026843	190.032799221573	129.162297035329	100.840705881627	Root569
OG0000800	47.3454765621564	41.5643783963797	0	39.1533094947897	16.1452871294161	37.81526470561	Root569
OG0000801	14.4900746773859	21.8479424904047	499.645619000228	37.5150957083968	32.2905742588322	25.2101764704067	Root569
OG0000803	1450.52387090251	1456.17424826291	431.693814816197	1626.74628988812	4262.35580216585	1008.40705881627	Root569
OG0000804	61.4985727586729	92.5429108739906	99.9291238000455	95.8355065039832	80.7264356470805	75.63052941122	Root569
OG0000805	21.7351120160789	26.8214578540741	34.6420962506824	27.8496343686789	48.4358613882483	12.6050882352033	Root569
OG0000806	219.87845876731	242.103622881476	113.253006973385	179.548230988659	3568.10845560096	138.655970587237	Root569
OG0000807	392.916908693768	355.073471856252	634.216839050956	335.833826210539	226.034019811825	6226.91358819044	Root569
OG0000810	136.476284752123	77.4447392342801	61.2898625973612	149.40509731903	113.017009905913	100.840705881627	Root569
OG0000812	13.1421607539082	30.906845474231	0	17.6927088930431	0	0	Root569
OG0000813	0	14.2100438961982	0	0	16.1452871294161	0	Root569
OG0000814	12.2997145517346	12.0785373117685	0	30.4707764269075	32.2905742588322	0	Root569
OG0000815	65.5423145291062	77.799990331685	137.235996685396	47.3443784267541	32.2905742588322	37.81526470561	Root569
OG0000816	70.7654809825825	55.4191711951729	2.66477663466788	50.129341863622	16.1452871294161	12.6050882352033	Root569
OG0000817	63.5204436438895	39.6104973606524	109.255842021383	75.8492983099901	0	126.050882352033	Root569
OG0000818	40.1004392234634	66.7872063121314	90.6024055787079	45.3785218830826	64.5811485176644	50.4203529408133	Root569
OG0000819	134.454413866907	162.172125965362	382.395447074841	65.6923728343543	64.5811485176644	37.81526470561	Root569
OG0000820	23.2515151799914	28.2424622436939	310.446477938808	21.4606006017467	48.4358613882483	138.655970587237	Root569
OG0000821	619.871915559336	513.693086847564	1308.40532762193	506.535702752677	4875.87671308366	4033.62823526507	Root569
OG0000822	295.867106203369	201.072121131204	289.128264861465	224.762931493102	209.888732682409	176.471235292847	Root569
OG0000823	46.1660518791134	83.6616334388668	50.6307560586897	47.0167356694755	96.8717227764966	3970.60279408905	Root569
OG0000825	66.3847607312798	51.5114091237184	49.2983677413558	115.166429183419	16.1452871294161	50.4203529408133	Root569
OG0000827	41.2798639065065	79.9314969161148	0	74.5387272808758	32.2905742588322	25.2101764704067	Root569
OG0000828	46.3345411195481	26.2885812079666	0	32.7642757278575	32.2905742588322	37.81526470561	Root569
OG0000830	11.9627360708651	21.8479424904047	0	16.0544951066502	16.1452871294161	0	Root569
OG0000832	100.756565779963	113.147474523478	0	126.47010430953	64.5811485176644	100.840705881627	Root569
OG0000833	0	3.73013652275202	0	9.33781858243939	0	0	Root569
OG0000834	14.9955423986901	50.4456558315035	65.2870275493631	20.4776723299109	32.2905742588322	25.2101764704067	Root569
OG0000835	11.457268349561	34.4593564482806	0	24.4093854172538	16.1452871294161	37.81526470561	Root569
OG0000836	80.8748354086657	34.992233094388	31.9773196160146	54.5525190868827	80.7264356470805	2331.94132351262	Root569
OG0000837	374.888559967253	371.770273434285	291.793041496133	553.716259800792	355.196316847154	239.496676468863	Root569
OG0000839	31.0020202399885	37.1237396788177	53.2955326933576	38.170381222954	32.2905742588322	25.2101764704067	Root569
OG0000840	0	8.34840078901643	0	5.07846273781791	0	0	Root569
OG0000841	1840.23948402801	2535.95995882527	119.914948560055	2813.46835675112	1679.10986145927	1953.78867645652	Root569
OG0000842	16.0064778412984	20.6045636494874	0	28.6687412618753	16.1452871294161	25.2101764704067	Root569
OG0000843	45.155116436505	35.7027352891979	123.912113512056	27.5219916114003	16.1452871294161	12.6050882352033	Root569
OG0000844	111.034409446481	84.3721356336767	55.9603093280255	136.463208406526	113.017009905913	113.44579411683	Root569
OG0000845	253.913285335123	288.641516641526	0	198.879153668095	161.452871294161	100.840705881627	Root569
OG0000846	518.778371298504	755.796709729041	764.790894149682	633.333449819486	661.95677230606	378.1526470561	Root569
OG0000847	33.1923803656399	40.6762506528673	0	28.3410985045967	32.2905742588322	12.6050882352033	Root569
OG0000848	9.26690822390962	3.73013652275202	67.9518041840309	0.163821378639288	16.1452871294161	0	Root569
OG0000849	5.05467721304161	14.2100438961982	37.3068728853503	0	0	0	Root569
OG0000850	219.541480286441	245.833759404229	455.676804528208	368.598101938397	274.469881200074	9063.05844111119	Root569
OG0000851	440.599363736794	365.375753680996	1129.86529309918	426.263227219426	274.469881200074	9214.31949993363	Root569
OG0000852	141.530961965165	128.956148357999	111.920618656051	123.848962251301	80.7264356470805	37.81526470561	Root569
OG0000853	6.40259113651937	16.5191760293304	0	25.8837778250074	0	12.6050882352033	Root569
OG0000854	108.001603118656	94.3191663610154	0	81.2554038050866	96.8717227764966	88.2356176464233	Root569
OG0000855	9.09841898347489	14.9205460910081	0	3.11260619414646	0	0	Root569
OG0000856	197.806368270362	210.663900761138	770.120447419018	217.227148075695	403.632178235403	10424.4079705132	Root569
OG0000857	170.679600560372	170.342901205676	386.392612026843	139.575814600673	161.452871294161	289.917029409677	Root569
OG0000858	72.1133949060603	87.9246466077262	25.3153780293449	57.6651252810292	96.8717227764966	37.81526470561	Root569
OG0000859	42.1223101086801	71.5830961270983	49.2983677413558	61.1053742324542	16.1452871294161	37.81526470561	Root569
OG0000860	30.3280632782497	37.1237396788177	165.216151349409	12.6142461552251	48.4358613882483	0	Root569
OG0000861	22.2405797373831	15.631048285818	0	19.6585654367145	16.1452871294161	37.81526470561	Root569
OG0000862	121.986210074737	210.486275212436	127.909278464058	172.34009032853	96.8717227764966	63.0254411760166	Root569
OG0000863	117.100022102131	96.0954218480402	0	103.53511130003	64.5811485176644	50.4203529408133	Root569
OG0000864	302.775165061192	366.974383619318	149.227491541401	472.788498752984	193.743445552993	2344.54641174782	Root569
OG0000865	26.1158322673816	39.7881229093549	41.3040378373521	29.1602053977932	16.1452871294161	0	Root569
OG0000866	49.8728151686772	61.9913164971646	353.082904093494	37.8427384656754	48.4358613882483	12.6050882352033	Root569
OG0000867	155.010101199943	164.658883647196	624.890120829618	107.466824387373	80.7264356470805	2016.81411763253	Root569
OG0000868	145.069236014294	166.968015780329	142.565549954732	66.5114797275507	2809.2799605184	88.2356176464233	Root569
OG0000870	124.176570200389	57.5506777796026	58.6250859626934	123.193676736744	64.5811485176644	75.63052941122	Root569
OG0000871	187.191546122974	85.970765571999	209.184965821429	156.28559522188	209.888732682409	4915.9844117293	Root569
OG0000872	95.3649100860517	86.326016669404	309.114089621474	58.8118749315042	32.2905742588322	50.4203529408133	Root569
OG0000874	82.0542600917088	63.7675719841893	0	96.1631492612618	0	37.81526470561	Root569
OG0000875	0	0.355251097404955	0	0	0	0	Root569
OG0000876	0.673956961738881	7.99314969161148	0	0	0	0	Root569
OG0000877	30.6650417591191	10.8351584708511	0	22.4435288735824	32.2905742588322	37.81526470561	Root569
OG0000878	12.1312253112999	13.1442906039833	0	0	0	0	Root569
OG0000880	98.2292271734419	90.5890298382634	130.574055098726	80.927761047808	64.5811485176644	37.81526470561	Root569
OG0000881	144.56376829299	74.6027304550404	426.364261546861	67.4944079993865	2970.73283181256	1222.69355881472	Root569
OG0000882	165.456434106895	139.08080463404	177.207646205414	240.489783842474	145.307584164745	5092.45564702215	Root569
OG0000883	32.0129556825969	30.5515943768261	71.9489691360328	28.0134557473182	16.1452871294161	12.6050882352033	Root569
OG0000884	35.0457620104218	12.0785373117685	162.551374714741	10.4845682329144	32.2905742588322	37.81526470561	Root569
OG0000885	137.992687916036	83.6616334388668	81.2756873573704	73.8834417663187	64.5811485176644	37.81526470561	Root569
OG0000886	190.898309412538	233.04471989765	299.787371400137	176.271803415873	145.307584164745	126.050882352033	Root569
OG0000887	30.6650417591191	50.2680302828011	65.2870275493631	41.7744515530183	2663.97237635366	25.2101764704067	Root569
OG0000888	12.1312253112999	25.0452023670493	0	11.958960640668	1905.1438812711	12.6050882352033	Root569
OG0000889	33.5293588465093	16.6968015780329	75.9461340880346	4.91464135917863	2793.13467338899	0	Root569
OG0000890	112.382323369958	155.955231760775	66.619415866697	145.145741474409	145.307584164745	63.0254411760166	Root569
OG0000891	207.74723345601	205.157508751361	245.159450389445	246.223532094849	161.452871294161	138.655970587237	Root569
OG0000892	140.183048041687	172.296782241403	17.3210481253412	203.793795027274	96.8717227764966	88.2356176464233	Root569
OG0000893	21.5666227756442	27.176708951479	2.66477663466788	21.1329578444681	48.4358613882483	12.6050882352033	Root569
OG0000894	158.716864489506	112.614597877371	206.520189186761	215.916577046581	80.7264356470805	37.81526470561	Root569
OG0000895	12.1312253112999	36.2356119353054	142.565549954732	6.88049790285008	16.1452871294161	1197.48338234432	Root569
OG0000896	171.353557522111	114.213227815693	170.545704618744	86.3338665429045	3390.51029717738	4197.49438232271	Root569
OG0000898	13.8161177156471	20.7821891981898	62.6222509146952	45.3785218830826	48.4358613882483	12.6050882352033	Root569
OG0000899	93.0060607199656	120.252496471577	294.457818130801	165.45959242568	80.7264356470805	63.0254411760166	Root569
OG0000900	6571.08037695409	9701.72984458061	4278.29888695928	9533.09366577742	47450.9988733539	104962.569734538	Root569
OG0000901	61.1615942778035	76.3789859420652	151.892268176069	105.992431979619	48.4358613882483	25.2101764704067	Root569
OG0000902	35.0457620104218	30.1963432794211	0	61.4330169897328	32.2905742588322	37.81526470561	Root569
OG0000904	79.0214537638838	82.5958801466519	275.804381688126	135.316458756051	2115.03261395351	50.4203529408133	Root569
OG0000906	0	19.0059337111651	0	26.7028847182039	0	12.6050882352033	Root569
OG0000907	161.581181576897	205.868010946171	159.886598080073	164.804306911123	226.034019811825	6189.09832348483	Root569
OG0000908	508.669016872421	520.087606600853	1.33238831733394	506.044238616759	339.051029717738	214.286499998457	Root569
OG0000909	50.0413044091119	35.5251097404955	33.3097079333485	12.9418889125037	0	50.4203529408133	Root569
OG0000910	99.5771410969197	131.442906039833	330.432302698817	105.500967843701	64.5811485176644	126.050882352033	Root569
OG0000911	0	0	0	0	0	0	Root569
OG0000913	48.3564120047647	49.2022769905862	29.3125429813467	101.24161199908	16.1452871294161	37.81526470561	Root569
OG0000914	0.16848924043472	3.9077620714545	0	12.7780675338644	16.1452871294161	0	Root569
OG0000915	76.9995828786672	36.9461141301153	0	57.6651252810292	80.7264356470805	12.6050882352033	Root569
OG0000916	26.4528107482511	42.2748805911896	150.559879858735	17.8565302716823	0	25.2101764704067	Root569
OG0000917	0	3.9077620714545	0	0	0	0	Root569
OG0000918	236.895872051217	235.353852030782	191.863917696087	121.719284328991	145.307584164745	239.496676468863	Root569
OG0000919	147.933553101684	189.348834916841	333.097079333485	104.026575435948	80.7264356470805	88.2356176464233	Root569
OG0000920	4.88618797260689	8.34840078901643	0	9.33781858243939	16.1452871294161	0	Root569
OG0000921	0	1.77625548702477	0	0	0	0	Root569
OG0000923	42.6277778299842	79.9314969161148	441.020533037534	37.3512743297576	48.4358613882483	4436.99105879157	Root569
OG0000924	75.6516689551894	56.8401755847927	53.2955326933576	33.0919184851361	32.2905742588322	12.6050882352033	Root569
OG0000925	34.5402942891177	11.3680351169585	86.6052406267061	85.1871168924295	5666.99578242505	25.2101764704067	Root569
OG0000926	831.831380026214	609.078006500795	1951.94888489422	508.501559296348	645.811485176644	7953.8106764133	Root569
OG0000927	0	5.15114091237184	0	10.3207468542751	0	0	Root569
OG0000928	35.0457620104218	52.5771624159333	141.233161637398	30.3069550482682	32.2905742588322	37.81526470561	Root569
OG0000929	551.12830546197	317.416855531327	117.250171925387	1331.86780833741	468.213326753067	2886.56520586156	Root569
OG0000930	106.316710714308	44.2287616269168	0	85.6785810283474	96.8717227764966	100.840705881627	Root569
OG0000931	563.428020013705	592.558830471464	1120.53857487784	558.467079781331	4068.61235661286	11558.8659116815	Root569
OG0000932	28.9801493547719	50.2680302828011	11.9914948560055	72.0814066012865	16.1452871294161	25.2101764704067	Root569
OG0000933	7.24503733869297	10.3022818247437	0	10.3207468542751	0	12.6050882352033	Root569
OG0000934	51.0522398517202	82.4182545979495	29.3125429813467	59.6309818247007	0	25.2101764704067	Root569
OG0000935	902.259882527927	961.131844029105	1020.6094510778	759.312089993098	4843.58613882483	12226.9355881472	Root569
OG0000936	10.6148221473874	44.4063871756193	0	9.66546133971796	32.2905742588322	0	Root569
OG0000937	93.0060607199656	157.909112796502	163.883763032075	108.12210990193	32.2905742588322	50.4203529408133	Root569
OG0000938	15.669499360429	20.2493125520824	21.318213077343	4.75081998053934	0	25.2101764704067	Root569
OG0000939	13.1421607539082	14.0324183474957	57.2926976453594	12.6142461552251	0	25.2101764704067	Root569
OG0000940	11.457268349561	23.9794490748344	13.3238831733394	2.12967792231074	0	0	Root569
OG0000941	73.7982873104075	112.081721231263	302.452148034804	41.4468087957397	355.196316847154	37.81526470561	Root569
OG0000942	0	11.7232862143635	0	0	0	12.6050882352033	Root569
OG0000943	39.763460742594	66.254329666024	50.6307560586897	23.0988143881395	0	12.6050882352033	Root569
OG0000944	10.4463329069527	26.2885812079666	165.216151349409	29.9793122909896	16.1452871294161	3000.01099997839	Root569
OG0000945	2481.34104388213	4332.10950730472	1982.5938161929	3087.86916597193	5489.39762400147	9163.89914699282	Root569
OG0000947	155.347079680812	168.389020169948	99.9291238000455	128.927424989119	32.2905742588322	75.63052941122	Root569
OG0000948	86.771958823881	188.638332722031	127.909278464058	121.719284328991	161.452871294161	100.840705881627	Root569
OG0000949	420.043676403758	290.062521031145	604.904296069609	314.700868366071	290.61516832949	4058.83841173547	Root569
OG0000950	114.741172736045	198.230112351965	421.034708277525	104.190396814587	2567.10065357716	2205.89044116058	Root569
OG0000951	20.3871980926012	21.6703169417022	18.6534364426752	20.9691364658288	0	1663.87164704684	Root569
OG0000952	19.881730371297	18.4730570650576	87.9376289440401	18.1841730289609	3325.92914865972	37.81526470561	Root569
OG0000953	141.530961965165	174.428288825833	530.290550298908	135.807922891969	1388.49469312978	4336.15035290995	Root569
OG0000954	846.826922424904	587.585315107795	211.849742456096	817.141036652766	548.939762400147	478.993352937727	Root569
OG0000955	54.2535354199799	39.2552462632475	66.619415866697	22.771171630861	32.2905742588322	25.2101764704067	Root569
OG0000956	335.293588465093	182.066187420039	538.284880202912	236.88571351241	4036.32178235403	1714.29199998765	Root569
OG0000958	64.5313790864979	42.2748805911896	135.903608368062	19.3309226794359	16.1452871294161	37.81526470561	Root569
OG0000959	40.7743961852023	88.4575232538337	0	60.6139100965364	48.4358613882483	25.2101764704067	Root569
OG0000960	116.763043621261	98.9374306272798	0	231.315786638674	96.8717227764966	126.050882352033	Root569
OG0000961	0	20.4269381007849	0	3.76789170870361	32.2905742588322	0	Root569
OG0000962	0	5.68401755847927	22.650601394677	0	0	0	Root569
OG0000964	260.652854952512	273.18809390441	130.574055098726	315.356153880628	242.179306941242	126.050882352033	Root569
OG0000965	0	5.5063920097768	0	5.2422841164572	0	0	Root569
OG0000966	30.4965525186844	11.0127840195536	73.2813574533667	14.7439240775359	16.1452871294161	12.6050882352033	Root569
OG0000967	153.325208795595	118.476240984552	63.9546392320291	154.319738678209	96.8717227764966	75.63052941122	Root569
OG0000968	39.9319499830287	49.0246514418837	194.528694330755	26.3752419609253	0	63.0254411760166	Root569
OG0000969	20.7241765734706	2.84200877923964	86.6052406267061	23.0988143881395	16.1452871294161	0	Root569
OG0000970	44.6496487152009	39.43287181195	101.261512117379	19.3309226794359	6280.51669334286	4046.23332350027	Root569
OG0000971	0	0	0	0	0	0	Root569
OG0000972	50.3782828899814	90.4114042895609	113.253006973385	18.3479944076002	32.2905742588322	37.81526470561	Root569
OG0000973	48.0194335238953	57.7283033283051	37.3068728853503	23.7540999026967	16.1452871294161	25.2101764704067	Root569
OG0000974	172.027514483849	105.331950380569	618.228179242948	91.0846865234438	3277.49328727147	8268.93788229338	Root569
OG0000975	141.36247272473	183.664817358361	279.801546640127	132.367673940544	2050.45146543584	1348.74444116676	Root569
OG0000976	121.649231593868	111.371219036453	387.725000344177	122.374569843548	64.5811485176644	100.840705881627	Root569
OG0000977	187.02305688254	178.158425348585	366.406787266834	71.4261210867294	887.990792117886	4285.72999996913	Root569
OG0000978	204.377448647316	251.517776962708	851.396134776388	76.6684052031866	113.017009905913	20710.1599704391	Root569
OG0000979	238.243785974694	246.011384952931	1877.33513912352	169.882769648941	5360.23532696615	1247.90373528513	Root569
OG0000980	231.841194838175	312.088089070253	1698.79510460077	128.108318095923	2389.50249515358	4084.04858820588	Root569
OG0000981	30.4965525186844	11.1904095682561	0	23.5902785240574	32.2905742588322	0	Root569
OG0000982	64.0259113651937	72.8264749680157	287.795876544131	31.2898833201039	64.5811485176644	4802.53861761247	Root569
OG0000983	124.176570200389	143.699068900304	373.068728853503	119.098142270762	177.598158423577	12466.4322646161	Root569
OG0000984	43.975691753462	53.6429157081481	85.2728523093722	77.9789762323009	16.1452871294161	37.81526470561	Root569
OG0000985	30.6650417591191	116.344734400123	125.24450182939	24.5732067958931	48.4358613882483	4361.36052938035	Root569
OG0000986	193.762626499928	330.916397232715	1099.2203618005	172.50391170717	5780.01279233096	10575.6690293356	Root569
OG0000987	244.477887870779	383.315934099946	1084.56409030983	204.121437784552	10526.7272083793	20470.6632939702	Root569
OG0000988	330.238911252052	353.47484191793	1313.73488089127	198.223868153538	3019.16869320081	10437.0130587484	Root569
OG0000989	108.338581599525	162.527377062767	443.685309672202	112.70910850383	274.469881200074	30126.160882136	Root569
OG0000990	403.868709322025	454.721404678342	1200.48187391788	228.530823201806	17017.1326344046	10777.3504410988	Root569
OG0000991	183.316293592976	366.796758070616	1261.77173651524	64.8732659411579	4892.02200021308	4021.02314702986	Root569
OG0000992	117.100022102131	239.083988553534	671.523711936306	105.500967843701	4972.74843586016	7298.34608818273	Root569
OG0000993	324.173298596402	305.693569316963	1085.89647862716	167.589270347991	6102.91853491929	6932.79852936183	Root569
OG0000994	284.072859372938	537.494910373696	1492.27491541401	280.626021609099	3810.2877625422	20407.6378527942	Root569
OG0000995	473.117787140695	732.883013946421	1273.76323137125	315.356153880628	11834.495465862	21516.8856174921	Root569
OG0000996	138.83513411821	339.975300216541	483.65695919222	249.991423803553	6183.64497056637	8760.53632346631	Root569
OG0000997	258.630984067296	247.077138245146	437.023368085532	89.9379368729688	7346.10564388433	5256.32179407979	Root569
OG0000998	69.9230347804089	75.8461092959578	257.15094524545	43.9041294753291	274.469881200074	4033.62823526507	Root569
OG0000999	250.038032805125	206.400887592279	536.952491885578	129.746531882316	226.034019811825	100.840705881627	Root569
OG0001000	332.766249858573	338.021419180814	644.875945589627	182.660837182806	1775.98158423577	2974.80082350799	Root569
OG0001001	309.851713159451	341.929181252269	1666.81778498476	335.506183453261	5957.61095075454	9479.0263528729	Root569
OG0001002	469.242534610696	601.795359003993	1646.83196022475	350.741571666715	10042.3685944968	6239.51867642565	Root569
OG0001003	1247.99980389997	1445.16146424336	5492.1046440505	999.965695214211	34163.4275658445	28752.2062644988	Root569
OG0001004	512.544269402419	629.149693504174	1319.0644341606	496.54259865568	15160.4246145217	7235.32064700671	Root569
OG0001005	63.3519544034548	75.3132326498504	118.582560242721	45.5423432617219	32.2905742588322	2432.78202939424	Root569
OG0001006	202.187088521664	190.414588209056	746.137457707007	171.520983435334	3277.49328727147	75.63052941122	Root569
OG0001007	91.3211683156184	124.515509640437	261.148110197452	74.3749059022365	2131.17790108293	5823.55076466394	Root569
OG0001008	461.492029550699	500.371170694878	445.017697989536	375.150957083968	12770.9221193681	5218.50652937418	Root569
OG0001009	181.799890429063	283.845626826559	479.659794240219	284.557734696442	2712.4082377419	5105.06073525735	Root569
OG0001010	390.895037808551	330.205895037905	1281.75756127525	339.110253783325	10898.0688123559	315.127205880083	Root569
OG0001011	1078.66811726308	1284.41034266761	2090.51726989695	937.549749952642	9202.81366376718	7815.15470582606	Root569
OG0001012	222.405797373831	130.554778296321	397.051718565514	155.794131085962	209.888732682409	5105.06073525735	Root569
OG0001013	8.08748354086657	27.8872111462889	0	17.6927088930431	0	12.6050882352033	Root569
OG0001014	347.424813776393	211.196777407245	394.386941930846	202.974688134077	2793.13467338899	277.311941174473	Root569
OG0001015	9.43539746434434	31.4397221203385	45.301202789354	15.399209592093	16.1452871294161	4021.02314702986	Root569
OG0001016	93.0060607199656	62.524193143272	61.2898625973612	110.907073338798	96.8717227764966	75.63052941122	Root569
OG0001017	378.595323256816	269.63558293036	139.900773320064	230.660501124117	177.598158423577	289.917029409677	Root569
OG0001018	694.175670591048	867.167928765494	2163.79862735032	856.621988904834	4875.87671308366	10903.4013234509	Root569
OG0001020	27.9692139121636	7.10502194809909	87.9376289440401	5.07846273781791	16.1452871294161	12.6050882352033	Root569
OG0001021	49.7043259282425	58.9716821692225	62.6222509146952	23.917921281336	32.2905742588322	25.2101764704067	Root569
OG0001022	0	14.3876694449007	79.9432990400364	0.982928271835725	0	0	Root569
OG0001023	42.6277778299842	37.4789907762227	245.159450389445	45.3785218830826	48.4358613882483	12.6050882352033	Root569
OG0001024	86.0980018621421	114.7461044618	443.685309672202	115.494071940698	80.7264356470805	25.2101764704067	Root569
OG0001025	12.2997145517346	18.4730570650576	227.838402264104	3.9317130873429	16.1452871294161	0	Root569
OG0001026	254.418753056428	176.204544312857	287.795876544131	386.126989452801	209.888732682409	201.681411763253	Root569
OG0001027	34.8772727699871	48.3141492470738	58.6250859626934	15.399209592093	16.1452871294161	37.81526470561	Root569
OG0001028	82.8967062938824	26.6438323053716	1.33238831733394	54.8801618441613	96.8717227764966	3718.50102938498	Root569
OG0001029	26.6212999886858	12.7890395065784	1.33238831733394	14.9077454561752	16.1452871294161	12.6050882352033	Root569
OG0001030	51.5577075730244	17.0520526754378	226.50601394677	29.651669533711	1792.12687136519	3907.57735291303	Root569
OG0001031	395.107268819419	315.107723398195	354.415292410828	505.225131723563	306.760455458906	1210.08847057952	Root569
OG0001032	113.393258812567	82.7735056953544	17.3210481253412	598.930960305235	161.452871294161	201.681411763253	Root569
OG0001033	190.729820172103	177.447923153775	695.506701648317	119.58960640668	4649.84269327184	5243.71670584458	Root569
OG0001034	343.718050486829	346.902696615938	980.63780155778	219.520647376645	5925.32037649571	8142.88699994135	Root569
OG0001035	0	12.2561628604709	0	6.71667652421079	0	0	Root569
OG0001036	74.9777119934505	29.4858410846112	86.6052406267061	33.2557398637754	0	12.6050882352033	Root569
OG0001037	23.5884936608608	19.36118480857	49.2983677413558	20.9691364658288	32.2905742588322	25.2101764704067	Root569
OG0001038	135.29686006908	141.212311218469	445.017697989536	59.3033390674221	80.7264356470805	63.0254411760166	Root569
OG0001039	78.5159860425797	102.489941601329	62.6222509146952	153.009167649095	274.469881200074	12.6050882352033	Root569
OG0001040	5.72863417478049	13.6771672500907	0	19.8223868153538	48.4358613882483	88.2356176464233	Root569
OG0001041	101.599011982136	173.007284436213	181.204811157416	50.129341863622	32.2905742588322	88.2356176464233	Root569
OG0001042	7.07654809825825	25.9333301105617	318.440807842812	26.3752419609253	16.1452871294161	0	Root569
OG0001043	105.474264512135	73.1817260654206	864.720017949727	31.4537046987432	2470.22893080066	37.81526470561	Root569
OG0001044	201.344642319491	466.0894397953	226.50601394677	286.032127104196	3487.38201995388	4361.36052938035	Root569
OG0001045	133.611967664733	88.9903998999411	157.221821445405	37.023631572479	1985.87031691818	1449.58514704838	Root569
OG0001046	0	8.52602633771891	79.9432990400364	11.7951392620287	16.1452871294161	2546.22782351107	Root569
OG0001047	605.213351641515	695.048772072794	1472.289090654	584.02321484906	7555.99437656673	2394.96676468863	Root569
OG0001048	229.819323952958	267.326450797228	1089.89364357916	283.083342288689	3987.88592096578	5470.60829407825	Root569
OG0001049	15.8379886008637	27.531960048884	9.32671822133758	7.37196203876794	16.1452871294161	4399.17579408596	Root569
OG0001050	89.9732543921406	129.311399455403	38.6392612026843	114.674965047501	80.7264356470805	100.840705881627	Root569
OG0001051	55.9384278243271	61.9913164971646	45.301202789354	33.4195612424147	32.2905742588322	718.49002940659	Root569
OG0001052	6.23410189608465	0	9.32671822133758	9.50163996107868	0	0	Root569
OG0001053	93.1745499604003	35.7027352891979	346.420962506824	59.4671604460614	2776.98938625957	75.63052941122	Root569
OG0001054	32.3499341634663	35.1698586430905	0	11.958960640668	16.1452871294161	0	Root569
OG0001055	23.0830259395567	9.59177962993377	57.2926976453594	0.327642757278575	0	12.6050882352033	Root569
OG0001056	15.669499360429	18.4730570650576	23.9829897120109	16.0544951066502	16.1452871294161	0	Root569
OG0001057	6.90805885782353	12.6114139578759	59.9574742800273	6.88049790285008	16.1452871294161	12.6050882352033	Root569
OG0001058	22.7460474586872	27.8872111462889	33.3097079333485	38.3342026015933	0	25.2101764704067	Root569
OG0001059	10.2778436665179	25.5780790131567	0	0	0	0	Root569
OG0001060	47.3454765621564	39.2552462632475	50.6307560586897	92.886721688476	32.2905742588322	25.2101764704067	Root569
OG0001061	344.560496689003	505.877562704655	79.9432990400364	394.154237006126	226.034019811825	214.286499998457	Root569
OG0001062	561.743127609357	649.221380507554	261.148110197452	701.646964712068	516.649188141315	239.496676468863	Root569
OG0001063	24.4309398630344	37.1237396788177	261.148110197452	22.771171630861	32.2905742588322	12.6050882352033	Root569
OG0001064	116.931532861696	125.226011835246	210.517354138763	99.2757554554082	80.7264356470805	100.840705881627	Root569
OG0001065	520.294774462416	649.576631604959	401.048883517516	594.343961703335	371.34160397657	8168.09717641176	Root569
OG0001066	37.5731006169426	32.8607265099583	125.24450182939	19.9862081939931	32.2905742588322	25.2101764704067	Root569
OG0001067	71.102459463452	137.482174695717	325.102749429481	86.3338665429045	64.5811485176644	37.81526470561	Root569
OG0001068	26.1158322673816	35.7027352891979	69.2841925013649	18.8394585435181	48.4358613882483	0	Root569
OG0001069	254.924220777732	378.342418736277	744.805069389673	295.042302929357	6506.55071315469	5105.06073525735	Root569
OG0001070	105.979732233439	70.339717286181	0	93.8696499603117	32.2905742588322	88.2356176464233	Root569
OG0001071	471.095916255478	631.103574539902	1024.6066160298	473.60760564618	3067.60455458906	9857.178999929	Root569
OG0001072	529.561682686326	450.458391509482	414.372766690855	625.961487780718	387.486891105986	239.496676468863	Root569
OG0001073	1488.09697151945	1573.58473595525	1622.84897051274	2164.08041182499	4633.69740614242	25021.1001468786	Root569
OG0001074	264.191129001641	251.69540251141	754.13178761101	166.114877940238	791.119069341389	5962.20673525117	Root569
OG0001075	46.5030303599828	64.3004486302968	225.173625629436	26.7028847182039	80.7264356470805	3126.06188233043	Root569
OG0001076	71.7764164251908	30.0187177307187	73.2813574533667	29.8154909123503	48.4358613882483	25.2101764704067	Root569
OG0001077	262.169258116425	236.419605322997	449.014862941538	163.985200017927	80.7264356470805	163.866147057643	Root569
OG0001078	153.325208795595	81.1748757570321	41.3040378373521	84.5318313778724	48.4358613882483	189.07632352805	Root569
OG0001079	129.905204375169	189.348834916841	515.634278808235	84.3680099992331	80.7264356470805	5899.18129407516	Root569
OG0001080	18.5338164478192	36.0579863866029	83.9404639920382	9.50163996107868	96.8717227764966	831.93582352342	Root569
OG0001081	118.447936025608	120.962998666387	382.395447074841	86.9891520574617	145.307584164745	4033.62823526507	Root569
OG0001082	257.114580903383	365.020502583591	391.722165296178	149.241275940391	161.452871294161	2571.43799998148	Root569
OG0001083	778.083312327538	940.527280379617	1617.5194172434	683.954255819025	5440.96176261323	2861.35502939116	Root569
OG0001084	1592.89727906985	1552.98017230576	4447.51220326069	1037.15314816533	6345.09784186053	10058.8604116923	Root569
OG0001085	799.144467381878	788.479810690297	2684.76245942789	412.338410035087	6248.22611908403	25890.8512351076	Root569
OG0001086	208.926658139053	284.200877923964	486.321735826888	126.306282930891	4036.32178235403	6201.70341172004	Root569
OG0001087	231.335727116871	318.127357726137	1291.08427949659	234.59221421146	4520.68039623651	20760.5803233799	Root569
OG0001088	11.6257575899957	29.4858410846112	273.139605053458	10.9760323688323	16.1452871294161	37.81526470561	Root569
OG0001089	50.0413044091119	49.3799025392887	0	42.4297370675755	16.1452871294161	37.81526470561	Root569
OG0001092	29.8225955569455	35.347484191793	42.6364261546861	45.7061646403612	0	63.0254411760166	Root569
OG0001093	49.8728151686772	60.9255632049497	0	53.4057694364077	32.2905742588322	50.4203529408133	Root569
OG0001095	0	0	0	2.12967792231074	0	0	Root569
OG0001097	23.7569829012956	16.8744271267353	0	13.2695316697823	32.2905742588322	0	Root569
OG0001098	8.92992974304017	8.52602633771891	0	0.163821378639288	1485.36641590628	1285.71899999074	Root569
OG0001099	34.3718050486829	86.326016669404	53.2955326933576	36.6959888152004	32.2905742588322	25.2101764704067	Root569
OG0001101	25.273386065208	2.3091321331322	0	12.9418889125037	0	4361.36052938035	Root569
OG0001102	84.0761309769254	118.653866533255	0	85.0232955137902	32.2905742588322	37.81526470561	Root569
OG0001103	55.432960103023	136.594046952205	90.6024055787079	70.1155500576151	32.2905742588322	25.2101764704067	Root569
OG0001104	92.6690822390962	58.0835544257101	0	115.494071940698	64.5811485176644	252.101764704067	Root569
OG0001107	7.91899430043185	41.3867528476772	0	25.7199564463681	2341.06663376533	25.2101764704067	Root569
OG0001108	2.02187088521664	7.28264749680157	0	5.73374825237506	16.1452871294161	0	Root569
OG0001109	34.0348265678135	56.6625500360902	205.187800869427	66.67530110619	16.1452871294161	0	Root569
OG0001112	393.590865655507	333.936031560657	1039.26288752047	274.728451978085	7507.55851517849	3100.85170586002	Root569
OG0001113	92.8375714795309	111.904095682561	38.6392612026843	81.5830465623652	64.5811485176644	63.0254411760166	Root569
OG0001114	0	5.68401755847927	57.2926976453594	1.63821378639287	0	12.6050882352033	Root569
OG0001116	501.760958014597	414.933281768987	743.472681072339	851.379704788377	468.213326753067	5142.87599996296	Root569
OG0001117	0.842446202173601	7.63789859420652	0	16.7097806212073	0	0	Root569
OG0001118	127.546355009083	114.7461044618	198.525859282757	63.3988735334043	3051.45926745964	1966.39376469172	Root569
OG0001119	19.3762626499928	1.95388103572725	27.9801546640127	3.76789170870361	16.1452871294161	12.6050882352033	Root569
OG0001120	199.322771434274	153.290848530238	223.841237312102	166.770163454795	145.307584164745	63.0254411760166	Root569
OG0001121	6.23410189608465	19.1835592598675	53.2955326933576	32.4366329705789	2115.03261395351	0	Root569
OG0001122	60.3191480756299	151.336967494511	179.872422840082	71.9175852226472	5989.90152501337	88.2356176464233	Root569
OG0001124	21.5666227756442	25.4004534644542	0	5.89756963101435	32.2905742588322	0	Root569
OG0001125	17.6913702456456	86.5036422181064	126.576890146724	24.4093854172538	2793.13467338899	2558.83291174628	Root569
OG0001126	10.6148221473874	3.37488542534707	0	0.163821378639288	0	0	Root569
OG0001127	85.0870664195337	60.9255632049497	39.9716495200182	55.5354473587185	16.1452871294161	50.4203529408133	Root569
OG0001128	12.1312253112999	39.077620714545	101.261512117379	6.71667652421079	0	226.89158823366	Root569
OG0001129	124.345059440824	92.3652853252882	22.650601394677	207.561686735977	145.307584164745	50.4203529408133	Root569
OG0001131	36.2251866934649	8.34840078901643	0	4.25935584462148	16.1452871294161	25.2101764704067	Root569
OG0001132	29.1486385952066	14.0324183474957	0	29.8154909123503	0	0	Root569
OG0001133	24.4309398630344	31.4397221203385	29.3125429813467	41.9382729316576	64.5811485176644	25.2101764704067	Root569
OG0001134	3.20129556825969	34.8146075456855	101.261512117379	30.4707764269075	16.1452871294161	12.6050882352033	Root569
OG0001135	8.42446202173601	37.3013652275202	0	14.5801026988966	16.1452871294161	0	Root569
OG0001136	120.806785391694	96.6282984941476	0	125.814818794973	129.162297035329	63.0254411760166	Root569
OG0001137	69.0805885782353	82.5958801466519	95.9319588480437	35.3854177860861	0	50.4203529408133	Root569
OG0001139	0.16848924043472	7.46027304550404	0	25.5561350677288	0	25.2101764704067	Root569
OG0001141	27.8007246717288	22.5584446852146	55.9603093280255	42.1020943102969	1210.89653470621	12.6050882352033	Root569
OG0001142	10.4463329069527	8.70365188642139	0	9.82928271835725	0	0	Root569
OG0001143	3.36978480869441	4.26301316885945	14.6562714906733	10.6483896115537	0	0	Root569
OG0001144	97.555270211703	80.8196246596272	25.3153780293449	187.411657163345	129.162297035329	50.4203529408133	Root569
OG0001145	0.673956961738881	4.79588981496689	62.6222509146952	6.5528551455715	0	0	Root569
OG0001146	3.36978480869441	13.6771672500907	86.6052406267061	13.4333530484216	0	25.2101764704067	Root569
OG0001147	0	8.34840078901643	25.3153780293449	11.1398537474715	0	0	Root569
OG0001150	88.9623189495323	82.7735056953544	27.9801546640127	103.862754057308	129.162297035329	5231.11161760938	Root569
OG0001151	66.0477822504104	76.2013603933627	0	93.2143644457546	80.7264356470805	4512.62158820279	Root569
OG0001153	9.43539746434434	7.28264749680157	0	5.73374825237506	0	0	Root569
OG0001156	8.76144050260545	25.7557045618592	0	12.9418889125037	0	25.2101764704067	Root569
OG0001157	117.773979063869	102.312316052627	0	129.582710503676	96.8717227764966	37.81526470561	Root569
OG0001159	123.334123998215	103.555694893544	207.852577504095	166.770163454795	80.7264356470805	75.63052941122	Root569
OG0001160	166.130391068634	137.837425793122	375.733505488171	116.313178833894	145.307584164745	63.0254411760166	Root569
OG0001161	146.080171456902	82.5958801466519	182.53719947475	131.548567047348	161.452871294161	138.655970587237	Root569
OG0001162	47.1769873217217	39.43287181195	0	22.6073502522217	2841.57053477723	25.2101764704067	Root569
OG0001163	242.287527745128	120.252496471577	150.559879858735	204.449080541831	113.017009905913	113.44579411683	Root569
OG0001164	125.019016402562	149.205460910081	558.270704962921	161.691700716977	48.4358613882483	88.2356176464233	Root569
OG0001165	187.528524603844	124.337884091734	38.6392612026843	132.695316697823	113.017009905913	37.81526470561	Root569
OG0001166	0	0	0	5.07846273781791	0	0	Root569
OG0001167	18.702305688254	0	27.9801546640127	3.11260619414646	0	0	Root569
OG0001168	44.9866271960703	37.3013652275202	43.96881447202	69.6240859216972	1065.58895054146	0	Root569
OG0001169	26.2843215078164	45.1168893704292	0	40.7915232811826	48.4358613882483	50.4203529408133	Root569
OG0001170	160.738735374723	138.015051341825	548.943986741583	182.169373046888	6845.60174287243	378.1526470561	Root569
OG0001171	0	9.76940517863625	0	0	0	0	Root569
OG0001172	14.9955423986901	40.8538762015698	122.579725194722	13.5971744270609	48.4358613882483	25.2101764704067	Root569
OG0001173	8.08748354086657	13.3219161526858	0	2.45732067958931	0	0	Root569
OG0001174	49.5358366878078	36.5908630327103	0	100.258683727244	96.8717227764966	63.0254411760166	Root569
OG0001175	0	12.0785373117685	26.6477663466788	0.65528551455715	16.1452871294161	12.6050882352033	Root569
OG0001176	51.220729092155	51.6890346724209	30.6449312986806	38.4980239802326	0	12.6050882352033	Root569
OG0001178	0.336978480869441	9.94703072733873	0	19.4947440580752	16.1452871294161	12.6050882352033	Root569
OG0001179	37.0676328956385	82.7735056953544	0	124.831890523137	32.2905742588322	12.6050882352033	Root569
OG0001180	32.518423403901	41.7420039450822	35.9744845680164	29.651669533711	16.1452871294161	25.2101764704067	Root569
OG0001182	110.697430965611	85.615514474594	83.9404639920382	55.2078046014399	32.2905742588322	75.63052941122	Root569
OG0001183	42.7962670704189	53.8205412568506	139.900773320064	22.1158861163038	2292.63077237709	25.2101764704067	Root569
OG0001185	42.6277778299842	27.7095855975865	17.3210481253412	9.33781858243939	0	25.2101764704067	Root569
OG0001187	8.25597278130129	11.7232862143635	0	0	16.1452871294161	12.6050882352033	Root569
OG0001189	20.7241765734706	59.5045588153299	62.6222509146952	22.771171630861	1582.23813868278	25.2101764704067	Root569
OG0001191	43.8072025130273	29.8410921820162	39.9716495200182	68.8049790285008	16.1452871294161	0	Root569
OG0001193	0	23.2689468800245	0	1.3105710291143	16.1452871294161	0	Root569
OG0001194	160.570246134288	110.305465744238	0	100.422505105883	64.5811485176644	6504.22552936492	Root569
OG0001197	51.0522398517202	0	0	14.7439240775359	32.2905742588322	0	Root569
OG0001198	33.3608696060746	9.59177962993377	33.3097079333485	18.3479944076002	32.2905742588322	12.6050882352033	Root569
OG0001200	400.161946032461	450.99126815559	66.619415866697	332.557398637754	258.324594070658	226.89158823366	Root569
OG0001201	54.0850461795452	70.1620917374785	53.2955326933576	52.2590197859327	16.1452871294161	25.2101764704067	Root569
OG0001203	22.914536699122	46.7155193087515	125.24450182939	25.7199564463681	48.4358613882483	5042.03529408133	Root569
OG0001204	21.2296442947748	6.2168942045867	0	31.9451688346611	0	0	Root569
OG0001205	52.9056214965022	145.120073289924	54.6279210106916	127.289211202726	161.452871294161	3479.00435291612	Root569
OG0001206	157.200461325594	190.769839306461	94.5995705307098	132.040031183266	177.598158423577	2949.59064703758	Root569
OG0001207	95.8703778073558	114.568478913098	995.294073048453	188.55840681382	96.8717227764966	9466.4212646377	Root569
OG0001209	1.85338164478192	32.5054754125533	0	10.812210990193	0	0	Root569
OG0001212	56.7808740265007	102.134690503924	118.582560242721	63.0712307761257	48.4358613882483	63.0254411760166	Root569
OG0001213	3.87525252999857	9.94703072733873	0	6.38903376693221	0	12.6050882352033	Root569
OG0001214	14.6585639178207	0	21.318213077343	7.37196203876794	16.1452871294161	0	Root569
OG0001216	1975.19936561623	2572.19557076057	1167.17216598453	2042.52494887464	7491.41322804907	17016.8691175245	Root569
OG0001217	7.24503733869297	5.5063920097768	0	14.4162813202573	0	0	Root569
OG0001219	21.06115505434	41.3867528476772	199.858247600091	47.9996639413112	32.2905742588322	63.0254411760166	Root569
OG0001220	0.673956961738881	12.9666650552808	51.9631443760237	8.35489031060366	0	0	Root569
OG0001222	7.41352657912769	3.19725987664459	0	0	0	0	Root569
OG0001225	29.1486385952066	16.8744271267353	63.9546392320291	24.9008495531717	0	0	Root569
OG0001226	13.8161177156471	59.8598099127348	50.6307560586897	88.6273658438545	16.1452871294161	63.0254411760166	Root569
OG0001228	79.3584322447532	70.8725939322884	59.9574742800273	119.261963649401	48.4358613882483	50.4203529408133	Root569
OG0001229	19.881730371297	14.5652949936031	89.270017261374	28.6687412618753	16.1452871294161	0	Root569
OG0001230	18.1968379669498	32.3278498638509	26.6477663466788	1.63821378639287	0	12.6050882352033	Root569
OG0001231	193.931115740363	157.553861699097	83.9404639920382	103.043647164112	129.162297035329	163.866147057643	Root569
OG0001232	10.2778436665179	41.0315017502722	0	5.56992687373577	0	12.6050882352033	Root569
OG0001233	56.1069170647619	28.7753388898013	0	77.3236907177437	32.2905742588322	0	Root569
OG0001234	59.4767018734563	75.4908581985528	0	103.207468542751	2599.39122783599	63.0254411760166	Root569
OG0001235	0	0	0	0	0	0	Root569
OG0001236	267.729403050771	158.619614991312	14.6562714906733	231.479608017313	129.162297035329	126.050882352033	Root569
OG0001237	37.2361221360732	40.1433740067599	41.3040378373521	32.7642757278575	48.4358613882483	63.0254411760166	Root569
OG0001238	0.16848924043472	0	0	0	0	0	Root569
OG0001239	43.4702240321578	32.8607265099583	154.557044810737	16.3821378639288	0	12.6050882352033	Root569
OG0001240	0	6.57214530199166	0	0	0	0	Root569
OG0001242	60.6561265564993	82.0630035005445	97.2643471653776	29.8154909123503	32.2905742588322	63.0254411760166	Root569
OG0001243	6.73956961738881	19.716435905975	34.6420962506824	19.8223868153538	0	12.6050882352033	Root569
OG0001244	66.3847607312798	47.9588981496689	105.258677069381	11.7951392620287	80.7264356470805	4878.16914702369	Root569
OG0001245	78.1790075617102	88.9903998999411	161.218986397407	53.0781266791291	2163.46847534176	88.2356176464233	Root569
OG0001246	1397.28127092514	678.351970494761	458.341581162875	2387.36895091034	1178.60596044738	983.19688234586	Root569
OG0001248	1.34791392347776	0	0	7.53578341740723	0	0	Root569
OG0001249	45.3236056769398	11.7232862143635	37.3068728853503	24.2455640386145	16.1452871294161	12.6050882352033	Root569
OG0001250	0.16848924043472	30.1963432794211	0	103.53511130003	16.1452871294161	0	Root569
OG0001251	47.1769873217217	51.1561580263134	0	94.8525782321475	48.4358613882483	37.81526470561	Root569
OG0001253	38.2470575786815	50.623281380206	0	63.8903376693221	48.4358613882483	25.2101764704067	Root569
OG0001254	12.1312253112999	40.6762506528673	26.6477663466788	9.1739972038001	48.4358613882483	0	Root569
OG0001255	1909.48856184668	1755.65092337529	574.259364770928	2435.20479347301	9009.07021821418	1474.79532351879	Root569
OG0001256	35.551229731726	44.5840127243218	0	32.4366329705789	48.4358613882483	0	Root569
OG0001258	6.73956961738881	3.37488542534707	0	4.09553446598219	0	12.6050882352033	Root569
OG0001260	0	0	0	2.45732067958931	0	3403.3738235049	Root569
OG0001261	0	0	0	0	0	0	Root569
OG0001263	354.501361874651	264.306816469286	123.912113512056	362.536710928743	2696.26295061249	176.471235292847	Root569
OG0001264	23.5884936608608	5.86164310718175	0	0.491464135917863	0	0	Root569
OG0001265	5.05467721304161	5.32876646107432	14.6562714906733	5.73374825237506	0	0	Root569
OG0001266	42.2907993491148	12.0785373117685	0	13.5971744270609	16.1452871294161	0	Root569
OG0001267	63.1834651630201	39.9657484580574	0	75.194012795433	32.2905742588322	0	Root569
OG0001268	12.636693032604	8.34840078901643	98.5967354827116	8.68253306788224	0	0	Root569
OG0001269	30.8335309995538	8.88127743512386	0	133.842066348298	32.2905742588322	37.81526470561	Root569
OG0001273	32.3499341634663	34.6369819969831	0	25.7199564463681	16.1452871294161	25.2101764704067	Root569
OG0001275	78.8529645234491	84.5497611823792	0	27.8496343686789	242.179306941242	2319.33623527741	Root569
OG0001277	147.76506386125	134.284914819073	151.892268176069	115.494071940698	32.2905742588322	75.63052941122	Root569
OG0001278	19.5447518904276	0.177625548702477	0	15.8906737280109	0	0	Root569
OG0001279	83.5706632556213	56.1296733899828	15.9886598080073	79.6171900186937	80.7264356470805	37.81526470561	Root569
OG0001281	22.2405797373831	5.32876646107432	0	0.163821378639288	0	0	Root569
OG0001282	55.0959816221535	49.5575280879912	0	37.3512743297576	48.4358613882483	12.6050882352033	Root569
OG0001283	6.90805885782353	5.32876646107432	19.9858247600091	23.4264571454181	0	0	Root569
OG0001284	36.8991436552037	44.2287616269168	11.9914948560055	35.2215964074468	32.2905742588322	4197.49438232271	Root569
OG0001285	76.9995828786672	30.5515943768261	30.6449312986806	55.2078046014399	64.5811485176644	63.0254411760166	Root569
OG0001286	44.3126702343314	61.9913164971646	0	109.105038173765	48.4358613882483	50.4203529408133	Root569
OG0001287	44.1441809938967	68.0305851530488	130.574055098726	55.3716259800792	16.1452871294161	37.81526470561	Root569
OG0001290	36.2251866934649	30.0187177307187	27.9801546640127	16.8736019998466	0	37.81526470561	Root569
OG0001293	14.3215854369512	12.9666650552808	0	12.6142461552251	0	0	Root569
OG0001295	0	8.88127743512386	51.9631443760237	3.9317130873429	0	0	Root569
OG0001296	13.3106499943429	13.1442906039833	0	18.0203516503216	0	37.81526470561	Root569
OG0001297	968.813132499642	909.087558259279	130.574055098726	885.618372923988	581.23033665898	743.700205876997	Root569
OG0001298	25.6103645460775	27.7095855975865	67.9518041840309	17.0374233784859	16.1452871294161	50.4203529408133	Root569
OG0001299	48.6933904856342	99.6479328220897	0	76.340762445908	64.5811485176644	63.0254411760166	Root569
OG0001301	0	14.3876694449007	0	0.327642757278575	0	0	Root569
OG0001303	2.19036012565136	3.55251097404955	0	0	0	0	Root569
OG0001307	92.5005929986614	82.5958801466519	27.9801546640127	136.135565649248	32.2905742588322	37.81526470561	Root569
OG0001308	515.577075730244	516.357470078101	822.083591795041	332.885041395032	3325.92914865972	478.993352937727	Root569
OG0001311	12.636693032604	7.99314969161148	0	29.4878481550718	32.2905742588322	12.6050882352033	Root569
OG0001312	3.87525252999857	7.10502194809909	0	19.1671013007966	16.1452871294161	25.2101764704067	Root569
OG0001314	20.3871980926012	18.1178059676527	59.9574742800273	21.9520647376645	1921.28916840052	0	Root569
OG0001317	86.4349803430115	86.6812677668089	70.6165808186988	102.879825785473	96.8717227764966	75.63052941122	Root569
OG0001319	8.25597278130129	0	0	13.4333530484216	0	0	Root569
OG0001320	62.3410189608465	47.0707704061565	63.9546392320291	72.5728707372044	32.2905742588322	88.2356176464233	Root569
OG0001321	10.9518006282568	0.177625548702477	0	5.73374825237506	0	0	Root569
OG0001322	21.06115505434	13.6771672500907	0	8.84635444652153	16.1452871294161	0	Root569
OG0001323	0	0	45.301202789354	11.4674965047501	0	0	Root569
OG0001324	208.252701177314	317.416855531327	279.801546640127	252.121101725863	258.324594070658	5609.26426466548	Root569
OG0001325	16.1749670817331	2.48675768183468	0	21.9520647376645	16.1452871294161	12.6050882352033	Root569
OG0001326	91.9951252773573	98.0493028837675	0	150.388025590866	80.7264356470805	37.81526470561	Root569
OG0001328	4.71769873217217	11.0127840195536	0	5.89756963101435	0	12.6050882352033	Root569
OG0001329	11.457268349561	50.4456558315035	0	32.9280971064968	16.1452871294161	0	Root569
OG0001330	17.8598594860803	0.177625548702477	0	0	0	25.2101764704067	Root569
OG0001333	75.8201581956241	54.8862945490655	716.82491472566	32.4366329705789	2857.71582190665	5193.29635290377	Root569
OG0001334	16.5119455626026	10.1246562760412	233.16795553344	0	3939.45005957753	12.6050882352033	Root569
OG0001335	6.90805885782353	3.37488542534707	67.9518041840309	10.812210990193	0	0	Root569
OG0001336	30.4965525186844	48.8470258931812	405.046048469518	18.3479944076002	113.017009905913	8836.16685287753	Root569
OG0001337	0	2.3091321331322	47.9659794240219	3.76789170870361	0	0	Root569
OG0001338	19.0392841691234	26.1109556592642	69.2841925013649	23.5902785240574	0	12.6050882352033	Root569
OG0001339	0	6.2168942045867	0	0	0	0	Root569
OG0001340	38.0785683382468	9.4141540812313	0	39.1533094947897	16.1452871294161	12.6050882352033	Root569
OG0001341	0	0	0	4.91464135917863	16.1452871294161	0	Root569
OG0001342	5.05467721304161	0.355251097404955	46.6335911066879	0	0	0	Root569
OG0001343	0	0	0	0.65528551455715	0	0	Root569
OG0001344	104.800307550396	122.739254153412	54.6279210106916	108.449752659208	113.017009905913	37.81526470561	Root569
OG0001345	27.4637461908594	12.6114139578759	0	20.8053150871895	16.1452871294161	25.2101764704067	Root569
OG0001346	191.403777133842	139.968932377552	0	154.15591729957	193.743445552993	100.840705881627	Root569
OG0001348	108.17009235909	75.8461092959578	143.897938272066	30.6345978055468	16.1452871294161	12.6050882352033	Root569
OG0001349	38.5840360595509	43.6958849808094	0	23.7540999026967	32.2905742588322	0	Root569
OG0001350	0	0	0	0	0	0	Root569
OG0001351	6.73956961738881	8.34840078901643	0	4.09553446598219	0	0	Root569
OG0001353	39.4264822617245	20.9598147468923	0	27.6858129900396	0	12.6050882352033	Root569
OG0001354	5.05467721304161	5.5063920097768	53.2955326933576	13.2695316697823	0	0	Root569
OG0001357	0	11.1904095682561	13.3238831733394	0	0	0	Root569
OG0001359	26.2843215078164	32.5054754125533	38.6392612026843	24.4093854172538	32.2905742588322	12.6050882352033	Root569
OG0001360	13.1421607539082	0.355251097404955	0	8.51871168924295	16.1452871294161	0	Root569
OG0001361	68.069653135627	73.7146027115281	0	45.8699860190005	80.7264356470805	75.63052941122	Root569
OG0001362	0	3.73013652275202	0	0.163821378639288	0	0	Root569
OG0001363	2.02187088521664	23.2689468800245	26.6477663466788	16.2183164852895	0	12.6050882352033	Root569
OG0001364	9.9408651856485	30.906845474231	133.238831733394	5.56992687373577	16.1452871294161	3025.2211764488	Root569
OG0001365	0.336978480869441	1.06575329221486	0	10.6483896115537	0	0	Root569
OG0001366	5.56014493434577	0	23.9829897120109	0	0	0	Root569
OG0001369	8.42446202173601	8.70365188642139	291.793041496133	21.1329578444681	0	3894.97226467783	Root569
OG0001374	22.914536699122	32.5054754125533	0	30.3069550482682	48.4358613882483	0	Root569
OG0001376	5.89712341521521	10.6575329221486	0	6.06139100965364	16.1452871294161	0	Root569
OG0001377	8.42446202173601	6.74977085069414	0	6.5528551455715	0	12.6050882352033	Root569
OG0001379	451.88814284592	344.771190031508	222.508848994768	528.487767490342	387.486891105986	315.127205880083	Root569
OG0001383	6.23410189608465	0	0	3.60407033006433	0	0	Root569
OG0001384	7.75050505999713	67.6753340556438	359.744845680164	31.6175260773825	1872.85330701227	2949.59064703758	Root569
OG0001386	16.1749670817331	3.37488542534707	0	15.0715668348145	0	25.2101764704067	Root569
OG0001387	110.697430965611	40.1433740067599	78.6109107227025	52.7504839218506	16.1452871294161	12.6050882352033	Root569
OG0001388	7.07654809825825	18.8283081624626	42.6364261546861	8.02724755332509	0	0	Root569
OG0001389	550.791326981101	382.783057453839	606.236684386943	413.97662382148	484.358613882483	4210.09947055791	Root569
OG0001392	139.340601839514	138.015051341825	243.827062072111	114.511143668862	2486.37421793008	2760.51432350953	Root569
OG0001393	441.104831458098	484.029620214251	1113.87663329117	217.554790832974	435.922752494235	7348.76644112354	Root569
OG0001395	0	0	0	0	0	0	Root569
OG0001398	0	12.0785373117685	0	0.327642757278575	0	0	Root569
OG0001399	0	6.39451975328918	0	1.80203516503216	0	0	Root569
OG0001400	0	0	0	7.53578341740723	0	0	Root569
OG0001402	16.3434563221679	30.3739688281236	169.21331630141	5.89756963101435	0	0	Root569
OG0001403	262.337747356859	550.994452075084	190.531529378753	423.15062102528	290.61516832949	226.89158823366	Root569
OG0001404	0	4.08538762015698	0	0	0	0	Root569
OG0001408	114.23570501474	63.9451975328918	0	90.9208651448046	96.8717227764966	327.732294115287	Root569
OG0001409	21.06115505434	25.2228279157518	30.6449312986806	21.9520647376645	16.1452871294161	0	Root569
OG0001411	66.7217392121492	98.0493028837675	0	62.08830250429	48.4358613882483	63.0254411760166	Root569
OG0001412	18.8707949286887	16.1639249319254	0	26.8667060968431	0	25.2101764704067	Root569
OG0001413	11.1202898686915	29.3082155359087	0	3.27642757278575	0	12.6050882352033	Root569
OG0001414	173.712406888197	218.301799355345	151.892268176069	157.268523493716	64.5811485176644	138.655970587237	Root569
OG0001415	143.047365129078	134.284914819073	45.301202789354	162.838450367452	129.162297035329	5394.97776466703	Root569
OG0001416	120.30131767039	91.6547831304783	0	62.5797666402078	96.8717227764966	63.0254411760166	Root569
OG0001418	1415.30961965165	1006.07110785083	1235.12397016856	2219.45203780507	1162.46067331796	5294.1370587854	Root569
OG0001419	43.6387132725926	65.8990785686191	0	27.0305274754824	32.2905742588322	75.63052941122	Root569
OG0001420	51.8946860538938	18.4730570650576	15.9886598080073	37.5150957083968	48.4358613882483	25.2101764704067	Root569
OG0001422	25.273386065208	17.5849293215452	0	17.3650661357645	0	25.2101764704067	Root569
OG0001423	26.9582784695552	13.3219161526858	34.6420962506824	7.53578341740723	0	0	Root569
OG0001424	45.155116436505	21.6703169417022	0	28.6687412618753	32.2905742588322	12.6050882352033	Root569
OG0001425	3002.47826454672	2674.5078868132	389.057388661511	4011.16645598295	7555.99437656673	1689.08182351725	Root569
OG0001426	0.336978480869441	6.74977085069414	0	2.45732067958931	0	0	Root569
OG0001427	104.968796790831	75.3132326498504	734.145962851001	102.879825785473	96.8717227764966	37.81526470561	Root569
OG0001430	20.0502196117317	12.4337884091734	118.582560242721	22.2797074949431	0	25.2101764704067	Root569
OG0001431	35.551229731726	54.1757923542556	42.6364261546861	12.9418889125037	32.2905742588322	8407.59385288062	Root569
OG0001435	12.9736715134735	5.68401755847927	0	13.9248171843394	0	0	Root569
OG0001436	137.318730954297	113.680351169585	582.253694674932	98.1290058049332	4504.53510910709	5268.92688231499	Root569
OG0001437	0	6.92739639939661	0	0	0	25.2101764704067	Root569
OG0001439	28.4746816334677	28.7753388898013	0	8.68253306788224	48.4358613882483	0	Root569
OG0001441	41.1113746660717	28.9529644385038	0	14.252459941618	48.4358613882483	25.2101764704067	Root569
OG0001442	63.5204436438895	26.4662067566691	65.2870275493631	46.0338073976398	694.247346564892	12.6050882352033	Root569
OG0001443	313.558476449014	265.905446407608	0	328.134221414493	242.179306941242	214.286499998457	Root569
OG0001444	0	0	0	5.89756963101435	0	0	Root569
OG0001448	0	0	0	6.38903376693221	0	0	Root569
OG0001452	24.5994291034692	78.6881180751974	26.6477663466788	32.6004543492182	0	25.2101764704067	Root569
OG0001453	1074.11890777134	1271.08842651493	25.3153780293449	1375.93575919138	1065.58895054146	567.22897058415	Root569
OG0001458	0	0	0	0	0	0	Root569
OG0001459	361.24093149204	339.442423570434	107.923453704049	329.936256579525	242.179306941242	3403.3738235049	Root569
OG0001461	0.16848924043472	3.37488542534707	0	0.819106893196437	0	0	Root569
OG0001463	3.53827404912913	8.88127743512386	261.148110197452	4.91464135917863	1162.46067331796	12.6050882352033	Root569
OG0001464	38.4155468191162	41.7420039450822	433.026203133531	14.252459941618	48.4358613882483	88.2356176464233	Root569
OG0001465	118.953403746913	139.08080463404	1844.02543119017	76.6684052031866	2195.75904960059	10273.1469116907	Root569
OG0001466	93.8485069221392	192.546094793485	1073.90498377116	61.5968383683721	2583.24594070658	5382.37267643182	Root569
OG0001467	70.5969917421478	46.893144857454	0	48.1634853199505	64.5811485176644	37.81526470561	Root569
OG0001469	11.7942468304304	12.4337884091734	19.9858247600091	22.2797074949431	16.1452871294161	0	Root569
OG0001470	244.477887870779	190.059337111651	214.514519090764	148.585990425834	177.598158423577	4134.46894114669	Root569
OG0001474	0	5.5063920097768	0	13.9248171843394	0	0	Root569
OG0001475	191.909244855146	273.365719453112	234.500343850773	392.516023219733	226.034019811825	88.2356176464233	Root569
OG0001477	46.3345411195481	40.1433740067599	0	49.3102349704255	0	25.2101764704067	Root569
OG0001480	19.5447518904276	30.5515943768261	35.9744845680164	41.7744515530183	48.4358613882483	12.6050882352033	Root569
OG0001481	0	2.84200877923964	0	5.89756963101435	0	0	Root569
OG0001484	7.75050505999713	22.2031935878097	17.3210481253412	23.0988143881395	0	25.2101764704067	Root569
OG0001485	18.8707949286887	11.3680351169585	0	9.01017582516081	32.2905742588322	0	Root569
OG0001486	4.88618797260689	17.0520526754378	0	0	0	0	Root569
OG0001488	8.76144050260545	26.4662067566691	17.3210481253412	6.38903376693221	16.1452871294161	0	Root569
OG0001489	137.318730954297	61.2808143023547	129.241666781392	105.82861060098	1210.89653470621	1752.10726469326	Root569
OG0001492	64.3628898460631	31.617347669041	29.3125429813467	47.1805570481148	48.4358613882483	50.4203529408133	Root569
OG0001495	13.4791392347776	19.8940614546775	0	9.1739972038001	32.2905742588322	12.6050882352033	Root569
OG0001500	0	13.6771672500907	0	0	16.1452871294161	12.6050882352033	Root569
OG0001503	75.4831797147547	36.9461141301153	0	45.3785218830826	113.017009905913	50.4203529408133	Root569
OG0001504	83.4021740151865	47.6036470522639	14.6562714906733	133.842066348298	48.4358613882483	25.2101764704067	Root569
OG0001505	13.4791392347776	28.4200877923964	10.6591065386715	38.6618453588719	48.4358613882483	12.6050882352033	Root569
OG0001506	42.4592885895495	38.72236961714	1051.25438237648	28.6687412618753	161.452871294161	37.81526470561	Root569
OG0001508	7.75050505999713	0	130.574055098726	4.58699860190005	0	0	Root569
OG0001509	114.404194255175	144.409571095114	49.2983677413558	96.9822561544582	64.5811485176644	5483.21338231345	Root569
OG0001515	23.0830259395567	36.0579863866029	105.258677069381	30.4707764269075	16.1452871294161	0	Root569
OG0001517	301.25876189728	246.721887147741	347.753350824158	216.899505318417	209.888732682409	7033.63923524346	Root569
OG0001518	30.1595740378149	20.0716870033799	0	41.610630174379	32.2905742588322	37.81526470561	Root569
OG0001519	9.9408651856485	5.86164310718175	225.173625629436	7.53578341740723	0	12.6050882352033	Root569
OG0001522	9.9408651856485	11.545660665661	0	3.44024895142504	0	151.26105882244	Root569
OG0001523	65.3738252886715	38.5447440684376	9.32671822133758	73.5557990090401	32.2905742588322	37.81526470561	Root569
OG0001526	0	0	0	0.327642757278575	0	0	Root569
OG0001527	29.6541063165108	39.43287181195	417.037543325523	19.1671013007966	3713.4160397657	3617.66032350336	Root569
OG0001528	0	5.15114091237184	0	0	0	0	Root569
OG0001529	102.272968943875	110.305465744238	643.543557272293	86.3338665429045	64.5811485176644	75.63052941122	Root569
OG0001530	11.2887791091263	42.807757237297	0	33.0919184851361	32.2905742588322	0	Root569
OG0001531	21.06115505434	11.3680351169585	0	52.422841164572	48.4358613882483	12.6050882352033	Root569
OG0001532	117.773979063869	163.415504806279	139.900773320064	192.653941279802	32.2905742588322	25.2101764704067	Root569
OG0001534	20.8926658139053	30.7292199255286	58.6250859626934	26.5390633395646	0	0	Root569
OG0001537	122.491677796042	113.502725620883	0	145.309562853048	96.8717227764966	75.63052941122	Root569
OG0001539	0.16848924043472	18.1178059676527	0	11.1398537474715	0	0	Root569
OG0001540	3.36978480869441	2.3091321331322	0	17.5288875144038	0	0	Root569
OG0001542	121.312253112999	81.7077524031395	0	99.7672195913261	32.2905742588322	50.4203529408133	Root569
OG0001543	9.43539746434434	4.61826426626441	0	8.84635444652153	0	12.6050882352033	Root569
OG0001544	9.60388670477906	4.44063871756193	0	6.71667652421079	0	0	Root569
OG0001545	528.887725724587	456.852911262771	30.6449312986806	682.479863411272	306.760455458906	340.33738235049	Root569
OG0001546	7.41352657912769	5.68401755847927	0	0	0	12.6050882352033	Root569
OG0001547	0	3.19725987664459	0	0	0	0	Root569
OG0001548	18.8707949286887	0	0	0	0	0	Root569
OG0001550	56.1069170647619	33.2159776073633	89.270017261374	49.4740563490648	32.2905742588322	0	Root569
OG0001552	10.7833113878221	9.23652853252882	0	34.2386681356111	16.1452871294161	12.6050882352033	Root569
OG0001554	0	0.888127743512386	0	5.07846273781791	0	0	Root569
OG0001557	0	0	0	0	0	0	Root569
OG0001559	117.942468304304	89.1680254486436	87.9376289440401	90.593222387526	3438.94615856563	2432.78202939424	Root569
OG0001561	191.572266374277	148.494958715271	251.821391976115	172.50391170717	177.598158423577	6958.00870583224	Root569
OG0001563	29.3171278356413	33.2159776073633	39.9716495200182	20.8053150871895	32.2905742588322	12.6050882352033	Root569
OG0001564	6.73956961738881	31.7949732177434	25.3153780293449	3.44024895142504	0	1348.74444116676	Root569
OG0001565	85.0870664195337	55.2415456464704	33.3097079333485	63.235052154765	64.5811485176644	12.6050882352033	Root569
OG0001568	96.7128240095294	103.200443796139	0	122.374569843548	113.017009905913	63.0254411760166	Root569
OG0001569	71.9449056656256	45.4721404678342	0	69.4602645430579	16.1452871294161	50.4203529408133	Root569
OG0001570	373.70913528421	293.9702831026	383.727835392175	486.713315937323	193.743445552993	3037.826264684	Root569
OG0001572	13.4791392347776	0.710502194809909	2.66477663466788	12.1227820193073	0	0	Root569
OG0001573	2.86431708739024	4.08538762015698	0	24.9008495531717	0	25.2101764704067	Root569
OG0001576	96.37584552866	96.2730473967427	0	104.681860950505	758.828495082557	63.0254411760166	Root569
OG0001577	87.6144050260545	39.2552462632475	394.386941930846	46.0338073976398	16.1452871294161	0	Root569
OG0001578	721.470927541472	612.097640828737	266.477663466788	877.591125370663	597.375623788396	441.178088232117	Root569
OG0001579	2.19036012565136	21.3150658442973	58.6250859626934	5.56992687373577	32.2905742588322	12.6050882352033	Root569
OG0001580	15.3325208795595	12.0785373117685	0	17.3650661357645	1646.81928720044	12.6050882352033	Root569
OG0001583	65.036846807802	39.9657484580574	0	76.9960479604651	48.4358613882483	37.81526470561	Root569
OG0001585	0	4.61826426626441	0	0	0	0	Root569
OG0001586	0	0.177625548702477	0	3.60407033006433	0	0	Root569
OG0001587	0	0	0	0	0	0	Root569
OG0001588	78.5159860425797	81.7077524031395	78.6109107227025	72.4090493585651	48.4358613882483	50.4203529408133	Root569
OG0001589	0	0	0	5.07846273781791	0	0	Root569
OG0001590	61.4985727586729	68.5634617991562	0	63.235052154765	32.2905742588322	37.81526470561	Root569
OG0001591	8.92992974304017	33.7488542534707	57.2926976453594	40.6277019025433	0	0	Root569
OG0001598	32.0129556825969	34.4593564482806	38.6392612026843	30.7984191841861	16.1452871294161	100.840705881627	Root569
OG0001599	30.6650417591191	4.79588981496689	53.2955326933576	12.1227820193073	0	2294.12605880701	Root569
OG0001601	968.644643259207	627.551063565852	173.210481253412	1235.70465907615	500.503901011899	605.04423528976	Root569
OG0001602	13.3106499943429	25.2228279157518	33.3097079333485	27.6858129900396	0	12.6050882352033	Root569
OG0001605	10.7833113878221	6.39451975328918	0	16.8736019998466	16.1452871294161	0	Root569
OG0001606	7.24503733869297	0.355251097404955	0	9.66546133971796	0	0	Root569
OG0001608	69.24907781867	32.8607265099583	137.235996685396	14.9077454561752	0	12.6050882352033	Root569
OG0001609	21.7351120160789	28.7753388898013	0	8.35489031060366	2115.03261395351	25.2101764704067	Root569
OG0001611	8.42446202173601	57.5506777796026	0	14.252459941618	0	0	Root569
OG0001612	62.8464866821507	25.9333301105617	153.224656493403	19.6585654367145	1162.46067331796	37.81526470561	Root569
OG0001613	18.0283487265151	39.2552462632475	0	12.7780675338644	16.1452871294161	0	Root569
OG0001615	22.7460474586872	42.807757237297	0	24.4093854172538	0	37.81526470561	Root569
OG0001616	29.9910847973802	31.9725987664459	43.96881447202	42.4297370675755	0	25.2101764704067	Root569
OG0001617	73.1243303486686	59.3269332666274	41.3040378373521	88.1359017079367	80.7264356470805	88.2356176464233	Root569
OG0001618	0	0	0	0	0	0	Root569
OG0001619	70.2600132612784	72.4712238706107	0	75.3578341740723	64.5811485176644	0	Root569
OG0001621	23.2515151799914	24.6899512696443	110.588230338717	4.09553446598219	16.1452871294161	50.4203529408133	Root569
OG0001623	32.0129556825969	29.3082155359087	0	77.487512096383	32.2905742588322	25.2101764704067	Root569
OG0001624	26.1158322673816	27.7095855975865	0	10.812210990193	0	0	Root569
OG0001626	0	0	0	0	0	0	Root569
OG0001627	35.0457620104218	24.6899512696443	0	45.0508791258041	16.1452871294161	25.2101764704067	Root569
OG0001629	68.4066316164964	85.970765571999	330.432302698817	48.982592213147	64.5811485176644	1537.82076469481	Root569
OG0001630	23.0830259395567	16.3415504806279	0	42.757379824854	0	25.2101764704067	Root569
OG0001631	0	0	0	7.04431928148936	0	12.6050882352033	Root569
OG0001632	129.062758172996	84.0168845362717	0	118.115213998926	129.162297035329	75.63052941122	Root569
OG0001633	18.8707949286887	11.1904095682561	0	61.4330169897328	0	37.81526470561	Root569
OG0001635	8.08748354086657	14.2100438961982	58.6250859626934	22.771171630861	0	12.6050882352033	Root569
OG0001636	3.20129556825969	1.06575329221486	0	12.9418889125037	0	0	Root569
OG0001637	0.16848924043472	5.86164310718175	122.579725194722	2.29349930095003	0	0	Root569
OG0001638	13.4791392347776	30.1963432794211	0	8.84635444652153	64.5811485176644	12.6050882352033	Root569
OG0001640	9.77237594521378	0	0	22.771171630861	16.1452871294161	0	Root569
OG0001642	64.8683575673673	24.6899512696443	69.2841925013649	36.2045246792825	32.2905742588322	189.07632352805	Root569
OG0001643	292.665810635109	275.497226037542	747.469846024341	174.961232386759	209.888732682409	214.286499998457	Root569
OG0001646	25.6103645460775	6.03926865588423	42.6364261546861	4.75081998053934	3148.33099023614	25.2101764704067	Root569
OG0001647	25.1048968247733	24.3347001722394	66.619415866697	6.06139100965364	0	0	Root569
OG0001648	25.9473430269469	45.2945149191317	0	46.8529142908362	32.2905742588322	12.6050882352033	Root569
OG0001651	79.3584322447532	52.7547879646357	41.3040378373521	45.2147005044433	16.1452871294161	50.4203529408133	Root569
OG0001652	20.5556873330359	20.0716870033799	81.2756873573704	12.9418889125037	0	25.2101764704067	Root569
OG0001655	6.90805885782353	0	0	0	16.1452871294161	0	Root569
OG0001656	145.406214495164	109.772589098131	286.463488226797	162.510807610173	80.7264356470805	8042.04629405972	Root569
OG0001657	44.1441809938967	66.4319552147265	78.6109107227025	110.907073338798	32.2905742588322	63.0254411760166	Root569
OG0001658	0.505467721304161	14.0324183474957	0	14.252459941618	0	12.6050882352033	Root569
OG0001662	36.8991436552037	31.7949732177434	58.6250859626934	75.8492983099901	16.1452871294161	25.2101764704067	Root569
OG0001663	0	0	0	0	0	0	Root569
OG0001664	14.6585639178207	27.531960048884	0	50.4569846209005	32.2905742588322	25.2101764704067	Root569
OG0001665	8.92992974304017	14.5652949936031	0	4.75081998053934	0	0	Root569
OG0001667	69.9230347804089	28.7753388898013	57.2926976453594	11.7951392620287	16.1452871294161	12.6050882352033	Root569
OG0001668	0	31.7949732177434	0	9.1739972038001	16.1452871294161	12.6050882352033	Root569
OG0001670	111.37138792735	104.799073734462	0	72.2452279799258	96.8717227764966	25.2101764704067	Root569
OG0001672	0	0	27.9801546640127	8.19106893196438	0	0	Root569
OG0001674	24.093961382165	25.9333301105617	0	109.268859552405	80.7264356470805	37.81526470561	Root569
OG0001678	5.72863417478049	0	0	0.327642757278575	0	0	Root569
OG0001679	27.9692139121636	18.6506826137601	99.9291238000455	25.8837778250074	0	0	Root569
OG0001680	23.4200044204261	13.8547927987932	57.2926976453594	14.9077454561752	0	0	Root569
OG0001681	24.2624506225997	28.9529644385038	49.2983677413558	10.6483896115537	16.1452871294161	0	Root569
OG0001682	13.3106499943429	25.4004534644542	117.250171925387	7.69960479604651	0	163.866147057643	Root569
OG0001683	20.8926658139053	30.906845474231	0	35.876881922004	48.4358613882483	0	Root569
OG0001684	130.242182856039	135.705919208693	75.9461340880346	204.776723299109	161.452871294161	126.050882352033	Root569
OG0001688	6.90805885782353	26.1109556592642	58.6250859626934	0.491464135917863	16.1452871294161	0	Root569
OG0001689	8.92992974304017	44.7616382730243	0	13.105710291143	16.1452871294161	0	Root569
OG0001691	89.130808189967	39.2552462632475	93.2671822133758	38.4980239802326	48.4358613882483	25.2101764704067	Root569
OG0001693	19.881730371297	18.8283081624626	71.9489691360328	0.163821378639288	0	0	Root569
OG0001694	69.5860562995395	42.807757237297	7.99432990400364	29.3240267764325	16.1452871294161	37.81526470561	Root569
OG0001695	48.18792276433	11.7232862143635	0	8.19106893196438	16.1452871294161	12.6050882352033	Root569
OG0001696	71.7764164251908	67.6753340556438	31.9773196160146	53.569590815047	48.4358613882483	1676.47673528204	Root569
OG0001698	33.5293588465093	15.0981716397106	0	33.4195612424147	32.2905742588322	25.2101764704067	Root569
OG0001699	0	0	0	0	0	0	Root569
OG0001700	42.4592885895495	18.1178059676527	0	6.71667652421079	0	0	Root569
OG0001702	235.716447368174	132.686284880751	141.233161637398	242.455640386146	161.452871294161	88.2356176464233	Root569
OG0001703	15.3325208795595	36.5908630327103	0	28.8325626405146	48.4358613882483	37.81526470561	Root569
OG0001705	50.8837506112855	28.7753388898013	122.579725194722	21.1329578444681	2583.24594070658	12.6050882352033	Root569
OG0001707	58.9712341521521	64.6556997277017	0	83.2212603487581	16.1452871294161	25.2101764704067	Root569
OG0001708	52.5686430156327	97.1611751402551	0	46.8529142908362	64.5811485176644	8584.06508817347	Root569
OG0001712	217.856587882093	223.097689170311	138.56838500273	308.639477356418	177.598158423577	88.2356176464233	Root569
OG0001716	31.0020202399885	48.1365236983713	0	16.3821378639288	16.1452871294161	25.2101764704067	Root569
OG0001717	177.587659418195	87.5693955103213	0	234.264571454181	145.307584164745	1663.87164704684	Root569
OG0001720	0	6.57214530199166	129.241666781392	0	0	0	Root569
OG0001721	11.457268349561	64.1228230815943	121.247336877389	102.552183028194	16.1452871294161	25.2101764704067	Root569
OG0001723	490.80915738634	435.004968772367	271.807216736124	557.647972888135	484.358613882483	151.26105882244	Root569
OG0001725	10.6148221473874	12.9666650552808	26.6477663466788	4.75081998053934	16.1452871294161	0	Root569
OG0001726	66.0477822504104	48.1365236983713	85.2728523093722	24.4093854172538	48.4358613882483	75.63052941122	Root569
OG0001727	0	7.63789859420652	23.9829897120109	9.01017582516081	32.2905742588322	0	Root569
OG0001728	0	0	0	0	0	0	Root569
OG0001729	46.6715196004175	22.3808191365121	0	16.7097806212073	48.4358613882483	12.6050882352033	Root569
OG0001730	13.8161177156471	17.7625548702477	42.6364261546861	24.2455640386145	0	0	Root569
OG0001731	11.9627360708651	10.6575329221486	159.886598080073	0	16.1452871294161	12.6050882352033	Root569
OG0001734	6.57108037695409	5.68401755847927	0	0	0	0	Root569
OG0001735	33.5293588465093	30.0187177307187	563.600258232257	24.2455640386145	2421.79306941242	12.6050882352033	Root569
OG0001738	3.03280632782496	23.801823526132	45.301202789354	22.6073502522217	16.1452871294161	25.2101764704067	Root569
OG0001739	433.859794119405	375.145158859632	238.497508802775	650.370873197971	3035.31398033023	201.681411763253	Root569
OG0001740	460.144115627221	288.286265544121	155.889433128071	476.884033218966	274.469881200074	3907.57735291303	Root569
OG0001741	12.4682037921693	16.1639249319254	0	6.71667652421079	32.2905742588322	0	Root569
OG0001742	34.3718050486829	27.7095855975865	29.3125429813467	32.1089902133004	32.2905742588322	12.6050882352033	Root569
OG0001743	72.9558411082339	59.8598099127348	139.900773320064	54.0610549509649	0	151.26105882244	Root569
OG0001744	50.0413044091119	61.8136909484621	29.3125429813467	94.033471338951	80.7264356470805	176.471235292847	Root569
OG0001745	0	14.5652949936031	0	0	0	12.6050882352033	Root569
OG0001752	160.233267653419	295.036036394815	0	300.120765667175	129.162297035329	252.101764704067	Root569
OG0001753	0	0.177625548702477	0	0.163821378639288	0	0	Root569
OG0001754	26.2843215078164	11.545660665661	0	0	16.1452871294161	0	Root569
OG0001755	90.1417436325754	101.601813857817	29.3125429813467	113.036751261108	1162.46067331796	63.0254411760166	Root569
OG0001756	0	19.8940614546775	0	7.53578341740723	48.4358613882483	12.6050882352033	Root569
OG0001757	30.6650417591191	5.86164310718175	166.548539666743	7.69960479604651	16.1452871294161	0	Root569
OG0001758	0	1.95388103572725	0	0	0	0	Root569
OG0001760	509.848441555464	267.859327443336	30.6449312986806	311.752083550564	193.743445552993	201.681411763253	Root569
OG0001761	175.565788532979	141.389936767172	101.261512117379	176.107982037234	161.452871294161	50.4203529408133	Root569
OG0001762	411.113746660717	302.141058342914	39.9716495200182	530.945088169931	177.598158423577	214.286499998457	Root569
OG0001763	196.121475866014	161.639249319254	325.102749429481	357.294426812286	209.888732682409	151.26105882244	Root569
OG0001764	15.669499360429	40.1433740067599	47.9659794240219	18.5118157862395	16.1452871294161	12.6050882352033	Root569
OG0001765	55.7699385838924	50.2680302828011	154.557044810737	40.463880523904	32.2905742588322	37.81526470561	Root569
OG0001766	7.91899430043185	36.5908630327103	31.9773196160146	14.252459941618	32.2905742588322	0	Root569
OG0001767	17.8598594860803	23.9794490748344	532.955326933576	15.2353882134537	32.2905742588322	2886.56520586156	Root569
OG0001769	104.463329069527	101.779439406519	123.912113512056	86.1700451642652	96.8717227764966	113.44579411683	Root569
OG0001770	0	9.4141540812313	79.9432990400364	6.88049790285008	16.1452871294161	0	Root569
OG0001771	169.331686636894	102.845192698734	27.9801546640127	117.132285727091	64.5811485176644	3126.06188233043	Root569
OG0001773	55.432960103023	53.8205412568506	21.318213077343	56.5183756305542	48.4358613882483	113.44579411683	Root569
OG0001774	24.7679183439039	33.3936031560657	0	35.0577750288075	32.2905742588322	25.2101764704067	Root569
OG0001775	582.130325701959	646.02412063091	207.852577504095	667.244475197818	387.486891105986	327.732294115287	Root569
OG0001776	41.6168423873759	28.5977133410988	0	39.9724163879862	16.1452871294161	12.6050882352033	Root569
OG0001777	12.636693032604	20.0716870033799	49.2983677413558	0	16.1452871294161	0	Root569
OG0001782	0	0	0	0	0	0	Root569
OG0001783	13.3106499943429	12.4337884091734	50.6307560586897	11.4674965047501	0	12.6050882352033	Root569
OG0001785	82.0542600917088	81.5301268544371	255.818556928117	76.0131196886294	80.7264356470805	63.0254411760166	Root569
OG0001786	2957.32314811021	2875.5800079444	331.764691016151	2166.2100897473	4230.06522790702	1512.6105882244	Root569
OG0001787	12.1312253112999	7.815524142909	0	24.0817426599753	0	0	Root569
OG0001788	118.447936025608	79.7538713674123	0	145.964848367605	113.017009905913	50.4203529408133	Root569
OG0001789	5.72863417478049	1.95388103572725	22.650601394677	5.89756963101435	48.4358613882483	0	Root569
OG0001791	14.9955423986901	13.1442906039833	99.9291238000455	6.06139100965364	0	12.6050882352033	Root569
OG0001792	8.08748354086657	0.355251097404955	0	0.819106893196437	0	0	Root569
OG0001795	9.09841898347489	0	0	0	0	0	Root569
OG0001796	52.9056214965022	27.8872111462889	0	31.9451688346611	16.1452871294161	25.2101764704067	Root569
OG0001798	141.193983484296	216.703169417022	334.429467650819	168.080734483909	242.179306941242	113.44579411683	Root569
OG0001800	21.3981335352095	47.0707704061565	0	64.7094445625186	32.2905742588322	75.63052941122	Root569
OG0001801	23.9254721417303	12.0785373117685	0	16.545959242568	16.1452871294161	25.2101764704067	Root569
OG0001802	0	19.36118480857	0	22.1158861163038	16.1452871294161	0	Root569
OG0001803	5.39165569391105	11.545660665661	37.3068728853503	8.84635444652153	0	0	Root569
OG0001804	24.7679183439039	13.3219161526858	0	13.2695316697823	0	12.6050882352033	Root569
OG0001805	57.9602987095438	48.8470258931812	193.196306013421	11.4674965047501	32.2905742588322	1298.32408822594	Root569
OG0001806	63.0149759225854	33.5712287047682	0	82.074510698283	0	37.81526470561	Root569
OG0001808	149.449956265597	145.475324387329	107.923453704049	124.831890523137	16.1452871294161	100.840705881627	Root569
OG0001809	0	2.84200877923964	37.3068728853503	0	0	0	Root569
OG0001810	20.7241765734706	13.8547927987932	0	14.0886385629787	64.5811485176644	12.6050882352033	Root569
OG0001811	301.090272656845	265.550195310203	69.2841925013649	236.066606619213	129.162297035329	4487.41141173239	Root569
OG0001812	79.6954107256227	87.9246466077262	0	103.698932678669	113.017009905913	50.4203529408133	Root569
OG0001813	12.636693032604	10.4799073734462	109.255842021383	14.0886385629787	16.1452871294161	0	Root569
OG0001814	290.643939749892	261.820058787452	54.6279210106916	239.670676949278	339.051029717738	113.44579411683	Root569
OG0001815	11.7942468304304	36.9461141301153	0	25.5561350677288	0	25.2101764704067	Root569
OG0001816	54.7590031412841	29.8410921820162	70.6165808186988	25.3923136890896	32.2905742588322	37.81526470561	Root569
OG0001817	57.4548309882396	32.8607265099583	0	22.6073502522217	952.57194063555	37.81526470561	Root569
OG0001818	151.303337910379	192.90134589089	0	197.240939881702	161.452871294161	75.63052941122	Root569
OG0001819	215.834716996877	180.467557481717	43.96881447202	221.486503920317	209.888732682409	163.866147057643	Root569
OG0001820	53.7480676986758	63.4123208867844	114.585395290719	77.9789762323009	16.1452871294161	50.4203529408133	Root569
OG0001821	41.9538208682454	69.0963384452637	13.3238831733394	13.5971744270609	16.1452871294161	12.6050882352033	Root569
OG0001822	13.4791392347776	7.10502194809909	0	10.9760323688323	32.2905742588322	0	Root569
OG0001824	0	0	25.3153780293449	6.22521238829292	0	0	Root569
OG0001825	24.2624506225997	103.910945990949	0	32.2728115919396	16.1452871294161	0	Root569
OG0001828	33.1923803656399	46.0050171139416	165.216151349409	23.7540999026967	48.4358613882483	25.2101764704067	Root569
OG0001831	0	14.5652949936031	0	6.88049790285008	0	0	Root569
OG0001835	515.07160800894	397.348352447442	302.452148034804	532.910944713602	516.649188141315	5596.65917643028	Root569
OG0001836	16.0064778412984	19.716435905975	0	5.07846273781791	16.1452871294161	0	Root569
OG0001837	58.4657664308479	37.6566163249252	103.926288752047	7.8634261746858	0	2810.93467645034	Root569
OG0001839	40.1004392234634	31.0844710229335	0	57.0098397664721	48.4358613882483	12.6050882352033	Root569
OG0001842	29.3171278356413	21.6703169417022	0	14.0886385629787	3600.39902985979	37.81526470561	Root569
OG0001844	13.6476284752123	8.70365188642139	22.650601394677	24.9008495531717	16.1452871294161	12.6050882352033	Root569
OG0001847	16.5119455626026	10.3022818247437	9.32671822133758	13.4333530484216	48.4358613882483	0	Root569
OG0001848	0	0.355251097404955	0	16.0544951066502	0	0	Root569
OG0001850	12.636693032604	7.46027304550404	61.2898625973612	17.3650661357645	0	12.6050882352033	Root569
OG0001851	23.9254721417303	65.8990785686191	22.650601394677	90.593222387526	48.4358613882483	37.81526470561	Root569
OG0001852	128.051822730387	37.4789907762227	1123.20335151251	65.6923728343543	48.4358613882483	50.4203529408133	Root569
OG0001854	3.87525252999857	14.2100438961982	0	8.02724755332509	16.1452871294161	0	Root569
OG0001858	44.9866271960703	99.8255583707922	99.9291238000455	75.194012795433	80.7264356470805	50.4203529408133	Root569
OG0001861	33.3608696060746	50.0904047340986	0	11.7951392620287	0	12.6050882352033	Root569
OG0001862	0	10.4799073734462	0	10.9760323688323	0	0	Root569
OG0001865	7.91899430043185	7.815524142909	50.6307560586897	22.4435288735824	2002.0156040476	25.2101764704067	Root569
OG0001867	37.2361221360732	37.8342418736277	0	40.3000591452647	16.1452871294161	12.6050882352033	Root569
OG0001869	22.2405797373831	6.2168942045867	0	22.9349930095002	0	0	Root569
OG0001871	134.622903107342	172.296782241403	165.216151349409	83.3850817273973	64.5811485176644	151.26105882244	Root569
OG0001873	30.8335309995538	57.3730522309002	6.6619415866697	1.80203516503216	0	37.81526470561	Root569
OG0001874	21.5666227756442	23.446572428727	62.6222509146952	1.14674965047501	0	0	Root569
OG0001875	7.58201581956241	12.6114139578759	0	23.7540999026967	16.1452871294161	37.81526470561	Root569
OG0001878	12.4682037921693	64.3004486302968	0	32.6004543492182	0	0	Root569
OG0001880	227.291985346438	136.594046952205	70.6165808186988	126.142461552251	96.8717227764966	113.44579411683	Root569
OG0001881	10.9518006282568	1.95388103572725	0	8.35489031060366	0	0	Root569
OG0001884	120.63829615126	50.2680302828011	86.6052406267061	40.7915232811826	0	12.6050882352033	Root569
OG0001887	71.6079271847561	76.2013603933627	0	46.3614501549184	32.2905742588322	37.81526470561	Root569
OG0001888	14.4900746773859	31.617347669041	0	17.3650661357645	0	25.2101764704067	Root569
OG0001891	30.4965525186844	56.6625500360902	31.9773196160146	31.6175260773825	32.2905742588322	25.2101764704067	Root569
OG0001892	62.3410189608465	102.667567150032	107.923453704049	22.6073502522217	48.4358613882483	12.6050882352033	Root569
OG0001894	88.2883619877934	51.6890346724209	17.3210481253412	87.9720803292974	32.2905742588322	50.4203529408133	Root569
OG0001896	5.89712341521521	19.716435905975	0	20.3138509512717	0	12.6050882352033	Root569
OG0001898	13.1421607539082	0.177625548702477	0	6.38903376693221	0	12.6050882352033	Root569
OG0001899	201.68162080036	181.178059676527	134.571220050728	145.637205610327	96.8717227764966	1966.39376469172	Root569
OG0001900	9.77237594521378	11.3680351169585	0	3.9317130873429	0	12.6050882352033	Root569
OG0001902	43.1332455512884	14.3876694449007	27.9801546640127	27.1943488541217	16.1452871294161	0	Root569
OG0001903	18.3653272073845	0.355251097404955	0	7.8634261746858	0	0	Root569
OG0001905	3.20129556825969	0	0	7.37196203876794	0	0	Root569
OG0001906	68.5751208569312	97.871677335065	580.921306357598	55.5354473587185	2018.16089117701	1285.71899999074	Root569
OG0001910	39.763460742594	40.3209995554623	756.796564245678	11.3036751261108	16.1452871294161	12.6050882352033	Root569
OG0001911	0	0	0	0	0	0	Root569
OG0001912	0	17.7625548702477	170.545704618744	0	0	0	Root569
OG0001913	0	18.2954315163552	0	15.8906737280109	0	12.6050882352033	Root569
OG0001915	0	1.5986299383223	47.9659794240219	0	0	0	Root569
OG0001916	103.283904386484	66.4319552147265	0	152.517703513177	113.017009905913	25.2101764704067	Root569
OG0001920	0.336978480869441	11.900911763066	37.3068728853503	0	0	0	Root569
OG0001921	20.2187088521664	23.446572428727	0	25.7199564463681	32.2905742588322	12.6050882352033	Root569
OG0001925	7.91899430043185	9.4141540812313	3.99716495200182	6.5528551455715	48.4358613882483	0	Root569
OG0001926	21.2296442947748	24.5123257209419	35.9744845680164	13.9248171843394	32.2905742588322	0	Root569
OG0001927	149.955423986901	193.967099183105	81.2756873573704	192.490119901163	177.598158423577	2936.98555880238	Root569
OG0001928	35.7197189721607	36.5908630327103	46.6335911066879	88.9550086011331	48.4358613882483	37.81526470561	Root569
OG0001929	0	0	0	7.37196203876794	0	0	Root569
OG0001930	8.92992974304017	15.631048285818	0	13.105710291143	0	12.6050882352033	Root569
OG0001932	25.4418753056428	51.8666602211234	0	70.9346569508115	16.1452871294161	12.6050882352033	Root569
OG0001936	0	2.48675768183468	0	5.2422841164572	0	0	Root569
OG0001937	13.1421607539082	15.631048285818	0	30.7984191841861	1630.67400007103	12.6050882352033	Root569
OG0001938	124.176570200389	245.478508306824	151.892268176069	220.012111512563	177.598158423577	151.26105882244	Root569
OG0001939	4.21223101086801	12.9666650552808	0	1.3105710291143	0	0	Root569
OG0001940	167.815283472981	97.871677335065	14.6562714906733	242.291819007506	129.162297035329	75.63052941122	Root569
OG0001941	0	3.9077620714545	0	6.88049790285008	0	0	Root569
OG0001942	9.77237594521378	7.99314969161148	0	10.9760323688323	0	0	Root569
OG0001943	187.360035363409	268.925080735551	334.429467650819	273.090238191692	5231.07302993082	7361.37152935874	Root569
OG0001945	13.6476284752123	20.7821891981898	0	28.504919883236	0	0	Root569
OG0001946	7.75050505999713	5.32876646107432	0	0	0	0	Root569
OG0001947	0.16848924043472	10.3022818247437	9.32671822133758	14.0886385629787	0	0	Root569
OG0001948	7.07654809825825	20.9598147468923	0	8.19106893196438	32.2905742588322	0	Root569
OG0001950	21.2296442947748	0	25.3153780293449	0	0	0	Root569
OG0001952	0	5.86164310718175	23.9829897120109	8.51871168924295	0	0	Root569
OG0001953	19.881730371297	10.8351584708511	0	13.5971744270609	0	12.6050882352033	Root569
OG0001954	24.093961382165	4.26301316885945	29.3125429813467	16.3821378639288	0	0	Root569
OG0001958	31.6759772017274	6.57214530199166	129.241666781392	15.399209592093	16.1452871294161	75.63052941122	Root569
OG0001961	20.7241765734706	0	0	13.4333530484216	0	0	Root569
OG0001962	0	7.10502194809909	0	0	0	0	Root569
OG0001969	0.16848924043472	24.8675768183468	0	2.94878481550717	0	0	Root569
OG0001972	68.4066316164964	62.879444240677	0	61.7606597470114	48.4358613882483	12.6050882352033	Root569
OG0001973	67.2272069334534	70.1620917374785	18.6534364426752	44.2317722326076	32.2905742588322	1285.71899999074	Root569
OG0001974	7.58201581956241	5.5063920097768	0	0	0	0	Root569
OG0001976	0	0	0	0	0	0	Root569
OG0001977	22.7460474586872	32.5054754125533	0	40.7915232811826	48.4358613882483	0	Root569
OG0001978	0.842446202173601	4.97351536366936	0	15.5630309707323	0	0	Root569
OG0001979	0	4.97351536366936	103.926288752047	7.04431928148936	0	0	Root569
OG0001980	0	0	0	6.22521238829292	0	0	Root569
OG0001984	4.21223101086801	9.76940517863625	21.318213077343	0	0	12.6050882352033	Root569
OG0001985	0	0	0	0	0	0	Root569
OG0001986	36.2251866934649	29.4858410846112	33.3097079333485	27.0305274754824	48.4358613882483	0	Root569
OG0001987	37.9100790978121	22.5584446852146	31.9773196160146	7.20814066012865	0	12.6050882352033	Root569
OG0001988	26.1158322673816	20.0716870033799	73.2813574533667	41.7744515530183	16.1452871294161	12.6050882352033	Root569
OG0001989	114.404194255175	95.9177962993377	9.32671822133758	145.309562853048	113.017009905913	25.2101764704067	Root569
OG0001992	10.7833113878221	14.3876694449007	0	33.7472039996932	16.1452871294161	0	Root569
OG0001994	0.336978480869441	7.46027304550404	0	0.327642757278575	16.1452871294161	0	Root569
OG0001995	8.42446202173601	3.55251097404955	0	0	0	25.2101764704067	Root569
OG0001997	64.6998683269326	109.772589098131	145.230326589399	130.565638775512	48.4358613882483	63.0254411760166	Root569
OG0002000	14.6585639178207	2.66438323053716	0	0	0	0	Root569
OG0002001	24.2624506225997	31.617347669041	321.10558447748	17.6927088930431	1759.83629710636	25.2101764704067	Root569
OG0002003	67.0587176930187	42.0972550424871	0	49.6378777277041	0	88.2356176464233	Root569
OG0002004	119.627360708651	116.16710885142	0	75.3578341740723	48.4358613882483	50.4203529408133	Root569
OG0002007	904.787221134448	537.672535922399	142.565549954732	533.566230228159	403.632178235403	277.311941174473	Root569
OG0002008	5.05467721304161	0	0	0	0	0	Root569
OG0002011	10.4463329069527	0	0	0	0	12.6050882352033	Root569
OG0002012	7.24503733869297	17.5849293215452	0	6.71667652421079	0	25.2101764704067	Root569
OG0002015	7.58201581956241	1.5986299383223	0	7.20814066012865	16.1452871294161	0	Root569
OG0002017	0	4.26301316885945	0	5.07846273781791	0	0	Root569
OG0002019	12.4682037921693	38.5447440684376	167.880927984076	5.56992687373577	32.2905742588322	0	Root569
OG0002020	9.09841898347489	3.9077620714545	0	3.60407033006433	32.2905742588322	0	Root569
OG0002025	138.666644877775	68.7410873478587	616.895790925614	105.500967843701	6571.13186167235	6857.16799995061	Root569
OG0002026	48.8618797260689	96.0954218480402	134.571220050728	69.2964431644186	32.2905742588322	50.4203529408133	Root569
OG0002028	7.91899430043185	1.5986299383223	41.3040378373521	6.22521238829292	16.1452871294161	0	Root569
OG0002030	337.989416312049	232.689468800245	22.650601394677	367.615173666561	209.888732682409	201.681411763253	Root569
OG0002031	140.351537282122	244.945631660716	113.253006973385	339.601717919243	129.162297035329	176.471235292847	Root569
OG0002032	132.76952146256	67.3200829582389	75.9461340880346	167.425448969352	64.5811485176644	1638.66147057643	Root569
OG0002033	0	3.73013652275202	0	10.3207468542751	0	0	Root569
OG0002034	41.9538208682454	48.8470258931812	239.829897120109	11.7951392620287	48.4358613882483	25.2101764704067	Root569
OG0002035	3.87525252999857	15.986299383223	42.6364261546861	16.7097806212073	0	12.6050882352033	Root569
OG0002037	258.294005586426	259.866177751724	437.023368085532	183.807586833281	209.888732682409	100.840705881627	Root569
OG0002038	25.1048968247733	18.1178059676527	0	1.63821378639287	16.1452871294161	0	Root569
OG0002039	2.19036012565136	9.59177962993377	0	30.6345978055468	0	12.6050882352033	Root569
OG0002042	24.7679183439039	3.9077620714545	0	2.45732067958931	16.1452871294161	12.6050882352033	Root569
OG0002043	32.6869126443357	11.1904095682561	0	18.8394585435181	0	12.6050882352033	Root569
OG0002044	80.5378569277963	21.8479424904047	0	67.4944079993865	0	63.0254411760166	Root569
OG0002046	7.24503733869297	0	0	0	0	0	Root569
OG0002049	779.599715491451	610.321385341712	163.883763032075	652.664372498921	581.23033665898	415.96791176171	Root569
OG0002050	2.35884936608608	7.815524142909	0	0	0	12.6050882352033	Root569
OG0002055	219.204501805571	209.598147468923	210.517354138763	187.247835784706	129.162297035329	88.2356176464233	Root569
OG0002057	13.8161177156471	18.1178059676527	0	23.917921281336	0	12.6050882352033	Root569
OG0002059	6.73956961738881	35.1698586430905	3.99716495200182	34.2386681356111	16.1452871294161	12.6050882352033	Root569
OG0002061	0	9.94703072733873	0	14.9077454561752	16.1452871294161	12.6050882352033	Root569
OG0002065	92.5005929986614	66.0767041173215	21.318213077343	88.6273658438545	80.7264356470805	63.0254411760166	Root569
OG0002067	6.73956961738881	12.9666650552808	0	0	0	25.2101764704067	Root569
OG0002070	107.159156916482	71.7607216758008	0	65.0370873197971	32.2905742588322	88.2356176464233	Root569
OG0002072	266.044510646423	396.993101350037	35.9744845680164	334.850897938704	177.598158423577	201.681411763253	Root569
OG0002073	18.0283487265151	4.61826426626441	0	20.1500295726324	0	12.6050882352033	Root569
OG0002074	5.39165569391105	16.8744271267353	0	18.0203516503216	0	25.2101764704067	Root569
OG0002075	341.190711880309	339.797674667839	134.571220050728	376.297706734443	209.888732682409	264.70685293927	Root569
OG0002076	12.9736715134735	4.26301316885945	0	27.5219916114003	16.1452871294161	0	Root569
OG0002077	6.90805885782353	0	0	23.2626357667788	16.1452871294161	12.6050882352033	Root569
OG0002082	55.432960103023	26.4662067566691	94.5995705307098	51.7675556500148	16.1452871294161	12.6050882352033	Root569
OG0002083	37.0676328956385	37.1237396788177	0	18.0203516503216	48.4358613882483	12.6050882352033	Root569
OG0002085	47.8509442834606	48.4917747957763	82.6080756747043	49.3102349704255	96.8717227764966	2256.3107941014	Root569
OG0002086	32.1814449230316	6.92739639939661	59.9574742800273	34.8939536501682	48.4358613882483	50.4203529408133	Root569
OG0002087	3.20129556825969	0	0	16.545959242568	0	0	Root569
OG0002091	117.437000583	112.614597877371	73.2813574533667	126.797747066809	80.7264356470805	126.050882352033	Root569
OG0002093	11.7942468304304	23.9794490748344	0	47.0167356694755	48.4358613882483	25.2101764704067	Root569
OG0002094	27.2952569504247	53.2876646107432	0	63.3988735334043	48.4358613882483	50.4203529408133	Root569
OG0002095	54.9274923817188	34.2817308995781	59.9574742800273	61.7606597470114	64.5811485176644	37.81526470561	Root569
OG0002097	14.8270531582554	11.1904095682561	21.318213077343	9.01017582516081	0	0	Root569
OG0002098	6.90805885782353	22.0255680391072	0	5.07846273781791	0	37.81526470561	Root569
OG0002102	0	9.23652853252882	0	2.94878481550717	0	0	Root569
OG0002105	40.2689284638981	17.5849293215452	26.6477663466788	70.2793714362543	16.1452871294161	25.2101764704067	Root569
OG0002107	302.943654301627	295.036036394815	69.2841925013649	1159.85536076616	500.503901011899	7563.052941122	Root569
OG0002108	12.4682037921693	32.6831009612558	115.917783608053	29.3240267764325	0	37.81526470561	Root569
OG0002109	13.3106499943429	3.73013652275202	0	22.6073502522217	0	0	Root569
OG0002111	13.9846069560818	17.5849293215452	0	25.7199564463681	16.1452871294161	12.6050882352033	Root569
OG0002114	19.7132411308623	16.6968015780329	67.9518041840309	19.9862081939931	32.2905742588322	5117.66582349255	Root569
OG0002120	57.4548309882396	77.799990331685	0	69.4602645430579	48.4358613882483	37.81526470561	Root569
OG0002121	98.7346948947461	52.2219113185283	0	81.0915824264473	16.1452871294161	37.81526470561	Root569
OG0002123	74.1352657912769	57.7283033283051	306.449312986806	165.62341380432	80.7264356470805	932.776529405046	Root569
OG0002124	9.09841898347489	14.7429205423056	35.9744845680164	19.0032799221574	32.2905742588322	12.6050882352033	Root569
OG0002129	5.89712341521521	7.99314969161148	0	6.22521238829292	0	0	Root569
OG0002130	0	7.46027304550404	0	7.8634261746858	0	12.6050882352033	Root569
OG0002132	0	0	0	0	0	0	Root569
OG0002134	19.0392841691234	49.0246514418837	11.9914948560055	35.3854177860861	32.2905742588322	12.6050882352033	Root569
OG0002135	0	0.177625548702477	0	0	0	0	Root569
OG0002137	35.7197189721607	30.3739688281236	0	11.3036751261108	0	0	Root569
OG0002139	8.08748354086657	8.52602633771891	0	0	0	0	Root569
OG0002144	443.126702343314	334.646533755467	0	714.916496381851	355.196316847154	352.942470585693	Root569
OG0002148	3.36978480869441	4.97351536366936	0	12.4504247765858	0	0	Root569
OG0002150	23.7569829012956	20.4269381007849	0	0.65528551455715	16.1452871294161	12.6050882352033	Root569
OG0002151	86.771958823881	33.9264798021732	17.3210481253412	27.358170232761	80.7264356470805	25.2101764704067	Root569
OG0002158	10.1093544260832	0	0	0	0	12.6050882352033	Root569
OG0002160	43.4702240321578	131.265280491131	69.2841925013649	45.7061646403612	0	25.2101764704067	Root569
OG0002162	108.001603118656	71.0502194809909	115.917783608053	100.586326484523	96.8717227764966	3756.31629409059	Root569
OG0002163	8.42446202173601	1.5986299383223	0	6.06139100965364	0	0	Root569
OG0002164	0.16848924043472	12.2561628604709	0	6.88049790285008	0	0	Root569
OG0002165	50.3782828899814	24.5123257209419	25.3153780293449	79.9448327759723	16.1452871294161	0	Root569
OG0002166	9.60388670477906	9.59177962993377	0	0	0	0	Root569
OG0002167	265.539042925119	184.730570650576	0	517.511735121509	177.598158423577	176.471235292847	Root569
OG0002171	7.75050505999713	2.3091321331322	0	4.25935584462148	16.1452871294161	0	Root569
OG0002172	55.7699385838924	35.1698586430905	167.880927984076	14.5801026988966	48.4358613882483	8344.5684117046	Root569
OG0002175	0	0	0	1.96585654367145	0	0	Root569
OG0002177	18.0283487265151	0.710502194809909	0	0	0	0	Root569
OG0002180	46.3345411195481	152.402720786725	130.574055098726	109.268859552405	48.4358613882483	12.6050882352033	Root569
OG0002182	0	0	0	0	0	0	Root569
OG0002185	0.336978480869441	23.446572428727	0	10.4845682329144	16.1452871294161	12.6050882352033	Root569
OG0002188	17.1859025243415	5.5063920097768	0	6.71667652421079	0	0	Root569
OG0002189	0	3.55251097404955	38.6392612026843	5.07846273781791	0	0	Root569
OG0002191	210.106082822096	337.488542534707	237.165120485441	407.587590054547	306.760455458906	201.681411763253	Root569
OG0002195	0	0	0	0.327642757278575	0	0	Root569
OG0002196	34.8772727699871	26.6438323053716	93.2671822133758	4.75081998053934	16.1452871294161	12.6050882352033	Root569
OG0002205	63.0149759225854	117.765738789742	0	113.855858154305	129.162297035329	50.4203529408133	Root569
OG0002207	33.8663373273788	48.1365236983713	138.56838500273	35.0577750288075	96.8717227764966	25.2101764704067	Root569
OG0002208	125.187505642997	57.5506777796026	0	92.7229003098367	48.4358613882483	37.81526470561	Root569
OG0002209	23.2515151799914	5.15114091237184	55.9603093280255	19.9862081939931	32.2905742588322	11747.9422352095	Root569
OG0002211	0.336978480869441	5.68401755847927	33.3097079333485	15.0715668348145	0	0	Root569
OG0002216	35.8882082125954	57.3730522309002	153.224656493403	66.67530110619	16.1452871294161	37.81526470561	Root569
OG0002219	31.0020202399885	14.7429205423056	282.466323274795	0	16.1452871294161	0	Root569
OG0002221	0	4.08538762015698	0	12.1227820193073	0	0	Root569
OG0002223	89.9732543921406	45.6497660165367	0	98.9481126981296	64.5811485176644	50.4203529408133	Root569
OG0002226	114.909661976479	94.6744174584204	155.889433128071	125.159533280416	129.162297035329	37.81526470561	Root569
OG0002227	82.5597278130129	60.3926865588423	126.576890146724	59.1395176887828	2454.08364367125	6630.27641171695	Root569
OG0002229	21.2296442947748	5.5063920097768	59.9574742800273	0	0	0	Root569
OG0002230	7.24503733869297	35.347484191793	41.3040378373521	0	16.1452871294161	12.6050882352033	Root569
OG0002239	262.674725837729	372.480775629095	82.6080756747043	497.034062791598	193.743445552993	428.572999996913	Root569
OG0002243	86.4349803430115	80.6419991109247	137.235996685396	110.41560920288	32.2905742588322	50.4203529408133	Root569
OG0002246	17.3543917647762	1.95388103572725	0	3.11260619414646	0	0	Root569
OG0002247	0	28.4200877923964	0	15.8906737280109	0	12.6050882352033	Root569
OG0002251	9.77237594521378	16.1639249319254	0	15.8906737280109	32.2905742588322	0	Root569
OG0002252	0	3.37488542534707	0	0	0	0	Root569
OG0002258	20.0502196117317	51.5114091237184	110.588230338717	71.0984783294508	2211.90433673001	25.2101764704067	Root569
OG0002261	103.620882867353	103.378069344842	282.466323274795	163.493735882009	48.4358613882483	126.050882352033	Root569
OG0002263	38.7525252999857	31.0844710229335	54.6279210106916	46.0338073976398	64.5811485176644	63.0254411760166	Root569
OG0002266	0	0	0	0	0	0	Root569
OG0002267	0	6.39451975328918	0	6.06139100965364	0	0	Root569
OG0002270	123.839591719519	105.687201477974	0	169.227484134384	64.5811485176644	63.0254411760166	Root569
OG0002274	143.384343609947	133.041535978155	233.16795553344	41.1191660384612	64.5811485176644	126.050882352033	Root569
OG0002276	0.16848924043472	5.86164310718175	0	0.163821378639288	0	0	Root569
OG0002279	0	14.2100438961982	0	0	0	0	Root569
OG0002282	0	3.55251097404955	0	0	16.1452871294161	0	Root569
OG0002287	66.890228452584	71.2278450296934	50.6307560586897	50.129341863622	80.7264356470805	25.2101764704067	Root569
OG0002288	7.07654809825825	41.0315017502722	0	22.1158861163038	0	12.6050882352033	Root569
OG0002289	0	0	0	4.09553446598219	0	0	Root569
OG0002290	0.842446202173601	15.275797188413	0	12.1227820193073	16.1452871294161	0	Root569
OG0002293	20.3871980926012	9.23652853252882	23.9829897120109	9.33781858243939	0	0	Root569
OG0002294	19.7132411308623	22.2031935878097	102.593900434713	7.8634261746858	0	25.2101764704067	Root569
OG0002296	61.4985727586729	115.634232205313	0	98.2928271835725	64.5811485176644	75.63052941122	Root569
OG0002297	11.7942468304304	0	0	0	0	12.6050882352033	Root569
OG0002303	0	0	0	2.45732067958931	0	0	Root569
OG0002304	19.7132411308623	19.1835592598675	0	13.5971744270609	0	12.6050882352033	Root569
OG0002305	19.3762626499928	4.79588981496689	0	24.4093854172538	0	12.6050882352033	Root569
OG0002322	9.26690822390962	40.3209995554623	0	42.5935584462148	32.2905742588322	25.2101764704067	Root569
OG0002324	5.22316645347633	10.8351584708511	287.795876544131	7.37196203876794	16.1452871294161	12.6050882352033	Root569
OG0002327	159.55931069168	116.87761104623	110.588230338717	120.081070542598	113.017009905913	3491.60944115132	Root569
OG0002329	31.1705094804233	47.2483959548589	0	71.5899424653686	16.1452871294161	25.2101764704067	Root569
OG0002331	189.381906248626	125.936514030056	169.21331630141	561.743507354117	161.452871294161	189.07632352805	Root569
OG0002333	7.24503733869297	11.1904095682561	29.3125429813467	12.7780675338644	0	12.6050882352033	Root569
OG0002335	8.92992974304017	0	0	0	0	0	Root569
OG0002336	2052.7044162162	2084.43581402357	105.258677069381	1389.69675499708	1630.67400007103	1310.92917646115	Root569
OG0002340	6.06561265564993	30.0187177307187	29.3125429813467	7.8634261746858	0	0	Root569
OG0002341	80.2008784469269	93.431038617503	98.5967354827116	74.5387272808758	113.017009905913	25.2101764704067	Root569
OG0002348	2.69582784695552	0	55.9603093280255	0	0	0	Root569
OG0002349	253.913285335123	322.923247541104	0	480.160460791752	355.196316847154	189.07632352805	Root569
OG0002352	2.19036012565136	8.17077524031395	0	4.25935584462148	48.4358613882483	126.050882352033	Root569
OG0002357	21.2296442947748	16.1639249319254	0	33.0919184851361	0	12.6050882352033	Root569
OG0002362	37.4046113765079	37.4789907762227	50.6307560586897	20.1500295726324	32.2905742588322	25.2101764704067	Root569
OG0002363	10.7833113878221	49.3799025392887	278.469158322794	4.91464135917863	48.4358613882483	2735.30414703912	Root569
OG0002365	39.2579930212898	12.0785373117685	77.2785224053685	31.9451688346611	0	0	Root569
OG0002366	91.1526790751837	47.6036470522639	675.520876888308	27.5219916114003	16.1452871294161	0	Root569
OG0002367	0	49.3799025392887	145.230326589399	25.3923136890896	16.1452871294161	12.6050882352033	Root569
OG0002369	61.3300835182382	17.7625548702477	0	23.0988143881395	16.1452871294161	25.2101764704067	Root569
OG0002374	67.3956961738881	74.2474793576355	238.497508802775	54.716340465522	96.8717227764966	5294.1370587854	Root569
OG0002376	29.6541063165108	24.5123257209419	0	73.8834417663187	16.1452871294161	37.81526470561	Root569
OG0002377	1750.77169735718	1512.30392165289	0	485.07510215093	774.973782211973	592.439147054557	Root569
OG0002378	0	25.2228279157518	186.534364426752	17.5288875144038	16.1452871294161	25.2101764704067	Root569
OG0002379	54.9274923817188	98.0493028837675	0	145.309562853048	64.5811485176644	12.6050882352033	Root569
OG0002382	114.404194255175	129.311399455403	0	252.121101725863	161.452871294161	113.44579411683	Root569
OG0002384	4.21223101086801	11.7232862143635	0	11.6313178833894	0	0	Root569
OG0002389	66.3847607312798	25.5780790131567	59.9574742800273	94.6887568535082	48.4358613882483	2382.36167645343	Root569
OG0002390	3.87525252999857	3.73013652275202	0	29.8154909123503	16.1452871294161	0	Root569
OG0002396	32.1814449230316	48.8470258931812	0	35.876881922004	32.2905742588322	37.81526470561	Root569
OG0002397	0	4.97351536366936	0	24.9008495531717	16.1452871294161	0	Root569
OG0002406	24.2624506225997	30.7292199255286	0	31.4537046987432	32.2905742588322	12.6050882352033	Root569
OG0002408	137.992687916036	157.553861699097	74.6137457707007	144.654277338491	96.8717227764966	88.2356176464233	Root569
OG0002409	6.73956961738881	6.92739639939661	0	8.35489031060366	0	0	Root569
OG0002415	113.056280331697	105.864827026676	0	279.479271958625	64.5811485176644	100.840705881627	Root569
OG0002419	154.841611959508	117.410487692337	27.9801546640127	94.033471338951	48.4358613882483	0	Root569
OG0002425	19.3762626499928	0	0	0.327642757278575	0	25.2101764704067	Root569
OG0002433	20.2187088521664	0	0	5.73374825237506	16.1452871294161	12.6050882352033	Root569
OG0002436	30.1595740378149	14.0324183474957	0	22.6073502522217	32.2905742588322	0	Root569
OG0002440	365.284673262474	355.251097404955	53.2955326933576	346.646037200732	274.469881200074	176.471235292847	Root569
OG0002442	17.8598594860803	14.7429205423056	0	16.8736019998466	0	12.6050882352033	Root569
OG0002449	81.0433246491005	78.6881180751974	38.6392612026843	106.647717494176	32.2905742588322	12.6050882352033	Root569
OG0002452	945.730106560085	725.955617547025	0	1156.08746905745	629.666198047228	542.018794113743	Root569
OG0002454	172.196003724284	169.810024559568	0	111.726180231994	129.162297035329	37.81526470561	Root569
OG0002456	42.7962670704189	107.996333611106	109.255842021383	56.6821970091935	32.2905742588322	0	Root569
OG0002459	27.4637461908594	15.4534227371155	33.3097079333485	3.76789170870361	0	0	Root569
OG0002460	75.31469047432	40.1433740067599	13.3238831733394	47.0167356694755	64.5811485176644	37.81526470561	Root569
OG0002467	0	0	0	0	0	0	Root569
OG0002475	14.9955423986901	5.5063920097768	42.6364261546861	8.19106893196438	0	25.2101764704067	Root569
OG0002478	2.86431708739024	13.6771672500907	173.210481253412	0.491464135917863	0	0	Root569
OG0002481	21.2296442947748	0.177625548702477	113.253006973385	10.3207468542751	0	0	Root569
OG0002484	0	4.97351536366936	27.9801546640127	2.45732067958931	16.1452871294161	0	Root569
OG0002486	0	19.0059337111651	0	4.91464135917863	0	12.6050882352033	Root569
OG0002494	0	2.48675768183468	0	3.44024895142504	0	0	Root569
OG0002503	0	12.4337884091734	46.6335911066879	9.1739972038001	16.1452871294161	0	Root569
OG0002504	152.314273352987	56.3072989386853	0	67.9858721353043	96.8717227764966	126.050882352033	Root569
OG0002511	168.82621891559	197.341984608452	0	248.844674153078	209.888732682409	75.63052941122	Root569
OG0002524	0	0	0	7.20814066012865	0	0	Root569
OG0002535	72.4503733869297	187.394953881114	632.884450733622	114.511143668862	96.8717227764966	88.2356176464233	Root569
OG0002538	16.6804348030373	8.52602633771891	0	6.71667652421079	0	12.6050882352033	Root569
OG0002546	8.08748354086657	5.5063920097768	0	8.51871168924295	0	0	Root569
OG0002547	9.9408651856485	11.0127840195536	0	0.163821378639288	0	0	Root569
OG0002550	34.0348265678135	34.8146075456855	0	37.6789170870361	0	50.4203529408133	Root569
OG0002553	0	0	0	0	0	0	Root569
OG0002554	150.62938094864	186.862077235006	206.520189186761	137.446136678362	2760.84409913015	75.63052941122	Root569
OG0002555	22.4090689778178	3.19725987664459	0	20.6414937085502	0	0	Root569
OG0002557	10.2778436665179	11.900911763066	0	0	16.1452871294161	3201.69241174165	Root569
OG0002558	9.60388670477906	17.7625548702477	59.9574742800273	25.8837778250074	16.1452871294161	37.81526470561	Root569
OG0002559	42.6277778299842	21.4926913929997	151.892268176069	39.6447736307076	16.1452871294161	25.2101764704067	Root569
OG0002562	10.2778436665179	11.0127840195536	0	10.3207468542751	32.2905742588322	0	Root569
OG0002563	156.35801512342	82.0630035005445	119.914948560055	80.7639396691687	145.307584164745	50.4203529408133	Root569
OG0002565	18.702305688254	23.9794490748344	15.9886598080073	40.463880523904	0	37.81526470561	Root569
OG0002566	63.857422124759	40.6762506528673	45.301202789354	45.7061646403612	48.4358613882483	50.4203529408133	Root569
OG0002568	0.336978480869441	0.888127743512386	0	7.37196203876794	0	0	Root569
OG0002569	7.58201581956241	5.5063920097768	0	0.163821378639288	0	0	Root569
OG0002591	31.338998720858	51.5114091237184	0	62.7435880188471	48.4358613882483	37.81526470561	Root569
OG0002593	0	3.01963432794211	0	0.327642757278575	0	0	Root569
OG0002600	1.34791392347776	1.95388103572725	0	0	0	0	Root569
OG0002603	0.16848924043472	23.091321331322	43.96881447202	14.4162813202573	0	0	Root569
OG0002613	1.51640316391248	0	0	8.02724755332509	0	12.6050882352033	Root569
OG0002620	49.5358366878078	75.4908581985528	0	73.2281562517615	96.8717227764966	37.81526470561	Root569
OG0002621	0	4.44063871756193	0	4.75081998053934	0	0	Root569
OG0002622	494.0104529546	532.699020558729	115.917783608053	489.498279374191	322.905742588322	1714.29199998765	Root569
OG0002626	455.594906135484	511.739205811837	949.992870259099	452.147005044434	3632.68960411862	6983.21888230264	Root569
OG0002627	5.56014493434577	1.77625548702477	0	0.819106893196437	48.4358613882483	0	Root569
OG0002628	0	2.13150658442973	0	0	0	0	Root569
OG0002632	5.22316645347633	6.57214530199166	0	23.917921281336	0	0	Root569
OG0002634	15.5010101199943	19.5388103572725	83.9404639920382	10.1569254756358	48.4358613882483	0	Root569
OG0002640	30.3280632782497	8.70365188642139	0	10.4845682329144	0	12.6050882352033	Root569
OG0002642	23.9254721417303	0.355251097404955	0	0	0	0	Root569
OG0002645	85.4240449004032	74.2474793576355	0	49.8016991063434	96.8717227764966	75.63052941122	Root569
OG0002646	8.59295126217073	24.1570746235369	0	18.3479944076002	32.2905742588322	12.6050882352033	Root569
OG0002648	3.53827404912913	5.68401755847927	0	3.27642757278575	0	0	Root569
OG0002665	46.1660518791134	55.7744222925779	43.96881447202	48.4911280772291	32.2905742588322	37.81526470561	Root569
OG0002671	570.673057352398	352.76433972312	0	409.553446598219	322.905742588322	352.942470585693	Root569
OG0002673	8.92992974304017	0	0	2.78496343686789	0	0	Root569
OG0002680	58.4657664308479	37.8342418736277	0	20.6414937085502	16.1452871294161	12.6050882352033	Root569
OG0002681	13.1421607539082	0	0	33.0919184851361	32.2905742588322	12.6050882352033	Root569
OG0002684	2.02187088521664	0	0	6.5528551455715	0	0	Root569
OG0002689	0.336978480869441	0	0	0	0	0	Root569
OG0002690	5.39165569391105	0	0	6.5528551455715	0	0	Root569
OG0002693	45.4920949173745	67.6753340556438	0	45.3785218830826	32.2905742588322	2117.65482351416	Root569
OG0002695	9.43539746434434	7.10502194809909	0	2.29349930095003	0	0	Root569
OG0002696	0.505467721304161	5.86164310718175	0	0	0	0	Root569
OG0002700	0	0	0	0	0	0	Root569
OG0002704	0	0	0	0	0	0	Root569
OG0002722	36.5621651743343	68.0305851530488	146.562714906733	45.3785218830826	80.7264356470805	50.4203529408133	Root569
OG0002727	121.143763872564	86.6812677668089	0	122.210748464908	48.4358613882483	113.44579411683	Root569
OG0002743	12.9736715134735	11.3680351169585	0	36.8598101938397	0	12.6050882352033	Root569
OG0002748	22.7460474586872	3.73013652275202	0	6.06139100965364	0	0	Root569
OG0002749	8.25597278130129	0.177625548702477	0	9.66546133971796	16.1452871294161	0	Root569
OG0002751	142.878875888643	194.32235028051	354.415292410828	105.009503707783	226.034019811825	100.840705881627	Root569
OG0002758	10.7833113878221	11.7232862143635	0	7.20814066012865	16.1452871294161	3151.27205880083	Root569
OG0002762	8.42446202173601	7.10502194809909	98.5967354827116	6.38903376693221	0	0	Root569
OG0002763	124.513548681258	71.0502194809909	123.912113512056	63.235052154765	113.017009905913	1071.43249999228	Root569
OG0002767	10.9518006282568	10.4799073734462	0	8.68253306788224	0	12.6050882352033	Root569
OG0002775	5.22316645347633	6.2168942045867	0	4.75081998053934	0	0	Root569
OG0002783	57.9602987095438	24.3347001722394	33.3097079333485	28.504919883236	32.2905742588322	25.2101764704067	Root569
OG0002786	73.9667765508422	45.6497660165367	0	1.3105710291143	32.2905742588322	37.81526470561	Root569
OG0002787	0	9.94703072733873	0	4.25935584462148	0	0	Root569
OG0002796	20.8926658139053	6.74977085069414	0	4.75081998053934	0	0	Root569
OG0002797	29.9910847973802	14.2100438961982	57.2926976453594	10.9760323688323	0	25.2101764704067	Root569
OG0002798	6.73956961738881	19.0059337111651	0	16.7097806212073	0	12.6050882352033	Root569
OG0002799	29.1486385952066	7.815524142909	65.2870275493631	15.0715668348145	0	0	Root569
OG0002800	493.504985233296	349.567079846475	61.2898625973612	411.683124520529	177.598158423577	277.311941174473	Root569
OG0002804	0	13.6771672500907	61.2898625973612	0.982928271835725	0	0	Root569
OG0002815	100.925055020397	87.0365188642139	919.347938960419	64.8732659411579	161.452871294161	10373.9876175723	Root569
OG0002818	16.5119455626026	6.2168942045867	0	5.73374825237506	0	0	Root569
OG0002820	50.5467721304161	23.2689468800245	45.301202789354	36.2045246792825	32.2905742588322	0	Root569
OG0002822	0	9.4141540812313	0	0	0	0	Root569
OG0002823	0	0	0	0	0	0	Root569
OG0002826	9.60388670477906	6.57214530199166	0	14.7439240775359	32.2905742588322	12.6050882352033	Root569
OG0002827	0	0.177625548702477	0	0.819106893196437	0	0	Root569
OG0002830	0	0	0	0	0	0	Root569
OG0002834	0.505467721304161	0	0	5.07846273781791	0	0	Root569
OG0002835	7.24503733869297	3.55251097404955	0	40.1362377666254	0	12.6050882352033	Root569
OG0002837	0	0	0	0	0	0	Root569
OG0002842	0	11.0127840195536	0	0	16.1452871294161	0	Root569
OG0002843	422.402525769844	331.27164833012	210.517354138763	402.509127316729	387.486891105986	252.101764704067	Root569
OG0002845	21.06115505434	19.8940614546775	43.96881447202	9.66546133971796	32.2905742588322	0	Root569
OG0002849	16.5119455626026	12.9666650552808	41.3040378373521	6.71667652421079	16.1452871294161	12.6050882352033	Root569
OG0002851	0	10.4799073734462	17.3210481253412	23.2626357667788	0	12.6050882352033	Root569
OG0002854	38.4155468191162	97.871677335065	0	106.647717494176	48.4358613882483	0	Root569
OG0002857	12.2997145517346	17.4073037728428	0	35.876881922004	48.4358613882483	0	Root569
OG0002862	0	5.86164310718175	0	12.6142461552251	0	0	Root569
OG0002863	0.16848924043472	0	0	0	0	0	Root569
OG0002869	0.16848924043472	26.9990834027765	46.6335911066879	16.8736019998466	0	12.6050882352033	Root569
OG0002871	396.455182742897	311.732837972848	0	450.508791258041	258.324594070658	163.866147057643	Root569
OG0002873	0	6.03926865588423	87.9376289440401	21.4606006017467	16.1452871294161	0	Root569
OG0002875	44.8181379556356	22.5584446852146	2.66477663466788	37.1874529511183	0	75.63052941122	Root569
OG0002879	35.8882082125954	35.5251097404955	0	30.7984191841861	3277.49328727147	50.4203529408133	Root569
OG0002888	0	8.17077524031395	0	2.6211420582286	0	0	Root569
OG0002890	5.72863417478049	19.1835592598675	51.9631443760237	7.04431928148936	0	0	Root569
OG0002901	23.7569829012956	27.176708951479	21.318213077343	36.8598101938397	16.1452871294161	12.6050882352033	Root569
OG0002904	56.612384786066	75.4908581985528	18.6534364426752	67.1667652421079	32.2905742588322	37.81526470561	Root569
OG0002907	45.6605841578092	52.3995368672308	49.2983677413558	62.7435880188471	0	50.4203529408133	Root569
OG0002911	32.518423403901	24.6899512696443	0	9.33781858243939	32.2905742588322	0	Root569
OG0002916	0	0	0	11.958960640668	16.1452871294161	0	Root569
OG0002922	45.6605841578092	23.2689468800245	0	29.1602053977932	32.2905742588322	50.4203529408133	Root569
OG0002926	58.1287879499785	54.8862945490655	0	40.1362377666254	16.1452871294161	12.6050882352033	Root569
OG0002927	5.72863417478049	3.19725987664459	0	0.163821378639288	0	0	Root569
OG0002936	80.5378569277963	62.168942045867	50.6307560586897	61.7606597470114	64.5811485176644	37.81526470561	Root569
OG0002946	8.76144050260545	23.9794490748344	109.255842021383	28.504919883236	32.2905742588322	12.6050882352033	Root569
OG0002952	0	20.0716870033799	115.917783608053	10.6483896115537	32.2905742588322	25.2101764704067	Root569
OG0002955	18.8707949286887	0	73.2813574533667	3.27642757278575	16.1452871294161	0	Root569
OG0002956	14.9955423986901	20.9598147468923	81.2756873573704	25.7199564463681	0	12.6050882352033	Root569
OG0002961	0.16848924043472	0	0	6.88049790285008	0	0	Root569
OG0002962	83.4021740151865	62.524193143272	0	54.716340465522	96.8717227764966	50.4203529408133	Root569
OG0002965	32.8554018847705	93.786289714908	197.193470965423	48.3273066985898	3406.6555843068	75.63052941122	Root569
OG0002968	0	15.0981716397106	15.9886598080073	12.2866033979466	32.2905742588322	12.6050882352033	Root569
OG0002976	45.6605841578092	11.0127840195536	114.585395290719	6.5528551455715	2890.00639616548	0	Root569
OG0002977	13.6476284752123	0	33.3097079333485	0	0	0	Root569
OG0002988	23.0830259395567	27.7095855975865	0	1.47439240775359	32.2905742588322	2949.59064703758	Root569
OG0002989	0	0	42.6364261546861	0	0	0	Root569
OG0002990	9.09841898347489	9.94703072733873	0	0.327642757278575	0	0	Root569
OG0002992	0.336978480869441	3.9077620714545	0	0	0	0	Root569
OG0002994	22.2405797373831	37.6566163249252	0	22.4435288735824	32.2905742588322	63.0254411760166	Root569
OG0003001	5.39165569391105	10.4799073734462	59.9574742800273	3.9317130873429	0	0	Root569
OG0003002	46.8400088408522	40.6762506528673	41.3040378373521	13.4333530484216	64.5811485176644	50.4203529408133	Root569
OG0003054	14.6585639178207	24.5123257209419	99.9291238000455	23.5902785240574	32.2905742588322	12.6050882352033	Root569
OG0003067	0	5.32876646107432	0	16.2183164852895	0	12.6050882352033	Root569
OG0003068	0	0	0	8.51871168924295	0	25.2101764704067	Root569
OG0003070	0	3.19725987664459	0	1.96585654367145	0	12.6050882352033	Root569
OG0003080	22.4090689778178	21.3150658442973	0	22.1158861163038	0	25.2101764704067	Root569
OG0003082	30.4965525186844	19.1835592598675	0	5.73374825237506	48.4358613882483	25.2101764704067	Root569
OG0003084	20.5556873330359	28.2424622436939	0	54.3886977082435	16.1452871294161	25.2101764704067	Root569
OG0003085	30.8335309995538	18.2954315163552	0	33.9110253783325	16.1452871294161	25.2101764704067	Root569
OG0003086	4.71769873217217	6.74977085069414	0	25.2284923104503	0	12.6050882352033	Root569
OG0003089	11.457268349561	0	43.96881447202	3.11260619414646	16.1452871294161	0	Root569
OG0003092	28.4746816334677	1.06575329221486	0	14.7439240775359	32.2905742588322	12.6050882352033	Root569
OG0003093	0	0	0	0	0	0	Root569
OG0003101	6.57108037695409	3.19725987664459	19.9858247600091	0	0	0	Root569
OG0003102	0	0	0	10.6483896115537	0	0	Root569
OG0003103	37.7415898573773	16.6968015780329	0	3.27642757278575	32.2905742588322	12.6050882352033	Root569
OG0003104	16.5119455626026	14.7429205423056	14.6562714906733	50.129341863622	16.1452871294161	37.81526470561	Root569
OG0003118	26.1158322673816	26.4662067566691	0	21.9520647376645	16.1452871294161	25.2101764704067	Root569
OG0003119	6.90805885782353	10.3022818247437	0	0.327642757278575	0	12.6050882352033	Root569
OG0003134	91.3211683156184	23.9794490748344	247.824227024113	57.3374825237506	0	5634.47444113589	Root569
OG0003136	19.881730371297	44.4063871756193	0	53.2419480577684	0	12.6050882352033	Root569
OG0003190	48.5249012451994	59.3269332666274	290.460653178799	65.2009086984364	32.2905742588322	7310.95117641793	Root569
OG0003191	0	1.95388103572725	0	6.5528551455715	16.1452871294161	0	Root569
OG0003194	0	0	0	0	0	0	Root569
OG0003201	0	0.532876646107432	0	0	0	0	Root569
OG0003212	39.2579930212898	39.43287181195	247.824227024113	45.3785218830826	16.1452871294161	25.2101764704067	Root569
OG0003218	1.85338164478192	17.7625548702477	0	2.6211420582286	0	12.6050882352033	Root569
OG0003219	72.281884146495	57.5506777796026	137.235996685396	36.8598101938397	16.1452871294161	25.2101764704067	Root569
OG0003220	72.1133949060603	117.232862143635	198.525859282757	98.9481126981296	48.4358613882483	63.0254411760166	Root569
OG0003221	24.4309398630344	26.9990834027765	0	18.6756371648788	0	0	Root569
OG0003222	9.77237594521378	0.177625548702477	0	0	0	12.6050882352033	Root569
OG0003224	2075.11348519402	2962.61652680862	2688.75962437989	1675.72888210127	5957.61095075454	22512.6875880731	Root569
OG0003234	79.0214537638838	67.1424574095364	0	72.5728707372044	96.8717227764966	63.0254411760166	Root569
OG0003235	10.7833113878221	0.532876646107432	0	0.163821378639288	0	0	Root569
OG0003242	97.0498024903989	94.4967919097179	59.9574742800273	132.695316697823	64.5811485176644	113.44579411683	Root569
OG0003245	7.75050505999713	9.05890298382634	0	5.2422841164572	16.1452871294161	0	Root569
OG0003246	622.230764925422	659.346036783596	45.301202789354	739.817345935022	613.520910917812	5407.58285290223	Root569
OG0003247	754.831797147547	755.086207534231	10.6591065386715	850.888240652459	807.264356470805	516.808617643337	Root569
OG0003248	1011.27242108919	932.889381785411	38.6392612026843	1422.62485210357	968.717227764966	617.649323524963	Root569
OG0003250	9.43539746434434	10.6575329221486	0	0.65528551455715	0	12.6050882352033	Root569
OG0003251	27.8007246717288	6.92739639939661	0	5.40610549509649	16.1452871294161	3277.32294115287	Root569
OG0003253	0	0	0	0	0	0	Root569
OG0003255	8.59295126217073	4.61826426626441	0	19.6585654367145	0	0	Root569
OG0003264	138.83513411821	86.1483911207015	235.832732168107	58.4842321742256	64.5811485176644	5420.18794113743	Root569
OG0003273	202.861045483403	68.2082107017513	0	213.459256366992	209.888732682409	113.44579411683	Root569
OG0003286	11.7942468304304	27.7095855975865	0	16.2183164852895	0	12.6050882352033	Root569
OG0003292	189.044927767756	126.647016224866	43.96881447202	168.899841377105	161.452871294161	63.0254411760166	Root569
OG0003300	0	16.8744271267353	0	11.7951392620287	0	0	Root569
OG0003301	0	0	0	0	0	0	Root569
OG0003305	27.6322354312941	14.7429205423056	187.866752744086	14.5801026988966	0	12.6050882352033	Root569
OG0003306	48.5249012451994	28.4200877923964	291.793041496133	31.6175260773825	2938.44225755373	8105.07173523574	Root569
OG0003308	11.457268349561	16.5191760293304	0	13.7609958057002	16.1452871294161	0	Root569
OG0003312	76.3256259169283	99.2926817246848	69.2841925013649	76.1769410672687	64.5811485176644	12.6050882352033	Root569
OG0003313	54.5905139008494	67.6753340556438	58.6250859626934	106.156253358258	64.5811485176644	88.2356176464233	Root569
OG0003314	11.6257575899957	21.6703169417022	0	28.504919883236	16.1452871294161	0	Root569
OG0003315	21.2296442947748	22.7360702339171	71.9489691360328	25.2284923104503	0	37.81526470561	Root569
OG0003317	4.71769873217217	5.15114091237184	0	2.45732067958931	0	0	Root569
OG0003318	7.41352657912769	0.177625548702477	0	4.25935584462148	0	12.6050882352033	Root569
OG0003320	68.4066316164964	104.976699283164	0	149.732740076309	129.162297035329	25.2101764704067	Root569
OG0003321	3.36978480869441	0.355251097404955	0	10.6483896115537	0	0	Root569
OG0003330	13.9846069560818	0	0	5.40610549509649	0	0	Root569
OG0003336	0	15.631048285818	0	4.25935584462148	0	12.6050882352033	Root569
OG0003347	0	3.37488542534707	0	0	0	0	Root569
OG0003349	176.913702456456	148.494958715271	355.747680728162	173.650661357645	145.307584164745	63.0254411760166	Root569
OG0003373	236.727382810782	446.550629438028	198.525859282757	533.074766092242	5973.75623788396	315.127205880083	Root569
OG0003374	353.658915672478	670.358820803149	43.96881447202	555.845937723102	419.777465364819	5407.58285290223	Root569
OG0003380	22.0720904969484	50.4456558315035	0	38.170381222954	16.1452871294161	0	Root569
OG0003385	151.303337910379	177.625548702477	59.9574742800273	248.025567259881	177.598158423577	8117.67682347094	Root569
OG0003399	10.4463329069527	13.3219161526858	0	36.3683460579218	0	25.2101764704067	Root569
OG0003403	376.067984650296	449.392638217267	544.946821789582	392.679844598372	339.051029717738	403.362823526507	Root569
OG0003407	30.6650417591191	11.900911763066	0	14.9077454561752	32.2905742588322	12.6050882352033	Root569
OG0003408	39.4264822617245	37.1237396788177	0	2.45732067958931	16.1452871294161	12.6050882352033	Root569
OG0003410	206.062341051663	158.44198944261	45.301202789354	205.104366056388	145.307584164745	4008.41805879466	Root569
OG0003414	59.9821695947604	219.722803744964	130.574055098726	190.196620600213	129.162297035329	176.471235292847	Root569
OG0003415	119.458871468217	50.978532477611	102.593900434713	35.3854177860861	16.1452871294161	63.0254411760166	Root569
OG0003434	222.911265095135	239.439239650939	134.571220050728	84.2041886205938	226.034019811825	126.050882352033	Root569
OG0003444	0	0	0	5.07846273781791	16.1452871294161	0	Root569
OG0003447	0.842446202173601	26.9990834027765	61.2898625973612	28.1772771259575	0	163.866147057643	Root569
OG0003463	0	0	0	0	0	0	Root569
OG0003475	23.7569829012956	1.95388103572725	0	0.327642757278575	0	0	Root569
OG0003476	13.3106499943429	24.1570746235369	0	9.99310409699654	0	0	Root569
OG0003485	36.3936759338996	25.9333301105617	17.3210481253412	63.7265162906828	32.2905742588322	25.2101764704067	Root569
OG0003490	6.23410189608465	7.28264749680157	0	33.0919184851361	0	0	Root569
OG0003500	32.0129556825969	80.8196246596272	30.6449312986806	39.317130873429	16.1452871294161	50.4203529408133	Root569
OG0003501	479.520378277214	444.596748402301	0	591.886641023746	258.324594070658	352.942470585693	Root569
OG0003504	25.7788537865122	9.76940517863625	418.369931642857	28.8325626405146	1340.05883174154	12.6050882352033	Root569
OG0003510	120.469806910825	117.765738789742	33.3097079333485	89.2826513584117	113.017009905913	113.44579411683	Root569
OG0003511	53.9165569391105	79.9314969161148	0	47.1805570481148	32.2905742588322	50.4203529408133	Root569
OG0003512	51.3892183325897	114.03560226699	267.810051784122	30.4707764269075	32.2905742588322	12819.3747352018	Root569
OG0003514	257.114580903383	188.283081624626	59.9574742800273	222.141789434874	113.017009905913	138.655970587237	Root569
OG0003518	1206.8884292339	1297.02175662549	259.815721880118	496.54259865568	774.973782211973	617.649323524963	Root569
OG0003519	17.5228810052109	52.0442857698258	94.5995705307098	44.7232363685255	80.7264356470805	0	Root569
OG0003521	16.0064778412984	18.1178059676527	0	36.8598101938397	32.2905742588322	0	Root569
OG0003523	11.1202898686915	1.06575329221486	0	2.94878481550717	16.1452871294161	0	Root569
OG0003526	0	0.177625548702477	0	14.7439240775359	0	0	Root569
OG0003529	216.508673958616	249.741521475683	0	342.059038598832	193.743445552993	151.26105882244	Root569
OG0003536	29.8225955569455	51.5114091237184	107.923453704049	42.5935584462148	64.5811485176644	25.2101764704067	Root569
OG0003563	47.8509442834606	40.8538762015698	109.255842021383	129.746531882316	48.4358613882483	50.4203529408133	Root569
OG0003577	13.6476284752123	20.2493125520824	0	14.0886385629787	0	0	Root569
OG0003585	29.9910847973802	35.8803608379004	178.540034522748	24.7370281745324	16.1452871294161	25.2101764704067	Root569
OG0003595	3.20129556825969	5.5063920097768	0	14.9077454561752	0	0	Root569
OG0003596	142.036429686469	79.3986202700073	151.892268176069	144.162813202573	96.8717227764966	138.655970587237	Root569
OG0003599	5.05467721304161	17.7625548702477	0	12.1227820193073	16.1452871294161	0	Root569
OG0003605	6.23410189608465	17.0520526754378	0	16.7097806212073	16.1452871294161	12.6050882352033	Root569
OG0003607	137.992687916036	52.0442857698258	66.619415866697	121.88310570763	80.7264356470805	37.81526470561	Root569
OG0003610	39.4264822617245	35.7027352891979	58.6250859626934	47.9996639413112	32.2905742588322	50.4203529408133	Root569
OG0003614	0.16848924043472	23.446572428727	0	23.4264571454181	0	12.6050882352033	Root569
OG0003619	0	2.13150658442973	0	0	0	0	Root569
OG0003623	0	1.77625548702477	0	4.25935584462148	0	0	Root569
OG0003624	63.1834651630201	66.0767041173215	0	38.0065598443147	48.4358613882483	37.81526470561	Root569
OG0003625	20.7241765734706	14.3876694449007	0	33.7472039996932	48.4358613882483	0	Root569
OG0003626	141.6994512056	184.730570650576	377.065893805505	175.944160658595	177.598158423577	2142.86499998457	Root569
OG0003631	0	6.39451975328918	0	0	0	0	Root569
OG0003632	0	26.8214578540741	0	4.91464135917863	0	0	Root569
OG0003636	0	2.84200877923964	0	15.8906737280109	0	0	Root569
OG0003637	10.6148221473874	15.986299383223	63.9546392320291	27.1943488541217	16.1452871294161	2584.04308821668	Root569
OG0003640	55.432960103023	54.708669000363	53.2955326933576	67.1667652421079	32.2905742588322	12.6050882352033	Root569
OG0003641	24.9364075843386	38.5447440684376	26.6477663466788	17.3650661357645	0	25.2101764704067	Root569
OG0003643	11.457268349561	0	0	2.12967792231074	0	0	Root569
OG0003647	0	0.177625548702477	0	0	0	0	Root569
OG0003669	12.1312253112999	3.73013652275202	0	0	16.1452871294161	25.2101764704067	Root569
OG0003676	362.251866934649	254.715036839352	182.53719947475	375.314778462608	3858.72362393045	3869.76208820742	Root569
OG0003681	49.5358366878078	72.8264749680157	0	63.235052154765	1905.1438812711	37.81526470561	Root569
OG0003690	21.2296442947748	28.0648366949914	29.3125429813467	35.7130605433647	16.1452871294161	25.2101764704067	Root569
OG0003695	103.283904386484	60.3926865588423	81.2756873573704	100.750147863162	16.1452871294161	75.63052941122	Root569
OG0003714	10.4463329069527	9.05890298382634	73.2813574533667	0	0	0	Root569
OG0003717	17.8598594860803	19.8940614546775	0	7.20814066012865	0	37.81526470561	Root569
OG0003718	0	5.86164310718175	0	5.07846273781791	0	0	Root569
OG0003722	0	15.631048285818	25.3153780293449	12.2866033979466	0	0	Root569
OG0003730	25.273386065208	19.8940614546775	59.9574742800273	6.22521238829292	0	12.6050882352033	Root569
OG0003738	152.145784112552	365.375753680996	78.6109107227025	209.527543279649	193.743445552993	4764.72335290686	Root569
OG0003748	851.376131916642	806.952867755354	211.849742456096	967.529062243632	678.102059435476	4726.90808820125	Root569
OG0003749	44.9866271960703	52.9324135133382	14.6562714906733	17.0374233784859	16.1452871294161	12.6050882352033	Root569
[truncated: 1,561 more rows]
