# Supplementary material for: Genome-resolved metatranscriptomics reveals conserved root colonization determinants in a synthetic microbiota
Source: Nat Commun. 2023 Dec 13;14:8274. doi: 10.1038/s41467-023-43688-z (PMC10719396; doi:10.1038/s41467-023-43688-z)
Supplement: Supplementary file 11 — Source Data [file 41467_2023_43688_MOESM11_ESM.zip › Source Data/Main_figures/figure3/figures_b-c/Root1433D1_normcounts_MvsR.csv]

	NumReads_A.sf	NumReads_B.sf	NumReads_Bpre.sf	NumReads_C.sf	NumReads_D.sf	NumReads_E.sf	Strain
OG0000000	37.8360450359265	145.670000411623	362.363821193741	129.131112269077	52.0111424417116	283.365874962653	Root1433D1
OG0000001	15.8911389150891	17.8371429075457	11.4775870966343	57.3916054529232	1.1956584469359	0.627841672738521	Root1433D1
OG0000002	16.6478598158076	115.941428899047	41.5379342544862	111.196235565039	144.076842855776	115.941428899047	Root1433D1
OG0000004	0	0	44.2706930870181	176.957450146513	0.597829223467949	66.5512173102833	Root1433D1
OG0000005	0	0	30.6068989243582	0	1.1956584469359	0	Root1433D1
OG0000006	1.51344180143706	10.9004762212779	7.65172473108955	4.7826337877436	86.0874081793847	60.9006422556366	Root1433D1
OG0000007	0.756720900718529	27.7466667450711	0	0	77.7177990508334	0.209280557579507	Root1433D1
OG0000008	0	51.529523955132	0	0	0	0	Root1433D1
OG0000009	83.9960199797567	0.990952383752538	28.967243624839	0	0	55.8779088737284	Root1433D1
OG0000010	0	0	0	0	0	0	Root1433D1
OG0000011	156.641226448735	104.050000294017	85.8086273415043	102.826626436487	170.979157911834	36.8333781339933	Root1433D1
OG0000012	0	246.747143554382	271.636227953679	23.913168938718	0	0	Root1433D1
OG0000013	1.51344180143706	215.036667274301	16.9431047616983	105.217943330359	0	71.5739506921914	Root1433D1
OG0000014	0	0	0	58.5872638998591	0.597829223467949	0	Root1433D1
OG0000015	0	0	80.3431096764403	1.1956584469359	0	0.209280557579507	Root1433D1
OG0000016	104.427484299157	0	0	0	96.8483342018078	39.5540253825269	Root1433D1
OG0000018	3.78360450359264	0.990952383752538	0.546551766506397	0	198.479302191359	78.2709285347357	Root1433D1
OG0000019	0	0	0.546551766506397	90.8700419671283	0	0.418561115159014	Root1433D1
OG0000020	159.66811005161	4.95476191876269	69.9586261128188	110.000577118103	110.000577118103	162.192432124118	Root1433D1
OG0000021	0	0	0	46.6306794305001	0	0	Root1433D1
OG0000022	24.2150688229929	0	0	0	0	0.209280557579507	Root1433D1
OG0000023	0.756720900718529	4.95476191876269	0.546551766506397	0	122.55499081093	1.46496390305655	Root1433D1
OG0000024	55.9973466531711	0	1.09310353301279	0	71.7395068161539	0	Root1433D1
OG0000025	0	0	0	1.1956584469359	0	0	Root1433D1
OG0000026	0	0	441.613827337169	0	0	0.837122230318029	Root1433D1
OG0000027	120.318623214246	0	0	0	0	0.209280557579507	Root1433D1
OG0000028	0.756720900718529	73.3304763976878	24.5948294927879	0	0.597829223467949	0.209280557579507	Root1433D1
OG0000030	14.3776971136521	29.7285715125761	41.5379342544862	0	0	0	Root1433D1
OG0000031	0	0	0.546551766506397	2.3913168938718	0	0.627841672738521	Root1433D1
OG0000032	48.4301376459859	0	0	62.1742392406668	0	0	Root1433D1
OG0000033	0	0	0.546551766506397	0	0	0.209280557579507	Root1433D1
OG0000034	0	0	0.546551766506397	0	0	0.837122230318029	Root1433D1
OG0000035	18.9180225179632	100.086190759006	52.4689695846141	202.066277532167	0	1.04640278789754	Root1433D1
OG0000036	0	0	0	0	0	0	Root1433D1
OG0000037	0	0	0	0	0	0	Root1433D1
OG0000038	0	0.990952383752538	0.546551766506397	0	0	0	Root1433D1
OG0000039	43.8898122416747	0	0	0	0	0	Root1433D1
OG0000040	0	1.98190476750508	0	0	0	0	Root1433D1
OG0000041	87.0229035826308	0	0	0	108.804918671167	62.7841672738521	Root1433D1
OG0000042	0	0	0	0	0	0	Root1433D1
OG0000043	0	8.91857145377284	0	0	0	0	Root1433D1
OG0000044	0	0	0	28.6958027264616	0	21.1373363155302	Root1433D1
OG0000046	16.6478598158076	0	0	1.1956584469359	0	0	Root1433D1
OG0000047	34.0524405323338	75.3123811651929	0	66.9568730284103	0	53.5758227403538	Root1433D1
OG0000048	17.4045807165262	53.5114287226371	0.546551766506397	0	0	0	Root1433D1
OG0000049	0	0	0.546551766506397	0	0	0	Root1433D1
OG0000051	0	0	0.546551766506397	0	0	0.209280557579507	Root1433D1
OG0000052	0	6.93666668626777	0	43.0437040896924	0	0.209280557579507	Root1433D1
OG0000053	0	31.7104762800812	0	22.7175104917821	0	0.209280557579507	Root1433D1
OG0000054	0	42.6109525013591	37.165520122435	26.3044858325898	3.5869753408077	31.3920836369261	Root1433D1
OG0000055	0	0	0	0	0	0	Root1433D1
OG0000056	0	0	1.63965529951919	0	0	0	Root1433D1
OG0000057	0	0	13.6637941626599	0	0	0	Root1433D1
OG0000058	0	0	0	1.1956584469359	0	0	Root1433D1
OG0000059	0	0	0	0	0	29.9271197338695	Root1433D1
OG0000061	0	0	0	0	0	0	Root1433D1
OG0000062	0	0	0	0	0	0	Root1433D1
OG0000063	0	0	0	0	0	0	Root1433D1
OG0000064	0	19.8190476750508	63.400004914742	0	0	0	Root1433D1
OG0000065	0	1.98190476750508	0	0	0	0.418561115159014	Root1433D1
OG0000066	0	0	33.3396577568902	1.1956584469359	1.1956584469359	0.209280557579507	Root1433D1
OG0000067	0	0	0	0	0.597829223467949	0	Root1433D1
OG0000068	0.756720900718529	0	28.967243624839	0	0	0	Root1433D1
OG0000069	0	0	0	0	0	0	Root1433D1
OG0000070	181.613016172447	0	0	56.1959470059873	2.3913168938718	0.418561115159014	Root1433D1
OG0000071	12.1075344114965	0	37.165520122435	206.848911319911	0	0	Root1433D1
OG0000072	0	50.5385715713794	9.83793179711514	31.0871196203334	0	0	Root1433D1
OG0000073	0	0	0	0	0	0	Root1433D1
OG0000074	0	0.990952383752538	0	0	0	0	Root1433D1
OG0000076	0	0.990952383752538	0	0	0	0	Root1433D1
OG0000077	0	3.96380953501015	38.8051754219542	0	376.03458156134	1.04640278789754	Root1433D1
OG0000078	0	0	18.5827600612175	0	0	0	Root1433D1
OG0000079	0	0	8.74482826410235	0	0	0	Root1433D1
OG0000081	0.756720900718529	0	37.7120718889414	0	0	0	Root1433D1
OG0000082	0	19.8190476750508	18.0362082947111	0	0	0	Root1433D1
OG0000083	0	29.7285715125761	0	0	0.597829223467949	0.418561115159014	Root1433D1
OG0000084	0	0	0.546551766506397	0	1.1956584469359	0	Root1433D1
OG0000085	0.756720900718529	0	0	0	0	0	Root1433D1
OG0000086	0	14.8642857562881	0	0	0	0	Root1433D1
OG0000087	0	0	0	0	0	0	Root1433D1
OG0000088	0	0	0	0	0	0.209280557579507	Root1433D1
OG0000089	0	0	0	0	0	0	Root1433D1
OG0000091	0	0.990952383752538	46.4569001530437	0	123.750649257866	0	Root1433D1
OG0000093	1.51344180143706	1.98190476750508	0	0	0	0	Root1433D1
OG0000094	0	0	0	0	0	0	Root1433D1
OG0000095	0	0	0	0	0	0	Root1433D1
OG0000097	0	0	0	0	0	0	Root1433D1
OG0000098	0	0	0	0	0	0	Root1433D1
OG0000099	0	0	34.432761289903	0	0	0	Root1433D1
OG0000100	0	0	0	0	0	92.5020064501422	Root1433D1
OG0000101	50.7003003481414	0	0	0	0	0	Root1433D1
OG0000102	0	0	0	0	0	0	Root1433D1
OG0000103	0	0	0	0	0	0	Root1433D1
OG0000104	0	0	0	25.1088273856539	0	0	Root1433D1
OG0000106	0	0	0.546551766506397	0	0	0	Root1433D1
OG0000107	0	0	0	0	0	0	Root1433D1
OG0000109	33.2957196316153	0	0	0	0	0	Root1433D1
OG0000110	0	0	0	0	0	0	Root1433D1
OG0000111	0	0	0	0	0.597829223467949	0	Root1433D1
OG0000112	0	0	0	0	0	0	Root1433D1
OG0000115	0.756720900718529	0	0	0	0	0	Root1433D1
OG0000117	0	0	0	0	0	0	Root1433D1
OG0000118	0	0	0	0	0	0	Root1433D1
OG0000120	42.3763704402376	0	0	0	0	19.4630918548942	Root1433D1
OG0000121	0	0	0	0	0	0	Root1433D1
OG0000122	0	0	27.8741400918262	1.1956584469359	0	0	Root1433D1
OG0000123	0	0	17.4896565282047	0	0	0	Root1433D1
OG0000125	0	0.990952383752538	0.546551766506397	0	0	0	Root1433D1
OG0000127	0	0	0	0	0	0	Root1433D1
OG0000128	0	0	0	0	139.294209068032	0	Root1433D1
OG0000129	0	0	0	0	0	0	Root1433D1
OG0000130	0	0	0	0	0	0	Root1433D1
OG0000131	21.1881852201188	0	20.2224153607367	0	0	0	Root1433D1
OG0000132	0	0	0	0	0	0	Root1433D1
OG0000133	0	90.176666921481	320.279335172749	4.7826337877436	0	0.209280557579507	Root1433D1
OG0000134	0	0	0	0	0	0	Root1433D1
OG0000135	0	2.97285715125761	0	0	0.597829223467949	0.627841672738521	Root1433D1
OG0000136	0	0	32.7931059903838	0	0	2.51136669095409	Root1433D1
OG0000137	0	0	0	0	0	0	Root1433D1
OG0000138	0	0	0.546551766506397	0	0	0	Root1433D1
OG0000139	0	0	0	126.739795375205	0	0	Root1433D1
OG0000140	0	0	0	110.000577118103	0	0	Root1433D1
OG0000141	0	0	0	0	0.597829223467949	0.209280557579507	Root1433D1
OG0000145	0	0	0	0	0	0	Root1433D1
OG0000146	0	0	0	0	0	0	Root1433D1
OG0000148	0	0	0	0	0	0	Root1433D1
OG0000149	9.08065080862235	0	0	0	0	0	Root1433D1
OG0000151	0	0	0	0	0.597829223467949	0	Root1433D1
OG0000152	0	0.990952383752538	0	0	0	0	Root1433D1
OG0000153	0	0	0	0	0	0	Root1433D1
OG0000154	0	48.5566668038744	0	0	0	0	Root1433D1
OG0000155	0	0	0	0	0	0	Root1433D1
OG0000156	0	0.990952383752538	0	0	0	0	Root1433D1
OG0000158	28.7553942273041	0	0	0	0	0	Root1433D1
OG0000159	0	0	0	0	0	0	Root1433D1
OG0000160	0	0	0	0	0.597829223467949	70.7368284618734	Root1433D1
OG0000161	0	0	0	0	0	0	Root1433D1
OG0000162	0	0	0	0	0	0	Root1433D1
OG0000163	0	0	0	0	0	0	Root1433D1
OG0000164	30.2688360287412	76.3033335489454	21.8620706602559	15.5435598101667	0	0	Root1433D1
OG0000165	0	0	0	0	0	0	Root1433D1
OG0000167	0	0	0	0	0	0	Root1433D1
OG0000168	0	0.990952383752538	0	0	0	0	Root1433D1
OG0000171	0	0.990952383752538	20.2224153607367	0	1.79348767040385	0	Root1433D1
OG0000173	0	0	0	0	0	0	Root1433D1
OG0000174	0	0	0	0	0.597829223467949	0.209280557579507	Root1433D1
OG0000175	0	0	0	0	0	0.209280557579507	Root1433D1
OG0000176	0	0	15.8500012286855	0	0	0	Root1433D1
OG0000177	0	0	0	0	0	0	Root1433D1
OG0000178	55.2406257524526	0	0	0	0	0	Root1433D1
OG0000179	16.6478598158076	0	0	1.1956584469359	207.446740543378	2.72064724853359	Root1433D1
OG0000180	0	0	0	0	0	0	Root1433D1
OG0000182	0	0	0	23.913168938718	0	0	Root1433D1
OG0000183	0	0	0	0	0	0	Root1433D1
OG0000185	18.9180225179632	0	0	133.913746056821	0.597829223467949	68.6440228860783	Root1433D1
OG0000186	25.72851062443	38.647142966349	0	26.3044858325898	0	0	Root1433D1
OG0000187	0	0	0	0	0	0	Root1433D1
OG0000188	0	0	0	0	0	0	Root1433D1
OG0000189	0	0	0	0	0	0.418561115159014	Root1433D1
OG0000190	0	0	0	0	0	0	Root1433D1
OG0000191	0	0	0	39.4567287488847	0	0	Root1433D1
OG0000192	0	0	0	0	0	0	Root1433D1
OG0000193	0	0	20.7689671272431	0	0	0	Root1433D1
OG0000194	0	0	0	0	0	0	Root1433D1
OG0000195	0	0	0	0	0	0	Root1433D1
OG0000196	0	0	0	0	0	0	Root1433D1
OG0000197	0	0	0	0	0	0	Root1433D1
OG0000198	0	0	0	0	0	0	Root1433D1
OG0000200	0	0	0	0	70.543848369218	0	Root1433D1
OG0000201	0	0.990952383752538	0	68.1525314753463	0	0	Root1433D1
OG0000202	0	0	0	44.2393625366283	0	0	Root1433D1
OG0000203	0	0	10.3844835636215	0	0	0	Root1433D1
OG0000204	0	0	16.9431047616983	0	0	0	Root1433D1
OG0000205	0	0	90.7275932400619	0	0	0	Root1433D1
OG0000208	0	0	0	1.1956584469359	0	41.6468309583219	Root1433D1
OG0000211	0.756720900718529	0	0	0	0.597829223467949	0.209280557579507	Root1433D1
OG0000212	0	12.882380988783	0	0	0	0	Root1433D1
OG0000214	0	0	0	0	0	0	Root1433D1
OG0000215	0	0	0	0	0	0	Root1433D1
OG0000216	0	2.97285715125761	0	0	4.18480456427565	1.88352501821556	Root1433D1
OG0000217	0	0	0	0	0	3.13920836369261	Root1433D1
OG0000218	0	0	0	0	0	0	Root1433D1
OG0000219	0	0	0.546551766506397	0	0	0	Root1433D1
OG0000220	1.51344180143706	0	0	0	0	3.76705003643113	Root1433D1
OG0000221	0	0	0	0	0	0	Root1433D1
OG0000222	0	0	0	0	0	0	Root1433D1
OG0000224	0	0	0	10.7609260224231	0.597829223467949	0.209280557579507	Root1433D1
OG0000225	0	0	0	0	0	0	Root1433D1
OG0000227	0	0	1.09310353301279	0	0	0	Root1433D1
OG0000229	0	0	0	0	0	0	Root1433D1
OG0000230	0	0	0	0	0	0.418561115159014	Root1433D1
OG0000231	0	0	0	0	0	0	Root1433D1
OG0000232	0	0	0	0	0	0	Root1433D1
OG0000233	0	33.6923810475863	0.546551766506397	26.3044858325898	0	0	Root1433D1
OG0000234	0	0	0	0	0	0	Root1433D1
OG0000235	0	0	0	0	0	0	Root1433D1
OG0000236	0	0	0	0	0	0	Root1433D1
OG0000237	0	0	0	0	0	0	Root1433D1
OG0000239	0	0	0	0	0	0	Root1433D1
OG0000240	0	0	0	0	0.597829223467949	0	Root1433D1
OG0000241	0	44.5928572688642	0	0	0	0	Root1433D1
OG0000242	0.756720900718529	0	0	38.2610703019488	0.597829223467949	0	Root1433D1
OG0000243	0	0	0	55.0002885590514	0.597829223467949	0.418561115159014	Root1433D1
OG0000244	0	0	0.546551766506397	0	0	0.209280557579507	Root1433D1
OG0000245	0	0	0	0	0	0	Root1433D1
OG0000246	0	0	0	0	0	0	Root1433D1
OG0000247	0.756720900718529	0	0.546551766506397	1.1956584469359	0	0	Root1433D1
OG0000248	0	0	0	0	0	0	Root1433D1
OG0000249	0	0	0	0	0	0	Root1433D1
OG0000250	0	0	0	0	0	0	Root1433D1
OG0000251	0	0	0	0	0	0	Root1433D1
OG0000253	39.3494868373635	0	0	0	0	0.209280557579507	Root1433D1
OG0000254	0	0	0	0	0	0	Root1433D1
OG0000255	0	0	3.27931059903838	0	0	0	Root1433D1
OG0000256	0	0	0	0	0	0	Root1433D1
OG0000257	0	0	0	50.2176547713078	0	0	Root1433D1
OG0000258	0	0	0	0	0	0	Root1433D1
OG0000259	0	0	0	0	0.597829223467949	0	Root1433D1
OG0000260	0	0	39.898278954967	0	0	0	Root1433D1
OG0000261	0	0	21.3155188937495	0	0	0	Root1433D1
OG0000262	0	0	0	0	0	0	Root1433D1
OG0000264	0.756720900718529	0	0	0	0	0	Root1433D1
OG0000265	0	0	0	0	1.1956584469359	106.523803807969	Root1433D1
OG0000266	0	0	0	23.913168938718	20.3261935979103	0	Root1433D1
OG0000268	0.756720900718529	0	0	0	0	45.8324421099121	Root1433D1
OG0000269	0.756720900718529	31.7104762800812	0	0	0	0	Root1433D1
OG0000270	0	0	0	0	0.597829223467949	0	Root1433D1
OG0000271	0	0	0	0	0	47.5066865705481	Root1433D1
OG0000272	0	0	0	0	0	0	Root1433D1
OG0000274	0	0	0	0	0.597829223467949	0	Root1433D1
OG0000276	0	0	0	0	0	0	Root1433D1
OG0000277	0	0	0	0	0	0	Root1433D1
OG0000278	0	0	0	0	0	0	Root1433D1
OG0000279	0	0	0	0	0	0	Root1433D1
OG0000280	0	0	0	0	0	0	Root1433D1
OG0000282	0	0	0	0	0	0	Root1433D1
OG0000283	0	0	0	0	0	0	Root1433D1
OG0000284	0	0	0	0	0.597829223467949	0	Root1433D1
OG0000286	0	0	0	0	0	0	Root1433D1
OG0000289	0	0	0	0	16.1413890336346	0	Root1433D1
OG0000290	0	0	0	0	0	0	Root1433D1
OG0000292	0	0	0	0	0	0	Root1433D1
OG0000295	0	0	0	0	1.1956584469359	0	Root1433D1
OG0000297	0	0	0	0	0	0	Root1433D1
OG0000299	0	0	0	0	0	0	Root1433D1
OG0000300	0	0	0	0	0	0	Root1433D1
OG0000301	0	0	10.3844835636215	0	0	0	Root1433D1
OG0000302	2.27016270215559	0	0	0	0	0.209280557579507	Root1433D1
OG0000304	0	0.990952383752538	0.546551766506397	0	0	0	Root1433D1
OG0000306	0	0	0	0	0	0	Root1433D1
OG0000309	0	0	21.3155188937495	0	0	0	Root1433D1
OG0000311	0	0	0	0	0	0	Root1433D1
OG0000312	0	0	0	0	0	0	Root1433D1
OG0000313	0	0	0	0	0	0	Root1433D1
OG0000314	0	0	0	0	0	0	Root1433D1
OG0000316	0	0	0	0	0	0	Root1433D1
OG0000317	0	0	0	0	0.597829223467949	1.25568334547704	Root1433D1
OG0000318	0	0.990952383752538	0	0	0	0	Root1433D1
OG0000319	0	0	0.546551766506397	0	0	0	Root1433D1
OG0000321	0	0	0	0	0	0	Root1433D1
OG0000322	19.6747434186818	0	0	0	0	0.209280557579507	Root1433D1
OG0000323	0	0	0	27.5001442795257	234.946884822904	0.418561115159014	Root1433D1
OG0000326	0	0	0	0	0	0	Root1433D1
OG0000327	0	0	0	0	0	0	Root1433D1
OG0000328	0	0	0	0	0	0.209280557579507	Root1433D1
OG0000329	0.756720900718529	0	0	0	0	0	Root1433D1
OG0000331	0	0	0	0	0	74.0853173831455	Root1433D1
OG0000334	0	7.92761907002031	38.2586236554478	0	0	0	Root1433D1
OG0000335	37.0793241352079	0	0	0	0	0	Root1433D1
OG0000336	0	0	0	0	0	0	Root1433D1
OG0000338	0	0	0	0	0	0	Root1433D1
OG0000339	0.756720900718529	57.4752382576472	0	1.1956584469359	1.1956584469359	0.209280557579507	Root1433D1
OG0000341	0.756720900718529	0	0	0	0	0	Root1433D1
OG0000342	0.756720900718529	0	0	188.914034615872	0	0	Root1433D1
OG0000344	0	0	0	0	1.1956584469359	0	Root1433D1
OG0000345	0	0	0	0	0	0	Root1433D1
OG0000347	0	11.8914286050305	0	0	0	0.209280557579507	Root1433D1
OG0000348	0	0	0.546551766506397	0	0	0.209280557579507	Root1433D1
OG0000349	0	0	0.546551766506397	0	0	3.97633059401064	Root1433D1
OG0000350	0	0	20.2224153607367	0	0	0	Root1433D1
OG0000351	0	0	0	0	0	0.209280557579507	Root1433D1
OG0000355	0	3.96380953501015	9.83793179711514	0	0.597829223467949	0	Root1433D1
OG0000356	0	0	0	0	0	0	Root1433D1
OG0000359	0	0	0	0	0	0	Root1433D1
OG0000361	0	0	0	0	1.1956584469359	46.8788448978096	Root1433D1
OG0000362	0	48.5566668038744	0	15.5435598101667	0	0	Root1433D1
OG0000363	0	0	0	0	0	0	Root1433D1
OG0000365	0	13.8733333725355	0	35.869753408077	0	0.209280557579507	Root1433D1
OG0000367	0	0	0	0	0	0	Root1433D1
OG0000368	0	0	16.3965529951919	0	0.597829223467949	0	Root1433D1
OG0000369	0	0	0	0	0	2.09280557579507	Root1433D1
OG0000370	0	0	15.3034494621791	0	0	0	Root1433D1
OG0000371	0	56.4842858738947	0	20.3261935979103	1.1956584469359	0	Root1433D1
OG0000372	0	0	0	0	0	0	Root1433D1
OG0000373	0	0	0	0	0	0	Root1433D1
OG0000374	0	0	0	0	0	0	Root1433D1
OG0000375	0	1.98190476750508	0	0	0	0.209280557579507	Root1433D1
OG0000377	0	0	0.546551766506397	0	52.6089716651796	0	Root1433D1
OG0000378	0	0	0	0	0	0	Root1433D1
OG0000382	0	0	0	0	0	0	Root1433D1
OG0000383	0	0	0	0	0	0	Root1433D1
OG0000384	155.127784647298	0	0	3.5869753408077	94.457017307936	0	Root1433D1
OG0000385	0	0	0	0	0	0	Root1433D1
OG0000386	163.451714555202	51.529523955132	60.1206943157036	93.2613588610001	40.0545579723526	0.209280557579507	Root1433D1
OG0000388	0	0	0	0	0	0	Root1433D1
OG0000389	0	0	13.6637941626599	0	0	0	Root1433D1
OG0000392	0	0	0	0	58.587263899859	0	Root1433D1
OG0000393	0	0	0	0	0	7.11553895770324	Root1433D1
OG0000394	0	0	0	0	0	0	Root1433D1
OG0000396	0.756720900718529	0	0	0	0	0	Root1433D1
OG0000398	0	0	0	0	0	0	Root1433D1
OG0000401	0	0	0	0	0	0	Root1433D1
OG0000403	0	0	0	0	0	79.7358924377922	Root1433D1
OG0000405	0	0	0	0	0	0	Root1433D1
OG0000406	0	0	0	0	0	0	Root1433D1
OG0000407	0	0	0.546551766506397	0	0	0.209280557579507	Root1433D1
OG0000408	0	0	0	0	104.620114106891	0	Root1433D1
OG0000410	0	0	0	0	0	0	Root1433D1
OG0000413	0	0	0	28.6958027264616	0	0	Root1433D1
OG0000414	0	0	0	0	0	0	Root1433D1
OG0000415	0	0	0	0	0	79.9451729953717	Root1433D1
OG0000417	0	0	0	0	0	0	Root1433D1
OG0000418	0	1.98190476750508	43.7241413205117	0	2.3913168938718	45.6231615523326	Root1433D1
OG0000420	0	0	0	0	0	0	Root1433D1
OG0000421	0	0	0	0	0.597829223467949	0	Root1433D1
OG0000422	0	0	0	0	0	0	Root1433D1
OG0000423	0	0.990952383752538	0	0	0	0	Root1433D1
OG0000424	0	0	0	0	0	0	Root1433D1
OG0000426	0	0	0	0	0	0	Root1433D1
OG0000427	0	0	0	0	0	0	Root1433D1
OG0000429	0	0	0	0	0	0	Root1433D1
OG0000430	0	0.990952383752538	0.546551766506397	1.1956584469359	0	1.04640278789754	Root1433D1
OG0000431	0	0	0	0	0	0	Root1433D1
OG0000432	0	0	0	0	0	0	Root1433D1
OG0000433	0	0	0	0	0	0	Root1433D1
OG0000434	24.9717897237115	0	0	0	0.597829223467949	0.209280557579507	Root1433D1
OG0000436	0	0	0	0	0	0	Root1433D1
OG0000438	0.756720900718529	0	0	0	0	0	Root1433D1
OG0000439	0	0	0	0	0	0	Root1433D1
OG0000442	0	0	0	0	0	0	Root1433D1
OG0000444	0	0	0	0	0	0	Root1433D1
OG0000445	0	0	0	0	0	0	Root1433D1
OG0000446	0	0	0	0	0	0	Root1433D1
OG0000449	0	0	0	0	0	0	Root1433D1
OG0000450	0.756720900718529	0	0	0	1.1956584469359	0	Root1433D1
OG0000451	0	0	0	0	0	0	Root1433D1
OG0000452	0	0	0	0	0	0	Root1433D1
OG0000453	0	0	40.4448307214734	1.1956584469359	0	0	Root1433D1
OG0000454	0	0	27.8741400918262	0	0	0	Root1433D1
OG0000455	0	0	0	0	0	0	Root1433D1
OG0000456	0	0	0	0	0	0	Root1433D1
OG0000458	0	0	0	0	0	0	Root1433D1
OG0000459	0	0	0	0	0	0	Root1433D1
OG0000460	0	0	0	0	0	0	Root1433D1
OG0000462	0	0	0.546551766506397	0	0	0	Root1433D1
OG0000463	0	0	0	0	0	0	Root1433D1
OG0000464	0	0	0	0	0	0	Root1433D1
OG0000466	0	0	0	0	0	0	Root1433D1
OG0000467	46.9166958445488	0	0	0	0	0	Root1433D1
OG0000470	0	19.8190476750508	0	0	0	0	Root1433D1
OG0000471	0	0	0	0	0	0	Root1433D1
OG0000472	0	0	0	0	0	0	Root1433D1
OG0000474	0	0	12.0241388631407	0	0	0	Root1433D1
OG0000475	0	0	0	0	0	43.1117948613785	Root1433D1
OG0000476	18.1613016172447	9.90952383752538	0	0	0	0	Root1433D1
OG0000477	0	1.98190476750508	57.9344872496781	0	0	0	Root1433D1
OG0000478	0	0	0	0	0	0	Root1433D1
OG0000479	0	0	0	0	0	0	Root1433D1
OG0000480	0	0	0	0	0	0	Root1433D1
OG0000481	0	0	0	0	0	0	Root1433D1
OG0000486	0	0.990952383752538	0	0	0	0.418561115159014	Root1433D1
OG0000488	0	0.990952383752538	0	0	0	0	Root1433D1
OG0000489	0	0.990952383752538	0	0	0	0.209280557579507	Root1433D1
OG0000491	0	0.990952383752538	1.09310353301279	2.3913168938718	0	0.627841672738521	Root1433D1
OG0000492	0	141.706190876613	0	81.3047743916411	0	0	Root1433D1
OG0000493	0	0	0	0	0	0	Root1433D1
OG0000495	0	0	0	0	0	0	Root1433D1
OG0000496	0	0	0	0	0	0	Root1433D1
OG0000497	2.27016270215559	115.941428899047	0	0	70.543848369218	0.418561115159014	Root1433D1
OG0000498	0	0	0	0	0	0	Root1433D1
OG0000499	0	0	0	0	0	0	Root1433D1
OG0000502	58.2675093553267	0	0	155.435598101667	1.1956584469359	65.7140950799652	Root1433D1
OG0000503	0	0	0.546551766506397	0	0	0	Root1433D1
OG0000505	0	0	0	0	0	0	Root1433D1
OG0000506	59.7809511567638	8.91857145377284	0	0	0	0	Root1433D1
OG0000507	0	0	0	0	0	0	Root1433D1
OG0000510	30.2688360287412	0	0	0	0	0	Root1433D1
OG0000511	2.27016270215559	0.990952383752538	0.546551766506397	1.1956584469359	0	0.837122230318029	Root1433D1
OG0000513	0	0	0	0	0	0	Root1433D1
OG0000514	0	0	32.7931059903838	0	0	0	Root1433D1
OG0000515	0	0	0	0	0	0	Root1433D1
OG0000516	0	0	0.546551766506397	0	0	0	Root1433D1
OG0000517	0	0	0.546551766506397	1.1956584469359	0	0	Root1433D1
OG0000518	0	0	0	0	0	0	Root1433D1
OG0000520	67.3481601639491	0	0.546551766506397	0	0.597829223467949	0.209280557579507	Root1433D1
OG0000521	0.756720900718529	34.6833334313388	0	0	0	0	Root1433D1
OG0000522	0	0	0	0	0	0	Root1433D1
OG0000525	0	0	0	0	0	0	Root1433D1
OG0000526	0	0	0	0	0	0	Root1433D1
OG0000527	0	0	0	0	1.1956584469359	1.88352501821556	Root1433D1
OG0000528	0	0	0	0	0	0	Root1433D1
OG0000529	0	0	0	0	0	0	Root1433D1
OG0000530	0	0	0	0	0	0	Root1433D1
OG0000531	0	0	0	0	0	0	Root1433D1
OG0000533	0	0	0	0	0	0	Root1433D1
OG0000534	0	0	0	0	0	0	Root1433D1
OG0000536	0	0	18.5827600612175	0	0	0	Root1433D1
OG0000537	0	0	0	0	0	0	Root1433D1
OG0000538	0	0	0	0	0	0	Root1433D1
OG0000539	0	0	0	0	88.4787250732565	0	Root1433D1
OG0000541	0	0	0	0	0	0	Root1433D1
OG0000543	0	0	0	0	0	0	Root1433D1
OG0000544	0	0	0	0	0	0	Root1433D1
OG0000545	0	0	0	0	0	0	Root1433D1
OG0000546	0	0	0	0	0	0	Root1433D1
OG0000547	0	0	0	0	0	0	Root1433D1
OG0000548	0	0	0	1.1956584469359	0.597829223467949	41.0189892855834	Root1433D1
OG0000550	0	0	0	0	0	0	Root1433D1
OG0000551	0	0	0	0	0	0.209280557579507	Root1433D1
OG0000552	0	0	0	0	124.348478481333	0	Root1433D1
OG0000553	0	0	0	0	0	0	Root1433D1
OG0000555	0	0	0	0	0	0	Root1433D1
OG0000557	0	0	0	0	0	0	Root1433D1
OG0000558	0	0	0	0	0	0	Root1433D1
OG0000559	0	0	0	0	0	0	Root1433D1
OG0000561	0	0	0	0	0	0	Root1433D1
OG0000565	0	0	0	0	0	0	Root1433D1
OG0000566	0	0	0	0	0	0	Root1433D1
OG0000567	0	0.990952383752538	45.9103483865373	0	0	0.209280557579507	Root1433D1
OG0000568	0	0	0	0	0	0	Root1433D1
OG0000570	0	0	0	0	0	0	Root1433D1
OG0000571	0	0	0	0	0	0	Root1433D1
OG0000572	0	0	0	0	2.3913168938718	68.6440228860783	Root1433D1
OG0000575	0	0	0	0	0	0	Root1433D1
OG0000577	0	0.990952383752538	0	0	0	0	Root1433D1
OG0000578	0	0	0	0	0	0	Root1433D1
OG0000579	0	0	0	0	0	0	Root1433D1
OG0000580	0	0	0	0	0	0	Root1433D1
OG0000581	0	0	0	0	0	0	Root1433D1
OG0000582	0	0	0	0	0	0	Root1433D1
OG0000583	0	0	0	0	0	0	Root1433D1
OG0000585	0	10.9004762212779	0	10.7609260224231	0	0	Root1433D1
OG0000586	9.83737170934088	0	8.74482826410235	0	0	0	Root1433D1
OG0000588	36.3226032344894	0	2.18620706602559	0	0	0	Root1433D1
OG0000590	0	0	0	0	0	0	Root1433D1
OG0000591	0.756720900718529	34.6833334313388	0	88.4787250732565	0	0.209280557579507	Root1433D1
OG0000592	0	0	0	0	0	0	Root1433D1
OG0000593	0	0	0	0	0	0	Root1433D1
OG0000594	0	0	0	0	0	0	Root1433D1
OG0000595	0	0	20.2224153607367	0	0	0.209280557579507	Root1433D1
OG0000598	0	0	0	0	0	0	Root1433D1
OG0000599	0	0	0	0	0	0	Root1433D1
OG0000600	0	0	0	0	0	0	Root1433D1
OG0000601	31.0255569294597	0	10.9310353301279	0	0	0	Root1433D1
OG0000602	0	0	0	0	0	0	Root1433D1
OG0000604	0	0	0.546551766506397	0	0	0	Root1433D1
OG0000605	0.756720900718529	0	0	0	0	0	Root1433D1
OG0000607	0	136.75142895785	0	0	54.4024593355834	0	Root1433D1
OG0000609	0	0	0.546551766506397	0	0	0	Root1433D1
OG0000611	0	0	0	0	0	0	Root1433D1
OG0000614	0	0	0	0	0	0	Root1433D1
OG0000615	0	0	24.0482777262815	0	0	0	Root1433D1
OG0000617	0	0	10.3844835636215	0	0	0	Root1433D1
OG0000618	0	0	0	0	0	0	Root1433D1
OG0000619	31.0255569294597	0	0	0	0.597829223467949	0	Root1433D1
OG0000620	0	0	0	0	0	0	Root1433D1
OG0000621	0	0	0	0	0	0	Root1433D1
OG0000622	0	0	0	0	0	0	Root1433D1
OG0000623	0	0	0	0	0	0	Root1433D1
OG0000624	0	0	0	0	0	0	Root1433D1
OG0000630	0	0	0	0	1.1956584469359	0	Root1433D1
OG0000633	0	0	0	0	0	0	Root1433D1
OG0000634	0	0	0	11.956584469359	0.597829223467949	0	Root1433D1
OG0000635	34.0524405323338	0	0	76.5221406038975	0	0	Root1433D1
OG0000636	0	0	0	0	0	0.209280557579507	Root1433D1
OG0000637	0.756720900718529	0.990952383752538	0	0	0	59.017117237421	Root1433D1
OG0000639	14.3776971136521	95.1314288402437	443.800034403194	45.4350209835642	0	0	Root1433D1
OG0000640	0	0	0	0	0	0	Root1433D1
OG0000641	0	0	0	0	0	0	Root1433D1
OG0000643	40.106207738082	0	0	0	0	0	Root1433D1
OG0000644	0	0	0	0	0	0	Root1433D1
OG0000645	0	0	0	0	0	0	Root1433D1
OG0000646	0	0	0	267.827492113641	0	0	Root1433D1
OG0000649	0	0	0	0	0	0	Root1433D1
OG0000650	0	0	0	0	0	0	Root1433D1
OG0000651	0	0	0	0	0	0	Root1433D1
OG0000653	0	0	0	0	0	0	Root1433D1
OG0000654	0	0	0	0	0	0	Root1433D1
OG0000655	0	0	0	0	0	0	Root1433D1
OG0000656	0	0	0	0	0	0	Root1433D1
OG0000657	0	0	0	21.5218520448462	0	0	Root1433D1
OG0000658	0	0	0	0	1.1956584469359	0	Root1433D1
OG0000659	0	0	0	1.1956584469359	0	0	Root1433D1
OG0000660	0	105.040952677769	0	0	0	0	Root1433D1
OG0000661	0	0	0	0	1.79348767040385	0	Root1433D1
OG0000663	0	0	0	0	0	0	Root1433D1
OG0000664	0	14.8642857562881	0	0	0	0	Root1433D1
OG0000667	0	0	0	0	0	0	Root1433D1
OG0000668	0	0	0	1.1956584469359	0	7.11553895770324	Root1433D1
OG0000669	0	0	0	0	0	0	Root1433D1
OG0000671	0	0	0	0	0	0	Root1433D1
OG0000672	0	0	0	0	0	0	Root1433D1
OG0000674	0	0	0	0	0	0	Root1433D1
OG0000679	0	0	0	0	0	0	Root1433D1
OG0000681	0	0	0	0	0	0	Root1433D1
OG0000682	0	0	0	0	0	0	Root1433D1
OG0000683	15.8911389150891	0	0	0	0	0	Root1433D1
OG0000685	0	0	0	0	1.1956584469359	0	Root1433D1
OG0000686	0	0	0	0	0	0	Root1433D1
OG0000687	0	0	0	0	0	0	Root1433D1
OG0000689	0	0	0	0	77.1199698273655	57.5521533343645	Root1433D1
OG0000690	0	0	1.09310353301279	1.1956584469359	0	0	Root1433D1
OG0000694	0	0	0	0	0	0	Root1433D1
OG0000698	0	0	0	0	0	0	Root1433D1
OG0000699	0	0	43.7241413205117	0	0	0	Root1433D1
OG0000700	0	0	0	0	1.1956584469359	0	Root1433D1
OG0000701	0	0	0	0	0	0	Root1433D1
OG0000702	0	25.764761977566	0	0	0	0	Root1433D1
OG0000703	0	0	0.546551766506397	0	0	0	Root1433D1
OG0000705	0	0	0	0	0	0	Root1433D1
OG0000709	0	0	0	0	0	0	Root1433D1
OG0000710	0	0	0	0	0	0	Root1433D1
OG0000711	0	0	0	0	0	335.058172684791	Root1433D1
OG0000712	131.669436725024	0	0	0	0	0	Root1433D1
OG0000713	0	0	0	0	0	0	Root1433D1
OG0000717	127.885832221431	0	0	0	0	0	Root1433D1
OG0000718	0	0	0	0	0	54.8315060858309	Root1433D1
OG0000719	0	0	0	0	0.597829223467949	0	Root1433D1
OG0000721	0	0	4.37241413205117	0	0	0	Root1433D1
OG0000722	0	0	0	0	1.1956584469359	1.67424446063606	Root1433D1
OG0000723	0	0	0	0	0	0	Root1433D1
OG0000724	0	0	0	0	0	0	Root1433D1
OG0000725	0	0	0	0	0	0	Root1433D1
OG0000727	0	0	0	0	0	0	Root1433D1
OG0000731	0	0	0	0	0	0	Root1433D1
OG0000733	0	0	0	0	0	0	Root1433D1
OG0000736	0	0	0	0	0	0	Root1433D1
OG0000737	0	0	0	0	0	0	Root1433D1
OG0000738	0	32.7014286638338	0	0	0	0	Root1433D1
OG0000739	0	0	0	0	0	0	Root1433D1
OG0000741	0	0	0	0	0	0.209280557579507	Root1433D1
OG0000748	0	0	0	0	0	0	Root1433D1
OG0000750	0	0	0	0	0	0	Root1433D1
OG0000751	0	0	0	0	0	0	Root1433D1
OG0000753	21.9449061208373	5.94571430251523	0	21.5218520448462	0	0	Root1433D1
OG0000754	0	0.990952383752538	0	0	0	0	Root1433D1
OG0000755	0.756720900718529	0	0	0	0	0	Root1433D1
OG0000756	0	0	0	0	0	0	Root1433D1
OG0000757	21.9449061208373	0	0	15.5435598101667	0	0	Root1433D1
OG0000759	0	0	0	0	0	0	Root1433D1
OG0000760	0	0	0	0	0	0	Root1433D1
OG0000764	0	0	0	0	0	0	Root1433D1
OG0000767	0	0	0	0	0	0	Root1433D1
OG0000771	0	0	0	0	0	0	Root1433D1
OG0000773	0	0	0	0	0	0	Root1433D1
OG0000774	0.756720900718529	0	0	63.3698976876027	0.597829223467949	0	Root1433D1
OG0000775	0	0	0	0	0	3.76705003643113	Root1433D1
OG0000776	0	0	15.8500012286855	0	0	0	Root1433D1
OG0000778	0	0	0	0	133.315916833353	31.3920836369261	Root1433D1
OG0000780	0	0	56.2948319501589	0	0	1.46496390305655	Root1433D1
OG0000781	0	0	0	0	0	0	Root1433D1
OG0000782	0	0	1.63965529951919	0	0	0.837122230318029	Root1433D1
OG0000783	0	0	23.5017259597751	0	0	0.418561115159014	Root1433D1
OG0000785	0	0	0	0	0	0	Root1433D1
OG0000786	0	0	0	0	0	0	Root1433D1
OG0000787	0	0	0	0	0	0	Root1433D1
OG0000789	0	0	0	2.3913168938718	0	90.4092008743471	Root1433D1
OG0000790	0	0	0	1.1956584469359	0	186.050415688182	Root1433D1
OG0000791	0	0	0	0	0	0	Root1433D1
OG0000793	41.6196495395191	0	0	0	0.597829223467949	0	Root1433D1
OG0000794	0	0	0	0	0	0	Root1433D1
OG0000795	0	0	0	0	0	0	Root1433D1
OG0000796	0	0	0	40.6523871958206	0	0.209280557579507	Root1433D1
OG0000797	0	0	0	0	0	0	Root1433D1
OG0000799	0	0	0	0	0	0	Root1433D1
OG0000801	173.289086264543	0	0	41.8480456427565	0	0	Root1433D1
OG0000802	0	0	2.18620706602559	0	0	0	Root1433D1
OG0000805	0	0	0	0	0	0	Root1433D1
OG0000806	0	0	0	0	85.4895789559168	63.6212895041702	Root1433D1
OG0000807	0	8.91857145377284	1.09310353301279	0	2.3913168938718	0.209280557579507	Root1433D1
OG0000808	0	0	56.8413837166653	0	0	0	Root1433D1
OG0000809	0	0	0	0	0	0	Root1433D1
OG0000812	0	0	0	0	0	0	Root1433D1
OG0000813	0	0	0	0	0	0	Root1433D1
OG0000814	0	0	0	0	0	0	Root1433D1
OG0000815	0	0	38.2586236554478	0	0	0	Root1433D1
OG0000816	0	0	0	0	0	0	Root1433D1
OG0000818	0	0	0.546551766506397	0	0	0	Root1433D1
OG0000819	0	0	0	0	0	0	Root1433D1
OG0000820	0	0	0	0	0	0	Root1433D1
OG0000821	0	0	0.546551766506397	0	0	0.209280557579507	Root1433D1
OG0000822	0	0	0	0	0	0	Root1433D1
OG0000823	0	0	0	0	0	0	Root1433D1
OG0000825	0	0	0	0	0	0	Root1433D1
OG0000826	0	0	0	0	0	0	Root1433D1
OG0000827	0	0	0	1.1956584469359	0	0	Root1433D1
OG0000828	21.1881852201188	0	0	1.1956584469359	0	0	Root1433D1
OG0000829	0	0	0	0	0	0	Root1433D1
OG0000831	0	0	0	0	0	0	Root1433D1
OG0000833	0	0	0	0	1.1956584469359	0	Root1433D1
OG0000834	0	0	0	0	0	0	Root1433D1
OG0000835	0	0	0	0	4.7826337877436	0	Root1433D1
OG0000836	0	0	0.546551766506397	0	0	0	Root1433D1
OG0000837	0	0	0	0	0	0	Root1433D1
OG0000840	0	0	0	0	0	0	Root1433D1
OG0000841	356.415544238427	0	437.787964971624	1367.83326329467	156.631256548603	1.25568334547704	Root1433D1
OG0000842	0	0	0	0	0	0	Root1433D1
OG0000844	0	0	0	0	0	0	Root1433D1
OG0000846	0	0	0	0	0	0	Root1433D1
OG0000847	0.756720900718529	27.7466667450711	0	0	0	0	Root1433D1
OG0000848	0	0	0	0	0	0	Root1433D1
OG0000849	0	0.990952383752538	0	0	0	0	Root1433D1
OG0000850	0	0	0	0	0	0	Root1433D1
OG0000851	0.756720900718529	0	0	0	0	0	Root1433D1
OG0000852	0	0	0	0	0	0	Root1433D1
OG0000854	0	0	0	37.0654118550129	0	0	Root1433D1
OG0000855	0	0	0	0	0	0.209280557579507	Root1433D1
OG0000857	0	0	0	0	0	0	Root1433D1
OG0000858	0	0	43.1775895540053	127.935453822141	0	0.209280557579507	Root1433D1
OG0000859	0	0	0	0	0	0	Root1433D1
OG0000862	0	0	0	0	0	0	Root1433D1
OG0000863	0	0	1.09310353301279	0	0	0	Root1433D1
OG0000864	0.756720900718529	0.990952383752538	0	0	0	0	Root1433D1
OG0000865	49.9435794474229	0	0	0	0	0	Root1433D1
OG0000866	0	0	0	0	0	0	Root1433D1
OG0000867	0	0	0	0	0	267.46055258661	Root1433D1
OG0000868	0	0	0	0	0.597829223467949	0	Root1433D1
OG0000870	0	0	0	0	0	0	Root1433D1
OG0000871	36.3226032344894	0	0	0	1.1956584469359	0	Root1433D1
OG0000872	0	0	0	2.3913168938718	0	0	Root1433D1
OG0000874	0	0	0	0	0	0	Root1433D1
OG0000877	0	0	0	0	0	0	Root1433D1
OG0000878	0	0	0	0	0	0	Root1433D1
OG0000880	0	0	0	0	0	0	Root1433D1
OG0000881	0	0	0	0	0	0.627841672738521	Root1433D1
OG0000882	0	0	0	0	0	0	Root1433D1
OG0000883	0	0	0	0	0	0	Root1433D1
OG0000884	0	0	0	0	0	0	Root1433D1
OG0000885	0	0	0	0	0	0	Root1433D1
OG0000886	0	0.990952383752538	0	0	0.597829223467949	0.209280557579507	Root1433D1
OG0000887	34.0524405323338	0	0	0	72.3373360396219	0.209280557579507	Root1433D1
OG0000888	0	0	0	0	0	0	Root1433D1
OG0000889	0	0	0	0	0	0	Root1433D1
OG0000890	0	0	0	0	0	0	Root1433D1
OG0000891	0	0	0	0	0	0.209280557579507	Root1433D1
OG0000893	42.3763704402376	0	0	0	0	0	Root1433D1
OG0000895	0	0	0	0	0	0	Root1433D1
OG0000896	0	0	0	0	0	0	Root1433D1
OG0000898	0	0	0	0	0	0.209280557579507	Root1433D1
OG0000899	0	0	0	0	0	0	Root1433D1
OG0000900	0	0	1.63965529951919	0	0	0	Root1433D1
OG0000901	0	0	0	0	0	0.209280557579507	Root1433D1
OG0000902	0	0	0	0	0	0	Root1433D1
OG0000903	0	0	9.83793179711514	39.4567287488847	0	0	Root1433D1
OG0000904	0	0	15.8500012286855	0	0	0	Root1433D1
OG0000905	0	0	12.0241388631407	0	0	0	Root1433D1
OG0000907	0	0	0	0	0	0	Root1433D1
OG0000909	0	0	0	0	0	0	Root1433D1
OG0000910	0	0	0	1.1956584469359	0	0	Root1433D1
OG0000911	0	0	0	0	0	0	Root1433D1
OG0000912	0	0	0	0	0	0	Root1433D1
OG0000913	0	0	0	0	0	0	Root1433D1
OG0000914	0	0	17.4896565282047	0	0	0	Root1433D1
OG0000916	0	0	0	0	0	0	Root1433D1
OG0000917	0	0	0	0	0	0	Root1433D1
OG0000919	73.4019273696973	0	0	0	0	0	Root1433D1
OG0000920	0	0	0	0	0	0	Root1433D1
OG0000921	0	0	0	0	0	0	Root1433D1
OG0000923	0	0	0	0	0	0	Root1433D1
OG0000924	0	0	0	0	0	0	Root1433D1
OG0000925	0	0	0	0	1.1956584469359	0.627841672738521	Root1433D1
OG0000928	0	0	0	0	0	0	Root1433D1
OG0000929	0	0	0	0	0	0	Root1433D1
OG0000930	0	0	0	0	0	0	Root1433D1
OG0000931	0	0	51.9224178181077	0	0	0	Root1433D1
OG0000932	0	0	0	0	139.8920382915	0	Root1433D1
OG0000933	0	0	0	0	0	0	Root1433D1
OG0000934	22.7016270215559	0	0	1.1956584469359	0	0	Root1433D1
OG0000935	0	0	0	0	0	0.418561115159014	Root1433D1
OG0000936	18.9180225179632	0	0	0	0	0	Root1433D1
OG0000937	0	0	0	0	0	0	Root1433D1
OG0000938	0	0	0	0	0	0	Root1433D1
OG0000939	24.2150688229929	0	29.5137953913454	0	0.597829223467949	0.209280557579507	Root1433D1
OG0000942	0	0	0	0	0	0	Root1433D1
OG0000943	0	0	0	0	0	0	Root1433D1
OG0000944	0	0	0	69.3481899222821	0	149.426318111768	Root1433D1
OG0000945	0	14.8642857562881	0	0	0	0.209280557579507	Root1433D1
OG0000948	0	0	0	0	0	0	Root1433D1
OG0000949	0	0.990952383752538	0	0	0	0	Root1433D1
OG0000950	0	0	0	0	0	0	Root1433D1
OG0000951	0	0	0	0	0	0	Root1433D1
OG0000952	0	0.990952383752538	25.1413812592943	0	0	0	Root1433D1
OG0000956	0	0	0	0	0	0	Root1433D1
OG0000957	0	16.8461905237932	0	0	0	0	Root1433D1
OG0000958	102.157321597001	0	0	0	0	119.289917820319	Root1433D1
OG0000959	0	0	0	0	0	0	Root1433D1
OG0000960	0	0	1.09310353301279	0	0	0	Root1433D1
OG0000961	0	0	0	0	0	0	Root1433D1
OG0000962	0	0	0	0	0	0	Root1433D1
OG0000964	0	0.990952383752538	55.2017284171461	0	0.597829223467949	0.209280557579507	Root1433D1
OG0000965	0	0	0	0	0	0	Root1433D1
OG0000966	0	0	0	0	0	0	Root1433D1
OG0000967	0	0	0	0	0	0	Root1433D1
OG0000968	0	0	0	0	0	0	Root1433D1
OG0000969	0	0	0	0	0	0	Root1433D1
OG0000970	0.756720900718529	0	0	0	0	0	Root1433D1
OG0000971	0	0	0	0	0	0	Root1433D1
OG0000972	0	0	0	0	0	0	Root1433D1
OG0000973	0	0	0	0	0	0	Root1433D1
OG0000974	0	0	0	0	0	0	Root1433D1
OG0000977	0	0	0	0	0	0	Root1433D1
OG0000978	0	0	0	0	0.597829223467949	0	Root1433D1
OG0000979	0	0	0.546551766506397	0	0	0.627841672738521	Root1433D1
OG0000980	0	0	0	0	0	0.418561115159014	Root1433D1
OG0000981	0	0	0	0	0	0.209280557579507	Root1433D1
OG0000982	0	0	0	0	0	0	Root1433D1
OG0000983	0	0	0	0	0	0	Root1433D1
OG0000984	0	0	0	11.956584469359	0	0	Root1433D1
OG0000986	0	0	0	0	0	0	Root1433D1
OG0000987	0	0	0.546551766506397	0	0	0	Root1433D1
OG0000988	0	3.96380953501015	0	0	0	0	Root1433D1
OG0000990	0	0	0	0	0	0.209280557579507	Root1433D1
OG0000991	0	0	0	0	0	0.418561115159014	Root1433D1
OG0001003	0	0	0	0	0	0	Root1433D1
OG0001006	0	0	0	0	0	0	Root1433D1
OG0001008	0	0	0	0	0	0	Root1433D1
OG0001010	0	0	0	0	0	0	Root1433D1
OG0001011	0	0	0	0	0	0	Root1433D1
OG0001012	0	0	0	0	0	0	Root1433D1
OG0001013	0	24.7738095938135	0	0	0	0	Root1433D1
OG0001014	0	0	0	1.1956584469359	0	1.04640278789754	Root1433D1
OG0001015	0	0	0	0	0	0	Root1433D1
OG0001016	0	1.98190476750508	0	0	45.4350209835642	87.897834183393	Root1433D1
OG0001017	0	0	0	0	0	0	Root1433D1
OG0001018	0	0.990952383752538	0.546551766506397	1.1956584469359	0	0.209280557579507	Root1433D1
OG0001019	0	0	0	0	0	0	Root1433D1
OG0001020	0	0	0	0	0	0	Root1433D1
OG0001021	0	0	0	0	0	0	Root1433D1
OG0001022	36.3226032344894	0	2.18620706602559	0	0	0	Root1433D1
OG0001023	1.51344180143706	0	0	0	0	0	Root1433D1
OG0001024	0	0	0	0	0	0	Root1433D1
OG0001025	0	0	0	52.6089716651796	1.79348767040385	0	Root1433D1
OG0001026	0	0.990952383752538	7.65172473108955	0	0.597829223467949	0	Root1433D1
OG0001027	0	0	0	0	0	0	Root1433D1
OG0001028	0	0	0	0	0	0	Root1433D1
OG0001029	0	0.990952383752538	0	0	0	0.418561115159014	Root1433D1
OG0001030	0	0	0	0	0	0.209280557579507	Root1433D1
OG0001031	0	0	0	0	0.597829223467949	0	Root1433D1
OG0001032	0	1.98190476750508	0	0	0	0	Root1433D1
OG0001034	0	0	0	0	0	0	Root1433D1
OG0001035	0	0	0	0	0	0	Root1433D1
OG0001038	0	0	495.175900454796	0	4.7826337877436	78.4802090923152	Root1433D1
OG0001039	0	0	0	0	0	0	Root1433D1
OG0001040	0	0	0	52.6089716651796	0	0	Root1433D1
OG0001041	0	0	0	0	0	0	Root1433D1
OG0001043	0	0	130.079320428522	0	0	0	Root1433D1
OG0001045	0	0	0	0	0	0	Root1433D1
OG0001046	0	0	0	0	0	0	Root1433D1
OG0001047	0	0	3.82586236554478	0	0.597829223467949	0.209280557579507	Root1433D1
OG0001048	0	0	0	0	0	0	Root1433D1
OG0001049	0	0	0	0	0	0	Root1433D1
OG0001050	0	0	0	0	0	0	Root1433D1
OG0001051	0	0.990952383752538	0	1.1956584469359	0	0	Root1433D1
OG0001052	0	0	0	0	0	0	Root1433D1
OG0001053	0	0	0	55.0002885590514	0	0	Root1433D1
OG0001054	0	0	0	0	0	0	Root1433D1
OG0001055	0	0	0	0	1.79348767040385	0	Root1433D1
OG0001056	0	36.6652381988439	14.7568976956727	0	53.8046301121154	0	Root1433D1
OG0001057	0	0	0	0	0	0	Root1433D1
OG0001058	0	0	0	0	0	0	Root1433D1
OG0001059	0	0	0	0	0	0	Root1433D1
OG0001060	0	0	0	0	57.9894346763911	0	Root1433D1
OG0001062	11.3508135107779	0	0	0	0	0	Root1433D1
OG0001063	45.4032540431117	0.990952383752538	57.9344872496781	0	0	0	Root1433D1
OG0001064	0	0	0	0	0	0.209280557579507	Root1433D1
OG0001065	0	0	0	0	0	0	Root1433D1
OG0001066	0	0	0	0	0.597829223467949	0	Root1433D1
OG0001067	0	0	0	0	0	0	Root1433D1
OG0001068	2.27016270215559	0	0	0	0	0	Root1433D1
OG0001069	0	1.98190476750508	0	0	0	0.209280557579507	Root1433D1
OG0001070	0	25.764761977566	0	0	0	0	Root1433D1
OG0001071	0	0	62.3069013817292	0	0	0	Root1433D1
OG0001072	0	0	1.09310353301279	0	272.012296677917	0	Root1433D1
OG0001073	0	0	0	0	0.597829223467949	0	Root1433D1
OG0001075	0	0	0.546551766506397	0	0	0.209280557579507	Root1433D1
OG0001076	0	0	0.546551766506397	0	0	0	Root1433D1
OG0001077	0	0.990952383752538	1.09310353301279	47.826337877436	0	0	Root1433D1
OG0001078	0	0	0	0	0	0	Root1433D1
OG0001079	0.756720900718529	0	0	0	0	0.418561115159014	Root1433D1
OG0001081	0	0	0	0	0	0	Root1433D1
OG0001083	0	0	59.0275907826909	0	0	0	Root1433D1
OG0001084	0	0	46.4569001530437	0	1.79348767040385	1.25568334547704	Root1433D1
OG0001085	0	1.98190476750508	6.01206943157036	0	1.1956584469359	0.418561115159014	Root1433D1
OG0001087	0.756720900718529	0	6.55862119807676	0	1.79348767040385	0.627841672738521	Root1433D1
OG0001088	0	0	0	0	0	0	Root1433D1
OG0001089	0	0	0	0	0	0	Root1433D1
OG0001090	0	0.990952383752538	0	0	0	0	Root1433D1
OG0001091	0.756720900718529	0	0	0	0	0	Root1433D1
OG0001095	0	0	0	0	0	0	Root1433D1
OG0001097	0	0	0	0	0	0	Root1433D1
OG0001098	0	0	0	2.3913168938718	0	0	Root1433D1
OG0001099	0	0	0	0	0	0	Root1433D1
OG0001101	0	0	0	0	0	0	Root1433D1
OG0001102	0	0	0	10.7609260224231	0	0	Root1433D1
OG0001108	0	0	0	0	0	0	Root1433D1
OG0001109	0	0	0	0	0	0	Root1433D1
OG0001110	0	0	0	0	0	0	Root1433D1
OG0001112	0	0	0	0	0	0	Root1433D1
OG0001113	0	0	0	0	0	0	Root1433D1
OG0001116	0	0	0	0	0	0	Root1433D1
OG0001118	0	0	0	0	0	0	Root1433D1
OG0001119	0.756720900718529	16.8461905237932	100.565525037177	0	66.9568730284103	74.9224396134636	Root1433D1
OG0001120	0	0	0	0	0	0	Root1433D1
OG0001121	0	0	0	0	478.861207997828	260.345013628907	Root1433D1
OG0001124	0	0	0	0	0	0	Root1433D1
OG0001125	0	0	0	0	0	0	Root1433D1
OG0001127	0	0	0	0	0	0	Root1433D1
OG0001129	0	0	0	0	0	0	Root1433D1
OG0001131	0	0	0	0	0	0	Root1433D1
OG0001132	0	0	0	0	0	0	Root1433D1
OG0001133	0	0	0	0	0	0	Root1433D1
OG0001134	0	0	0	0	0	0	Root1433D1
OG0001135	0	0	0	0	0	0	Root1433D1
OG0001136	0	0	0	0	0	0	Root1433D1
OG0001138	0	0	0	0	0	0	Root1433D1
OG0001142	37.0793241352079	0	0	0	0	0	Root1433D1
OG0001147	5.2970463050297	0.990952383752538	0	0	0	33.6941697703006	Root1433D1
OG0001148	0	0	0	0	0	0	Root1433D1
OG0001153	0	0	0	0	0	0	Root1433D1
OG0001154	0	0	0	0	0	0	Root1433D1
OG0001155	0	0	0	0	0	0	Root1433D1
OG0001158	0	0	0	0	0	0	Root1433D1
OG0001159	0	0	0	0	0	0	Root1433D1
OG0001160	0	0	0	0	0	0	Root1433D1
OG0001161	0	0	0	0	0	0	Root1433D1
OG0001165	0	0	0	0	0	0	Root1433D1
OG0001167	0	0	0	52.6089716651796	0	0	Root1433D1
OG0001168	0	0	0	0	0	0	Root1433D1
OG0001169	0	0	0	0	65.1633853580065	0	Root1433D1
OG0001170	0	0	0	0	0	0	Root1433D1
OG0001171	0	0	0	0	0	0	Root1433D1
OG0001175	0	0	0	0	0	0	Root1433D1
OG0001179	0	0	0	0	0	0	Root1433D1
OG0001180	0	0	0	0	0	0	Root1433D1
OG0001181	0	0	0	0	0	0	Root1433D1
OG0001182	0	0	0	0	0	0	Root1433D1
OG0001183	0	0	0	0	0	0	Root1433D1
OG0001184	0	0	0	0	0	0	Root1433D1
OG0001185	0	0	0	0	0	0	Root1433D1
OG0001187	0	25.764761977566	0	0	0	0	Root1433D1
OG0001189	0	0	0	0	99.2396510956796	0.209280557579507	Root1433D1
OG0001191	16.6478598158076	0	0	96.8483342018078	0.597829223467949	0.209280557579507	Root1433D1
OG0001192	0	0	0	0	0	0	Root1433D1
OG0001193	0	0	0	55.0002885590514	0	0	Root1433D1
OG0001194	0	0	0	0	0	0	Root1433D1
OG0001195	0	0	0	23.913168938718	0	0	Root1433D1
OG0001197	0	0	0	0	0	0	Root1433D1
OG0001198	0	0	0	0	0	0	Root1433D1
OG0001199	0	0	0	0	0	0	Root1433D1
OG0001200	2.27016270215559	87.2038097702234	0	0	0	0	Root1433D1
OG0001204	0	0	0	2.3913168938718	0	0	Root1433D1
OG0001207	0	0	0	0	0	0	Root1433D1
OG0001209	0	0	0	0	0	0	Root1433D1
OG0001212	0	0	0	0	0.597829223467949	0	Root1433D1
OG0001214	45.4032540431117	0	0	64.5655561345386	0	0	Root1433D1
OG0001217	0	0	0	31.0871196203334	0	0	Root1433D1
OG0001218	0.756720900718529	138.733333725355	0	0	0	0	Root1433D1
OG0001219	0	0	0	0	0	0	Root1433D1
OG0001220	0	30.7195238963287	0	46.6306794305001	0	0	Root1433D1
OG0001231	0	0	0	0	0	0	Root1433D1
OG0001234	0	0	0	0	0	0	Root1433D1
OG0001237	0	0	0	0	0	0	Root1433D1
OG0001238	0	0	0	0	0	0	Root1433D1
OG0001239	0	0	0	0	0	0	Root1433D1
OG0001240	0	0	0	1.1956584469359	0	0	Root1433D1
OG0001241	0	0	0	0	0	0	Root1433D1
OG0001245	0	0	1.09310353301279	0	0	0	Root1433D1
OG0001246	0	0	0	0	0	0	Root1433D1
OG0001247	0	0	0	0	0	25.7415085822794	Root1433D1
OG0001248	0	0	0	0	0.597829223467949	0	Root1433D1
OG0001252	0	0	15.8500012286855	0	0	0	Root1433D1
OG0001253	0	0	0	13.1522429162949	0	1.46496390305655	Root1433D1
OG0001254	0	0	0	0	0	0	Root1433D1
OG0001258	0	0	0	0	0	0	Root1433D1
OG0001260	0	0	0	0	0	0	Root1433D1
OG0001262	0	0	0	0	0	0	Root1433D1
OG0001263	0	0	0	0	0.597829223467949	0.209280557579507	Root1433D1
OG0001265	0	0	0	0	0	0	Root1433D1
OG0001267	0	0	0	15.5435598101667	0	0	Root1433D1
OG0001271	0	0	27.8741400918262	0	139.8920382915	0.837122230318029	Root1433D1
OG0001277	120.318623214246	0	0	0	1.1956584469359	0	Root1433D1
OG0001278	0	0	0	0	0	0	Root1433D1
OG0001279	0	0	0	0	0	0	Root1433D1
OG0001281	0	0	0	0	0	0	Root1433D1
OG0001284	0	0	0	0	0.597829223467949	0	Root1433D1
OG0001285	0	2.97285715125761	0	0	0	0	Root1433D1
OG0001288	0	0	0	0	0	0	Root1433D1
OG0001290	0	0	0	0	0	0.837122230318029	Root1433D1
OG0001293	0	0	0	0	0	0	Root1433D1
OG0001296	0	0	0	0	0	0	Root1433D1
OG0001299	12.864255312215	0	0	47.826337877436	0	0	Root1433D1
OG0001303	0	0	0	0	0	0	Root1433D1
OG0001304	0	0	0	0	0	0	Root1433D1
OG0001305	0	0	0	0	0	0.209280557579507	Root1433D1
OG0001306	1.51344180143706	1.98190476750508	1.09310353301279	1.1956584469359	0	0	Root1433D1
OG0001308	0	0	0	0	0	105.268120462492	Root1433D1
OG0001309	0	0	0	0	0	66.1326561951243	Root1433D1
OG0001311	0	0	0	0	0	0	Root1433D1
OG0001312	0	0	0	0	218.207666565802	0	Root1433D1
OG0001314	0	0	0	0	0	0	Root1433D1
OG0001315	0	0	0	0	0	0	Root1433D1
OG0001316	0	0	0	0	0	0.209280557579507	Root1433D1
OG0001319	0	0	0	0	0	0	Root1433D1
OG0001320	0	0	0	0	0	0	Root1433D1
OG0001321	0	0	0	0	0	0	Root1433D1
OG0001325	0	0	0	0	0	0	Root1433D1
OG0001326	0	0	0	0	0	32.4384864248236	Root1433D1
OG0001328	0	0	0	0	0	0	Root1433D1
OG0001333	0	0	0	49.0219963243719	0	0	Root1433D1
OG0001334	0	0	0	0	0	0	Root1433D1
OG0001336	0	0	0	0	0	0	Root1433D1
OG0001337	0	0	0	0	0	0	Root1433D1
OG0001342	0	0	0	0	0	0	Root1433D1
OG0001343	0	0	0	0	0	0	Root1433D1
OG0001344	0	0	0	0	0	0	Root1433D1
OG0001346	0	0	0	0	0	0	Root1433D1
OG0001349	0	0	0	0	0	0	Root1433D1
OG0001352	0	0	0	0	0	0	Root1433D1
OG0001355	0	0.990952383752538	0	1.1956584469359	0	0	Root1433D1
OG0001356	0	0	13.1172423961535	25.1088273856539	0	0	Root1433D1
OG0001358	0	0	0	0	0.597829223467949	0	Root1433D1
OG0001359	0	0	0	0	0	0	Root1433D1
OG0001360	0	0	0	0	0	0	Root1433D1
OG0001361	31.0255569294597	0	0	1.1956584469359	0	0	Root1433D1
OG0001365	0	0	0	0	0	0	Root1433D1
OG0001366	0	0	0	0	0	0	Root1433D1
OG0001369	0	0	6.01206943157036	141.087696738436	0	0	Root1433D1
OG0001370	0	0	22.4086224267623	0	0	0	Root1433D1
OG0001371	0.756720900718529	42.6109525013591	0	0	0	0	Root1433D1
OG0001374	0	0	0	0	0	0	Root1433D1
OG0001378	0	0.990952383752538	0	1.1956584469359	0	0	Root1433D1
OG0001379	0	0	0	0	0	0	Root1433D1
OG0001382	0	0	0	0	0	0	Root1433D1
OG0001384	0	0	0	78.9134574977693	0	0	Root1433D1
OG0001385	0	0	0	0	0	0	Root1433D1
OG0001388	0	0	0	0	0	0	Root1433D1
OG0001389	0	0	0	0	0	0	Root1433D1
OG0001390	0	0	0	0	0	0	Root1433D1
OG0001392	74.9153691711344	0	0	0	0	0	Root1433D1
OG0001393	0	0	0	0	0	0	Root1433D1
OG0001394	0	0	0	0	0	0	Root1433D1
OG0001396	0	0	0	0	0	0	Root1433D1
OG0001400	0	0	0	0	0	0	Root1433D1
OG0001402	0	0	25.6879330258006	0	0	0	Root1433D1
OG0001406	0	0	0	0	0	0	Root1433D1
OG0001407	0	0	0	0	0	0	Root1433D1
OG0001411	0	0	0	0	0	0	Root1433D1
OG0001413	0	0	0	0	0	0	Root1433D1
OG0001414	0	0.990952383752538	0	0	0	0	Root1433D1
OG0001419	0	0	0	0	0	0	Root1433D1
OG0001420	0	0	0	0	0	0	Root1433D1
OG0001421	0	0	0	0	0	0	Root1433D1
OG0001422	0	0	0	0	0	0	Root1433D1
OG0001429	0	3.96380953501015	0	0	0	80.3637341105307	Root1433D1
OG0001431	1.51344180143706	7.92761907002031	0	0	0	4.81345282432866	Root1433D1
OG0001432	0	0	0	0	0	0	Root1433D1
OG0001435	0	0	0	0	0	53.1572616251948	Root1433D1
OG0001436	0	0	0	0	0	0	Root1433D1
OG0001445	0	0	44.8172448535245	0	0	0	Root1433D1
OG0001446	0	0	0	0	0	0	Root1433D1
OG0001447	0	0	0	0	0	0	Root1433D1
OG0001448	0	0	0	0	0	0	Root1433D1
OG0001449	0	0	0	0	0	0	Root1433D1
OG0001452	0	0	0	0	0	0	Root1433D1
OG0001455	62.8078347596379	0	0	0	0	0.209280557579507	Root1433D1
OG0001457	0	0	0	0	0	0	Root1433D1
OG0001459	0	0	0	0	0	0	Root1433D1
OG0001460	0	0	0	0	0	0	Root1433D1
OG0001463	0	0	0	64.5655561345386	0	0	Root1433D1
OG0001464	0	0	0	0	0	0	Root1433D1
OG0001465	0	0	0	0	0	0	Root1433D1
OG0001466	0	0	0	0	0	0	Root1433D1
OG0001472	0	0	0	0	5.97829223467949	0	Root1433D1
OG0001476	0	0	0	0	0	27.4157530429154	Root1433D1
OG0001477	0	0	0	0	0	0	Root1433D1
OG0001479	0	0	0	0	0	0	Root1433D1
OG0001484	0	0	0	0	0	0	Root1433D1
OG0001491	0	0	0	0	0	0	Root1433D1
OG0001493	0	0	0	0	0	0	Root1433D1
OG0001495	0	0	0	0	0	0	Root1433D1
OG0001497	27.241952425867	0	0	17.9348767040385	0	0	Root1433D1
OG0001502	0	0	0	0	0	0	Root1433D1
OG0001505	0	0	53.5620731176269	137.500721397628	0	0	Root1433D1
OG0001506	0	0	0	0	0	0	Root1433D1
OG0001511	0	0	0	0	0	0	Root1433D1
OG0001513	0	0	0	2.3913168938718	0	0	Root1433D1
OG0001515	0	0	67.2258672802868	0	0	46.2510032250711	Root1433D1
OG0001516	0	0	0	0	0	0	Root1433D1
OG0001520	0	0	0	0	0	0	Root1433D1
OG0001521	0	0	0	0	0	0	Root1433D1
OG0001524	0	0	0	0	191.305351509744	0	Root1433D1
OG0001527	0	0	0	0	0	0	Root1433D1
OG0001528	0	0	0	0	0	0	Root1433D1
OG0001530	0	0	84.1689720419851	0	0	0	Root1433D1
OG0001536	0	0	29.5137953913454	0	0	0	Root1433D1
OG0001537	0	10.9004762212779	0	0	0	0	Root1433D1
OG0001539	0	0	0	0	0	0	Root1433D1
OG0001541	0	0	0	0	0	0	Root1433D1
OG0001543	0	0	0	0	0	0	Root1433D1
OG0001546	0	0	0	0	0	0	Root1433D1
OG0001551	0	0	0	0	0	0	Root1433D1
OG0001552	0	0	0	0	0	0	Root1433D1
OG0001555	0	0	0	0	0	0	Root1433D1
OG0001560	0	0	0	0	0	0	Root1433D1
OG0001564	0	0	0	0	0	0	Root1433D1
OG0001565	0.756720900718529	0	0	0	93.8591880844681	0	Root1433D1
OG0001566	0	0	0	0	0	0	Root1433D1
OG0001571	0	0	0	0	0	0	Root1433D1
OG0001575	0	0	0	0	0	0	Root1433D1
OG0001576	0	0	0	0	0	0	Root1433D1
OG0001578	0	0	0.546551766506397	0	0	0	Root1433D1
OG0001581	0	0	0	0	44.8371917600962	0	Root1433D1
OG0001585	0	6.93666668626777	12.5706906296471	0	0	0	Root1433D1
OG0001586	0	0	15.8500012286855	0	0	0	Root1433D1
OG0001594	0	0	0	0	0	0	Root1433D1
OG0001597	0	0	0	0	0	0	Root1433D1
OG0001602	0	0	0	0	0	0	Root1433D1
OG0001603	0	0	0	0	0	0	Root1433D1
OG0001604	0	0	0	0	0	0	Root1433D1
OG0001605	0	0	0	0	0	0	Root1433D1
OG0001607	0	0	0	0	0	0	Root1433D1
OG0001608	0	0	0	0	0	0	Root1433D1
OG0001609	0	0	0	0	0	0	Root1433D1
OG0001610	0	0	0	0	0	0	Root1433D1
OG0001614	0	0.990952383752538	0	72.9351652630898	105.217943330359	52.9479810676153	Root1433D1
OG0001615	0	0	0	0	0	0	Root1433D1
OG0001617	0	20.8100000588033	0	0	0	0	Root1433D1
OG0001618	0	0	0	0	0	0	Root1433D1
OG0001619	0	0	0	0	0	0	Root1433D1
OG0001621	0	0	0	0	0	0	Root1433D1
OG0001623	0	0	0	0	0	0	Root1433D1
OG0001624	0	0	0	0	0	0	Root1433D1
OG0001625	0	0	0	0	0	0	Root1433D1
OG0001626	0	0	0	0	0	0	Root1433D1
OG0001628	0	20.8100000588033	0	0	0	0	Root1433D1
OG0001630	0	0	0	0	0	27.8343141580744	Root1433D1
OG0001633	0	0	0.546551766506397	0	0	0	Root1433D1
OG0001640	0	0	0	0	0	0	Root1433D1
OG0001645	0	0	0.546551766506397	0	0	0	Root1433D1
OG0001652	0	0	0	59.782922346795	0	0	Root1433D1
OG0001659	0.756720900718529	0	0	0	0	0	Root1433D1
OG0001660	0	0	0	0	0	0	Root1433D1
OG0001665	0	0	0	0	0	0	Root1433D1
OG0001673	0	0	0	0	0	0	Root1433D1
OG0001691	0	0	0	0	0	0	Root1433D1
OG0001692	0	0	0	75.3264821569616	0	0	Root1433D1
OG0001693	5.2970463050297	0	15.8500012286855	0	0	0	Root1433D1
OG0001714	0	0.990952383752538	0	4.7826337877436	0	0	Root1433D1
OG0001716	0	0	0	0	0	0	Root1433D1
OG0001719	0	81.2580954677081	0	0	0.597829223467949	0	Root1433D1
OG0001720	0	0	0	0	0	0	Root1433D1
OG0001723	0	0	0	0	0.597829223467949	0	Root1433D1
OG0001736	0	0	0	0	0	0	Root1433D1
OG0001738	0	0	0	0	0	0	Root1433D1
OG0001745	0	0	0	0	0	0	Root1433D1
OG0001746	0	0	0	0	1.1956584469359	0	Root1433D1
OG0001748	0	0	0	0	0	0	Root1433D1
OG0001759	0	0	0	0	0	0	Root1433D1
OG0001760	0	0	0	0	0	0	Root1433D1
OG0001762	0	37.6561905825965	0	0	0	0	Root1433D1
OG0001770	0	0	0	0	0	0	Root1433D1
OG0001780	0	0	0	0	0	0	Root1433D1
OG0001781	0	0	0	0	0	0	Root1433D1
OG0001794	0	0	30.0603471578518	0	0	0	Root1433D1
OG0001807	0.756720900718529	0	0	0	0	0	Root1433D1
OG0001826	0	81.2580954677081	0	0	0.597829223467949	0	Root1433D1
OG0001827	0	0	0	0	0	0	Root1433D1
OG0001829	0	0	36.6189683559286	1.1956584469359	118.968015470122	0.209280557579507	Root1433D1
OG0001830	0	0	0	0	0	0	Root1433D1
OG0001831	0	11.8914286050305	0	0	0	0	Root1433D1
OG0001832	0	0	0	0	0	0	Root1433D1
OG0001838	0	0	0	0	0	0	Root1433D1
OG0001840	0	0	0	0	0	0	Root1433D1
OG0001846	0	0	0	0	0.597829223467949	0.209280557579507	Root1433D1
OG0001848	0	25.764761977566	0	0	0	0	Root1433D1
OG0001854	0	0	0	0	0	0	Root1433D1
OG0001855	0	0	0	0	0	0	Root1433D1
OG0001856	0	0	0	0	0	0	Root1433D1
OG0001857	0	27.7466667450711	100.565525037177	1.1956584469359	99.2396510956796	0	Root1433D1
OG0001858	0	0	0	0	0	55.6686283161489	Root1433D1
OG0001860	0	0	0	0	0	0	Root1433D1
OG0001861	43.8898122416747	0	0	0	0	0	Root1433D1
OG0001863	0	0.990952383752538	0.546551766506397	2.3913168938718	0	0	Root1433D1
OG0001864	0	0	0	65.7612145814744	0	0	Root1433D1
OG0001866	0	0	0	0	0	0	Root1433D1
OG0001867	0	0	0	0	0	0	Root1433D1
OG0001870	0	0	0	0	0	0	Root1433D1
OG0001889	0	0	0	0	0	0	Root1433D1
OG0001892	0	0	0	0	0	0	Root1433D1
OG0001894	0	0	1.09310353301279	0	0.597829223467949	0.209280557579507	Root1433D1
OG0001896	0	0	0	0	0	0	Root1433D1
OG0001898	0	0	0	0	0	0	Root1433D1
OG0001919	0	0	0	0	0	0	Root1433D1
OG0001922	0	0	0	0	0	0	Root1433D1
OG0001923	0	0	0	0	0	0	Root1433D1
OG0001926	0	0	0	0	0	0	Root1433D1
OG0001931	0	0	63.400004914742	0	0	0	Root1433D1
OG0001933	0	0	0	0	0	0	Root1433D1
OG0001936	0	0	0	0	0	0	Root1433D1
OG0001938	0	0	0	0	0	0	Root1433D1
OG0001948	0	0	0	0	0	0	Root1433D1
OG0001952	0	0	0	0	0	0	Root1433D1
OG0001960	0	0	0	0	0	0	Root1433D1
OG0001961	0	0	0	0	0	0	Root1433D1
OG0001962	0	0	0	0	0	0	Root1433D1
OG0001963	0	0	0	0	0	0	Root1433D1
OG0001966	0	0	0	0	0	0	Root1433D1
OG0001968	0	0	0	0	0	0	Root1433D1
OG0001972	59.7809511567638	0	0	0	0	0	Root1433D1
OG0001976	0	0	0	41.8480456427565	0	0	Root1433D1
OG0001982	0	0	0	0	0	26.1600696974384	Root1433D1
OG0001984	0	0	0	0	0	0	Root1433D1
OG0001997	0	0	0	0	0	0	Root1433D1
OG0001999	0	0	0	0	0	0	Root1433D1
OG0002000	0	0	0	0	0	0	Root1433D1
OG0002001	0	0	0	0	0.597829223467949	0	Root1433D1
OG0002004	0	0	0	0	0	0	Root1433D1
OG0002008	0	0	0	0	0	0	Root1433D1
OG0002010	56.7540675538897	0	0	0	0	0	Root1433D1
OG0002011	0	55.4933334901421	0	0	0	38.0890614794703	Root1433D1
OG0002014	0	0	0	0	0	0	Root1433D1
OG0002015	0	0	0	0	0	0	Root1433D1
OG0002027	28.7553942273041	28.7376191288236	0	0	0	0	Root1433D1
OG0002029	0	0	9.83793179711514	0	0	0	Root1433D1
OG0002041	0	0	0	0	0	0	Root1433D1
OG0002047	0	0	0	0	0.597829223467949	21.7651779882687	Root1433D1
OG0002048	0	0	0	83.6960912855129	0	33.4848892127211	Root1433D1
OG0002049	3.02688360287412	0	0	44.2393625366283	0	0	Root1433D1
OG0002050	15.8911389150891	0	0	0	0	0	Root1433D1
OG0002053	0	0	0	0	0	0	Root1433D1
OG0002069	0	0	0	0	0	0	Root1433D1
OG0002071	0	0	0	0	0	0	Root1433D1
OG0002080	0	0	0	0	0	0	Root1433D1
OG0002081	0	20.8100000588033	0	0	0	0	Root1433D1
OG0002082	0	26.7557143613185	0	0	45.4350209835642	0	Root1433D1
OG0002083	0	0	0	0	0	0	Root1433D1
OG0002086	0	0	0	0	0	0	Root1433D1
OG0002087	0	0	0	0	0	0	Root1433D1
OG0002088	0	0	0	0	0	0	Root1433D1
OG0002091	0	0	0	0	0	0	Root1433D1
OG0002095	0	0	0	0	0	0	Root1433D1
OG0002119	0	0	0	0	0	0	Root1433D1
OG0002120	0	0	0	0	0	0	Root1433D1
OG0002121	0	0	0	0	0	0	Root1433D1
OG0002122	0	0	0	0	0	0	Root1433D1
OG0002124	0	0	0	253.479590750411	0	1.88352501821556	Root1433D1
OG0002125	0	0	38.8051754219542	0	0	0	Root1433D1
OG0002132	0	0	0	0	0	0	Root1433D1
OG0002134	0	0	0	0	0	0	Root1433D1
OG0002149	0	0	0	0	0.597829223467949	0	Root1433D1
OG0002156	0	0	0	0	0	0	Root1433D1
OG0002162	0	0	0	0	0	0	Root1433D1
OG0002163	0	0	0	0	0	0	Root1433D1
OG0002164	0	34.6833334313388	0	0	0	0	Root1433D1
OG0002167	0	0	0	0	0	0	Root1433D1
OG0002170	0	0	0	0	0	0	Root1433D1
OG0002174	18.9180225179632	0	0	0	0	0	Root1433D1
OG0002176	44.6465331423932	0	53.0155213511205	0	4.18480456427565	0	Root1433D1
OG0002178	128.64255312215	3.96380953501015	17.4896565282047	0	0.597829223467949	0.209280557579507	Root1433D1
OG0002203	0	0	0	0	0	0	Root1433D1
OG0002205	0	0	0	0	0	0	Root1433D1
OG0002206	0	0	0	0	0	0	Root1433D1
OG0002214	0	0	0	0	0	0	Root1433D1
OG0002225	0	0	0	0	0	0	Root1433D1
OG0002226	0	0	0	0	0	0	Root1433D1
OG0002235	0	0	0	0	0	0	Root1433D1
OG0002239	0	0	0	0	0	0	Root1433D1
OG0002243	0	0	0	0	0	0	Root1433D1
OG0002244	0	0	0	0	6.57612145814744	0	Root1433D1
OG0002245	0	0	0	0	0	0	Root1433D1
OG0002246	0	0	82.5293167424659	0	0	0.209280557579507	Root1433D1
OG0002248	0	0	0	0	0	0	Root1433D1
OG0002250	0	0	0	0	0	0	Root1433D1
OG0002257	0	0	0	0	0	0	Root1433D1
OG0002264	0	0	0	0	0	0	Root1433D1
OG0002265	0	0	0	0	0	0	Root1433D1
OG0002273	0	0	0.546551766506397	0	0	0	Root1433D1
OG0002278	0	0	0	0	0	0	Root1433D1
OG0002281	77.18553187329	0	0	1.1956584469359	0	0	Root1433D1
OG0002283	0	0	0	1.1956584469359	0	0	Root1433D1
OG0002284	0	0	0	0	0	0	Root1433D1
OG0002285	0	0	0	0	0	0	Root1433D1
OG0002290	0	0	0	0	0	0	Root1433D1
OG0002291	0	0	0	0	0	0	Root1433D1
OG0002307	0	0	0	0	0	0	Root1433D1
OG0002308	0	0	0	0	0	0	Root1433D1
OG0002316	0	0	0	0	0	0	Root1433D1
OG0002318	0	0	0	0	0	0	Root1433D1
OG0002323	0	0	0	0	0	0	Root1433D1
OG0002325	0	0	0	0	0	0	Root1433D1
OG0002358	0	0	0	0	0	0	Root1433D1
OG0002360	0	0	0	0	0	0	Root1433D1
OG0002361	0	0	0	0	0	0	Root1433D1
OG0002362	0	0	0	0	0	0	Root1433D1
OG0002364	0	0	0	0	0	0	Root1433D1
OG0002366	0	0	0	0	0	0	Root1433D1
OG0002371	0	0	0	0	0	0	Root1433D1
OG0002373	0	0	0	0	0	0	Root1433D1
OG0002375	0	0	12.0241388631407	0	0	0	Root1433D1
OG0002391	0	0	0	0	0	0	Root1433D1
OG0002409	0	0	0	2.3913168938718	0	0	Root1433D1
OG0002411	0	0	0	0	0	0	Root1433D1
OG0002412	0	0	0	0	0	0	Root1433D1
OG0002413	0	0	0	0	0	0	Root1433D1
OG0002414	0	0	0	0	0	0	Root1433D1
OG0002420	0	0	0	0	0	0	Root1433D1
OG0002421	0	0	0	0	0	0	Root1433D1
OG0002451	0	0	0	0	0	0	Root1433D1
OG0002453	0	0	0	0	0	0	Root1433D1
OG0002457	0	60.4480954089048	0	0	0	0	Root1433D1
OG0002461	0	0	0	1.1956584469359	0	0	Root1433D1
OG0002462	0	0	0	0	0.597829223467949	41.4375504007424	Root1433D1
OG0002464	0	2.97285715125761	0	0	0.597829223467949	0	Root1433D1
OG0002470	0	0	0	0	0	0	Root1433D1
OG0002492	0	1.98190476750508	16.3965529951919	0	0	0	Root1433D1
OG0002496	0	0	0	0	0	0	Root1433D1
OG0002532	0	0	0	38.2610703019488	0	0	Root1433D1
OG0002533	0	0	0	0	0	0	Root1433D1
OG0002535	0	0	0	0	0	0	Root1433D1
OG0002536	0	0	0	0	0	0	Root1433D1
OG0002538	0	0	0	0	0	0	Root1433D1
OG0002543	3.02688360287412	0	0	0	0	0	Root1433D1
OG0002545	0	0	0	0	0	0.209280557579507	Root1433D1
OG0002546	0	0	0	0	0	0	Root1433D1
OG0002547	0	0	0	0	0	0	Root1433D1
OG0002549	0	0	0	0	0	0	Root1433D1
OG0002551	0	0	0	0	0	0	Root1433D1
OG0002556	0	0	0	0	0	0	Root1433D1
OG0002557	0	0	0.546551766506397	0	1.1956584469359	0	Root1433D1
OG0002560	0	0	0	0	0	0	Root1433D1
OG0002594	0	0	0	0	0	0	Root1433D1
OG0002595	0	0	0	0	0	0	Root1433D1
OG0002597	0	0	0	0	0	0	Root1433D1
OG0002598	0	0	0	0	0	0	Root1433D1
OG0002599	0	0	0	0	0	0.209280557579507	Root1433D1
OG0002600	0	0	0	0	0	0	Root1433D1
OG0002601	0	0	0	0	0	0	Root1433D1
OG0002603	0	0	0	0	0	0	Root1433D1
OG0002604	1.51344180143706	0	0	66.9568730284103	102.228797213019	0	Root1433D1
OG0002606	0	0	0	0	0	0	Root1433D1
OG0002608	0	0	0	0	0	0	Root1433D1
OG0002609	0	0	0	0	0	0	Root1433D1
OG0002610	0	0	0	0	0	0	Root1433D1
OG0002611	0.756720900718529	0	0.546551766506397	0	0.597829223467949	0	Root1433D1
OG0002615	0	0	0	0	0	0	Root1433D1
OG0002622	0	0	0	0	0	0	Root1433D1
OG0002623	0	0	0	0	0	0	Root1433D1
OG0002625	0	0	0	0	0	0	Root1433D1
OG0002655	0	0	0	0	0	0	Root1433D1
OG0002658	0	0	0	0	0	0	Root1433D1
OG0002662	0	0	0	0	0	0	Root1433D1
OG0002666	0	0	0	0	0	0	Root1433D1
OG0002668	0	0	0	0	0	0	Root1433D1
OG0002669	0	0	0	0	0	0	Root1433D1
OG0002670	0	0	0	0	0	0	Root1433D1
OG0002673	0	0	0	0	0	0	Root1433D1
OG0002674	0	0	0	0	0	0	Root1433D1
OG0002676	68.1048810646676	0	0	0	0	155.286173723994	Root1433D1
OG0002678	0	0	0	0	0	0	Root1433D1
OG0002679	0	0	0	0	0	0	Root1433D1
OG0002681	0	0	0	0	0	0	Root1433D1
OG0002683	0	0	0	0	0	0	Root1433D1
OG0002685	0	0	8.19827649759595	0	0	0	Root1433D1
OG0002688	0	0	0	0	0	0	Root1433D1
OG0002689	0	0	0	0	0	0	Root1433D1
OG0002691	52.2137421495785	0	0	0	0	0	Root1433D1
OG0002699	0	0	0	0	0	0	Root1433D1
OG0002723	0	0	0	0	0	0	Root1433D1
OG0002724	0	0	0	0	0	0	Root1433D1
OG0002725	0.756720900718529	0	0	0	0	0	Root1433D1
OG0002726	0	0	0	0	0	0	Root1433D1
OG0002730	0	0	0	0	0	0.418561115159014	Root1433D1
OG0002731	0	17.8371429075457	0	0	0	0	Root1433D1
OG0002733	0	0	0	0	0	0	Root1433D1
OG0002734	0	0	0	0	0	0	Root1433D1
OG0002735	0	0	0	0	0	0	Root1433D1
OG0002737	25.72851062443	0	0	1.1956584469359	0.597829223467949	0	Root1433D1
OG0002738	0	0	0	0	0	0	Root1433D1
OG0002759	86.2661826819123	15.8552381400406	26.234484792307	0	115.978869352782	0	Root1433D1
OG0002762	0	0	0	0	0	0	Root1433D1
OG0002771	0	0	0	0	0	0	Root1433D1
OG0002779	0	0	0	0	0	0	Root1433D1
OG0002783	0	0	0	0	0	57.761433891944	Root1433D1
OG0002802	2.27016270215559	0	0	0	0	91.6648842198241	Root1433D1
OG0002805	40.8629286388006	0	0	0	0	0	Root1433D1
OG0002806	0	0	0	0	0	0	Root1433D1
OG0002808	0	0	0	0	0	0	Root1433D1
OG0002809	0	0	0	0	0	0	Root1433D1
OG0002810	0	0	0	0	0	0	Root1433D1
OG0002811	0	0	0	35.869753408077	0	0	Root1433D1
OG0002812	0.756720900718529	0	0	0	149.457305866987	0	Root1433D1
OG0002813	0	0	0	0	0	0	Root1433D1
OG0002814	0	0	0	0	0	0	Root1433D1
OG0002815	0	0	0	0	0	0	Root1433D1
OG0002817	0	0	0	0	0	0	Root1433D1
OG0002822	0	0	0	0	0	0	Root1433D1
OG0002827	0	0	0	0	0	0	Root1433D1
OG0002838	0	0	0	0	0	0	Root1433D1
OG0002843	0	0	0	0	0.597829223467949	0	Root1433D1
OG0002876	0	0	0	0	0	0	Root1433D1
OG0002879	0	0	0	0	0	0	Root1433D1
OG0002880	0	0	0	0	0	0	Root1433D1
OG0002881	0	0	0	0	0	0.209280557579507	Root1433D1
OG0002883	0	2.97285715125761	0	0	0	0	Root1433D1
OG0002884	0	0	0	0	0	0	Root1433D1
OG0002885	0	0	0	0	0	0	Root1433D1
OG0002886	0	0	0	0	0	0	Root1433D1
OG0002887	0	0	0	0	0	0	Root1433D1
OG0002889	0	0	0	0	0	0	Root1433D1
OG0002893	0	0	0	0	1.79348767040385	114.47646499599	Root1433D1
OG0002894	0	0	0	0	0	0	Root1433D1
OG0002906	0	0	0	0	0	0	Root1433D1
OG0002910	0	0	0	0	0	0	Root1433D1
OG0002912	0	0	0	0	0	0	Root1433D1
OG0002935	0	0	0	0	249.294786186135	134.148837408464	Root1433D1
OG0002938	0	0	0	0	0	22.8115807761663	Root1433D1
OG0002939	0	0	0	0	0	0	Root1433D1
OG0002940	0	0	0.546551766506397	0	0	0.418561115159014	Root1433D1
OG0002943	0	0	0	0	0	0	Root1433D1
OG0002944	0	0	0	0	0	0	Root1433D1
OG0002946	0	0	21.8620706602559	0	0	0	Root1433D1
OG0002948	0	0	0	20.3261935979103	0	0	Root1433D1
OG0002950	0	0	0	0	0	0	Root1433D1
OG0002953	0	0	0	0	0	0	Root1433D1
OG0002954	0	0	0	0	0	0	Root1433D1
OG0002955	0	0	0	0	0	0	Root1433D1
OG0002956	0	17.8371429075457	0	0	0	0	Root1433D1
OG0002966	0	0	0	0	0	0	Root1433D1
OG0002969	19.6747434186818	24.7738095938135	0	0	0	0	Root1433D1
OG0002974	0	0	0	0	0	0	Root1433D1
OG0003004	0	0	0	0	0	0	Root1433D1
OG0003031	0	0	0	0	0	0	Root1433D1
OG0003032	0	0	0	0	1.1956584469359	82.4565396863258	Root1433D1
OG0003033	0	0	0	0	0	0	Root1433D1
OG0003034	0	0	0	0	0	0	Root1433D1
OG0003035	0	0.990952383752538	0	0	0	0	Root1433D1
OG0003037	0	0	0	0	0	0	Root1433D1
OG0003038	0	0	0	0	0	0	Root1433D1
OG0003040	0	0	16.3965529951919	0	0	0	Root1433D1
OG0003041	0	0	0	0	0	0	Root1433D1
OG0003042	0	0	0	27.5001442795257	0	0	Root1433D1
OG0003044	0	0	0	112.391894011975	0	0	Root1433D1
OG0003047	0	0.990952383752538	19.6758635942303	0	0	0	Root1433D1
OG0003048	0	0	0	0	0	0	Root1433D1
OG0003049	0	27.7466667450711	16.9431047616983	7.17395068161539	0	0	Root1433D1
OG0003050	0	0	0	0	78.9134574977693	0	Root1433D1
OG0003051	0	0	0	0	0	41.4375504007424	Root1433D1
OG0003053	0	0	0	0	0	0	Root1433D1
OG0003056	0	0	0	0	0	0	Root1433D1
OG0003058	0	0	33.8862095233966	0	0.597829223467949	0	Root1433D1
OG0003060	0	0	0	0	0	0	Root1433D1
OG0003076	0	0	0	0	0	0	Root1433D1
OG0003080	0	19.8190476750508	0	0	0	0	Root1433D1
OG0003081	0	0	0	0	0	0	Root1433D1
OG0003082	0	0	0	0	0	0	Root1433D1
OG0003128	0	0	0	0	0	0	Root1433D1
OG0003129	0	0	0	0	0	0	Root1433D1
OG0003130	0	0	0	0	0	0	Root1433D1
OG0003131	0	0	0	0	0	0	Root1433D1
OG0003132	0	0	0	0	0	0	Root1433D1
OG0003133	0	0	0	0	0	0.209280557579507	Root1433D1
OG0003136	0	0	0	0	0	0	Root1433D1
OG0003140	0	0	0	0	0	0	Root1433D1
OG0003141	0	1.98190476750508	42.6310377874989	0	0	0	Root1433D1
OG0003142	0	0	0	0	0	0	Root1433D1
OG0003143	0	0	1.09310353301279	0	0	0.209280557579507	Root1433D1
OG0003145	0	0	0	0	0	0	Root1433D1
OG0003147	0	0	0	0	0	0	Root1433D1
OG0003148	0	0	0	0	0	0	Root1433D1
OG0003150	0.756720900718529	0	0	0	0	0	Root1433D1
OG0003151	0	0	0	0	0	0	Root1433D1
OG0003152	0	0	0	0	0	0	Root1433D1
OG0003153	0	0	0	0	102.228797213019	0	Root1433D1
OG0003154	0	0	0	0	0	0	Root1433D1
OG0003155	0	0	0	0	0	0	Root1433D1
OG0003156	0	0	0	0	0	0	Root1433D1
OG0003157	0	0	0	40.6523871958206	0	0	Root1433D1
OG0003159	0	0	0	0	0	0	Root1433D1
OG0003160	0	0	0	0	0	0	Root1433D1
OG0003161	0	0	0	0	0	0	Root1433D1
OG0003162	0	0.990952383752538	0	44.2393625366283	0	0	Root1433D1
OG0003163	0	0	0	0	0	0	Root1433D1
OG0003164	0	0	79.2500061434275	2.3913168938718	1.1956584469359	0.627841672738521	Root1433D1
OG0003165	0	0	0	0	0	0	Root1433D1
OG0003168	0	0	0	0	0	0	Root1433D1
OG0003169	0	0	0	0	0	0	Root1433D1
OG0003170	55.2406257524526	147.651905179128	0	62.1742392406668	0	126.614737335602	Root1433D1
OG0003171	0	0	0	0	0	0	Root1433D1
OG0003172	0	0	0	0	0	0	Root1433D1
OG0003173	0	0	0	0	0	0	Root1433D1
OG0003174	0	0	0	0	0	0	Root1433D1
OG0003176	0	0	0	0	0	0	Root1433D1
OG0003177	0	0	0	0	0	0	Root1433D1
OG0003179	0	0	0	0	0	0	Root1433D1
OG0003180	0.756720900718529	0	0	0	0	0	Root1433D1
OG0003181	0	0	0	0	0	0.418561115159014	Root1433D1
OG0003182	214.908735804062	0	0	0	211.033715884186	0	Root1433D1
OG0003183	0	0	0	0	0	0	Root1433D1
OG0003185	0	0	0	0	96.2505049783399	0	Root1433D1
OG0003186	9.83737170934088	0	0	0	0	0	Root1433D1
OG0003187	0	0	0	0	0	0	Root1433D1
OG0003188	33.2957196316153	17.8371429075457	0	0	0	0	Root1433D1
OG0003199	0	0	0	0	0	0	Root1433D1
OG0003205	0	0	0	0	0	0	Root1433D1
OG0003207	43.8898122416747	0	0	0	0	0	Root1433D1
OG0003208	0	0	0	0	0	0	Root1433D1
OG0003210	0	46.5747620363693	21.3155188937495	0	0	0	Root1433D1
OG0003211	0	0	0	0	0	0	Root1433D1
OG0003212	0	0	33.3396577568902	0	0	0	Root1433D1
OG0003217	0	0	0	0	0	0	Root1433D1
OG0003218	0	0	0	0	0	0	Root1433D1
OG0003225	0	0	0	78.9134574977693	11.956584469359	0	Root1433D1
OG0003251	0.756720900718529	0	0	16.7392182571026	0	0	Root1433D1
OG0003261	0	0	0	0	0	0	Root1433D1
OG0003264	0	0	0	0	0	0	Root1433D1
OG0003266	0	0	0	0	0	0	Root1433D1
OG0003267	0	0	0	0	0	0	Root1433D1
OG0003269	0	0	0	0	0	0	Root1433D1
OG0003271	0	0	0	0	0	0	Root1433D1
OG0003272	0	0	0	0	1.79348767040385	0	Root1433D1
OG0003274	0	0	0	0	0	0	Root1433D1
OG0003275	0	0	0	0	0	0	Root1433D1
OG0003276	0	0	0	0	0	0	Root1433D1
OG0003278	0	0	0	0	0	0	Root1433D1
OG0003282	0	0	0	0	0	0	Root1433D1
OG0003303	0	0	0	0	0	0	Root1433D1
OG0003330	0	0	0	0	0	0	Root1433D1
OG0003355	0	0	0	0	0	0	Root1433D1
OG0003356	0	0	0	0	0	0	Root1433D1
OG0003357	0	0	0	0	0	0	Root1433D1
OG0003358	0	0	0	0	71.7395068161539	0	Root1433D1
OG0003359	0	0	0	0	0	0	Root1433D1
OG0003361	0	0	0	0	0	0	Root1433D1
OG0003362	0	0	24.5948294927879	0	0	0	Root1433D1
OG0003363	0	0	0	0	0	0	Root1433D1
OG0003368	0	0	0	0	0	0	Root1433D1
OG0003369	0	0	0	0	0	0	Root1433D1
OG0003375	0	0	0	0	0	0	Root1433D1
OG0003378	0	0	31.700002457371	0	0	0	Root1433D1
OG0003382	0	0	0	49.0219963243719	0	0	Root1433D1
OG0003394	0	0	0	0	0	0	Root1433D1
OG0003395	0	0.990952383752538	0	0	0	0	Root1433D1
OG0003396	0	0	0	0	0	0	Root1433D1
OG0003397	168.748760860232	443.946667921137	123.520699230446	255.870907644282	1.1956584469359	0.209280557579507	Root1433D1
OG0003401	0	0	0	0	0	0	Root1433D1
OG0003402	0	0	0	0	0	0	Root1433D1
OG0003403	0	62.4300001764099	33.8862095233966	11.956584469359	215.81634967193	0	Root1433D1
OG0003404	0	0	78.1569026104147	25.1088273856539	0.597829223467949	0.209280557579507	Root1433D1
OG0003408	0	0	0	0	0	0	Root1433D1
OG0003421	0	0	0	1.1956584469359	0	0	Root1433D1
OG0003426	54.4839048517341	0	0	0	0	0	Root1433D1
OG0003447	0	0	0	0	0	0	Root1433D1
OG0003448	0	0	0	0	0	0	Root1433D1
OG0003450	0	0	0	0	0	0	Root1433D1
OG0003451	0	0	0	0	0	0	Root1433D1
OG0003457	0	0	0	0	0	0	Root1433D1
OG0003461	0	0	0	0	0	0	Root1433D1
OG0003467	0	0	0	0	0	0	Root1433D1
OG0003468	0	0	0	0	0	0	Root1433D1
OG0003470	0	0	0	0	0	0	Root1433D1
OG0003481	0	0	0	0	0	0	Root1433D1
OG0003486	0	0	0	0	0	0	Root1433D1
OG0003488	0	0	0	0	0	0	Root1433D1
OG0003494	0	0	0	0	0	0	Root1433D1
OG0003496	0	0	0	0	0	0	Root1433D1
OG0003497	0	0	0	0	0	0	Root1433D1
OG0003499	0	0	0	0	0	0	Root1433D1
OG0003509	0.756720900718529	0	0	0	0	0	Root1433D1
OG0003519	0	0	0	0	0	0	Root1433D1
OG0003537	0	0	0	0	0	0	Root1433D1
OG0003568	0	0	1.09310353301279	0	0	0	Root1433D1
OG0003571	0	0.990952383752538	20.7689671272431	0	0	0	Root1433D1
OG0003572	0	0	0	0	0	0	Root1433D1
OG0003574	0	0	0	0	0	0	Root1433D1
OG0003575	0	0	0.546551766506397	0	0	0	Root1433D1
OG0003580	0	0	0	0	0	0	Root1433D1
OG0003581	0	0	0	0	0	44.995319879594	Root1433D1
OG0003584	0	0	0	0	0	0	Root1433D1
OG0003591	18.9180225179632	32.7014286638338	0	0	0	0	Root1433D1
OG0003592	0	0	0	0	0	0	Root1433D1
OG0003593	0	0	0	0	0	0	Root1433D1
OG0003609	0	0	0	0	0	39.1354642673678	Root1433D1
OG0003614	0	0	0	0	0	0	Root1433D1
OG0003615	0	0	0	0	0	0	Root1433D1
OG0003620	0	0	0	0	0	0	Root1433D1
OG0003621	0	0	0	0	0	0	Root1433D1
OG0003622	0	0	0	0	0	0	Root1433D1
OG0003630	0	0	0	0	0	0	Root1433D1
OG0003644	0	0	0	0	0	0	Root1433D1
OG0003669	0	0	0	0	0	0	Root1433D1
OG0003688	0	0	0	0	0	0	Root1433D1
OG0003693	0	0	0	0	0	0	Root1433D1
OG0003696	0	0	0	0	0	0	Root1433D1
OG0003702	0	0	0	0	0	0	Root1433D1
OG0003706	0	0.990952383752538	0	0	0	0	Root1433D1
OG0003713	0	0	0	0	0	0	Root1433D1
OG0003718	0	0	0	0	0	0.209280557579507	Root1433D1
OG0003723	0	0	0	0	0	0	Root1433D1
OG0003728	0	0	0	0	0	0	Root1433D1
OG0003746	0.756720900718529	0	0	0	0	0	Root1433D1
OG0003750	0	0	0	0	0	0	Root1433D1
OG0003754	0	0	0	0	0	0	Root1433D1
OG0003763	0	6.93666668626777	0	0	0	0	Root1433D1
OG0003797	0	0	0	0	0	0	Root1433D1
OG0003802	0	0	11.4775870966343	45.4350209835642	0	0	Root1433D1
OG0003805	0	0	0	0	0	0	Root1433D1
OG0003807	0	0	0	0	0	0	Root1433D1
OG0003813	0	0	0	0	0	0	Root1433D1
OG0003816	0	0	0	0	0	0	Root1433D1
OG0003817	0	0	0	0	0	0	Root1433D1
OG0003821	0	0	0	0	0	0	Root1433D1
OG0003850	0	0	0	0	0	0	Root1433D1
OG0003851	0	0	0	0	0	0	Root1433D1
OG0003852	0	0	0	71.7395068161539	0	0	Root1433D1
OG0003871	0	0	0	0	0	0	Root1433D1
OG0003874	0	0	0	0	0	0	Root1433D1
OG0003885	0	0	0	0	0	0	Root1433D1
OG0003905	0	0	0	0	0	0	Root1433D1
OG0003918	0	0	0	0	0	0	Root1433D1
OG0003919	0	0	0	0	0	0	Root1433D1
OG0003926	0	0	0	0	0	0	Root1433D1
OG0003927	0	0	0	0	0	0	Root1433D1
OG0003928	0	0	0	0	0	0	Root1433D1
OG0003929	0	0	0	0	0	0	Root1433D1
OG0003930	0	0	0	0	0	0	Root1433D1
OG0003931	0	0	0	0	0	0	Root1433D1
OG0003932	0	0	0	0	0	0	Root1433D1
OG0003936	0	0	0	0	0	0	Root1433D1
OG0003938	0	0	0	0	0	0	Root1433D1
OG0003941	0	0	0	0	0	0	Root1433D1
OG0003963	0	0	0	0	0	0	Root1433D1
OG0003964	0	0	0	0	0	0	Root1433D1
OG0003967	0	0	0	0	0	0	Root1433D1
OG0003969	0	0	0	0	0	0	Root1433D1
OG0003970	0	0	0	0	0	0	Root1433D1
OG0003974	0	0	0	0	0	0	Root1433D1
OG0003977	0	0	0	0	0	0	Root1433D1
OG0003980	0	0	0	0	0	0	Root1433D1
OG0004014	0	0	0	0	0	0	Root1433D1
OG0004035	12.864255312215	0	34.9793130564094	0	0	0	Root1433D1
OG0004036	0	0	0	0	0	0	Root1433D1
OG0004047	0	37.6561905825965	24.5948294927879	50.2176547713078	0	0	Root1433D1
OG0004048	0	0	0	0	0	0	Root1433D1
OG0004075	0	0	0	0	0	0	Root1433D1
OG0004077	0	0	0	0	0.597829223467949	0	Root1433D1
OG0004079	0	0	0	0	0	0	Root1433D1
OG0004080	0	13.8733333725355	0	0	0	0	Root1433D1
OG0004084	0	0	0	0	0	0	Root1433D1
OG0004111	0	0	0	0	0	0	Root1433D1
OG0004116	0	0	0	0	0	0	Root1433D1
OG0004122	0	0	0	1.1956584469359	0	0.209280557579507	Root1433D1
OG0004127	0	0	0	0	0	0	Root1433D1
OG0004137	0	0	0	0	0	0	Root1433D1
OG0004145	0	0	0	0	0	0	Root1433D1
OG0004147	0	0	0	0	0	0	Root1433D1
OG0004181	0	0	0	0	0	0	Root1433D1
OG0004197	0	0	0	0	0	0	Root1433D1
OG0004199	0	0	0	0	0	0	Root1433D1
OG0004202	0	0	0	0	0	0	Root1433D1
OG0004203	0	0	19.1293118277239	0	0	0	Root1433D1
OG0004207	0	0	0	0	0	0	Root1433D1
OG0004208	0	0	0	0	0	0	Root1433D1
OG0004223	0	0.990952383752538	0	0	0	0	Root1433D1
OG0004224	0	0	0	0	0.597829223467949	0	Root1433D1
OG0004225	0	0	0	0	0	0	Root1433D1
OG0004262	0	0	0	0	0	0	Root1433D1
OG0004270	0	0	0	0	0	0	Root1433D1
OG0004274	33.2957196316153	0	0	0	0	0	Root1433D1
OG0004276	0	0	0	0	0	0	Root1433D1
OG0004292	0	0	0	0	0	0	Root1433D1
OG0004334	0	0	0	0	0	0	Root1433D1
OG0004335	1.51344180143706	0	0	0	0	0	Root1433D1
OG0004358	0	0	0	3.5869753408077	145.272501302712	0.209280557579507	Root1433D1
OG0004360	0	0	0	0	0.597829223467949	18.2074085094171	Root1433D1
OG0004369	0	0	0	0	0	0	Root1433D1
OG0004371	0	0	0	0	0	0	Root1433D1
OG0004375	0	0	0	0	0	0	Root1433D1
OG0004403	0	0	0	0	0	0	Root1433D1
OG0004430	0	0	0	0	0	0	Root1433D1
OG0004433	0	0	0	0	0	0	Root1433D1
OG0004437	0	0	0	0	0	0	Root1433D1
OG0004447	0	0	0	0	0	0	Root1433D1
OG0004461	0	0	0	0	0	0	Root1433D1
OG0004483	0	0	0	0	0	0	Root1433D1
OG0004487	0	0	0	0	0	0	Root1433D1
OG0004505	0	0	0	0	0	0	Root1433D1
OG0004521	0	0	0	0	0	0	Root1433D1
OG0004532	0	0	0	0	0	0	Root1433D1
OG0004578	0	0	0	0	0	0	Root1433D1
OG0004582	0	0	0	0	0	0	Root1433D1
OG0004586	0	0	0	0	0	0	Root1433D1
OG0004637	0	0	0	0	0	0	Root1433D1
OG0004640	0.756720900718529	0	0	0	0.597829223467949	89.3627980864495	Root1433D1
OG0004644	0	0	0	0	0	0	Root1433D1
OG0004645	0.756720900718529	189.271905296735	896.344897070491	182.935742381193	426.252236332648	201.118615833906	Root1433D1
OG0004679	0.756720900718529	0.990952383752538	0	0	0	0	Root1433D1
OG0004680	0	0	0	0	0	0	Root1433D1
OG0004682	0	0	0	0	0	0	Root1433D1
OG0004683	0	0	0	0	0	0	Root1433D1
OG0004725	0.756720900718529	0	0	35.869753408077	0	0	Root1433D1
OG0004731	0	0	9.83793179711514	0	0	0	Root1433D1
OG0004740	0	0	0	0	0	0	Root1433D1
OG0004742	0	0	0	0	0	0	Root1433D1
OG0004750	0	0	0	0	0	0	Root1433D1
OG0004761	0	0	0	0	0	0	Root1433D1
OG0004763	0	0	0	0	0	0	Root1433D1
OG0004764	0	0	0	0	0	0	Root1433D1
OG0004773	0	0	0	0	0	0	Root1433D1
OG0004781	0	0	0	0	0	0	Root1433D1
OG0004784	0	0	0	0	0	0	Root1433D1
OG0004788	0	0	0	0	0	0	Root1433D1
OG0004795	0	0	20.2224153607367	0	0	0	Root1433D1
OG0004796	0	0	0	29.8914611733975	0	0	Root1433D1
OG0004800	0	35.6742858150914	0	0	0	0	Root1433D1
OG0004831	0	0	0	0	0	0	Root1433D1
OG0004873	0	0	0	0	0	0	Root1433D1
OG0004874	87.0229035826308	0	0	0	0	0	Root1433D1
OG0004919	0	0	0	0	0	0	Root1433D1
OG0004924	0	0	0	0	0	0	Root1433D1
OG0004926	0	0	62.8534531482356	0	73.5329944865578	43.1117948613785	Root1433D1
OG0004928	0	0	0	0	0	78.6894896498947	Root1433D1
OG0004933	0	0	0	0	0	0	Root1433D1
OG0004942	0	0	0	0	0	0	Root1433D1
OG0004984	0	0	0	0	0	0	Root1433D1
OG0004990	0	0	0	0	0	0	Root1433D1
OG0004993	0	0	0	0	0	0	Root1433D1
OG0005006	0	0	0	0	0	0	Root1433D1
OG0005009	0	0	0	0	0	0	Root1433D1
OG0005012	0	0	0.546551766506397	0	0	0	Root1433D1
OG0005013	0	0	0	0	0	0	Root1433D1
OG0005045	0	0	0	0	0	0	Root1433D1
OG0005053	0	0	0	0	0	0	Root1433D1
OG0005106	0	0	0	0	0	0	Root1433D1
OG0005111	0	0	0	0	0	0	Root1433D1
OG0005122	23.4583479222744	0	0	0	0	0.209280557579507	Root1433D1
OG0005166	0	0.990952383752538	0	0	0	0	Root1433D1
OG0005168	0	0	0	0	0	0	Root1433D1
OG0005170	0	0	0	0	0	0	Root1433D1
OG0005171	0	0	0	0	0	0	Root1433D1
OG0005175	0	7.92761907002031	0	0	0	0.209280557579507	Root1433D1
OG0005189	0	0	0	0	0	0.209280557579507	Root1433D1
OG0005199	0	0	0	0	0	0	Root1433D1
OG0005208	0	0	0	0	0	0	Root1433D1
OG0005214	0	0	0	0	0	0	Root1433D1
OG0005217	0	0	1.09310353301279	0	0	0	Root1433D1
OG0005219	0	2.97285715125761	0	0	0	0	Root1433D1
OG0005220	0	0	0	0	0	0	Root1433D1
OG0005233	0	0	0	0	0	0	Root1433D1
OG0005238	0	0	0	0	0	0	Root1433D1
OG0005239	0	0	0	0	0	0	Root1433D1
OG0005263	0	0	0	0	0	0	Root1433D1
OG0005266	0	0	0	0	0	0	Root1433D1
OG0005293	0	0	0	0	0	0	Root1433D1
OG0005299	0	0	19.1293118277239	0	0	0	Root1433D1
OG0005362	0	0	0	0	0	0	Root1433D1
OG0005377	0	0	0	0	0	0	Root1433D1
OG0005383	0	0	0	0	0.597829223467949	0	Root1433D1
OG0005386	332.200475415434	0	0	0	2.3913168938718	1.67424446063606	Root1433D1
OG0005425	0	0	0	0	0	0	Root1433D1
OG0005426	0	0	0	0	0	0	Root1433D1
OG0005437	0	0	0	0	0	0	Root1433D1
OG0005441	0	0	0	0	0	0	Root1433D1
OG0005443	0	0	0	0	0	0	Root1433D1
OG0005448	0	0	0	0	0	0	Root1433D1
OG0005464	0	0	0	0	0	0	Root1433D1
OG0005513	0	0	0	0	0	0	Root1433D1
OG0005559	0	0	0	41.8480456427565	0	0	Root1433D1
OG0005576	0	0	0	0	0	0	Root1433D1
OG0005577	0	0	0	0	0	0	Root1433D1
OG0005578	0	0	0	0	0	0	Root1433D1
OG0005656	0	0	0	0	0	0	Root1433D1
OG0005657	0	0	0	0	0	0	Root1433D1
OG0005658	0	0	0	0	0	0	Root1433D1
OG0005711	0	0	44.8172448535245	0	0	0	Root1433D1
OG0005744	0	0	0	0	0	0	Root1433D1
OG0005747	0	0	0	0	0	0	Root1433D1
OG0005778	0	0	0	0	0	0	Root1433D1
OG0005789	0	0	0	57.3916054529232	0	0	Root1433D1
OG0005794	0	0	0	0	0	0	Root1433D1
OG0005795	0	0	0	0	0	0	Root1433D1
OG0005804	0	0	0	0	0	0	Root1433D1
OG0005827	0	0.990952383752538	0	0	0	0	Root1433D1
OG0005858	0	0	0	0	0	0	Root1433D1
OG0005879	0	0	0	0	0	0	Root1433D1
OG0005880	0	0	0	0	1.1956584469359	0	Root1433D1
OG0005881	0	0	0	0	0	0	Root1433D1
OG0005882	0	0	0.546551766506397	1.1956584469359	0	0.418561115159014	Root1433D1
OG0005905	0	0	0	0	0	0	Root1433D1
OG0005945	0	0	0	0	0	0	Root1433D1
OG0005962	0	0	0	0	0	0	Root1433D1
OG0005963	0	0	0	0	0	0	Root1433D1
OG0005977	0	0	0.546551766506397	0	0	0.209280557579507	Root1433D1
OG0005992	0	0	0	0	0	0	Root1433D1
OG0005995	0	0	0	0	0	0	Root1433D1
OG0005998	0	0	0	0	0	0	Root1433D1
OG0006018	0	0	0	0	0	0	Root1433D1
OG0006021	0	0	0	0	0	0	Root1433D1
OG0006031	0	0	0	0	0	0	Root1433D1
OG0006049	0	0	0	22.7175104917821	0	0	Root1433D1
OG0006060	0	0	0	0	0	0	Root1433D1
OG0006062	0	0	0	0	0	0	Root1433D1
OG0006069	0	0	0	0	0	0	Root1433D1
OG0006080	0	0.990952383752538	0	0	0	0	Root1433D1
OG0006133	0	0	0	0	0	0.209280557579507	Root1433D1
OG0006139	0	32.7014286638338	0	0	0	0	Root1433D1
OG0006143	0	0	0	0	0	0	Root1433D1
OG0006204	0	0	0	0	0	0	Root1433D1
OG0006237	0	0	0	0	0	0	Root1433D1
OG0006238	0	0	0	0	0	0	Root1433D1
OG0006239	0	0	0	0	0	0	Root1433D1
OG0006240	567.540675538897	0	3.27931059903838	0	0	0	Root1433D1
OG0006241	0	0	0	0	0	0	Root1433D1
OG0006243	0	83.2400002352132	114.229319199837	70.543848369218	0	121.801284511273	Root1433D1
OG0006244	0	0	0	0	0	0	Root1433D1
OG0006245	0	0	0	0	0	0	Root1433D1
OG0006246	0	0	0	0	0	0	Root1433D1
OG0006248	55.2406257524526	0	0	0	0	0	Root1433D1
OG0006250	0	0	0	0	0	0	Root1433D1
OG0006254	0	0	0	0	0	0	Root1433D1
OG0006255	0	0	0	0	0	0	Root1433D1
OG0006268	0	0	0	0	0	0	Root1433D1
OG0006269	21.9449061208373	0	0	0	0	0	Root1433D1
OG0006270	0	13.8733333725355	0	0	0	0	Root1433D1
OG0006271	0	0	0	0	0	0	Root1433D1
OG0006303	0	0	0	0	0	0	Root1433D1
OG0006314	30.2688360287412	0	0	0	0	0	Root1433D1
OG0006315	0	0	0	0	1.1956584469359	52.7387005100358	Root1433D1
OG0006318	17.4045807165262	0	0	49.0219963243719	0	0	Root1433D1
OG0006327	0	0	0	0	0	0	Root1433D1
OG0006336	0	0	0	0	0	0	Root1433D1
OG0006394	0	0	0	0	0	0	Root1433D1
OG0006410	0	0	0	0	0	0	Root1433D1
OG0006424	0	0	0	0	0	0	Root1433D1
OG0006429	0	0	0	0	0	0	Root1433D1
OG0006441	0	0	0	0	109.402747894635	0	Root1433D1
OG0006445	0	0	0	0	0	0	Root1433D1
OG0006504	0	0	0	0	0	0	Root1433D1
OG0006505	0	0	0	0	0	0	Root1433D1
OG0006598	0	0	0	0	0	0	Root1433D1
OG0006608	0	0	0	0	0	0	Root1433D1
OG0006626	59.0242302560453	8.91857145377284	0	0	0	0	Root1433D1
OG0006627	0	0	0	0	0	0	Root1433D1
OG0006628	46.1599749438303	0	0	0	0	0	Root1433D1
OG0006629	0	0	0	0	0	0	Root1433D1
OG0006630	0	0	0	0	0	0	Root1433D1
OG0006632	0	0	0	0	0	56.5057505464669	Root1433D1
OG0006635	0	0	0	0	0	0	Root1433D1
OG0006637	0	0	8.19827649759595	0	0	0	Root1433D1
OG0006645	0	0	0	0	0	0	Root1433D1
OG0006646	0	0	0	0	0	0	Root1433D1
OG0006674	0	0	0	0	0.597829223467949	0	Root1433D1
OG0006675	0	0	0	0	0	0	Root1433D1
OG0006728	0	0	0	0	0	0	Root1433D1
OG0006732	0	0	0	0	0	0	Root1433D1
OG0006736	0	0	0	0	0	0	Root1433D1
OG0006767	0	0	0	0	0	0	Root1433D1
OG0006799	0	0	0	0	0	0	Root1433D1
OG0006836	0	0	0	0	0	0	Root1433D1
OG0006846	0	0	8.74482826410235	0	0	0	Root1433D1
OG0006853	0	0	0	0	0	0	Root1433D1
OG0006903	0	0	0	0	0	0	Root1433D1
OG0006906	0	0	0	70.543848369218	0	0	Root1433D1
OG0006915	0	0	0.546551766506397	0	0	0	Root1433D1
OG0007083	0	0	60.66724608221	0	0	0	Root1433D1
OG0007097	0	0	0.546551766506397	0	0	0	Root1433D1
OG0007123	0.756720900718529	0	0	0	0	59.6449589101595	Root1433D1
OG0007130	0	0	0	0	0	0	Root1433D1
OG0007131	0	0	0	0	0	0	Root1433D1
OG0007132	0	0	0	0	0	0.209280557579507	Root1433D1
OG0007133	0	0	0	0	0	0	Root1433D1
OG0007134	0	0	0	0	0	0	Root1433D1
OG0007135	27.241952425867	11.8914286050305	0	0	0	0	Root1433D1
OG0007136	0	0	0	0	0	0	Root1433D1
OG0007137	0	0	0	0	0	0	Root1433D1
OG0007139	0	0	0	0	0	0	Root1433D1
OG0007140	0	0	0	0	0	0	Root1433D1
OG0007142	0	0	0	0	0	0	Root1433D1
OG0007143	44.6465331423932	0	11.4775870966343	0	0	0	Root1433D1
OG0007144	0	0	0	0	0	0	Root1433D1
OG0007145	0	0	0	0	0	0	Root1433D1
OG0007146	0	0	0	0	0	0	Root1433D1
OG0007148	0	0	0	0	0	0	Root1433D1
OG0007149	0	0	0	0	0	0	Root1433D1
OG0007152	0	0	7.10517296458316	0	0	0	Root1433D1
OG0007153	0	0	0	0	0	0	Root1433D1
OG0007154	0	0	11.4775870966343	0	0	0.209280557579507	Root1433D1
OG0007155	0	0	0	0	0	0	Root1433D1
OG0007156	0.756720900718529	0	0	0	0.597829223467949	29.5085586187105	Root1433D1
OG0007158	0	0	0	0	0	0.209280557579507	Root1433D1
OG0007159	0	0	1.09310353301279	0	0	0	Root1433D1
OG0007160	0	0	0	0	0	0	Root1433D1
OG0007161	0	0	0	0	0	0	Root1433D1
OG0007162	0	0	0	0	0	0	Root1433D1
OG0007163	0	0	0	0	0	0	Root1433D1
OG0007164	0	0.990952383752538	0	0	0	0	Root1433D1
OG0007169	0	0	0	0	0	0	Root1433D1
OG0007170	0	0	0	0	0	0	Root1433D1
OG0007172	0	0	0	0	0	0	Root1433D1
OG0007175	0	0	0	0	0	0	Root1433D1
OG0007227	0	0	21.8620706602559	0	0	0	Root1433D1
OG0007228	0.756720900718529	95.1314288402437	0	0	0	0	Root1433D1
OG0007230	0	0	0	0	0	0	Root1433D1
OG0007231	0	0	0	0	0	0	Root1433D1
OG0007232	1.51344180143706	0.990952383752538	0.546551766506397	0	0	0	Root1433D1
OG0007233	21.1881852201188	0	0	0	0	0	Root1433D1
OG0007234	0	0	0	0	0	0	Root1433D1
OG0007235	0	0	0	0	0	0	Root1433D1
OG0007236	0	0	0	0	0	0	Root1433D1
OG0007237	0	0	0	0	0	0	Root1433D1
OG0007306	0	0	0	0	0	0	Root1433D1
OG0007321	0	0	0	0	0	0	Root1433D1
OG0007352	0	0	0	0	0	0	Root1433D1
OG0007417	0	0	0	0	0	0	Root1433D1
OG0007448	122.588785916402	0	108.217249768267	228.370763364757	222.990300353545	0	Root1433D1
OG0007453	28.7553942273041	0	0	0	1.1956584469359	57.342872776785	Root1433D1
OG0007708	0	0	0	0	0	0	Root1433D1
OG0007709	0	0	0	0	0	0	Root1433D1
OG0007710	0	50.5385715713794	0	0	0	0.209280557579507	Root1433D1
OG0007712	0	0	0	0	0	0	Root1433D1
OG0007714	0	0	0	0	0	0	Root1433D1
OG0007715	0	0	0	0	0	0	Root1433D1
OG0007718	0	0	0	0	0	0	Root1433D1
OG0007719	0	0	0	0	0	0	Root1433D1
OG0007720	0	0	0	0	0	0	Root1433D1
OG0007722	0	0	0	0	0	0	Root1433D1
OG0007723	0	0	0	0	0	0	Root1433D1
OG0007724	0	0	0	0	0	0	Root1433D1
OG0007725	0	0	0	0	0	0	Root1433D1
OG0007726	0	0	0	0	0	0	Root1433D1
OG0007727	0	0	0	0	0	0	Root1433D1
OG0007730	1.51344180143706	0	0	0	0	0	Root1433D1
OG0007731	0	0	0	1.1956584469359	0	0	Root1433D1
OG0007734	0	0	0	0	0	0.209280557579507	Root1433D1
OG0007759	0	0	0	0	0	0	Root1433D1
OG0007812	0	0	0	0	0	0	Root1433D1
OG0007816	0	0	0	0	0	0	Root1433D1
OG0007818	0	0	0	0	0	0	Root1433D1
OG0007859	0	37.6561905825965	0	0	0	0	Root1433D1
OG0007860	0	0	0	0	0	0	Root1433D1
OG0007861	0	38.647142966349	10.9310353301279	0	0	0	Root1433D1
OG0007862	0	5.94571430251523	0	0	0	0	Root1433D1
OG0007863	0	0	28.4206918583326	0	0	0	Root1433D1
OG0007864	0	0	0	0	0	0	Root1433D1
OG0007865	0	66.3938097114201	0	0	0	0	Root1433D1
OG0008006	2.27016270215559	54.5023811063896	65.0396602142612	44.2393625366283	0	0.209280557579507	Root1433D1
OG0008046	0	0	0	0	0	0	Root1433D1
OG0008086	0	0	0	0	0	0	Root1433D1
OG0008178	0	0	0	0	0	0	Root1433D1
OG0008207	0	0	0	0	0	0	Root1433D1
OG0008216	0	0	0	0	0	0	Root1433D1
OG0008275	0	0	0	0	0	0	Root1433D1
OG0008328	0	0	0	0	0	0	Root1433D1
OG0008496	0	0	0	25.1088273856539	0	0	Root1433D1
OG0008498	0	0	0	0	0	0	Root1433D1
OG0008514	0	0	0	0	0	0	Root1433D1
OG0008518	0	0	0	0	0	0	Root1433D1
OG0008519	0	0	0	0	0	0	Root1433D1
OG0008520	0	0	0	34.6740949611411	0	0	Root1433D1
OG0008683	0	0	0	0	0	0	Root1433D1
OG0008737	0	0	0	0	0	0	Root1433D1
OG0008738	0	0	0	0	0	0	Root1433D1
OG0008739	0	0	0.546551766506397	0	0	0	Root1433D1
OG0008740	0	0	0	0	0	0	Root1433D1
OG0008741	0	0	0	0	0	0	Root1433D1
OG0008742	0	0	0	0	0	0	Root1433D1
OG0008743	0	0	0	0	0	0	Root1433D1
OG0008744	0	0	0	0	0	0.209280557579507	Root1433D1
OG0008748	0	0	0	0	0	0	Root1433D1
OG0008931	0	0	0	0	0	0	Root1433D1
OG0008966	0	0	0	0	0	0	Root1433D1
OG0009236	0	0	0	0	0	0	Root1433D1
OG0009304	0	0	0	0	0	0	Root1433D1
OG0009315	0	0	0	0	0	0	Root1433D1
OG0009354	0	0	0	0	0	0	Root1433D1
OG0009392	0	0	0	95.6526757548719	0	0	Root1433D1
OG0009567	0	0	0	0	0	0	Root1433D1
OG0009574	0	0	0	0	0	0	Root1433D1
OG0009627	0	0	0	0	0	0	Root1433D1
OG0009772	48.4301376459859	0	0	0	0	0	Root1433D1
OG0009773	0	0	0	0	0	0	Root1433D1
OG0009774	2.27016270215559	0	0	0	558.372494719065	0	Root1433D1
OG0009775	0	0	0	0	0	0	Root1433D1
OG0009776	0	0	0	0	0	0	Root1433D1
OG0009777	0	0	0	0	0	0	Root1433D1
OG0009778	0	0	0	52.6089716651796	0	0	Root1433D1
OG0009779	0	0	0	0	0	0	Root1433D1
OG0009780	0	15.8552381400406	0	0	0	0	Root1433D1
OG0009781	0	0	0	0	0	0	Root1433D1
OG0009782	0	14.8642857562881	0	68.1525314753463	0	0	Root1433D1
OG0009783	0	0	0	0	0	0	Root1433D1
OG0009784	0	0	0	0	0	0.209280557579507	Root1433D1
OG0009785	0	0	0	1.1956584469359	0	0.209280557579507	Root1433D1
OG0009786	41.6196495395191	0	0	0	0	0.837122230318029	Root1433D1
OG0009787	0	0	0	1.1956584469359	0	0	Root1433D1
OG0009788	0	0	0	0	0	0	Root1433D1
OG0009789	0	0	0	0	0	0	Root1433D1
OG0009790	0	0	0	0	0	134.358117966044	Root1433D1
OG0009791	0	0	0	0	0	0	Root1433D1
OG0009793	0	0	0	0	0	0	Root1433D1
OG0009794	0	22.7919048263084	0	0	0	14.440358472986	Root1433D1
OG0009795	0	19.8190476750508	16.3965529951919	0	0	0	Root1433D1
OG0010235	0	0	0	0	0	0	Root1433D1
OG0010257	1.51344180143706	0	0	0	0	0	Root1433D1
OG0010335	0	0	0	0	0	0	Root1433D1
OG0010339	0	0	0	0	0	0	Root1433D1
OG0010396	0	0	0	0	0	0	Root1433D1
OG0010562	0	0	0	0	0	0	Root1433D1
OG0010576	0	53.5114287226371	12.5706906296471	34.6740949611411	0	0	Root1433D1
OG0010724	0	0	0	0	0	0	Root1433D1
OG0010727	0	0	0	0	0	0	Root1433D1
OG0010731	0	0	0	0	0	0	Root1433D1
OG0010736	0	0	0	0	0	0	Root1433D1
OG0010821	0	0	0	0	0	0	Root1433D1
OG0011090	0	0	0	0	0	0	Root1433D1
OG0011149	0.756720900718529	0	0	0	0	0	Root1433D1
OG0011195	0	0	0	0	0	0	Root1433D1
OG0011197	0	0	0	0	0	0	Root1433D1
OG0011198	0	0	0	0	0	0	Root1433D1
OG0011199	0	0	0	0	0	0	Root1433D1
OG0011200	0	0	0	0	0	0	Root1433D1
OG0011201	0	0	0	0	0	0	Root1433D1
OG0011202	0	0	0	0	0	0	Root1433D1
OG0011203	0	0	0	0	0	0	Root1433D1
OG0011204	0	0	0	0	0	0	Root1433D1
OG0011205	0	0	0	0	0	0	Root1433D1
OG0011206	0	0	0	0	0	0	Root1433D1
OG0011207	0	0	0	0	0	0	Root1433D1
OG0011208	0	0	0	0	0	0	Root1433D1
OG0011209	1.51344180143706	0	0	0	0	0	Root1433D1
OG0011210	0	0	0	0	0	0	Root1433D1
OG0011211	0	21.8009524425558	0	0	0	1.67424446063606	Root1433D1
OG0011212	0	0	0	0	0	0	Root1433D1
OG0011213	0	0	0	0	0	0	Root1433D1
OG0011214	0	0	0	0	0	0	Root1433D1
OG0011215	0	0	0	0	0	0	Root1433D1
OG0011216	0	0	0	0	0	0	Root1433D1
OG0011217	0	0	0	0	0	0	Root1433D1
OG0011218	0	0	0	0	0	0	Root1433D1
OG0011219	0	0	0	0	0	0	Root1433D1
OG0011220	0.756720900718529	0	0	0	0	0	Root1433D1
OG0011221	0	0	0	0	0	0	Root1433D1
OG0011222	0	0	0	0	0	0	Root1433D1
OG0011223	0	10.9004762212779	6.01206943157036	0	0	0	Root1433D1
OG0011224	0	0	0	0	0	0	Root1433D1
OG0011225	0	0	0	0	0	0	Root1433D1
OG0011226	0	0	0	0	0	0	Root1433D1
OG0011227	0	0	0	0	0	0	Root1433D1
OG0011228	0	0.990952383752538	0	0	0	0	Root1433D1
OG0011229	0	0	0	0	0	0	Root1433D1
OG0011681	0	24.7738095938135	25.6879330258006	41.8480456427565	0	0	Root1433D1
OG0011703	0	0	0	0	0	0	Root1433D1
OG0011919	33.2957196316153	0.990952383752538	0	0	0	0	Root1433D1
OG0012626	0	0	0	0	0	0	Root1433D1
OG0012786	0	0	0	0	0	0	Root1433D1
OG0012822	0	0	0	0	0	0	Root1433D1
OG0012831	0	0	0	0	0	0	Root1433D1
OG0012837	0	0	0	0	0	0	Root1433D1
OG0012847	0	0	0	0	0	0	Root1433D1
OG0012989	0	0	0	0	0	0	Root1433D1
OG0012996	0	0	0	0	0	0	Root1433D1
OG0012997	0	0	0	26.3044858325898	0	0	Root1433D1
OG0012998	0	0	0	0	0	0	Root1433D1
OG0012999	0	0	0	0	0	0	Root1433D1
OG0013001	0	0	0	0	0	0	Root1433D1
OG0013110	0	2.97285715125761	0	0	0	0	Root1433D1
OG0013152	0	0	0	0	0	0	Root1433D1
OG0013308	0	0	0	0	0	0	Root1433D1
OG0013309	0	0	0	0	0	0	Root1433D1
OG0013310	0	0	0	0	0	0	Root1433D1
OG0013311	0	0	0	0	0	0	Root1433D1
OG0013312	0.756720900718529	0	0	0	0	0	Root1433D1
OG0013313	0	0	0	0	0	0	Root1433D1
OG0013315	0	0	0	0	0	0	Root1433D1
OG0013316	0	0	45.9103483865373	0	0	0	Root1433D1
OG0013317	0	0	0	0	0	0	Root1433D1
OG0013318	0	0	0	0	0	0	Root1433D1
OG0013319	0	0	0	0	0	0	Root1433D1
OG0013320	0	0	0	0	0	0	Root1433D1
OG0013321	0	0	0	0	0	0	Root1433D1
OG0013322	0	0	0	26.3044858325898	0	0	Root1433D1
OG0013323	0	0	0	0	0	0	Root1433D1
OG0013324	0	0	0	0	0	0	Root1433D1
OG0013325	0	0	0	0	0	0	Root1433D1
OG0013326	0	0	0	0	0	0	Root1433D1
OG0013327	0	0	0	0	0	0	Root1433D1
OG0013328	0	0	0	0	0	0	Root1433D1
OG0013329	0	0	0	0	0	0	Root1433D1
OG0013330	0	0	0	0	0.597829223467949	0	Root1433D1
OG0013331	0	0.990952383752538	0	0	0	0	Root1433D1
[truncated: 179 more rows]
