# Supplementary material for: Genome-resolved metatranscriptomics reveals conserved root colonization determinants in a synthetic microbiota
Source: Nat Commun. 2023 Dec 13;14:8274. doi: 10.1038/s41467-023-43688-z (PMC10719396; doi:10.1038/s41467-023-43688-z)
Supplement: Supplementary file 11 — Source Data [file 41467_2023_43688_MOESM11_ESM.zip › Source Data/Main_figures/figure3/figures_b-c/Root1277_normcounts_MvsR.csv]

	NumReads_A.sf	NumReads_B.sf	NumReads_Bpre.sf	NumReads_C.sf	NumReads_D.sf	NumReads_E.sf	Strain
OG0000000	19.9502162479094	13.4447592216328	0	5.64077333733404	0	13.7578778410152	Root1277
OG0000001	242.655347624029	222.355633280851	105.120796728469	194.093882561903	118.078433666832	137.578778410152	Root1277
OG0000002	57.6821469776511	119.710067684923	55.7597269603183	56.9205309494617	4088.46576571407	2228.77621024446	Root1277
OG0000003	29.7084741952564	26.8895184432657	26.5087226532661	2.56398788060638	0	0	Root1277
OG0000004	0	5.68816736299851	0	12.3071418269106	0	0	Root1277
OG0000005	0	2.3269775575903	0	10.7687490985468	708.470602000995	0	Root1277
OG0000006	50.7429413262044	54.8132491343493	106.034890613064	52.8181503404915	14.7598042083541	5131.68843469866	Root1277
OG0000007	25.5883208397099	34.3875572399455	31.079192076243	38.4598182090958	2937.20103746246	13.7578778410152	Root1277
OG0000008	0	0	0	2.05119030448511	14.7598042083541	0	Root1277
OG0000009	27.9736727823947	10.3421224781791	0	0	0	27.5157556820303	Root1277
OG0000010	78.4997639319914	61.0185226212567	0	67.1764824718873	14.7598042083541	5709.51930402129	Root1277
OG0000011	0	23.5283286378575	18.2818776919076	18.7171115284266	14.7598042083541	13.7578778410152	Root1277
OG0000012	106.473436714386	144.531161632553	20.1100654610984	143.326922525897	14.7598042083541	13.7578778410152	Root1277
OG0000014	817.091465457855	824.784267634784	236.750316110204	632.023012569474	324.715692583789	302.673312502334	Root1277
OG0000016	9.10770741752386	22.4941163900396	0	13.0763381910926	0	13.7578778410152	Root1277
OG0000017	0	8.27369798254328	0	5.12797576121277	0	27.5157556820303	Root1277
OG0000018	57.031596447828	110.143604392607	57.587914729509	142.044928585594	29.5196084167081	4952.83602276546	Root1277
OG0000019	36.6476798467032	0	0	22.8194921373968	0	13.7578778410152	Root1277
OG0000020	13.0110105964627	0	0	12.3071418269106	0	0	Root1277
OG0000021	0	0	0	0	0	0	Root1277
OG0000022	181.069897467439	137.808782021737	66.7288535754628	143.583321313957	73.7990210417703	41.2736335230455	Root1277
OG0000023	42.7194847917191	34.9046633638545	0	42.0494012419447	59.0392168334162	27.5157556820303	Root1277
OG0000024	0	0	0	0	0	0	Root1277
OG0000025	242.872197800636	262.689910945749	158.138242035001	103.328711588437	73.7990210417703	1540.8823181937	Root1277
OG0000027	185.623751176201	303.541294734557	148.997303189047	198.709060746995	162.357846291895	2737.81769036202	Root1277
OG0000028	0	5.94672042495298	0	0	0	0	Root1277
OG0000029	25.3714706631022	8.79080410645224	0	7.17916606569788	0	0	Root1277
OG0000030	11.4930593602087	11.1177816640425	0	0	14.7598042083541	0	Root1277
OG0000033	16.480613422186	19.1329265846313	13.7114082689307	16.1531236478202	2833.88240800398	27.5157556820303	Root1277
OG0000034	73.7290600466218	67.9994552940276	0	96.6623430988607	14.7598042083541	27.5157556820303	Root1277
OG0000035	97.3657292968623	116.607430941469	21.9382532302892	90.5087721854054	44.2794126250622	41.2736335230455	Root1277
OG0000037	0.216850176607711	8.53225104449776	0	0	0	0	Root1277
OG0000038	104.304934948309	47.5737633996239	31.079192076243	36.4086279046107	44.2794126250622	27.5157556820303	Root1277
OG0000039	54.8630946817509	19.9085857704948	0	5.38437454927341	29.5196084167081	5351.8144801549	Root1277
OG0000040	0	0	0	0	0	0	Root1277
OG0000041	0	14.2204184074963	35.6496614992199	13.8455345552745	14.7598042083541	0	Root1277
OG0000042	0	0	20.1100654610984	0	0	0	Root1277
OG0000043	0	0	0	0	0	0	Root1277
OG0000044	15.6132127157552	61.5356287451657	26.5087226532661	36.9214254807319	0	27.5157556820303	Root1277
OG0000045	0.650550529823133	26.3724123193567	0	27.4346703224883	0	0	Root1277
OG0000046	0	0	0	0	0	0	Root1277
OG0000048	77.1986628723451	9.56646329231567	22.8523471148845	76.1504400540096	29.5196084167081	55.0315113640607	Root1277
OG0000049	40.9846833788574	40.075724602944	23.7664409994799	27.6910691105489	14.7598042083541	27.5157556820303	Root1277
OG0000050	0	10.0835694162246	0	9.48675515824362	0	0	Root1277
OG0000052	0	3.36118980540821	84.0966373827751	26.6654739583064	0	27.5157556820303	Root1277
OG0000053	0	13.1862061596784	110.605360036041	24.8706824418819	0	0	Root1277
OG0000054	0	4.91250817713507	0	0	0	0	Root1277
OG0000055	0	4.13684899127164	0	0	0	0	Root1277
OG0000056	57.8989971542589	93.8547614894754	0	64.0996970151596	0	13.7578778410152	Root1277
OG0000057	0	0	0	0	0	0	Root1277
OG0000058	558.389204764856	791.68947570461	217.554344533701	580.230457381225	339.475496792143	316.431190343349	Root1277
OG0000059	0	11.1177816640425	0	14.3583321313958	0	0	Root1277
OG0000060	8.67400706430844	5.68816736299851	0	0	0	0	Root1277
OG0000061	0	0	70.3852291138444	0	0	0	Root1277
OG0000062	0	0	0	0	0	0	Root1277
OG0000063	0	0	0	0	0	0	Root1277
OG0000064	19.2996657180863	3.61974286736269	0	0	0	0	Root1277
OG0000066	10.6256586537778	11.376334725997	27.4228165378614	0	14.7598042083541	0	Root1277
OG0000067	30.5758749016873	51.96916545285	0	48.7157697315213	2479.64710700348	27.5157556820303	Root1277
OG0000068	9.54140777073929	4.13684899127164	0	10.5123503104862	0	0	Root1277
OG0000070	14.3121116561089	13.4447592216328	15.5395960381215	14.1019333433351	14.7598042083541	13.7578778410152	Root1277
OG0000071	8.89085724091615	2.3269775575903	0	0.769196364181915	0	0	Root1277
OG0000072	3.25275264911567	0	0	0	0	0	Root1277
OG0000073	123.387750489788	106.782414587199	30.1650981916476	35.6394315404287	44.2794126250622	27.5157556820303	Root1277
OG0000074	0.216850176607711	5.68816736299851	31.079192076243	24.8706824418819	0	13.7578778410152	Root1277
OG0000075	49.6586904431658	8.27369798254328	0	15.3839272836383	118.078433666832	0	Root1277
OG0000076	18.6491151882631	33.0947919301731	32.9073798454337	15.8967248597596	0	41.2736335230455	Root1277
OG0000077	26.8894218993562	23.7868816998119	140.770458227689	37.4342230568532	0	13.7578778410152	Root1277
OG0000079	0	0	0	10.2559515224255	0	0	Root1277
OG0000080	274.532323585362	516.589017785046	127.973143843353	319.985687499677	147.598042083541	192.610289774212	Root1277
OG0000081	11.7099095368164	18.6158204607224	23.7664409994799	0	0	13.7578778410152	Root1277
OG0000082	0	0	0	0	0	0	Root1277
OG0000083	0	0	0	0	0	0	Root1277
OG0000084	27.5399724291793	13.1862061596784	29.2510043070522	6.15357091345532	14.7598042083541	13.7578778410152	Root1277
OG0000085	0	0	0	19.9991054687298	0	0	Root1277
OG0000086	0	0	0	0	0	0	Root1277
OG0000087	0.216850176607711	4.91250817713507	0	6.40996970151596	0	4168.6369858276	Root1277
OG0000088	9.758257947347	24.0454347617664	0	8.46116000600107	0	0	Root1277
OG0000089	22.7692685438097	3.10263674345373	0	38.4598182090958	0	0	Root1277
OG0000090	4.55385370876193	1.03421224781791	0	0	0	0	Root1277
OG0000094	0	0	0	0	0	0	Root1277
OG0000095	47.0564883238733	17.840161274859	79.5261679597982	2.30758909254575	0	13.7578778410152	Root1277
OG0000096	20.6007667777325	29.9921551867194	0	50.2541624598851	0	0	Root1277
OG0000097	70.0426070442907	91.7863369938396	85.0107312673705	59.4845188300681	44.2794126250622	206.368167615228	Root1277
OG0000098	3.9033031789388	8.79080410645224	0	16.6659212239415	0	0	Root1277
OG0000099	0	0	0	0	0	0	Root1277
OG0000100	0	0	0	0	0	0	Root1277
OG0000101	19.0828155414786	64.6382654886194	0	13.8455345552745	29.5196084167081	27.5157556820303	Root1277
OG0000102	0	4.91250817713507	0	0	0	0	Root1277
OG0000103	17.99856465844	19.6500327085403	0	0	0	13.7578778410152	Root1277
OG0000104	0.867400706430844	0.517106123908955	24.6805348840753	0	0	0	Root1277
OG0000105	0	8.79080410645224	0	0	0	0	Root1277
OG0000106	0	0	0	0	0	0	Root1277
OG0000107	2.16850176607711	0	0	0	0	0	Root1277
OG0000108	17.5648643052246	72.3948573472537	58.5020086141044	27.4346703224883	14.7598042083541	27.5157556820303	Root1277
OG0000109	0	5.42961430104403	0	0	0	0	Root1277
OG0000112	0.433700353215422	8.27369798254328	0	0	0	0	Root1277
OG0000113	12.1436098900318	54.8132491343493	0	29.2294618389128	0	27.5157556820303	Root1277
OG0000114	125.556252255865	255.191872149069	417.740905260089	189.478704376812	88.5588252501243	27.5157556820303	Root1277
OG0000115	40.1172826724265	8.27369798254328	74.9556985368213	13.3327369791532	0	0	Root1277
OG0000116	16.2637632455783	14.4789714694507	0	0.769196364181915	0	13.7578778410152	Root1277
OG0000117	11.9267597134241	30.5092613106284	92.3234823441335	36.6650266926713	8516.40702822029	2159.98682103938	Root1277
OG0000118	0	5.68816736299851	0	7.69196364181915	14.7598042083541	0	Root1277
OG0000120	10.6256586537778	12.1519939118604	0	31.5370509314585	0	0	Root1277
OG0000121	0	6.46382654886194	0	3.84598182090958	0	0	Root1277
OG0000123	18.6491151882631	14.9960775933597	0	19.2299091045479	0	0	Root1277
OG0000124	0	0	0	6.40996970151596	0	0	Root1277
OG0000125	0	12.9276530977239	38.391943153006	5.89717212539468	14.7598042083541	0	Root1277
OG0000126	0	71.3606450994358	0	16.4095224358809	29.5196084167081	27.5157556820303	Root1277
OG0000127	0	0	0	0	0	0	Root1277
OG0000128	21.2513173075557	6.72237961081642	105.120796728469	55.1257394330373	14.7598042083541	13.7578778410152	Root1277
OG0000129	12.3604600666395	15.2546306553142	0	19.7427066806692	0	0	Root1277
OG0000130	0	0	0	0	0	0	Root1277
OG0000131	0	13.4447592216328	0	10.2559515224255	0	0	Root1277
OG0000133	25.5883208397099	22.752669451994	229.437565033441	9.74315394630426	14.7598042083541	27.5157556820303	Root1277
OG0000134	0	0	0	0	0	0	Root1277
OG0000135	0	2.06842449563582	228.523471148845	39.4854133613383	1815.45591762755	1747.25048580893	Root1277
OG0000136	13.2278607730704	23.0112225139485	20.1100654610984	1.02559515224255	1608.81865871059	13.7578778410152	Root1277
OG0000137	163.071332808999	111.43636970238	21.0241593456938	111.533472806378	103.318629458478	68.7893892050758	Root1277
OG0000138	192.129256474432	110.919263578471	53.0174453065321	43.8441927583692	73.7990210417703	27.5157556820303	Root1277
OG0000139	0	20.6842449563582	0	26.6654739583064	14.7598042083541	13.7578778410152	Root1277
OG0000140	0	3.36118980540821	31.079192076243	12.05074303885	0	0	Root1277
OG0000141	0	0	17.3677838073123	0	0	0	Root1277
OG0000143	0	0	0	0	0	0	Root1277
OG0000144	156.999527863983	76.2731532765709	26.5087226532661	145.890910406503	44.2794126250622	55.0315113640607	Root1277
OG0000145	0	0	0	0	0	0	Root1277
OG0000146	0.216850176607711	18.8743735226769	0	10.2559515224255	0	0	Root1277
OG0000148	0	0	0	0	0	0	Root1277
OG0000151	18.4322650116554	38.5244062312172	244.977161071562	26.6654739583064	0	41.2736335230455	Root1277
OG0000152	0.216850176607711	14.7375245314052	0	11.2815466746681	0	0	Root1277
OG0000153	5.8549547684082	0	0	5.64077333733404	0	0	Root1277
OG0000155	10.4088084771701	0	0	0	2627.24514908702	13.7578778410152	Root1277
OG0000156	5.20440423858506	0	0	1.02559515224255	0	13.7578778410152	Root1277
OG0000157	38.3824812595649	104.455437029609	0	21.5374981970936	14.7598042083541	41.2736335230455	Root1277
OG0000158	57.6821469776511	37.7487470453537	0	49.4849660957032	44.2794126250622	13.7578778410152	Root1277
OG0000159	59.2000982139051	42.1441490985799	0	110.251478866075	14.7598042083541	1334.51415057847	Root1277
OG0000160	0	11.376334725997	27.4228165378614	0	0	0	Root1277
OG0000161	0	0	0	0	0	0	Root1277
OG0000162	0	6.46382654886194	0	0	0	0	Root1277
OG0000163	13.8784113028935	0	0	0	0	0	Root1277
OG0000164	0	0	0	6.92276727763724	0	0	Root1277
OG0000165	0	0	0	11.0251478866075	0	13.7578778410152	Root1277
OG0000166	15.1795123625398	0	9.14093884595382	12.3071418269106	0	0	Root1277
OG0000167	17.3480141286169	44.7296797181246	0	60.5101139823107	44.2794126250622	0	Root1277
OG0000168	0	9.56646329231567	0	0	0	0	Root1277
OG0000169	83.270467817361	15.2546306553142	43.8765064605783	45.8953830628543	14.7598042083541	13.7578778410152	Root1277
OG0000170	0	49.1250817713507	0	25.1270812299426	516.593147292392	9052.68361938798	Root1277
OG0000171	0	3.87829592931716	8.22684496135843	13.3327369791532	0	0	Root1277
OG0000172	15.8300628923629	9.30791023036119	54.8456330757229	11.7943442507894	0	0	Root1277
OG0000173	39.9004324958188	34.6461103019	0	8.97395758212234	0	13.7578778410152	Root1277
OG0000174	28.6242233122179	6.72237961081642	0	0.256398788060638	14.7598042083541	0	Root1277
OG0000175	0	7.23948573472537	0	0	0	0	Root1277
OG0000176	0	0	0	0.256398788060638	0	0	Root1277
OG0000177	0.867400706430844	5.94672042495298	0	0	0	0	Root1277
OG0000178	0.216850176607711	5.94672042495298	0	6.15357091345532	0	0	Root1277
OG0000179	9.32455759413157	19.6500327085403	30.1650981916476	1.28199394030319	0	0	Root1277
OG0000180	0	0	0	0	0	0	Root1277
OG0000181	9.10770741752386	3.87829592931716	13.7114082689307	0	0	0	Root1277
OG0000182	10.4088084771701	12.6691000357694	20.1100654610984	5.64077333733404	0	0	Root1277
OG0000183	36.4308296700955	24.0454347617664	0	6.40996970151596	0	0	Root1277
OG0000184	0	0	0	0	0	0	Root1277
OG0000185	10.6256586537778	0	0	9.9995527343649	0	0	Root1277
OG0000186	0	6.9809326727709	0	0	0	0	Root1277
OG0000188	0.216850176607711	79.1172369580702	42.9624125759829	22.8194921373968	0	27.5157556820303	Root1277
OG0000189	0	10.3421224781791	0	6.92276727763724	0	0	Root1277
OG0000190	3.9033031789388	10.8592286020881	7.31275107676305	4.87157697315213	0	0	Root1277
OG0000191	0	3.36118980540821	0	16.4095224358809	0	0	Root1277
OG0000192	0	0	0	0	0	0	Root1277
OG0000193	0	0	0	5.89717212539468	0	0	Root1277
OG0000194	15.1795123625398	8.27369798254328	0	0.512797576121277	29.5196084167081	0	Root1277
OG0000195	0	0.258553061954478	0	0	0	0	Root1277
OG0000196	0	0	24.6805348840753	0	0	0	Root1277
OG0000198	0	0	0	0	0	0	Root1277
OG0000199	14.9626621859321	10.0835694162246	28.3369104224568	12.05074303885	14.7598042083541	0	Root1277
OG0000200	0	0	0	0	0	0	Root1277
OG0000201	300.33749460168	461.775768650697	53.0174453065321	316.139705678767	162.357846291895	151.336656251167	Root1277
OG0000202	0	0	0	0	0	0	Root1277
OG0000204	0	0	0	0	0	0	Root1277
OG0000205	8.89085724091615	8.79080410645224	0	0.512797576121277	0	13.7578778410152	Root1277
OG0000206	0	0	35.6496614992199	7.17916606569788	0	192.610289774212	Root1277
OG0000207	0.216850176607711	0	0	0.256398788060638	0	0	Root1277
OG0000208	8.45715688770073	7.49803879667985	0	19.4863078926085	14.7598042083541	0	Root1277
OG0000209	186.057451529416	57.398779753894	95.9798578825151	166.146414663294	59.0392168334162	5695.76142618028	Root1277
OG0000211	17.7817144818323	0	8.22684496135843	0	0	0	Root1277
OG0000212	5.63810459180049	2.06842449563582	0	10.7687490985468	0	0	Root1277
OG0000213	0	24.5625408856754	0	19.4863078926085	0	13.7578778410152	Root1277
OG0000214	0	6.20527348690746	0	0	0	0	Root1277
OG0000215	0	0	0	0	0	0	Root1277
OG0000216	14.3121116561089	0.258553061954478	0	0	29.5196084167081	2352.59711081359	Root1277
OG0000217	0	1.55131837172687	0	0	0	13.7578778410152	Root1277
OG0000218	0	22.2355633280851	0	20.5119030448511	14.7598042083541	0	Root1277
OG0000219	0	0	0	0	0	0	Root1277
OG0000220	10.1919583005624	59.4672042495298	55.7597269603183	52.0489539763096	29.5196084167081	27.5157556820303	Root1277
OG0000224	12.3604600666395	0	0	7.94836242987979	0	0	Root1277
OG0000225	0	0	0	0	0	0	Root1277
OG0000226	0	0	0	8.97395758212234	0	0	Root1277
OG0000227	22.1187180139865	61.5356287451657	8.22684496135843	13.5891357672138	0	27.5157556820303	Root1277
OG0000228	7.58975618126989	8.01514492058881	19.195971576503	8.97395758212234	0	27.5157556820303	Root1277
OG0000229	19.7333660713017	20.1671388324493	0	13.5891357672138	0	0	Root1277
OG0000230	0	0	0	0	0	0	Root1277
OG0000231	25.1546204864945	33.8704511160366	74.0416046522259	16.1531236478202	0	0	Root1277
OG0000232	0	3.87829592931716	105.120796728469	8.20476121794043	14.7598042083541	0	Root1277
OG0000233	0	0	0	0	0	0	Root1277
OG0000234	4.55385370876193	14.9960775933597	17.3677838073123	36.15222911655	0	0	Root1277
OG0000235	0	0	31.9932859608384	19.7427066806692	0	13.7578778410152	Root1277
OG0000236	0	22.4941163900396	37.4778492684106	1.02559515224255	0	0	Root1277
OG0000237	27.1062720759639	0.517106123908955	0	10.2559515224255	0	0	Root1277
OG0000238	0	0.258553061954478	0	0	0	0	Root1277
OG0000239	41.2015335554651	69.2922206038	51.1892575373414	13.3327369791532	14.7598042083541	0	Root1277
OG0000240	0	8.27369798254328	0	17.9479151642447	0	0	Root1277
OG0000242	9.97510812395471	0	0	0	14.7598042083541	0	Root1277
OG0000243	0	0	0	0	0	0	Root1277
OG0000244	57.2484466244357	48.0908695235328	73.1275107676305	19.4863078926085	0	2531.44952274679	Root1277
OG0000246	1.08425088303856	0.258553061954478	0	0	0	0	Root1277
OG0000247	16.0469130689706	32.3191327443097	0	28.9730630508521	1254.58335771009	13.7578778410152	Root1277
OG0000248	23.6366692502405	10.6006755401336	16.4536899227169	53.8437454927341	0	27.5157556820303	Root1277
OG0000249	11.9267597134241	0	0.914093884595382	0	0	0	Root1277
OG0000250	0	4.6539551151806	0	0	0	0	Root1277
OG0000251	30.1421745484718	34.3875572399455	0	67.6892800480085	0	0	Root1277
OG0000252	0	10.3421224781791	13.7114082689307	0	1136.50492404326	0	Root1277
OG0000253	0	0	0	0	0	0	Root1277
OG0000254	0	0	0	0	0	0	Root1277
OG0000255	47.9238890303041	8.53225104449776	200.186560726389	3.58958303284894	0	27.5157556820303	Root1277
OG0000256	9.758257947347	6.46382654886194	0	0.512797576121277	0	13.7578778410152	Root1277
OG0000257	0	0.775659185863433	0	0.256398788060638	0	0	Root1277
OG0000258	0	13.1862061596784	13.7114082689307	12.3071418269106	14.7598042083541	0	Root1277
OG0000259	0	32.5776858062642	0	24.3578848657606	0	13.7578778410152	Root1277
OG0000260	22.9861187204174	10.0835694162246	0	14.6147309194564	0	0	Root1277
OG0000261	1.51795123625398	0	0	0	0	0	Root1277
OG0000262	0	6.72237961081642	0	0	0	0	Root1277
OG0000264	18.2154148350477	54.8132491343493	0	89.7395758212234	0	0	Root1277
OG0000265	18.4322650116554	0	0	5.89717212539468	29.5196084167081	0	Root1277
OG0000266	0.650550529823133	0	0	0	0	0	Root1277
OG0000268	0	0	0	0	0	0	Root1277
OG0000269	0	0	0	0	0	0	Root1277
OG0000270	0	0	25.5946287686707	0	0	0	Root1277
OG0000271	0	0	13.7114082689307	5.89717212539468	0	0	Root1277
OG0000272	0	11.376334725997	0	16.9223200120021	0	0	Root1277
OG0000273	21.9018678373788	0.258553061954478	31.9932859608384	4.87157697315213	14.7598042083541	0	Root1277
OG0000274	0	0	0	0	0	0	Root1277
OG0000275	66.1393038653519	77.8244716482978	166.365086996359	78.4580291465553	6287.67659275883	41.2736335230455	Root1277
OG0000276	5.20440423858506	39.3000654170806	21.9382532302892	15.1275284955777	14.7598042083541	0	Root1277
OG0000277	32.9612268443721	55.3303552582582	0	91.5343673376479	29.5196084167081	0	Root1277
OG0000278	0	23.0112225139485	0	4.61517818509149	0	0	Root1277
OG0000279	0	2.06842449563582	0	5.89717212539468	0	0	Root1277
OG0000280	0	0	29.2510043070522	9.9995527343649	0	0	Root1277
OG0000283	0	0.258553061954478	0	25.1270812299426	0	0	Root1277
OG0000284	8.89085724091615	50.6764001430776	16.4536899227169	42.0494012419447	14.7598042083541	0	Root1277
OG0000286	0	0	0	0	0	0	Root1277
OG0000287	0	0	0	0	0	0	Root1277
OG0000288	0	0	0	0	0	0	Root1277
OG0000289	3.68645300233109	28.699389876947	0	18.2043139523053	0	4650.16271026313	Root1277
OG0000290	37.7319307297417	49.1250817713507	39.3060370376014	7.17916606569788	14.7598042083541	0	Root1277
OG0000291	8.02345653448531	9.04935716840672	0	16.9223200120021	0	0	Root1277
OG0000292	0	3.36118980540821	23.7664409994799	0	0	0	Root1277
OG0000293	0.216850176607711	12.1519939118604	0	0	1549.77944187718	0	Root1277
OG0000294	0	0	0	0	0	0	Root1277
OG0000295	26.8894218993562	20.4256918944037	82.2684496135843	56.4077333733404	88.5588252501243	13.7578778410152	Root1277
OG0000297	81.3188162278916	23.7868816998119	0	111.789871594438	14.7598042083541	123.820900569137	Root1277
OG0000299	0	0	0	0	0	0	Root1277
OG0000300	26.6725717227485	3.10263674345373	53.0174453065321	8.20476121794043	14.7598042083541	0	Root1277
OG0000301	130.326956141234	33.6118980540821	436.022782951997	116.917847355651	29.5196084167081	10057.0087017821	Root1277
OG0000302	0	7.75659185863433	30.1650981916476	0	0	0	Root1277
OG0000303	4.55385370876193	0	0	0	0	0	Root1277
OG0000304	205.140267070895	121.26138605665	18.2818776919076	68.2020776241298	3409.51477212979	96.3051448871062	Root1277
OG0000305	0	0	0	0	0	0	Root1277
OG0000306	0	0.258553061954478	15.5395960381215	0	0	0	Root1277
OG0000307	249.594553275475	280.530072220608	1085.94353489931	125.891804937773	3616.15203104674	11336.4913409965	Root1277
OG0000308	0	0	19.195971576503	8.71755879406171	0	0	Root1277
OG0000309	13.6615611262858	5.17106123908955	43.8765064605783	0	885.588252501243	0	Root1277
OG0000312	21.4681674841634	0.258553061954478	0.914093884595382	5.64077333733404	0	0	Root1277
OG0000313	21.034467130948	45.5053389039881	0	12.3071418269106	14.7598042083541	0	Root1277
OG0000314	0	0	0	0	0	0	Root1277
OG0000315	0.433700353215422	0	5.48456330757229	0.256398788060638	0	0	Root1277
OG0000316	0	27.4066245671746	0	0	0	0	Root1277
OG0000317	0	0	0	0	0	0	Root1277
OG0000318	2.38535194268482	0	0	0	0	0	Root1277
OG0000319	0	0	13.7114082689307	0	0	0	Root1277
OG0000320	11.4930593602087	10.8592286020881	0	15.6403260716989	14.7598042083541	0	Root1277
OG0000321	13.0110105964627	19.6500327085403	34.7355676146245	5.64077333733404	14.7598042083541	6411.17107391307	Root1277
OG0000322	0	18.3572673987679	10.0550327305492	24.3578848657606	0	0	Root1277
OG0000324	12.5773102432472	11.6348877879515	0	8.97395758212234	147.598042083541	0	Root1277
OG0000325	15.8300628923629	51.1935062669866	35.6496614992199	5.38437454927341	14.7598042083541	13.7578778410152	Root1277
OG0000326	20.6007667777325	0	0	9.48675515824362	14.7598042083541	0	Root1277
OG0000328	10.8425088303856	6.72237961081642	0	14.1019333433351	14.7598042083541	0	Root1277
OG0000329	83.9210183471842	117.641643189287	27.4228165378614	121.789424328803	14.7598042083541	2682.78617899796	Root1277
OG0000332	0	0	14.6255021535261	0	0	0	Root1277
OG0000333	9.54140777073929	0	0	0	0	0	Root1277
OG0000334	593.518933375305	512.452168793775	146.255021535261	465.107401541998	236.156867333665	316.431190343349	Root1277
OG0000335	4.77070388536964	0	0	6.40996970151596	0	0	Root1277
OG0000336	12.794160419855	0	0	0	0	0	Root1277
OG0000338	11.276209183601	1.80987143368134	0	17.1787188000628	0	0	Root1277
OG0000339	0	0	0	0	0	0	Root1277
OG0000340	0	0	0	0	0	0	Root1277
OG0000341	0.650550529823133	13.9618653455418	0	21.281099409033	0	0	Root1277
OG0000343	19.516515894694	19.9085857704948	0	20.7683018329117	14.7598042083541	27.5157556820303	Root1277
OG0000344	0	14.9960775933597	0	12.8199394030319	0	0	Root1277
OG0000346	0	0	0	0	0	0	Root1277
OG0000347	0	0	0	0	0	0	Root1277
OG0000348	232.463389323466	422.992809357525	268.743602071042	257.424383212881	221.397063125311	6177.28715061581	Root1277
OG0000350	25.1546204864945	0.258553061954478	368.379835491939	60.5101139823107	649.431385167578	0	Root1277
OG0000351	21.9018678373788	50.1592940191687	0	20.2555042567904	14.7598042083541	13.7578778410152	Root1277
OG0000352	7.15605582805446	4.13684899127164	0	18.2043139523053	14.7598042083541	13.7578778410152	Root1277
OG0000354	0	0	0	0	0	0	Root1277
OG0000355	142.904266384482	126.949553419649	484.469758835552	216.144178335118	309.955888375435	11886.8064546371	Root1277
OG0000356	0	0.258553061954478	10.0550327305492	0.512797576121277	0	0	Root1277
OG0000357	0	0	0	0	0	0	Root1277
OG0000358	160.035430336491	268.378078308748	95.0657639979197	154.864867988626	59.0392168334162	96.3051448871062	Root1277
OG0000359	0	0	0	0	0	0	Root1277
OG0000360	0	0	15.5395960381215	0	0	0	Root1277
OG0000361	15.1795123625398	4.91250817713507	30.1650981916476	31.5370509314585	0	0	Root1277
OG0000363	0	9.04935716840672	0	0	0	0	Root1277
OG0000364	0.216850176607711	2.84408368149925	0	7.94836242987979	0	13.7578778410152	Root1277
OG0000366	0	3.87829592931716	63.0724780370813	11.5379454627287	0	13.7578778410152	Root1277
OG0000368	0	4.13684899127164	0	0	0	0	Root1277
OG0000369	0	0	0	0	0	0	Root1277
OG0000370	0	5.68816736299851	0	0	0	0	Root1277
OG0000371	0	0	0	0	0	0	Root1277
OG0000373	0	1.29276530977239	0	0	0	0	Root1277
OG0000374	0	0	0	0	0	0	Root1277
OG0000375	0	0	20.1100654610984	0	0	0	Root1277
OG0000376	0	0	0	0	0	0	Root1277
OG0000377	0	0	0	0	0	0	Root1277
OG0000378	8.45715688770073	9.82501635427015	0	5.12797576121277	0	0	Root1277
OG0000379	0	11.6348877879515	0	14.1019333433351	0	0	Root1277
OG0000380	8.24030671109302	3.87829592931716	0	0	0	13.7578778410152	Root1277
OG0000381	0	0	0	0	0	0	Root1277
OG0000382	8.24030671109302	7.75659185863433	43.8765064605783	6.92276727763724	0	0	Root1277
OG0000383	0	0	0	0	0	0	Root1277
OG0000385	17.5648643052246	38.5244062312172	0	15.8967248597596	14.7598042083541	0	Root1277
OG0000386	0	7.49803879667985	34.7355676146245	0.256398788060638	0	0	Root1277
OG0000387	81.7525165811071	63.345500178847	20.1100654610984	83.5860049077681	0	0	Root1277
OG0000388	0	0	0	0	0	0	Root1277
OG0000389	0	0	0	0	0	0	Root1277
OG0000390	0	0	17.3677838073123	0	0	0	Root1277
OG0000391	0	0	0	0	0	0	Root1277
OG0000392	10.1919583005624	18.6158204607224	9.14093884595382	9.23035637018298	0	68.7893892050758	Root1277
OG0000393	0	16.805949027041	134.371801035521	0	0	0	Root1277
OG0000394	0	0	0	0	0	0	Root1277
OG0000395	0	8.79080410645224	0	12.3071418269106	0	0	Root1277
OG0000396	0	0	0	0	0	0	Root1277
OG0000397	27.5399724291793	0	0	0	0	55.0315113640607	Root1277
OG0000398	0	0	10.0550327305492	2.56398788060638	0	0	Root1277
OG0000399	0	6.72237961081642	0	11.7943442507894	0	0	Root1277
OG0000400	0	12.4105469738149	0	12.3071418269106	0	1362.0299062605	Root1277
OG0000401	14.3121116561089	0	0	0.256398788060638	29.5196084167081	0	Root1277
OG0000402	0	11.376334725997	45.7046942297691	4.87157697315213	14.7598042083541	13.7578778410152	Root1277
OG0000403	0	0	0	0	0	0	Root1277
OG0000404	0	11.6348877879515	0	12.3071418269106	0	0	Root1277
OG0000405	0	0	0	0	0	0	Root1277
OG0000406	0	0	0	11.5379454627287	0	27.5157556820303	Root1277
OG0000407	13.2278607730704	13.1862061596784	0	0	14.7598042083541	0	Root1277
OG0000408	0	12.4105469738149	0	13.8455345552745	14.7598042083541	13.7578778410152	Root1277
OG0000410	0	0	0	0	0	0	Root1277
OG0000411	45.755387264227	0	31.079192076243	92.3035637018298	44.2794126250622	27.5157556820303	Root1277
OG0000412	2.81905229590024	34.9046633638545	0.914093884595382	11.2815466746681	0	13.7578778410152	Root1277
OG0000413	0	16.5473959650866	0	0	0	0	Root1277
OG0000414	0	0	0	0	0	0	Root1277
OG0000415	261.304462812292	237.093157812256	112.433547805232	164.095224358809	177.117650500249	123.820900569137	Root1277
OG0000416	0	0	0	10.5123503104862	0	0	Root1277
OG0000417	13.0110105964627	0	0	0	0	0	Root1277
OG0000419	0	2.58553061954478	0	5.89717212539468	0	0	Root1277
OG0000420	24.5040699566713	12.4105469738149	0	11.0251478866075	0	0	Root1277
OG0000421	0	0	0	0	0	0	Root1277
OG0000422	15.6132127157552	0	0	0	0	0	Root1277
OG0000424	78.9334642852068	16.5473959650866	100.550327305492	48.9721685195819	29.5196084167081	68.7893892050758	Root1277
OG0000425	0	22.2355633280851	54.8456330757229	11.2815466746681	29.5196084167081	7016.51769891774	Root1277
OG0000426	0	0	36.5637553838153	0	0	0	Root1277
OG0000427	0	0	0	0	0	0	Root1277
OG0000428	8.45715688770073	4.13684899127164	0	5.12797576121277	0	13.7578778410152	Root1277
OG0000432	0	0	0	0	0	0	Root1277
OG0000433	0	15.5131837172687	0	6.15357091345532	0	13.7578778410152	Root1277
OG0000436	5.63810459180049	0	25.5946287686707	0	0	13.7578778410152	Root1277
OG0000437	0	0	0	0	0	0	Root1277
OG0000438	0	0	0	0	0	0	Root1277
OG0000440	7.8066063578776	6.72237961081642	0	0	0	0	Root1277
OG0000441	6.72235547483904	5.17106123908955	0	4.35877939703085	0	13.7578778410152	Root1277
OG0000442	14.3121116561089	0	0	0	0	0	Root1277
OG0000445	0	0	0	0	0	0	Root1277
OG0000446	0	0	0	0	0	0	Root1277
OG0000447	0	0	37.4778492684106	0	0	0	Root1277
OG0000448	0	0	0	13.3327369791532	0	0	Root1277
OG0000449	0	3.10263674345373	0	11.2815466746681	0	0	Root1277
OG0000450	0	0	0	0	0	0	Root1277
OG0000451	1.9516515894694	0	0	11.2815466746681	0	0	Root1277
OG0000452	9.758257947347	17.840161274859	0	0	0	13.7578778410152	Root1277
OG0000453	0	0	6.39865719216767	0	0	0	Root1277
OG0000454	0	0	0	0	0	0	Root1277
OG0000455	14.3121116561089	4.13684899127164	0	0	14.7598042083541	0	Root1277
OG0000457	0.216850176607711	2.84408368149925	0	0	0	0	Root1277
OG0000458	16.480613422186	11.893440849906	0	32.5626460837011	14.7598042083541	13.7578778410152	Root1277
OG0000460	0	0	0	5.89717212539468	0	0	Root1277
OG0000461	10.4088084771701	13.1862061596784	63.9865719216767	5.12797576121277	44.2794126250622	4829.01512219632	Root1277
OG0000463	0	0.517106123908955	0	11.2815466746681	0	0	Root1277
OG0000464	0.433700353215422	13.1862061596784	0	0	0	0	Root1277
OG0000466	0	4.91250817713507	0	0	0	0	Root1277
OG0000467	0	0	0	0	0	0	Root1277
OG0000468	0	21.9770102661306	0	0	14.7598042083541	13.7578778410152	Root1277
OG0000469	0	4.91250817713507	0	5.89717212539468	0	0	Root1277
OG0000470	40.1172826724265	48.8665287093963	0	1.53839272836383	14.7598042083541	0	Root1277
OG0000471	21.2513173075557	10.0835694162246	0	9.48675515824362	0	13.7578778410152	Root1277
OG0000473	9.97510812395471	20.4256918944037	17.3677838073123	13.0763381910926	14.7598042083541	27.5157556820303	Root1277
OG0000475	0	0	0	0	0	0	Root1277
OG0000479	0	7.23948573472537	43.8765064605783	5.64077333733404	0	13.7578778410152	Root1277
OG0000480	2.16850176607711	9.56646329231567	0	11.7943442507894	0	0	Root1277
OG0000481	0	0.258553061954478	0	0	0	0	Root1277
OG0000482	90.8602239986309	61.0185226212567	29.2510043070522	69.7404703524936	0	41.2736335230455	Root1277
OG0000485	0	11.376334725997	0	0	0	0	Root1277
OG0000486	0	0	0	0	0	0	Root1277
OG0000487	17.7817144818323	10.0835694162246	0	0	0	0	Root1277
OG0000488	0	0.258553061954478	238.578503879395	0.256398788060638	2051.61278496121	5338.05660231389	Root1277
OG0000489	111.894691129579	119.192961561014	68.5570413446536	157.428855869232	73.7990210417703	41.2736335230455	Root1277
OG0000490	0	7.75659185863433	0	0	0	0	Root1277
OG0000492	0	0	0	0	0	0	Root1277
OG0000493	0	0	0	4.10238060897021	0	0	Root1277
OG0000494	9.54140777073929	0	0	0	0	0	Root1277
OG0000495	0	0	0	0	0	0	Root1277
OG0000497	19.7333660713017	9.56646329231567	22.8523471148845	37.9470206329745	0	13.7578778410152	Root1277
OG0000498	0	0	0	0	0	0	Root1277
OG0000499	0	0	11.88322049974	0	0	0	Root1277
OG0000501	8.45715688770073	8.79080410645224	0	57.9461261017043	0	13.7578778410152	Root1277
OG0000502	0	0	0	0	0	0	Root1277
OG0000503	0	0	21.9382532302892	2.05119030448511	0	0	Root1277
OG0000509	5.42125441519278	0	0	0	0	0	Root1277
OG0000510	0	0	0	0	0	0	Root1277
OG0000511	24.5040699566713	4.91250817713507	0	4.61517818509149	0	0	Root1277
OG0000512	0	0	0	0	0	0	Root1277
OG0000513	0	15.5131837172687	0	0	0	13.7578778410152	Root1277
OG0000514	0.216850176607711	11.376334725997	0	7.43556485375851	0	0	Root1277
OG0000515	0	3.87829592931716	0	2.56398788060638	0	0	Root1277
OG0000516	0	0	0	0	0	0	Root1277
OG0000517	11.276209183601	4.13684899127164	0	0	0	0	Root1277
OG0000518	0	0	0	2.56398788060638	0	0	Root1277
OG0000519	3.9033031789388	0.258553061954478	0	0	0	0	Root1277
OG0000520	29.9253243718641	15.7717367792231	26.5087226532661	17.6915163761841	14.7598042083541	0	Root1277
OG0000521	13.4447109496781	49.9007409572142	90.4952945749428	60.7665127703713	0	1568.39807387573	Root1277
OG0000522	9.10770741752386	0	12.7973143843353	0	0	0	Root1277
OG0000523	8.45715688770073	0.258553061954478	16.4536899227169	0	0	0	Root1277
OG0000524	2.38535194268482	17.840161274859	22.8523471148845	15.6403260716989	0	0	Root1277
OG0000525	0	3.10263674345373	0	0	0	0	Root1277
OG0000526	0	4.13684899127164	0	0	0	13.7578778410152	Root1277
OG0000527	0	0	0	25.8962775941245	0	0	Root1277
OG0000528	0	0	0	11.2815466746681	0	0	Root1277
OG0000529	14.0952614795012	6.72237961081642	28.3369104224568	12.8199394030319	44.2794126250622	3687.11126139206	Root1277
OG0000531	0	10.6006755401336	0	13.0763381910926	0	0	Root1277
OG0000533	8.67400706430844	0	28.3369104224568	10.5123503104862	0	0	Root1277
OG0000534	6.28865512162362	4.91250817713507	10.9691266151446	3.58958303284894	0	0	Root1277
OG0000536	0	0	0	0	0	0	Root1277
OG0000537	0	0	0	11.5379454627287	0	0	Root1277
OG0000538	9.97510812395471	9.82501635427015	0	4.87157697315213	1328.38237875186	0	Root1277
OG0000539	9.97510812395471	28.699389876947	72.2134168830351	23.8450872896394	14.7598042083541	27.5157556820303	Root1277
OG0000540	0	1.55131837172687	10.0550327305492	3.07678545672766	0	0	Root1277
OG0000541	0	2.84408368149925	22.8523471148845	0	0	0	Root1277
OG0000542	0	0	0	10.5123503104862	0	0	Root1277
OG0000543	0	12.9276530977239	0	0	0	0	Root1277
OG0000545	0	0	0	0	0	0	Root1277
OG0000546	0	8.53225104449776	0	15.6403260716989	0	0	Root1277
OG0000547	0	2.58553061954478	0	0	14.7598042083541	0	Root1277
OG0000549	0.433700353215422	0	0	27.6910691105489	0	13.7578778410152	Root1277
OG0000550	0	0	0	0	0	0	Root1277
OG0000551	0	0	19.195971576503	0	0	0	Root1277
OG0000552	0	0	0.914093884595382	11.0251478866075	14.7598042083541	13.7578778410152	Root1277
OG0000553	0	0	0	11.7943442507894	0	0	Root1277
OG0000554	77.8492134021683	117.641643189287	0	22.3066945612755	0	27.5157556820303	Root1277
OG0000555	0	21.9770102661306	0	0	0	0	Root1277
OG0000557	0	0	0	0	0	0	Root1277
OG0000558	17.99856465844	0.517106123908955	0	0	0	0	Root1277
OG0000560	17.3480141286169	10.0835694162246	0	0	14.7598042083541	0	Root1277
OG0000561	0	3.36118980540821	0	14.871129707517	0	0	Root1277
OG0000562	0	0	0	0.256398788060638	0	0	Root1277
OG0000563	11.0593590069933	0	0	0	0	0	Root1277
OG0000565	0	0	38.391943153006	0	0	0	Root1277
OG0000566	0	0	0	0	0	0	Root1277
OG0000567	0	0	0	0	0	0	Root1277
OG0000568	0	0	0	4.87157697315213	0	0	Root1277
OG0000570	0	0	0	0	0	0	Root1277
OG0000572	0	0	0	0	0	0	Root1277
OG0000575	0	0	0	5.64077333733404	0	0	Root1277
OG0000577	31.8769759613335	7.75659185863433	21.9382532302892	20.2555042567904	177.117650500249	27.5157556820303	Root1277
OG0000578	0	0	0	0	0	0	Root1277
OG0000579	0	0	0	0.512797576121277	0	0	Root1277
OG0000580	12.1436098900318	29.7336021247649	60.3301963832952	29.7422594150341	14.7598042083541	27.5157556820303	Root1277
OG0000582	0	0	0	0	0	0	Root1277
OG0000583	0	6.72237961081642	0.914093884595382	0	0	0	Root1277
OG0000586	7.15605582805446	0	0	0	0	0	Root1277
OG0000588	0	0	0	0	0	0	Root1277
OG0000589	21.6850176607711	16.2888429031321	0	0.256398788060638	29.5196084167081	0	Root1277
OG0000590	13.6615611262858	20.9427980183127	13.7114082689307	33.331842447883	0	0	Root1277
OG0000591	11.9267597134241	17.5816082129045	91.4093884595381	0	0	0	Root1277
OG0000592	1.30110105964627	16.5473959650866	11.88322049974	29.4858606269734	14.7598042083541	0	Root1277
OG0000593	0	0	0	8.71755879406171	0	0	Root1277
OG0000595	3.25275264911567	0	0	0	0	0	Root1277
OG0000596	13.2278607730704	0	0	0	0	0	Root1277
OG0000597	0	0	0	0	0	0	Root1277
OG0000598	0.867400706430844	63.862606302756	0	36.4086279046107	0	13.7578778410152	Root1277
OG0000599	13.6615611262858	0	0	8.46116000600107	0	13.7578778410152	Root1277
OG0000600	0	0	0	0	0	0	Root1277
OG0000601	7.58975618126989	0	48.4469758835552	0	0	0	Root1277
OG0000602	0	0	0	0	0	0	Root1277
OG0000603	0	25.3382000715388	0	29.9986582030947	0	0	Root1277
OG0000604	21.9018678373788	0	0	9.74315394630426	0	27.5157556820303	Root1277
OG0000605	0	9.82501635427015	0	0.256398788060638	0	0	Root1277
OG0000606	3.46960282572338	23.269775575903	54.8456330757229	0.512797576121277	29.5196084167081	4911.56238924241	Root1277
OG0000607	8.45715688770073	4.6539551151806	16.4536899227169	0	0	13.7578778410152	Root1277
OG0000608	1.51795123625398	25.5967531334933	0	17.4351175881234	0	13.7578778410152	Root1277
OG0000609	0	0	0	0	0	0	Root1277
OG0000610	50.309240972989	38.2658531692627	0	37.9470206329745	0	137.578778410152	Root1277
OG0000611	0	0	0	5.12797576121277	0	0	Root1277
OG0000612	0	0.517106123908955	0	0	0	0	Root1277
OG0000613	1.9516515894694	7.75659185863433	0	20.2555042567904	0	0	Root1277
OG0000615	15.8300628923629	0	2.74228165378614	19.7427066806692	14.7598042083541	2820.36495740811	Root1277
OG0000616	25.1546204864945	19.6500327085403	0	35.6394315404287	29.5196084167081	0	Root1277
OG0000618	16.0469130689706	5.68816736299851	93.2375762287289	23.3322897135181	14.7598042083541	0	Root1277
OG0000619	34.6960282572338	0	20.1100654610984	0	14.7598042083541	0	Root1277
OG0000620	0	0	0	0	0	0	Root1277
OG0000621	0	2.3269775575903	0	0	0	0	Root1277
OG0000622	0	0	0	0	0	0	Root1277
OG0000624	0	0	0	0	0	0	Root1277
OG0000626	1.30110105964627	1.80987143368134	0	0	0	13.7578778410152	Root1277
OG0000627	0	0	0	7.17916606569788	0	0	Root1277
OG0000628	11.0593590069933	9.56646329231567	0	13.8455345552745	14.7598042083541	0	Root1277
OG0000629	8.89085724091615	28.1822837530381	44.7906003451737	9.48675515824362	14.7598042083541	0	Root1277
OG0000630	0	0	0	0	4014.6667446723	3439.46946025379	Root1277
OG0000631	148.976071329498	214.340488360262	0	105.379901892922	103.318629458478	68.7893892050758	Root1277
OG0000633	13.8784113028935	19.3914796465858	0	26.4090751702458	0	0	Root1277
OG0000634	0	0	0	0	0	0	Root1277
OG0000635	0	0	0	0	0	0	Root1277
OG0000636	8.89085724091615	69.2922206038	0	18.9735103164872	29.5196084167081	0	Root1277
OG0000639	7.58975618126989	9.56646329231567	63.9865719216767	16.1531236478202	0	0	Root1277
OG0000640	0	0.258553061954478	0	0	1963.05395971109	0	Root1277
OG0000641	0	16.0302898411776	34.7355676146245	14.1019333433351	3025.75986271258	0	Root1277
OG0000642	13.6615611262858	33.6118980540821	71.2993229984398	0	14.7598042083541	0	Root1277
OG0000644	0	0	0	0	0	0	Root1277
OG0000645	21.4681674841634	12.1519939118604	65.8147596908675	27.9474678986096	14.7598042083541	13.7578778410152	Root1277
OG0000647	13.6615611262858	1.29276530977239	0	0	0	0	Root1277
OG0000649	20.8176169543403	11.893440849906	0	6.92276727763724	0	0	Root1277
OG0000650	0	5.17106123908955	0	0	0	0	Root1277
OG0000651	0	0	0	6.92276727763724	0	13.7578778410152	Root1277
OG0000652	18.2154148350477	13.1862061596784	0	0	14.7598042083541	0	Root1277
OG0000653	0	0	0	17.4351175881234	0	0	Root1277
OG0000655	0	0	0	0	0	0	Root1277
OG0000656	10.4088084771701	0	0	0	0	0	Root1277
OG0000657	23.4198190736328	2.84408368149925	0	0	0	0	Root1277
OG0000658	0	0	0	6.40996970151596	0	0	Root1277
OG0000659	19.0828155414786	18.3572673987679	35.6496614992199	13.0763381910926	3660.43144367181	0	Root1277
OG0000660	0	0	36.5637553838153	3.07678545672766	0	0	Root1277
OG0000663	18.2154148350477	0	43.8765064605783	17.1787188000628	162.357846291895	13.7578778410152	Root1277
OG0000664	106.473436714386	108.075179896972	14.6255021535261	114.866657051166	3114.31868796271	41.2736335230455	Root1277
OG0000666	3.46960282572338	0.517106123908955	0	12.8199394030319	14.7598042083541	13.7578778410152	Root1277
OG0000668	0	0	0	0	0	0	Root1277
OG0000669	0	0	0	0	0	0	Root1277
OG0000670	0	0	0	0	0	0	Root1277
OG0000671	0	0	26.5087226532661	0	0	0	Root1277
OG0000672	0	0	0	0	0	0	Root1277
OG0000673	0	0	0	0	0	0	Root1277
OG0000674	37.0813801999186	13.4447592216328	0	43.3313951822479	14.7598042083541	41.2736335230455	Root1277
OG0000675	0	0	0	0	0	0	Root1277
OG0000676	0	0	0	8.20476121794043	0	0	Root1277
OG0000677	0.216850176607711	0	0	0	0	0	Root1277
OG0000678	18.6491151882631	31.8020266204007	0	20.2555042567904	44.2794126250622	0	Root1277
OG0000679	0	0	0	0	0	0	Root1277
OG0000680	0	0	0	0	0	0	Root1277
OG0000681	10.8425088303856	0	0	2.82038666866702	0	0	Root1277
OG0000682	0	0	0	0	0	0	Root1277
OG0000683	0	0	0	0	0	0	Root1277
OG0000684	0	0	0	0	0	0	Root1277
OG0000685	0	2.84408368149925	0	9.48675515824362	14.7598042083541	0	Root1277
OG0000686	0	0	0	0	0	0	Root1277
OG0000687	0	0	0	30.7678545672766	2523.92651962854	0	Root1277
OG0000689	0	8.79080410645224	0	0	0	0	Root1277
OG0000690	59.8506487437283	28.699389876947	7.31275107676305	11.0251478866075	44.2794126250622	27.5157556820303	Root1277
OG0000691	5.63810459180049	0	0	15.1275284955777	0	13.7578778410152	Root1277
OG0000692	0	0	0	0	0	0	Root1277
OG0000693	0	0	0	0	0	0	Root1277
OG0000694	0	0	0	0	0	0	Root1277
OG0000695	11.9267597134241	3.87829592931716	0	0	0	0	Root1277
OG0000696	0	9.04935716840672	52.1033514219367	41.5366036658234	29.5196084167081	13.7578778410152	Root1277
OG0000698	0	0	0	0	0	0	Root1277
OG0000699	0	4.6539551151806	0	0	0	0	Root1277
OG0000700	0.433700353215422	7.75659185863433	0	0.256398788060638	14.7598042083541	4842.77300003734	Root1277
OG0000702	0	0	0	0	0	0	Root1277
OG0000703	8.45715688770073	19.6500327085403	48.4469758835552	56.9205309494617	29.5196084167081	3026.73312502334	Root1277
OG0000705	0	0	0	0	0	0	Root1277
OG0000706	18.4322650116554	9.30791023036119	0	0	0	13.7578778410152	Root1277
OG0000707	11.7099095368164	9.04935716840672	0	11.0251478866075	14.7598042083541	6136.01351709277	Root1277
OG0000708	0	0	0	0	0	0	Root1277
OG0000709	0	0	42.0483186913875	0	0	0	Root1277
OG0000710	0.216850176607711	9.82501635427015	21.0241593456938	0	0	5420.60386935998	Root1277
OG0000711	12.3604600666395	6.9809326727709	82.2684496135843	5.89717212539468	1830.2157218359	13.7578778410152	Root1277
OG0000712	0	15.2546306553142	2.74228165378614	4.10238060897021	0	0	Root1277
OG0000714	0	2.06842449563582	0	0	0	13.7578778410152	Root1277
OG0000715	0	0	0	0	0	0	Root1277
OG0000716	0	20.6842449563582	0	22.3066945612755	0	0	Root1277
OG0000717	48.5744395601273	81.9613206395694	45.7046942297691	111.789871594438	44.2794126250622	41.2736335230455	Root1277
OG0000718	0	8.01514492058881	0	2.30758909254575	103.318629458478	0	Root1277
OG0000719	17.7817144818323	14.2204184074963	0	0	0	13.7578778410152	Root1277
OG0000720	3.25275264911567	9.82501635427015	0	13.5891357672138	0	0	Root1277
OG0000721	283.856881179494	446.004031871474	74.0416046522259	241.271259565061	206.637258916957	4622.6469545811	Root1277
OG0000722	0	0	36.5637553838153	0	0	0	Root1277
OG0000723	0	0	0	0	0	0	Root1277
OG0000724	0	0	0	5.64077333733404	0	0	Root1277
OG0000725	0	0	0	0	0	0	Root1277
OG0000727	21.9018678373788	46.2809980898515	0	47.4337757912181	29.5196084167081	13.7578778410152	Root1277
OG0000729	0	0	0	0	0	0	Root1277
OG0000730	0	33.6118980540821	0	0	14.7598042083541	0	Root1277
OG0000732	5.8549547684082	0	0	0	0	0	Root1277
OG0000733	0	0	0	0	0	0	Root1277
OG0000737	0	0	0	0	0	0	Root1277
OG0000738	0	10.8592286020881	21.9382532302892	5.38437454927341	0	0	Root1277
OG0000739	12.794160419855	0	0	0	0	13.7578778410152	Root1277
OG0000740	0	0	0	0	0	0	Root1277
OG0000741	8.24030671109302	10.3421224781791	29.2510043070522	36.4086279046107	0	5489.39325856505	Root1277
OG0000742	0	8.01514492058881	0	0	0	0	Root1277
OG0000743	5.20440423858506	6.46382654886194	0	0.512797576121277	0	0	Root1277
OG0000744	5.42125441519278	9.04935716840672	0	0	0	0	Root1277
OG0000745	22.5524183672019	0	0	30.7678545672766	14.7598042083541	0	Root1277
OG0000747	0	0	0	0	0	0	Root1277
OG0000748	0	0	0	0	0	0	Root1277
OG0000749	0	0	0	0	0	0	Root1277
OG0000750	0	0	0	4.10238060897021	0	0	Root1277
OG0000751	0	0	0	0	0	0	Root1277
OG0000752	0	5.68816736299851	0	0	0	0	Root1277
OG0000753	0	0	0	9.9995527343649	14.7598042083541	0	Root1277
OG0000755	0	0	0	0	0	0	Root1277
OG0000756	10.6256586537778	17.0645020889955	24.6805348840753	4.35877939703085	0	13.7578778410152	Root1277
OG0000757	0	14.4789714694507	0	0	0	0	Root1277
OG0000758	0	1.03421224781791	0	0	0	0	Root1277
OG0000760	0	0	0	0	0	0	Root1277
OG0000761	0	0	0	0	0	0	Root1277
OG0000762	14.9626621859321	17.840161274859	37.4778492684106	0	14.7598042083541	0	Root1277
OG0000763	8.45715688770073	49.9007409572142	59.4161024986998	21.0247006209724	14.7598042083541	0	Root1277
OG0000764	0	15.2546306553142	37.4778492684106	0	0	0	Root1277
OG0000765	1.73480141286169	0	0	0.256398788060638	0	0	Root1277
OG0000768	0	2.58553061954478	0	0	14.7598042083541	0	Root1277
OG0000769	0	0	0	0	0	0	Root1277
OG0000770	0.216850176607711	12.4105469738149	0	5.89717212539468	14.7598042083541	13.7578778410152	Root1277
OG0000772	14.5289618327166	11.376334725997	0	4.61517818509149	0	0	Root1277
OG0000773	0	0	0	0	0	0	Root1277
OG0000774	0	0	0	0	0	0	Root1277
OG0000776	6.28865512162362	1.03421224781791	61.2442902678906	0	0	0	Root1277
OG0000777	0	0	0	0	0	0	Root1277
OG0000778	0	3.87829592931716	0	0	0	0	Root1277
OG0000779	0	4.39540205322612	0	0.256398788060638	0	0	Root1277
OG0000780	0	0	0	0	0	0	Root1277
OG0000781	8.24030671109302	10.3421224781791	0	0.256398788060638	0	0	Root1277
OG0000782	6.72235547483904	35.9388756116724	69.471135229249	33.0754436598224	3424.27457633814	7608.10644608139	Root1277
OG0000783	0.433700353215422	0	37.4778492684106	2.30758909254575	0	4044.81608525846	Root1277
OG0000784	4.77070388536964	6.9809326727709	0	0.256398788060638	0	0	Root1277
OG0000785	0	0	0	0	0	0	Root1277
OG0000786	0	0	0	0	0	0	Root1277
OG0000789	0	0	0	0	0	0	Root1277
OG0000790	12.794160419855	4.6539551151806	66.7288535754628	8.20476121794043	0	27.5157556820303	Root1277
OG0000791	8.89085724091615	15.7717367792231	0	3.3331842447883	0	0	Root1277
OG0000792	10.6256586537778	0	0	0	0	0	Root1277
OG0000793	0	0	0	0	0	0	Root1277
OG0000794	5.63810459180049	9.30791023036119	0	0	0	0	Root1277
OG0000795	0	0	0	0	0	0	Root1277
OG0000796	16.9143137754015	0	0	0	0	0	Root1277
OG0000797	3.46960282572338	17.840161274859	0	13.0763381910926	0	0	Root1277
OG0000798	15.3963625391475	5.17106123908955	0	0	14.7598042083541	1939.86077558314	Root1277
OG0000799	29.9253243718641	14.9960775933597	104.206702843873	14.3583321313958	14.7598042083541	0	Root1277
OG0000800	0	0	0	0	0	0	Root1277
OG0000801	11.7099095368164	1.55131837172687	0	1.02559515224255	0	0	Root1277
OG0000803	36.8645300233109	67.2237961081642	28.3369104224568	11.0251478866075	14.7598042083541	13.7578778410152	Root1277
OG0000805	0	8.79080410645224	0	6.92276727763724	0	0	Root1277
OG0000806	0	0	0	0	0	0	Root1277
OG0000807	69.3920565144675	12.4105469738149	53.0174453065321	28.4602654747309	14.7598042083541	0	Root1277
OG0000811	0	7.75659185863433	0	12.8199394030319	14.7598042083541	0	Root1277
OG0000812	0	0	0.914093884595382	0	0	0	Root1277
OG0000813	0	9.30791023036119	0	6.40996970151596	0	0	Root1277
OG0000814	0.433700353215422	0	0	0	0	13.7578778410152	Root1277
OG0000815	12.3604600666395	0	10.9691266151446	0	0	0	Root1277
OG0000816	0	0	0	0.256398788060638	0	0	Root1277
OG0000817	2.60220211929253	0	0	0	0	0	Root1277
OG0000818	0	0	0	0	0	0	Root1277
OG0000819	0	0	0	0	0	0	Root1277
OG0000820	0	6.20527348690746	0	0	0	0	Root1277
OG0000821	58.1158473308666	29.9921551867194	308.963732993239	61.5357091345532	147.598042083541	13.7578778410152	Root1277
OG0000822	3.25275264911567	11.893440849906	126.144956074163	0	14.7598042083541	2173.7446988804	Root1277
OG0000823	19.516515894694	6.72237961081642	44.7906003451737	6.92276727763724	0	27.5157556820303	Root1277
OG0000824	0	0	0	0	0	0	Root1277
OG0000825	0	5.94672042495298	0	18.460712740366	0	0	Root1277
OG0000833	0	0	0	11.2815466746681	0	0	Root1277
OG0000834	9.54140777073929	7.75659185863433	0	9.74315394630426	0	0	Root1277
OG0000835	0	0	0	0	0	0	Root1277
OG0000836	9.758257947347	0	0	0	0	0	Root1277
OG0000837	3.25275264911567	13.4447592216328	10.9691266151446	0	0	0	Root1277
OG0000838	6.50550529823133	4.91250817713507	0	19.2299091045479	0	0	Root1277
OG0000840	0	0.258553061954478	0	0	0	0	Root1277
OG0000841	94.3298268243543	129.276530977239	0	73.8428509614639	2420.60789017007	55.0315113640607	Root1277
OG0000842	0	0	0	0	0	0	Root1277
OG0000843	0.216850176607711	6.46382654886194	25.5946287686707	0	0	0	Root1277
OG0000844	0	0	0	0	0	0	Root1277
OG0000845	13.4447109496781	12.1519939118604	17.3677838073123	35.8958303284894	29.5196084167081	0	Root1277
OG0000846	14.0952614795012	27.6651776291291	0	26.6654739583064	3616.15203104674	13.7578778410152	Root1277
OG0000847	0	0.258553061954478	0	0	0	0	Root1277
OG0000848	8.24030671109302	8.53225104449776	0	16.4095224358809	0	0	Root1277
OG0000849	0	0	0	0	0	0	Root1277
OG0000850	11.4930593602087	5.17106123908955	16.4536899227169	0	0	0	Root1277
OG0000851	0	2.3269775575903	22.8523471148845	16.6659212239415	177.117650500249	13.7578778410152	Root1277
OG0000852	0	10.0835694162246	21.0241593456938	2.05119030448511	0	0	Root1277
OG0000853	0	5.42961430104403	17.3677838073123	3.58958303284894	0	0	Root1277
OG0000854	0	0	0	5.38437454927341	0	0	Root1277
OG0000855	0	4.91250817713507	70.3852291138444	0	0	0	Root1277
OG0000856	0	0	0	23.0758909254575	0	0	Root1277
OG0000857	0	6.9809326727709	0	8.20476121794043	14.7598042083541	0	Root1277
OG0000858	0	6.46382654886194	0	0	0	0	Root1277
OG0000859	4.77070388536964	0	0	0.256398788060638	0	0	Root1277
OG0000861	0	0.775659185863433	113.347641689827	0	0	0	Root1277
OG0000862	3.46960282572338	0	0	14.1019333433351	0	0	Root1277
OG0000863	26.0220211929253	2.3269775575903	0	0.512797576121277	0	27.5157556820303	Root1277
OG0000864	14.7458120093244	7.23948573472537	0	21.7938969851543	1416.94120400199	13.7578778410152	Root1277
OG0000865	7.8066063578776	11.6348877879515	53.0174453065321	0	0	0	Root1277
OG0000866	0	0	19.195971576503	0	0	0	Root1277
OG0000867	12.1436098900318	8.27369798254328	0	18.2043139523053	0	0	Root1277
OG0000868	3.46960282572338	17.0645020889955	121.574486651186	14.1019333433351	0	0	Root1277
OG0000870	0	0	0	0	0	0	Root1277
OG0000871	0	3.36118980540821	17.3677838073123	3.07678545672766	0	0	Root1277
OG0000872	0.216850176607711	10.8592286020881	198.358372957198	11.5379454627287	0	0	Root1277
OG0000877	0	0	0	0	0	0	Root1277
OG0000878	0.216850176607711	2.58553061954478	0	4.61517818509149	0	0	Root1277
OG0000880	76.7649625191297	137.033122835873	69.471135229249	27.1782715344277	1623.57846291895	13.7578778410152	Root1277
OG0000881	11.276209183601	12.1519939118604	37.4778492684106	0	2376.328477545	0	Root1277
OG0000882	0	0	19.195971576503	0	0	0	Root1277
OG0000883	0	10.3421224781791	21.9382532302892	14.1019333433351	0	0	Root1277
OG0000884	0	0	0	0	0	0	Root1277
OG0000885	0	0	0	0	0	0	Root1277
OG0000886	0	0	0	1.28199394030319	0	0	Root1277
OG0000887	0	5.17106123908955	0	0	0	0	Root1277
OG0000888	11.276209183601	4.13684899127164	0	0	0	0	Root1277
OG0000889	15.3963625391475	6.46382654886194	0	8.46116000600107	14.7598042083541	13.7578778410152	Root1277
OG0000890	25.1546204864945	21.4599041422216	0	25.3834800180032	44.2794126250622	13.7578778410152	Root1277
OG0000891	7.8066063578776	5.94672042495298	0	0	14.7598042083541	0	Root1277
OG0000892	69.1752063378598	40.592830726853	73.1275107676305	118.969037660136	44.2794126250622	13.7578778410152	Root1277
OG0000893	0	4.39540205322612	0	5.38437454927341	0	0	Root1277
OG0000894	0	0	0	0	0	0	Root1277
OG0000895	0	0	0	0	0	0	Root1277
OG0000896	0.216850176607711	0	95.9798578825151	0	2671.52456171208	0	Root1277
OG0000897	0	3.61974286736269	0	5.38437454927341	0	0	Root1277
OG0000898	0	0	0	0	0	0	Root1277
OG0000899	0	0	33.8214737300291	0	0	0	Root1277
OG0000900	81.5356664044994	61.2770756832112	127.973143843353	50.7669600360064	4221.30400358926	123.820900569137	Root1277
OG0000901	0	0	0	0	0	0	Root1277
OG0000902	9.10770741752386	6.72237961081642	0	12.3071418269106	0	0	Root1277
OG0000903	0	0	0	0	0	0	Root1277
OG0000904	12.1436098900318	12.1519939118604	30.1650981916476	1.02559515224255	0	0	Root1277
OG0000905	0	0	0	0	0	0	Root1277
OG0000906	18.8659653648709	0	0	9.23035637018298	0	13.7578778410152	Root1277
OG0000907	0	0	22.8523471148845	0	0	0	Root1277
OG0000908	8.45715688770073	11.893440849906	0	12.05074303885	0	0	Root1277
OG0000909	0	0	0	0	0	0	Root1277
OG0000910	0	18.6158204607224	0	0	0	0	Root1277
OG0000911	0	5.94672042495298	0	0	0	0	Root1277
OG0000913	25.1546204864945	4.91250817713507	0	6.92276727763724	0	27.5157556820303	Root1277
OG0000914	0	0	0	0.256398788060638	0	0	Root1277
OG0000915	1.30110105964627	0	0	0	0	0	Root1277
OG0000916	0	0	0	0	0	0	Root1277
OG0000917	0	0	0	5.12797576121277	0	13.7578778410152	Root1277
OG0000918	3.03590247250795	8.79080410645224	0	33.8446400240043	0	13.7578778410152	Root1277
OG0000919	11.0593590069933	0.775659185863433	2.74228165378614	16.4095224358809	0	0	Root1277
OG0000920	0	0	0	9.74315394630426	0	0	Root1277
OG0000921	12.1436098900318	0	20.1100654610984	0.256398788060638	0	0	Root1277
OG0000922	0	0	0	0	0	0	Root1277
OG0000923	11.276209183601	38.7829592931716	202.014748495579	5.38437454927341	29.5196084167081	0	Root1277
OG0000924	0	0	0	0	0	0	Root1277
OG0000925	34.2623279040183	30.2507082486739	0	21.7938969851543	14.7598042083541	41.2736335230455	Root1277
OG0000926	39.033031789388	52.2277185148045	373.864398799511	42.562198818066	5667.76481600796	41.2736335230455	Root1277
OG0000928	0	16.5473959650866	0	0	0	0	Root1277
OG0000929	0	0	0	0	0	0	Root1277
OG0000930	0	6.9809326727709	0	0	0	13.7578778410152	Root1277
OG0000931	8.45715688770073	6.9809326727709	74.9556985368213	0.256398788060638	0	0	Root1277
OG0000932	12.794160419855	2.84408368149925	0	0	0	13.7578778410152	Root1277
OG0000933	0	0	0	0	0	0	Root1277
OG0000934	0	0	0	8.97395758212234	0	13.7578778410152	Root1277
OG0000935	35.5634289636646	18.8743735226769	75.8697924214167	56.4077333733404	236.156867333665	1183.1774943273	Root1277
OG0000936	0	0	0	0	0	0	Root1277
OG0000937	0	0	0	11.2815466746681	0	13.7578778410152	Root1277
OG0000938	0	0	0	0	0	0	Root1277
OG0000939	7.15605582805446	15.5131837172687	0	3.07678545672766	0	0	Root1277
OG0000940	68.5246558080367	51.1935062669866	53.9315391911275	86.9191891525564	29.5196084167081	192.610289774212	Root1277
OG0000941	0	0	25.5946287686707	0.256398788060638	0	0	Root1277
OG0000942	0	0	0	0	0	0	Root1277
OG0000943	10.6256586537778	8.53225104449776	0	0	29.5196084167081	5998.43473868261	Root1277
OG0000944	0	0	0	0	0	13.7578778410152	Root1277
OG0000945	10.1919583005624	62.0527348690746	0	31.7934497195192	0	0	Root1277
OG0000946	0	0	0	0	0	0	Root1277
OG0000947	0	0	0	5.38437454927341	0	0	Root1277
OG0000948	0	0	0	27.1782715344277	0	13.7578778410152	Root1277
OG0000950	5.42125441519278	1.80987143368134	0	0.512797576121277	0	0	Root1277
OG0000951	0	0	0	0	0	0	Root1277
OG0000952	0	10.3421224781791	0	30.2550569911553	14.7598042083541	13.7578778410152	Root1277
OG0000953	22.5524183672019	41.8855960366254	140.770458227689	40.7674073016415	959.387273543014	5159.20419038069	Root1277
OG0000954	8.24030671109302	36.4559817355813	0	14.1019333433351	29.5196084167081	0	Root1277
OG0000955	0	0	0	0	0	0	Root1277
OG0000956	0	10.3421224781791	0	11.5379454627287	0	0	Root1277
OG0000958	0	0	0	0	0	0	Root1277
OG0000959	9.32455759413157	0	0	0	14.7598042083541	13.7578778410152	Root1277
OG0000960	4.55385370876193	8.79080410645224	0	0	0	0	Root1277
OG0000961	0	0	0	0	0	0	Root1277
OG0000962	0	0	0	0	0	0	Root1277
OG0000964	18.2154148350477	18.3572673987679	0	15.3839272836383	0	41.2736335230455	Root1277
OG0000965	0	0	26.5087226532661	0	0	0	Root1277
OG0000966	6.28865512162362	0	0	0.256398788060638	0	3109.28039206943	Root1277
OG0000967	0	11.376334725997	12.7973143843353	0	0	0	Root1277
OG0000968	0	0	23.7664409994799	11.0251478866075	0	0	Root1277
OG0000969	0	0	0	0.256398788060638	0	0	Root1277
OG0000970	0	0	34.7355676146245	0	0	0	Root1277
OG0000971	0	0	46.6187881143645	10.2559515224255	0	0	Root1277
OG0000972	0	0	0	0	0	0	Root1277
OG0000973	0	16.5473959650866	0	19.7427066806692	14.7598042083541	0	Root1277
OG0000974	0	0	0	0	0	0	Root1277
OG0000975	0	9.04935716840672	26.5087226532661	0	1357.90198716857	27.5157556820303	Root1277
OG0000976	0	0	0	0	0	0	Root1277
OG0000977	0	8.01514492058881	23.7664409994799	0.256398788060638	0	0	Root1277
OG0000978	0.650550529823133	0	78.6120740752028	0	0	0	Root1277
OG0000979	0	34.129004177991	126.144956074163	25.3834800180032	44.2794126250622	1540.8823181937	Root1277
OG0000980	0	0	42.9624125759829	13.8455345552745	3291.43633846295	27.5157556820303	Root1277
OG0000981	5.20440423858506	0	0	0	0	0	Root1277
OG0000982	13.0110105964627	0	15.5395960381215	9.74315394630426	0	0	Root1277
OG0000983	8.89085724091615	5.94672042495298	85.0107312673705	20.7683018329117	29.5196084167081	3577.04823866394	Root1277
OG0000984	0	0	25.5946287686707	0	0	0	Root1277
OG0000985	0	0	0	0	0	0	Root1277
OG0000986	31.4432756081181	36.7145347975358	104.206702843873	37.9470206329745	0	13.7578778410152	Root1277
OG0000987	0	0	0	0	0	0	Root1277
OG0000988	70.0426070442907	77.0488124624343	111.519453920637	53.0745491285521	14.7598042083541	41.2736335230455	Root1277
OG0000989	0	42.9198082844433	349.183863915436	0	929.867665126305	4430.03666480688	Root1277
OG0000990	28.6242233122179	36.7145347975358	448.820097336332	36.9214254807319	14.7598042083541	247.641801138273	Root1277
OG0000991	16.480613422186	27.6651776291291	204.757030149365	20.2555042567904	29.5196084167081	13.7578778410152	Root1277
OG0000992	0	9.56646329231567	120.66039276659	22.8194921373968	3689.95105208851	0	Root1277
OG0000993	29.274773842041	8.53225104449776	323.589235146765	13.5891357672138	1948.29415550274	13.7578778410152	Root1277
OG0000994	0	16.2888429031321	0	29.9986582030947	0	0	Root1277
OG0000995	14.9626621859321	0	25.5946287686707	2.82038666866702	0	0	Root1277
OG0000996	8.89085724091615	38.2658531692627	159.966429804192	96.1495455227394	177.117650500249	9630.51448871062	Root1277
OG0000997	26.4557215461407	20.4256918944037	361.067084415176	18.2043139523053	59.0392168334162	0	Root1277
OG0000998	0	0.517106123908955	17.3677838073123	0	0	2669.02830115694	Root1277
OG0000999	7.8066063578776	0	21.9382532302892	9.23035637018298	14.7598042083541	0	Root1277
OG0001000	5.8549547684082	33.3533449921276	158.138242035001	18.2043139523053	14.7598042083541	3466.98521593582	Root1277
OG0001001	7.8066063578776	8.01514492058881	101.464421190087	33.8446400240043	0	0	Root1277
OG0001002	17.1311639520092	8.79080410645224	36.5637553838153	28.2038666866702	14.7598042083541	27.5157556820303	Root1277
OG0001003	42.2857844385037	19.3914796465858	38.391943153006	40.2546097255202	0	13.7578778410152	Root1277
OG0001004	12.3604600666395	11.376334725997	168.19327476555	16.6659212239415	14.7598042083541	123.820900569137	Root1277
OG0001005	35.99712931688	42.6612552224888	122.488580535781	102.046717648134	29.5196084167081	13.7578778410152	Root1277
OG0001006	15.1795123625398	16.805949027041	38.391943153006	3.58958303284894	0	0	Root1277
OG0001007	0	0	0	0	0	0	Root1277
OG0001008	62.2360006864131	44.4711266561701	46.6187881143645	77.4324339943128	1874.49513446097	27.5157556820303	Root1277
OG0001009	81.1019660512839	79.8928961439336	234.008034456418	113.071865534742	2317.28926071159	13.7578778410152	Root1277
OG0001010	18.6491151882631	26.1138592574022	195.616091303412	35.1266339643075	14.7598042083541	0	Root1277
OG0001011	15.6132127157552	34.9046633638545	319.018765723788	45.8953830628543	2951.96084167081	3095.52251422841	Root1277
OG0001012	0	0	11.88322049974	0	0	0	Root1277
OG0001013	0	3.87829592931716	0	0	0	0	Root1277
OG0001014	0.216850176607711	8.53225104449776	19.195971576503	0	0	0	Root1277
OG0001015	0	0	14.6255021535261	0	0	0	Root1277
OG0001016	0	0	0	0	0	0	Root1277
OG0001017	10.4088084771701	5.94672042495298	0	14.871129707517	0	0	Root1277
OG0001018	30.1421745484718	25.3382000715388	0	78.2016303584947	29.5196084167081	27.5157556820303	Root1277
OG0001019	0	0	7.31275107676305	0	0	0	Root1277
OG0001020	0	14.9960775933597	0	0	0	0	Root1277
OG0001021	0	0	0	0	0	0	Root1277
OG0001022	0	0	0	0	0	0	Root1277
OG0001023	16.6974635987937	0	31.9932859608384	0	0	0	Root1277
OG0001024	20.6007667777325	18.8743735226769	0	0	0	0	Root1277
OG0001025	0	3.10263674345373	36.5637553838153	0	0	0	Root1277
OG0001026	12.3604600666395	4.6539551151806	0	0.256398788060638	14.7598042083541	13.7578778410152	Root1277
OG0001027	0	0	0	0	0	0	Root1277
OG0001028	0	8.01514492058881	0	0	0	0	Root1277
OG0001029	0	0	0	0	0	0	Root1277
OG0001030	0	2.84408368149925	0	25.1270812299426	14.7598042083541	0	Root1277
OG0001031	11.4930593602087	29.216496000856	0	23.3322897135181	0	0	Root1277
OG0001032	0	0	0	0	0	0	Root1277
OG0001033	13.2278607730704	4.13684899127164	20.1100654610984	19.9991054687298	0	0	Root1277
OG0001034	14.9626621859321	24.3039878237209	78.6120740752028	6.6663684895766	2892.9216248374	27.5157556820303	Root1277
OG0001035	0	0	0	0	0	0	Root1277
OG0001036	18.4322650116554	11.376334725997	48.4469758835552	25.6398788060638	3453.79418475485	13.7578778410152	Root1277
OG0001037	0	0	0	0	0	0	Root1277
OG0001038	7.8066063578776	4.91250817713507	0	2.82038666866702	0	0	Root1277
OG0001039	0	0	0	0	0	0	Root1277
OG0001040	0	0	0	0	0	0	Root1277
OG0001041	0	0	0	0	0	0	Root1277
OG0001042	0	5.68816736299851	68.5570413446536	0	0	0	Root1277
OG0001043	80.4514155214608	67.2237961081642	200.186560726389	145.890910406503	4236.06380779761	55.0315113640607	Root1277
OG0001044	9.10770741752386	14.2204184074963	114.261735574423	49.9977636718245	29.5196084167081	13.7578778410152	Root1277
OG0001045	59.6337985671205	16.5473959650866	190.131527995839	32.5626460837011	14.7598042083541	0	Root1277
OG0001046	0	0	15.5395960381215	0	0	0	Root1277
OG0001047	116.014844485125	74.721834904844	267.829508186447	55.3821382210979	1549.77944187718	2779.09132388506	Root1277
OG0001048	0	31.0263674345373	61.2442902678906	9.74315394630426	0	0	Root1277
OG0001049	0	0	0	0	0	0	Root1277
OG0001050	0	0	0	0	0	0	Root1277
OG0001051	13.4447109496781	0.258553061954478	16.4536899227169	0	0	13.7578778410152	Root1277
OG0001052	0	0	0	0	0	0	Root1277
OG0001053	0	7.23948573472537	0	8.46116000600107	0	0	Root1277
OG0001054	0	0	0	0	0	0	Root1277
OG0001055	0	0	0	0	0	0	Root1277
OG0001056	0	0	0	0	0	0	Root1277
OG0001057	0	0	0	7.69196364181915	0	0	Root1277
OG0001058	0	0	0	1.02559515224255	0	0	Root1277
OG0001059	0	5.42961430104403	0	0	0	0	Root1277
OG0001060	0	0	15.5395960381215	0	0	0	Root1277
OG0001061	11.4930593602087	9.30791023036119	0	6.40996970151596	29.5196084167081	2889.15434661319	Root1277
OG0001062	8.89085724091615	9.04935716840672	0	12.3071418269106	0	0	Root1277
OG0001063	0	0	0	0	0	0	Root1277
OG0001064	0	15.2546306553142	25.5946287686707	0	0	0	Root1277
OG0001065	0	0	0	0	0	0	Root1277
OG0001066	0	9.30791023036119	0	0	0	0	Root1277
OG0001067	15.1795123625398	3.36118980540821	28.3369104224568	15.8967248597596	1535.01963766882	13.7578778410152	Root1277
OG0001068	1.73480141286169	13.9618653455418	0	0	0	0	Root1277
OG0001069	24.5040699566713	19.6500327085403	95.9798578825151	53.3309479166128	0	68.7893892050758	Root1277
OG0001070	0.216850176607711	5.94672042495298	0	11.5379454627287	0	0	Root1277
OG0001071	0	7.75659185863433	10.0550327305492	9.74315394630426	14.7598042083541	0	Root1277
OG0001072	31.4432756081181	17.840161274859	0	31.7934497195192	14.7598042083541	27.5157556820303	Root1277
OG0001073	43.8037356747576	106.26530846329	0	61.5357091345532	2007.33337233615	27.5157556820303	Root1277
OG0001074	0.216850176607711	27.1480715052201	194.701997418816	37.1778242687926	3099.55888375435	9107.71513075204	Root1277
OG0001075	2.60220211929253	0	16.4536899227169	18.2043139523053	14.7598042083541	3865.96367332526	Root1277
OG0001076	0	0	0	0	0	0	Root1277
OG0001077	16.0469130689706	0.258553061954478	92.3234823441335	8.20476121794043	29.5196084167081	3136.79614775146	Root1277
OG0001078	12.794160419855	0	0.914093884595382	0	2479.64710700348	0	Root1277
OG0001079	19.9502162479094	6.72237961081642	0	24.6142836538213	0	0	Root1277
OG0001080	0	4.13684899127164	81.3543557289889	33.8446400240043	0	0	Root1277
OG0001081	0	0	42.9624125759829	0	0	6273.59229550292	Root1277
OG0001082	7.8066063578776	0	39.3060370376014	8.46116000600107	0	0	Root1277
OG0001083	0	4.13684899127164	154.481866496619	0	0	0	Root1277
OG0001084	170.661088990269	143.238396322781	164.536899227169	166.915611027476	1416.94120400199	55.0315113640607	Root1277
OG0001085	39.6835823192111	31.5434735584463	446.991909567142	115.123055839227	177.117650500249	41.2736335230455	Root1277
OG0001086	9.32455759413157	9.56646329231567	406.771778644945	63.3305006509777	5579.20599075783	55.0315113640607	Root1277
OG0001087	25.3714706631022	5.17106123908955	127.059049958758	28.9730630508521	29.5196084167081	0	Root1277
OG0001088	6.28865512162362	4.91250817713507	0	0	1121.74511983491	4196.15274150963	Root1277
OG0001089	9.97510812395471	0	0	3.58958303284894	29.5196084167081	4829.01512219632	Root1277
OG0001090	11.0593590069933	7.23948573472537	0	0	0	0	Root1277
OG0001091	0	0	0	0	0	0	Root1277
OG0001092	11.276209183601	0	0	4.10238060897021	0	0	Root1277
OG0001093	0	10.0835694162246	0.914093884595382	8.71755879406171	0	0	Root1277
OG0001094	37.515080553134	42.6612552224888	34.7355676146245	74.3556485375851	0	5104.17267901663	Root1277
OG0001095	0	17.32305515095	0	28.9730630508521	29.5196084167081	0	Root1277
OG0001097	0	0	0	0	0	0	Root1277
OG0001098	0	0	0	0	0	0	Root1277
OG0001099	0	0	0	0	0	0	Root1277
OG0001101	0	0	29.2510043070522	5.38437454927341	0	0	Root1277
OG0001102	15.6132127157552	0	0	0	14.7598042083541	0	Root1277
OG0001103	12.3604600666395	17.32305515095	0	21.5374981970936	14.7598042083541	13.7578778410152	Root1277
OG0001104	0	0	0	0.256398788060638	0	0	Root1277
OG0001107	0	2.84408368149925	0	0	0	0	Root1277
OG0001108	0	0	0	0	0	0	Root1277
OG0001109	7.8066063578776	0	0	0	0	0	Root1277
OG0001111	6.07180494501591	6.20527348690746	0	12.05074303885	0	0	Root1277
OG0001112	0	6.46382654886194	0	11.2815466746681	0	0	Root1277
OG0001113	0	0	31.079192076243	0	0	0	Root1277
OG0001114	0	0	0	0	0	0	Root1277
OG0001116	1.08425088303856	0	0	0	0	0	Root1277
OG0001119	0	0	0	5.89717212539468	0	13.7578778410152	Root1277
OG0001120	0	0.258553061954478	2.74228165378614	0	0	0	Root1277
OG0001121	0	0	0	0	0	0	Root1277
OG0001122	0	0	0	14.871129707517	0	0	Root1277
OG0001123	15.3963625391475	6.46382654886194	0	0.512797576121277	0	0	Root1277
OG0001124	0	0	0	0	0	0	Root1277
OG0001125	0	0	0	0	0	0	Root1277
OG0001127	0	0	23.7664409994799	0	0	0	Root1277
OG0001128	0	0	0	0	0	0	Root1277
OG0001129	0	0	31.079192076243	8.46116000600107	0	0	Root1277
OG0001131	0	0	0	0	0	0	Root1277
OG0001132	0	0	0	0	0	0	Root1277
OG0001133	10.4088084771701	0.258553061954478	9.14093884595382	0	0	0	Root1277
OG0001134	0	9.30791023036119	0	0	0	0	Root1277
OG0001135	0	0	0	0	1372.66179137693	0	Root1277
OG0001136	1.51795123625398	0	0	0	0	0	Root1277
OG0001137	0	24.8210939476299	0	0	2686.28436592044	178.852411933197	Root1277
OG0001139	0	8.79080410645224	0	0	0	0	Root1277
OG0001140	18.6491151882631	0	0	0	0	0	Root1277
OG0001142	0	0	0	0.256398788060638	0	0	Root1277
OG0001143	10.1919583005624	0	0	0	0	0	Root1277
OG0001144	0	0	0	0	0	0	Root1277
OG0001145	0	0	0	0	0	0	Root1277
OG0001146	0	0	0	0	0	0	Root1277
OG0001147	0	10.6006755401336	0	0	0	0	Root1277
OG0001150	0	0	0	0	0	0	Root1277
OG0001151	2.16850176607711	45.5053389039881	0	4.10238060897021	0	0	Root1277
OG0001154	0	8.53225104449776	0	0	0	0	Root1277
OG0001156	14.9626621859321	34.6461103019	0	10.5123503104862	0	0	Root1277
OG0001157	12.794160419855	37.7487470453537	0	19.2299091045479	0	0	Root1277
OG0001159	0	30.7678143725828	0	0	0	0	Root1277
OG0001161	0	0	0	0	0	0	Root1277
OG0001165	0	0	0	0	0	0	Root1277
OG0001168	10.1919583005624	31.2849204964918	0	14.6147309194564	0	0	Root1277
OG0001169	0	0	0	0	0	0	Root1277
OG0001170	0	18.3572673987679	43.8765064605783	2.82038666866702	0	0	Root1277
OG0001171	14.9626621859321	0	0	0	0	0	Root1277
OG0001173	0.433700353215422	6.72237961081642	2.74228165378614	0.256398788060638	0	0	Root1277
OG0001175	0	0	0	0	0	0	Root1277
OG0001176	0	0	0	0.512797576121277	0	0	Root1277
OG0001177	10.6256586537778	19.3914796465858	18.2818776919076	1.02559515224255	14.7598042083541	13.7578778410152	Root1277
OG0001178	0	0	0	0	0	0	Root1277
OG0001179	0	0	0	24.8706824418819	0	0	Root1277
OG0001181	0	0	0	0	0	0	Root1277
OG0001182	0	0	0	0	0	0	Root1277
OG0001183	0	0	25.5946287686707	0	0	0	Root1277
OG0001184	5.8549547684082	7.23948573472537	0	0	0	0	Root1277
OG0001185	0	0.517106123908955	0	6.15357091345532	0	0	Root1277
OG0001188	0	17.0645020889955	0	0	0	13.7578778410152	Root1277
OG0001189	4.77070388536964	13.4447592216328	0	0	0	0	Root1277
OG0001193	0	0	0	7.69196364181915	0	0	Root1277
OG0001194	0	0	0	0	0	0	Root1277
OG0001195	0	0	0	0	0	0	Root1277
OG0001198	0	0	0	0	0	0	Root1277
OG0001199	0	0	0	0	0	0	Root1277
OG0001201	0	0	0	0	0	0	Root1277
OG0001202	0	9.82501635427015	0	6.92276727763724	14.7598042083541	0	Root1277
OG0001203	93.4624261179235	25.8553061954478	0	39.741812149399	44.2794126250622	27.5157556820303	Root1277
OG0001205	21.9018678373788	4.13684899127164	94.1516701133243	16.1531236478202	0	0	Root1277
OG0001206	28.6242233122179	32.5776858062642	0	41.5366036658234	14.7598042083541	13.7578778410152	Root1277
OG0001207	0	0	0	0	0	0	Root1277
OG0001208	4.77070388536964	6.72237961081642	0	7.17916606569788	0	0	Root1277
OG0001209	0	0	0	0	0	0	Root1277
OG0001211	0	28.4408368149925	84.0966373827751	5.64077333733404	0	0	Root1277
OG0001212	13.6615611262858	5.17106123908955	0	0	14.7598042083541	0	Root1277
OG0001213	0	0	0	0	0	0	Root1277
OG0001214	0	0	0	0	0	0	Root1277
OG0001215	0	0	0	4.10238060897021	0	0	Root1277
OG0001216	22.9861187204174	5.17106123908955	0	29.4858606269734	14.7598042083541	0	Root1277
OG0001219	0.867400706430844	0	0	0	0	0	Root1277
OG0001226	0	0	0	0	0	0	Root1277
OG0001228	0.216850176607711	5.68816736299851	0	8.46116000600107	0	0	Root1277
OG0001229	0	0	0	0	0	0	Root1277
OG0001230	18.2154148350477	49.3836348333052	0	29.4858606269734	14.7598042083541	0	Root1277
OG0001231	0	0	0	0	0	0	Root1277
OG0001232	18.8659653648709	0.258553061954478	0	0	0	0	Root1277
OG0001233	0.216850176607711	0	0	9.9995527343649	0	0	Root1277
OG0001234	0	2.58553061954478	0	0	0	0	Root1277
OG0001235	23.2029688970251	15.2546306553142	95.9798578825151	0.512797576121277	0	3838.44791764323	Root1277
OG0001236	5.20440423858506	0	0	0	2391.08828175336	0	Root1277
OG0001237	0	7.75659185863433	0	0	14.7598042083541	0	Root1277
OG0001238	0	0	0	0	0	0	Root1277
OG0001239	0	0	0	0	0	0	Root1277
OG0001242	16.0469130689706	6.46382654886194	0	7.43556485375851	0	13.7578778410152	Root1277
OG0001244	29.7084741952564	62.5698409929836	8.22684496135843	75.6376424778883	1889.25493866932	13.7578778410152	Root1277
OG0001245	11.9267597134241	19.3914796465858	0	48.2029721554	0	0	Root1277
OG0001246	20.6007667777325	8.01514492058881	9.14093884595382	0	0	0	Root1277
OG0001247	0	0	0	0	0	0	Root1277
OG0001248	0	4.91250817713507	36.5637553838153	0	0	0	Root1277
OG0001249	0	0.775659185863433	0	0	0	0	Root1277
OG0001250	0	0	0	0	0	0	Root1277
OG0001251	9.32455759413157	10.0835694162246	0	0	0	13.7578778410152	Root1277
OG0001253	15.1795123625398	0	0	0	0	0	Root1277
OG0001254	0	0	0	0	0	0	Root1277
OG0001255	42.0689342618959	107.299520711108	28.3369104224568	28.2038666866702	14.7598042083541	27.5157556820303	Root1277
OG0001256	0	0	0	0.512797576121277	0	0	Root1277
OG0001257	0	0	0	0	0	0	Root1277
OG0001260	0	0	0	0	0	0	Root1277
OG0001261	7.58975618126989	0	0	0	0	0	Root1277
OG0001262	17.3480141286169	17.5816082129045	0	25.3834800180032	0	0	Root1277
OG0001263	0	3.87829592931716	0	16.1531236478202	0	0	Root1277
OG0001264	0	0	0	0	0	0	Root1277
OG0001265	0	0	0	0	0	0	Root1277
OG0001266	0	0	0	0	0	0	Root1277
OG0001267	0	0	0	0	0	0	Root1277
OG0001268	0	0	0	0	0	0	Root1277
OG0001269	0	6.20527348690746	0	6.92276727763724	0	0	Root1277
OG0001274	0	4.91250817713507	0	6.6663684895766	0	0	Root1277
OG0001275	0	0	0	0	0	0	Root1277
OG0001276	0	0	0	9.74315394630426	0	0	Root1277
OG0001277	6.93920565144675	11.376334725997	8.22684496135843	32.3062472956404	0	0	Root1277
OG0001280	0	0	0	0	0	0	Root1277
OG0001281	0	0	0	0	0	0	Root1277
OG0001284	0	8.27369798254328	0	0	0	0	Root1277
OG0001285	0	5.68816736299851	0	0	0	0	Root1277
OG0001286	0	0	0	0	0	0	Root1277
OG0001287	0	0	23.7664409994799	0	0	0	Root1277
OG0001288	8.45715688770073	0.258553061954478	0	4.10238060897021	0	0	Root1277
OG0001290	6.93920565144675	17.0645020889955	0	12.3071418269106	0	13.7578778410152	Root1277
OG0001291	0	0	0	0	0	0	Root1277
OG0001293	0	0	0	0	0	0	Root1277
OG0001294	0	0	0	9.74315394630426	0	0	Root1277
OG0001295	0	0	0	11.2815466746681	0	0	Root1277
OG0001296	0	0	0	0	0	0	Root1277
OG0001300	40.550983025642	47.0566572757149	0	86.6627903644958	73.7990210417703	3549.53248298191	Root1277
OG0001301	0	0	0	10.7687490985468	0	0	Root1277
OG0001302	0	0.258553061954478	51.1892575373414	0	0	0	Root1277
OG0001303	0	0.517106123908955	0	0	0	0	Root1277
OG0001304	7.37290600466218	14.9960775933597	16.4536899227169	12.05074303885	0	0	Root1277
OG0001305	12.3604600666395	4.91250817713507	40.2201309221968	8.20476121794043	14.7598042083541	0	Root1277
OG0001306	37.7319307297417	55.0718021963037	0	2.56398788060638	3025.75986271258	0	Root1277
OG0001308	0.433700353215422	6.72237961081642	0	0	0	0	Root1277
OG0001309	0.867400706430844	0	0	0	0	0	Root1277
OG0001311	0	0	0	0	0	0	Root1277
OG0001312	0	0	0	0	0	0	Root1277
OG0001315	0	0	0	0	0	0	Root1277
OG0001316	0	0	0	0	0	0	Root1277
OG0001317	0	4.91250817713507	0	9.48675515824362	0	0	Root1277
OG0001318	22.9861187204174	47.0566572757149	15.5395960381215	37.1778242687926	0	68.7893892050758	Root1277
OG0001319	0	0	0	0	0	0	Root1277
OG0001320	0	0	0	0	0	0	Root1277
OG0001321	0	0	0	0	0	0	Root1277
OG0001322	0	0.258553061954478	0	0	0	0	Root1277
OG0001323	0	0	0	0	0	0	Root1277
OG0001324	0	0	0	0	0	0	Root1277
OG0001325	0	0	0	0	0	0	Root1277
OG0001326	0	3.10263674345373	0	9.74315394630426	14.7598042083541	0	Root1277
OG0001328	0	0	0	0	0	0	Root1277
OG0001330	0	0	24.6805348840753	0	0	0	Root1277
OG0001331	0	0	0	13.5891357672138	0	0	Root1277
OG0001332	10.1919583005624	19.6500327085403	0	0	0	0	Root1277
OG0001333	0	0	0	0	0	0	Root1277
OG0001334	0	0	0	0	0	0	Root1277
OG0001335	0	0	0	0	0	0	Root1277
OG0001336	0	0	0	0	0	0	Root1277
OG0001337	0	0	0	0	0	0	Root1277
OG0001342	0	0	0	0	0	0	Root1277
OG0001343	0	0	0	0	0	0	Root1277
OG0001344	0	0	0	0	0	0	Root1277
OG0001345	0	0	0	0	0	0	Root1277
OG0001346	0	0	0	9.9995527343649	0	13.7578778410152	Root1277
OG0001348	31.8769759613335	0	0	4.35877939703085	0	13.7578778410152	Root1277
OG0001349	23.4198190736328	20.6842449563582	0	38.4598182090958	14.7598042083541	13.7578778410152	Root1277
OG0001350	0	0	0	0	0	0	Root1277
OG0001351	0	0	0	0	0	0	Root1277
OG0001355	23.8535194268482	14.9960775933597	65.8147596908675	42.8185976061266	59.0392168334162	6163.5292727748	Root1277
OG0001358	12.1436098900318	18.3572673987679	18.2818776919076	40.5110085135809	0	0	Root1277
OG0001359	0	0	0	0	0	0	Root1277
OG0001360	0	0	0	0	0	0	Root1277
OG0001361	0	0	0	6.6663684895766	0	0	Root1277
OG0001362	0	0	0	0	0	0	Root1277
OG0001363	0	0	0	0	0	0	Root1277
OG0001364	0	0	0	0	0	0	Root1277
OG0001365	0	6.20527348690746	13.7114082689307	0	0	0	Root1277
OG0001371	0	8.79080410645224	0	0	0	0	Root1277
OG0001374	174.781242345815	93.3376553655664	0	122.815019481046	2509.16671542019	123.820900569137	Root1277
OG0001376	0	6.72237961081642	0	11.7943442507894	29.5196084167081	0	Root1277
OG0001377	0	0	0	0.256398788060638	0	0	Root1277
OG0001379	0	0	0	0	0	0	Root1277
OG0001380	9.758257947347	7.23948573472537	0	0	0	0	Root1277
OG0001383	0	0	0	0	0	0	Root1277
OG0001384	0	0	56.6738208449137	2.82038666866702	0	0	Root1277
OG0001386	0	0	0	0	0	0	Root1277
OG0001389	10.4088084771701	9.04935716840672	0	16.9223200120021	0	0	Root1277
OG0001390	0	0	0	0	0	0	Root1277
OG0001392	0.433700353215422	0	0	2.05119030448511	0	0	Root1277
OG0001397	17.5648643052246	9.56646329231567	47.5328819989598	11.7943442507894	0	0	Root1277
OG0001402	0	0	0	0	0	0	Root1277
OG0001403	184.75635046977	110.660710516516	10.0550327305492	225.887332281422	88.5588252501243	55.0315113640607	Root1277
OG0001407	0	0	0	0	0	0	Root1277
OG0001409	0	0	0	0	0	0	Root1277
OG0001410	0	0	22.8523471148845	5.64077333733404	0	0	Root1277
OG0001411	0	0	0	0	0	0	Root1277
OG0001412	0	0	0	0	0	0	Root1277
OG0001414	0	0	0	0	0	0	Root1277
OG0001416	0	0	0	0	0	0	Root1277
OG0001418	0	0	0	0	0	0	Root1277
OG0001420	0	0	0	0	0	0	Root1277
OG0001421	0	0	0	0	0	0	Root1277
OG0001424	0	0	0	0	0	0	Root1277
OG0001425	0	3.61974286736269	22.8523471148845	64.0996970151596	14.7598042083541	0	Root1277
OG0001428	0	0	0	0	0	0	Root1277
OG0001429	0	0	0	0	0	0	Root1277
OG0001430	0	0	0	0	0	0	Root1277
OG0001431	19.516515894694	12.4105469738149	0	0	0	0	Root1277
OG0001432	0	0	0	0	0	0	Root1277
OG0001433	0	22.752669451994	0	4.10238060897021	29.5196084167081	0	Root1277
OG0001436	0	0	0	0	0	0	Root1277
OG0001439	0.650550529823133	0	0	0	0	0	Root1277
OG0001441	0	0	0	0.769196364181915	0	0	Root1277
OG0001442	0	0	0	0	0	0	Root1277
OG0001443	257.618009809961	329.913707053913	27.4228165378614	147.172904346806	280.436279958727	3948.51094037135	Root1277
OG0001444	0	0	0	7.94836242987979	0	0	Root1277
OG0001448	0	0	0	0	0	0	Root1277
OG0001449	0	0	0	0	0	0	Root1277
OG0001452	120.134997840672	139.101547331509	0	215.374981970936	103.318629458478	82.547267046091	Root1277
OG0001453	16.2637632455783	19.9085857704948	45.7046942297691	85.6371952122532	14.7598042083541	13.7578778410152	Root1277
OG0001455	6.93920565144675	13.7033122835873	0	0	0	13.7578778410152	Root1277
OG0001456	6.50550529823133	0	0	0	0	0	Root1277
OG0001457	0	3.10263674345373	0	19.9991054687298	14.7598042083541	0	Root1277
OG0001458	0	4.39540205322612	0	0	0	0	Root1277
OG0001459	16.0469130689706	6.72237961081642	0	9.48675515824362	14.7598042083541	0	Root1277
OG0001461	0	0	0	0	0	0	Root1277
OG0001463	0	0	0	0	0	0	Root1277
OG0001464	0	0	0	0	0	0	Root1277
OG0001465	0	0	0	0	0	0	Root1277
OG0001466	0	0	0	0	0	0	Root1277
OG0001468	11.4930593602087	7.75659185863433	0	18.7171115284266	29.5196084167081	13.7578778410152	Root1277
OG0001469	0	9.04935716840672	0	2.30758909254575	0	0	Root1277
OG0001470	1.30110105964627	0.258553061954478	52.1033514219367	0	0	0	Root1277
OG0001471	0	17.0645020889955	0	15.3839272836383	14.7598042083541	13.7578778410152	Root1277
OG0001473	0	0.258553061954478	0	0	0	0	Root1277
OG0001474	17.5648643052246	13.1862061596784	0	14.6147309194564	0	27.5157556820303	Root1277
OG0001475	0	5.17106123908955	0	8.71755879406171	0	0	Root1277
OG0001479	44.8879865577962	69.2922206038	45.7046942297691	21.281099409033	0	0	Root1277
OG0001481	0	0	0	0	0	0	Root1277
OG0001486	0.216850176607711	0.258553061954478	0	0	0	0	Root1277
OG0001487	0	0	0	0	0	0	Root1277
OG0001489	7.15605582805446	0	0	0	0	0	Root1277
OG0001493	0	0	0	0	0	0	Root1277
OG0001495	0	0	0	0	0	0	Root1277
OG0001497	0	0	0	0	0	0	Root1277
OG0001499	0	5.17106123908955	0	0	0	0	Root1277
OG0001500	0	0	0	0	0	0	Root1277
OG0001502	0	10.6006755401336	1.82818776919076	0	0	0	Root1277
OG0001503	0	0	0	0	0	0	Root1277
OG0001504	10.1919583005624	0	0	0	0	0	Root1277
OG0001505	43.5868854981499	14.2204184074963	0	33.8446400240043	14.7598042083541	41.2736335230455	Root1277
OG0001506	0	8.53225104449776	0	0	0	0	Root1277
OG0001507	0	0	0	0	0	0	Root1277
OG0001509	0	0	0	0	0	0	Root1277
OG0001511	0	0	0	0	0	0	Root1277
OG0001515	0	0	0	0	0	0	Root1277
OG0001518	0	0	0	0	0	0	Root1277
OG0001521	46.1890876174425	0	35.6496614992199	31.7934497195192	14.7598042083541	13.7578778410152	Root1277
OG0001522	0	0	0	0	0	0	Root1277
OG0001523	0	0	35.6496614992199	0	0	0	Root1277
OG0001525	436.953105864538	287.769557955334	0	478.440138521151	132.838237875187	178.852411933197	Root1277
OG0001527	0	0	0	0	0	0	Root1277
OG0001529	0	0	0	0	0	0	Root1277
OG0001531	0	0.258553061954478	0	0	0	0	Root1277
OG0001532	0	6.20527348690746	0	27.9474678986096	14.7598042083541	0	Root1277
OG0001533	0	0	0	0	0	0	Root1277
OG0001538	0	0	0	0	0	0	Root1277
OG0001539	1.08425088303856	0	0	0	0	0	Root1277
OG0001540	18.4322650116554	28.1822837530381	0	9.74315394630426	14.7598042083541	13.7578778410152	Root1277
OG0001542	0	11.376334725997	0	0.512797576121277	0	0	Root1277
OG0001545	33.6117773741952	22.2355633280851	0	28.7166642627915	14.7598042083541	27.5157556820303	Root1277
OG0001546	52.6945929156738	19.9085857704948	38.391943153006	81.7912133913436	0	13.7578778410152	Root1277
OG0001549	5.20440423858506	0	0	0	0	0	Root1277
OG0001550	0	0	0	0	0	0	Root1277
OG0001554	0	12.6691000357694	9.14093884595382	7.17916606569788	0	0	Root1277
OG0001557	0	0	0	0	0	0	Root1277
OG0001559	0	11.376334725997	0	0	0	0	Root1277
OG0001560	0.216850176607711	6.20527348690746	0	41.7930024538841	29.5196084167081	0	Root1277
OG0001565	8.89085724091615	0	0	0	0	0	Root1277
OG0001569	0	0	0	0	0	0	Root1277
OG0001570	0	12.9276530977239	0	6.92276727763724	0	0	Root1277
OG0001572	0	0	0	0	0	0	Root1277
OG0001573	0	0	0	0	0	0	Root1277
OG0001575	0	0	0	0	0	0	Root1277
OG0001576	0	18.3572673987679	0	0	0	13.7578778410152	Root1277
OG0001579	0	0	0	0	0	0	Root1277
OG0001581	0	0	0	0	0	0	Root1277
OG0001583	18.8659653648709	0	0	25.6398788060638	14.7598042083541	0	Root1277
OG0001585	8.02345653448531	6.9809326727709	0	0	0	0	Root1277
OG0001586	0	0	0	0	0	0	Root1277
OG0001587	0	0	0	0	0	0	Root1277
OG0001591	0	0	0	0	0	0	Root1277
OG0001592	0	0	0	11.5379454627287	0	0	Root1277
OG0001593	0	0.258553061954478	0	0	0	0	Root1277
OG0001594	0	12.9276530977239	0	7.69196364181915	14.7598042083541	0	Root1277
OG0001597	0	0	0	0.256398788060638	0	0	Root1277
OG0001598	0	0	0	0	0	0	Root1277
OG0001599	0	0	74.0416046522259	12.05074303885	0	0	Root1277
OG0001601	7.37290600466218	37.7487470453537	0	25.8962775941245	14.7598042083541	0	Root1277
OG0001604	26.8894218993562	15.2546306553142	0	6.40996970151596	0	13.7578778410152	Root1277
OG0001611	0	0	0	0	0	0	Root1277
OG0001612	0	0	0	0	0	0	Root1277
OG0001613	11.7099095368164	0	0	9.23035637018298	0	13.7578778410152	Root1277
OG0001615	7.58975618126989	8.79080410645224	0	0	0	0	Root1277
OG0001616	0	0	0	0	0	0	Root1277
OG0001617	0	0	0	0	0	0	Root1277
OG0001618	0	0	0	14.6147309194564	0	0	Root1277
OG0001620	0	0	0	0	0	0	Root1277
OG0001621	0	0	0	0	0	0	Root1277
OG0001622	0	0	0	0	0	0	Root1277
OG0001624	0	0	0	4.35877939703085	0	0	Root1277
OG0001627	0	0	0	0	0	0	Root1277
OG0001629	18.2154148350477	0	0	7.69196364181915	0	13.7578778410152	Root1277
OG0001630	0.216850176607711	0	0	9.74315394630426	0	0	Root1277
OG0001632	0	0.258553061954478	0	0	0	0	Root1277
OG0001633	0	3.36118980540821	0	11.0251478866075	0	0	Root1277
OG0001636	9.10770741752386	0	0	0	0	0	Root1277
OG0001637	3.03590247250795	0	0	0	0	0	Root1277
OG0001638	0	0	0	0	0	0	Root1277
OG0001639	131.628057200881	85.8396165688866	25.5946287686707	90.5087721854054	44.2794126250622	55.0315113640607	Root1277
OG0001640	3.25275264911567	11.893440849906	0	0	0	0	Root1277
OG0001642	0	2.3269775575903	0	0	0	0	Root1277
OG0001643	0	0	0	10.7687490985468	0	0	Root1277
OG0001645	0	0	0	0	0	0	Root1277
OG0001647	0	16.0302898411776	0	14.6147309194564	14.7598042083541	13.7578778410152	Root1277
OG0001648	0	0	0	0	0	0	Root1277
OG0001650	0	4.39540205322612	0	0	0	0	Root1277
OG0001651	0.216850176607711	0	0	9.23035637018298	2833.88240800398	13.7578778410152	Root1277
OG0001652	0	3.36118980540821	0	0	0	0	Root1277
OG0001656	8.45715688770073	12.1519939118604	17.3677838073123	26.6654739583064	0	0	Root1277
OG0001657	0	0	0	0	0	0	Root1277
OG0001658	0	9.82501635427015	0	0	0	0	Root1277
OG0001660	108.208238127248	40.592830726853	0	70.5096667166756	2479.64710700348	68.7893892050758	Root1277
OG0001661	0.650550529823133	3.87829592931716	0	11.0251478866075	0	0	Root1277
OG0001662	0	0	0	10.7687490985468	0	13.7578778410152	Root1277
OG0001663	0	0	0	0	0	0	Root1277
OG0001667	0	20.6842449563582	0	0.256398788060638	0	13.7578778410152	Root1277
OG0001670	0	3.10263674345373	0	0	0	0	Root1277
OG0001671	0	0	0	0	0	0	Root1277
OG0001673	6.93920565144675	0	0	17.6915163761841	0	0	Root1277
OG0001674	13.2278607730704	0	0	0	0	0	Root1277
OG0001675	0	0	0	0	0	0	Root1277
OG0001676	0	0	0	0	0	0	Root1277
OG0001677	14.5289618327166	5.42961430104403	0	8.46116000600107	0	0	Root1277
OG0001678	0	0	0	0	0	0	Root1277
OG0001679	0	0	0	0	0	0	Root1277
OG0001681	0	6.46382654886194	47.5328819989598	0	0	0	Root1277
OG0001682	9.758257947347	2.84408368149925	0	0.256398788060638	0	0	Root1277
OG0001683	0	0	0	0	0	0	Root1277
OG0001684	0	0	29.2510043070522	0	0	0	Root1277
OG0001685	0	24.3039878237209	0	0	0	0	Root1277
OG0001688	0	0.517106123908955	0	10.2559515224255	0	0	Root1277
OG0001689	0.216850176607711	0	0	5.89717212539468	0	13.7578778410152	Root1277
OG0001694	0.216850176607711	3.87829592931716	0	14.1019333433351	0	0	Root1277
OG0001695	0	0	0	13.3327369791532	0	13.7578778410152	Root1277
OG0001696	0	0	0	18.9735103164872	0	0	Root1277
OG0001697	0	11.376334725997	0	0	0	0	Root1277
OG0001699	0	0	0	0	0	0	Root1277
OG0001702	0	0	0	0	0	0	Root1277
OG0001704	0	0	0	0	0	0	Root1277
OG0001705	0	0	0	2.82038666866702	0	0	Root1277
OG0001706	0	31.5434735584463	58.5020086141044	13.8455345552745	0	0	Root1277
OG0001707	35.1297286104492	10.6006755401336	0	12.5635406149713	14.7598042083541	27.5157556820303	Root1277
OG0001708	44.0205858513653	89.7179124982037	14.6255021535261	10.2559515224255	14.7598042083541	0	Root1277
OG0001709	196.899960359802	122.554151366422	155.395960381215	131.532578275108	118.078433666832	5530.6668920881	Root1277
OG0001710	0	0.517106123908955	0	10.5123503104862	0	0	Root1277
OG0001712	0	0	0	0	0	0	Root1277
OG0001714	14.3121116561089	3.87829592931716	74.0416046522259	0.256398788060638	0	0	Root1277
OG0001715	10.4088084771701	9.04935716840672	0	15.8967248597596	3527.59320579662	0	Root1277
OG0001716	0	0	0	0	0	0	Root1277
OG0001717	0	0	0	0	0	0	Root1277
OG0001721	32.3106763145489	23.5283286378575	48.4469758835552	20.2555042567904	44.2794126250622	0	Root1277
OG0001724	0	0	0	0	0	0	Root1277
OG0001725	0	0	0	0	0	0	Root1277
OG0001726	3.03590247250795	0	42.9624125759829	0	0	0	Root1277
OG0001727	0	0	0	0.256398788060638	0	0	Root1277
OG0001729	0	0	0	0	0	0	Root1277
OG0001730	0	0	0	0	0	0	Root1277
OG0001731	0	6.20527348690746	23.7664409994799	9.74315394630426	0	0	Root1277
OG0001732	0	0	0	0	0	0	Root1277
OG0001735	0	0	0	0	0	0	Root1277
OG0001737	0	8.01514492058881	0	0	0	0	Root1277
OG0001739	0	6.72237961081642	0	11.2815466746681	0	0	Root1277
OG0001740	11.276209183601	0.258553061954478	0	3.07678545672766	0	0	Root1277
OG0001741	0	10.3421224781791	0	0	0	0	Root1277
OG0001742	13.4447109496781	0	0	0	0	0	Root1277
OG0001744	0	0	0	0	0	0	Root1277
OG0001745	0	0	0	0	0	0	Root1277
OG0001755	35.3465787870569	18.0987143368134	0	11.5379454627287	14.7598042083541	0	Root1277
OG0001757	0	5.42961430104403	0	12.05074303885	0	0	Root1277
OG0001759	6.50550529823133	0	0	0	0	0	Root1277
OG0001761	0.216850176607711	5.94672042495298	0	12.3071418269106	14.7598042083541	1458.33505114761	Root1277
OG0001763	18.2154148350477	28.4408368149925	0	0.256398788060638	0	13.7578778410152	Root1277
OG0001764	0	5.68816736299851	95.9798578825151	28.9730630508521	44.2794126250622	0	Root1277
OG0001765	0	0	12.7973143843353	0	0	0	Root1277
OG0001766	0	0	0	0	0	0	Root1277
OG0001767	0	0	0	0	0	0	Root1277
OG0001769	0	0	0	0	0	0	Root1277
OG0001771	0	0	0	0	0	0	Root1277
OG0001772	0	0	0	0	0	0	Root1277
OG0001773	0	0	0	0	0	0	Root1277
OG0001775	11.276209183601	0	0	0.256398788060638	0	13.7578778410152	Root1277
OG0001776	22.7692685438097	21.7184572041761	0	11.7943442507894	14.7598042083541	0	Root1277
OG0001782	0	0	0	0	0	0	Root1277
OG0001783	0	5.94672042495298	0	6.15357091345532	0	0	Root1277
OG0001785	0	0	0	0	0	0	Root1277
OG0001787	0	0	0	0	0	0	Root1277
OG0001789	0	0	15.5395960381215	0	0	0	Root1277
OG0001791	0	0	0	0	0	0	Root1277
OG0001793	7.15605582805446	29.4750490628104	19.195971576503	29.4858606269734	29.5196084167081	13.7578778410152	Root1277
OG0001795	0	0	0	0	0	0	Root1277
OG0001797	0	0	0	0	0	0	Root1277
OG0001798	0	0	0	0	0	0	Root1277
OG0001799	0	0	0	0	0	0	Root1277
OG0001800	0	0	0	0	0	0	Root1277
OG0001801	0	0	0	0	0	0	Root1277
OG0001802	0	0	0	0	0	0	Root1277
OG0001803	0.216850176607711	12.9276530977239	0	0	0	0	Root1277
OG0001804	0	0	0	0	0	0	Root1277
OG0001805	0	16.2888429031321	0	0	0	0	Root1277
OG0001806	0	0	0	0	0	0	Root1277
OG0001808	32.0938261379412	13.4447592216328	0	0	0	27.5157556820303	Root1277
OG0001809	27.1062720759639	4.6539551151806	0	0	0	13.7578778410152	Root1277
OG0001810	0	0	0	5.89717212539468	0	0	Root1277
OG0001811	5.20440423858506	9.82501635427015	0	0	0	0	Root1277
OG0001812	0.216850176607711	0	0	11.5379454627287	0	13.7578778410152	Root1277
OG0001814	0	8.79080410645224	0	4.87157697315213	0	0	Root1277
OG0001815	4.12015335554651	0	0	0.512797576121277	0	0	Root1277
OG0001816	7.8066063578776	0	0	0.512797576121277	0	27.5157556820303	Root1277
OG0001817	1.73480141286169	15.7717367792231	58.5020086141044	0.256398788060638	14.7598042083541	0	Root1277
OG0001818	12.5773102432472	3.87829592931716	0	0	0	13.7578778410152	Root1277
OG0001819	1.30110105964627	0	0	0	0	0	Root1277
OG0001820	5.8549547684082	0.258553061954478	0	29.4858606269734	14.7598042083541	0	Root1277
OG0001823	42.5026346151114	35.163216425809	0	55.3821382210979	14.7598042083541	13.7578778410152	Root1277
OG0001824	0	0	0	0	0	0	Root1277
OG0001826	0	0	0	0	0	0	Root1277
OG0001835	0	22.752669451994	0	6.15357091345532	0	0	Root1277
OG0001836	6.50550529823133	0	14.6255021535261	11.0251478866075	0	0	Root1277
OG0001838	0	0	0	0	0	0	Root1277
OG0001839	3.25275264911567	7.49803879667985	0	0	0	0	Root1277
OG0001840	0	0	0	0	0	0	Root1277
OG0001841	0	0	0	0	0	0	Root1277
OG0001842	0	0	0	0	0	0	Root1277
OG0001843	5.8549547684082	0	0	0	0	0	Root1277
OG0001844	0	5.68816736299851	0	0	0	0	Root1277
OG0001847	0	0	0	0	0	0	Root1277
OG0001848	0	0	0	0	0	0	Root1277
OG0001850	0	14.9960775933597	0	13.8455345552745	14.7598042083541	27.5157556820303	Root1277
OG0001851	15.3963625391475	0	0	15.1275284955777	0	0	Root1277
OG0001859	0	19.1329265846313	0	25.6398788060638	0	0	Root1277
OG0001861	0	0	0	0	0	0	Root1277
OG0001862	13.0110105964627	0	0	0	0	13.7578778410152	Root1277
OG0001866	23.6366692502405	18.0987143368134	25.5946287686707	18.2043139523053	14.7598042083541	13.7578778410152	Root1277
OG0001871	0	3.10263674345373	31.9932859608384	0	0	0	Root1277
OG0001872	104.521785124917	231.922096573166	79.5261679597982	194.093882561903	103.318629458478	82.547267046091	Root1277
OG0001873	9.10770741752386	0	0	0	14.7598042083541	0	Root1277
OG0001874	0	0	0	0	0	0	Root1277
OG0001875	13.8784113028935	0	0	0	0	0	Root1277
OG0001876	0	5.94672042495298	0	0	0	13.7578778410152	Root1277
OG0001878	0	10.0835694162246	0	0	0	0	Root1277
OG0001879	8.89085724091615	11.893440849906	79.5261679597982	27.9474678986096	14.7598042083541	0	Root1277
OG0001880	0	2.3269775575903	0	7.17916606569788	0	165.094534092182	Root1277
OG0001881	0	9.04935716840672	0	0	0	0	Root1277
OG0001885	0	1.80987143368134	0	0	0	0	Root1277
OG0001886	9.10770741752386	0.258553061954478	0	0	0	0	Root1277
OG0001887	3.03590247250795	0	0	0	0	0	Root1277
OG0001888	0	9.30791023036119	0	22.0502957732149	29.5196084167081	13.7578778410152	Root1277
OG0001891	0	0	0	0	0	0	Root1277
OG0001892	0	0	0	0	0	0	Root1277
OG0001898	0	0	0	0	0	0	Root1277
OG0001900	0	0	0	0	0	0	Root1277
OG0001901	32.3106763145489	29.7336021247649	0	22.3066945612755	0	27.5157556820303	Root1277
OG0001902	0	3.10263674345373	0	0	0	0	Root1277
OG0001903	16.6974635987937	6.9809326727709	0	0	0	13.7578778410152	Root1277
OG0001905	0	0	0	0	0	0	Root1277
OG0001906	13.4447109496781	0	49.3610697681506	5.64077333733404	988.906881959722	0	Root1277
OG0001907	0	4.6539551151806	0	0	0	0	Root1277
OG0001908	0	0	0	0	0	0	Root1277
OG0001909	0	0	0	0	0	0	Root1277
OG0001911	12.794160419855	0.258553061954478	18.2818776919076	6.6663684895766	0	0	Root1277
OG0001912	0	0	0	0	0	0	Root1277
OG0001915	0	0	0	0	0	0	Root1277
OG0001917	0	5.68816736299851	0	0	0	0	Root1277
OG0001918	0	0	0	0	0	0	Root1277
OG0001919	20.6007667777325	0	0	0	0	27.5157556820303	Root1277
OG0001921	1.73480141286169	0	0	0	0	0	Root1277
OG0001923	0	0	0	0	0	0	Root1277
OG0001925	14.7458120093244	0	0	0	14.7598042083541	0	Root1277
OG0001926	0	0	0	7.17916606569788	0	0	Root1277
OG0001930	33.1780770209798	53.5204838245769	0	76.1504400540096	0	41.2736335230455	Root1277
OG0001936	0	0	0	0	0	0	Root1277
OG0001937	0	11.6348877879515	0	0	0	0	Root1277
OG0001938	6.50550529823133	0	0	0.256398788060638	0	0	Root1277
OG0001939	0	0.775659185863433	0	0	0	0	Root1277
OG0001940	0	0	0	0	0	0	Root1277
OG0001943	0	2.3269775575903	14.6255021535261	0	4073.70596150572	0	Root1277
OG0001944	0	0	15.5395960381215	0	0	0	Root1277
OG0001945	0	0	0	11.2815466746681	0	0	Root1277
OG0001946	0	0	0	0	0	0	Root1277
OG0001947	0.216850176607711	13.7033122835873	0	0	0	0	Root1277
OG0001950	0	0	0	0	0	0	Root1277
OG0001953	0	0	0	0	0	0	Root1277
OG0001954	0	0	0	0	0	0	Root1277
OG0001955	0	0	0	0	0	0	Root1277
OG0001957	0	0	0	0	0	0	Root1277
OG0001958	5.42125441519278	5.42961430104403	0	4.61517818509149	0	0	Root1277
OG0001959	0	0	0	0	0	0	Root1277
OG0001963	0	0	0	0	0	0	Root1277
OG0001966	0	5.68816736299851	0	0	0	0	Root1277
OG0001974	0	3.87829592931716	0	0	0	0	Root1277
OG0001975	0	0	0	0.769196364181915	0	0	Root1277
OG0001976	11.276209183601	0.258553061954478	0	0	0	0	Root1277
OG0001980	0	0	0	0	0	0	Root1277
OG0001981	0	0	0	0	0	0	Root1277
OG0001983	0	9.04935716840672	0	4.87157697315213	0	0	Root1277
OG0001984	0	0	0	0.256398788060638	0	0	Root1277
OG0001985	0	0	0	0	0	0	Root1277
OG0001990	6.93920565144675	0	24.6805348840753	0	0	0	Root1277
OG0001991	0	10.6006755401336	0	0	0	0	Root1277
OG0001992	0	2.58553061954478	0	0	0	0	Root1277
OG0001993	0	9.04935716840672	0	11.5379454627287	0	0	Root1277
OG0001994	0	0	0	0	0	0	Root1277
OG0001995	0	0	0	3.3331842447883	0	0	Root1277
OG0002001	10.4088084771701	0	0	0	0	0	Root1277
OG0002002	0	0	24.6805348840753	0	0	0	Root1277
OG0002007	97.7994296500777	66.4481369223007	23.7664409994799	66.663684895766	29.5196084167081	0	Root1277
OG0002011	9.32455759413157	8.27369798254328	0	0	0	0	Root1277
OG0002012	0	2.84408368149925	0	0	0	0	Root1277
OG0002015	52.4777427390661	20.1671388324493	37.4778492684106	118.456240084015	14.7598042083541	41.2736335230455	Root1277
OG0002016	0	0	28.3369104224568	0	0	0	Root1277
OG0002017	0	0	0	10.2559515224255	14.7598042083541	0	Root1277
OG0002018	0	0	0	0	0	0	Root1277
OG0002022	0	4.13684899127164	0	0	0	0	Root1277
OG0002025	9.758257947347	4.13684899127164	0	0	0	0	Root1277
OG0002026	15.3963625391475	0	0	0.512797576121277	0	0	Root1277
OG0002030	50.9597915028121	28.9579429389015	62.1583841524859	12.8199394030319	14.7598042083541	13.7578778410152	Root1277
OG0002032	0	0	0	9.23035637018298	0	0	Root1277
OG0002033	0	0	0	0	0	0	Root1277
OG0002034	0	0	0	0	0	0	Root1277
OG0002036	0	0	0	0	0	0	Root1277
OG0002037	7.8066063578776	0	0	0.256398788060638	14.7598042083541	0	Root1277
OG0002038	0	0	0	0	0	0	Root1277
OG0002039	0	0	0	0	0	0	Root1277
OG0002040	0	0	0	0	0	0	Root1277
OG0002041	6.07180494501591	0	0	0	0	13.7578778410152	Root1277
OG0002042	0	0	0	0	0	0	Root1277
OG0002043	0	0.258553061954478	0	0	0	0	Root1277
OG0002044	59.2000982139051	55.0718021963037	10.0550327305492	12.5635406149713	14.7598042083541	27.5157556820303	Root1277
OG0002046	0	0	0	0	0	0	Root1277
OG0002050	0	0	0	0	0	0	Root1277
OG0002057	12.3604600666395	0	0	0	0	0	Root1277
OG0002059	0	2.84408368149925	0	0	0	0	Root1277
OG0002061	0	0	0	12.8199394030319	0	0	Root1277
OG0002064	0	0	0	0	0	0	Root1277
OG0002065	0	0	0	0	0	0	Root1277
OG0002066	0	0	0	0	0	0	Root1277
OG0002067	12.5773102432472	0	0	0	0	0	Root1277
OG0002069	0	0	0	15.6403260716989	0	0	Root1277
OG0002070	0	0	19.195971576503	0	0	0	Root1277
OG0002072	0	16.5473959650866	0	0	0	0	Root1277
OG0002074	0	0	0	0	0	0	Root1277
OG0002076	0	11.6348877879515	14.6255021535261	3.07678545672766	0	0	Root1277
OG0002077	0	4.13684899127164	0	0	0	0	Root1277
OG0002079	0	0	0	0	0	0	Root1277
OG0002086	0	0	0	10.5123503104862	0	27.5157556820303	Root1277
OG0002091	0	0	0	0	0	0	Root1277
OG0002096	0	6.9809326727709	0	0.256398788060638	0	0	Root1277
OG0002097	0	0	0	8.46116000600107	0	0	Root1277
OG0002102	0	0	0	0	0	0	Root1277
OG0002104	12.1436098900318	0	0	0	0	0	Root1277
OG0002105	2.38535194268482	3.36118980540821	0	27.1782715344277	14.7598042083541	0	Root1277
OG0002106	20.1670664245171	7.75659185863433	31.9932859608384	15.1275284955777	44.2794126250622	13.7578778410152	Root1277
OG0002107	25.1546204864945	35.9388756116724	10.0550327305492	44.3569903344904	2833.88240800398	41.2736335230455	Root1277
OG0002108	5.20440423858506	0	0	5.38437454927341	0	13.7578778410152	Root1277
OG0002111	5.8549547684082	0.258553061954478	0	0.769196364181915	0	0	Root1277
OG0002112	0	5.42961430104403	0	0	0	13.7578778410152	Root1277
OG0002113	0	0	0	0	0	0	Root1277
OG0002114	0	0	0	0	0	0	Root1277
OG0002115	0	0	0	0	0	0	Root1277
OG0002123	0	0	0	0	0	0	Root1277
OG0002125	0	0	0	0	0	0	Root1277
OG0002126	0	0	0	0	0	0	Root1277
OG0002134	0	1.80987143368134	0	0	0	0	Root1277
OG0002136	0	3.36118980540821	0	7.94836242987979	14.7598042083541	0	Root1277
OG0002142	0	0	0	0	0	0	Root1277
OG0002143	253.93155680763	536.497603555541	0	156.146861928929	191.877454708603	137.578778410152	Root1277
OG0002144	0	0	0	6.40996970151596	0	0	Root1277
OG0002145	0	5.42961430104403	0	0	0	0	Root1277
OG0002148	0	0	0	0	0	0	Root1277
OG0002152	0	0	0	0	0	0	Root1277
OG0002156	12.1436098900318	10.0835694162246	0	27.6910691105489	0	13.7578778410152	Root1277
OG0002157	15.3963625391475	10.6006755401336	0	13.3327369791532	0	0	Root1277
OG0002159	0	7.23948573472537	0	0	0	0	Root1277
OG0002163	0	0	0	0	0	0	Root1277
OG0002165	0	0	0	0	0	0	Root1277
OG0002166	0	0	0	0	0	0	Root1277
OG0002170	29.4916240186487	15.7717367792231	0	21.0247006209724	0	0	Root1277
OG0002175	0	0	0	9.74315394630426	0	0	Root1277
OG0002179	0.650550529823133	5.42961430104403	0	10.5123503104862	767.509818834411	0	Root1277
OG0002180	6.93920565144675	0	0	7.94836242987979	0	0	Root1277
OG0002184	0	0	0	0	0	0	Root1277
OG0002185	0.216850176607711	22.4941163900396	0	27.4346703224883	0	0	Root1277
OG0002186	0	0	0	5.38437454927341	0	0	Root1277
OG0002190	0	13.9618653455418	0.914093884595382	0	0	0	Root1277
OG0002194	32.5275264911567	13.4447592216328	56.6738208449137	21.281099409033	29.5196084167081	0	Root1277
OG0002196	0.216850176607711	9.56646329231567	0	0	14.7598042083541	0	Root1277
OG0002207	0	0	0	0	0	0	Root1277
OG0002212	0	0	0	0	0	0	Root1277
OG0002220	8.45715688770073	0	0	0	0	0	Root1277
OG0002221	0	0	0	0	0	0	Root1277
OG0002223	0	0	0	0.256398788060638	0	0	Root1277
OG0002224	0	0	0	0	0	0	Root1277
OG0002227	14.0952614795012	0.258553061954478	0	0	0	0	Root1277
OG0002229	0	4.91250817713507	0	13.5891357672138	0	0	Root1277
OG0002230	0	0	0	0	2317.28926071159	0	Root1277
OG0002231	0	6.72237961081642	55.7597269603183	13.0763381910926	0	0	Root1277
OG0002236	35.3465787870569	19.1329265846313	0	6.15357091345532	14.7598042083541	13.7578778410152	Root1277
OG0002242	0	0	0	0	0	0	Root1277
OG0002246	0	0	46.6187881143645	0	0	0	Root1277
OG0002250	0	0	0	0	0	0	Root1277
OG0002252	0	0	0	0	0	0	Root1277
OG0002254	0	0	0	0	0	0	Root1277
OG0002258	0	8.27369798254328	30.1650981916476	0	14.7598042083541	0	Root1277
OG0002259	0	0	22.8523471148845	0	0	0	Root1277
OG0002261	17.7817144818323	28.699389876947	47.5328819989598	0	14.7598042083541	0	Root1277
OG0002262	0	0.775659185863433	0	25.8962775941245	14.7598042083541	0	Root1277
OG0002263	21.034467130948	20.9427980183127	0	7.69196364181915	14.7598042083541	27.5157556820303	Root1277
OG0002265	8.45715688770073	0	0	0	0	0	Root1277
OG0002266	0	0	0	0	0	0	Root1277
OG0002267	0	13.7033122835873	0	3.58958303284894	0	0	Root1277
OG0002269	0	6.20527348690746	0	3.58958303284894	0	0	Root1277
OG0002271	0	0	0	0	0	0	Root1277
OG0002275	0	0	0	0	0	0	Root1277
OG0002277	0	6.72237961081642	0	10.7687490985468	0	0	Root1277
OG0002279	0	0	0	0	0	0	Root1277
OG0002282	0	5.94672042495298	0	11.7943442507894	0	0	Root1277
OG0002283	27.5399724291793	21.2013510802672	86.8389190365612	33.0754436598224	0	0	Root1277
OG0002288	0	2.58553061954478	0	0	0	0	Root1277
OG0002293	0	0	0	0	0	0	Root1277
OG0002296	1.73480141286169	5.42961430104403	0	0	0	27.5157556820303	Root1277
OG0002297	0	0	0	9.23035637018298	0	0	Root1277
OG0002298	0	0	0	0	0	0	Root1277
OG0002299	15.1795123625398	37.7487470453537	0	0	0	13.7578778410152	Root1277
OG0002302	0.216850176607711	0	0	0.256398788060638	29.5196084167081	4168.6369858276	Root1277
OG0002303	0	0	0	0	0	0	Root1277
OG0002309	0	0	0	0	0	0	Root1277
OG0002310	70.9100077507215	13.7033122835873	0	44.8697879106117	0	13.7578778410152	Root1277
OG0002318	0	0	0	0	0	0	Root1277
OG0002322	0.216850176607711	8.79080410645224	0	6.92276727763724	0	13.7578778410152	Root1277
OG0002326	0	0	0	0	0	0	Root1277
OG0002327	0	0	0	12.5635406149713	0	0	Root1277
OG0002331	4.33700353215422	4.6539551151806	0	9.23035637018298	0	0	Root1277
OG0002332	0	0	0	0	0	0	Root1277
OG0002337	6.28865512162362	9.04935716840672	26.5087226532661	19.9991054687298	14.7598042083541	0	Root1277
OG0002340	0	0	0	0	0	0	Root1277
OG0002341	6.50550529823133	9.82501635427015	11.88322049974	18.2043139523053	14.7598042083541	0	Root1277
OG0002343	0	0	0	0	0	0	Root1277
OG0002344	0	0	0	0	0	0	Root1277
OG0002345	28.8410734888256	24.8210939476299	0	23.3322897135181	118.078433666832	13.7578778410152	Root1277
OG0002346	0	0	0	0	0	0	Root1277
OG0002347	0	0	0	0	0	0	Root1277
OG0002349	0	0	0	0.256398788060638	0	0	Root1277
OG0002350	10.8425088303856	0	0	0	0	0	Root1277
OG0002352	0	0	0	0	0	0	Root1277
OG0002353	6.72235547483904	14.7375245314052	0	5.38437454927341	14.7598042083541	0	Root1277
OG0002365	0	0	0	0	0	0	Root1277
OG0002366	0	3.61974286736269	0	0	0	0	Root1277
OG0002372	11.4930593602087	0	0	6.6663684895766	0	0	Root1277
OG0002374	0.216850176607711	0	0	12.3071418269106	3468.5539889632	82.547267046091	Root1277
OG0002379	10.8425088303856	6.72237961081642	16.4536899227169	12.5635406149713	0	0	Root1277
OG0002380	0	0	0	0	0	0	Root1277
OG0002381	0	8.27369798254328	0	8.20476121794043	29.5196084167081	13.7578778410152	Root1277
OG0002386	0	0	0	9.23035637018298	0	0	Root1277
OG0002387	0	0	0	0	0	0	Root1277
OG0002388	0	0	0	0	0	0	Root1277
OG0002389	0.433700353215422	0	0	0	0	0	Root1277
OG0002390	0	0	0	0	0	0	Root1277
OG0002392	0	0	0	0	0	68.7893892050758	Root1277
OG0002393	1.51795123625398	0	0	0	0	0	Root1277
OG0002394	0	4.13684899127164	10.9691266151446	0	0	0	Root1277
OG0002395	0	8.01514492058881	0	5.12797576121277	0	0	Root1277
OG0002398	0	0	0	0	0	0	Root1277
OG0002399	0	0	0	0	0	0	Root1277
OG0002402	0	0	0	1.79479151642447	0	0	Root1277
OG0002403	0	0	0	0	0	0	Root1277
OG0002408	0	6.9809326727709	52.1033514219367	0.256398788060638	0	0	Root1277
OG0002413	12.794160419855	22.4941163900396	0	9.48675515824362	29.5196084167081	0	Root1277
OG0002422	19.7333660713017	19.9085857704948	0	0	14.7598042083541	13.7578778410152	Root1277
OG0002425	0	0	0	0	0	0	Root1277
OG0002426	27.9736727823947	52.486271576759	0	54.3565430688553	14.7598042083541	27.5157556820303	Root1277
OG0002427	0.650550529823133	0	0	0	0	0	Root1277
OG0002429	0	0	0	14.871129707517	44.2794126250622	0	Root1277
OG0002434	4.55385370876193	0	0	0	0	0	Root1277
OG0002436	0	0	0	9.9995527343649	0	0	Root1277
OG0002442	0	0	0	0	0	0	Root1277
OG0002443	21.9018678373788	13.7033122835873	0	0	0	0	Root1277
OG0002444	0	0	0	0	0	0	Root1277
OG0002445	0	0	0	0	0	0	Root1277
OG0002446	12.5773102432472	2.58553061954478	0	0	0	0	Root1277
OG0002447	0	6.46382654886194	0	0	0	0	Root1277
OG0002448	7.58975618126989	0	0	6.92276727763724	0	13.7578778410152	Root1277
OG0002450	8.89085724091615	28.1822837530381	29.2510043070522	32.5626460837011	14.7598042083541	0	Root1277
OG0002453	0	0	0	0	0	0	Root1277
OG0002465	0	0.775659185863433	0	0	0	0	Root1277
OG0002471	0	0	0	0	0	0	Root1277
OG0002472	0	0.258553061954478	0	0	0	0	Root1277
OG0002473	0	0	0	0	0	0	Root1277
OG0002474	0	3.61974286736269	0	2.05119030448511	0	0	Root1277
OG0002475	0	0	0	14.1019333433351	0	0	Root1277
OG0002476	7.58975618126989	2.84408368149925	0	6.40996970151596	0	0	Root1277
OG0002477	0	0.258553061954478	0	14.871129707517	0	0	Root1277
OG0002478	0	21.2013510802672	19.195971576503	10.7687490985468	14.7598042083541	0	Root1277
OG0002480	15.8300628923629	0	20.1100654610984	13.0763381910926	0	0	Root1277
OG0002482	13.0110105964627	20.9427980183127	0	3.58958303284894	0	13.7578778410152	Root1277
OG0002483	0	0	11.88322049974	0	0	0	Root1277
OG0002484	0	5.17106123908955	0	0	0	0	Root1277
OG0002485	10.8425088303856	20.6842449563582	12.7973143843353	0	0	0	Root1277
OG0002487	0	0	0	0	0	0	Root1277
OG0002490	0	9.30791023036119	0	0	0	0	Root1277
OG0002491	0	0	0	0	0	0	Root1277
OG0002493	0	0	0	0	0	0	Root1277
OG0002495	0	0	0	1.79479151642447	0	0	Root1277
OG0002497	0	0	0	0.256398788060638	0	0	Root1277
OG0002498	6.28865512162362	1.55131837172687	0	0	0	0	Root1277
OG0002499	0	0	16.4536899227169	10.2559515224255	0	0	Root1277
OG0002500	0	0	0	0	0	0	Root1277
OG0002501	0	0	0	0	0	0	Root1277
OG0002503	0	0	0	0	0	0	Root1277
OG0002506	0	3.10263674345373	0	0	0	0	Root1277
OG0002507	0	0	0	3.3331842447883	0	0	Root1277
OG0002509	0	0	0	0	0	0	Root1277
OG0002514	0	0	0	0	0	0	Root1277
OG0002515	0	0	0	0	0	0	Root1277
OG0002516	0	0	0	0	0	0	Root1277
OG0002517	5.20440423858506	20.6842449563582	113.347641689827	15.8967248597596	29.5196084167081	0	Root1277
OG0002518	6.72235547483904	6.9809326727709	0	9.74315394630426	14.7598042083541	0	Root1277
OG0002519	0	0	0	0	0	0	Root1277
OG0002520	0	0	0	0	0	0	Root1277
OG0002521	0.216850176607711	0	0	0.769196364181915	0	0	Root1277
OG0002522	0	0	0	0	0	0	Root1277
OG0002523	0	0	0	0	0	0	Root1277
OG0002525	0	0	0	0	0	0	Root1277
OG0002526	0	9.04935716840672	0	10.2559515224255	0	0	Root1277
OG0002527	0	0	0	0	0	0	Root1277
OG0002528	0	0	0	0	0	0	Root1277
OG0002529	13.0110105964627	13.1862061596784	0	24.6142836538213	29.5196084167081	27.5157556820303	Root1277
OG0002530	0	0	0	22.3066945612755	0	0	Root1277
OG0002545	7.8066063578776	0	0	0	0	0	Root1277
OG0002551	0	0	0	0.256398788060638	0	0	Root1277
OG0002554	0	0	0	0	0	0	Root1277
OG0002558	0	0	0	8.46116000600107	0	0	Root1277
OG0002564	56.1641957413972	15.7717367792231	31.079192076243	8.97395758212234	0	27.5157556820303	Root1277
OG0002567	0	2.06842449563582	0	0	0	13.7578778410152	Root1277
OG0002569	0	0	0	0	0	0	Root1277
OG0002572	8.89085724091615	0	0	0	0	13.7578778410152	Root1277
OG0002573	41.8520840852882	34.6461103019	3.65637553838153	11.0251478866075	0	0	Root1277
OG0002574	0	0.775659185863433	0	0	0	0	Root1277
OG0002578	0	0.775659185863433	0	0	0	0	Root1277
OG0002581	0	22.4941163900396	0	44.6133891225511	1638.3382671273	13.7578778410152	Root1277
OG0002583	14.9626621859321	3.10263674345373	0	1.79479151642447	14.7598042083541	0	Root1277
OG0002585	0.216850176607711	10.0835694162246	0	0	0	0	Root1277
OG0002586	0	0	0	0	0	0	Root1277
OG0002587	0	0	11.88322049974	0	0	0	Root1277
OG0002588	0	0	0	0	0	0	Root1277
OG0002589	0	0	0	0	0	0	Root1277
OG0002590	3.9033031789388	0	0	0	0	0	Root1277
OG0002595	0	0	0	0	0	0	Root1277
OG0002602	0	0.517106123908955	0	0	0	0	Root1277
OG0002604	0	0	0	0	0	0	Root1277
OG0002614	0	0	0	0	0	0	Root1277
OG0002615	0	0	0	0	0	0	Root1277
OG0002621	0	0	0	0	0	0	Root1277
OG0002623	0	0	0	0	0	0	Root1277
OG0002624	13.8784113028935	14.4789714694507	0	0.256398788060638	0	13.7578778410152	Root1277
OG0002628	9.54140777073929	0	0	0	0	0	Root1277
OG0002629	0	0	0	0	0	0	Root1277
OG0002633	3.9033031789388	0	0	0	0	0	Root1277
OG0002635	0	0	0	0	0	0	Root1277
OG0002638	0.216850176607711	11.376334725997	0	11.5379454627287	0	0	Root1277
OG0002640	0	0	0	0	0	0	Root1277
OG0002645	0	0	0	0	0	0	Root1277
OG0002646	0	0	0	0.769196364181915	0	0	Root1277
OG0002647	0	0	0	0	0	0	Root1277
OG0002649	0	0	0	0	0	0	Root1277
OG0002650	0	0	0	0	0	0	Root1277
OG0002653	0	0.517106123908955	0	0	0	0	Root1277
OG0002657	8.24030671109302	4.6539551151806	0	8.71755879406171	14.7598042083541	27.5157556820303	Root1277
OG0002659	0	0	0	4.35877939703085	14.7598042083541	0	Root1277
OG0002660	0	0	0	0	0	0	Root1277
OG0002661	0	0	0	0	0	0	Root1277
OG0002675	0	0	0	0	0	0	Root1277
OG0002680	9.10770741752386	0	0	5.12797576121277	2892.9216248374	0	Root1277
OG0002683	0	0	0	0	0	0	Root1277
OG0002687	4.77070388536964	5.68816736299851	0	7.94836242987979	0	137.578778410152	Root1277
OG0002689	0	0	14.6255021535261	0	0	0	Root1277
OG0002699	0	0	0	0	0	0	Root1277
OG0002703	0	0	0	0	0	0	Root1277
OG0002706	0	0	0	0	0	0	Root1277
OG0002714	0	0	0	0	0	0	Root1277
OG0002715	0	0	0	0	0	0	Root1277
OG0002717	0	0	0	0	0	0	Root1277
OG0002718	0	0	0	0	0	0	Root1277
OG0002721	0	0	0	0	0	0	Root1277
OG0002724	0	0	0	0	0	0	Root1277
OG0002727	0	0	0	0	0	0	Root1277
OG0002732	114.930593602087	41.1099368507619	0	79.4836242987979	73.7990210417703	0	Root1277
OG0002744	0.867400706430844	0	0	0	0	0	Root1277
OG0002748	0	0	0	0	0	0	Root1277
OG0002752	0	0	0	0	0	0	Root1277
OG0002767	0.867400706430844	4.6539551151806	0	0	0	0	Root1277
OG0002768	0	0	0	0	0	0	Root1277
OG0002773	0	0	0	0	0	0	Root1277
OG0002775	4.55385370876193	0	0	0	0	0	Root1277
OG0002776	0	5.17106123908955	0	0	0	0	Root1277
OG0002780	0	9.04935716840672	57.587914729509	0	0	0	Root1277
OG0002782	0.216850176607711	0.517106123908955	0	0	0	0	Root1277
OG0002785	0	0	0	0	0	0	Root1277
OG0002789	22.7692685438097	0	0	0.256398788060638	14.7598042083541	0	Root1277
OG0002792	25.5883208397099	100.577141100292	0	10.2559515224255	14.7598042083541	0	Root1277
OG0002793	0	4.6539551151806	24.6805348840753	1.79479151642447	0	0	Root1277
OG0002794	6.28865512162362	6.20527348690746	0	8.46116000600107	0	0	Root1277
OG0002796	4.12015335554651	0	0	0	0	0	Root1277
OG0002800	0	8.79080410645224	0	0.256398788060638	0	0	Root1277
OG0002801	0	0	0	0	0	0	Root1277
OG0002822	0	0	0	0	0	0	Root1277
OG0002824	0	0	0	0	0	0	Root1277
OG0002825	0	0	0	0	0	0	Root1277
OG0002827	0	0	0	0	0	0	Root1277
OG0002833	0	0	0	0	0	0	Root1277
OG0002835	0	0	0	0	0	0	Root1277
OG0002840	0	0	0	0	0	0	Root1277
OG0002841	0	0	0	0	0	0	Root1277
OG0002843	9.758257947347	21.7184572041761	0	13.5891357672138	0	0	Root1277
OG0002845	0	0	0	0	0	0	Root1277
OG0002847	0	6.72237961081642	0	0	0	13.7578778410152	Root1277
OG0002852	0	0	0	0	0	0	Root1277
OG0002856	0	0	0	0	0	0	Root1277
OG0002858	0	0	13.7114082689307	0	0	151.336656251167	Root1277
OG0002859	0	0	0	0	0	0	Root1277
OG0002864	0	0	0	0	0	0	Root1277
OG0002866	0	5.17106123908955	0	0	0	0	Root1277
OG0002872	0	0	0	0	0	0	Root1277
OG0002877	3.68645300233109	1.80987143368134	0	0.256398788060638	0	0	Root1277
OG0002895	0	0	0	0	0	0	Root1277
OG0002899	0	0	21.9382532302892	0	0	0	Root1277
OG0002905	16.6974635987937	23.7868816998119	28.3369104224568	4.87157697315213	0	0	Root1277
OG0002906	0	0	0	0	0	0	Root1277
OG0002908	0	0	0	0	0	0	Root1277
OG0002914	0	0	0	0	0	0	Root1277
OG0002915	0	0	0	0	0	0	Root1277
OG0002925	20.8176169543403	13.9618653455418	0	0.256398788060638	0	13.7578778410152	Root1277
OG0002929	0	0	0	0	0	0	Root1277
OG0002937	12.794160419855	1.80987143368134	0	0	0	0	Root1277
OG0002945	0	0	0	0	0	0	Root1277
OG0002949	9.54140777073929	22.4941163900396	0	12.3071418269106	14.7598042083541	13.7578778410152	Root1277
OG0002951	0	2.06842449563582	0	0	0	0	Root1277
OG0002964	0	0	0	0	0	0	Root1277
OG0002965	0	0.258553061954478	0	6.92276727763724	0	0	Root1277
OG0002967	0	0	0	0	0	0	Root1277
OG0002968	2.81905229590024	0	0	0	0	0	Root1277
OG0002971	0	0	0	0	0	0	Root1277
OG0002972	0	4.39540205322612	0	6.15357091345532	0	0	Root1277
OG0002973	0	0	38.391943153006	0	0	0	Root1277
OG0002975	0	0	0	0	0	0	Root1277
OG0002977	0	0	0	0	0	0	Root1277
OG0002994	0	1.80987143368134	0	0	0	0	Root1277
OG0002995	0	0	0	0	0	0	Root1277
OG0003001	11.9267597134241	4.6539551151806	0	2.05119030448511	14.7598042083541	0	Root1277
OG0003002	0	0	0	0	0	0	Root1277
OG0003010	0	0	0	0	0	0	Root1277
OG0003011	0	0	0	0	0	0	Root1277
OG0003013	0	4.39540205322612	0	0	0	0	Root1277
OG0003016	0	0	0	0	0	0	Root1277
OG0003029	0	0	0	0	0	0	Root1277
OG0003052	0	0	0	0	0	0	Root1277
OG0003064	0	0	0	0	0	0	Root1277
OG0003066	11.9267597134241	0	0	0	14.7598042083541	0	Root1277
OG0003074	0	4.13684899127164	0	11.2815466746681	0	0	Root1277
OG0003077	0	0	0	0	0	0	Root1277
OG0003082	0	0	0	0.256398788060638	0	0	Root1277
OG0003089	0	0	0	0	0	0	Root1277
OG0003091	0	0	0	0	0	0	Root1277
OG0003094	0	0	0	0	0	0	Root1277
OG0003109	38.8161816127803	21.4599041422216	0	33.0754436598224	0	27.5157556820303	Root1277
OG0003115	0	3.87829592931716	0	3.84598182090958	0	0	Root1277
OG0003121	15.6132127157552	20.4256918944037	0	6.6663684895766	0	13.7578778410152	Root1277
OG0003123	0	0	0	16.6659212239415	0	0	Root1277
OG0003134	0	10.6006755401336	0	0.256398788060638	0	0	Root1277
OG0003149	0	0	0	0	0	0	Root1277
OG0003178	0	0	0	0	0	0	Root1277
OG0003189	11.4930593602087	5.94672042495298	23.7664409994799	9.48675515824362	0	13.7578778410152	Root1277
OG0003193	0	0	0	0	0	0	Root1277
OG0003196	0	0	0	0	0	0	Root1277
OG0003201	0	0	0	0	0	0	Root1277
OG0003213	2.16850176607711	0	0	0	0	13.7578778410152	Root1277
OG0003219	0	0	0	0	0	0	Root1277
OG0003220	0	3.10263674345373	0	0	0	0	Root1277
OG0003223	0	0	0	0	0	0	Root1277
OG0003230	92.1613250582772	28.699389876947	95.9798578825151	109.482282501893	14.7598042083541	55.0315113640607	Root1277
OG0003231	0	0	0	0	0	0	Root1277
OG0003236	0	0	0	0	0	0	Root1277
OG0003237	8.24030671109302	6.9809326727709	0	2.56398788060638	0	0	Root1277
OG0003238	0	0	0	0	0	0	Root1277
OG0003239	0	23.269775575903	0	0	0	0	Root1277
OG0003240	0	14.2204184074963	0	19.4863078926085	0	0	Root1277
OG0003242	0	0	0	0	0	0	Root1277
OG0003252	0	0	0	0	0	0	Root1277
OG0003253	0	0	0	0	0	0	Root1277
OG0003254	9.97510812395471	0.258553061954478	0	16.9223200120021	0	0	Root1277
OG0003257	96.9320289436468	120.744279932741	30.1650981916476	72.0480594450394	14.7598042083541	68.7893892050758	Root1277
OG0003276	0	0	27.4228165378614	0	0	0	Root1277
OG0003277	0	0	0	0	0	0	Root1277
OG0003280	31.0095752549027	32.3191327443097	11.88322049974	23.3322897135181	29.5196084167081	0	Root1277
OG0003281	0	0	0	0	0	0	Root1277
OG0003287	0	16.2888429031321	0	0	0	0	Root1277
OG0003293	0	6.9809326727709	0	0	0	0	Root1277
OG0003305	4.33700353215422	0	0	0	0	0	Root1277
OG0003309	45.755387264227	6.9809326727709	0	51.023358824067	0	13.7578778410152	Root1277
OG0003320	0	4.91250817713507	0	0	0	0	Root1277
OG0003321	31.6601257847258	0	0	13.8455345552745	0	0	Root1277
OG0003322	0	0	0	0	0	0	Root1277
OG0003327	13.4447109496781	2.06842449563582	36.5637553838153	11.7943442507894	0	0	Root1277
OG0003330	0	0	0	0	0	0	Root1277
OG0003337	3.03590247250795	5.68816736299851	0	0	14.7598042083541	0	Root1277
OG0003340	0	0	0	0	0	0	Root1277
OG0003354	9.10770741752386	0	0	8.46116000600107	0	0	Root1277
OG0003360	0	0	0	0	0	0	Root1277
OG0003375	14.0952614795012	3.36118980540821	22.8523471148845	0.256398788060638	0	0	Root1277
OG0003379	0	0	0	0	0	0	Root1277
OG0003387	0	14.2204184074963	19.195971576503	0.769196364181915	0	0	Root1277
OG0003388	0	8.53225104449776	0	0	0	0	Root1277
OG0003389	0	0	0	0	0	0	Root1277
OG0003390	0	0	0	0	0	0	Root1277
OG0003391	0	9.04935716840672	0	8.97395758212234	0	0	Root1277
OG0003394	0	0	0	0	0	0	Root1277
OG0003401	0	0	0	0	0	0	Root1277
OG0003406	0	0	0	0.512797576121277	0	0	Root1277
OG0003408	0	0	14.6255021535261	6.40996970151596	0	0	Root1277
OG0003412	2.38535194268482	0	0	32.3062472956404	0	13.7578778410152	Root1277
OG0003414	0	0	0	0	0	0	Root1277
OG0003416	0	4.6539551151806	16.4536899227169	5.38437454927341	0	0	Root1277
OG0003417	0	0	0	0	0	0	Root1277
OG0003419	12.5773102432472	24.3039878237209	0	22.5630933493362	0	0	Root1277
OG0003431	0	0	24.6805348840753	0	0	0	Root1277
OG0003434	0	0	0	0	0	0	Root1277
OG0003435	0	0	0	0	0	0	Root1277
OG0003437	0	10.6006755401336	0	0	0	0	Root1277
OG0003445	0	0	0	0	0	0	Root1277
OG0003460	0	0	0	0	678.950993584287	0	Root1277
OG0003462	9.758257947347	0	0	0	0	0	Root1277
OG0003470	3.9033031789388	0	0	0	0	0	Root1277
OG0003480	0	0	0	0	0	0	Root1277
OG0003484	0	6.46382654886194	0	0	14.7598042083541	0	Root1277
OG0003502	0	4.6539551151806	20.1100654610984	5.38437454927341	0	0	Root1277
OG0003503	0	0	0	0	0	0	Root1277
OG0003508	0	0	0	0	0	0	Root1277
OG0003517	0	0	0	0	0	0	Root1277
OG0003518	0	24.5625408856754	0	0	14.7598042083541	0	Root1277
OG0003519	0	2.3269775575903	0	0	0	0	Root1277
OG0003546	0	0	0	0	0	0	Root1277
OG0003548	0	0	0	0	0	0	Root1277
OG0003551	0	0	0	0	0	0	Root1277
OG0003552	7.15605582805446	0	29.2510043070522	0	0	0	Root1277
OG0003553	47.7070388536964	39.0415123551261	0	59.2281200420075	14.7598042083541	13.7578778410152	Root1277
OG0003554	11.7099095368164	27.9237306910836	0	34.3574376001255	0	0	Root1277
OG0003556	0	0	0	0	0	0	Root1277
OG0003557	0	0	0	0	0	0	Root1277
OG0003561	0	0	0	0	0	0	Root1277
OG0003566	0	0	0	0	0	0	Root1277
OG0003599	0	7.49803879667985	0	0	0	0	Root1277
OG0003621	0	0	0	0	0	0	Root1277
OG0003627	0	0	0	0	0	0	Root1277
OG0003628	9.54140777073929	11.893440849906	0	3.58958303284894	14.7598042083541	0	Root1277
OG0003633	0	0	23.7664409994799	0	0	0	Root1277
OG0003635	0	0	0	0	0	0	Root1277
OG0003638	0	0	0	0	0	0	Root1277
OG0003640	16.6974635987937	69.2922206038	0	0.256398788060638	14.7598042083541	13.7578778410152	Root1277
OG0003645	0	0	83.1825434981797	21.5374981970936	0	0	Root1277
OG0003648	0	2.84408368149925	0	0	0	0	Root1277
OG0003654	0	0	0	0	0	0	Root1277
OG0003695	0	5.42961430104403	0	0.256398788060638	0	0	Root1277
OG0003703	0	0	0	0	0	0	Root1277
OG0003706	0	5.68816736299851	0	0	0	0	Root1277
OG0003720	0	0	0	0.256398788060638	0	0	Root1277
OG0003726	0	0	0	0	0	0	Root1277
OG0003743	0	0	0	0	0	0	Root1277
OG0003755	0	0	60.3301963832952	0	0	0	Root1277
OG0003759	0	0	0	13.0763381910926	0	0	Root1277
OG0003762	0	0	0	0	0	0	Root1277
OG0003771	0	0	0	0	0	0	Root1277
OG0003772	8.24030671109302	0	0	0	0	0	Root1277
OG0003776	0	0	0	0	0	0	Root1277
OG0003779	9.32455759413157	11.376334725997	0	9.23035637018298	29.5196084167081	0	Root1277
OG0003782	0	0	0	0	0	0	Root1277
OG0003783	0	0	0	0	0	0	Root1277
OG0003785	0	0	0	0	0	0	Root1277
OG0003790	0	0	0	0	0	0	Root1277
OG0003794	0	5.17106123908955	0	0	0	0	Root1277
OG0003795	12.5773102432472	8.01514492058881	0	0	0	0	Root1277
OG0003814	0.433700353215422	9.30791023036119	0	0	0	0	Root1277
OG0003838	0	0	0	0	0	0	Root1277
OG0003842	0	0	0	0	0	0	Root1277
OG0003849	0	0	0	0	0	0	Root1277
OG0003855	0	0	0	0	0	0	Root1277
OG0003859	0	0	0	0	0	0	Root1277
OG0003867	0	0	0	0	0	0	Root1277
OG0003871	0	9.56646329231567	0	0	0	0	Root1277
OG0003873	0	3.36118980540821	0	5.64077333733404	0	0	Root1277
OG0003882	0	0	0	0	0	0	Root1277
OG0003883	0	0	0	0	0	0	Root1277
OG0003884	0	5.42961430104403	0	0	0	0	Root1277
OG0003898	0	0	0	0	0	0	Root1277
OG0003905	0	0	0	0	0	0	Root1277
OG0003960	4.98755406197735	0	0	0	0	0	Root1277
OG0003979	21.034467130948	10.6006755401336	0	29.2294618389128	0	0	Root1277
OG0003981	0	0	0	0	0	0	Root1277
OG0003982	0	0	0	0	0	0	Root1277
OG0003983	0	19.1329265846313	0	0.256398788060638	0	0	Root1277
OG0004000	0	0	0	0	0	0	Root1277
OG0004005	0	0	0	0	0	0	Root1277
OG0004012	0	0	0	0	0	0	Root1277
OG0004013	0	0	0	0	0	0	Root1277
OG0004038	0	0	0	0	0	0	Root1277
OG0004084	6.93920565144675	8.79080410645224	0	0	0	0	Root1277
OG0004090	13.2278607730704	0	0	0.256398788060638	0	13.7578778410152	Root1277
OG0004114	0	0	0	0	0	0	Root1277
OG0004116	0	0	0	0	0	0	Root1277
OG0004137	0	8.01514492058881	0	0	0	0	Root1277
OG0004144	0	0	21.0241593456938	0	0	0	Root1277
OG0004148	0	0	0	0	0	0	Root1277
OG0004153	0	0.775659185863433	0	0	0	0	Root1277
OG0004161	0	0	0	8.46116000600107	0	0	Root1277
OG0004174	0	9.82501635427015	34.7355676146245	0.512797576121277	0	0	Root1277
OG0004175	0	14.4789714694507	0	0	0	0	Root1277
OG0004178	0	0	0	0	0	0	Root1277
OG0004183	0	0	0	0	0	0	Root1277
OG0004184	0	0	0	0	0	0	Root1277
OG0004188	0	0	0	0	0	0	Root1277
OG0004206	0	0	0	0	0	0	Root1277
OG0004256	0	0	0	0	0	0	Root1277
OG0004260	7.37290600466218	0	0	0	0	13.7578778410152	Root1277
OG0004264	0	0	0	0	0	0	Root1277
OG0004265	0	0	0	0	0	0	Root1277
OG0004268	0	0	0	0	0	0	Root1277
OG0004273	0	0	0	0	0	0	Root1277
OG0004279	39.033031789388	11.6348877879515	0	57.433328525583	14.7598042083541	27.5157556820303	Root1277
OG0004293	0	0	0	0	0	0	Root1277
OG0004306	0	0	0	0	0	0	Root1277
OG0004311	0	4.6539551151806	0	0	0	0	Root1277
OG0004312	0	0	63.9865719216767	0	1594.05885450224	0	Root1277
OG0004315	4.55385370876193	0	0	0	0	0	Root1277
OG0004322	0	0.258553061954478	0	15.3839272836383	0	0	Root1277
OG0004362	0	0.258553061954478	0	0	0	0	Root1277
OG0004368	0	0	0	0	0	0	Root1277
OG0004383	0	0	0	0	0	0	Root1277
[truncated: 823 more rows]
