# Supplementary material for: Genome-resolved metatranscriptomics reveals conserved root colonization determinants in a synthetic microbiota
Source: Nat Commun. 2023 Dec 13;14:8274. doi: 10.1038/s41467-023-43688-z (PMC10719396; doi:10.1038/s41467-023-43688-z)
Supplement: Supplementary file 11 — Source Data [file 41467_2023_43688_MOESM11_ESM.zip › Source Data/Main_figures/figure3/figures_b-c/Root322_normcounts_MvsR.csv]

	NumReads_A.sf	NumReads_B.sf	NumReads_Bpre.sf	NumReads_C.sf	NumReads_D.sf	NumReads_E.sf	Strain
OG0000000	8760.87364172957	6031.17469235277	4132.22293509476	6590.27457585807	5419.3087221557	1836.94875384378	Root322
OG0000001	4538.70122529285	1641.86561392367	724.786255130516	2818.57671599402	533.482061290161	512.418606743206	Root322
OG0000002	1026.48325583849	922.002423899345	910.56537042371	771.727592840708	666.249090118029	1099.91686282608	Root322
OG0000004	561.525683507468	755.959481787718	859.290334602788	845.787681722501	946.266823645896	613.776133351752	Root322
OG0000005	1727.49621104527	713.675254293453	406.980115235624	937.021124547898	528.654169332784	471.124799606391	Root322
OG0000006	604.444844030332	1047.30812244942	955.152358094076	1082.99463306853	627.625954459013	903.458447053955	Root322
OG0000007	2038.66012483603	847.747195128928	1571.69131538042	1040.06124820952	719.355901649176	1300.12926106518	Root322
OG0000008	1.78829835511933	14.9541780162646	21.7980828610681	46.153388723436	2.41394597868851	218.356646829522	Root322
OG0000009	667.035286459508	389.324289733784	1445.85692795517	258.673643775537	2061.50986579999	882.18587974105	Root322
OG0000010	504.30013614365	1064.32494570931	448.5946370613	935.947789926423	632.45384641639	324.719483394046	Root322
OG0000011	427.403306873519	1710.96422958503	2026.97400059228	2533.0697066816	10983.4542030327	6067.68699413383	Root322
OG0000012	4073.74365296182	2091.52227703341	1036.64746333602	2199.2626394028	1641.48326550819	903.458447053955	Root322
OG0000013	536.489506535798	328.99191635782	202.375382926053	318.780382578151	7.24183793606553	28.7805322468711	Root322
OG0000014	9846.37074328701	2379.26128851878	994.785236023291	3226.44387215462	951.094715603273	669.460206612003	Root322
OG0000015	536.489506535798	583.728603945223	214.265246304817	664.394130693183	251.050381783605	302.821252336644	Root322
OG0000016	329.046897341956	468.736131613258	131.779319114639	322.000386442577	123.111244913114	442.969931104017	Root322
OG0000018	12189.0415884933	15195.5075097684	9507.18429875746	14263.5437847847	5972.10235127537	4623.6550718343	Root322
OG0000019	802.945961448577	730.176416242435	630.410464561573	661.174126828757	21.7255138081966	271.538065111784	Root322
OG0000020	8081.32026678423	8529.55374369076	6771.77260518046	8570.57695247991	5286.54169332784	4915.21437676999	Root322
OG0000021	600.868247320093	398.606193330086	485.750460119939	455.093879505508	494.858925631145	700.743393836863	Root322
OG0000022	2110.1920590408	1377.33136142906	776.061290951437	1242.92149166835	1977.02175654589	1138.0823512404	Root322
OG0000023	1872.34837780993	5242.72854797799	1758.46125262185	4265.43178574266	3864.7275118803	3022.58154966597	Root322
OG0000024	225.325592745035	406.341112993671	441.41117793663	480.853910420914	77.2462713180323	847.148710049207	Root322
OG0000025	4817.67576869146	1887.83605922567	684.905671714243	2340.94280943753	243.80854384754	897.201809608983	Root322
OG0000026	1253.59714693865	970.474587124479	2997.48409888393	1011.08121342969	1467.67915504261	4210.71700046615	Root322
OG0000027	994.293885446345	572.384055105298	225.164287735352	487.293918149766	531.068115311472	451.10355978248	Root322
OG0000028	191.347923997768	130.977972970041	346.539976393572	53.6667310737628	16.8976218508196	417.943381324129	Root322
OG0000030	253.938366426944	248.548751856535	266.035693099854	545.25398770943	2.41394597868851	3.12831872248599	Root322
OG0000031	1648.81108342002	1729.01237546673	1793.63543178403	2031.82243845266	897.987904072126	2358.12665300994	Root322
OG0000032	590.138457189377	475.955389965937	1392.84795372484	371.373779030438	1433.88391134097	1320.15050088909	Root322
OG0000033	826.193840065128	490.393906671296	187.760759189655	730.940877224649	24.1394597868851	469.873472117396	Root322
OG0000034	3091.96785600131	1377.84702273996	5039.0727232126	1648.64197858599	8376.39254604913	7004.30561964614	Root322
OG0000035	8950.43326737222	9893.99357234717	1636.0947420154	8039.27631484966	4803.75249759013	3373.5789103289	Root322
OG0000036	50.0723539433411	51.0504697796617	307.154803951415	48.3000579663865	4.82789195737702	306.575234803627	Root322
OG0000037	214.595802614319	101.585278248418	157.292984281571	124.50681609113	4.82789195737702	45.6734533482955	Root322
OG0000038	289.704333529331	455.32893752971	338.861106294786	524.8606299014	477.961303780325	300.318597358655	Root322
OG0000039	448.862887134951	561.039506265373	873.904958339186	641.854103642203	1199.73115140819	419.194708813123	Root322
OG0000040	731.414027243804	1340.71940835475	3234.04283902393	1297.66155736358	2553.95484545244	1800.03459291844	Root322
OG0000041	334.411792407314	680.157269084584	383.200388478096	301.607028634547	712.11406371311	386.034530354772	Root322
OG0000042	98.3564095315629	144.385167053589	305.916276516127	63.3267426670401	24.1394597868851	947.254909168759	Root322
OG0000043	2852.33587641532	2207.54607198719	889.510404023814	2451.49627544948	4279.92622021473	2122.877085079	Root322
OG0000044	534.701208180678	315.069060963367	65.3942485832044	514.127283686647	19.3115678295081	1.2513274889944	Root322
OG0000046	888.784282494305	438.312114269823	188.751581137885	581.747364839588	531.068115311472	2.50265497798879	Root322
OG0000047	4803.36938185051	2128.13423010772	684.410260740128	3050.41699423268	1470.0931010213	475.504445817871	Root322
OG0000048	472.110765751502	343.946094374085	578.392312279478	322.000386442577	24.1394597868851	202.089389472595	Root322
OG0000049	80.4734259803696	112.929827088343	1032.43647005605	178.173547164892	330.710599080326	258.399126477343	Root322
OG0000051	1069.40241636136	688.923511369981	1424.30655058116	843.641012479551	1808.04553803769	967.901812737166	Root322
OG0000052	357.659671023865	247.517429234724	237.301856601174	197.493570351447	7.24183793606553	154.538944890808	Root322
OG0000053	1146.29924563149	478.01803520956	980.170612286893	909.114424389541	1216.62877325901	1804.41423912992	Root322
OG0000054	1800.81644360516	1136.51752923611	514.236591131562	1912.6822954689	9.65578391475404	86.9672604851106	Root322
OG0000055	264.66815655766	77.3491966358511	12.137568865822	1.07333462147526	2.41394597868851	0	Root322
OG0000056	125.180884858353	141.80686049906	1048.53732671479	226.473605131279	1940.81256686556	1261.96377265085	Root322
OG0000057	0	9.79756490720781	1.73393840940315	0	0	0	Root322
OG0000058	2358.76553040239	710.065625117113	2114.41403752361	1294.44155349916	21.7255138081966	758.930122075102	Root322
OG0000059	3.57659671023865	60.3323733759639	119.39404476176	48.3000579663865	152.078596657376	33.1601784583515	Root322
OG0000061	395.213936481371	332.085884223254	63.9080156608589	523.787295279924	9.65578391475404	1.8769912334916	Root322
OG0000062	1.78829835511933	13.9228553944532	76.2932900137385	28.9800347798319	0	254.019480265863	Root322
OG0000063	55.4372490086991	111.898504466531	92.394146672482	145.973508520635	506.928655524587	0.625663744497199	Root322
OG0000064	259.303261492302	221.218702378534	131.779319114639	451.873875641082	7.24183793606553	2.50265497798879	Root322
OG0000065	100.144707886682	341.367787819556	161.256272074493	328.440394171428	4.82789195737702	0	Root322
OG0000066	364.812864444342	321.772658005141	189.990108573173	211.446920430625	4.82789195737702	290.3079774467	Root322
OG0000067	0	222.765686311251	65.3942485832044	293.020351662745	2.41394597868851	1.8769912334916	Root322
OG0000068	55.4372490086991	163.980296868004	121.871099632335	167.44020095014	451.407898014751	247.762842820891	Root322
OG0000069	8.94149177559663	19.0794685035099	29.4769529598535	0	0	0	Root322
OG0000070	182.406432222171	173.262200464307	28.4861310116231	311.267040227824	0	0.625663744497199	Root322
OG0000071	2126.28674423688	1081.3417689692	441.163472449572	1058.3079367746	41.0370816377047	640.054010620634	Root322
OG0000072	1.78829835511933	96.9443264502667	160.51315561332	279.067001583566	528.654169332784	463.616834672424	Root322
OG0000073	0	15.9855006380759	7.43116461172777	0	0	0	Root322
OG0000074	733.202325598923	1290.7002611969	350.998675160609	1268.68152258375	1503.88834472294	193.330097049634	Root322
OG0000076	261.091559847421	182.544104060609	260.090761410472	37.5667117516339	12.0697298934425	121.378766432457	Root322
OG0000077	3691.04780496629	8072.67782222833	5046.25618233727	8084.35636895162	4205.09389487538	7203.89235414075	Root322
OG0000078	329.046897341956	108.804536601097	42.3576382868483	162.073527842764	0	3.12831872248599	Root322
OG0000079	0	44.8625340487936	20.5595554257802	23.6133616724556	2.41394597868851	6.88230118946919	Root322
OG0000081	779.698082832026	511.020359107523	864.987560805113	821.10098542857	335.538491037703	1363.94696300389	Root322
OG0000082	132.33407827883	33.0023238979631	116.916989891184	74.0600888817926	0	0	Root322
OG0000083	1019.33006241802	264.534252494611	147.880175773383	346.687082736507	0	205.217708195081	Root322
OG0000084	1512.90040843095	1370.11210307638	4209.75475254378	1178.52141437983	7152.52193485405	5339.41439553909	Root322
OG0000085	273.609648333257	514.114326972957	328.20977035131	266.186986125863	14.4836758721311	1.2513274889944	Root322
OG0000086	28.6127736819092	33.5179852088688	0	44.0067194804855	4.82789195737702	0	Root322
OG0000087	57.2255473638184	301.146205568914	118.155517326472	66.5467465314658	2.41394597868851	1.8769912334916	Root322
OG0000088	391.637339771132	136.650247390004	11.3944524046493	35.4200425086834	0	105.737172820027	Root322
OG0000089	0	150.573102784457	184.292882370849	134.166827684407	16.8976218508196	145.15398872335	Root322
OG0000091	318.31710721124	315.584722274273	333.411585579519	134.166827684407	0	202.715053217092	Root322
OG0000093	1747.16749295158	1454.68055806491	458.007445569488	1527.35516635929	21.7255138081966	228.367266741478	Root322
OG0000094	0	33.5179852088688	102.797777128901	55.8134003167133	2.41394597868851	0	Root322
OG0000095	414.885218387683	529.584166300127	938.30838497416	711.620854038094	2879.83755257539	1056.74606445577	Root322
OG0000097	0	0	5.94493168938222	0	0	0	Root322
OG0000098	250.361769716706	308.881125232499	179.091067142639	250.086966803734	0	2.50265497798879	Root322
OG0000099	0	68.5829543504547	30.2200694210263	0	0	0.625663744497199	Root322
OG0000100	91.2032161110856	355.290643214009	177.604834220294	302.680363256022	9.65578391475404	0.625663744497199	Root322
OG0000101	119.815989792995	344.46175568499	93.6326741077699	179.246881786368	2.41394597868851	1.8769912334916	Root322
OG0000102	0	9.28190359630213	49.0456864374033	77.2800927462184	2.41394597868851	233.998240441952	Root322
OG0000103	26.8244753267899	19.0794685035099	8.42198655995814	1.07333462147526	0	0	Root322
OG0000104	377.330952930178	254.221026276497	89.1739753407333	269.406989990289	531.068115311472	191.453105816143	Root322
OG0000106	0	8.76624228539646	25.2659596798744	48.3000579663865	526.240223354095	0	Root322
OG0000107	32.1893703921479	0	44.0915766962515	27.9067001583566	0	0.625663744497199	Root322
OG0000109	457.804378910547	652.311558295678	1089.16102659223	981.027844028383	1223.87061119507	2263.02576384637	Root322
OG0000110	0	26.8143881670951	34.4310627010054	23.6133616724556	132.767028827868	8.75929242296078	Root322
OG0000111	0	42.2842274942653	32.4494188045446	42.9333848590102	0	0	Root322
OG0000112	146.640465119785	79.4118418794738	35.9172956233509	48.3000579663865	2.41394597868851	0	Root322
OG0000115	1300.09290417175	475.439728655032	1319.52712955579	329.513728792903	1672.86456323114	275.292047578767	Root322
OG0000117	0	0	0	97.6734505542482	0	0	Root322
OG0000118	0	22.173436368944	170.173669608566	8.58667697180204	2.41394597868851	127.635403877429	Root322
OG0000119	0	0	4.70640425409426	0	0	0	Root322
OG0000120	0	274.331817401819	483.52111073642	367.080440544537	668.663036096717	105.737172820027	Root322
OG0000121	688.49486672094	125.305698550079	69.3575363761259	144.900173899159	2.41394597868851	1.2513274889944	Root322
OG0000122	1296.51630746151	632.200767170356	433.484602350787	1631.46862464239	415.198708334424	438.590284892536	Root322
OG0000123	118.027691437875	126.852682482796	567.740976336002	187.83355875817	2908.80490431965	53.1814182822619	Root322
OG0000125	3097.33275106667	1417.03728236879	1453.04038707984	1978.1557073789	926.955255816388	934.741634278815	Root322
OG0000127	566.890578572826	105.194907424758	226.155109683582	261.893647639962	2.41394597868851	134.517705066898	Root322
OG0000128	2455.33364157883	1664.03905029261	902.638794837867	1294.44155349916	550.37968314098	1310.13988097713	Root322
OG0000129	4379.54267168723	713.675254293453	186.522231754367	1557.4085357606	43.4510276163932	409.184088901168	Root322
OG0000130	436.344798649115	233.078912529365	36.1650011104085	357.42042895126	7.24183793606553	0	Root322
OG0000131	55.4372490086991	157.792361137136	27.9907200375079	329.513728792903	0	1.8769912334916	Root322
OG0000133	1139.14605221101	1061.74663915478	1750.28697154895	898.381078174789	5856.23294429832	2520.79922657921	Root322
OG0000134	150.217061830023	79.9275031903795	598.951867705259	41.8600502375349	456.235789972128	989.800043794568	Root322
OG0000135	788.639574607622	8535.74167942162	1902.87355157643	5595.29338175051	6372.81738373767	4292.67895099528	Root322
OG0000136	611.598037450809	317.647367517895	3416.35407749832	231.840278238655	547.965737162292	566.225688769965	Root322
OG0000137	377.330952930178	218.640395824006	208.320314615435	222.180266645378	1037.99677083606	481.761083262843	Root322
OG0000138	50.0723539433411	38.6745983179256	491.447686322263	141.680170034734	1252.83796293934	122.630093921451	Root322
OG0000139	1037.21304596921	1346.90734408562	480.796350378787	923.067774468719	1322.8423963213	889.068180930519	Root322
OG0000140	32.1893703921479	71.6769222158887	94.8712015430579	65.4734119099906	0	0	Root322
OG0000141	0	225.34399286578	57.4676729973614	154.560185492437	0	0	Root322
OG0000145	160.946851960739	88.1780841648703	83.4767491384086	114.846804497852	0	0.625663744497199	Root322
OG0000146	25.0361769716706	4.64095179815107	15.6054456846283	35.4200425086834	0	0	Root322
OG0000148	0	53.6287763341901	52.0181522820944	67.6200811529411	0	87.5929242296078	Root322
OG0000149	44.7074588779831	33.5179852088688	84.9629820607542	40.7867156160597	0	1.2513274889944	Root322
OG0000151	3480.02859906221	2224.56289524708	2017.80889757115	3229.66387601904	4371.65616740489	4069.31699420978	Root322
OG0000152	1976.06968240685	722.957157889755	436.704773682536	840.421008615125	21.7255138081966	225.864611763489	Root322
OG0000153	141.275570054427	44.346872737888	55.2383236138431	80.5000966106441	2.41394597868851	6.25663744497199	Root322
OG0000154	84.0500226906083	9.28190359630213	106.01794846065	138.460166170308	2.41394597868851	0	Root322
OG0000155	468.534169041263	418.201323144502	431.750663941384	442.213864047805	26.5534057655736	11.8876111454468	Root322
OG0000156	69.7436358496537	606.933362935978	743.364166659835	638.634099777777	533.482061290161	899.704464586972	Root322
OG0000158	0	232.047589907553	246.96237059642	181.393551029318	0	247.137179076393	Root322
OG0000159	786.851276252503	476.986712587749	17.0916786069739	779.240935191035	12.0697298934425	5.00530995597759	Root322
OG0000160	160.946851960739	178.934474884269	198.907506107247	165.293531707189	386.231356590162	27.5292047578767	Root322
OG0000161	668.823584814628	366.635192053934	215.00836276599	445.433867912231	2.41394597868851	242.757532864913	Root322
OG0000162	5.36489506535798	233.078912529365	95.1189070301155	86.9401043394957	572.105196949177	55.6840732602507	Root322
OG0000163	59.0138457189377	0	0	23.6133616724556	0	0.625663744497199	Root322
OG0000164	0	0	341.58586665242	0	504.514709545899	529.31152784463	Root322
OG0000165	0	13.9228553944532	0	3.22000386442577	0	0	Root322
OG0000167	531.12461147044	174.809184397024	84.2198655995814	339.173740386181	144.836758721311	0.625663744497199	Root322
OG0000168	1060.46092458576	356.837627146727	67.3758924796651	463.68055647731	14.4836758721311	240.254877886924	Root322
OG0000171	2169.20590475974	1874.94452645303	611.832553032253	2103.7358580915	1062.13623062294	725.144279872253	Root322
OG0000173	228.902189455274	87.1467615430589	142.678360545173	49.3733925878617	1318.01450436393	1532.25051027364	Root322
OG0000174	134.122376633949	19.5951298144156	0	24.6866962939309	0	0.625663744497199	Root322
OG0000175	57.2255473638184	283.098059687215	84.9629820607542	145.973508520635	12.0697298934425	593.129229783344	Root322
OG0000176	0	24.2360816125667	103.788599077131	33.2733732657329	0	0	Root322
OG0000177	0	23.2047589907553	8.66969204701574	0	0	0.625663744497199	Root322
OG0000178	10.729790130716	400.153177262803	188.008464676713	480.853910420914	50.6928655524587	228.367266741478	Root322
OG0000179	250.361769716706	205.233201740458	174.88007386266	12.8800154577031	0	0	Root322
OG0000180	3.57659671023865	201.107911253213	105.522537486534	64.4000772885153	248.636435804917	412.312407623654	Root322
OG0000182	1310.82269430247	853.419469548891	299.228228365572	860.814366423155	60.3486494672127	391.665504055246	Root322
OG0000183	720.684237113088	467.704808991446	218.476239584797	301.607028634547	574.519142927865	190.827442071646	Root322
OG0000185	26.8244753267899	264.018591183705	280.89802232331	66.5467465314658	535.896007268849	84.4646055071218	Root322
OG0000186	0	0	0	0	0	0	Root322
OG0000187	464.957572331025	185.638071926043	73.8162351431625	238.280285967507	1136.96855596229	2.50265497798879	Root322
OG0000188	1235.71416338745	709.034302495302	323.751071584273	634.340761291876	1093.5175283459	733.903572295214	Root322
OG0000189	252.150068071825	189.247701102382	413.420457899122	97.6734505542482	0	0	Root322
OG0000190	321.893703921479	260.924623318271	109.238119792398	594.627380297291	4.82789195737702	223.3619567855	Root322
OG0000191	291.49263188445	212.452460093138	177.852539707351	215.740258916526	178.63200242295	1.2513274889944	Root322
OG0000192	194.924520708006	313.52207703065	197.916684159016	174.953543300467	0	1.8769912334916	Root322
OG0000193	0	0	0	0	0	0	Root322
OG0000194	1.78829835511933	293.411285905329	613.814196928714	81.5734312321194	444.166060078686	564.97436128097	Root322
OG0000195	1.78829835511933	87.6624228539646	45.3301041315394	42.9333848590102	0	0	Root322
OG0000196	0	11.8602101508305	16.5962676328587	0	0	0.625663744497199	Root322
OG0000197	282.551140108853	81.4744871230965	141.935244084	21.4666924295051	0	0.625663744497199	Root322
OG0000198	314.740510501001	120.664746751928	54.9906181267855	243.646959074883	7.24183793606553	0	Root322
OG0000200	538.277804890917	386.745983179256	225.907404196524	616.094072726797	2.41394597868851	221.484965552008	Root322
OG0000201	7514.4296882114	3533.31130232568	2118.12961982947	5148.7861792168	3570.22610248031	1326.40713833406	Root322
OG0000202	59.0138457189377	109.835859222909	333.659291066577	22.5400270509804	0	0.625663744497199	Root322
OG0000203	135.910674989069	239.266848260233	1890.7359827106	197.493570351447	1598.03223789179	1129.32305881744	Root322
OG0000204	71.531934204773	104.163584802946	122.861921580566	93.3801120683472	0	1.2513274889944	Root322
OG0000205	67.9553374945344	24.7517429234724	31.4585968563142	0	0	0	Root322
OG0000208	570.467175283065	471.314438167786	666.327760184924	340.247075007656	2092.89116352294	3.75398246698319	Root322
OG0000211	822.61724335489	1535.12372256619	519.190700872714	1000.34786721494	755.565091329504	317.837182204577	Root322
OG0000212	0	0	0	0	0	0	Root322
OG0000214	1.78829835511933	243.392138747478	227.641342605927	330.587063414379	398.301086483604	394.793822777732	Root322
OG0000215	57.2255473638184	0	6.688048150555	0	0	0	Root322
OG0000216	225.325592745035	952.42644124278	577.896901305363	909.114424389541	0	0	Root322
OG0000217	0	119.117762819211	53.0089742303248	0	352.436112888522	0	Root322
OG0000218	366.601162799462	62.9106799304923	35.4218846492357	33.2733732657329	4.82789195737702	229.618594230472	Root322
OG0000219	273.609648333257	169.136909977061	361.650011104085	49.3733925878617	4.82789195737702	0.625663744497199	Root322
OG0000220	477.47566081686	235.141557772987	517.209056976253	360.640432815686	391.059248547539	0	Root322
OG0000221	559.737385152349	169.136909977061	25.513665166932	345.613748115032	4.82789195737702	233.372576697455	Root322
OG0000222	71.531934204773	7.21925835267944	345.301448958284	1.07333462147526	2.41394597868851	0	Root322
OG0000224	1.78829835511933	222.250025000346	1173.87630316593	86.9401043394957	19.3115678295081	732.65224480622	Root322
OG0000225	0	0.515661310905674	17.0916786069739	17.1733539436041	2.41394597868851	128.261067621926	Root322
OG0000227	296.857526949808	311.459431787027	226.898226144755	363.860436680111	567.2773049918	215.228328107036	Root322
OG0000229	143.063868409546	556.398554467222	477.823884534096	385.327129109617	929.369201795076	536.819492778596	Root322
OG0000230	261.091559847421	119.633424130116	64.8988376090892	203.933578080298	248.636435804917	252.142489032371	Root322
OG0000231	1060.46092458576	793.087096172927	202.623088413111	639.707434399252	38.6231356590162	503.659314320245	Root322
OG0000232	0	0	321.769427687813	71.9134196388421	0	120.127438943462	Root322
OG0000233	148.428763474904	175.840507018835	263.806343716336	377.81378675929	2.41394597868851	1.2513274889944	Root322
OG0000234	0	0	25.0182541928168	1.07333462147526	0	0	Root322
OG0000235	0	36.0962917633972	24.5228432187017	129.873489198506	0	0	Root322
OG0000236	92.9915144662049	168.10558735525	240.274322445865	257.600309154061	2.41394597868851	0	Root322
OG0000237	3.57659671023865	0	23.2843157834137	79.4267619891689	0	0	Root322
OG0000239	0	84.5684549885306	298.485111904399	59.033404181139	2.41394597868851	0	Root322
OG0000240	2687.81242774435	2296.75547877387	852.354580965176	2186.3826239451	743.495361436061	1226.30093921451	Root322
OG0000241	116.239393082756	39.7059209397369	21.5503773740105	42.9333848590102	4.82789195737702	275.917711323265	Root322
OG0000242	171.676642091455	211.936798782232	189.246992112001	130.946823819981	2.41394597868851	0	Root322
OG0000243	114.451094727637	230.500605974836	74.8070570913929	224.326935888328	12.0697298934425	217.730983085025	Root322
OG0000244	663.45868974927	771.944982425794	1227.87609934449	748.114231168253	4581.66946755079	1866.35494983514	Root322
OG0000245	1.78829835511933	82.5058097449079	59.9447278679374	153.486850870961	0	0	Root322
OG0000246	87.6266194008469	154.698393271702	58.2107894585342	92.3067774468719	0	0	Root322
OG0000247	1477.13444132856	1081.3417689692	940.042323383563	1140.9547026282	533.482061290161	895.324818375491	Root322
OG0000248	0	0	0	0	0	0	Root322
OG0000249	0	96.4286651393611	148.375586747498	80.5000966106441	0	355.377006874409	Root322
OG0000250	123.392586503233	446.562695244314	202.375382926053	216.813593538002	948.680769624584	498.654004364267	Root322
OG0000251	73.3202325598923	20.1107911253213	264.301754690451	36.4933771301587	562.449413034423	195.832752027623	Root322
OG0000253	0	107.25755266838	137.228839829906	110.553466011951	308.985085272129	138.271687533881	Root322
OG0000254	0	0	13.8715072752252	0	0	0	Root322
OG0000255	1108.74498017398	1666.61735684714	711.410158829406	1400.70168102521	1052.48044670819	812.737204101861	Root322
OG0000256	73.3202325598923	146.447812297211	81.4951052419479	21.4666924295051	272.775895591802	170.806202247735	Root322
OG0000257	298.645825304927	132.524956902758	35.4218846492357	3.22000386442577	2.41394597868851	122.630093921451	Root322
OG0000258	0	0	0	0	0	0	Root322
OG0000259	879.842790718708	324.866625870575	594.493168938222	636.487430534826	2471.88068217703	393.542495288738	Root322
OG0000260	84.0500226906083	5.15661310905674	0	22.5400270509804	0	5.00530995597759	Root322
OG0000261	1.78829835511933	35.0649691415858	209.558842050723	21.4666924295051	2.41394597868851	590.000911060858	Root322
OG0000262	1.78829835511933	78.3805192576625	90.6602082630788	188.906893379645	2.41394597868851	0	Root322
OG0000264	1094.43859333303	454.813276218805	105.770242973592	533.447306873202	9.65578391475404	5.63097370047479	Root322
OG0000265	80.4734259803696	223.281347622157	231.852335885907	255.453639911111	2.41394597868851	195.207088283126	Root322
OG0000266	1.78829835511933	104.163584802946	239.778911471749	103.040123661624	0	437.964621148039	Root322
OG0000268	0	39.7059209397369	23.7797267575289	0	0	0	Root322
OG0000269	94.7798128213242	90.240729408493	659.887417521426	89.0867735824462	808.671902860651	980.41508762711	Root322
OG0000270	223.537294389916	27.8457107889064	150.357230643959	71.9134196388421	0	0	Root322
OG0000271	94.7798128213242	132.009295591853	334.650113014807	51.5200618308122	603.486494672127	232.746912952958	Root322
OG0000272	128.757481568591	99.5226330047951	40.3759943903876	247.940297560784	4.82789195737702	0	Root322
OG0000274	62.5904424291764	32.4866625870575	53.50438520444	37.5667117516339	0	0	Root322
OG0000276	840.500226906083	511.020359107523	190.485519547289	967.074493949205	16.8976218508196	544.95312145706	Root322
OG0000277	0	35.5806304524915	0	0	0	0	Root322
OG0000278	361.236267734104	391.902596288312	1226.38986642214	650.440780614005	453.82184399344	994.805353750546	Root322
OG0000279	155.581956895381	156.761038515325	104.036304564189	92.3067774468719	294.501409399998	0.625663744497199	Root322
OG0000280	37.5542654575058	0	0	0	0	0	Root322
OG0000282	0	0	0	107.333462147526	0	0	Root322
OG0000283	375.542654575058	86.1154389212476	33.6879462398326	281.213670826517	4.82789195737702	0	Root322
OG0000284	482.840555882218	1233.46185568637	1107.4912326345	728.794207981698	2211.17451647867	2588.37091098491	Root322
OG0000286	1.78829835511933	0	148.12788126044	0	391.059248547539	0	Root322
OG0000289	718.895938757969	1361.34586079098	7545.85225223544	595.700714918767	7705.31556397372	3379.83554777387	Root322
OG0000290	1593.37383441132	1088.56102732188	973.482564136338	898.381078174789	847.295038519667	735.780563528706	Root322
OG0000292	121.604288148114	87.6624228539646	134.504079472273	155.633520113912	347.608220931145	1.8769912334916	Root322
OG0000295	0	0	17.5870895810891	2.14666924295051	0	0	Root322
OG0000297	1938.51541694935	1226.24259733369	697.043240580065	870.474378016432	325.882707122949	416.066390090637	Root322
OG0000299	0	18.0481458816986	0	0	7.24183793606553	113.245137753993	Root322
OG0000300	237.84368123087	183.059765371514	71.5868857596442	144.900173899159	859.36476841311	1.2513274889944	Root322
OG0000301	11246.6083553454	5675.36838782785	8540.63748825873	5718.72686322016	10375.1398164032	8571.59329961162	Root322
OG0000302	1255.38544529377	1156.62832036143	700.015706424756	1315.90824592866	2071.16564971474	2105.35850023307	Root322
OG0000304	118.027691437875	552.273263979977	890.748931459102	279.067001583566	9.65578391475404	95.7265529080714	Root322
OG0000305	0	3.60962917633972	14.1192127622828	0	0	0	Root322
OG0000306	0	0	4.45869876703666	0	0	0	Root322
OG0000309	543.642699956275	625.497170128583	1727.00265576553	477.633906556489	1923.91494501474	2751.66914829868	Root322
OG0000311	0	60.8480346868696	111.962880150032	231.840278238655	0	0	Root322
OG0000312	59.0138457189377	0	0	0	0	0	Root322
OG0000313	890.572580849424	337.758158643217	214.512951791875	589.260707189915	296.915355378687	96.3522166525686	Root322
OG0000314	0	38.1589370070199	184.540587857906	25.7600309154061	0	0	Root322
OG0000316	0	21.6577750580383	18.825617016377	0	0	0	Root322
OG0000317	0	0	365.613298897006	0	0	0	Root322
OG0000318	634.84591606736	309.396786543405	131.036202653466	214.666924295051	0	569.354007492451	Root322
OG0000319	808.310856513935	116.023794953777	28.7338364986807	109.480131390476	0	1.2513274889944	Root322
OG0000321	135.910674989069	73.7395674595114	100.568427745383	31.1267040227824	0	0.625663744497199	Root322
OG0000322	46.4957572331025	79.9275031903795	50.5319193597489	62.2534080455648	0	0	Root322
OG0000323	729.625728888685	309.91244785431	247.95319254465	392.840471459943	4.82789195737702	307.200898548125	Root322
OG0000326	198.501117418245	103.647923492041	56.9722620232463	289.800347798319	4.82789195737702	1.8769912334916	Root322
OG0000327	153.793658540262	97.9756490720781	122.118805119393	71.9134196388421	24.1394597868851	91.346906696591	Root322
OG0000328	196.712819063126	239.266848260233	615.548135338117	106.26012752605	4154.40102932293	850.277028771693	Root322
OG0000329	137.698973344188	53.6287763341901	16.8439731199163	44.0067194804855	4.82789195737702	0	Root322
OG0000331	98.3564095315629	184.091087993326	59.2016114067646	227.546939752754	2.41394597868851	0	Root322
OG0000334	7534.10097011772	3061.99686415789	1022.7759560608	4896.55254317011	2273.93711192458	1150.59562613035	Root322
OG0000335	0	78.3805192576625	21.0549663998954	41.8600502375349	2.41394597868851	0	Root322
OG0000336	0	8.25058097449079	114.439935020608	0	0	109.49115528701	Root322
OG0000338	0	10.8288875290192	39.1374669550996	0	0	0	Root322
OG0000339	416.673516742803	218.640395824006	428.03508163552	280.140336205042	7.24183793606553	665.706224145019	Root322
OG0000341	166.311747026097	39.7059209397369	45.8255151056546	0	0	0	Root322
OG0000342	531.12461147044	632.716428481262	623.722416411018	136.313496927357	1165.93590770655	1278.85669375227	Root322
OG0000344	337.988389117552	266.596897738234	1075.28951931701	235.060282103081	1865.98024152622	1068.00801185672	Root322
OG0000345	125.180884858353	24.2360816125667	55.7337345879583	52.5933964522875	0	0	Root322
OG0000347	57.2255473638184	145.4164896754	339.604222755959	152.413516249486	654.179360224586	237.752222908935	Root322
OG0000348	684.918270010702	422.842274942653	870.684787007437	325.220390307002	881.090282221306	1232.55757665948	Root322
OG0000349	895.937475914782	966.864957948139	1740.37875206664	1430.75505042652	3336.07334254752	1641.74166556065	Root322
OG0000350	7.1531934204773	2730.94230255645	1077.51886870053	1803.20216407843	50.6928655524587	210.223018151059	Root322
OG0000351	44.7074588779831	30.4240173434348	38.889761468042	25.7600309154061	0	0	Root322
OG0000355	7888.18404443134	5241.69722535618	10929.5092054422	5431.07318466479	17122.1188268376	10574.3429457472	Root322
OG0000356	411.308621677445	598.682781961488	678.217623563688	758.847577383005	637.281738373767	543.701793968066	Root322
OG0000359	84.0500226906083	459.969889327861	590.034470171185	598.920718783192	1740.45505063442	1283.23633996375	Root322
OG0000361	153.793658540262	302.177528190725	194.201101853152	148.120177763585	0	0	Root322
OG0000362	574.043771993303	243.392138747478	548.41994834551	116.993473740803	427.268438227866	835.26109890376	Root322
OG0000363	64.3787407842957	163.464635557099	178.843361655582	354.200425086834	4.82789195737702	76.3309768286582	Root322
OG0000365	0	37.6432756961142	26.9998980892776	93.3801120683472	0	0	Root322
OG0000367	0	22.6890976798497	60.9355498161677	0	0	0	Root322
OG0000368	1.78829835511933	102.100939559323	426.053437739059	46.153388723436	526.240223354095	878.431897274067	Root322
OG0000369	0	48.4721632251334	41.8622273127331	23.6133616724556	0	0	Root322
OG0000370	0	62.9106799304923	0	101.966789040149	2.41394597868851	0.625663744497199	Root322
OG0000371	132.33407827883	0	1.23852743528796	0	0	0	Root322
OG0000372	0	10.8288875290192	0	0	0	0.625663744497199	Root322
OG0000373	0	51.0504697796617	33.440240752775	0	2.41394597868851	0	Root322
OG0000374	481.052257527099	200.592249942307	135.742606907561	206.080247323249	21.7255138081966	3.12831872248599	Root322
OG0000375	1022.90665912825	1970.85753028149	1627.17734448132	1400.70168102521	7292.53080161799	3167.73553838932	Root322
OG0000377	164.523448670978	152.63574802808	314.8336740502	272.626993854715	415.198708334424	876.554906040575	Root322
OG0000378	379.119251285297	664.171768446508	287.338364986807	303.753697877497	19.3115678295081	311.580544759605	Root322
OG0000382	173.464940446575	196.466959455062	98.8344893359794	133.093493062932	123.111244913114	93.2238979300826	Root322
OG0000383	0	58.2697281323412	53.7520906914976	0	0	0	Root322
OG0000384	37.5542654575058	152.120086717174	10.4036304564189	266.186986125863	2.41394597868851	122.004430176954	Root322
OG0000385	874.47789565335	324.350964559669	159.026922690974	679.420815393837	350.022166909834	210.223018151059	Root322
OG0000386	0	34.5493078306802	6.688048150555	1.07333462147526	0	0	Root322
OG0000388	0	1.54698393271702	191.228636008461	0	0	0	Root322
OG0000389	171.676642091455	182.028442749703	83.2290436513511	135.240162305882	0	1.8769912334916	Root322
OG0000392	91.2032161110856	100.038294315701	268.265042483373	89.0867735824462	0	207.094699428573	Root322
OG0000393	1001.44707886682	1237.58714617362	239.035795010577	781.387604433986	514.170493460653	129.51239511092	Root322
OG0000394	37.5542654575058	1.03132262181135	7.67887009878537	0	0	0	Root322
OG0000396	0	95.9130038284554	122.861921580566	128.800154577031	762.806929265569	85.090269251619	Root322
OG0000398	216.384100969438	85.0841162994362	32.6971242916022	149.19351238506	7.24183793606553	135.769032555892	Root322
OG0000401	143.063868409546	185.638071926043	55.4860291009007	185.686889515219	4.82789195737702	154.538944890808	Root322
OG0000403	69.7436358496537	69.614276972266	36.9081175715813	13.9533500791783	0	0	Root322
OG0000405	439.921395359354	191.310346346005	464.943199207101	379.96045600224	1361.46553198032	63.1920381942171	Root322
OG0000406	354.083074313626	23.2047589907553	3.2201713317487	113.773469876377	9.65578391475404	0.625663744497199	Root322
OG0000407	101.933006241802	60.3323733759639	1083.21609490285	273.70032847619	716.941955670487	1136.20536000691	Root322
OG0000408	1035.42474761409	341.883449130462	466.924843103562	700.887507823342	164.148326550819	498.654004364267	Root322
OG0000410	10.729790130716	5.67227441996242	0	11.8066808362278	0	0	Root322
OG0000413	0	32.4866625870575	20.8072609128378	0	0	0	Root322
OG0000414	121.604288148114	17.0168232598872	28.9815419857383	0	0	8.13362867846358	Root322
OG0000415	287.916035174211	35.0649691415858	180.329594577927	4.29333848590102	0	0	Root322
OG0000417	48.2840555882218	113.961149710154	311.613502718451	187.83355875817	1972.19386458851	557.466396347004	Root322
OG0000418	296.857526949808	478.533696520466	499.621967395164	133.093493062932	12.0697298934425	681.347817757449	Root322
OG0000419	248.573471361586	33.0023238979631	24.5228432187017	34.3467078872082	0	0	Root322
OG0000420	1271.48013048984	285.160704930838	454.78727423774	783.534273676936	267.948003634425	284.677003746225	Root322
OG0000421	0	25.267404234378	41.3668163386179	54.740065695238	0	14.3902661234356	Root322
OG0000422	137.698973344188	37.1276143852085	25.513665166932	0	0	0	Root322
OG0000423	311.163913790763	281.035414443592	152.091169053362	262.966982261438	345.194274952457	74.4539855951666	Root322
OG0000424	0	6.70359704177376	5.69722620232463	0	0	0	Root322
OG0000426	0	0	27.7430145504504	0	0	0	Root322
OG0000427	193.136222352887	115.508133642871	146.889353825152	59.033404181139	2.41394597868851	1.2513274889944	Root322
OG0000429	7.1531934204773	87.6624228539646	138.467367265194	140.606835413258	661.421198160652	181.442485904188	Root322
OG0000430	1664.90576861609	1065.87192964203	1033.67499749133	1231.11481083212	724.183793606553	2352.49567930947	Root322
OG0000431	0	74.2552287704171	0.495410974115185	134.166827684407	2.41394597868851	0.625663744497199	Root322
OG0000432	0	7.73491966358511	0	0	0	0.625663744497199	Root322
OG0000433	85.8383210457276	21.6577750580383	311.365797231394	149.19351238506	398.301086483604	168.929211014244	Root322
OG0000434	325.470300631717	133.040618213664	79.018050371372	218.960262780952	381.403464632785	0.625663744497199	Root322
OG0000436	219.960697679677	79.4118418794738	261.32928884576	56.8867349381885	521.412331396718	444.221258593011	Root322
OG0000438	1341.22376633949	101.585278248418	407.47552620974	388.547132974042	7.24183793606553	729.523926083734	Root322
OG0000439	0	0	10.4036304564189	0	0	0	Root322
OG0000442	0	12.8915327726419	58.2107894585342	0	0	0	Root322
OG0000444	0	0	0	0	0	0	Root322
OG0000445	159.15855360562	172.746539153401	328.952886812483	262.966982261438	818.327686775405	671.337197845494	Root322
OG0000446	0	17.0168232598872	18.3302060422618	0	0	0	Root322
OG0000449	216.384100969438	80.9588258121908	7.18345912467018	0	4.82789195737702	0	Root322
OG0000450	307.587317080524	299.083560325291	430.016725531981	501.247268228944	1641.48326550819	583.744273615886	Root322
OG0000451	5.36489506535798	104.679246113852	30.2200694210263	22.5400270509804	0	279.046030045751	Root322
OG0000452	62.5904424291764	116.539456264682	489.71374791286	215.740258916526	849.708984498355	285.302667490723	Root322
OG0000453	2330.15275672048	1983.74906305413	900.409445454349	1379.2349885957	1023.51309496393	489.894711941307	Root322
OG0000454	50.0723539433411	32.4866625870575	607.621559752274	50.446727209337	0	0	Root322
OG0000455	799.369364738338	234.110235151176	210.549663998954	298.387024770121	74.8323253393438	304.072579825639	Root322
OG0000456	87.6266194008469	89.7250680975873	34.4310627010054	55.8134003167133	2.41394597868851	111.993810264999	Root322
OG0000458	0	27.3300494780007	45.8255151056546	67.6200811529411	0	0	Root322
OG0000459	7.1531934204773	1.54698393271702	19.8164389646074	0	0	0	Root322
OG0000460	0	24.2360816125667	5.44952071526703	27.9067001583566	0	0.625663744497199	Root322
OG0000462	547.219296666514	1517.07557668449	1164.7112001448	997.127863350512	234.152759932785	171.431865992232	Root322
OG0000463	0	0	18.3302060422618	32.2000386442577	400.715032462293	0	Root322
OG0000464	0	8.25058097449079	10.6513359434765	0	0	0	Root322
OG0000466	495.358644368053	108.804536601097	19.3210279904922	51.5200618308122	2.41394597868851	291.559304935695	Root322
OG0000467	164.523448670978	137.681570011815	59.6970223808798	177.100212543417	2.41394597868851	265.281427666812	Root322
OG0000470	187.771327287529	169.652571287967	123.357332554681	298.387024770121	4.82789195737702	148.282307445836	Root322
OG0000471	207.442609193842	161.917651624382	55.9814400750159	256.526974532586	12.0697298934425	0.625663744497199	Root322
OG0000472	225.325592745035	44.346872737888	23.5320212704713	132.020158441456	2.41394597868851	1.2513274889944	Root322
OG0000474	1.78829835511933	24.2360816125667	0	0	4.82789195737702	183.945140882176	Root322
OG0000475	171.676642091455	128.915327726419	202.623088413111	59.033404181139	1139.38250194098	116.999120220976	Root322
OG0000476	0	0	4.95410974115185	45.0800541019607	0	0	Root322
OG0000477	443.497992069593	1414.45897581426	2651.93494443858	975.661170921007	5209.2954220098	2786.70631799052	Root322
OG0000478	0	22.173436368944	0.247705487057592	5.36667310737628	0	0	Root322
OG0000479	0	29.9083560325291	235.320212704713	97.6734505542482	2.41394597868851	187.69912334916	Root322
OG0000480	397.00223483649	87.1467615430589	503.337549701028	84.7934350965452	762.806929265569	454.857542249463	Root322
OG0000481	404.155428256968	372.823127784802	482.53028878819	252.233636046685	984.889959304912	799.59826546742	Root322
OG0000486	327.258598986836	314.553399652461	365.365593409949	148.120177763585	7.24183793606553	372.89559172033	Root322
OG0000488	831.558735130486	324.866625870575	489.71374791286	500.173933607469	14.4836758721311	344.740723217956	Root322
OG0000489	1187.43010779923	3094.99918805586	1700.74587413743	2453.64294469243	4637.19022506063	4610.51613319986	Root322
OG0000491	5806.60475907245	3511.13786595674	2436.92658167259	4210.69172004743	4492.35346633932	2241.12753278897	Root322
OG0000492	0	0	45.3301041315394	0	2.41394597868851	148.907971190333	Root322
OG0000493	0	0	0	0	0	0	Root322
OG0000495	126.969183213472	102.616600870229	44.339282183309	122.360146848179	7.24183793606553	578.113299915412	Root322
OG0000496	0	0	16.5962676328587	0	0	0	Root322
OG0000497	2555.47834946552	872.498938052401	303.191516158493	1812.86217567171	902.815796029503	273.415056345276	Root322
OG0000498	5.36489506535798	62.3950186195866	581.860189098285	19.3200231865546	280.017733527867	1101.16819031507	Root322
OG0000499	0	191.826007656911	172.155313505027	230.76694361718	214.841192103277	83.2132780181274	Root322
OG0000502	0	189.247701102382	162.990210483896	0	0	0	Root322
OG0000503	1.78829835511933	118.602101508305	669.547931516672	66.5467465314658	458.649735950817	787.084990577476	Root322
OG0000505	0	0	0	0	0	0	Root322
OG0000506	355.871372668746	390.871273666501	142.182949571058	403.573817674696	4.82789195737702	11.8876111454468	Root322
OG0000507	456.016080555428	219.156057134912	184.292882370849	317.707047956676	272.775895591802	290.3079774467	Root322
OG0000510	0	14.4385167053589	65.3942485832044	0	0	0	Root322
OG0000511	5865.61860479139	2179.18469988738	2114.90944849772	2489.06298720112	1450.78153319179	2299.9399247717	Root322
OG0000513	0	0	0	0	0	0	Root322
OG0000514	157.370255250501	128.915327726419	92.6418521595396	95.5267813112977	2.41394597868851	0.625663744497199	Root322
OG0000515	382.695847995536	116.023794953777	124.595859989969	78.3534273676936	2.41394597868851	6.25663744497199	Root322
OG0000516	78.6851276252503	68.067293039549	349.760147725321	184.613554893744	567.2773049918	439.841612381531	Root322
OG0000517	384.484146350655	95.9130038284554	97.1005509265762	330.587063414379	2.41394597868851	170.806202247735	Root322
OG0000518	0	29.3926947216234	17.8347950681467	0	0	0	Root322
OG0000520	6600.60922874543	1964.15393323971	291.549358266786	2426.80957915555	43.4510276163932	15.0159298679328	Root322
OG0000521	1990.37606924781	951.910779931874	685.896493662474	1711.96872125303	2672.23819840818	1435.27262987657	Root322
OG0000522	311.163913790763	396.027886775558	293.778707650305	148.120177763585	7.24183793606553	416.066390090637	Root322
OG0000525	135.910674989069	46.4095179815107	34.9264736751205	51.5200618308122	241.394597868851	0	Root322
OG0000526	0	0	0	0	0	0	Root322
OG0000527	432.768201938877	423.873597564464	433.980013324902	306.973701741923	642.109630331144	287.179658724214	Root322
OG0000528	32.1893703921479	26.8143881670951	81.7428107290055	108.406796769001	0	0.625663744497199	Root322
OG0000529	497.146942723172	206.780185673175	368.833470228755	377.81378675929	366.919788760653	660.700914189042	Root322
OG0000530	7.1531934204773	233.59457384027	679.951561973091	159.926858599813	2334.28576139179	1215.03899181356	Root322
OG0000531	44.7074588779831	148.510457540834	20.064144451665	167.44020095014	4.82789195737702	0	Root322
OG0000532	366.601162799462	220.703041067629	61.9263717643981	188.906893379645	16.8976218508196	469.873472117396	Root322
OG0000533	87.6266194008469	101.069616937512	125.834387425257	165.293531707189	4.82789195737702	220.233638063014	Root322
OG0000534	223.537294389916	100.553955626606	51.7704467950368	181.393551029318	12.0697298934425	1.2513274889944	Root322
OG0000536	332.623494052194	144.385167053589	200.64144451665	143.826839277684	782.118497095077	712.005341237812	Root322
OG0000537	37.5542654575058	51.5661310905674	367.842648280525	3.22000386442577	574.519142927865	287.805322468711	Root322
OG0000538	50.0723539433411	62.3950186195866	62.4217827385133	22.5400270509804	0	0	Root322
OG0000539	1008.6002722873	992.648023493423	432.741485889614	954.194478491502	0	924.73101436686	Root322
OG0000541	60.8021440740571	92.8190359630213	29.7246584469111	0	0	0	Root322
OG0000543	0	55.6914215778128	79.7611668325448	74.0600888817926	0	0	Root322
OG0000544	53.6489506535798	18.0481458816986	28.2384255245655	0	2.41394597868851	0	Root322
OG0000545	218.172399324558	80.4431645012852	20.8072609128378	57.9600695596638	4.82789195737702	0.625663744497199	Root322
OG0000546	55.4372490086991	55.1757602669071	43.8438712091939	0	0	0	Root322
OG0000547	30.4010720370285	17.0168232598872	19.8164389646074	0	0	0	Root322
OG0000548	8.94149177559663	45.3781953596993	17.3393840940315	23.6133616724556	0	0	Root322
OG0000550	0	2.0626452436227	30.9631858821991	1.07333462147526	0	294.061959913683	Root322
OG0000551	8.94149177559663	303.724512123442	214.01754081776	422.893840861251	1559.40910223278	1281.35934873026	Root322
OG0000552	774.333187766668	490.393906671296	587.557415300609	566.720680138935	328.296653101637	1413.37439881917	Root322
OG0000553	73.3202325598923	57.7540668214355	44.5869876703666	42.9333848590102	2.41394597868851	432.333647447564	Root322
OG0000555	0	0	32.201713317487	26.8333655368814	0	118.876111454468	Root322
OG0000557	73.3202325598923	45.3781953596993	49.7888028985761	17.1733539436041	0	0	Root322
OG0000558	42.9191605228638	303.208850812536	220.2101779942	372.447113651914	779.704551116389	68.1973481501947	Root322
OG0000559	137.698973344188	59.8167120650582	28.4861310116231	112.700135254902	241.394597868851	317.837182204577	Root322
OG0000561	35.7659671023865	219.671718445817	53.0089742303248	61.1800734240895	313.812977229506	1.2513274889944	Root322
OG0000565	0	9.79756490720781	25.513665166932	0	0	0	Root322
OG0000566	0	23.720420301661	156.302162333341	0	0	0	Root322
OG0000567	779.698082832026	898.282003597684	2026.97400059228	1338.44827297964	2713.27528004589	3386.71784896334	Root322
OG0000568	223.537294389916	210.389814849515	479.310117456441	167.44020095014	7.24183793606553	718.887642427281	Root322
OG0000570	66.167039139415	274.331817401819	84.2198655995814	90.1601082039214	4.82789195737702	237.126559164438	Root322
OG0000571	236.055382875751	125.305698550079	89.1739753407333	253.30697066816	9.65578391475404	6.25663744497199	Root322
OG0000572	0	0.515661310905674	23.0366102963561	23.6133616724556	0	0	Root322
OG0000574	50.0723539433411	0	0	0	0	0	Root322
OG0000575	148.428763474904	380.042386137482	164.228737919184	426.113844725676	166.562272529507	100.106199119552	Root322
OG0000577	774.333187766668	679.125946462773	799.593312221908	798.56095837759	1532.8556964672	862.790303661637	Root322
OG0000578	0	41.7685661833596	67.6235979667227	28.9800347798319	82.0741632754093	0	Root322
OG0000579	4209.65432795089	2428.24911305482	913.290130781343	2368.84950959589	1670.45061725245	3283.4833311213	Root322
OG0000580	0	224.312670243968	177.357128733236	65.4734119099906	2.41394597868851	87.5929242296078	Root322
OG0000581	0	0	26.2567816281048	0	0	0	Root322
OG0000582	1.78829835511933	11.3445488399248	69.1098308890683	52.5933964522875	0	0	Root322
OG0000583	0	26.8143881670951	0	55.8134003167133	0	0	Root322
OG0000585	0	5.67227441996242	0	9.6600115932773	0	0	Root322
OG0000586	0	73.7395674595114	158.779217203917	74.0600888817926	202.771462209835	399.173468989213	Root322
OG0000588	0	120.664746751928	222.934938351833	51.5200618308122	9.65578391475404	135.769032555892	Root322
OG0000590	69.7436358496537	103.647923492041	92.6418521595396	31.1267040227824	296.915355378687	0	Root322
OG0000591	393.425638126252	309.91244785431	426.548848713174	136.313496927357	1243.18217902458	588.123919827367	Root322
OG0000592	67.9553374945344	317.647367517895	390.383847602766	310.193705606349	890.74606613606	1049.8637632663	Root322
OG0000593	189.559625642648	86.1154389212476	38.3943504939268	57.9600695596638	2.41394597868851	0	Root322
OG0000594	3.57659671023865	27.8457107889064	88.6785643666181	120.213477605229	48.2789195737702	0	Root322
OG0000595	1001.44707886682	410.466403480917	112.458291124147	300.533694013071	808.671902860651	678.845162779461	Root322
OG0000598	30.4010720370285	26.2987268561894	12.8806853269948	0	0	0	Root322
OG0000599	3.57659671023865	121.180408062833	128.063736808775	107.333462147526	502.10076356721	177.062839692707	Root322
OG0000600	28.6127736819092	2.57830655452837	42.3576382868483	0	0	0	Root322
OG0000601	0	175.840507018835	478.814706482326	382.107125245191	996.959689198355	788.33631806647	Root322
OG0000602	461.380975620786	599.198443272393	226.650520657697	363.860436680111	1054.89439268688	416.692053835134	Root322
OG0000604	5.36489506535798	113.961149710154	145.650826389864	172.806874057516	2.41394597868851	0.625663744497199	Root322
OG0000605	0	88.1780841648703	47.8071590021153	93.3801120683472	0	0	Root322
OG0000607	0	23.2047589907553	307.65021492553	92.3067774468719	2.41394597868851	130.138058855417	Root322
OG0000609	853.018315391918	737.395674595114	1033.42729200428	518.420622172548	1187.66142151475	402.301787711699	Root322
OG0000611	1602.31532618692	710.581286428019	749.309098349217	764.214250490382	1327.67028827868	969.778803970658	Root322
OG0000614	0	4.64095179815107	94.8712015430579	0	280.017733527867	3.75398246698319	Root322
OG0000615	7891.76064114158	1604.73799953846	692.584541813029	2728.4166077901	3898.52275558194	956.639865336217	Root322
OG0000617	0	0	0	0	0	0	Root322
OG0000618	236.055382875751	75.2865513922284	45.3301041315394	162.073527842764	0	0	Root322
OG0000619	0	166.042942111627	151.348052592189	0	0	88.218587974105	Root322
OG0000620	1.78829835511933	82.5058097449079	52.265857769152	54.740065695238	2.41394597868851	0	Root322
OG0000621	200.289415773364	146.447812297211	270.742097353949	61.1800734240895	19.3115678295081	323.468155905052	Root322
OG0000622	1.78829835511933	43.3155501160766	46.3209260797698	0	0	0	Root322
OG0000623	391.637339771132	161.917651624382	512.502652722159	260.820313018487	504.514709545899	191.453105816143	Root322
OG0000624	0	0	31.4585968563142	25.7600309154061	0	0	Root322
OG0000630	418.461815097922	696.658431033566	1084.20691685108	373.520448273389	837.639254604913	1664.89122410705	Root322
OG0000633	0	4.64095179815107	83.4767491384086	64.4000772885153	0	0	Root322
OG0000634	126.969183213472	92.3033746521157	65.8896595573196	3.22000386442577	0	3.75398246698319	Root322
OG0000635	0	64.4576638632093	211.788191434242	0	0	0	Root322
OG0000636	368.389461154581	145.4164896754	54.2475016656127	114.846804497852	0	0	Root322
OG0000637	0	21.1421137471326	57.715378484419	84.7934350965452	405.54292441967	185.822132115668	Root322
OG0000639	33.9776687472672	111.382843155626	0	40.7867156160597	185.873840359015	119.501775198965	Root322
OG0000640	180.618133867052	27.3300494780007	755.254030038599	2.14666924295051	12.0697298934425	427.328337491587	Root322
OG0000641	895.937475914782	487.299938805862	224.916582248294	352.053755843884	712.11406371311	749.545165907644	Root322
OG0000643	0	35.5806304524915	28.7338364986807	7.51334235032679	0	0.625663744497199	Root322
OG0000644	101.933006241802	23.720420301661	102.054660667728	0	526.240223354095	0.625663744497199	Root322
OG0000645	543.642699956275	2125.04026224228	2343.54161305188	1685.13535571615	3661.95604967047	4521.67188148125	Root322
OG0000646	234.267084520632	144.900828364494	23.5320212704713	0	0	2.50265497798879	Root322
OG0000649	270.033051623018	88.1780841648703	93.8803795948275	169.58687019309	364.505842781965	0	Root322
OG0000650	67.9553374945344	137.681570011815	108.990414305341	72.9867542603174	0	5.00530995597759	Root322
OG0000651	1185.64180944411	332.085884223254	37.1558230586389	493.733925878617	364.505842781965	217.105319340528	Root322
OG0000653	25.0361769716706	129.430989037324	174.136957401487	119.140142983753	0	98.8548716305574	Root322
OG0000654	0	14.9541780162646	763.4283111115	64.4000772885153	1923.91494501474	499.279668108765	Root322
OG0000655	1.78829835511933	0	83.4767491384086	0	19.3115678295081	202.715053217092	Root322
OG0000656	0	88.693745475776	101.80695518067	222.180266645378	7.24183793606553	374.772582953822	Root322
OG0000657	60.8021440740571	10.8288875290192	78.5226393972568	19.3200231865546	0	0	Root322
OG0000658	85.8383210457276	203.686217807741	173.641546427372	331.660398035854	224.496976018031	660.075250444545	Root322
OG0000659	1389.50782192772	934.378295361082	964.317461115207	981.027844028383	1511.13018265901	952.885882869234	Root322
OG0000660	35.7659671023865	0	87.1923314442725	64.4000772885153	2.41394597868851	0	Root322
OG0000661	0	151.604425406268	89.9170918019061	1.07333462147526	0	11.8876111454468	Root322
OG0000663	96.5681111764436	100.553955626606	122.366510606451	132.020158441456	2.41394597868851	141.400006256367	Root322
OG0000664	39.3425638126252	0	40.8714053645028	0	0	0	Root322
OG0000667	185.98302893241	107.773213979286	852.106875478118	158.853523978338	1631.82748159343	834.635435159263	Root322
OG0000668	364.812864444342	587.338233121563	416.145218256755	356.347094329785	253.464327762294	195.207088283126	Root322
OG0000669	119.815989792995	76.3178740140398	974.473386084569	328.440394171428	3343.31518048359	1584.8062648114	Root322
OG0000671	270.033051623018	606.933362935978	968.280748908129	610.72739961942	1738.04110465573	2208.59301807511	Root322
OG0000672	0	0	0	0	0	0	Root322
OG0000674	379.119251285297	436.2494690262	1024.26218898314	231.840278238655	692.802495883602	1010.44694736298	Root322
OG0000679	1.78829835511933	10.3132262181135	18.5779115293194	63.3267426670401	2.41394597868851	217.730983085025	Root322
OG0000681	330.835195697075	110.86718184472	123.357332554681	0	0	0	Root322
OG0000682	0	0	0	0	0	0	Root322
OG0000683	0	47.440840603322	119.889455735875	0	926.955255816388	0.625663744497199	Root322
OG0000685	230.690487810393	135.103263457287	167.201203763875	118.066808362278	0	159.544254846786	Root322
OG0000686	0	0	0	31.1267040227824	0	0	Root322
OG0000687	1144.51094727637	1618.14519362201	1887.2681058918	1297.66155736358	5636.56386023767	2281.79567618128	Root322
OG0000689	7.1531934204773	240.298170882044	130.045380705236	178.173547164892	0	0	Root322
OG0000690	1799.02814525004	2233.32913753247	1981.64389646074	2259.36937820541	4649.25995495407	2629.66471812173	Root322
OG0000694	0	13.9228553944532	85.2106875478118	28.9800347798319	0	0	Root322
OG0000698	28.6127736819092	69.0986156613603	61.9263717643981	0	0	0	Root322
OG0000699	0	0	0	25.7600309154061	2.41394597868851	0	Root322
OG0000700	114.451094727637	145.4164896754	145.155415415749	81.5734312321194	0	587.49825608287	Root322
OG0000701	0	21.6577750580383	16.1008566587435	6.44000772885153	0	0	Root322
OG0000702	0	0	26.5044871151624	0	0	0	Root322
OG0000703	0	161.917651624382	201.879971951938	152.413516249486	4.82789195737702	342.863731984465	Root322
OG0000705	132.33407827883	242.360816125667	55.2383236138431	170.660204814566	533.482061290161	1.8769912334916	Root322
OG0000709	0	31.4553399652461	216.742301175393	0	154.492542636065	230.244257974969	Root322
OG0000710	337.988389117552	221.218702378534	664.59382177552	377.81378675929	1663.20877931638	30.0318597358655	Root322
OG0000711	752.873607505236	425.936242808087	949.950542865867	498.027264364518	1786.3200242295	147.656643701339	Root322
OG0000712	0	398.09053201918	447.60381511307	298.387024770121	557.621521077046	14.3902661234356	Root322
OG0000713	0	57.7540668214355	143.916887980461	92.3067774468719	429.682384206555	253.393816521365	Root322
OG0000717	0	145.4164896754	466.181726642389	115.920139119328	352.436112888522	3.12831872248599	Root322
OG0000718	593.715053899616	366.635192053934	89.6693863148485	504.46727209337	16.8976218508196	61.9407107052227	Root322
OG0000719	0	67.5516317286433	132.274730088754	83.7201004750699	0	220.233638063014	Root322
OG0000721	4322.31712432341	2721.14473764924	633.630635893321	3510.87754684556	3278.138639059	823.373487758313	Root322
OG0000722	0	195.43563683325	68.6144199149531	51.5200618308122	0	0	Root322
OG0000723	0	2.57830655452837	44.339282183309	111.626800633427	0	0.625663744497199	Root322
OG0000724	130.545779923711	564.133474130807	505.814604571604	267.260320747339	2158.06770494753	809.608885379375	Root322
OG0000725	463.169273975905	234.110235151176	336.384051424211	318.780382578151	12.0697298934425	348.49470568494	Root322
OG0000727	37.5542654575058	14.4385167053589	1.48623292234555	5.36667310737628	0	0	Root322
OG0000731	0	0	0	0	0	0	Root322
OG0000733	3.57659671023865	108.804536601097	385.429737861614	2.14666924295051	1252.83796293934	469.247808372899	Root322
OG0000736	409.520323322325	599.198443272393	220.457883481257	618.240741969747	166.562272529507	115.747792731982	Root322
OG0000737	0	39.1902596288312	33.440240752775	0	0	0	Root322
OG0000738	0	17.0168232598872	47.0640425409426	2.14666924295051	2.41394597868851	233.998240441952	Root322
OG0000739	0	0	0.99082194823037	0	0	0	Root322
OG0000741	139.487271699307	429.030210673521	179.586478116755	780.31426981251	147.250704699999	319.714173438069	Root322
OG0000748	152.005360185143	90.240729408493	346.787681880629	267.260320747339	0	199.586734494606	Root322
OG0000750	0	81.9901484340022	66.88048150555	53.6667310737628	4.82789195737702	0	Root322
OG0000751	0	23.720420301661	15.6054456846283	0	2.41394597868851	0	Root322
OG0000753	51.8606522984604	3.09396786543405	0	19.3200231865546	0	0.625663744497199	Root322
OG0000754	1511.11211007583	612.605637355941	269.751275405718	953.121143870027	622.798062501636	950.383227891245	Root322
OG0000755	531.12461147044	1516.55991537359	596.72251832174	913.407762875442	3048.81377108359	1866.35494983514	Root322
OG0000756	1.78829835511933	40.2215822506426	76.0455845266809	106.26012752605	12.0697298934425	118.876111454468	Root322
OG0000757	51.8606522984604	68.5829543504547	6.688048150555	13.9533500791783	0	0	Root322
OG0000759	0	0	0	0	0	0	Root322
OG0000760	0	0	0.247705487057592	0	0	0	Root322
OG0000764	7.1531934204773	38.1589370070199	66.88048150555	0	2.41394597868851	256.522135243851	Root322
OG0000765	171.676642091455	3.09396786543405	24.5228432187017	0	9.65578391475404	228.367266741478	Root322
OG0000767	0	31.4553399652461	0	36.4933771301587	4.82789195737702	0.625663744497199	Root322
OG0000771	404.155428256968	285.160704930838	40.6236998774452	177.100212543417	7.24183793606553	0.625663744497199	Root322
OG0000774	0	155.729715893514	104.531715538304	0	0	1.2513274889944	Root322
OG0000775	76.896829270131	69.0986156613603	60.4401388420526	27.9067001583566	0	4.37964621148039	Root322
OG0000776	184.19473057729	304.240173434348	580.373956175939	207.153581944724	1991.50543241802	895.324818375491	Root322
OG0000778	200.289415773364	207.811508294987	491.199980835206	207.153581944724	0	0	Root322
OG0000780	137.698973344188	416.138677900879	2921.6862198443	353.127090465359	4448.90243872292	3603.19750455937	Root322
OG0000781	121.604288148114	25.267404234378	72.330002220817	0	0	170.806202247735	Root322
OG0000782	498.935241078292	527.005859745599	3335.60208871754	378.887121380765	11241.7464227524	3952.9435377333	Root322
OG0000783	1010.38857064242	705.940334629868	2087.66184492139	1129.14802179197	4852.0314171639	2797.34260164698	Root322
OG0000784	0	0.515661310905674	6.93575363761259	139.533500791783	2.41394597868851	0	Root322
OG0000785	66.167039139415	137.681570011815	99.8253112842098	61.1800734240895	2.41394597868851	135.769032555892	Root322
OG0000786	0	40.2215822506426	38.6420559809844	0	0	0	Root322
OG0000787	337.988389117552	130.977972970041	593.502346989992	170.660204814566	970.406283432781	997.933672473032	Root322
OG0000789	0	27.3300494780007	273.466857711582	0	0	0	Root322
OG0000790	59.0138457189377	102.616600870229	615.548135338117	64.4000772885153	724.183793606553	0	Root322
OG0000791	956.739619988839	1047.82378376033	503.585255188085	760.994246625956	1074.20596051639	1102.41951780406	Root322
OG0000793	0	50.5348084687561	115.678462455896	50.446727209337	0	312.831872248599	Root322
OG0000794	171.676642091455	155.729715893514	559.071284288986	93.3801120683472	883.504228199995	514.921261721194	Root322
OG0000795	0	0	0	0	0	0	Root322
OG0000796	0	25.267404234378	32.9448297786598	0	0	0	Root322
OG0000797	312.952212145882	364.056885499406	53.2566797173824	299.460359391596	7.24183793606553	120.127438943462	Root322
OG0000799	878.054492363589	438.827775580729	267.274220535142	454.020544884033	403.128978440981	553.712413880021	Root322
OG0000801	0	39.7059209397369	466.429432129447	0	12.0697298934425	417.317717579632	Root322
OG0000802	1053.30773116528	7346.11103516223	6757.65339241818	3066.5170135548	2114.61667733113	1132.45137753993	Root322
OG0000805	3.57659671023865	64.4576638632093	55.9814400750159	96.600115932773	0	0	Root322
OG0000806	103.721304596921	160.88632900257	179.834183603812	61.1800734240895	0	0	Root322
OG0000807	277.186245043495	875.592905917835	3623.93127565258	694.44750009449	9281.62228805732	4402.17010628229	Root322
OG0000808	1137.35775385589	142.838183120872	98.8344893359794	222.180266645378	2.41394597868851	1.8769912334916	Root322
OG0000809	148.428763474904	47.9565019142277	97.5959619006914	124.50681609113	4.82789195737702	364.761963041867	Root322
OG0000813	168.100045381217	101.585278248418	81.2473997548903	124.50681609113	36.2091896803276	544.327457712563	Root322
OG0000814	162.735150315859	481.6276643859	827.584032259416	275.846997719141	1064.55017660163	488.643384452312	Root322
OG0000815	293.280930239569	410.466403480917	254.888946182263	372.447113651914	16.8976218508196	120.753102687959	Root322
OG0000816	264.66815655766	102.616600870229	584.832654942976	38.6400463731092	1344.5679101295	1041.10447084334	Root322
OG0000818	7.1531934204773	209.874153538609	828.327148720589	129.873489198506	222.083030039343	944.75225419077	Root322
OG0000819	100.144707886682	49.5034858469447	96.8528454395186	3.22000386442577	2.41394597868851	315.960190971085	Root322
OG0000820	51.8606522984604	0	29.7246584469111	0	0	142.651333745361	Root322
OG0000821	402.367129901848	808.041274189191	1222.92198960333	407.867156160597	2884.66544453277	1165.61155599828	Root322
OG0000822	658.093794683912	963.770990082705	944.5010221506	722.354200252847	3092.26479869998	862.790303661637	Root322
OG0000823	228.902189455274	137.681570011815	118.650928300587	40.7867156160597	2.41394597868851	0.625663744497199	Root322
OG0000825	325.470300631717	105.194907424758	980.666023261008	270.480324611764	2664.99636047211	1063.00270190074	Root322
OG0000826	98.3564095315629	137.681570011815	42.6053437739059	133.093493062932	359.677950824588	1.2513274889944	Root322
OG0000827	0	57.2384055105298	309.631858821991	11.8066808362278	7.24183793606553	285.92833123522	Root322
OG0000828	0	62.9106799304923	0	90.1601082039214	2.41394597868851	0	Root322
OG0000829	7.1531934204773	6.70359704177376	368.090353767582	54.740065695238	2401.87624879507	417.317717579632	Root322
OG0000831	0	0	2.72476035763352	42.9333848590102	0	0	Root322
OG0000833	1.78829835511933	28.8770334107178	99.082194823037	0	1569.06488614753	0.625663744497199	Root322
OG0000834	861.959807167515	676.031978597339	1423.56343411998	680.494150015312	2271.52316594589	2121.62575759	Root322
OG0000835	50.0723539433411	5.15661310905674	20.3118499387226	38.6400463731092	0	160.169918591283	Root322
OG0000836	218.172399324558	123.243053306456	389.888436628651	66.5467465314658	1400.08866763934	113.87080149849	Root322
OG0000837	1.78829835511933	20.1107911253213	23.7797267575289	99.8201197971987	12.0697298934425	279.046030045751	Root322
OG0000840	159.15855360562	75.2865513922284	6.93575363761259	51.5200618308122	0	0.625663744497199	Root322
OG0000841	0	900.860310152213	25.2659596798744	0	0	0	Root322
OG0000842	0	0	0	0	0	0	Root322
OG0000844	1022.90665912825	252.67404234378	78.0272284231416	335.953736521755	24.1394597868851	58.8123919827367	Root322
OG0000846	253.938366426944	671.906688110093	385.925148835729	400.35381381027	26.5534057655736	350.997360662928	Root322
OG0000847	0	0	55.2383236138431	0	0	10.0106199119552	Root322
OG0000848	0	0	25.0182541928168	0	0	0	Root322
OG0000849	196.712819063126	206.780185673175	282.879666219771	218.960262780952	509.342601503276	146.405316212345	Root322
OG0000850	1.78829835511933	102.616600870229	607.869265239332	63.3267426670401	7.24183793606553	367.264618019856	Root322
OG0000851	699.224656851656	177.387490951552	1679.69090773753	137.386831548833	1926.32889099343	587.49825608287	Root322
OG0000852	137.698973344188	103.132262181135	71.3391802725866	181.393551029318	0	1.2513274889944	Root322
OG0000854	123.392586503233	57.7540668214355	113.944524046493	0	2.41394597868851	265.281427666812	Root322
OG0000855	656.305496328792	116.023794953777	3.2201713317487	164.220197085714	4.82789195737702	0	Root322
OG0000857	1.78829835511933	34.0336465197745	44.0915766962515	86.9401043394957	0	112.619474009496	Root322
OG0000858	109.086199662279	95.3973425175497	0	2.14666924295051	0	0	Root322
OG0000859	187.771327287529	7.21925835267944	39.3851724421572	6.44000772885153	2.41394597868851	7.50796493396638	Root322
OG0000862	230.690487810393	363.025562877595	288.08148144798	328.440394171428	1310.77266642786	567.477016258959	Root322
OG0000863	53.6489506535798	158.823683758948	955.895474555249	52.5933964522875	1791.14791618687	1124.31774886147	Root322
OG0000864	2446.39214980324	587.338233121563	154.32051843688	1253.6548378831	9.65578391475404	137.020360044887	Root322
OG0000865	0	7.21925835267944	93.8803795948275	41.8600502375349	2.41394597868851	0.625663744497199	Root322
OG0000866	177.041537156813	86.6311002321533	221.696410916545	16.1000193221288	432.096330185243	343.489395728962	Root322
OG0000867	177.041537156813	773.491966358511	964.317461115207	752.407569654154	1873.22207946228	38.1654884143291	Root322
OG0000868	282.551140108853	292.895624594423	80.9996942678327	177.100212543417	2.41394597868851	8.13362867846358	Root322
OG0000870	448.862887134951	149.541780162645	1402.50846772009	227.546939752754	1494.23256080819	1615.46378829177	Root322
OG0000871	0	116.539456264682	52.7612687432672	168.513535571615	0	114.496465242987	Root322
OG0000872	244.996874651348	63.4263412413979	19.0733225034346	183.540220272269	610.728332608193	1.8769912334916	Root322
OG0000874	0	35.0649691415858	4.45869876703666	0	0	0	Root322
OG0000877	89.4149177559663	54.6600989560015	82.4859271901783	99.8201197971987	4.82789195737702	364.13629929737	Root322
OG0000878	0	77.8648579467568	35.9172956233509	20.3933578080298	4.82789195737702	0	Root322
OG0000880	248.573471361586	152.63574802808	214.760657278933	151.340181628011	1009.0294190918	959.142520314206	Root322
OG0000881	173.464940446575	134.587602146381	117.660106352356	83.7201004750699	33.7952437016391	0	Root322
OG0000882	0	29.9083560325291	170.669080582681	78.3534273676936	2.41394597868851	190.201778327148	Root322
OG0000883	137.698973344188	276.910123956347	238.044973062346	207.153581944724	555.207575098357	280.297357534745	Root322
OG0000884	0	50.0191471578504	179.091067142639	1.07333462147526	644.523576309832	235.249567930947	Root322
OG0000885	105.50960295204	73.7395674595114	16.5962676328587	65.4734119099906	2.41394597868851	0	Root322
OG0000886	1106.95668181886	861.670050523382	1039.1245182066	701.960842444817	1617.3438057213	2024.02221344844	Root322
OG0000887	0	39.1902596288312	111.715174662974	0	0	0	Root322
OG0000888	366.601162799462	244.939122680195	302.44839969732	216.813593538002	98.9717851262289	205.217708195081	Root322
OG0000889	130.545779923711	134.071940835475	75.7978790396233	89.0867735824462	1371.12131589507	774.571715687532	Root322
OG0000890	87.6266194008469	159.855006380759	201.879971951938	165.293531707189	7.24183793606553	542.450466479071	Root322
OG0000891	189.559625642648	163.980296868004	712.648686264693	23.6133616724556	9.65578391475404	240.254877886924	Root322
OG0000893	0	7.73491966358511	77.0364064749112	0	0	0	Root322
OG0000895	1.78829835511933	42.799888805171	15.6054456846283	0	2.41394597868851	148.282307445836	Root322
OG0000896	0	243.392138747478	194.44880734021	153.486850870961	4.82789195737702	137.646023789384	Root322
OG0000898	7.1531934204773	10.8288875290192	48.0548644891729	0	0	0	Root322
OG0000899	1.78829835511933	47.9565019142277	307.897920412587	51.5200618308122	820.741632754093	1367.70094547088	Root322
OG0000900	3574.80841188353	4491.92567929933	6312.77433766274	4611.0455338577	9305.76174784421	5312.51085452571	Root322
OG0000901	373.754356219939	193.372991589628	206.090965231917	151.340181628011	308.985085272129	128.886731366423	Root322
OG0000902	262.879858202541	219.156057134912	211.540485947184	223.253601266853	509.342601503276	230.869921719466	Root322
OG0000903	114.451094727637	16.5011619489816	0	0	0	0	Root322
OG0000904	180.618133867052	235.657219083893	448.5946370613	232.91361286013	1549.75331831802	891.570835908508	Root322
OG0000905	0	0	0	1.07333462147526	0	0	Root322
OG0000907	0	46.4095179815107	99.5776057971522	36.4933771301587	2.41394597868851	76.3309768286582	Root322
OG0000909	0	101.585278248418	227.39363711887	162.073527842764	869.020552327864	349.120369429437	Root322
OG0000910	509.665031209008	262.471607250988	918.73965149661	193.200231865546	1569.06488614753	661.952241678036	Root322
OG0000911	0	0	0	0	0	0	Root322
OG0000912	865.536403877753	581.6659587016	90.6602082630788	459.387217991409	7.24183793606553	4.37964621148039	Root322
OG0000914	78.6851276252503	80.4431645012852	60.4401388420526	194.273566487021	0	1.8769912334916	Root322
OG0000916	187.771327287529	190.794685035099	80.2565778066599	205.006912701774	407.956870398358	140.77434251187	Root322
OG0000917	128.757481568591	89.7250680975873	105.522537486534	250.086966803734	0	85.7159329961162	Root322
OG0000919	0	519.78660139292	507.796248468065	407.867156160597	229.324867975408	473.627454584379	Root322
OG0000920	8.94149177559663	43.3155501160766	109.981236253571	24.6866962939309	480.375249759013	162.672573569272	Root322
OG0000921	0	129.430989037324	66.88048150555	52.5933964522875	0	0	Root322
OG0000923	1185.64180944411	1017.3997664169	1153.31674774015	1074.40795609673	1962.53808067376	1129.32305881744	Root322
OG0000924	0	2.57830655452837	38.1466450068692	39.7133809945844	251.050381783605	0	Root322
OG0000925	495.358644368053	978.209506788064	1355.19671969209	978.881174785433	3017.43247336064	2712.87799613985	Root322
OG0000928	543.642699956275	367.15085336484	188.999286624943	357.42042895126	922.127363859011	411.686743879157	Root322
OG0000929	0	68.5829543504547	64.1557211479164	141.680170034734	0	0	Root322
OG0000930	1.78829835511933	60.3323733759639	55.2383236138431	46.153388723436	4.82789195737702	249.639834054382	Root322
OG0000931	507.876732853888	743.067949015076	701.997350321217	662.247461450232	1269.73558479016	347.869041940442	Root322
OG0000932	3.57659671023865	48.4721632251334	443.145116346033	37.5667117516339	214.841192103277	733.903572295214	Root322
OG0000933	110.874498017398	40.7372435615483	339.108811781844	77.2800927462184	429.682384206555	166.426556036255	Root322
OG0000934	0	308.881125232499	201.879971951938	411.087160025023	574.519142927865	426.702673747089	Root322
OG0000935	2135.22823601247	1267.49550220615	2010.37773295942	1553.11519727469	5322.75088300816	3474.93643693744	Root322
OG0000936	0	110.86718184472	135.990312394618	2.14666924295051	622.798062501636	224.613284274494	Root322
OG0000937	152.005360185143	70.1299382831717	211.540485947184	69.7667503958916	7.24183793606553	200.212398239104	Root322
OG0000938	0	74.2552287704171	281.393433297425	27.9067001583566	2.41394597868851	0	Root322
OG0000939	0	170.683893909778	849.8775260946	57.9600695596638	2259.45343605245	1329.53545705655	Root322
OG0000942	0	74.2552287704171	24.0274322445865	0	0	0	Root322
OG0000943	96.5681111764436	312.490754408839	33.440240752775	271.55365923324	0	0.625663744497199	Root322
OG0000944	262.879858202541	94.881681206644	244.733021212901	0	12.0697298934425	23.1495585463963	Root322
OG0000945	1030.05985254873	2414.32625766037	4579.82675020783	1773.14879467712	7060.79198766389	7611.19945180842	Root322
OG0000948	0	37.6432756961142	38.6420559809844	41.8600502375349	0	0	Root322
OG0000949	747.508712439878	451.203647042465	842.198655995814	283.360340069467	1767.00845639999	707.000031281834	Root322
OG0000950	76.896829270131	257.314994141931	185.283704319079	399.280479188795	2.41394597868851	5.00530995597759	Root322
OG0000951	173.464940446575	194.919975522345	593.006936015876	218.960262780952	499.686817588522	371.644264231336	Root322
OG0000952	795.7927680281	433.155501160766	447.356109626012	661.174126828757	19.3115678295081	906.586765776441	Root322
OG0000956	125.180884858353	356.837627146727	365.117887922891	166.366866328665	4.82789195737702	0.625663744497199	Root322
OG0000957	869.113000587992	1215.92937111558	621.988478001615	802.854296863491	383.817410611473	650.690294277087	Root322
OG0000958	0	756.99080440953	511.016419799813	457.240548748459	19.3115678295081	28.7805322468711	Root322
OG0000959	105.50960295204	98.4913103829838	95.8620234912883	75.1334235032679	272.775895591802	0	Root322
OG0000960	1.78829835511933	143.353844431777	490.952275348148	179.246881786368	2206.3466245213	867.795613617615	Root322
OG0000961	19.6712819063126	143.869505742683	206.83408169309	115.920139119328	200.357516231146	290.3079774467	Root322
OG0000962	0	0	9.16510302113092	0	0	1.2513274889944	Root322
OG0000964	302.222422015166	570.837071172581	2935.31002163247	449.727206398132	5124.80731275571	4258.26744504793	Root322
OG0000965	1.78829835511933	69.614276972266	56.4768510491311	42.9333848590102	4.82789195737702	182.068149648685	Root322
OG0000966	8.94149177559663	245.454783991101	412.429635950891	162.073527842764	347.608220931145	81.961950529133	Root322
OG0000967	3.57659671023865	13.4071940835475	21.0549663998954	11.8066808362278	0	0	Root322
OG0000968	368.389461154581	226.890976798497	351.741791621781	240.426955210457	12.0697298934425	3.12831872248599	Root322
OG0000969	0	160.370667691665	196.925862210786	44.0067194804855	4.82789195737702	103.860181586535	Root322
OG0000970	765.391695991071	290.317318039895	163.237915970953	300.533694013071	33.7952437016391	56.9354007492451	Root322
OG0000971	0	0	0	0	0	0	Root322
OG0000972	0	48.987824536039	56.7245565361887	1.07333462147526	4.82789195737702	7.50796493396638	Root322
OG0000973	0	36.0962917633972	59.6970223808798	5.36667310737628	0	0	Root322
OG0000974	228.902189455274	244.939122680195	807.767593294809	45.0800541019607	1455.60942514917	1039.22747960985	Root322
OG0000977	1875.92497452017	726.051125755189	4798.30298979262	924.141109090195	6382.47316765242	4602.38250452139	Root322
OG0000978	808.310856513935	577.540668214355	5383.38335022266	397.133809945844	8796.41914634093	8510.90391639539	Root322
OG0000979	770.756591056429	547.632312181826	5008.60494830452	615.020738105321	11714.8798345753	11231.2898774692	Root322
OG0000980	42.9191605228638	233.59457384027	1679.69090773753	197.493570351447	2346.35549128523	3787.76830918604	Root322
OG0000981	1.78829835511933	90.240729408493	147.384764799268	76.2067581247431	0	252.142489032371	Root322
OG0000982	273.609648333257	503.285439443938	514.732002105677	354.200425086834	2235.31397626556	1348.93103313596	Root322
OG0000983	2206.76017021725	2481.87788938901	4896.14665718037	1929.85564941251	7348.05155912782	6780.94366286064	Root322
OG0000984	1.78829835511933	41.2529048724539	43.1007547480211	0	0	0	Root322
OG0000986	84.0500226906083	58.7853894432469	325.237304506619	1.07333462147526	234.152759932785	126.384076388434	Root322
OG0000987	1.78829835511933	76.3178740140398	479.557822943499	120.213477605229	1433.88391134097	755.801803352616	Root322
OG0000988	1750.74408966182	1491.29251113921	1518.93004663716	1290.14821501326	2672.23819840818	1407.7434251187	Root322
OG0000990	1607.68022125227	2369.46372361157	4037.59943903876	2211.06932023903	12130.0785429098	7094.40119885374	Root322
OG0000991	1765.05047650277	1220.05466160283	3001.44738667685	1358.84163078767	5926.23737768029	5192.38341558225	Root322
OG0001003	182.406432222171	274.331817401819	499.869672882222	214.666924295051	1491.8186148295	1220.04430176954	Root322
OG0001006	1570.12595579477	570.321409861676	3601.14237084328	510.907279822221	1938.39862088687	992.928362517054	Root322
OG0001008	284.339438463973	422.326613631747	1917.73588079988	197.493570351447	3241.92944937867	635.048700664657	Root322
OG0001010	1394.87271699307	715.737899537076	1280.63736808775	1033.62124048067	511.756547481964	986.046061327585	Root322
OG0001011	1509.32381172071	848.77851775074	2439.65134203023	1008.93454418674	3229.85971948523	1791.27530049548	Root322
OG0001012	488.205450947576	113.961149710154	795.382318941929	297.313690148646	1320.42845034261	2404.42577010273	Root322
OG0001013	309.375615435643	256.799332831026	644.777382810913	213.593589673576	16.8976218508196	1236.31155912646	Root322
OG0001014	395.213936481371	534.225118098278	1117.15174662974	459.387217991409	3507.4635070344	2360.62930798793	Root322
OG0001015	1.78829835511933	114.47681102106	131.531613627582	149.19351238506	0	97.603544141563	Root322
OG0001016	3.57659671023865	0	87.6877424183877	114.846804497852	0	0	Root322
OG0001017	67.9553374945344	93.334697273927	206.090965231917	83.7201004750699	0	293.436296169186	Root322
OG0001018	2137.01653436759	2119.88364913323	1921.94687407986	1992.10905745807	1865.98024152622	1770.62839692707	Root322
OG0001019	0	18.5638071926043	88.4308588795605	0	0	3.12831872248599	Root322
OG0001020	67.9553374945344	45.893856670605	132.522435575812	20.3933578080298	2.41394597868851	282.174348768237	Root322
OG0001021	0	7.21925835267944	68.8621254020107	0	330.710599080326	3.12831872248599	Root322
OG0001022	0	127.368343793702	84.2198655995814	26.8333655368814	1262.49374685409	210.848681895556	Root322
OG0001023	515.029926274366	629.622460615828	478.319295508211	479.780575799439	1330.08423425737	847.774373793704	Root322
OG0001024	239.63197958599	58.2697281323412	561.79604464662	59.033404181139	1110.41515019671	1284.48766745275	Root322
OG0001025	62.5904424291764	60.8480346868696	65.1465430961468	0	0	0	Root322
OG0001026	473.899064106621	933.862634050176	995.528352484464	688.007492365639	3058.46955499834	2535.18949270265	Root322
OG0001027	137.698973344188	15.4698393271702	6.93575363761259	0	0	0	Root322
OG0001028	185.98302893241	134.587602146381	54.2475016656127	37.5667117516339	0	13.1389386344412	Root322
OG0001029	382.695847995536	422.842274942653	1023.51907252197	462.607221855835	3000.53485150982	1528.49652780666	Root322
OG0001030	287.916035174211	439.343436891634	382.70497750398	481.92724504239	538.309953247538	844.646055071218	Root322
OG0001031	171.676642091455	145.4164896754	195.191923801383	134.166827684407	0	218.98231057402	Root322
OG0001032	1.78829835511933	21.6577750580383	370.815114125216	19.3200231865546	91.7299471901634	907.212429520938	Root322
OG0001034	600.868247320093	873.530260674212	955.152358094076	564.574010895984	5402.41110030488	1943.3115904083	Root322
OG0001035	0	140.775537877249	63.9080156608589	99.8201197971987	2.41394597868851	137.646023789384	Root322
OG0001038	296.857526949808	424.904920186275	0	260.820313018487	0	0	Root322
OG0001039	0	33.5179852088688	27.9907200375079	50.446727209337	0	0	Root322
OG0001040	50.0723539433411	0	96.8528454395186	0	470.719465844259	667.583215378511	Root322
OG0001041	159.15855360562	183.059765371514	621.740772514557	105.186792904575	1086.27569040983	314.708863482091	Root322
OG0001043	1754.32068637206	748.224562124133	2138.68917525525	1061.52794063903	2331.8718154131	1680.53281771948	Root322
OG0001045	1.78829835511933	38.6745983179256	63.4126046867437	46.153388723436	0	0.625663744497199	Root322
OG0001046	187.771327287529	119.633424130116	194.201101853152	149.19351238506	760.392983286881	5.00530995597759	Root322
OG0001047	7201.47747606552	2810.86980574683	6052.93128173933	3269.37725701363	8052.92378490487	7282.1003222029	Root322
OG0001048	758.238502570594	723.988480511567	567.493270848944	745.967561925302	572.105196949177	1332.03811203454	Root322
OG0001049	0	1.03132262181135	90.6602082630788	9.6600115932773	2.41394597868851	1.2513274889944	Root322
OG0001050	126.969183213472	46.9251792924163	32.4494188045446	100.893454418674	4.82789195737702	0	Root322
OG0001051	1049.73113445504	1182.92704721762	924.684583185993	1078.70129458263	2942.60014802129	1395.85581397325	Root322
OG0001052	0	24.7517429234724	12.137568865822	0	0	0	Root322
OG0001053	121.604288148114	517.208294838391	535.0438520444	403.573817674696	1296.28899055573	214.602664362539	Root322
OG0001054	91.2032161110856	35.5806304524915	11.8898633787644	21.4666924295051	2.41394597868851	0.625663744497199	Root322
OG0001055	0	32.4866625870575	106.265653947707	0	0	436.713293659045	Root322
OG0001056	0	0	0	0	0	0	Root322
OG0001057	28.6127736819092	15.4698393271702	209.311136563666	81.5734312321194	248.636435804917	416.692053835134	Root322
OG0001058	130.545779923711	33.0023238979631	85.9538040089846	54.740065695238	2.41394597868851	0	Root322
OG0001059	105.50960295204	68.067293039549	26.75219260222	1.07333462147526	4.82789195737702	0	Root322
OG0001060	1.78829835511933	10.3132262181135	258.109117514011	74.0600888817926	0	330.350457094521	Root322
OG0001062	26.8244753267899	222.765686311251	461.723027875352	133.093493062932	1310.77266642786	852.779683749682	Root322
OG0001063	62.5904424291764	286.707688863555	297.246584469111	224.326935888328	335.538491037703	875.303578551581	Root322
OG0001064	944.221531503004	248.548751856535	549.163064806682	96.600115932773	1404.91655959671	420.446036302118	Root322
OG0001065	107.29790130716	58.2697281323412	408.218642670912	76.2067581247431	248.636435804917	284.677003746225	Root322
OG0001066	185.98302893241	138.197231322721	160.265450126262	89.0867735824462	0	1.2513274889944	Root322
OG0001067	46.4957572331025	234.625896462082	403.759943903876	206.080247323249	9.65578391475404	117.624783965473	Root322
OG0001068	107.29790130716	284.129382309026	506.310015545719	120.213477605229	275.18984157049	349.746033173934	Root322
OG0001069	697.436358496537	1174.16080493222	1734.1861148902	1192.47476445901	2573.26641328195	3167.10987464482	Root322
OG0001070	112.662796372517	0	53.9997961785552	0	2.41394597868851	173.308857225724	Root322
OG0001071	1366.25994331116	3799.39253875301	5878.79432433784	2744.51662711223	7946.71016184257	5666.01087016663	Root322
OG0001072	400.578831546729	124.274375928267	1312.09596494407	144.900173899159	0	2164.17089221581	Root322
OG0001073	350.506477603388	464.610841126012	657.162657163793	483.000579663865	1219.0427192377	886.56552595253	Root322
OG0001075	386.272444705774	348.587046172236	877.125129670935	326.293724928478	1578.72067006229	1290.11864115322	Root322
OG0001076	105.50960295204	358.384611079444	456.025801673028	202.860243458823	1233.52639510983	544.327457712563	Root322
OG0001077	2221.0665570582	1187.56799901577	852.354580965176	1050.79459442427	1305.94477447048	980.41508762711	Root322
OG0001078	7.1531934204773	232.047589907553	161.008566587435	154.560185492437	748.323253393438	70.7000031281835	Root322
OG0001079	144.852166764665	442.437404757068	751.538447732735	426.113844725676	581.760980863931	1654.25494045059	Root322
OG0001081	262.879858202541	643.029654699376	507.053132006892	697.667503958916	280.017733527867	810.234549123872	Root322
OG0001083	1591.5855360562	1797.07966850627	1364.85723368733	1483.3484468788	1149.03828585573	1375.83457414934	Root322
OG0001084	5409.60252423596	5096.28073568078	12733.7959731697	4053.98486531204	18498.0680346901	12532.6704660234	Root322
OG0001085	6133.86335805929	6300.86555795643	8987.49818691063	6087.95397300765	18010.450946995	10722.625253193	Root322
OG0001087	1466.40465119785	810.103919432814	3908.29717479469	893.014405067412	4627.53444114587	4730.64357214332	Root322
OG0001088	836.923630195844	1027.1973313241	443.888232807206	814.660977699719	675.904874032783	481.761083262843	Root322
OG0001089	64.3787407842957	35.5806304524915	271.732919302179	32.2000386442577	941.438931688519	834.009771414766	Root322
OG0001090	0	0	0	1.07333462147526	0	427.328337491587	Root322
OG0001091	0	22.6890976798497	36.6604120845237	59.033404181139	4.82789195737702	213.977000618042	Root322
OG0001095	0	0.515661310905674	105.274831999477	46.153388723436	0	0	Root322
OG0001097	10.729790130716	41.2529048724539	161.50397756155	68.6934157744163	661.421198160652	713.256668726807	Root322
OG0001098	0	54.1444376450958	49.5410974115185	0	0	0	Root322
OG0001099	182.406432222171	180.481458816986	242.751377316441	183.540220272269	306.571139293441	129.51239511092	Root322
OG0001102	1.78829835511933	47.9565019142277	29.4769529598535	9.6600115932773	171.390164486884	0	Root322
OG0001108	0	26.2987268561894	9.9082194823037	0	0	0	Root322
OG0001109	0	134.587602146381	136.485723368733	47.2267233449112	615.55622456557	6.88230118946919	Root322
OG0001110	0	30.9396786543405	67.8713034537803	12.8800154577031	0	0	Root322
OG0001112	30.4010720370285	44.346872737888	6.688048150555	37.5667117516339	0	0	Root322
OG0001113	1.78829835511933	75.2865513922284	91.6510302113092	103.040123661624	272.775895591802	346.617714451448	Root322
OG0001116	1282.20992062056	762.663078829492	947.225782508234	642.927438263678	1009.0294190918	416.066390090637	Root322
OG0001118	50.0723539433411	8.25058097449079	8.17428107290055	40.7867156160597	4.82789195737702	1.2513274889944	Root322
OG0001119	0	23.720420301661	6.19263717643981	0	0	0	Root322
OG0001120	16.0946851960739	41.7685661833596	13.8715072752252	2.14666924295051	2.41394597868851	197.709743261115	Root322
OG0001121	797.581066383219	962.224006149988	527.364981945614	563.500676274509	451.407898014751	26.9035410133795	Root322
OG0001124	66.167039139415	95.3973425175497	64.8988376090892	2.14666924295051	4.82789195737702	260.901781455332	Root322
OG0001125	0	33.0023238979631	40.6236998774452	33.2733732657329	0	0.625663744497199	Root322
OG0001127	466.745870686144	99.0069716938894	32.9448297786598	194.273566487021	166.562272529507	2.50265497798879	Root322
OG0001129	39.3425638126252	51.5661310905674	77.5318174490264	93.3801120683472	7.24183793606553	0.625663744497199	Root322
OG0001131	0	30.4240173434348	20.8072609128378	0	0	0	Root322
OG0001132	25.0361769716706	150.057441473551	13.1283908140524	166.366866328665	354.850058867211	0	Root322
OG0001133	0	0	0	48.3000579663865	0	0	Root322
OG0001134	73.3202325598923	27.8457107889064	69.1098308890683	34.3467078872082	0	0	Root322
OG0001135	0	59.3010507541525	54.9906181267855	126.65348533408	0	0	Root322
OG0001136	71.531934204773	3.60962917633972	9.9082194823037	0	0	0	Root322
OG0001138	0	111.898504466531	69.6052418631835	18.2466885650793	0	73.2026581061723	Root322
OG0001142	87.6266194008469	61.8793573086809	87.6877424183877	127.726819955555	0	0	Root322
OG0001147	12.5180884858353	147.479134919023	99.082194823037	110.553466011951	1108.00120421803	100.731862864049	Root322
OG0001148	228.902189455274	142.322521809966	113.696818559435	215.740258916526	398.301086483604	0	Root322
OG0001153	432.768201938877	121.696069373739	43.8438712091939	202.860243458823	0	0.625663744497199	Root322
OG0001154	0	17.0168232598872	0.247705487057592	0	0	0	Root322
OG0001155	1305.45779923711	312.490754408839	111.467469175917	335.953736521755	270.361949613113	2.50265497798879	Root322
OG0001156	0	5.15661310905674	10.4036304564189	45.0800541019607	4.82789195737702	245.260187842902	Root322
OG0001158	12.5180884858353	36.0962917633972	7.18345912467018	109.480131390476	2.41394597868851	0	Root322
OG0001159	0	67.5516317286433	153.577401975707	19.3200231865546	2.41394597868851	0.625663744497199	Root322
OG0001160	692.071463431179	542.991360383675	679.703856486034	486.220583528291	965.578391475404	511.792942998708	Root322
OG0001161	96.5681111764436	66.520309106832	50.2842138726913	272.626993854715	9.65578391475404	607.51949590678	Root322
OG0001165	305.799018725405	90.7563907193987	140.94442213577	68.6934157744163	7.24183793606553	1.2513274889944	Root322
OG0001167	84.0500226906083	110.86718184472	28.7338364986807	0	2.41394597868851	0	Root322
OG0001168	0	124.274375928267	104.779421025362	90.1601082039214	4.82789195737702	0	Root322
OG0001169	128.757481568591	20.1107911253213	120.632572197048	0	0	0	Root322
OG0001170	69.7436358496537	265.049913805516	163.981032432126	228.620274374229	9.65578391475404	329.724793350024	Root322
OG0001171	23.2478786165512	67.5516317286433	19.0733225034346	0	106.213623062294	0	Root322
OG0001175	0	19.0794685035099	15.8531511716859	0	0	0	Root322
OG0001179	7.1531934204773	292.895624594423	38.6420559809844	252.233636046685	4.82789195737702	254.64514401036	Root322
OG0001181	0	33.0023238979631	21.7980828610681	0	0	138.897351278378	Root322
OG0001182	255.726664782063	335.179852088688	117.412400865299	247.940297560784	9.65578391475404	356.002670618906	Root322
OG0001183	28.6127736819092	108.804536601097	56.7245565361887	19.3200231865546	0	0.625663744497199	Root322
OG0001184	411.308621677445	264.018591183705	149.366408695728	230.76694361718	21.7255138081966	107.614164053518	Root322
OG0001185	207.442609193842	292.379963283517	141.687538596943	324.147055685527	422.440546270489	1.2513274889944	Root322
OG0001187	0	0	8.42198655995814	0	0	0	Root322
OG0001188	0	40.7372435615483	47.3117480280002	64.4000772885153	0	0	Root322
OG0001189	661.67039139415	139.744215255438	196.925862210786	177.100212543417	0	0	Root322
OG0001191	0	18.0481458816986	50.7796248468064	0	0	0	Root322
OG0001192	166.311747026097	75.8022127031341	101.80695518067	60.1067388026143	263.120111677048	0	Root322
OG0001193	0	29.9083560325291	26.2567816281048	0	0	0	Root322
OG0001194	0	89.2094067866816	28.2384255245655	69.7667503958916	352.436112888522	0	Root322
OG0001195	55.4372490086991	173.777861775212	99.3299003100946	0	4.82789195737702	0	Root322
OG0001197	0	28.3613720998121	48.7979809503457	0	0	6.88230118946919	Root322
OG0001198	173.464940446575	46.9251792924163	27.4953090633928	17.1733539436041	0	1.2513274889944	Root322
OG0001199	1.78829835511933	20.626452436227	104.531715538304	115.920139119328	168.976218508196	0	Root322
OG0001200	0	0	14.3669182493404	52.5933964522875	2.41394597868851	411.686743879157	Root322
OG0001204	121.604288148114	12.3758714617362	36.6604120845237	9.6600115932773	0	0	Root322
OG0001207	802.945961448577	399.121854640992	78.0272284231416	655.807453721381	9.65578391475404	519.926571677172	Root322
OG0001209	0	18.5638071926043	10.1559249693613	0	0	0	Root322
OG0001212	0	31.4553399652461	278.420967452734	50.446727209337	598.65860271475	770.817733220549	Root322
OG0001214	0	163.464635557099	59.2016114067646	0	7.24183793606553	265.907091411309	Root322
OG0001217	41.1308621677445	20.1107911253213	145.403120902807	40.7867156160597	0	32.5345147138543	Root322
OG0001218	0	0	26.5044871151624	82.6467658535946	0	0	Root322
OG0001219	144.852166764665	64.9733251741149	57.9630839714766	17.1733539436041	0	187.073459604662	Root322
OG0001220	0	0	31.2108913692567	0	0	0	Root322
OG0001231	0	107.773213979286	3.96328779292148	85.8667697180204	0	1.2513274889944	Root322
OG0001234	41.1308621677445	40.2215822506426	97.843667387749	2.14666924295051	0	9.38495616745798	Root322
OG0001237	118.027691437875	37.6432756961142	376.760045814598	49.3733925878617	0	0	Root322
OG0001238	0	0	0	0	0	0	Root322
OG0001239	0	25.7830655452837	0	0	0	0	Root322
OG0001240	114.451094727637	11.8602101508305	0	0	2.41394597868851	0	Root322
OG0001241	547.219296666514	200.076588631402	314.585968563142	239.353620588982	861.778714391798	521.177899166167	Root322
OG0001245	50.0723539433411	148.510457540834	407.227820722682	88.0134389609709	1004.20152713442	484.263738240832	Root322
OG0001246	1.78829835511933	49.5034858469447	47.0640425409426	143.826839277684	0	174.560184714718	Root322
OG0001247	55.4372490086991	61.3636959977752	84.467571086639	37.5667117516339	497.272871609833	8.75929242296078	Root322
OG0001248	118.027691437875	85.0841162994362	179.834183603812	107.333462147526	0	168.303547269746	Root322
OG0001252	178.829835511933	279.488430510875	422.090149946138	254.380305289635	9.65578391475404	453.606214760469	Root322
OG0001253	0	0	21.7980828610681	0	0	0	Root322
OG0001254	0	4.64095179815107	18.0825005552042	0	0	0	Root322
OG0001258	0	9.28190359630213	0	0	0	0	Root322
OG0001259	0	0	0	0	0	0	Root322
OG0001260	0	19.5951298144156	3.71558230586389	0	0	0	Root322
OG0001262	32.1893703921479	426.967565429898	447.356109626012	235.060282103081	2.41394597868851	1.2513274889944	Root322
OG0001263	0	70.1299382831717	13.1283908140524	153.486850870961	0	0	Root322
OG0001265	64.3787407842957	87.1467615430589	87.9354479054453	157.780189356863	4.82789195737702	203.34071696159	Root322
OG0001267	57.2255473638184	1.03132262181135	29.4769529598535	0	395.887140504916	8.13362867846358	Root322
OG0001271	187.771327287529	145.932150986306	0	143.826839277684	0	0	Root322
OG0001276	0	52.5974537123788	0	79.4267619891689	0	0	Root322
OG0001277	0	255.252348898309	113.449113072377	212.520255052101	0	0.625663744497199	Root322
OG0001278	604.444844030332	199.04526600959	55.2383236138431	208.226916566199	12.0697298934425	1.2513274889944	Root322
OG0001279	783.274679542264	282.582398376309	70.1006528372987	419.673836996825	12.0697298934425	3.75398246698319	Root322
OG0001281	0	19.5951298144156	14.614623736398	1.07333462147526	0	0	Root322
OG0001284	1.78829835511933	15.9855006380759	410.447992054431	1.07333462147526	0	513.6699342322	Root322
OG0001285	0	31.9710012761518	18.0825005552042	36.4933771301587	0	0	Root322
OG0001288	0	0	8.91739753407333	30.0533694013071	0	0	Root322
OG0001290	0	96.9443264502667	67.6235979667227	122.360146848179	2.41394597868851	0	Root322
OG0001293	84.0500226906083	107.773213979286	52.7612687432672	91.2334428253967	0	148.282307445836	Root322
OG0001294	66.167039139415	0	0	0	2.41394597868851	0	Root322
OG0001296	0	0	0	0	0	0	Root322
OG0001299	0	51.0504697796617	72.8254131949322	0	0	0	Root322
OG0001303	23.2478786165512	118.086440197399	678.217623563688	62.2534080455648	1165.93590770655	1081.14695049116	Root322
OG0001304	586.561860479139	601.776749826922	1344.0499727745	584.967368704014	1904.60337718523	347.869041940442	Root322
OG0001305	255.726664782063	307.849802610687	642.05262245328	119.140142983753	1342.15396415081	337.858422028487	Root322
OG0001306	1977.85798076197	2544.7885693195	2651.19182797741	2159.54925840821	5622.08018436554	3233.43023156152	Root322
OG0001308	270.033051623018	791.024450929304	966.299105011668	1001.42120183641	767.634821222946	25.6522135243851	Root322
OG0001309	0	0	50.5319193597489	0	0	0	Root322
OG0001311	0	9.28190359630213	16.3485621458011	41.8600502375349	0	0	Root322
OG0001312	219.960697679677	61.8793573086809	107.00877040888	109.480131390476	9.65578391475404	552.461086391026	Root322
OG0001314	73.3202325598923	10.8288875290192	0	0	2.41394597868851	0	Root322
OG0001315	150.217061830023	6.70359704177376	23.7797267575289	81.5734312321194	2.41394597868851	0.625663744497199	Root322
OG0001316	25.0361769716706	67.5516317286433	244.980726699959	18.2466885650793	345.194274952457	0	Root322
OG0001319	0	0	33.6879462398326	0	0	0	Root322
OG0001320	0	29.3926947216234	79.2657558584296	33.2733732657329	579.347034885242	68.8230118946919	Root322
OG0001321	0	13.9228553944532	57.2199675103039	1.07333462147526	4.82789195737702	132.640713833406	Root322
OG0001325	0	0	0	71.9134196388421	0	0	Root322
OG0001326	173.464940446575	232.047589907553	100.81613323244	261.893647639962	4.82789195737702	0	Root322
OG0001328	0	0	0	0	0	0	Root322
OG0001333	0	0	36.6604120845237	0	0	0	Root322
OG0001334	0	0	0	10.7333462147526	2.41394597868851	0	Root322
OG0001336	0	0	13.6238017881676	48.3000579663865	0	0	Root322
OG0001337	0	0	8.17428107290055	0	0	0	Root322
OG0001342	0	0	0	0	0	0	Root322
OG0001343	0	0	0	0	0	0	Root322
OG0001344	202.077714128484	72.7082448377001	37.1558230586389	38.6400463731092	0	0	Root322
OG0001346	123.392586503233	136.134586079098	33.9356517268902	153.486850870961	0	146.405316212345	Root322
OG0001349	0	113.961149710154	20.3118499387226	85.8667697180204	0	0	Root322
OG0001352	0	21.6577750580383	38.6420559809844	38.6400463731092	0	0.625663744497199	Root322
OG0001355	1732.86110611063	3466.27533190794	2272.45013826635	2641.4765034506	7589.44615699668	4323.33647447564	Root322
OG0001356	355.871372668746	196.982620765968	8.66969204701574	133.093493062932	2.41394597868851	0	Root322
OG0001358	0	44.8625340487936	82.9813381642935	89.0867735824462	888.332120157372	0.625663744497199	Root322
OG0001359	1.78829835511933	86.1154389212476	191.476341495519	108.406796769001	53.1068115311472	345.992050706951	Root322
OG0001360	0	0	9.16510302113092	1.07333462147526	0	0	Root322
OG0001361	0	9.28190359630213	5.44952071526703	0	0	16.2672573569272	Root322
OG0001365	248.573471361586	17.0168232598872	9.41280850818851	49.3733925878617	2.41394597868851	0.625663744497199	Root322
OG0001366	797.581066383219	239.266848260233	854.088519374579	340.247075007656	485.20314171639	394.168159033235	Root322
OG0001369	114.451094727637	189.247701102382	2021.27677438995	0	1028.34098692131	2418.19037248167	Root322
OG0001370	0	104.163584802946	61.6786662773405	74.0600888817926	0	78.2079680621498	Root322
OG0001371	0	73.7395674595114	122.614216093508	123.433481469654	14.4836758721311	202.715053217092	Root322
OG0001374	0	0	6.19263717643981	0	0	0	Root322
OG0001378	0	0	24.0274322445865	0	173.804110465573	0	Root322
OG0001379	0	22.6890976798497	0	0	0	0	Root322
OG0001382	981.77579696051	381.073708759293	105.027126512419	141.680170034734	4.82789195737702	349.120369429437	Root322
OG0001384	8.94149177559663	45.893856670605	96.6051399524611	0	659.007252181963	3.12831872248599	Root322
OG0001385	296.857526949808	135.618924768192	119.889455735875	98.7467851757235	9.65578391475404	6.88230118946919	Root322
OG0001388	1.78829835511933	110.351520533814	101.311544206555	77.2800927462184	0	198.335407005612	Root322
OG0001389	227.113891100154	171.199555220684	306.411687490242	145.973508520635	453.82184399344	131.389386344412	Root322
OG0001390	187.771327287529	133.55627952457	229.870691989446	103.040123661624	1223.87061119507	370.392936742342	Root322
OG0001392	252.150068071825	199.560927320496	136.981134342849	92.3067774468719	9.65578391475404	246.511515331896	Root322
OG0001393	0	36.0962917633972	157.292984281571	50.446727209337	0	0	Root322
OG0001394	0	0	5.20181522820944	1.07333462147526	0	0	Root322
OG0001396	0	0	7.18345912467018	0	0	0	Root322
OG0001400	0	12.3758714617362	6.688048150555	0	0	0	Root322
OG0001402	0	101.069616937512	0	68.6934157744163	400.715032462293	0.625663744497199	Root322
OG0001406	0	0	0	0	0	0	Root322
OG0001407	1.78829835511933	24.7517429234724	71.3391802725866	18.2466885650793	0	0	Root322
OG0001411	0	9.28190359630213	19.0733225034346	0	0	2.50265497798879	Root322
OG0001413	0	30.4240173434348	157.540689768629	1.07333462147526	555.207575098357	200.212398239104	Root322
OG0001414	0	56.2070828887185	15.1100347105131	17.1733539436041	0	0	Root322
OG0001420	193.136222352887	85.5997776103419	130.293086192294	39.7133809945844	4.82789195737702	1.8769912334916	Root322
OG0001421	1.78829835511933	100.553955626606	61.4309607902829	161.000193221288	0	160.79558233578	Root322
OG0001422	11234.0902668596	3142.95568997008	61.9263717643981	5622.12674728739	91.7299471901634	32.5345147138543	Root322
OG0001424	0	0	0	0	0	0	Root322
OG0001429	1.78829835511933	133.040618213664	175.870895810891	144.900173899159	4.82789195737702	0	Root322
OG0001431	2011.83564950924	551.241941358166	225.659698709467	1166.7147335436	943.852877667207	880.934552252056	Root322
OG0001432	0	50.0191471578504	68.8621254020107	0	789.360335031143	0.625663744497199	Root322
OG0001435	658.093794683912	115.508133642871	56.9722620232463	357.42042895126	4.82789195737702	0	Root322
OG0001436	0	0	0	0	0	0	Root322
OG0001445	116.239393082756	161.401990313476	192.219457956692	174.953543300467	19.3115678295081	381.654884143291	Root322
OG0001446	0	87.1467615430589	3.2201713317487	93.3801120683472	2.41394597868851	0.625663744497199	Root322
OG0001447	1.78829835511933	284.129382309026	251.668774850514	198.566904972922	21.7255138081966	419.194708813123	Root322
OG0001448	0	0	3.96328779292148	0	0	0	Root322
OG0001449	114.451094727637	118.602101508305	40.8714053645028	120.213477605229	9.65578391475404	5.63097370047479	Root322
OG0001452	343.35328418291	36.0962917633972	3.2201713317487	67.6200811529411	2.41394597868851	0.625663744497199	Root322
OG0001455	0	112.414165777437	4.45869876703666	92.3067774468719	0	0	Root322
OG0001457	155.581956895381	280.519753132687	138.962778239309	126.65348533408	70.0044333819668	147.030979956842	Root322
OG0001459	275.397946688376	137.165908700909	119.641750248817	195.346901108496	280.017733527867	3.12831872248599	Root322
OG0001460	3.57659671023865	84.5684549885306	0	0	0	0	Root322
OG0001463	0	0	8.91739753407333	0	0	0	Root322
OG0001464	0	0	16.1008566587435	0	0	0	Root322
OG0001465	89.4149177559663	17.0168232598872	42.3576382868483	1.07333462147526	470.719465844259	85.090269251619	Root322
OG0001466	0	0	0	0	21.7255138081966	0	Root322
OG0001472	0	33.5179852088688	23.7797267575289	0	0	0	Root322
OG0001476	175.253238801694	229.469283353025	54.2475016656127	257.600309154061	547.965737162292	0.625663744497199	Root322
OG0001477	295.069228594689	95.9130038284554	196.678156723728	64.4000772885153	0	0.625663744497199	Root322
OG0001479	1.78829835511933	61.8793573086809	69.8529473502411	82.6467658535946	391.059248547539	1.8769912334916	Root322
OG0001484	0	22.6890976798497	0	0	0	0	Root322
OG0001491	0	0	6.93575363761259	0	0	0	Root322
OG0001495	0	20.626452436227	24.7705487057592	1.07333462147526	2.41394597868851	180.81682215969	Root322
OG0001497	0	0	9.16510302113092	0	0	0	Root322
OG0001502	0	15.4698393271702	10.4036304564189	0	0	0	Root322
OG0001505	0	140.259876566343	401.035183546242	0	1083.86174443114	246.511515331896	Root322
OG0001506	0	0	3.96328779292148	0	2.41394597868851	235.875231675444	Root322
OG0001511	84.0500226906083	14.9541780162646	19.5687334775498	0	0	0	Root322
OG0001513	273.609648333257	116.023794953777	79.2657558584296	0	0	166.426556036255	Root322
OG0001515	0	42.2842274942653	0	0	0	0	Root322
OG0001516	64.3787407842957	237.20420301661	274.953090633928	298.387024770121	555.207575098357	223.987620529997	Root322
OG0001520	44.7074588779831	36.0962917633972	18.0825005552042	12.8800154577031	0	0	Root322
OG0001521	8.94149177559663	112.929827088343	131.779319114639	84.7934350965452	14.4836758721311	0	Root322
OG0001524	200.289415773364	88.1780841648703	255.384357156378	296.24035552717	2.41394597868851	766.438087009068	Root322
OG0001527	207.442609193842	77.8648579467568	98.5867838489218	273.70032847619	306.571139293441	1.8769912334916	Root322
OG0001528	98.3564095315629	34.0336465197745	15.8531511716859	75.1334235032679	0	0	Root322
OG0001530	0	27.8457107889064	0	1.07333462147526	526.240223354095	0.625663744497199	Root322
OG0001536	150.217061830023	46.4095179815107	0	0	2.41394597868851	1.2513274889944	Root322
OG0001537	0	0	52.5135632562096	0	0	203.34071696159	Root322
OG0001539	1.78829835511933	48.987824536039	5.20181522820944	154.560185492437	0	0.625663744497199	Root322
OG0001543	209.230907548961	156.761038515325	100.81613323244	294.09368628422	750.737199372127	308.452226037119	Root322
OG0001546	298.645825304927	404.278467750049	216.246890201278	223.253601266853	4.82789195737702	0.625663744497199	Root322
OG0001551	309.375615435643	217.609073202195	39.3851724421572	132.020158441456	0	0.625663744497199	Root322
OG0001552	0	7.21925835267944	5.20181522820944	0	0	0	Root322
OG0001555	0	0	13.1283908140524	0	0	0	Root322
OG0001560	105.50960295204	190.279023724194	286.595248525634	261.893647639962	0	163.923901058266	Root322
OG0001564	50.0723539433411	66.0046477959263	90.9079137501364	154.560185492437	0	0	Root322
OG0001565	0	7.73491966358511	219.467061533027	0	0	0	Root322
OG0001566	211.01920590408	80.9588258121908	14.8623292234555	240.426955210457	0	2.50265497798879	Root322
OG0001571	7.1531934204773	104.679246113852	28.9815419857383	42.9333848590102	311.399031250818	1.2513274889944	Root322
OG0001575	37.5542654575058	0	0	0	0	0	Root322
OG0001576	84.0500226906083	139.744215255438	77.779522936084	130.946823819981	7.24183793606553	714.507996215801	Root322
OG0001578	563.313981862587	268.659542981856	99.5776057971522	149.19351238506	4.82789195737702	1.8769912334916	Root322
OG0001581	0	23.720420301661	37.1558230586389	0	0	0	Root322
OG0001585	0	5.15661310905674	0	34.3467078872082	0	0	Root322
OG0001586	0	11.3445488399248	49.0456864374033	74.0600888817926	0	0	Root322
OG0001588	0	0	13.6238017881676	0	0	0	Root322
OG0001594	250.361769716706	159.855006380759	45.577809618597	63.3267426670401	4.82789195737702	431.707983703067	Root322
OG0001597	0	22.173436368944	141.687538596943	3.22000386442577	429.682384206555	175.811512203713	Root322
OG0001602	87.6266194008469	129.430989037324	37.6512340327541	56.8867349381885	0	1.2513274889944	Root322
OG0001603	87.6266194008469	31.9710012761518	20.064144451665	32.2000386442577	2.41394597868851	0	Root322
OG0001604	0	0	0	19.3200231865546	0	0	Root322
OG0001605	0	0	75.0547625784505	5.36667310737628	0	0	Root322
OG0001607	3.57659671023865	22.6890976798497	4.21099327997907	0	0	0	Root322
OG0001608	0	33.0023238979631	6.19263717643981	41.8600502375349	0	0	Root322
OG0001610	532.912909825559	139.744215255438	95.8620234912883	156.706854735387	376.575572675408	1.8769912334916	Root322
OG0001614	25.0361769716706	24.7517429234724	98.5867838489218	0	98.9717851262289	0	Root322
OG0001615	109.086199662279	20.626452436227	43.1007547480211	17.1733539436041	21.7255138081966	0	Root322
OG0001617	33.9776687472672	54.6600989560015	89.9170918019061	37.5667117516339	2.41394597868851	180.191158415193	Root322
OG0001619	504.30013614365	110.86718184472	7.67887009878537	333.807067278804	14.4836758721311	1.8769912334916	Root322
OG0001621	0	38.6745983179256	1.73393840940315	34.3467078872082	0	0	Root322
OG0001623	654.517197973673	239.266848260233	83.7244546254663	383.180459866666	7.24183793606553	1.8769912334916	Root322
OG0001624	101.933006241802	5.15661310905674	32.201713317487	0	0	0	Root322
OG0001625	94.7798128213242	5.67227441996242	42.8530492609635	23.6133616724556	0	0	Root322
OG0001626	0	0	0	0	0	0	Root322
OG0001628	0	0	0	0	0	0	Root322
OG0001630	153.793658540262	137.681570011815	114.935345994723	134.166827684407	528.654169332784	0	Root322
OG0001633	112.662796372517	204.717540429553	331.182236196001	150.266847006536	26.5534057655736	834.635435159263	Root322
OG0001640	1.78829835511933	71.6769222158887	31.2108913692567	44.0067194804855	4.82789195737702	206.469035684076	Root322
OG0001645	0	16.5011619489816	181.0727110391	0	0	0	Root322
OG0001652	0	0	0	0	0	0	Root322
OG0001659	55.4372490086991	40.7372435615483	17.5870895810891	76.2067581247431	383.817410611473	2.50265497798879	Root322
OG0001660	126.969183213472	82.5058097449079	34.4310627010054	18.2466885650793	0	0	Root322
OG0001665	51.8606522984604	0	0	1.07333462147526	0	0	Root322
OG0001673	143.063868409546	117.570778886494	73.0731186819898	139.533500791783	0	0.625663744497199	Root322
OG0001691	0	12.8915327726419	0	0	0	0	Root322
OG0001692	0	0	7.92657558584296	3.22000386442577	0	0	Root322
OG0001693	0	12.3758714617362	695.55700765772	3.22000386442577	275.18984157049	932.238979300826	Root322
OG0001714	1182.06521273387	20289.7256002056	1974.70814282313	14693.9509679962	1747.69688857048	631.294718197673	Root322
OG0001716	0	25.7830655452837	11.3944524046493	36.4933771301587	0	0	Root322
OG0001719	0	0	44.0915766962515	34.3467078872082	0	0	Root322
OG0001720	361.236267734104	381.073708759293	72.0822967337594	276.920332340616	9.65578391475404	282.174348768237	Root322
OG0001723	0	81.9901484340022	86.2015094960422	0	0	0.625663744497199	Root322
OG0001728	0	0	0	0	0	0	Root322
OG0001736	211.01920590408	233.59457384027	99.5776057971522	172.806874057516	263.120111677048	1.2513274889944	Root322
OG0001745	0	0	16.8439731199163	0	0	0	Root322
OG0001746	202.077714128484	134.587602146381	87.9354479054453	222.180266645378	4.82789195737702	1.8769912334916	Root322
OG0001747	75.1085309150117	0	0	1.07333462147526	0	0	Root322
OG0001758	0	0	0	0	0	0	Root322
OG0001759	0	0	0	0	0	0	Root322
OG0001760	275.397946688376	317.13170620699	245.723843161132	161.000193221288	492.444979652456	811.485876612867	Root322
OG0001762	112.662796372517	0	24.5228432187017	0	0	0	Root322
OG0001770	0	0	14.1192127622828	0	547.965737162292	184.570804626674	Root322
OG0001780	0	23.2047589907553	4.21099327997907	20.3933578080298	0	0	Root322
OG0001781	0	0	0	17.1733539436041	456.235789972128	0.625663744497199	Root322
OG0001794	164.523448670978	178.934474884269	0	135.240162305882	2.41394597868851	0	Root322
OG0001807	0	80.9588258121908	37.8989395198116	0	0	0	Root322
OG0001826	0	0	22.7889048092985	0	0	0	Root322
OG0001827	0	114.47681102106	39.1374669550996	0	0	0	Root322
OG0001829	0	19.5951298144156	0	0	0	0	Root322
OG0001830	134.122376633949	86.6311002321533	425.310321277886	134.166827684407	799.016118945897	631.294718197673	Root322
OG0001831	0	0	14.3669182493404	0	0	0	Root322
OG0001832	96.5681111764436	135.103263457287	64.1557211479164	109.480131390476	0	217.105319340528	Root322
OG0001838	0	17.0168232598872	4.45869876703666	27.9067001583566	0	0	Root322
OG0001840	0	3.09396786543405	22.2934938351833	0	0	0	Root322
OG0001846	0	151.604425406268	58.2107894585342	69.7667503958916	0	0	Root322
OG0001848	0	0	0.99082194823037	0	0	0	Root322
OG0001854	0	0	12.137568865822	0	0	0	Root322
OG0001855	318.31710721124	107.773213979286	1758.21354713479	279.067001583566	2578.09430523933	740.160209740186	Root322
OG0001856	60.8021440740571	30.4240173434348	40.12828890333	69.7667503958916	2.41394597868851	0.625663744497199	Root322
OG0001857	1.78829835511933	92.8190359630213	20.5595554257802	72.9867542603174	0	0	Root322
OG0001858	184.19473057729	232.563251218459	54.4952071526703	213.593589673576	9.65578391475404	0	Root322
OG0001860	0	17.0168232598872	0	0	0	0	Root322
OG0001861	0	128.915327726419	51.7704467950368	138.460166170308	0	0	Root322
OG0001863	16.0946851960739	221.73436368944	163.485621458011	309.120370984873	350.022166909834	316.585854715583	Root322
OG0001864	202.077714128484	108.804536601097	113.696818559435	112.700135254902	2.41394597868851	200.838061983601	Root322
OG0001866	85.8383210457276	0	30.7154803951415	47.2267233449112	0	0.625663744497199	Root322
OG0001867	14.3063868409546	88.1780841648703	30.9631858821991	63.3267426670401	0	0	Root322
OG0001870	0	1.03132262181135	24.5228432187017	75.1334235032679	0	0	Root322
OG0001889	135.910674989069	13.9228553944532	23.7797267575289	57.9600695596638	2.41394597868851	0.625663744497199	Root322
OG0001892	3.57659671023865	6.18793573086809	8.17428107290055	0	2.41394597868851	386.034530354772	Root322
OG0001894	85.8383210457276	71.161260904983	944.253316663542	124.50681609113	1921.50099903605	1513.48059793872	Root322
OG0001896	477.47566081686	284.129382309026	193.45798539198	103.040123661624	465.891573886882	472.376127095385	Root322
OG0001898	0	0	0	0	0	0	Root322
OG0001919	128.757481568591	2237.45442801972	128.063736808775	1579.94856281158	48.2789195737702	11.2619474009496	Root322
OG0001922	0	15.9855006380759	30.7154803951415	1.07333462147526	0	0	Root322
OG0001923	194.924520708006	96.9443264502667	107.504181382995	130.946823819981	26.5534057655736	183.945140882176	Root322
OG0001926	69.7436358496537	2.0626452436227	42.6053437739059	2.14666924295051	0	0	Root322
OG0001931	71.531934204773	1.03132262181135	0	0	0	0.625663744497199	Root322
OG0001933	33.9776687472672	158.308022448042	101.063838719498	93.3801120683472	0	343.489395728962	Root322
OG0001936	80.4734259803696	60.8480346868696	31.9540078304294	68.6934157744163	0	245.260187842902	Root322
OG0001938	266.456454912779	173.262200464307	196.925862210786	199.640239594397	16.8976218508196	139.523015022875	Root322
OG0001948	0	26.8143881670951	22.0457883481257	42.9333848590102	2.41394597868851	0	Root322
OG0001952	0	18.5638071926043	0	0	0	0	Root322
OG0001960	0	0	53.2566797173824	0	0	0	Root322
OG0001961	250.361769716706	78.8961805685681	591.025292119416	42.9333848590102	313.812977229506	511.167279254211	Root322
OG0001962	0	0	3.46787681880629	41.8600502375349	2.41394597868851	122.004430176954	Root322
OG0001963	239.63197958599	141.291199188155	261.32928884576	70.8400850173668	540.723899226226	7.50796493396638	Root322
OG0001966	0	0	0	0	0	0	Root322
OG0001968	182.406432222171	74.2552287704171	405.989293287394	1.07333462147526	4.82789195737702	0	Root322
OG0001972	0	45.893856670605	130.293086192294	28.9800347798319	654.179360224586	149.53363493483	Root322
OG0001976	175.253238801694	42.799888805171	155.806751359226	0	306.571139293441	111.993810264999	Root322
OG0001982	180.618133867052	100.553955626606	103.540893590074	124.50681609113	2.41394597868851	0	Root322
OG0001984	121.604288148114	77.3491966358511	118.403222813529	105.186792904575	2.41394597868851	220.859301807511	Root322
OG0001999	182.406432222171	109.835859222909	20.064144451665	98.7467851757235	0	0	Root322
OG0002000	0	0	3.96328779292148	0	0	0	Root322
OG0002001	1.78829835511933	63.4263412413979	47.5594535150577	0	212.427246124589	125.758412643937	Root322
OG0002003	0	23.720420301661	0	46.153388723436	2.41394597868851	0	Root322
OG0002004	84.0500226906083	290.8329793508	64.8988376090892	185.686889515219	391.059248547539	0	Root322
OG0002008	0	16.5011619489816	12.3852743528796	0	0	0	Root322
OG0002010	0	42.799888805171	66.6327760184924	127.726819955555	0	0	Root322
OG0002011	0	0	12.6329798399372	0	0	0	Root322
OG0002015	0	30.4240173434348	28.2384255245655	0	0	0	Root322
OG0002027	80.4734259803696	73.7395674595114	118.155517326472	196.420235729972	0	0	Root322
OG0002029	75.1085309150117	52.5974537123788	0	116.993473740803	0	0.625663744497199	Root322
OG0002041	702.801253561895	203.686217807741	214.01754081776	397.133809945844	4.82789195737702	2.50265497798879	Root322
OG0002047	155.581956895381	43.3155501160766	6.4403426634974	68.6934157744163	0	0	Root322
OG0002048	3.57659671023865	333.117206845065	299.723639339687	0	444.166060078686	0	Root322
OG0002049	0	149.541780162645	53.50438520444	0	9.65578391475404	0.625663744497199	Root322
OG0002050	0	0	30.7154803951415	0	0	0	Root322
OG0002053	0	120.664746751928	107.504181382995	125.580150712605	4.82789195737702	0	Root322
OG0002069	520.394821339724	1105.57785058177	101.559249693613	697.667503958916	16.8976218508196	3.12831872248599	Root322
OG0002071	4386.6958651077	2153.917295653	488.227514990515	2472.96296787899	685.560657947537	309.077889781616	Root322
OG0002080	0	0	0	0	0	0	Root322
OG0002081	273.609648333257	77.3491966358511	24.7705487057592	153.486850870961	0	0.625663744497199	Root322
OG0002082	0	63.9420025523036	26.2567816281048	28.9800347798319	0	0	Root322
OG0002083	17.8829835511933	14.9541780162646	12.6329798399372	0	275.18984157049	0	Root322
OG0002086	0	0	44.339282183309	0	0	40.6681433923179	Root322
OG0002087	87.6266194008469	72.1925835267944	202.870793900168	2.14666924295051	395.887140504916	482.38674700734	Root322
OG0002088	234.267084520632	103.132262181135	41.8622273127331	183.540220272269	0	0	Root322
OG0002091	89.4149177559663	31.4553399652461	97.843667387749	49.3733925878617	492.444979652456	409.184088901168	Root322
OG0002095	0	0	4.45869876703666	0	0	0	Root322
OG0002119	1.78829835511933	36.0962917633972	931.372631336548	155.633520113912	777.2906051377	658.82392295555	Root322
OG0002120	244.996874651348	262.987268561894	112.705996611205	182.466885650793	7.24183793606553	0.625663744497199	Root322
OG0002121	76.896829270131	50.0191471578504	98.0913728748066	192.126897244071	2.41394597868851	0	Root322
OG0002122	0	0	0	0	0	0	Root322
OG0002124	105.50960295204	60.8480346868696	239.283500497634	0	308.985085272129	0	Root322
OG0002125	0	23.720420301661	0	0	0	0	Root322
OG0002132	0	0	0	0	0	0	Root322
OG0002134	0	0	0	0	0	0	Root322
OG0002149	257.514963137183	225.34399286578	27.2476035763352	373.520448273389	0	111.368146520501	Root322
OG0002156	0	14.4385167053589	5.20181522820944	0	0	0	Root322
OG0002162	66.167039139415	20.1107911253213	589.291353710012	0	4.82789195737702	251.516825287874	Root322
OG0002163	177.041537156813	41.2529048724539	40.3759943903876	209.300251187675	0	1.2513274889944	Root322
OG0002164	69.7436358496537	0	86.2015094960422	37.5667117516339	222.083030039343	153.287617401814	Root322
OG0002167	906.667266045498	103.647923492041	131.283908140524	360.640432815686	345.194274952457	255.270807754857	Root322
OG0002169	0	9.28190359630213	33.1925352657174	0	0	0	Root322
OG0002170	157.370255250501	21.1421137471326	19.0733225034346	46.153388723436	226.91092199672	1.2513274889944	Root322
OG0002174	0	44.346872737888	36.9081175715813	18.2466885650793	7.24183793606553	96.9778803970658	Root322
OG0002176	0	395.512225464652	14.614623736398	442.213864047805	0	1.2513274889944	Root322
OG0002178	32.1893703921479	221.73436368944	67.6235979667227	95.5267813112977	0	0	Root322
OG0002203	42.9191605228638	27.3300494780007	28.9815419857383	24.6866962939309	0	0	Root322
OG0002205	268.244753267899	231.016267285742	137.476545316964	358.493763572735	2.41394597868851	1.2513274889944	Root322
OG0002206	0	76.8335353249454	9.41280850818851	44.0067194804855	0	0	Root322
OG0002214	0	0	3.96328779292148	0	0	0	Root322
OG0002225	0	69.0986156613603	11.6421578917068	44.0067194804855	2.41394597868851	1.8769912334916	Root322
OG0002226	202.077714128484	293.411285905329	69.8529473502411	128.800154577031	91.7299471901634	59.4380557272339	Root322
OG0002235	0	0.515661310905674	0	0	0	0	Root322
OG0002239	123.392586503233	50.5348084687561	70.5960638114138	45.0800541019607	4.82789195737702	0	Root322
OG0002243	482.840555882218	92.8190359630213	35.6695901362933	257.600309154061	2.41394597868851	1.2513274889944	Root322
OG0002244	62.5904424291764	81.9901484340022	86.4492149830998	115.920139119328	0	233.998240441952	Root322
OG0002245	0	0	10.4036304564189	0	0	0	Root322
OG0002246	788.639574607622	112.414165777437	0	105.186792904575	0	0	Root322
OG0002248	0	6.70359704177376	19.8164389646074	1.07333462147526	0	0	Root322
OG0002250	0	40.7372435615483	25.2659596798744	3.22000386442577	0	0	Root322
OG0002257	599.079948964974	198.529604698685	288.824597909153	287.653678555368	823.155578732782	1.8769912334916	Root322
OG0002264	836.923630195844	460.485550638767	420.603917023792	285.507009312418	9.65578391475404	217.105319340528	Root322
OG0002265	0	27.8457107889064	15.1100347105131	0	0	0	Root322
OG0002273	96.5681111764436	73.2239061486057	80.2565778066599	67.6200811529411	0	0	Root322
OG0002278	123.392586503233	102.616600870229	81.2473997548903	134.166827684407	9.65578391475404	0.625663744497199	Root322
OG0002281	0	288.770334107178	464.447788232986	521.640626036974	852.122930477044	504.910641809239	Root322
OG0002283	87.6266194008469	125.821359860985	126.825209373487	141.680170034734	4.82789195737702	296.564614891672	Root322
OG0002284	119.815989792995	39.7059209397369	43.8438712091939	1.07333462147526	2.41394597868851	0	Root322
OG0002285	200.289415773364	97.9756490720781	13.37609630111	162.073527842764	0	0.625663744497199	Root322
OG0002290	44.7074588779831	138.197231322721	4.21099327997907	59.033404181139	2.41394597868851	0	Root322
OG0002291	7.1531934204773	69.614276972266	204.604732309571	141.680170034734	2.41394597868851	249.639834054382	Root322
OG0002292	66.167039139415	15.9855006380759	58.7062004326494	64.4000772885153	12.0697298934425	384.783202865777	Root322
OG0002307	0	0	2.97246584469111	0	0	0	Root322
OG0002308	0	29.3926947216234	2.97246584469111	0	0	0	Root322
OG0002316	7.1531934204773	141.291199188155	86.6969204701574	44.0067194804855	0	1.8769912334916	Root322
OG0002318	0	51.5661310905674	56.2291455620735	22.5400270509804	0	0	Root322
OG0002323	0	57.7540668214355	89.9170918019061	38.6400463731092	0	0	Root322
OG0002325	0	176.871829640646	99.082194823037	56.8867349381885	0	0	Root322
OG0002358	50.0723539433411	10.3132262181135	60.9355498161677	0	7.24183793606553	2.50265497798879	Root322
OG0002360	1645.23448670978	889.515761312288	461.475322388295	928.434447576096	610.728332608193	303.446916081141	Root322
OG0002361	168.100045381217	137.681570011815	57.4676729973614	22.5400270509804	825.56952471147	200.838061983601	Root322
OG0002362	0	8.25058097449079	26.75219260222	42.9333848590102	0	0.625663744497199	Root322
OG0002364	0	178.934474884269	49.7888028985761	215.740258916526	4.82789195737702	5.63097370047479	Root322
OG0002366	0	0	32.4494188045446	32.2000386442577	2.41394597868851	75.0796493396638	Root322
OG0002368	0	5.15661310905674	8.66969204701574	0	0	0	Root322
OG0002371	51.8606522984604	269.690865603668	340.347339217132	245.793628317833	2.41394597868851	15.64159361243	Root322
OG0002373	0	0.515661310905674	2.22934938351833	59.033404181139	0	0	Root322
OG0002375	164.523448670978	93.8503585848327	0	194.273566487021	2.41394597868851	5.63097370047479	Root322
OG0002391	946.009829858123	572.384055105298	851.85916999106	657.954122964331	1308.35872044917	663.203569167031	Root322
OG0002409	0	0	9.41280850818851	0	0	0	Root322
OG0002411	397.00223483649	116.539456264682	567.740976336002	96.600115932773	1091.10358236721	3.75398246698319	Root322
OG0002412	87.6266194008469	66.0046477959263	31.4585968563142	50.446727209337	0	0	Root322
OG0002413	73.3202325598923	0	0	0	0	0	Root322
OG0002414	0	8.25058097449079	32.6971242916022	109.480131390476	388.64530256885	0.625663744497199	Root322
OG0002420	1.78829835511933	139.744215255438	12.3852743528796	211.446920430625	0	0	Root322
OG0002421	150.217061830023	6.70359704177376	7.18345912467018	31.1267040227824	0	0	Root322
OG0002451	100.144707886682	38.6745983179256	13.6238017881676	53.6667310737628	2.41394597868851	0	Root322
OG0002453	144.852166764665	2.0626452436227	48.7979809503457	96.600115932773	0	0	Root322
OG0002457	19.6712819063126	24.2360816125667	60.6878443291101	0	2.41394597868851	0	Root322
OG0002461	758.238502570594	420.77962969903	171.907608017969	335.953736521755	21.7255138081966	208.346026917567	Root322
OG0002462	1.78829835511933	54.6600989560015	54.9906181267855	26.8333655368814	0	0	Root322
OG0002464	4215.01922301625	2343.68065806629	1024.5098944702	3491.55752365901	4014.39216255899	1358.31598930342	Root322
OG0002470	0	19.0794685035099	0	0	0	0	Root322
OG0002492	0	1.03132262181135	0	0	0	0.625663744497199	Root322
OG0002496	82.261724335489	113.445488399248	71.8345912467018	143.826839277684	439.338168121309	6.25663744497199	Root322
OG0002532	223.537294389916	76.8335353249454	32.9448297786598	0	7.24183793606553	220.859301807511	Root322
OG0002533	0	37.1276143852085	0	0	0	0	Root322
OG0002535	686.706568365821	515.661310905674	428.530492609635	456.167214126983	1226.28455717376	675.091180312477	Root322
OG0002536	0	13.4071940835475	0	27.9067001583566	0	0	Root322
OG0002538	148.428763474904	93.8503585848327	182.311238474388	283.360340069467	4.82789195737702	431.707983703067	Root322
OG0002543	0	134.587602146381	45.3301041315394	180.320216407843	0	0	Root322
OG0002545	155.581956895381	51.5661310905674	69.3575363761259	148.120177763585	0	0	Root322
OG0002546	116.239393082756	33.0023238979631	11.8898633787644	24.6866962939309	4.82789195737702	290.933641191197	Root322
OG0002547	119.815989792995	146.447812297211	47.0640425409426	217.886928159477	369.333734739342	0.625663744497199	Root322
OG0002549	354.083074313626	149.02611885174	105.274831999477	184.613554893744	9.65578391475404	203.34071696159	Root322
OG0002556	125.180884858353	103.647923492041	107.256475895938	37.5667117516339	0	0.625663744497199	Root322
OG0002557	17.8829835511933	80.9588258121908	801.822661605427	24.6866962939309	861.778714391798	2358.12665300994	Root322
OG0002560	0	0	17.0916786069739	0	0	0	Root322
OG0002594	1.78829835511933	28.3613720998121	95.8620234912883	161.000193221288	468.305519865571	0	Root322
OG0002595	1.78829835511933	54.1444376450958	20.5595554257802	174.953543300467	4.82789195737702	0	Root322
OG0002596	0	0	3.2201713317487	0	0	0	Root322
OG0002597	0	0	0	0	0	0	Root322
OG0002598	94.7798128213242	137.681570011815	100.568427745383	250.086966803734	7.24183793606553	9.38495616745798	Root322
OG0002599	382.695847995536	1340.20374704385	683.17173330484	549.547326195331	2150.82586701146	870.923932340101	Root322
OG0002600	0	0	0	19.3200231865546	0	0	Root322
OG0002601	214.595802614319	168.10558735525	261.576994332818	282.287005447992	685.560657947537	374.772582953822	Root322
OG0002603	0	24.7517429234724	36.1650011104085	16.1000193221288	0	0	Root322
OG0002604	0	13.9228553944532	28.7338364986807	0	0	0	Root322
OG0002606	132.33407827883	24.2360816125667	22.2934938351833	24.6866962939309	0	5.63097370047479	Root322
OG0002608	3057.99018725405	867.342324943344	250.182541928168	1832.18219885826	43.4510276163932	570.605334981445	Root322
OG0002609	808.310856513935	240.298170882044	35.6695901362933	230.76694361718	9.65578391475404	2.50265497798879	Root322
OG0002610	953.1630232786	210.389814849515	24.7705487057592	220.033597402427	7.24183793606553	208.346026917567	Root322
OG0002611	1110.5332785291	445.531372622502	349.264736751205	591.407376432866	509.342601503276	325.97081088304	Root322
OG0002615	0	0	0	0	0	0	Root322
OG0002623	0	0	0	0	0	0	Root322
OG0002655	418.461815097922	100.553955626606	25.7613706539896	174.953543300467	4.82789195737702	0.625663744497199	Root322
OG0002658	0	0	0	0	0	0	Root322
OG0002662	82.261724335489	0	2.72476035763352	78.3534273676936	0	0	Root322
OG0002666	0	0	90.4125027760212	0	226.91092199672	3.75398246698319	Root322
OG0002667	0	0	0	0	0	0	Root322
OG0002668	0	10.3132262181135	1.73393840940315	39.7133809945844	0	0	Root322
OG0002669	0	51.5661310905674	18.5779115293194	41.8600502375349	217.255138081966	0.625663744497199	Root322
OG0002670	0	23.720420301661	44.339282183309	120.213477605229	0	0	Root322
OG0002673	0	31.4553399652461	25.513665166932	31.1267040227824	0	220.233638063014	Root322
OG0002674	261.091559847421	241.845154814761	97.843667387749	211.446920430625	12.0697298934425	238.377886653433	Root322
OG0002676	0	437.280791648012	310.374975283163	259.746978397012	729.01168556393	0	Root322
OG0002678	0	0	13.1283908140524	0	0	0	Root322
OG0002679	1.78829835511933	45.3781953596993	1015.09708596201	155.633520113912	777.2906051377	0.625663744497199	Root322
OG0002681	3742.90845726475	955.004747797309	51.027330333864	2163.84259689411	14.4836758721311	7.50796493396638	Root322
OG0002683	0	33.0023238979631	0	39.7133809945844	2.41394597868851	0	Root322
OG0002685	130.545779923711	56.7227441996242	0	50.446727209337	0	0.625663744497199	Root322
OG0002688	0	0.515661310905674	2.97246584469111	122.360146848179	0	0.625663744497199	Root322
OG0002689	0	0	0	0	0	0	Root322
OG0002691	0	341.883449130462	340.099633730074	247.940297560784	12.0697298934425	146.405316212345	Root322
OG0002699	118.027691437875	107.773213979286	23.0366102963561	267.260320747339	2.41394597868851	2.50265497798879	Root322
OG0002723	0	5.67227441996242	0	0	0	0	Root322
OG0002724	30.4010720370285	35.0649691415858	64.1557211479164	136.313496927357	2.41394597868851	177.688503437204	Root322
OG0002725	647.364004553196	234.110235151176	61.9263717643981	171.733539436041	0	3.75398246698319	Root322
OG0002726	0	6.70359704177376	23.7797267575289	0	224.496976018031	5.00530995597759	Root322
OG0002730	16.0946851960739	44.8625340487936	36.9081175715813	79.4267619891689	2.41394597868851	396.670814011224	Root322
OG0002731	0	0	28.7338364986807	0	0	0	Root322
OG0002733	17.8829835511933	54.6600989560015	325.237304506619	128.800154577031	270.361949613113	0	Root322
OG0002734	0	0	0	0	0	0	Root322
OG0002735	60.8021440740571	0	36.1650011104085	0	0	0	Root322
OG0002737	12412.5788828832	4686.84565482167	1926.65327833395	9188.81769444966	5223.77909788194	1933.92663424084	Root322
OG0002738	0	57.2384055105298	10.6513359434765	0	0	0	Root322
OG0002750	0	34.5493078306802	6.688048150555	88.0134389609709	492.444979652456	0.625663744497199	Root322
OG0002759	48.2840555882218	112.414165777437	274.70538514687	107.333462147526	0	907.212429520938	Root322
OG0002762	64.3787407842957	117.055117575588	27.4953090633928	85.8667697180204	7.24183793606553	0.625663744497199	Root322
OG0002771	0	0	0	0	0	0	Root322
OG0002779	0	41.7685661833596	44.5869876703666	30.0533694013071	2.41394597868851	0	Root322
OG0002783	125.180884858353	91.78771334121	20.064144451665	47.2267233449112	0	0	Root322
OG0002802	5.36489506535798	119.633424130116	93.1372631336548	1.07333462147526	475.547357801636	0	Root322
OG0002805	0	119.117762819211	108.990414305341	32.2000386442577	0	380.403556654297	Root322
OG0002806	150.217061830023	51.0504697796617	11.8898633787644	74.0600888817926	12.0697298934425	0	Root322
OG0002808	259.303261492302	621.371879641337	292.292474727959	344.540413493557	347.608220931145	282.174348768237	Root322
OG0002809	2076.21439029354	572.899716416204	167.69661473799	874.767716502333	19.3115678295081	342.863731984465	Root322
OG0002810	434.556500293996	49.5034858469447	37.1558230586389	1.07333462147526	2.41394597868851	0.625663744497199	Root322
OG0002811	0	52.0817924014731	161.999388535665	0	0	100.106199119552	Root322
OG0002812	0	0	0	0	0	0	Root322
OG0002813	200.289415773364	33.0023238979631	12.137568865822	38.6400463731092	0	0.625663744497199	Root322
OG0002814	0	0	0	0	0	214.602664362539	Root322
OG0002815	1.78829835511933	18.5638071926043	51.7704467950368	27.9067001583566	535.896007268849	0	Root322
OG0002817	134.122376633949	86.1154389212476	72.8254131949322	114.846804497852	0	99.4805353750546	Root322
OG0002822	239.63197958599	72.1925835267944	101.311544206555	51.5200618308122	299.329301357375	262.153108944326	Root322
OG0002827	0	0	0	0	0	0	Root322
OG0002838	0	0	0	0	0	0	Root322
OG0002839	0	0	0	18.2466885650793	0	0	Root322
OG0002843	84.0500226906083	28.8770334107178	154.815929410995	60.1067388026143	412.784762355735	1.2513274889944	Root322
OG0002876	0	26.8143881670951	43.1007547480211	68.6934157744163	0	0	Root322
OG0002879	0	28.8770334107178	44.0915766962515	21.4666924295051	0	8.75929242296078	Root322
OG0002880	0	21.6577750580383	0	2.14666924295051	0	0	Root322
OG0002881	1.78829835511933	34.0336465197745	436.952479169593	91.2334428253967	825.56952471147	439.841612381531	Root322
OG0002883	720.684237113088	437.796452958917	314.338263076085	403.573817674696	757.979037308192	857.159329961162	Root322
OG0002884	422.038411808161	85.0841162994362	92.8895576465972	99.8201197971987	1153.86617781311	495.525685641781	Root322
OG0002885	5.36489506535798	28.3613720998121	73.568529656105	141.680170034734	333.124545059014	326.596474627538	Root322
OG0002886	143.063868409546	91.2720520303043	16.1008566587435	4.29333848590102	0	0	Root322
OG0002887	66.167039139415	156.761038515325	28.9815419857383	96.600115932773	2.41394597868851	0	Root322
OG0002889	0	50.5348084687561	28.4861310116231	1.07333462147526	0	0	Root322
OG0002893	78.6851276252503	36.0962917633972	83.2290436513511	13.9533500791783	0	0	Root322
OG0002894	116.239393082756	141.291199188155	122.118805119393	327.367059549953	31.3812977229506	334.104439561504	Root322
OG0002906	0	0	0	0	0	0	Root322
OG0002910	0	0	0	0	0	0	Root322
OG0002912	0	21.1421137471326	42.6053437739059	0	0	0	Root322
OG0002935	287.916035174211	312.490754408839	283.375077193886	508.760610579271	0	0	Root322
OG0002938	0	36.0962917633972	28.2384255245655	0	0	0	Root322
OG0002939	59.0138457189377	46.9251792924163	114.439935020608	49.3733925878617	294.501409399998	399.79913273371	Root322
OG0002940	377.330952930178	215.546427958572	675.245157718997	214.666924295051	3241.92944937867	1491.58236688132	Root322
OG0002941	0	0	8.91739753407333	0	0	0	Root322
OG0002943	0	28.8770334107178	91.8987356983668	0	0	8.75929242296078	Root322
OG0002944	198.501117418245	206.26452436227	38.1466450068692	308.047036363398	120.697298934425	0	Root322
OG0002946	3.57659671023865	2.0626452436227	1371.54528183789	33.2733732657329	3007.77668944588	1230.68058542599	Root322
OG0002948	0	23.2047589907553	50.2842138726913	0	0	0	Root322
OG0002950	171.676642091455	119.633424130116	83.4767491384086	169.58687019309	2.41394597868851	146.405316212345	Root322
OG0002953	0	28.3613720998121	98.8344893359794	51.5200618308122	267.948003634425	294.061959913683	Root322
OG0002954	0	63.4263412413979	65.1465430961468	0	0	180.191158415193	Root322
OG0002955	42.9191605228638	110.351520533814	300.962166774975	161.000193221288	490.031033673768	7.50796493396638	Root322
OG0002956	0	9.28190359630213	0	0	0	0	Root322
OG0002966	0	0	0	0	0	0	Root322
OG0002969	0	0	0	0	0	0	Root322
OG0002974	193.136222352887	216.062089269477	106.01794846065	266.186986125863	0	247.137179076393	Root322
OG0003031	1.78829835511933	105.710568735663	120.137161222932	32.2000386442577	7.24183793606553	554.338077624518	Root322
OG0003032	53.6489506535798	18.0481458816986	27.9907200375079	59.033404181139	0	0	Root322
OG0003033	2240.73783896451	1003.99257233335	301.45757774909	1487.6417853647	412.784762355735	715.759323704795	Root322
OG0003034	0	7.73491966358511	17.8347950681467	0	0	0	Root322
OG0003035	0	0	0	0	0	0	Root322
OG0003036	0	0	56.2291455620735	0	0	0	Root322
OG0003037	334.411792407314	188.732039791477	54.7429126397279	214.666924295051	0	2.50265497798879	Root322
OG0003038	293.280930239569	236.688541705704	1136.22506913318	322.000386442577	941.438931688519	1815.05052278637	Root322
OG0003040	0	12.8915327726419	344.062921522996	0	19.3115678295081	0	Root322
OG0003041	422.038411808161	501.222794200315	412.925046925007	434.700521697478	709.700117734422	130.763722599915	Root322
OG0003042	0	0	0	24.6866962939309	0	0	Root322
OG0003044	123.392586503233	265.565575116422	120.632572197048	0	427.268438227866	144.528324978853	Root322
OG0003047	8.94149177559663	80.4431645012852	286.347543038577	178.173547164892	439.338168121309	152.661953657316	Root322
OG0003048	400.578831546729	162.433312935287	50.7796248468064	127.726819955555	2.41394597868851	442.969931104017	Root322
OG0003049	0	14.4385167053589	36.9081175715813	56.8867349381885	0	0	Root322
OG0003050	0	0	27.2476035763352	0	0	0	Root322
OG0003051	0	123.758714617362	85.706098521927	89.0867735824462	0	0	Root322
OG0003053	0	0	42.1099327997907	41.8600502375349	2.41394597868851	21.898231057402	Root322
OG0003056	0	0	0	0	0	0	Root322
OG0003058	1.78829835511933	51.5661310905674	49.0456864374033	19.3200231865546	255.878273740982	309.077889781616	Root322
OG0003060	121.604288148114	40.7372435615483	3.71558230586389	0	0	0	Root322
OG0003076	0	1.03132262181135	0	0	0	0	Root322
OG0003080	0	0	0	0	0	0	Root322
OG0003081	742.14381737452	449.141001798842	818.171223751228	555.987333924182	417.612654313112	551.835422646529	Root322
OG0003082	0	0	16.8439731199163	0	0	0	Root322
OG0003128	225.325592745035	195.43563683325	349.264736751205	211.446920430625	1079.03385247376	85.7159329961162	Root322
OG0003129	0	75.2865513922284	80.5042832937175	24.6866962939309	403.128978440981	220.233638063014	Root322
OG0003130	597.291650609855	276.910123956347	102.797777128901	390.693802216993	659.007252181963	300.318597358655	Root322
OG0003131	119.815989792995	249.580074478346	205.100143283687	170.660204814566	4.82789195737702	128.886731366423	Root322
OG0003132	0	55.1757602669071	26.0090761410472	44.0067194804855	451.407898014751	1.2513274889944	Root322
OG0003133	461.380975620786	313.006415719744	183.054354935561	317.707047956676	219.669084060654	123.881421410445	Root322
OG0003136	101.933006241802	39.1902596288312	16.5962676328587	82.6467658535946	0	0	Root322
OG0003140	554.372490086991	463.579518504201	324.989599019561	847.934350965452	14.4836758721311	277.794702556756	Root322
OG0003141	0	0	0	49.3733925878617	2.41394597868851	0	Root322
OG0003142	141.275570054427	124.274375928267	41.6145218256755	183.540220272269	0	186.447795860165	Root322
OG0003143	180.618133867052	40.2215822506426	1356.93065810149	54.740065695238	1342.15396415081	1127.44606758395	Root322
OG0003145	17.8829835511933	78.3805192576625	115.926167942953	0	275.18984157049	1.2513274889944	Root322
OG0003147	100.144707886682	54.6600989560015	50.0365083856337	112.700135254902	0	0.625663744497199	Root322
OG0003148	259.303261492302	159.339345069853	94.3757905689427	184.613554893744	922.127363859011	2.50265497798879	Root322
OG0003150	561.525683507468	422.326613631747	202.623088413111	276.920332340616	403.128978440981	1030.46818718689	Root322
OG0003151	3.57659671023865	51.5661310905674	246.219254135247	4.29333848590102	24.1394597868851	732.026581061722	Root322
OG0003152	0	0	0	0	0	0	Root322
OG0003153	185.98302893241	57.2384055105298	82.9813381642935	70.8400850173668	0	184.570804626674	Root322
OG0003154	0	0	27.2476035763352	0	0	0	Root322
OG0003155	0	103.132262181135	41.3668163386179	1.07333462147526	0	0.625663744497199	Root322
OG0003156	273.609648333257	18.5638071926043	259.099939462242	51.5200618308122	185.873840359015	505.536305553737	Root322
OG0003157	1.78829835511933	144.900828364494	70.1006528372987	36.4933771301587	4.82789195737702	113.87080149849	Root322
OG0003159	7.1531934204773	0.515661310905674	0	0	0	0	Root322
OG0003160	62.5904424291764	153.151409338985	226.898226144755	77.2800927462184	219.669084060654	297.815942380667	Root322
OG0003161	57.2255473638184	89.7250680975873	5.69722620232463	114.846804497852	0	1.2513274889944	Root322
OG0003162	1.78829835511933	92.3033746521157	116.421578917068	0	0	81.3362867846358	Root322
OG0003163	0	72.1925835267944	94.3757905689427	31.1267040227824	463.477627908194	212.10000938455	Root322
OG0003164	2240.73783896451	1350.51697326196	3158.74037095842	2258.29604358394	5136.87704264915	4522.29754522575	Root322
OG0003165	3.57659671023865	55.6914215778128	61.1832553032253	46.153388723436	222.083030039343	13.7646023789384	Root322
OG0003168	0	29.9083560325291	18.825617016377	0	0	0	Root322
OG0003169	82.261724335489	60.8480346868696	12.137568865822	79.4267619891689	156.906488614753	17.5185848459216	Root322
OG0003170	0	0	231.109219424734	0	289.673517442621	0	Root322
OG0003171	53.6489506535798	101.585278248418	16.1008566587435	1.07333462147526	0	0	Root322
OG0003172	282.551140108853	141.291199188155	157.292984281571	71.9134196388421	666.249090118029	280.297357534745	Root322
OG0003173	71.531934204773	30.4240173434348	85.706098521927	0	0	0.625663744497199	Root322
OG0003174	85.8383210457276	14.9541780162646	72.330002220817	31.1267040227824	0	0.625663744497199	Root322
OG0003176	33.9776687472672	136.134586079098	212.283602408357	21.4666924295051	0	214.602664362539	Root322
OG0003177	295.069228594689	298.05223770348	53.0089742303248	388.547132974042	9.65578391475404	394.793822777732	Root322
OG0003179	606.233142385451	218.640395824006	100.073016771267	206.080247323249	1853.91051163278	437.338957403542	Root322
OG0003180	118.027691437875	2.57830655452837	0	0	0	0	Root322
OG0003181	0	27.8457107889064	4.21099327997907	84.7934350965452	0	0	Root322
OG0003182	0	337.758158643217	200.64144451665	268.333655368814	33.7952437016391	294.061959913683	Root322
OG0003183	59.0138457189377	0	30.9631858821991	0	0	0	Root322
OG0003185	1.78829835511933	232.563251218459	66.6327760184924	159.926858599813	140.008866763934	1.2513274889944	Root322
OG0003186	0	29.3926947216234	33.1925352657174	111.626800633427	280.017733527867	0	Root322
OG0003187	178.829835511933	103.647923492041	32.201713317487	0	4.82789195737702	195.832752027623	Root322
OG0003188	0	0	6.19263717643981	27.9067001583566	0	0	Root322
OG0003199	46.4957572331025	0	14.3669182493404	0	0	0	Root322
OG0003205	243.208576296228	52.5974537123788	0	35.4200425086834	0	0.625663744497199	Root322
OG0003207	0	309.91244785431	113.696818559435	132.020158441456	7.24183793606553	0.625663744497199	Root322
OG0003208	0	45.893856670605	28.4861310116231	27.9067001583566	2.41394597868851	1.2513274889944	Root322
OG0003210	0	22.6890976798497	71.3391802725866	64.4000772885153	0	0	Root322
OG0003211	1373.41313673164	531.131150232844	379.237100685174	766.360919733332	2044.61224394917	939.121280490295	Root322
OG0003212	244.996874651348	92.3033746521157	1516.70069725364	92.3067774468719	9.65578391475404	593.754893527842	Root322
OG0003217	28.6127736819092	28.3613720998121	12.137568865822	61.1800734240895	0	0.625663744497199	Root322
OG0003218	0	24.2360816125667	9.16510302113092	11.8066808362278	0	0	Root322
OG0003225	116.239393082756	72.7082448377001	45.577809618597	0	0	0	Root322
OG0003251	0	113.961149710154	114.687640507665	0	2.41394597868851	150.159298679328	Root322
OG0003261	0	0	73.0731186819898	59.033404181139	0	0	Root322
OG0003264	0	36.0962917633972	0.247705487057592	0	0	0.625663744497199	Root322
OG0003266	62.5904424291764	71.6769222158887	70.1006528372987	153.486850870961	4.82789195737702	0.625663744497199	Root322
OG0003267	0	0	0	12.8800154577031	0	0	Root322
OG0003269	89.4149177559663	279.488430510875	297.989700930284	72.9867542603174	535.896007268849	466.74515339491	Root322
OG0003271	0	0	11.6421578917068	0	0	0	Root322
OG0003272	1.78829835511933	5.67227441996242	1653.92953708354	19.3200231865546	0	282.174348768237	Root322
OG0003274	0	107.773213979286	81.9905162160631	116.993473740803	497.272871609833	69.448675639189	Root322
OG0003275	266.456454912779	68.067293039549	57.2199675103039	3.22000386442577	4.82789195737702	0	Root322
OG0003276	14.3063868409546	20.1107911253213	7.92657558584296	24.6866962939309	0	0	Root322
OG0003278	422.038411808161	63.9420025523036	2.97246584469111	139.533500791783	197.943570252458	1.2513274889944	Root322
OG0003282	0	8.76624228539646	11.8898633787644	0	0	0	Root322
OG0003303	266.456454912779	114.47681102106	12.137568865822	123.433481469654	0	1.8769912334916	Root322
OG0003330	0	22.173436368944	33.6879462398326	0	0	0	Root322
OG0003355	0	67.5516317286433	24.0274322445865	45.0800541019607	2.41394597868851	0	Root322
OG0003356	0	0	9.16510302113092	1.07333462147526	0	0	Root322
OG0003357	0	26.2987268561894	47.0640425409426	0	0	0	Root322
OG0003358	0	63.9420025523036	26.2567816281048	33.2733732657329	0	0	Root322
OG0003359	3.57659671023865	34.0336465197745	7.18345912467018	1.07333462147526	586.588872821308	1.2513274889944	Root322
OG0003361	0	0	0	0	0	0	Root322
OG0003362	0	39.1902596288312	80.7519887807751	78.3534273676936	0	0	Root322
OG0003363	3.57659671023865	83.5371323667192	161.751683048608	1.07333462147526	410.370816377047	238.377886653433	Root322
OG0003368	0	30.4240173434348	0	44.0067194804855	0	0	Root322
OG0003369	0	15.9855006380759	98.8344893359794	0	0	0	Root322
OG0003378	0	12.8915327726419	0	0	0	0	Root322
OG0003382	0	14.4385167053589	65.8896595573196	0	2.41394597868851	129.51239511092	Root322
OG0003394	450.65118549007	117.055117575588	29.7246584469111	211.446920430625	16.8976218508196	0.625663744497199	Root322
OG0003395	711.742745337491	390.355612355595	63.6603101738013	265.113651504388	14.4836758721311	611.89914211826	Root322
OG0003396	304.010720370285	495.550519780353	84.7152765736966	401.427148431745	4.82789195737702	1.8769912334916	Root322
OG0003397	919.185354531333	1400.02045910891	417.383745692043	715.914192523995	432.096330185243	15.64159361243	Root322
OG0003401	80.4734259803696	11.8602101508305	0	0	2.41394597868851	0	Root322
OG0003402	0	0	0	0	0	0	Root322
OG0003403	445.286290424712	249.064413167441	323.998777071331	106.26012752605	451.407898014751	354.125679385414	Root322
OG0003404	0	28.8770334107178	0	0	0	0	Root322
OG0003421	2356.97723204727	1174.16080493222	679.951561973091	1364.20830389505	695.216441862291	486.766393218821	Root322
OG0003426	0	0.515661310905674	44.8346931574242	0	2.41394597868851	0	Root322
OG0003447	0	139.228553944532	7.43116461172777	206.080247323249	0	0.625663744497199	Root322
OG0003448	0	0	3.71558230586389	0	0	0	Root322
OG0003450	0	15.9855006380759	53.2566797173824	0	0	0	Root322
OG0003451	141.275570054427	70.6455995940774	59.9447278679374	155.633520113912	2.41394597868851	0.625663744497199	Root322
OG0003457	0	10.8288875290192	9.66051399524611	23.6133616724556	2.41394597868851	0	Root322
OG0003461	0	33.0023238979631	72.0822967337594	1.07333462147526	0	0	Root322
OG0003467	107.29790130716	0	3.46787681880629	0	0	0	Root322
OG0003468	82.261724335489	35.0649691415858	4.70640425409426	0	2.41394597868851	0	Root322
OG0003470	0	0	0	75.1334235032679	381.403464632785	0	Root322
OG0003481	96.5681111764436	17.5324845707929	49.5410974115185	134.166827684407	123.111244913114	0	Root322
OG0003486	0	27.3300494780007	33.440240752775	59.033404181139	0	132.015050088909	Root322
OG0003488	0	0	0	0	0	0	Root322
OG0003494	130.545779923711	122.211730684645	78.2749339101992	298.387024770121	4.82789195737702	0	Root322
OG0003496	0	18.5638071926043	22.0457883481257	0	0	0	Root322
OG0003497	118.027691437875	18.5638071926043	10.8990414305341	1.07333462147526	0	0.625663744497199	Root322
OG0003499	194.924520708006	51.5661310905674	26.75219260222	76.2067581247431	4.82789195737702	0.625663744497199	Root322
OG0003509	1098.01519004327	254.736687587403	283.127371706828	396.060475324369	2.41394597868851	215.853991851534	Root322
OG0003519	0	24.2360816125667	6.93575363761259	37.5667117516339	0	0	Root322
OG0003537	0	0	0	27.9067001583566	0	0	Root322
OG0003568	0	7.73491966358511	194.44880734021	1.07333462147526	444.166060078686	723.267288638762	Root322
OG0003571	200.289415773364	238.235525638421	89.4216808277909	207.153581944724	2.41394597868851	5.00530995597759	Root322
OG0003572	0	44.8625340487936	18.0825005552042	44.0067194804855	0	0.625663744497199	Root322
OG0003574	196.712819063126	195.43563683325	51.2750358209216	288.727013176844	745.90930741475	3.75398246698319	Root322
OG0003575	1.78829835511933	41.7685661833596	341.090455678305	1.07333462147526	963.164445496715	382.280547887788	Root322
OG0003580	0	24.7517429234724	29.7246584469111	89.0867735824462	2.41394597868851	0.625663744497199	Root322
OG0003581	447.074588779831	240.81383219295	67.3758924796651	239.353620588982	4.82789195737702	0	Root322
OG0003584	155.581956895381	221.73436368944	190.980930521404	213.593589673576	28.9673517442621	9.38495616745798	Root322
OG0003590	0	0	7.92657558584296	0	0	0	Root322
OG0003591	218.172399324558	147.994796229928	1809.24087746866	189.98022800112	1180.41958357868	1653.0036129616	Root322
OG0003592	73.3202325598923	0	0	0	0	0	Root322
OG0003593	0	0	0	0	0	0	Root322
OG0003609	0	0	55.4860291009007	0	0	0	Root322
OG0003614	0	27.3300494780007	9.66051399524611	0	0	0	Root322
OG0003615	0	0	0	0	0	0	Root322
OG0003620	100.144707886682	19.0794685035099	12.8806853269948	0	2.41394597868851	0	Root322
OG0003621	60.8021440740571	18.5638071926043	9.9082194823037	0	0	0.625663744497199	Root322
OG0003622	50.0723539433411	53.6287763341901	0	103.040123661624	2.41394597868851	0	Root322
OG0003630	3.57659671023865	16.5011619489816	53.2566797173824	34.3467078872082	441.752114099997	95.7265529080714	Root322
OG0003644	0	0	122.861921580566	0	0	0	Root322
OG0003688	1.78829835511933	8.76624228539646	38.889761468042	0	2.41394597868851	0	Root322
OG0003696	105.50960295204	12.3758714617362	16.5962676328587	97.6734505542482	0	0.625663744497199	Root322
OG0003702	1586.22064099084	661.077800581074	135.247195933445	745.967561925302	750.737199372127	611.273478373763	Root322
OG0003706	42.9191605228638	19.0794685035099	16.8439731199163	30.0533694013071	2.41394597868851	0	Root322
OG0003713	16.0946851960739	0	0	0	0	0	Root322
OG0003718	8.94149177559663	45.893856670605	85.9538040089846	0	2.41394597868851	215.853991851534	Root322
OG0003723	0	64.4576638632093	117.164695378241	30.0533694013071	0	5.00530995597759	Root322
OG0003728	0	0	0	0	0	0	Root322
OG0003746	0	120.664746751928	333.906996553635	108.406796769001	280.017733527867	43.7964621148039	Root322
OG0003750	5.36489506535798	97.9756490720781	37.1558230586389	45.0800541019607	4.82789195737702	218.356646829522	Root322
OG0003754	0	26.2987268561894	22.0457883481257	0	0	0	Root322
OG0003763	1.78829835511933	63.9420025523036	33.9356517268902	187.83355875817	2.41394597868851	0	Root322
OG0003797	0	34.0336465197745	12.8806853269948	0	0	0	Root322
OG0003802	0	0	0	0	0	0	Root322
OG0003805	0	20.1107911253213	4.95410974115185	199.640239594397	0	0.625663744497199	Root322
OG0003807	1.78829835511933	11.8602101508305	19.3210279904922	0	0	110.116819031507	Root322
OG0003813	5.36489506535798	43.8312114269823	130.293086192294	59.033404181139	0	337.858422028487	Root322
OG0003816	185.98302893241	87.1467615430589	11.8898633787644	77.2800927462184	0	0.625663744497199	Root322
OG0003817	114.451094727637	7.21925835267944	7.67887009878537	109.480131390476	0	0.625663744497199	Root322
OG0003821	0	8.76624228539646	14.614623736398	82.6467658535946	0	0	Root322
OG0003850	0	0	23.2843157834137	0	0	0	Root322
OG0003851	246.785173006467	0.515661310905674	12.6329798399372	0	0	0.625663744497199	Root322
OG0003852	0	38.1589370070199	8.42198655995814	0	2.41394597868851	0.625663744497199	Root322
OG0003871	1.78829835511933	20.626452436227	27.2476035763352	0	0	0.625663744497199	Root322
OG0003874	0	0	8.66969204701574	68.6934157744163	0	0	Root322
OG0003885	0	0	22.0457883481257	24.6866962939309	0	0.625663744497199	Root322
OG0003905	278.974543398615	242.876477436573	81.4951052419479	113.773469876377	16.8976218508196	198.961070750109	Root322
OG0003918	0	7.73491966358511	3.2201713317487	50.446727209337	0	0	Root322
OG0003919	3.57659671023865	260.924623318271	300.962166774975	153.486850870961	4.82789195737702	54.4327457712563	Root322
OG0003926	0	0	0	0	0	0	Root322
OG0003927	0	0	0	0	0	0	Root322
OG0003928	0	0	0	0	0	0	Root322
OG0003929	0	0	0	0	0	0	Root322
OG0003930	0	0	0	0	0	0	Root322
OG0003931	3.57659671023865	0	0	0	0	0	Root322
OG0003932	0	0	0	0	0	0	Root322
OG0003936	0	9.28190359630213	15.3577401975707	74.0600888817926	0	0	Root322
OG0003938	89.4149177559663	21.6577750580383	4.70640425409426	0	0	0	Root322
OG0003941	0	44.8625340487936	59.6970223808798	28.9800347798319	0	0	Root322
OG0003963	0	17.5324845707929	4.21099327997907	0	0	0	Root322
OG0003967	0	6.18793573086809	47.8071590021153	0	0	0	Root322
OG0003969	2421.35597283157	888.484438690477	152.586580027477	1056.16126753165	651.765414245898	265.281427666812	Root322
OG0003970	212.8075042592	161.917651624382	26.2567816281048	244.720293696358	289.673517442621	0	Root322
OG0003974	0	0	0	35.4200425086834	388.64530256885	0.625663744497199	Root322
OG0003977	101.933006241802	44.8625340487936	0	21.4666924295051	0	0.625663744497199	Root322
OG0003980	0	19.0794685035099	0	0	0	0	Root322
OG0004014	5.36489506535798	73.7395674595114	125.834387425257	84.7934350965452	371.74768071803	60.6893832162283	Root322
OG0004035	0	0	0	0	0	0	Root322
OG0004036	0	0	62.1740772514557	0	0	0	Root322
OG0004047	0	0	0	0	0	0.625663744497199	Root322
OG0004048	57.2255473638184	104.163584802946	8.42198655995814	167.44020095014	4.82789195737702	0	Root322
OG0004075	0	17.5324845707929	7.18345912467018	130.946823819981	0	0	Root322
OG0004077	377.330952930178	143.353844431777	35.1741791621781	246.866962939309	0	207.72036317307	Root322
OG0004079	0	12.3758714617362	3.71558230586389	1.07333462147526	335.538491037703	0	Root322
OG0004080	73.3202325598923	0	62.1740772514557	48.3000579663865	0	0	Root322
OG0004084	75.1085309150117	40.7372435615483	6.688048150555	47.2267233449112	0	0.625663744497199	Root322
OG0004111	0	20.1107911253213	22.2934938351833	0	243.80854384754	0	Root322
OG0004116	21.4595802614319	0	180.08188909087	1.07333462147526	325.882707122949	16.2672573569272	Root322
OG0004122	109.086199662279	35.5806304524915	35.6695901362933	80.5000966106441	4.82789195737702	183.319477137679	Root322
OG0004127	1.78829835511933	36.0962917633972	0	0	0	0	Root322
OG0004137	0	0	0	84.7934350965452	2.41394597868851	0	Root322
OG0004145	0	35.0649691415858	4.95410974115185	0	0	0	Root322
OG0004147	1.78829835511933	224.828331554874	107.99959235711	38.6400463731092	2.41394597868851	8.13362867846358	Root322
OG0004163	0	0	10.4036304564189	0	0	0	Root322
OG0004181	44.7074588779831	73.2239061486057	149.861819669843	95.5267813112977	152.078596657376	0	Root322
OG0004197	0	46.4095179815107	44.8346931574242	0	0	0.625663744497199	Root322
OG0004199	66.167039139415	72.1925835267944	42.3576382868483	28.9800347798319	4.82789195737702	100.731862864049	Root322
OG0004202	37.5542654575058	18.0481458816986	110.724352714744	35.4200425086834	330.710599080326	0	Root322
OG0004203	1248.23225187329	1448.49262233404	525.383338049154	1306.24823433539	210.0133001459	376.023910442816	Root322
OG0004207	7.1531934204773	35.0649691415858	362.640833052315	83.7201004750699	439.338168121309	341.61240449547	Root322
OG0004208	0	9.79756490720781	28.9815419857383	37.5667117516339	2.41394597868851	89.4699154630994	Root322
OG0004223	116.239393082756	733.270384107869	1058.19784071004	208.226916566199	1260.0798008754	202.715053217092	Root322
OG0004224	0	28.3613720998121	5.44952071526703	0	0	0	Root322
OG0004225	94.7798128213242	92.3033746521157	16.5962676328587	31.1267040227824	4.82789195737702	203.34071696159	Root322
OG0004262	0	14.9541780162646	0	0	0	0	Root322
OG0004270	0	0	0	0	0	0	Root322
OG0004274	0	62.9106799304923	101.063838719498	158.853523978338	422.440546270489	0	Root322
OG0004276	119.815989792995	31.4553399652461	20.064144451665	0	0	0	Root322
OG0004277	1.78829835511933	77.8648579467568	9.41280850818851	4.29333848590102	0	0.625663744497199	Root322
OG0004292	1.78829835511933	0	475.34682966352	28.9800347798319	7.24183793606553	444.846922337508	Root322
OG0004335	0	22.173436368944	17.5870895810891	0	499.686817588522	178.314167181702	Root322
OG0004358	0	0	26.0090761410472	0	0	0	Root322
OG0004360	282.551140108853	115.508133642871	29.7246584469111	284.433674690943	2.41394597868851	54.4327457712563	Root322
OG0004369	0	0	43.8438712091939	0	0	0	Root322
OG0004371	0	17.5324845707929	21.0549663998954	0	2.41394597868851	0	Root322
OG0004375	0	15.4698393271702	136.238017881676	31.1267040227824	0	255.896471499354	Root322
OG0004403	0	53.1131150232844	142.678360545173	42.9333848590102	388.64530256885	3.12831872248599	Root322
OG0004409	0	4.12529048724539	7.43116461172777	36.4933771301587	0	0	Root322
OG0004430	0	0	11.3944524046493	0	0	0	Root322
OG0004433	0	39.7059209397369	15.6054456846283	0	434.510276163932	1.2513274889944	Root322
OG0004437	0	13.9228553944532	3.71558230586389	0	0	0	Root322
OG0004447	0	0	0	0	0	0	Root322
OG0004461	0	31.9710012761518	164.971854380357	31.1267040227824	0	185.822132115668	Root322
OG0004483	0	15.9855006380759	6.688048150555	0	0	0	Root322
OG0004487	78.6851276252503	33.5179852088688	2.22934938351833	65.4734119099906	2.41394597868851	0.625663744497199	Root322
OG0004505	0	0	0	0	0	0	Root322
OG0004510	137.698973344188	110.86718184472	3.71558230586389	0	0	0	Root322
OG0004512	0	0	16.5962676328587	0	0	0	Root322
OG0004521	16.0946851960739	0	6.93575363761259	0	0	0	Root322
OG0004532	0	42.2842274942653	21.302671886953	0	0	196.45841577212	Root322
OG0004578	0	199.04526600959	71.5868857596442	80.5000966106441	0	0.625663744497199	Root322
OG0004582	3.57659671023865	28.3613720998121	4.21099327997907	65.4734119099906	0	0.625663744497199	Root322
OG0004586	16.0946851960739	59.8167120650582	53.0089742303248	28.9800347798319	0	0	Root322
OG0004598	194.924520708006	160.88632900257	91.155619237194	104.1134582831	456.235789972128	106.988500309021	Root322
OG0004640	60.8021440740571	36.6119530743029	30.9631858821991	97.6734505542482	0	0	Root322
OG0004644	0	63.4263412413979	13.37609630111	140.606835413258	0	0	Root322
OG0004645	103.721304596921	88.693745475776	657.658068137908	49.3733925878617	741.081415457372	408.558425156671	Root322
OG0004679	0	72.7082448377001	337.870284346556	237.206951346031	398.301086483604	157.667263613294	Root322
OG0004680	134.122376633949	54.6600989560015	53.50438520444	123.433481469654	2.41394597868851	1.2513274889944	Root322
OG0004682	416.673516742803	78.3805192576625	0	128.800154577031	7.24183793606553	0	Root322
OG0004683	0	39.7059209397369	3.46787681880629	0	0	0.625663744497199	Root322
OG0004687	0	44.346872737888	64.6511321220316	93.3801120683472	4.82789195737702	0.625663744497199	Root322
OG0004725	0	15.4698393271702	33.9356517268902	0	0	0	Root322
OG0004727	0	27.8457107889064	24.5228432187017	18.2466885650793	0	0	Root322
OG0004731	0	0	0	0	0	0	Root322
OG0004740	171.676642091455	49.5034858469447	29.4769529598535	47.2267233449112	0	0	Root322
OG0004742	0	0	15.1100347105131	0	0	10.0106199119552	Root322
OG0004750	0	0	38.6420559809844	12.8800154577031	2.41394597868851	0	Root322
OG0004761	0	0	0	0	0	0	Root322
OG0004763	0	0	0	23.6133616724556	0	0	Root322
OG0004764	1.78829835511933	13.9228553944532	51.7704467950368	143.826839277684	0	0	Root322
OG0004773	0	20.1107911253213	7.18345912467018	34.3467078872082	0	0	Root322
OG0004781	0	12.3758714617362	15.1100347105131	56.8867349381885	2.41394597868851	0	Root322
OG0004784	0	44.346872737888	53.2566797173824	37.5667117516339	2.41394597868851	376.023910442816	Root322
OG0004788	0	25.7830655452837	68.6144199149531	48.3000579663865	16.8976218508196	0	Root322
OG0004795	0	0	0	0	0	0	Root322
OG0004796	264.66815655766	96.4286651393611	78.2749339101992	59.033404181139	4.82789195737702	83.2132780181274	Root322
OG0004800	0	9.79756490720781	6.19263717643981	201.786908837348	0	0.625663744497199	Root322
OG0004822	0	0	0	0	0	0	Root322
OG0004831	112.662796372517	24.2360816125667	205.843259744859	92.3067774468719	0	0.625663744497199	Root322
OG0004862	0	33.0023238979631	4.95410974115185	27.9067001583566	0	0	Root322
OG0004873	0	0	9.66051399524611	0	0	0	Root322
OG0004874	0	128.399666415513	32.6971242916022	125.580150712605	0	1.8769912334916	Root322
OG0004919	0	14.9541780162646	51.5227413079792	0	0	0	Root322
OG0004924	0	43.8312114269823	27.9907200375079	23.6133616724556	0	0	Root322
OG0004926	0	18.5638071926043	0	1.07333462147526	0	0	Root322
OG0004928	211.01920590408	249.064413167441	456.025801673028	217.886928159477	2.41394597868851	0	Root322
OG0004933	62.5904424291764	125.305698550079	116.421578917068	97.6734505542482	444.166060078686	385.408866610274	Root322
OG0004942	0	9.79756490720781	5.44952071526703	0	0	0	Root322
OG0004993	139.487271699307	23.720420301661	6.19263717643981	0	0	1.2513274889944	Root322
OG0004994	180.618133867052	111.382843155626	63.9080156608589	100.893454418674	0	0	Root322
OG0005006	0	44.8625340487936	0	49.3733925878617	0	0	Root322
OG0005009	0	45.893856670605	40.6236998774452	0	487.617087695079	0	Root322
OG0005012	0	68.067293039549	73.0731186819898	75.1334235032679	2.41394597868851	228.992930485975	Root322
OG0005013	59.0138457189377	0.515661310905674	79.018050371372	0	2.41394597868851	279.046030045751	Root322
OG0005045	0	14.9541780162646	1.48623292234555	0	2.41394597868851	133.266377577903	Root322
OG0005053	0	26.8143881670951	20.8072609128378	0	0	0	Root322
OG0005106	135.910674989069	0	0	1.07333462147526	0	0	Root322
OG0005111	100.144707886682	180.481458816986	39.8805834162724	67.6200811529411	7.24183793606553	116.999120220976	Root322
OG0005122	0	0	0	0	0	0	Root322
OG0005166	588.350158834258	1160.23794953777	1055.22537486534	903.747751282165	335.538491037703	892.822163397503	Root322
OG0005168	0	0	11.3944524046493	0	0	0	Root322
OG0005170	0	0	1.73393840940315	0	0	0	Root322
OG0005171	0	0	0	0	0	0	Root322
OG0005175	0	0	51.5227413079792	38.6400463731092	0	0	Root322
OG0005189	0	0	34.6787681880629	0	398.301086483604	79.4592955511442	Root322
OG0005198	0	35.0649691415858	26.9998980892776	53.6667310737628	0	0	Root322
OG0005199	0	1.03132262181135	39.8805834162724	0	0	0	Root322
OG0005208	0	9.28190359630213	7.43116461172777	49.3733925878617	0	0	Root322
OG0005214	0	10.8288875290192	0	0	0	0	Root322
OG0005217	979.98749860539	266.081236427328	794.886907967814	421.820506239775	1083.86174443114	1154.97527234183	Root322
OG0005219	0	0	85.9538040089846	0	0	0	Root322
OG0005220	847.65342032656	368.697837297557	349.017031264148	477.633906556489	14.4836758721311	114.496465242987	Root322
OG0005225	112.662796372517	108.804536601097	7.43116461172777	93.3801120683472	0	1.2513274889944	Root322
OG0005233	1.78829835511933	0	15.6054456846283	38.6400463731092	0	0	Root322
OG0005238	130.545779923711	55.1757602669071	32.201713317487	35.4200425086834	0	118.250447709971	Root322
OG0005239	0	14.4385167053589	0.495410974115185	1.07333462147526	0	0	Root322
OG0005263	0	0	0	52.5933964522875	0	0	Root322
OG0005266	17.8829835511933	130.462311659136	943.757905689427	258.673643775537	579.347034885242	1624.22308071473	Root322
OG0005293	0	0	0	0	0	0	Root322
OG0005299	184.19473057729	61.3636959977752	283.870488168001	97.6734505542482	791.774281009831	348.49470568494	Root322
OG0005362	423.82671016328	135.103263457287	130.540791679351	293.020351662745	9.65578391475404	1.2513274889944	Root322
OG0005377	0	0	37.8989395198116	35.4200425086834	0	0.625663744497199	Root322
OG0005383	0	17.0168232598872	12.3852743528796	40.7867156160597	0	100.106199119552	Root322
OG0005386	785.062977897384	415.623016589973	63.6603101738013	641.854103642203	0	0	Root322
OG0005426	1.78829835511933	25.267404234378	5.69722620232463	65.4734119099906	2.41394597868851	0	Root322
OG0005437	105.50960295204	37.6432756961142	142.430655058116	0	0	84.4646055071218	Root322
OG0005441	57.2255473638184	289.801656728989	179.586478116755	323.073721064052	337.952437016391	489.894711941307	Root322
OG0005443	0	0	17.0916786069739	0	0	6.88230118946919	Root322
OG0005448	0	0	0	0	0	1.2513274889944	Root322
OG0005513	1.78829835511933	54.6600989560015	45.0823986444818	142.753504656209	2.41394597868851	0.625663744497199	Root322
OG0005559	0	0	2.22934938351833	0	0	0	Root322
OG0005576	0	10.3132262181135	34.4310627010054	28.9800347798319	0	0	Root322
OG0005577	0	143.353844431777	189.494697599058	86.9401043394957	2.41394597868851	0.625663744497199	Root322
OG0005578	0	0	14.1192127622828	45.0800541019607	0	0	Root322
OG0005656	0	19.0794685035099	16.1008566587435	0	0	0	Root322
OG0005657	0	0	0	0	0	0	Root322
OG0005658	0	7.73491966358511	0	9.6600115932773	0	0	Root322
OG0005711	80.4734259803696	69.0986156613603	0	32.2000386442577	0	0	Root322
OG0005744	0	0	4.21099327997907	0	0	0	Root322
OG0005747	0	55.1757602669071	17.3393840940315	71.9134196388421	7.24183793606553	0.625663744497199	Root322
OG0005778	137.698973344188	114.992472331965	116.669284404126	31.1267040227824	2.41394597868851	0.625663744497199	Root322
OG0005789	371.96605786482	58.2697281323412	112.210585637089	0	0	545.578785201557	Root322
OG0005794	0	24.7517429234724	12.137568865822	1.07333462147526	0	0	Root322
OG0005795	0	47.9565019142277	20.5595554257802	0	2.41394597868851	89.4699154630994	Root322
OG0005804	786.851276252503	911.689197681232	328.20977035131	639.707434399252	12.0697298934425	277.794702556756	Root322
OG0005827	0	434.186823782578	47.0640425409426	246.866962939309	9.65578391475404	1.2513274889944	Root322
OG0005858	109.086199662279	13.9228553944532	0	1.07333462147526	0	0	Root322
OG0005879	482.840555882218	192.857330278722	53.50438520444	188.906893379645	4.82789195737702	0	Root322
OG0005880	123.392586503233	92.3033746521157	63.6603101738013	74.0600888817926	0	372.89559172033	Root322
OG0005881	0	1.03132262181135	0	1.07333462147526	0	0	Root322
OG0005882	554.372490086991	2022.93932268296	840.960128560526	1529.50183560224	2080.8214336295	905.961102031944	Root322
OG0005905	0	0	0	0	0	0	Root322
OG0005940	0	35.5806304524915	316.319906972546	92.3067774468719	0	216.479655596031	Root322
OG0005945	94.7798128213242	10.3132262181135	0	0	7.24183793606553	0.625663744497199	Root322
OG0005962	0	0	14.1192127622828	0	0	0	Root322
OG0005963	0	11.8602101508305	5.94493168938222	0	0	0	Root322
OG0005977	51.8606522984604	53.6287763341901	394.842546369802	51.5200618308122	1564.23699419015	609.396487140271	Root322
OG0005992	0	16.5011619489816	0	0	0	0	Root322
OG0005995	872.689597298231	449.656663109748	269.503569918661	547.40065695238	7.24183793606553	319.714173438069	Root322
OG0005998	0	34.0336465197745	0	1.07333462147526	0	0	Root322
OG0006018	0	43.8312114269823	128.311442295833	0	0	0	Root322
OG0006021	5.36489506535798	305.271496056159	626.199471281594	301.607028634547	1327.67028827868	717.636314938287	Root322
OG0006031	0	0	13.37609630111	0	0	0	Root322
OG0006049	0	0	0	20.3933578080298	0	0	Root322
OG0006060	0	0	0	0	0	0	Root322
OG0006062	0	4.64095179815107	0	0	0	0	Root322
OG0006069	107.29790130716	87.1467615430589	44.339282183309	111.626800633427	0	0	Root322
OG0006080	85.8383210457276	219.156057134912	214.760657278933	189.98022800112	292.08746342131	3.75398246698319	Root322
OG0006133	0	55.6914215778128	33.1925352657174	115.920139119328	2.41394597868851	130.763722599915	Root322
OG0006139	0	0	9.16510302113092	0	0	0	Root322
OG0006192	137.698973344188	60.8480346868696	1466.91189435506	89.0867735824462	2660.16846851474	2029.65318714891	Root322
OG0006204	0	0	0	0	0	0	Root322
OG0006237	0	28.8770334107178	40.6236998774452	84.7934350965452	2.41394597868851	1.2513274889944	Root322
OG0006238	0	0	12.3852743528796	0	0	0	Root322
OG0006239	641.999109487838	555.882893156317	120.38486670999	548.473991573855	14.4836758721311	213.977000618042	Root322
OG0006240	1341.22376633949	1664.55471160352	1071.57393701114	2468.66962939309	1549.75331831802	665.706224145019	Root322
OG0006241	309.375615435643	540.413053829147	1729.72741612317	527.00729914435	6800.08582196553	2521.42489032371	Root322
OG0006243	143.063868409546	123.758714617362	299.228228365572	172.806874057516	159.320434593442	429.205328725078	Root322
OG0006244	0	18.5638071926043	21.7980828610681	0	41.0370816377047	0	Root322
OG0006245	218.172399324558	62.3950186195866	94.6234960560003	97.6734505542482	2.41394597868851	3.12831872248599	Root322
OG0006248	0	176.871829640646	197.173567697844	151.340181628011	796.602172967208	1.2513274889944	Root322
OG0006250	0	0	19.8164389646074	56.8867349381885	0	0	Root322
OG0006253	0	0	0	34.3467078872082	7.24183793606553	0.625663744497199	Root322
OG0006254	0	0	14.8623292234555	0	509.342601503276	0	Root322
OG0006255	116.239393082756	75.2865513922284	61.6786662773405	128.800154577031	407.956870398358	0.625663744497199	Root322
OG0006268	132.33407827883	41.2529048724539	43.1007547480211	38.6400463731092	4.82789195737702	200.838061983601	Root322
OG0006269	51.8606522984604	13.9228553944532	24.2751377316441	34.3467078872082	0	0	Root322
OG0006270	0	0	15.1100347105131	0	0	0	Root322
OG0006271	107.29790130716	25.7830655452837	32.4494188045446	52.5933964522875	0	0	Root322
OG0006303	0	13.4071940835475	7.67887009878537	17.1733539436041	0	0	Root322
OG0006308	0	60.8480346868696	11.1467469175917	44.0067194804855	0	0.625663744497199	Root322
OG0006314	0	54.1444376450958	65.8896595573196	36.4933771301587	0	0	Root322
OG0006315	107.29790130716	17.5324845707929	61.9263717643981	40.7867156160597	0	0	Root322
OG0006318	41.1308621677445	59.8167120650582	83.2290436513511	44.0067194804855	2.41394597868851	0.625663744497199	Root322
OG0006327	0	0	30.9631858821991	0	0	0	Root322
OG0006336	134.122376633949	125.821359860985	24.5228432187017	135.240162305882	719.355901649176	231.495585463964	Root322
OG0006394	0	22.6890976798497	0	19.3200231865546	0	0	Root322
OG0006410	0	0	0	0	0	0	Root322
OG0006424	101.933006241802	72.1925835267944	138.715072752252	45.0800541019607	330.710599080326	255.896471499354	Root322
OG0006429	84.0500226906083	35.5806304524915	0	23.6133616724556	2.41394597868851	0	Root322
OG0006441	457.804378910547	271.75351084729	54.4952071526703	466.900560341736	0	3.75398246698319	Root322
OG0006445	0	8.25058097449079	43.3484602350787	0	422.440546270489	0	Root322
OG0006454	277.186245043495	102.100939559323	32.6971242916022	100.893454418674	0	1.2513274889944	Root322
OG0006504	0	0	0	0	0	0	Root322
OG0006505	0	30.9396786543405	91.8987356983668	0	0	0	Root322
OG0006598	67.9553374945344	38.1589370070199	9.9082194823037	0	0	0	Root322
OG0006608	1.78829835511933	171.71521653159	413.420457899122	231.840278238655	190.701732316392	327.847802116532	Root322
OG0006626	0	0	27.7430145504504	56.8867349381885	2.41394597868851	1.2513274889944	Root322
OG0006627	0	22.6890976798497	13.37609630111	0	0	0	Root322
OG0006628	0	0	24.7705487057592	1.07333462147526	0	0.625663744497199	Root322
OG0006629	0	13.4071940835475	15.6054456846283	32.2000386442577	0	0	Root322
OG0006630	7.1531934204773	202.139233875024	34.4310627010054	203.933578080298	509.342601503276	1.2513274889944	Root322
OG0006632	0	21.6577750580383	117.660106352356	0	0	0	Root322
OG0006635	35.7659671023865	92.8190359630213	22.2934938351833	166.366866328665	526.240223354095	4.37964621148039	Root322
OG0006637	152.005360185143	160.370667691665	0	147.04684314211	0	1.8769912334916	Root322
OG0006645	332.623494052194	127.368343793702	5.44952071526703	208.226916566199	4.82789195737702	1.8769912334916	Root322
OG0006646	0	0	6.93575363761259	0	0	0	Root322
OG0006674	1.78829835511933	11.3445488399248	89.1739753407333	22.5400270509804	330.710599080326	8.13362867846358	Root322
OG0006675	3.57659671023865	28.3613720998121	213.02671886953	50.446727209337	697.630387840979	0.625663744497199	Root322
OG0006705	0	0	0	0	0	0	Root322
OG0006732	0	25.267404234378	23.2843157834137	38.6400463731092	0	0	Root322
OG0006736	0	0	0	0	0	0	Root322
OG0006767	0	0	0	0	0	0	Root322
OG0006834	0	15.9855006380759	0	1.07333462147526	0	0	Root322
OG0006836	0	11.8602101508305	4.21099327997907	0	0	0	Root322
OG0006846	0	0	0	52.5933964522875	2.41394597868851	0	Root322
OG0006903	0	0	0	0	0	0	Root322
OG0006906	152.005360185143	176.356168329741	219.467061533027	70.8400850173668	393.473194526227	625.038080752701	Root322
OG0006915	0	0	4.45869876703666	0	0	0	Root322
OG0007027	0	0	9.16510302113092	6.44000772885153	0	0	Root322
OG0007083	354.083074313626	360.447256323066	99.082194823037	505.540606714845	357.264004845899	100.106199119552	Root322
OG0007097	0	9.28190359630213	37.6512340327541	0	2.41394597868851	0	Root322
OG0007123	1.78829835511933	417.17000052269	182.06353298733	127.726819955555	21.7255138081966	678.845162779461	Root322
OG0007130	0	22.173436368944	76.0455845266809	0	0	0	Root322
OG0007131	0	0.515661310905674	15.1100347105131	0	0	0	Root322
OG0007132	0	29.9083560325291	27.7430145504504	1.07333462147526	0	202.715053217092	Root322
OG0007133	0	29.3926947216234	8.42198655995814	37.5667117516339	0	0	Root322
OG0007134	155.581956895381	35.5806304524915	36.1650011104085	67.6200811529411	0	187.69912334916	Root322
OG0007135	0	0	34.4310627010054	0	0	7.50796493396638	Root322
OG0007136	67.9553374945344	36.0962917633972	6.688048150555	0	0	1.2513274889944	Root322
OG0007137	0	0	14.3669182493404	46.153388723436	0	0	Root322
OG0007139	146.640465119785	27.3300494780007	36.9081175715813	59.033404181139	86.9020552327864	122.004430176954	Root322
OG0007140	679.553374945344	785.867837820247	923.198350263647	742.747558060877	782.118497095077	1217.54164679155	Root322
OG0007142	0	0	6.93575363761259	0	0	0	Root322
OG0007143	0	31.4553399652461	0	0	0	0	Root322
OG0007144	0	8.25058097449079	0.495410974115185	35.4200425086834	0	0	Root322
OG0007145	28.6127736819092	27.3300494780007	7.92657558584296	0	2.41394597868851	0	Root322
OG0007146	0	0	0	0	0	0	Root322
OG0007148	248.573471361586	58.7853894432469	26.2567816281048	0	0	0.625663744497199	Root322
OG0007149	0	30.9396786543405	0	0	0	0	Root322
OG0007152	73.3202325598923	0	0	32.2000386442577	0	0	Root322
OG0007153	153.793658540262	51.0504697796617	49.7888028985761	50.446727209337	2.41394597868851	0	Root322
OG0007154	0	51.0504697796617	0	83.7201004750699	0	0	Root322
OG0007155	0	152.63574802808	240.76973341998	86.9401043394957	2.41394597868851	489.894711941307	Root322
OG0007156	0	118.602101508305	102.797777128901	57.9600695596638	0	0	Root322
OG0007158	98.3564095315629	47.440840603322	30.4677749080839	96.600115932773	4.82789195737702	0	Root322
OG0007159	211.01920590408	105.710568735663	363.879360487603	62.2534080455648	231.738813954097	1397.73280520674	Root322
OG0007160	0	54.6600989560015	53.7520906914976	0	2.41394597868851	0.625663744497199	Root322
OG0007161	175.253238801694	126.852682482796	43.3484602350787	112.700135254902	7.24183793606553	0	Root322
OG0007162	252.150068071825	72.7082448377001	0	115.920139119328	4.82789195737702	0	Root322
OG0007163	191.347923997768	304.240173434348	63.1648991996861	136.313496927357	2.41394597868851	0.625663744497199	Root322
OG0007164	39.3425638126252	145.4164896754	429.769020044923	2.14666924295051	140.008866763934	389.162849077258	Root322
OG0007169	0	10.8288875290192	15.8531511716859	121.286812226704	0	0	Root322
OG0007170	0	8.25058097449079	14.614623736398	0	0	0	Root322
OG0007172	0	15.4698393271702	0	37.5667117516339	0	0	Root322
OG0007175	0	50.0191471578504	17.5870895810891	0	0	0	Root322
OG0007227	0	0	0	0	0	0	Root322
OG0007228	0	0	71.5868857596442	93.3801120683472	0	0	Root322
OG0007230	0	0	6.4403426634974	9.6600115932773	0	0	Root322
OG0007231	148.428763474904	48.987824536039	32.201713317487	110.553466011951	0	0	Root322
OG0007232	6280.50382317907	2121.43063306594	80.5042832937175	2715.5365923324	60.3486494672127	199.586734494606	Root322
OG0007233	50.0723539433411	90.7563907193987	10.6513359434765	33.2733732657329	0	114.496465242987	Root322
OG0007234	116.239393082756	207.811508294987	48.0548644891729	165.293531707189	7.24183793606553	81.3362867846358	Root322
OG0007235	0	0.515661310905674	25.0182541928168	16.1000193221288	0	0	Root322
OG0007236	0	0	0	0	0	0	Root322
OG0007321	0	0	0.743116461172777	41.8600502375349	0	0	Root322
OG0007324	112.662796372517	12.3758714617362	13.1283908140524	35.4200425086834	2.41394597868851	0	Root322
OG0007352	0	0	0	45.0800541019607	0	0	Root322
OG0007417	0	7.21925835267944	0	0	0	0	Root322
OG0007447	0	0	5.69722620232463	0	0	0	Root322
OG0007448	0	179.450136195175	744.354988608065	0	0	1356.43899806993	Root322
OG0007453	67.9553374945344	170.683893909778	74.5593516043353	152.413516249486	0	31.9088509693571	Root322
OG0007503	0	77.8648579467568	82.9813381642935	145.973508520635	0	0	Root322
OG0007708	0	21.6577750580383	0	0	0	0	Root322
OG0007709	0	20.626452436227	28.2384255245655	0	0	0	Root322
OG0007710	0	0	4.95410974115185	0	2.41394597868851	0	Root322
OG0007712	112.662796372517	101.069616937512	52.7612687432672	158.853523978338	2.41394597868851	1.8769912334916	Root322
OG0007713	0	25.267404234378	21.0549663998954	23.6133616724556	0	0	Root322
OG0007714	0	11.3445488399248	245.971548648189	0	680.73276599016	0.625663744497199	Root322
OG0007715	0	48.4721632251334	2.22934938351833	0	287.259571463933	0	Root322
OG0007718	130.545779923711	221.73436368944	50.0365083856337	166.366866328665	4.82789195737702	0	Root322
OG0007719	0	0	0	0	0	0	Root322
OG0007720	128.757481568591	187.18505585876	208.81572558955	141.680170034734	400.715032462293	476.130109562368	Root322
OG0007722	0	0	0	0	0	0	Root322
OG0007723	0	10.8288875290192	0	0	0	0.625663744497199	Root322
OG0007724	0	0	17.8347950681467	49.3733925878617	0	0.625663744497199	Root322
OG0007725	91.2032161110856	124.274375928267	12.6329798399372	0	7.24183793606553	0	Root322
OG0007726	0	8.25058097449079	15.8531511716859	0	0	0	Root322
OG0007727	0	12.8915327726419	0	0	0	0	Root322
OG0007728	0	19.0794685035099	0	0	0	0	Root322
OG0007730	60.8021440740571	48.987824536039	36.1650011104085	34.3467078872082	0	4.37964621148039	Root322
OG0007731	246.785173006467	209.358492227704	122.861921580566	290.873682419794	7.24183793606553	571.230998725942	Root322
OG0007734	130.545779923711	58.7853894432469	212.531307895414	88.0134389609709	0	78.833631806647	Root322
OG0007759	0	7.21925835267944	56.2291455620735	0	125.525190891803	0	Root322
OG0007812	0	31.9710012761518	49.2933919244609	145.973508520635	0	0	Root322
OG0007816	0	0	0	0	0	0	Root322
OG0007818	0	34.5493078306802	38.1466450068692	28.9800347798319	2.41394597868851	0	Root322
OG0007859	60.8021440740571	101.585278248418	78.7703448843144	94.4534466898225	31.3812977229506	0	Root322
OG0007860	454.227782200309	360.962917633972	174.632368375603	464.753891098786	7.24183793606553	388.53718533276	Root322
OG0007861	416.673516742803	258.346316763743	41.1191108515603	9.6600115932773	0	0	Root322
OG0007862	740.355519019401	586.306910499752	459.989089465949	156.706854735387	912.471579944257	183.945140882176	Root322
OG0007863	241.420277941109	321.772658005141	454.539568750682	311.267040227824	627.625954459013	785.833663088482	Root322
OG0007864	101.933006241802	0	24.2751377316441	0	0	0	Root322
OG0007865	0	29.9083560325291	0	0	0	0	Root322
OG0008006	1021.11836077313	414.076032657256	645.272793785028	807.147635349392	2083.23537960818	494.274358152787	Root322
OG0008046	16.0946851960739	0	3.71558230586389	0	0	0	Root322
OG0008086	0	3.60962917633972	0.247705487057592	0	0	0	Root322
OG0008178	0	24.7517429234724	11.6421578917068	15.0266847006536	0	0	Root322
OG0008207	0	0	0	0	0	0	Root322
OG0008216	69.7436358496537	22.6890976798497	21.5503773740105	0	0	0	Root322
OG0008275	0	0	32.4494188045446	53.6667310737628	0	0	Root322
OG0008496	66.167039139415	36.0962917633972	16.8439731199163	0	2.41394597868851	0	Root322
OG0008498	0	0	0	0	0	0	Root322
OG0008514	0	17.5324845707929	394.842546369802	1.07333462147526	555.207575098357	281.548685023739	Root322
OG0008518	3687.47120825605	1135.48620661429	3.46787681880629	4138.77830040858	62.7625954459013	11.2619474009496	Root322
OG0008519	1.78829835511933	52.5974537123788	0	0	0	0	Root322
OG0008520	0	50.0191471578504	86.4492149830998	0	0	0	Root322
OG0008683	0	0	30.2200694210263	36.4933771301587	0	0	Root322
OG0008737	0	34.0336465197745	65.1465430961468	124.50681609113	2.41394597868851	1.2513274889944	Root322
OG0008738	291.49263188445	123.243053306456	0	3.22000386442577	514.170493460653	2.50265497798879	Root322
OG0008739	0	0	86.6969204701574	0	0	335.981430794996	Root322
OG0008740	0	48.987824536039	119.146339274702	34.3467078872082	748.323253393438	1.2513274889944	Root322
OG0008741	0	0	0.99082194823037	36.4933771301587	0	0	Root322
OG0008742	84.0500226906083	7.73491966358511	4.95410974115185	0	0	0	Root322
OG0008743	0	0	0	0	0	0	Root322
OG0008744	92.9915144662049	79.4118418794738	96.6051399524611	75.1334235032679	2.41394597868851	6.25663744497199	Root322
OG0008748	259.303261492302	185.122410615137	10.6513359434765	288.727013176844	557.621521077046	1.8769912334916	Root322
OG0008897	0	14.9541780162646	2.97246584469111	0	0	0	Root322
OG0008931	0	0	35.6695901362933	0	0	0	Root322
OG0008966	0	15.4698393271702	63.9080156608589	0	2.41394597868851	0	Root322
OG0009236	0	17.5324845707929	5.69722620232463	72.9867542603174	0	0	Root322
OG0009309	51.8606522984604	0	15.8531511716859	0	0	0	Root322
OG0009315	1.78829835511933	43.8312114269823	26.9998980892776	71.9134196388421	506.928655524587	0	Root322
OG0009392	0	34.0336465197745	97.3482564136338	0	0	0	Root322
OG0009567	0	9.28190359630213	0	0	0	0	Root322
OG0009574	0	6.18793573086809	0	0	0	104.485845331032	Root322
OG0009627	0	0	0	0	0	0	Root322
OG0009772	193.136222352887	231.016267285742	63.1648991996861	148.120177763585	2.41394597868851	1.2513274889944	Root322
OG0009773	581.196965413781	474.40840603322	23.5320212704713	592.480711054341	2.41394597868851	2.50265497798879	Root322
OG0009774	0	90.7563907193987	1052.50061450771	103.040123661624	0	1624.22308071473	Root322
OG0009775	0	9.28190359630213	0	0	0	0	Root322
OG0009776	0	0	8.42198655995814	0	0	0	Root322
OG0009777	0	18.0481458816986	38.3943504939268	15.0266847006536	0	6.25663744497199	Root322
OG0009778	0	0	23.7797267575289	0	0	0	Root322
OG0009779	239.63197958599	68.067293039549	0.247705487057592	25.7600309154061	0	0	Root322
OG0009780	0	8.25058097449079	0.247705487057592	0	0	0	Root322
OG0009781	64.3787407842957	15.9855006380759	10.8990414305341	0	0	0.625663744497199	Root322
OG0009782	0	0	27.9907200375079	0	0	0	Root322
OG0009783	0	18.0481458816986	45.8255151056546	0	325.882707122949	0	Root322
OG0009784	515.029926274366	369.213498608463	141.439833109885	316.6337133352	2.41394597868851	352.87435189642	Root322
OG0009785	1797.23984689492	998.320297913385	1047.79421025362	1532.72183946666	4132.67551551473	1821.93282397584	Root322
OG0009786	0	68.067293039549	0	0	0	0	Root322
OG0009787	0	40.7372435615483	20.064144451665	0	0	0	Root322
OG0009788	1.78829835511933	160.88632900257	62.1740772514557	210.37358580915	2.41394597868851	3.12831872248599	Root322
OG0009789	116.239393082756	73.2239061486057	121.127983171163	0	2.41394597868851	0	Root322
OG0009790	0	108.288875290192	107.99959235711	0	7.24183793606553	0	Root322
OG0009791	0	9.28190359630213	0	0	0	0	Root322
OG0009793	1.78829835511933	37.1276143852085	38.889761468042	110.553466011951	0	0	Root322
OG0009794	0	11.8602101508305	23.0366102963561	1.07333462147526	0	43.1707983703067	Root322
OG0009795	0	0	8.42198655995814	26.8333655368814	0	0	Root322
OG0010235	1.78829835511933	0	279.164083913907	1.07333462147526	77.2462713180323	158.292927357791	Root322
OG0010257	0	0	5.69722620232463	0	0	0	Root322
OG0010335	0	0	0	0	0	0	Root322
OG0010412	0	0	0	0	0	0	Root322
OG0010576	0	0	0	0	0	0	Root322
OG0010724	332.623494052194	164.49595817891	26.5044871151624	227.546939752754	4.82789195737702	0.625663744497199	Root322
OG0010727	0	1.03132262181135	0	0	0	0	Root322
OG0010731	797.581066383219	536.287763341901	112.458291124147	901.601082039214	2119.44456928851	631.920381942171	Root322
OG0010736	96.5681111764436	86.1154389212476	20.3118499387226	100.893454418674	4.82789195737702	0	Root322
OG0010821	0	0.515661310905674	0	0	0	0	Root322
OG0011090	0	0	10.6513359434765	0	0	0	Root322
OG0011149	55.4372490086991	8.76624228539646	8.66969204701574	47.2267233449112	275.18984157049	0	Root322
OG0011195	0	4.64095179815107	183.797471396734	0	0	0	Root322
OG0011197	1.78829835511933	0	0	0	0	0	Root322
OG0011198	0	23.720420301661	0	32.2000386442577	0	0	Root322
OG0011199	0	10.3132262181135	19.8164389646074	70.8400850173668	0	0	Root322
OG0011200	0	11.8602101508305	7.43116461172777	77.2800927462184	0	1.2513274889944	Root322
OG0011201	0	0	14.1192127622828	7.51334235032679	0	0	Root322
OG0011203	0	0	13.37609630111	0	0	0	Root322
OG0011204	82.261724335489	86.1154389212476	52.7612687432672	132.020158441456	7.24183793606553	0	Root322
OG0011205	14.3063868409546	54.1444376450958	57.9630839714766	0	0	0	Root322
OG0011206	141.275570054427	2.57830655452837	28.4861310116231	18.2466885650793	0	0.625663744497199	Root322
OG0011207	0	1.03132262181135	5.69722620232463	0	0	0	Root322
OG0011208	0	0	2.22934938351833	0	0	0	Root322
OG0011209	0	91.2720520303043	73.568529656105	1.07333462147526	2.41394597868851	1.2513274889944	Root322
OG0011210	443.497992069593	456.875921462427	47.3117480280002	449.727206398132	7.24183793606553	279.046030045751	Root322
OG0011211	0	0	87.4400369313301	0	0	0	Root322
OG0011212	0	10.3132262181135	16.3485621458011	158.853523978338	0	0	Root322
OG0011213	0	50.5348084687561	17.8347950681467	85.8667697180204	2.41394597868851	0	Root322
OG0011214	0	0	0	0	0	0	Root322
OG0011216	0	0	0	0	0	0	Root322
OG0011217	0	32.4866625870575	7.67887009878537	0	0	0	Root322
OG0011218	0	24.2360816125667	22.7889048092985	0	0	0.625663744497199	Root322
OG0011219	0	0	1.98164389646074	0	0	0	Root322
OG0011220	273.609648333257	169.652571287967	96.8528454395186	223.253601266853	4.82789195737702	0	Root322
OG0011221	73.3202325598923	34.0336465197745	2.72476035763352	0	0	0	Root322
OG0011222	0	0	8.66969204701574	0	0	0	Root322
OG0011223	0	5.67227441996242	2.72476035763352	0	0	0	Root322
OG0011224	0	19.0794685035099	26.5044871151624	30.0533694013071	0	0	Root322
OG0011225	171.676642091455	257.314994141931	82.9813381642935	257.600309154061	589.002818799996	3.12831872248599	Root322
OG0011226	182.406432222171	103.132262181135	116.669284404126	252.233636046685	581.760980863931	299.692933614158	Root322
OG0011227	0	0	6.688048150555	0	0	0	Root322
OG0011228	404.155428256968	730.69207755334	39.1374669550996	1054.0145982887	16.8976218508196	3.12831872248599	Root322
OG0011229	0	38.1589370070199	9.41280850818851	25.7600309154061	0	0	Root322
OG0011258	62.5904424291764	0	0	0	0	0	Root322
OG0011681	0	0	0	0	0	0	Root322
OG0011692	420.250113453041	165.011619489816	72.0822967337594	208.226916566199	28.9673517442621	374.772582953822	Root322
OG0011919	0	52.0817924014731	0.247705487057592	0	0	0	Root322
OG0012010	110.874498017398	154.698393271702	0	301.607028634547	12.0697298934425	0.625663744497199	Root322
OG0012464	0	0	0.247705487057592	39.7133809945844	0	0	Root322
OG0012822	334.411792407314	19.5951298144156	14.614623736398	47.2267233449112	2.41394597868851	0.625663744497199	Root322
OG0012824	0	0	0	0	0	0	Root322
OG0012831	101.933006241802	0	10.8990414305341	0	0	0	Root322
OG0012837	742.14381737452	217.093411891289	93.3849686207124	458.313883369934	939.02498570983	105.737172820027	Root322
OG0012847	0	0	0	78.3534273676936	0	0	Root322
OG0012996	0	0	0	98.7467851757235	0	0	Root322
OG0012997	0	0	0	0	0	0	Root322
OG0012998	0	0	6.4403426634974	0	0	0	Root322
OG0012999	0	0	0	0	0	0	Root322
OG0013001	0	0	0	36.4933771301587	0	0	Root322
OG0013274	0	0.515661310905674	7.92657558584296	0	0	0	Root322
OG0013308	0	0	27.7430145504504	0	0	0	Root322
OG0013309	51.8606522984604	11.3445488399248	25.0182541928168	4.29333848590102	0	164.549564802763	Root322
OG0013310	1.78829835511933	13.4071940835475	0	0	12.0697298934425	351.623024407426	Root322
OG0013311	39.3425638126252	21.6577750580383	0	0	0	0	Root322
OG0013312	153.793658540262	147.479134919023	23.5320212704713	124.50681609113	4.82789195737702	106.988500309021	Root322
OG0013313	75.1085309150117	39.7059209397369	9.16510302113092	42.9333848590102	0	9.38495616745798	Root322
OG0013315	0	12.8915327726419	0	2.14666924295051	0	0	Root322
OG0013316	0	0	0	0	0	0	Root322
OG0013317	0	0	0	0	0	0	Root322
OG0013318	0	0	0.743116461172777	0	0	0	Root322
OG0013319	118.027691437875	34.5493078306802	11.1467469175917	76.2067581247431	0	0	Root322
[truncated: 172 more rows]
