# Supplementary material for: Genome-resolved metatranscriptomics reveals conserved root colonization determinants in a synthetic microbiota
Source: Nat Commun. 2023 Dec 13;14:8274. doi: 10.1038/s41467-023-43688-z (PMC10719396; doi:10.1038/s41467-023-43688-z)
Supplement: Supplementary file 11 — Source Data [file 41467_2023_43688_MOESM11_ESM.zip › Source Data/Main_figures/figure3/figures_b-c/Root22_normcounts_MvsR.csv]

	NumReads_A.sf	NumReads_B.sf	NumReads_Bpre.sf	NumReads_C.sf	NumReads_D.sf	NumReads_E.sf	Strain
OG0000000	248.085358282453	406.663822931043	288.282723240006	267.569295418556	76.286417405442	588.710305468967	Root22
OG0000001	25.6640025809434	48.7996587517251	55.3502828620811	80.0110126105973	1861.38858469278	36.8592872030835	Root22
OG0000002	87.827919943673	46.1970102849665	157.484733381397	165.217545520584	183.087401773061	357.171684446781	Root22
OG0000004	0	40.9917133514491	37.8885864829722	35.3295380358482	0	126.152208314779	Root22
OG0000005	122.616901220063	138.591030854899	45.1368378101494	91.960709299193	0	0	Root22
OG0000006	23.3827579070818	78.0794540027602	38.2180524523893	76.3741484010247	0	159.377481286572	Root22
OG0000007	36.4999147817862	5.85595905020701	47.4430995960695	35.3295380358482	91.5437008865304	0	Root22
OG0000008	0	0	0	0	0	0	Root22
OG0000009	42.2030264664403	1.951986350069	31.9581990334635	38.9664022454208	0	1.03828978036855	Root22
OG0000010	0	0	84.6727541402073	15.0670088682294	0	0	Root22
OG0000011	75.281074237434	39.6903891180698	88.6263457732131	62.3462435926732	15.2572834810884	367.554582250466	Root22
OG0000012	487.616049037925	303.208546377385	393.382367484076	294.586000975381	13258.5793450658	775.602465935305	Root22
OG0000013	126.038768230855	54.0049556852425	27.0162094922062	29.6144657065198	15.2572834810884	0.519144890184274	Root22
OG0000014	148.851214969472	76.1274676526912	65.5637279140127	56.1116192334059	30.5145669621768	0	Root22
OG0000015	47.9061381510944	85.2367372863466	22.7331518897833	40.5250583352376	15.2572834810884	178.58584222339	Root22
OG0000016	94.6716539652579	85.8873994030362	185.159874812438	49.3574428441996	2334.36437260652	469.826125616768	Root22
OG0000017	0	0	0	0	0	0	Root22
OG0000018	47.335826982629	101.503290203588	356.482178909355	108.586374257239	0	0	Root22
OG0000019	11.9765345377736	33.8344300678628	109.053235877076	19.7429771376799	0	0.519144890184274	Root22
OG0000020	62.734228531195	50.7516451017941	165.721382616826	14.0279048083515	0	0.519144890184274	Root22
OG0000021	0	5.85595905020701	3.95359163300579	0	2578.48090830394	0	Root22
OG0000022	30.2264919286667	26.6771467842764	33.2760629111321	21.3016332274967	0	0	Root22
OG0000023	140.296547442491	14.9652286838624	54.0324189844125	41.0446103651765	2197.04882127673	115.250165620909	Root22
OG0000024	31.9374254340629	0	0	12.4692487185346	0	218.040853877395	Root22
OG0000025	0	0	3.62412566358864	0	0	0	Root22
OG0000026	25.093691412478	0.650662116689668	113.336293479499	17.6647690179241	30.5145669621768	386.762943187284	Root22
OG0000027	29.0858695917359	18.8692013840004	128.491728072688	1.03910405987789	0	0	Root22
OG0000028	49.0467604880252	0	12.8491728072688	6.23462435926732	0	0.519144890184274	Root22
OG0000030	0	0	0	0	0	0	Root22
OG0000031	9.12497869544655	76.7781297693809	98.1808588863105	4.67596826945049	2700.53917615265	0	Root22
OG0000032	53.0389386672831	1.30132423337934	44.8073718407323	27.0167055568251	0	0	Root22
OG0000033	78.7029412482265	100.201965970209	32.2876650028806	31.6926738262756	0	8.82546313313266	Root22
OG0000034	66.7264067104529	49.4503208684148	124.8676024091	0	61.0291339243536	290.721138503193	Root22
OG0000035	210.444821163736	49.4503208684148	105.429110213488	60.7875875028564	0	31.6678383012407	Root22
OG0000037	187.062063256654	88.4900478697949	121.902408684345	105.988614107544	45.7718504432652	283.972254930798	Root22
OG0000038	76.4216965743648	76.7781297693809	112.018429601831	49.8769948741386	15.2572834810884	0.519144890184274	Root22
OG0000039	0.570311168465409	0	85.3316860790416	5.71507232932838	0	0	Root22
OG0000040	20.5312020647547	20.8211877340694	45.4663037795666	42.6032664549934	15.2572834810884	0.519144890184274	Root22
OG0000041	134.023124589371	47.4983345183458	48.1020315349038	118.977414856018	0	153.666887494545	Root22
OG0000042	27.9452472548051	20.1705256173797	22.4036859203661	7.79328044908415	0	0	Root22
OG0000043	382.108482871824	555.014785536287	393.382367484076	637.490340735084	4348.32579211019	1048.15353328205	Root22
OG0000044	14.8280903801006	0	38.2180524523893	0	0	0	Root22
OG0000046	0	0	7.24825132717728	0	0	0	Root22
OG0000047	35.9296036133208	823.73823972912	79.7307645989501	397.976854933231	76.286417405442	351.461090654754	Root22
OG0000048	0	0.650662116689668	17.1322304096918	40.5250583352376	15.2572834810884	0	Root22
OG0000049	0	0	8.23664923542873	0	0	0	Root22
OG0000051	29.6561807602013	41.6423754681388	119.266680929008	44.1619225448102	0	0	Root22
OG0000052	0	16.2665529172417	58.3154765868354	11.9496966885957	0	0.519144890184274	Root22
OG0000053	62.734228531195	39.6903891180698	37.2296545441379	88.8433971195594	30.5145669621768	0	Root22
OG0000054	62.1639173627296	108.009911370485	77.7539687824472	33.7708819460313	15.2572834810884	0.519144890184274	Root22
OG0000055	0	14.3145665671727	0	0	0	0	Root22
OG0000056	0.570311168465409	0	0	0	15.2572834810884	106.424702487776	Root22
OG0000057	34.78898127639	0.650662116689668	0	0	0	0	Root22
OG0000058	27.9452472548051	26.0264846675867	53.044021076161	70.1395240417574	0	0	Root22
OG0000059	96.9528986391196	0	172.310702005169	0.519552029938944	15.2572834810884	317.197527902591	Root22
OG0000060	38.2108482871824	46.8476724016561	37.559120513555	0	30.5145669621768	267.878763335085	Root22
OG0000061	0	13.663904450483	0	23.8993933771914	0	0	Root22
OG0000062	0	0	0	0	0	0	Root22
OG0000063	0	0	13.5081047461031	0	0	0	Root22
OG0000064	36.4999147817862	23.4238362008281	51.0672252596581	31.1731217963366	30.5145669621768	111.616151389619	Root22
OG0000065	55.8904945096101	0	26.0278115839548	0	0	0.519144890184274	Root22
OG0000066	37.0702259502516	27.9784710176557	55.3502828620811	0	15.2572834810884	0	Root22
OG0000067	10.8359122008428	68.3195222524152	36.5707226053036	47.7987867543828	15.2572834810884	0	Root22
OG0000068	62.1639173627296	26.0264846675867	7.57771729659443	10.9105926287178	0	1.03828978036855	Root22
OG0000069	0.570311168465409	0	0	6.75417638920627	0	0	Root22
OG0000070	0	0	54.6913509232468	12.4692487185346	0	0	Root22
OG0000071	0	0	31.9581990334635	0	0	0	Root22
OG0000072	0	15.615890800552	5.27145551067439	0	0	0.519144890184274	Root22
OG0000073	0	0	0	0	0	0	Root22
OG0000074	50.187382824956	50.1009829851045	20.0974241344461	26.4971535268861	0	0	Root22
OG0000076	0	20.1705256173797	0.329465969417149	0	0	0	Root22
OG0000077	20.5312020647547	0	0	0	0	0	Root22
OG0000078	43.9139599718365	0	4.94198954125724	19.7429771376799	0	0.519144890184274	Root22
OG0000079	16.5390238854969	21.4718498507591	9.55451311309733	27.536257586764	0	0	Root22
OG0000080	0	0	0	0	0	0	Root22
OG0000081	0	0	39.2064503606408	0	0	0	Root22
OG0000082	0	0	13.178638776686	0	0	0	Root22
OG0000084	42.2030264664403	37.7384027680008	540.653655813542	88.8433971195594	15.2572834810884	1.03828978036855	Root22
OG0000085	0	16.9172150339314	17.1322304096918	88.3238450896204	1373.15551329796	6.22973868221129	Root22
OG0000087	0	0	10.2134450519316	0	0	0	Root22
OG0000088	46.1952046456982	0	0	22.8602893173135	0	0	Root22
OG0000089	9.12497869544655	5.85595905020701	0	0	0	0	Root22
OG0000090	8.55466752698114	81.3327645862085	110.700565724162	36.3686420957261	0	3.63401423128992	Root22
OG0000091	58.1717391834718	0	13.8375707155203	21.8211852574356	76.286417405442	161.454060847309	Root22
OG0000092	0	20.8211877340694	37.8885864829722	0	0	0.519144890184274	Root22
OG0000093	76.9920077428303	64.4155495522772	29.9814032169606	22.8602893173135	45.7718504432652	231.019476132002	Root22
OG0000094	0	0	7.90718326601158	0	0	0	Root22
OG0000095	0	73.5248191859325	183.183078995935	63.3853476525511	45.7718504432652	0.519144890184274	Root22
OG0000096	0	0	0	0	0	0	Root22
OG0000097	0	0	0	0	0	0	Root22
OG0000098	15.9687127170315	190.644000190073	124.208670470265	43.6423705148713	0	0.519144890184274	Root22
OG0000099	0	0	0	0	0	0	Root22
OG0000100	31.9374254340629	17.567877150621	10.8723769907659	8.3128324790231	0	0	Root22
OG0000101	0	25.3758225508971	0	18.184321047863	0	0	Root22
OG0000102	21.6718244016856	0	21.4152880121147	0	15.2572834810884	0	Root22
OG0000103	0	7.80794540027602	35.9117906664693	0	0	0	Root22
OG0000104	0	18.8692013840004	37.2296545441379	5.71507232932838	0	0	Root22
OG0000107	32.5077366025283	16.9172150339314	27.3456754616234	5.71507232932838	0	0	Root22
OG0000109	0	5.20529693351735	42.8305760242294	0	15.2572834810884	0	Root22
OG0000110	0	18.2185392673107	0	0	0	0	Root22
OG0000111	0	0	13.178638776686	0	0	0	Root22
OG0000112	0	0	10.8723769907659	0	0	0	Root22
OG0000115	51.3280051618868	12.3625802171037	182.194681087684	16.6256649580462	0	0.519144890184274	Root22
OG0000117	58.7420503519372	44.8956860515871	9.22504714368018	0	30.5145669621768	0	Root22
OG0000119	34.78898127639	26.0264846675867	35.252858727635	31.6926738262756	0	1.03828978036855	Root22
OG0000120	0	0	17.1322304096918	30.1340177364587	0	0	Root22
OG0000121	18.8202685593585	0	7.57771729659443	0	0	0	Root22
OG0000122	59.3123615204026	0	77.7539687824472	0	2105.5051203902	173.913538211732	Root22
OG0000123	91.2497869544655	48.1489966350355	38.8769843912236	0	0	0	Root22
OG0000124	1.14062233693082	52.7036314518631	27.3456754616234	0	0	6.22973868221129	Root22
OG0000125	22.242135570151	42.2930375848284	42.1716440853951	41.0446103651765	0	0	Root22
OG0000126	35.3592924448554	4.55463481682768	18.7795602567775	0	0	0	Root22
OG0000128	53.6092498357485	133.385733921382	148.918618176551	68.0613159220016	45.7718504432652	0	Root22
OG0000129	0	0	0	0	0	0	Root22
OG0000131	250.93691412478	115.167194654071	69.8467855164356	189.636490927714	2975.17027881224	466.192111385478	Root22
OG0000132	0	0	0	0	0	4.67230401165847	Root22
OG0000133	73.5701407320378	31.8824437177937	208.222492671638	95.5975735087656	0	252.304416629557	Root22
OG0000134	0	0	0	0	0	0	Root22
OG0000135	18.2499573908931	73.5248191859325	36.2412566358864	11.9496966885957	4592.44232780761	0	Root22
OG0000136	0	0	41.5127121465608	14.5474568382904	0	0	Root22
OG0000137	0	0	16.1438325014403	17.6647690179241	0	0	Root22
OG0000138	47.9061381510944	59.8609147354495	147.9302202683	70.1395240417574	15.2572834810884	0.519144890184274	Root22
OG0000139	0.570311168465409	33.1837679511731	194.384921956118	34.8099860059092	2502.1944908985	3.63401423128992	Root22
OG0000140	204.741709479082	0	35.252858727635	52.4747550238333	30.5145669621768	0	Root22
OG0000141	38.2108482871824	0	0	0	0	0	Root22
OG0000143	0	0	0	0	0	0	Root22
OG0000145	26.8046249178742	12.3625802171037	0	0	0	0	Root22
OG0000148	16.5390238854969	17.567877150621	18.7795602567775	6.75417638920627	106.800984367619	0	Root22
OG0000149	0	6.50662116689668	0	0	0	0	Root22
OG0000151	132.312191083975	63.7648874355875	85.9906180178759	168.854409730157	15.2572834810884	278.780806028955	Root22
OG0000152	80.4138747536227	24.0744983175177	28.0046074004577	32.7317778861534	0	0.519144890184274	Root22
OG0000153	83.2654305959498	13.0132423337934	9.22504714368018	44.6814745747491	15.2572834810884	0	Root22
OG0000154	0	40.9917133514491	6.58931938834298	0	0	0	Root22
OG0000155	0	0	0	0	0	0	Root22
OG0000156	0	24.0744983175177	0.658931938834298	9.35193653890098	0	0	Root22
OG0000158	0	0	61.9396022504241	0	15.2572834810884	97.0800944644593	Root22
OG0000160	0	0	0	0	0	0	Root22
OG0000161	0	1.951986350069	18.4500942873604	0	0	0	Root22
OG0000162	0	0	0	0	0	0	Root22
OG0000164	0	0	0	10.9105926287178	0	0	Root22
OG0000165	30.2264919286667	15.615890800552	29.3224712781263	0	2471.67992393632	0.519144890184274	Root22
OG0000166	0	0	0	0	0	0	Root22
OG0000167	0	15.615890800552	0	0	0	0	Root22
OG0000168	0	39.0397270013801	0	15.5865608981683	0	0	Root22
OG0000170	0	0	30.969801125212	20.7820811975577	0	0	Root22
OG0000171	9.12497869544655	13.663904450483	93.2388693450532	0	0	1.55743467055282	Root22
OG0000173	0	36.4370785346214	32.6171309722978	11.9496966885957	0	105.905557597592	Root22
OG0000174	0	0	0	27.0167055568251	0	0.519144890184274	Root22
OG0000175	0	0	0	0	0	0	Root22
OG0000178	0	0	14.8259686237717	23.8993933771914	0	0	Root22
OG0000180	40.4920929610441	15.615890800552	0	19.2234251077409	45.7718504432652	162.492350627678	Root22
OG0000181	0	0	11.2018429601831	0	0	0	Root22
OG0000182	0	86.5380615197259	84.3432881707902	23.3798413472525	0	0	Root22
OG0000183	34.78898127639	52.7036314518631	141.01143491054	32.2122258562145	0	0.519144890184274	Root22
OG0000185	7.98435635851573	18.2185392673107	23.7215497980347	0.519552029938944	0	0	Root22
OG0000187	0	0	6.58931938834298	30.1340177364587	0	0	Root22
OG0000188	45.0545823087673	48.1489966350355	73.8003771494414	0.519552029938944	61.0291339243536	0	Root22
OG0000189	8.55466752698114	24.0744983175177	27.6751414310405	37.4077461556039	0	0	Root22
OG0000190	0	0	32.6171309722978	18.703873077802	0	0	Root22
OG0000191	0	0	17.4616963791089	0	0	0	Root22
OG0000192	28.5155584232705	30.5811194844144	17.4616963791089	1.03910405987789	0	0.519144890184274	Root22
OG0000193	0	10.4105938670347	13.5081047461031	12.9888007484736	15.2572834810884	0	Root22
OG0000194	0	24.0744983175177	25.3688796451205	0	0	0	Root22
OG0000195	0.570311168465409	0	4.94198954125724	11.9496966885957	0	0	Root22
OG0000196	0	5.20529693351735	10.2134450519316	0	0	0	Root22
OG0000198	0	0	0	0	0	0	Root22
OG0000200	0	14.9652286838624	17.4616963791089	0	15.2572834810884	7.26802846257984	Root22
OG0000201	876.568265931334	762.576000760291	626.644273831418	872.327858267486	5233.24823401332	959.898901950723	Root22
OG0000202	9.69528986391196	0	0	0	0	0	Root22
OG0000203	430.014621022919	474.332683066768	144.635560574129	303.937937514282	76.286417405442	2.59572445092137	Root22
OG0000204	37.0702259502516	13.0132423337934	46.7841676572352	52.4747550238333	0	0	Root22
OG0000205	0	7.15728328358635	0	0	0	0.519144890184274	Root22
OG0000206	15.3984015485661	29.2797952510351	61.6101362810069	0	0	2.59572445092137	Root22
OG0000208	0	3.90397270013801	25.3688796451205	19.2234251077409	0	0	Root22
OG0000209	0	0	0	0	0	0	Root22
OG0000211	4.56248934772327	137.28970662152	0	0	15.2572834810884	0	Root22
OG0000213	0	0	0	0	0	0	Root22
OG0000214	0	0	12.8491728072688	0	0	0	Root22
OG0000215	0	0	0	0	0	0	Root22
OG0000216	41.6327152979749	25.3758225508971	20.0974241344461	10.9105926287178	0	68.0079806141399	Root22
OG0000217	0	0	0	0.519552029938944	0	0	Root22
OG0000219	0	14.3145665671727	11.2018429601831	18.703873077802	0	0	Root22
OG0000220	10.2656010323774	117.76984312083	132.115853736277	83.6478768201699	30.5145669621768	0.519144890184274	Root22
OG0000223	18.8202685593585	0	0	0	0	106.424702487776	Root22
OG0000224	0	5.85595905020701	0	1.55865608981683	0	0	Root22
OG0000225	32.5077366025283	0.650662116689668	0	0	0	0	Root22
OG0000226	0	20.8211877340694	0	0	0	0	Root22
OG0000227	79.2732524166919	0	36.9001885747207	0.519552029938944	15.2572834810884	0.519144890184274	Root22
OG0000228	0	0	0	0	0	0	Root22
OG0000229	1.14062233693082	70.9221707191738	42.1716440853951	22.8602893173135	0	0.519144890184274	Root22
OG0000230	0	0	0	0	0	0	Root22
OG0000231	0	65.7168737856565	43.4895079630637	48.8378908142607	0	0	Root22
OG0000232	0	0	0	0	0	0	Root22
OG0000233	30.7968030971321	0	11.2018429601831	20.2625291676188	0	0	Root22
OG0000234	43.3436488033711	0	0.658931938834298	0.519552029938944	0	0	Root22
OG0000235	0	25.3758225508971	8.23664923542873	0	0	86.1780517705895	Root22
OG0000236	0	0	17.1322304096918	17.1452169879851	122.058267848707	0	Root22
OG0000237	0	0	0	28.5753616466419	0	0.519144890184274	Root22
OG0000240	0	0	12.8491728072688	0	0	0	Root22
OG0000241	0	11.0612559837244	0	0	0	0	Root22
OG0000242	42.2030264664403	41.6423754681388	9.22504714368018	0	0	0.519144890184274	Root22
OG0000243	19.3905797278239	14.3145665671727	7.57771729659443	0.519552029938944	0	0	Root22
OG0000244	14.8280903801006	13.663904450483	13.5081047461031	17.6647690179241	0	89.2929211116951	Root22
OG0000246	0	7.15728328358635	10.8723769907659	0	0	0	Root22
OG0000247	0	0	77.7539687824472	0	0	0	Root22
OG0000248	0	0	0	0	0	0	Root22
OG0000249	0	14.3145665671727	35.252858727635	0	0	171.31781376081	Root22
OG0000250	71.2888960581762	42.9436997015181	109.382701846494	0	0	73.1994295159826	Root22
OG0000253	0	20.8211877340694	17.7911623485261	0	0	0	Root22
OG0000255	0	35.7864164179318	364.389362175367	0	0	0	Root22
OG0000256	5.13280051618868	0	7.24825132717728	0	0	0	Root22
OG0000257	0	0	0	0	0	0	Root22
OG0000259	0	0	32.9465969417149	3.63686420957261	0	84.6206171000367	Root22
OG0000260	26.8046249178742	14.3145665671727	0	12.4692487185346	0	0	Root22
OG0000261	0	22.7731740841384	6.25985341892584	15.5865608981683	0	0	Root22
OG0000262	0	0	22.4036859203661	0	0	0	Root22
OG0000264	0	46.1970102849665	0	65.9831078022458	30.5145669621768	0.519144890184274	Root22
OG0000265	109.499744345359	8.45860751696569	19.1090262261947	15.0670088682294	15.2572834810884	0	Root22
OG0000266	0	0	0	0	0	0	Root22
OG0000268	0	0	40.5243142383094	0	0	0	Root22
OG0000269	0.570311168465409	42.2930375848284	5.27145551067439	0	0	0	Root22
OG0000270	0	3.25331058344834	29.9814032169606	4.15641623951155	0	0	Root22
OG0000271	0.570311168465409	21.4718498507591	24.0510157674519	16.1061129281073	15.2572834810884	9.34460802331693	Root22
OG0000272	0	0	0	0	0	0	Root22
OG0000273	32.5077366025283	14.9652286838624	19.4384921956118	0	0	0.519144890184274	Root22
OG0000274	0	1.951986350069	0	0	0	0	Root22
OG0000276	9.12497869544655	0	0	0.519552029938944	0	0	Root22
OG0000277	0	11.0612559837244	0	25.9776014969472	0	0	Root22
OG0000278	33.0780477709937	0	421.716440853951	31.1731217963366	61.0291339243536	541.987265352382	Root22
OG0000279	0	0	6.58931938834298	13.5083527784125	0	0	Root22
OG0000280	0	0	0	0	0	0	Root22
OG0000282	0	0	12.8491728072688	0	0	0	Root22
OG0000284	37.640537118717	75.4768055360015	160.120461136735	67.0222118621237	1907.16043513605	118.884179852199	Root22
OG0000286	0	0	41.842178115978	0	0	0	Root22
OG0000288	0	32.5331058344834	21.0858220426975	38.4468502154818	0	0	Root22
OG0000289	0	15.615890800552	183.512544965352	45.2010266046881	15.2572834810884	0.519144890184274	Root22
OG0000290	11.9765345377736	11.711918100414	48.4314975043209	20.7820811975577	0	232.576910802555	Root22
OG0000292	0	5.20529693351735	14.8259686237717	30.6535697663977	0	0	Root22
OG0000294	38.7811594556478	14.9652286838624	25.6983456145376	0	2059.73326994693	0	Root22
OG0000295	0	0	11.5313089296002	0	0	0	Root22
OG0000297	27.3749360863396	21.4718498507591	20.4268901038633	15.5865608981683	1098.52441063836	0.519144890184274	Root22
OG0000300	90.1091646175347	152.254935305382	53.3734870455782	65.4635557723069	15.2572834810884	0	Root22
OG0000301	144.859036790214	294.74993886042	399.312754933585	139.759496053576	3204.02953102856	285.010544711166	Root22
OG0000302	31.3671142655975	0	170.9928381275	0.519552029938944	15.2572834810884	404.933014343734	Root22
OG0000304	18.2499573908931	31.2317816011041	21.7447539815318	0	0	3.11486934110564	Root22
OG0000306	0	18.8692013840004	0	0	488.233071394829	0	Root22
OG0000309	41.6327152979749	102.153952320278	203.609969099798	0	0	2.59572445092137	Root22
OG0000311	66.7264067104529	61.8129010855185	9.22504714368018	44.6814745747491	15.2572834810884	0.519144890184274	Root22
OG0000313	36.4999147817862	22.7731740841384	96.2040630698076	71.1786281016353	1922.41771861714	198.313348050393	Root22
OG0000314	0	0	3.62412566358864	0	0	0	Root22
OG0000316	0	0	11.8607748990174	0	0	0	Root22
OG0000317	0	0	0	0	0	0	Root22
OG0000318	0	0	13.178638776686	0	0	0	Root22
OG0000319	0	0	0	0	0	0	Root22
OG0000321	0	0	11.5313089296002	10.9105926287178	0	0	Root22
OG0000322	25.6640025809434	50.1009829851045	52.7145551067439	0	0	0	Root22
OG0000323	1.14062233693082	0	10.5429110213488	0	0	0	Root22
OG0000326	26.2343137494088	0	13.5081047461031	15.0670088682294	0	0	Root22
OG0000327	0	0	17.1322304096918	16.6256649580462	0	0	Root22
OG0000328	0.570311168465409	19.5198635006901	94.5567332227218	0.519552029938944	30.5145669621768	238.287504594582	Root22
OG0000331	0	0	0	0	0	0	Root22
OG0000332	0	0	5.93038744950869	8.83238450896204	0	0	Root22
OG0000334	525.256586156642	743.056137259601	172.969633944003	682.691367339772	4027.92283900734	57.6250828104544	Root22
OG0000335	26.8046249178742	13.0132423337934	0	0	0	0	Root22
OG0000336	0.570311168465409	26.0264846675867	9.22504714368018	14.0279048083515	0	181.700711564496	Root22
OG0000339	0	0	0	0	0	0	Root22
OG0000341	0	0	0	0	0	0	Root22
OG0000342	41.0624041295095	147.700300488555	111.688963632414	98.1953336584603	3051.45669621768	112.135296279803	Root22
OG0000344	0	0	43.4895079630637	14.0279048083515	0	0	Root22
OG0000345	0	0	11.5313089296002	0	0	0	Root22
OG0000347	0	0	19.1090262261947	22.8602893173135	0	158.339191506204	Root22
OG0000348	45.6248934772327	1.951986350069	58.3154765868354	1.55865608981683	0	102.271543366302	Root22
OG0000349	525.826897325107	156.15890800552	157.814199350814	454.088474166637	30.5145669621768	62.8165317122972	Root22
OG0000350	0	5.20529693351735	50.4082933208238	0	0	0	Root22
OG0000351	0	0.650662116689668	40.1948482688922	0	0	0	Root22
OG0000354	0	0	0	0	0	0	Root22
OG0000355	131.171568747044	452.210171099319	463.229153000512	128.848903424858	5660.45217148379	5.19144890184274	Root22
OG0000356	0	26.6771467842764	137.716775216368	16.6256649580462	0	0	Root22
OG0000359	0	0	58.6449425562526	25.9776014969472	0	0	Root22
OG0000360	0	0	20.7563560732804	0	0	0	Root22
OG0000361	34.78898127639	106.057925020416	95.5451311309733	38.9664022454208	45.7718504432652	0.519144890184274	Root22
OG0000362	10.2656010323774	0	38.8769843912236	10.3910405987789	0	0	Root22
OG0000363	30.7968030971321	10.4105938670347	13.8375707155203	0	15.2572834810884	0	Root22
OG0000364	0	0	0	0	0	0	Root22
OG0000365	0	0	0	0	0	0	Root22
OG0000367	0	0	7.90718326601158	0	0	0	Root22
OG0000368	0	0	25.3688796451205	0	0	0	Root22
OG0000369	0	0	0	15.0670088682294	0	0	Root22
OG0000370	0	0	0	15.5865608981683	0	0	Root22
OG0000371	0	0	0	0	0	0	Root22
OG0000372	128.320012904717	37.7384027680008	48.7609634737381	2.07820811975577	0	0.519144890184274	Root22
OG0000373	0	0	0	0	0	0	Root22
OG0000374	0	0	9.88397908251448	12.4692487185346	0	0	Root22
OG0000375	0.570311168465409	67.0181980190358	66.5521258222641	69.1004199818795	1861.38858469278	91.3695006724322	Root22
OG0000376	0	0	0	0	0	0	Root22
OG0000377	0	67.0181980190358	35.252858727635	29.0949136765808	0	0	Root22
OG0000378	53.0389386672831	9.10926963365536	11.8607748990174	23.8993933771914	0	0	Root22
OG0000382	0	1.30132423337934	0	0	0	0	Root22
OG0000383	26.2343137494088	0	11.5313089296002	19.2234251077409	0	0	Root22
OG0000384	0	0	14.1670366849374	20.7820811975577	0	0	Root22
OG0000385	0	52.0529693351735	87.6379478649617	51.4356509639554	0	0.519144890184274	Root22
OG0000386	19.9608908962893	0	10.2134450519316	33.2513299160924	0	0	Root22
OG0000388	0	0.650662116689668	0	0	0	0	Root22
OG0000389	0	16.9172150339314	22.4036859203661	0	0	1.55743467055282	Root22
OG0000391	19.3905797278239	0	0	0	0	0.519144890184274	Root22
OG0000392	0	0	2.63572775533719	0	0	0	Root22
OG0000393	65.5857843735221	117.76984312083	17.1322304096918	72.2177321615132	15.2572834810884	0	Root22
OG0000394	13.1171568747044	13.0132423337934	314.969466762795	0	15.2572834810884	496.302515016166	Root22
OG0000395	0	0	0	0	0	0	Root22
OG0000396	4.56248934772327	0	0	0	0	0	Root22
OG0000397	0	0	0	0	0	207.65795607371	Root22
OG0000398	6.84373402158491	0	0	0	0	0	Root22
OG0000401	111.78098901922	25.3758225508971	5.60092148009154	67.0222118621237	30.5145669621768	0.519144890184274	Root22
OG0000402	0	0	0	0	0	0	Root22
OG0000403	0	0.650662116689668	13.8375707155203	33.2513299160924	0	0	Root22
OG0000405	42.2030264664403	16.9172150339314	13.8375707155203	23.8993933771914	3204.02953102856	73.7185744061669	Root22
OG0000406	0	0	9.22504714368018	24.4189454071303	0	0	Root22
OG0000407	1.14062233693082	22.1225119674487	172.969633944003	0.519552029938944	0	267.359618444901	Root22
OG0000408	111.210677850755	149.001624721934	133.763183583363	70.6590760716963	15.2572834810884	74.7568641865355	Root22
OG0000412	0	0	0	0	0	0	Root22
OG0000413	0	0	0.988397908251448	21.3016332274967	0	0	Root22
OG0000414	0	0	0	0	0	0	Root22
OG0000415	0	0	4.28305760242294	0	0	0	Root22
OG0000417	1.14062233693082	0	15.1554345931889	0	0	0	Root22
OG0000418	27.9452472548051	39.0397270013801	26.0278115839548	0	0	0	Root22
OG0000420	0	5.85595905020701	10.8723769907659	0	0	0	Root22
OG0000422	0	0	0	0	0	0	Root22
OG0000423	0.570311168465409	21.4718498507591	7.24825132717728	21.8211852574356	0	0	Root22
OG0000424	14.2577792116352	30.5811194844144	0	32.2122258562145	3585.46161805577	0	Root22
OG0000425	0	0	0	0	0	0	Root22
OG0000426	1.14062233693082	0	0	0	0	0	Root22
OG0000427	0	0	22.4036859203661	0	0	0	Root22
OG0000429	0	0	0	0	0	0	Root22
OG0000430	0	0	39.5359163300579	0	0	0	Root22
OG0000431	1.14062233693082	5.85595905020701	25.3688796451205	13.5083527784125	0	0	Root22
OG0000433	0	1.30132423337934	0	0	0	0	Root22
OG0000434	19.9608908962893	44.2450239348974	0	0	0	0	Root22
OG0000436	0	0	21.4152880121147	0	0	0	Root22
OG0000438	11.4062233693082	63.7648874355875	104.770178274653	63.3853476525511	0	4.15315912147419	Root22
OG0000442	0	0	0	0	0	0	Root22
OG0000443	1.71093350539623	23.4238362008281	36.2412566358864	0	30.5145669621768	251.785271739373	Root22
OG0000444	0	0	0	0	0	0	Root22
OG0000445	0	7.80794540027602	30.6403351557949	0	0	0	Root22
OG0000446	0	0	14.4965026543546	0	0	0	Root22
OG0000447	0	0.650662116689668	14.8259686237717	0	0	0	Root22
OG0000449	0	0	0	0	0	0	Root22
OG0000450	71.8592072266416	18.2185392673107	49.4198954125724	15.5865608981683	0	0	Root22
OG0000451	0	0	0	0	0	0	Root22
OG0000452	67.8670290473837	52.7036314518631	11.2018429601831	21.8211852574356	15.2572834810884	0.519144890184274	Root22
OG0000453	0	0	0.329465969417149	0	0	0	Root22
OG0000455	95.8122763021888	24.7251604342074	17.1322304096918	0.519552029938944	0	0	Root22
OG0000457	21.1015132332201	0	2.63572775533719	0	0	0	Root22
OG0000459	0	0	0	0	0	0	Root22
OG0000460	0.570311168465409	18.2185392673107	0	0	0	0	Root22
OG0000462	62.1639173627296	17.567877150621	125.197068378517	20.7820811975577	0	1.03828978036855	Root22
OG0000463	0	0	0	0	0	0	Root22
OG0000464	0	0	0	11.9496966885957	0	0	Root22
OG0000466	7.98435635851573	7.15728328358635	11.2018429601831	0	0	0	Root22
OG0000467	0	0	0	0	0	0	Root22
OG0000470	76.4216965743648	0	7.57771729659443	19.7429771376799	0	0	Root22
OG0000471	0	18.8692013840004	19.1090262261947	14.5474568382904	0	0	Root22
OG0000472	0	0	0	0	0	0	Root22
OG0000475	81.5544970905535	107.359249253795	58.9744085256697	58.7093793831006	15.2572834810884	1.55743467055282	Root22
OG0000476	0	0	0	0	0	0	Root22
OG0000477	13.6874680431698	11.0612559837244	252.700398542953	9.35193653890098	30.5145669621768	108.501282048513	Root22
OG0000479	0	0	4.94198954125724	0	0	0	Root22
OG0000480	0	24.0744983175177	60.9512043421726	28.055809616703	0	0	Root22
OG0000481	0.570311168465409	0	32.2876650028806	17.6647690179241	0	0	Root22
OG0000482	0	19.5198635006901	0	0	0	0	Root22
OG0000484	0.570311168465409	0	0	0	0	0	Root22
OG0000486	0	16.9172150339314	16.8027644402746	0	0	0	Root22
OG0000487	0	13.0132423337934	20.7563560732804	0	0	0	Root22
OG0000488	0	0	0	0	0	0	Root22
OG0000489	160.827749507245	145.748314138486	200.974241344461	86.7651889998036	930.694292346392	50.3570543478746	Root22
OG0000491	0	0	28.9930053087091	0	0	0	Root22
OG0000493	0	0	0	0	0	0	Root22
OG0000495	0	0	0	0	0	0	Root22
OG0000496	0	0	0	0	0	0	Root22
OG0000497	0	21.4718498507591	0	8.3128324790231	0	0	Root22
OG0000498	0	0	3.95359163300579	0	0	0	Root22
OG0000499	0	0	37.2296545441379	0	15.2572834810884	74.2377192963512	Root22
OG0000500	0	0	0	0	0	0	Root22
OG0000501	0	0	0	16.6256649580462	0	0	Root22
OG0000502	0	0	0	0	0	0	Root22
OG0000503	0	4.55463481682768	22.4036859203661	0	0	0	Root22
OG0000505	65.5857843735221	15.615890800552	5.27145551067439	35.8490900657871	0	0.519144890184274	Root22
OG0000506	0	0	8.56611520484588	0	0	0	Root22
OG0000508	253.788469967107	471.07937248332	136.728377308117	688.4064396691	3295.57323191509	114.731020730725	Root22
OG0000510	0	16.9172150339314	6.58931938834298	0	0	0	Root22
OG0000511	401.499062599648	177.630757856279	103.122848427568	248.345870310815	45.7718504432652	330.176150157198	Root22
OG0000513	0	0	0	0	0	0	Root22
OG0000515	0	7.80794540027602	20.0974241344461	0	0	0	Root22
OG0000516	140.296547442491	48.7996587517251	25.3688796451205	217.692300544417	15.2572834810884	68.5271255043242	Root22
OG0000517	0	0	50.0788273514067	0	0	0	Root22
OG0000518	0	0	5.27145551067439	0	0	0	Root22
OG0000520	19.3905797278239	135.337720271451	29.6519372475434	79.4914605806584	0	0	Root22
OG0000521	42.7733376349057	35.1357543012421	42.1716440853951	19.7429771376799	15.2572834810884	70.6037050650613	Root22
OG0000522	0	0	9.88397908251448	0	0	0	Root22
OG0000523	0	0	11.5313089296002	0	0	0	Root22
OG0000525	0	0	0	0	0	0	Root22
OG0000527	0	7.15728328358635	0	31.1731217963366	0	0	Root22
OG0000528	49.0467604880252	108.009911370485	39.2064503606408	101.832197868033	15.2572834810884	90.3312108920637	Root22
OG0000529	29.6561807602013	0	17.1322304096918	0	0	0.519144890184274	Root22
OG0000530	0	5.20529693351735	13.178638776686	0	0	162.492350627678	Root22
OG0000531	0	0	0	16.1061129281073	0	0	Root22
OG0000532	0	0	3.95359163300579	0	0	0	Root22
OG0000533	13.1171568747044	0	12.5197068378517	0	0	0	Root22
OG0000534	31.9374254340629	7.15728328358635	3.62412566358864	55.072515173528	30.5145669621768	119.403324742383	Root22
OG0000536	0	0	8.89558117426303	0	0	0	Root22
OG0000537	0	25.3758225508971	16.8027644402746	0	0	0	Root22
OG0000538	19.9608908962893	0	0	0	0	0	Root22
OG0000539	0	0	76.1066389353615	14.0279048083515	0	0	Root22
OG0000541	31.9374254340629	78.0794540027602	0	36.3686420957261	0	0	Root22
OG0000543	32.5077366025283	6.50662116689668	0	34.8099860059092	0	0	Root22
OG0000545	35.9296036133208	0	0	0	0	0	Root22
OG0000546	0	0	8.23664923542873	27.0167055568251	0	0	Root22
OG0000547	55.3201833411447	0	0	0	0	0.519144890184274	Root22
OG0000548	43.9139599718365	19.5198635006901	52.3850891373267	118.457862826079	0	1.55743467055282	Root22
OG0000550	0	0	7.57771729659443	0	0	0	Root22
OG0000551	0	0	0	0	0	0	Root22
OG0000552	0	25.3758225508971	112.347895571248	10.3910405987789	0	0	Root22
OG0000553	0	0	0	0	0	0	Root22
OG0000554	0	39.6903891180698	11.5313089296002	24.9384974370693	0	5.19144890184274	Root22
OG0000555	0	36.4370785346214	14.8259686237717	0	0	0	Root22
OG0000557	0	0	0	0	0	0	Root22
OG0000558	0	0	27.0162094922062	0	0	0	Root22
OG0000560	0.570311168465409	0	0	0	0	0	Root22
OG0000561	1.71093350539623	9.75993175034503	9.88397908251448	15.5865608981683	0	0	Root22
OG0000565	0	0	5.60092148009154	0	0	0	Root22
OG0000566	33.0780477709937	18.8692013840004	36.5707226053036	21.8211852574356	0	0	Root22
OG0000567	88.3982311121384	40.3410512347594	81.707560415453	88.3238450896204	30.5145669621768	0.519144890184274	Root22
OG0000570	22.242135570151	11.711918100414	0	25.4580494670082	0	0	Root22
OG0000571	0	19.5198635006901	27.0162094922062	43.6423705148713	0	0	Root22
OG0000572	0	0	0	0	0	0	Root22
OG0000574	0.570311168465409	0	4.94198954125724	0	0	0	Root22
OG0000575	0	50.1009829851045	35.5823246970521	0	0	0	Root22
OG0000576	0	0	0	0	0	0	Root22
OG0000577	77.5623189112957	39.6903891180698	43.4895079630637	42.0837144250544	0	282.933965150429	Root22
OG0000578	27.9452472548051	0	6.91878535776013	0	0	0	Root22
OG0000579	99.8044544814466	37.7384027680008	88.296879803796	58.7093793831006	15.2572834810884	62.8165317122972	Root22
OG0000580	26.2343137494088	6.50662116689668	11.5313089296002	0	0	0.519144890184274	Root22
OG0000582	0	0	0.329465969417149	0	0	0	Root22
OG0000585	0	18.8692013840004	7.24825132717728	0.519552029938944	0	0	Root22
OG0000586	0	20.1705256173797	0	14.0279048083515	0	0	Root22
OG0000588	0	4.55463481682768	0.329465969417149	0	0	0	Root22
OG0000589	18.8202685593585	9.10926963365536	12.8491728072688	0	0	0	Root22
OG0000590	0	14.3145665671727	20.0974241344461	24.9384974370693	0	0	Root22
OG0000591	0	0	20.7563560732804	0	0	0	Root22
OG0000592	0	0	39.2064503606408	0	0	0	Root22
OG0000593	25.093691412478	14.9652286838624	7.90718326601158	48.8378908142607	15.2572834810884	0	Root22
OG0000594	17.1093350539623	31.2317816011041	0	0	0	0	Root22
OG0000595	35.3592924448554	0	0	0.519552029938944	0	0	Root22
OG0000598	0	0	9.88397908251448	0	0	0	Root22
OG0000599	0	0	36.9001885747207	0	0	0	Root22
OG0000600	0	24.7251604342074	38.8769843912236	0	0	0	Root22
OG0000601	22.242135570151	10.4105938670347	12.5197068378517	7.79328044908415	0	0	Root22
OG0000602	0	24.0744983175177	26.6867435227891	0.519552029938944	15.2572834810884	111.616151389619	Root22
OG0000603	0	18.8692013840004	0	0	0	0	Root22
OG0000604	19.3905797278239	0	8.23664923542873	0.519552029938944	15.2572834810884	0	Root22
OG0000605	22.8124467386164	3.90397270013801	7.90718326601158	0	15.2572834810884	0	Root22
OG0000606	0	28.6291331343454	0	0	0	0	Root22
OG0000607	0	0	30.3108691863777	0	0	0	Root22
OG0000609	0	16.9172150339314	0.988397908251448	74.2959402812689	30.5145669621768	0.519144890184274	Root22
OG0000611	229.265089723095	113.215208304002	112.347895571248	208.859916035455	0	0.519144890184274	Root22
OG0000612	13.1171568747044	18.2185392673107	54.0324189844125	20.7820811975577	0	221.674868108685	Root22
OG0000614	0	27.3278089009661	0	0	15.2572834810884	0	Root22
OG0000615	54.7498721726793	0	19.1090262261947	0	0	0	Root22
OG0000619	0	0	28.9930053087091	0	0	0	Root22
OG0000620	0	0	9.88397908251448	8.83238450896204	0	0.519144890184274	Root22
OG0000621	0	0	11.8607748990174	0	0	0	Root22
OG0000622	0.570311168465409	0	18.4500942873604	0	0	0	Root22
OG0000623	0	0	27.0162094922062	0	0	0	Root22
OG0000624	0	0	0	0	0	0	Root22
OG0000625	0	0	0	0	0	0	Root22
OG0000626	0	0	0	0	0	0	Root22
OG0000628	19.3905797278239	0	5.60092148009154	11.4301446586568	0	0	Root22
OG0000629	42.2030264664403	89.1407099864846	169.674974249832	74.8154923112079	15.2572834810884	118.884179852199	Root22
OG0000630	0	15.615890800552	148.259686237717	0	0	0	Root22
OG0000633	0	0	7.90718326601158	0	0	0	Root22
OG0000634	0	0	12.1902408684345	0	0	0	Root22
OG0000635	0	0	0	0	0	0	Root22
OG0000636	0	16.2665529172417	0	0	0	0	Root22
OG0000639	0	7.80794540027602	55.3502828620811	5.19552029938944	1998.70413602258	116.807600291462	Root22
OG0000641	0	11.0612559837244	13.178638776686	20.2625291676188	0	0	Root22
OG0000642	29.6561807602013	4.55463481682768	45.7957697489837	0	15.2572834810884	218.559998767579	Root22
OG0000643	0	51.4023072184838	7.90718326601158	10.3910405987789	15.2572834810884	0	Root22
OG0000644	0	0	4.28305760242294	22.3407372873746	15.2572834810884	0	Root22
OG0000645	133.452813420906	44.2450239348974	87.6379478649617	121.575175005713	30.5145669621768	292.278573173746	Root22
OG0000649	0	13.0132423337934	0	0	0	0.519144890184274	Root22
OG0000650	37.640537118717	13.663904450483	24.7099477062862	8.3128324790231	0	1.03828978036855	Root22
OG0000651	25.093691412478	11.0612559837244	4.28305760242294	52.4747550238333	0	0.519144890184274	Root22
OG0000653	0	13.0132423337934	0	0	0	0	Root22
OG0000655	0	0	0	0	0	0	Root22
OG0000656	0	25.3758225508971	8.23664923542873	0	0	0	Root22
OG0000657	0	21.4718498507591	7.24825132717728	1.55865608981683	0	0	Root22
OG0000658	46.1952046456982	6.50662116689668	16.1438325014403	0	0	0	Root22
OG0000659	48.4764493195598	72.8741570692429	14.1670366849374	88.3238450896204	15.2572834810884	143.28398969086	Root22
OG0000660	0	0	0	0	0	46.2038952264004	Root22
OG0000661	35.9296036133208	31.8824437177937	21.4152880121147	0.519552029938944	0	4.67230401165847	Root22
OG0000663	0	0	0	0	0	0	Root22
OG0000664	7.41404519005032	0	42.5011100548122	0	0	0	Root22
OG0000666	0	1.951986350069	11.2018429601831	19.7429771376799	0	2.59572445092137	Root22
OG0000667	25.6640025809434	18.2185392673107	107.405906029991	0	0	0	Root22
OG0000668	0.570311168465409	50.1009829851045	105.758576182905	36.888194125665	45.7718504432652	111.616151389619	Root22
OG0000669	0	0	9.22504714368018	19.7429771376799	0	0	Root22
OG0000671	58.7420503519372	32.5331058344834	152.54274384014	77.9328044908415	0	216.483419206842	Root22
OG0000672	0	0	0	0	0	0	Root22
OG0000674	0	0	30.6403351557949	0	0	0	Root22
OG0000675	18.8202685593585	29.9304573677247	118.278283020757	23.3798413472525	15.2572834810884	188.968740027076	Root22
OG0000676	0	48.7996587517251	18.1206283179432	0	0	0	Root22
OG0000677	0	0	16.1438325014403	0	0	0	Root22
OG0000679	0	0	0	0	0	0	Root22
OG0000681	0	0	0	0	0	0	Root22
OG0000682	0	0	0	0	0	0	Root22
OG0000683	0	23.4238362008281	16.8027644402746	0	0	0	Root22
OG0000685	0	0	18.1206283179432	0	0	0	Root22
OG0000686	0	0	0	0	0	0	Root22
OG0000687	0.570311168465409	103.455276553657	82.6959583237044	98.7148856883993	0	0.519144890184274	Root22
OG0000689	0	76.1274676526912	15.8143665320232	0.519552029938944	0	0	Root22
OG0000690	172.804284045019	52.0529693351735	148.589152207134	37.9272981855429	45.7718504432652	346.788786643095	Root22
OG0000692	0	0	0	0	0	0	Root22
OG0000694	0	0	0	0	0	0	Root22
OG0000695	22.8124467386164	0	5.60092148009154	0	0	0	Root22
OG0000697	9.12497869544655	0	0	0	0	0	Root22
OG0000698	0	0	7.24825132717728	19.7429771376799	0	0	Root22
OG0000699	0	0	0	0	0	0	Root22
OG0000700	0	15.615890800552	23.3920838286176	42.0837144250544	15.2572834810884	0.519144890184274	Root22
OG0000701	0	0	24.7099477062862	0	0	0	Root22
OG0000702	0	0	0	0	0	0	Root22
OG0000703	0	42.2930375848284	9.55451311309733	0	0	0	Root22
OG0000704	0	0	9.22504714368018	0	0	0	Root22
OG0000705	0	0	0	8.3128324790231	0	0	Root22
OG0000706	0	0	0	18.703873077802	0	0	Root22
OG0000707	0	0	0	0	0	0	Root22
OG0000708	0	0	0	11.9496966885957	0	0	Root22
OG0000709	0	0	0	0	0	0	Root22
OG0000710	10.8359122008428	0.650662116689668	10.5429110213488	0	0	0	Root22
OG0000711	0	14.9652286838624	77.4245028130301	28.5753616466419	91.5437008865304	0	Root22
OG0000712	98.0935209760504	148.350962605244	117.948817051339	127.80979936498	3326.08779887727	237.249214814213	Root22
OG0000716	0	0	23.7215497980347	0	0	8.82546313313266	Root22
OG0000717	0	70.2715086024842	17.4616963791089	0	0	0.519144890184274	Root22
OG0000718	0	11.711918100414	22.074219950949	20.7820811975577	0	160.415771066941	Root22
OG0000719	3.99217817925787	9.75993175034503	24.0510157674519	1.03910405987789	0	0	Root22
OG0000721	146.56997029561	229.683727191453	133.104251644528	278.999440077213	183.087401773061	0.519144890184274	Root22
OG0000722	0	20.1705256173797	12.8491728072688	0	0	0	Root22
OG0000723	16.5390238854969	0	0	0	0	0	Root22
OG0000724	0	21.4718498507591	6.25985341892584	25.4580494670082	0	0	Root22
OG0000725	0	0	40.1948482688922	21.3016332274967	0	0	Root22
OG0000726	0.570311168465409	42.9436997015181	60.9512043421726	49.8769948741386	0	0	Root22
OG0000727	0	0	0	0	0	0	Root22
OG0000730	0	6.50662116689668	1.64732984708575	0	0	0	Root22
OG0000731	0	0	0	0	0	0	Root22
OG0000733	23.3827579070818	6.50662116689668	23.7215497980347	0	0	0	Root22
OG0000736	7.41404519005032	53.3542935685528	15.484900562606	30.6535697663977	15.2572834810884	0	Root22
OG0000737	0	0.650662116689668	91.5915394979675	0.519552029938944	0	0	Root22
OG0000738	0	0	4.94198954125724	0	0	0	Root22
OG0000739	0	0	0	0	0	0	Root22
OG0000740	34.78898127639	31.2317816011041	46.1252357184009	84.1674288501089	15.2572834810884	5.19144890184274	Root22
OG0000741	175.085528718881	138.591030854899	118.937214959591	176.647690179241	2456.42264045523	59.7016623711915	Root22
OG0000742	0	0	0	0	0	0	Root22
OG0000743	0	0	9.55451311309733	0	0	0	Root22
OG0000744	0	0.650662116689668	0	0	0	0	Root22
OG0000748	0	0	28.0046074004577	0	0	0	Root22
OG0000749	0	17.567877150621	11.5313089296002	15.0670088682294	91.5437008865304	0	Root22
OG0000750	0	0	23.3920838286176	0	0	5.71059379202701	Root22
OG0000751	72.429518395107	0	10.5429110213488	12.9888007484736	0	0	Root22
OG0000752	7.41404519005032	0	0	34.2904339759703	0	0	Root22
OG0000753	38.2108482871824	9.75993175034503	38.5475184218065	36.888194125665	15.2572834810884	102.790688256486	Root22
OG0000754	51.8983163303522	94.9966690366916	113.665759448916	0.519552029938944	30.5145669621768	173.913538211732	Root22
OG0000755	26.2343137494088	128.180436987865	9.55451311309733	8.3128324790231	15.2572834810884	1.55743467055282	Root22
OG0000756	19.3905797278239	0	37.8885864829722	0	0	0.519144890184274	Root22
OG0000757	0	0	0	0	0	0	Root22
OG0000758	0	0	0	17.6647690179241	0	0.519144890184274	Root22
OG0000759	0	10.4105938670347	0	0	0	0	Root22
OG0000762	0	0	0	0	0	0	Root22
OG0000763	0	0	12.5197068378517	0	0	0	Root22
OG0000764	0	22.1225119674487	34.2644608193835	0	0	0	Root22
OG0000765	0	0.650662116689668	8.23664923542873	0	0	1.55743467055282	Root22
OG0000767	0	0	0	0	0	0	Root22
OG0000771	41.6327152979749	9.75993175034503	9.22504714368018	34.8099860059092	0	0.519144890184274	Root22
OG0000774	0	1.30132423337934	0	0	0	0	Root22
OG0000775	0	0	0	0	0	0	Root22
OG0000776	74.1404519005032	106.708587137106	113.336293479499	123.653383125469	15.2572834810884	0.519144890184274	Root22
OG0000778	26.2343137494088	0	19.1090262261947	0	30.5145669621768	0	Root22
OG0000779	0	0	0	0	0	0	Root22
OG0000780	15.9687127170315	25.3758225508971	44.4779058713151	0	0	0	Root22
OG0000781	7.98435635851573	20.8211877340694	13.8375707155203	1.03910405987789	0	42.5698809951105	Root22
OG0000782	35.3592924448554	83.2847509362775	94.5567332227218	33.7708819460313	0	1.03828978036855	Root22
OG0000783	34.78898127639	133.385733921382	141.670366849374	83.6478768201699	30.5145669621768	116.288455401277	Root22
OG0000785	0	0	19.1090262261947	0	0	0	Root22
OG0000786	0	20.8211877340694	7.57771729659443	0	0	0	Root22
OG0000787	0.570311168465409	0.650662116689668	53.044021076161	0	3265.05866495292	279.299950919139	Root22
OG0000789	0	21.4718498507591	17.1322304096918	0	0	140.688265239938	Root22
OG0000790	0	0	31.2992670946292	0	0	0	Root22
OG0000791	67.8670290473837	0	21.4152880121147	21.8211852574356	0	0	Root22
OG0000793	0	0	10.8723769907659	0	0	0	Root22
OG0000794	0	24.0744983175177	7.90718326601158	0	0	0	Root22
OG0000795	0	0	0	0	0	0	Root22
OG0000797	0	0	21.4152880121147	0	0	0	Root22
OG0000799	21.6718244016856	11.711918100414	27.0162094922062	0	15.2572834810884	0	Root22
OG0000800	0	0	0	0	0	0	Root22
OG0000802	0	0	40.1948482688922	45.720578634627	0	0	Root22
OG0000803	0	29.9304573677247	121.902408684345	0.519552029938944	0	0	Root22
OG0000806	0	7.80794540027602	35.9117906664693	18.703873077802	0	5.19144890184274	Root22
OG0000807	29.0858695917359	374.130717096559	189.442932414861	137.68128793382	2334.36437260652	22.3232302779238	Root22
OG0000808	0	0	5.93038744950869	0	0	0	Root22
OG0000809	37.640537118717	0	32.6171309722978	0	0	0	Root22
OG0000810	0	7.15728328358635	0	0	0	0	Root22
OG0000811	0	0	0	0	0	0	Root22
OG0000812	0	0	0	0	0	0	Root22
OG0000813	0	0	30.3108691863777	0	0	0	Root22
OG0000814	0	0	0	0	0	0	Root22
OG0000815	0	0	18.4500942873604	0.519552029938944	15.2572834810884	166.645509749152	Root22
OG0000816	0	15.615890800552	39.5359163300579	16.1061129281073	0	0	Root22
OG0000817	0	0	83.6843562319559	8.83238450896204	0	0	Root22
OG0000818	67.2967178789183	132.735071804692	85.9906180178759	83.6478768201699	30.5145669621768	112.135296279803	Root22
OG0000819	0	10.4105938670347	13.8375707155203	29.0949136765808	0	0	Root22
OG0000821	19.3905797278239	40.3410512347594	107.735371999408	43.6423705148713	15.2572834810884	0	Root22
OG0000822	13.1171568747044	3.90397270013801	11.5313089296002	0	0	0	Root22
OG0000823	0	20.1705256173797	13.5081047461031	0	0	0	Root22
OG0000825	0	8.45860751696569	12.5197068378517	0	0	0	Root22
OG0000826	0	0	0	0	0	0	Root22
OG0000828	0	13.0132423337934	7.24825132717728	20.2625291676188	0	0	Root22
OG0000829	0	0	0	0	0	0	Root22
OG0000831	0	0	0	0	0	0	Root22
OG0000833	0	0	0	0	0	0	Root22
OG0000834	211.015132332201	245.950280108695	73.1414452106071	169.373961760096	91.5437008865304	0.519144890184274	Root22
OG0000835	18.2499573908931	0	7.90718326601158	0	0	0	Root22
OG0000836	0	31.8824437177937	9.22504714368018	0	0	0	Root22
OG0000837	0	0	0	24.9384974370693	0	0	Root22
OG0000840	0.570311168465409	0	0	0	0	164.049785298231	Root22
OG0000841	218.999488690717	149.001624721934	43.1600419936465	111.184134406934	15.2572834810884	1.03828978036855	Root22
OG0000842	0	0	0	0	0	0	Root22
OG0000844	0	0	0	0	0	0	Root22
OG0000846	47.335826982629	69.6208464857945	12.5197068378517	26.4971535268861	0	0.519144890184274	Root22
OG0000847	0	0	4.28305760242294	0	0	0	Root22
OG0000848	24.5233802440126	0	9.88397908251448	0	0	0	Root22
OG0000849	0	54.0049556852425	43.1600419936465	7.27372841914521	0	0	Root22
OG0000850	0	0	0	0	0	0	Root22
OG0000851	46.7655158141636	23.4238362008281	3.62412566358864	0	0	0.519144890184274	Root22
OG0000852	49.6170716564906	70.9221707191738	53.7029530149953	32.7317778861534	762.86417405442	0	Root22
OG0000853	24.5233802440126	0	0	0	0	0	Root22
OG0000854	0	14.9652286838624	12.1902408684345	16.1061129281073	0	0	Root22
OG0000855	0	0	0	0	0	0	Root22
OG0000856	0	0	0	0	0	1.03828978036855	Root22
OG0000857	0	16.9172150339314	24.0510157674519	0.519552029938944	0	0	Root22
OG0000858	0.570311168465409	20.1705256173797	2.30626178592004	8.83238450896204	0	0	Root22
OG0000859	0	0	0	0	0	0	Root22
OG0000860	62.734228531195	1.951986350069	0	10.9105926287178	0	0	Root22
OG0000861	48.4764493195598	0	16.4732984708575	0	0	0	Root22
OG0000862	11.9765345377736	42.9436997015181	35.5823246970521	59.2289314130396	0	0	Root22
OG0000863	0	54.0049556852425	59.633340464504	11.4301446586568	0	106.94384737796	Root22
OG0000864	2.28124467386164	18.8692013840004	8.89558117426303	56.1116192334059	0	0.519144890184274	Root22
OG0000865	37.640537118717	0	0	8.3128324790231	0	0	Root22
OG0000866	0	20.1705256173797	11.5313089296002	0	0	0	Root22
OG0000867	47.9061381510944	89.7913721031742	283.670199668165	58.1898273531617	3112.48583014203	291.240283393378	Root22
OG0000868	33.6483589394592	16.2665529172417	56.0092148009154	0	0	1.03828978036855	Root22
OG0000870	43.9139599718365	0	20.0974241344461	0	0	0	Root22
OG0000871	0	0	6.91878535776013	4.15641623951155	0	0	Root22
OG0000872	27.3749360863396	39.6903891180698	95.2156651615561	19.2234251077409	61.0291339243536	161.454060847309	Root22
OG0000873	0	0	0	0	0	0	Root22
OG0000877	18.8202685593585	26.6771467842764	8.89558117426303	41.5641623951155	0	0	Root22
OG0000878	0	0	6.25985341892584	0	0	0	Root22
OG0000880	0	12.3625802171037	13.5081047461031	0	0	0	Root22
OG0000881	25.093691412478	6.50662116689668	53.7029530149953	11.9496966885957	0	59.1825174810072	Root22
OG0000882	0	0	7.90718326601158	0	0	0	Root22
OG0000883	0	1.30132423337934	27.0162094922062	0	45.7718504432652	206.100521403157	Root22
OG0000884	24.5233802440126	0	8.89558117426303	0	0	0	Root22
OG0000885	26.8046249178742	11.711918100414	30.969801125212	37.4077461556039	0	0.519144890184274	Root22
OG0000886	239.530690755472	31.2317816011041	115.642555265419	196.91021934686	3387.11693280162	132.38194699699	Root22
OG0000887	0	0	8.89558117426303	0	0	0	Root22
OG0000888	0	0	0	0	0	0	Root22
OG0000889	0	16.9172150339314	29.9814032169606	0	0	0	Root22
OG0000890	12.546845706239	22.1225119674487	9.22504714368018	17.6647690179241	0	0	Root22
OG0000891	43.3436488033711	31.8824437177937	17.1322304096918	31.6926738262756	0	0.519144890184274	Root22
OG0000893	75.8513854058994	15.615890800552	48.4314975043209	69.6199720118184	91.5437008865304	140.688265239938	Root22
OG0000895	0	0	0	0	0	0	Root22
OG0000896	0	27.9784710176557	0	0	0	0	Root22
OG0000897	0	0	0	7.27372841914521	0	0	Root22
OG0000898	0	0	14.8259686237717	0	0	0	Root22
OG0000899	21.6718244016856	78.7301161194499	73.8003771494414	0	0	0.519144890184274	Root22
OG0000900	461.381735288516	373.48005497987	543.289383568879	405.250583352376	2288.59252216326	35.8209974227149	Root22
OG0000901	0	0	8.56611520484588	0	0	0	Root22
OG0000902	0	29.9304573677247	12.5197068378517	0	0	0	Root22
OG0000903	0	15.615890800552	0	0	0	0	Root22
OG0000904	0	18.8692013840004	43.4895079630637	51.4356509639554	1922.41771861714	0	Root22
OG0000905	0	0	0	0	0	0	Root22
OG0000907	0	0	11.5313089296002	0	0	0	Root22
OG0000909	0	14.9652286838624	7.24825132717728	0	0	0	Root22
OG0000910	0	16.9172150339314	59.9628064339212	17.6647690179241	0	0	Root22
OG0000911	0	0	0	12.9888007484736	0	0	Root22
OG0000912	0	0	0	0	0	0	Root22
OG0000914	0	10.4105938670347	0	0	0	0	Root22
OG0000915	0	0	0.329465969417149	0	0	0	Root22
OG0000916	0	45.5463481682768	0	0	0	0	Root22
OG0000917	26.8046249178742	17.567877150621	13.178638776686	0	0	0.519144890184274	Root22
OG0000918	0	0	0	0	0	0	Root22
OG0000919	31.3671142655975	30.5811194844144	6.58931938834298	0	0	0	Root22
OG0000920	0	0	0	0	0	0	Root22
OG0000921	0	0	19.767958165029	18.184321047863	15.2572834810884	97.5992393546435	Root22
OG0000923	0	0	17.1322304096918	0	0	0	Root22
OG0000924	7.41404519005032	0	0	0	0	0	Root22
OG0000925	33.0780477709937	29.9304573677247	59.633340464504	25.9776014969472	0	3.63401423128992	Root22
OG0000926	30.7968030971321	130.132423337934	382.50999049331	75.3350443411468	1373.15551329796	92.9269353429851	Root22
OG0000928	0	0.650662116689668	43.1600419936465	8.83238450896204	15.2572834810884	0	Root22
OG0000929	0	0	13.178638776686	0	15.2572834810884	77.8717335276411	Root22
OG0000930	0	0	0	20.2625291676188	0	0	Root22
OG0000931	0	0	11.8607748990174	0	0	0	Root22
OG0000932	0	0	26.3572775533719	0	0	0	Root22
OG0000933	0	0	8.56611520484588	0	0	0	Root22
OG0000934	0	17.567877150621	16.4732984708575	22.8602893173135	0	0	Root22
OG0000935	31.9374254340629	55.3062799186218	72.81197924119	47.7987867543828	15.2572834810884	1.03828978036855	Root22
OG0000936	0	0	0	0	0	0	Root22
OG0000937	0	10.4105938670347	27.0162094922062	6.75417638920627	0	0	Root22
OG0000938	0	0	33.2760629111321	0	0	0	Root22
OG0000939	23.9530690755472	0	44.148439901898	0	1510.47106462775	0	Root22
OG0000941	0	0	7.57771729659443	0	0	0	Root22
OG0000942	0	0	0	0	0	0	Root22
OG0000943	25.093691412478	5.20529693351735	52.3850891373267	25.4580494670082	15.2572834810884	0.519144890184274	Root22
OG0000944	43.3436488033711	0	3.29465969417149	12.4692487185346	15.2572834810884	0	Root22
OG0000945	29.0858695917359	94.9966690366916	280.375539973994	56.6311712633448	656.063189686801	0	Root22
OG0000947	0	0	58.3154765868354	0	0	0	Root22
OG0000948	38.2108482871824	15.615890800552	0	0	0	0	Root22
OG0000949	21.1015132332201	142.495003555037	108.394303938242	108.586374257239	15.2572834810884	139.64997545957	Root22
OG0000950	0	0	113.665759448916	0	0	0	Root22
OG0000951	0	0	0	0	0	0	Root22
OG0000952	0	24.7251604342074	35.252858727635	14.5474568382904	0	0	Root22
OG0000953	0	134.687058154761	98.5103248557276	29.0949136765808	15.2572834810884	0	Root22
OG0000956	0.570311168465409	29.2797952510351	21.0858220426975	28.5753616466419	30.5145669621768	324.465556365171	Root22
OG0000957	0	0	0	0	0	0	Root22
OG0000958	0	12.3625802171037	5.27145551067439	0	0	0	Root22
OG0000959	0	0	0	0	0	0	Root22
OG0000960	8.55466752698114	0	0	0	0	0	Root22
OG0000961	0	0	0	0	0	0	Root22
OG0000962	15.9687127170315	58.5595905020702	27.0162094922062	63.9048996824901	15.2572834810884	0	Root22
OG0000964	29.0858695917359	45.5463481682768	93.5683353144704	0	0	4.67230401165847	Root22
OG0000965	31.9374254340629	0	6.58931938834298	0	15.2572834810884	0	Root22
OG0000966	0	0	18.7795602567775	0	0	7.78717335276411	Root22
OG0000967	0	0	30.3108691863777	0	0	0	Root22
OG0000968	31.9374254340629	16.2665529172417	141.999832818791	6.75417638920627	0	0	Root22
OG0000969	0	0	0	0	0	0	Root22
OG0000970	0	26.6771467842764	54.0324189844125	2.59776014969472	0	0	Root22
OG0000971	0	18.2185392673107	44.8073718407323	0.519552029938944	0	0	Root22
OG0000972	0	0	0	0	0	0	Root22
OG0000973	0	0	0	0	0	0	Root22
OG0000974	0	1.30132423337934	32.6171309722978	0	0	0	Root22
OG0000975	30.7968030971321	29.2797952510351	10.8723769907659	0.519552029938944	0	2.0765795607371	Root22
OG0000976	0	0	0	0	0	0	Root22
OG0000977	0	0	8.89558117426303	0	0	0	Root22
OG0000978	0	0	51.3966912290753	0	0	0	Root22
OG0000979	0	16.2665529172417	104.111246335819	0	0	92.4077904528008	Root22
OG0000980	0	37.7384027680008	226.672586958999	1.03910405987789	15.2572834810884	202.466507171867	Root22
OG0000981	54.7498721726793	16.2665529172417	0	0	15.2572834810884	0	Root22
OG0000982	35.9296036133208	89.1407099864846	8.89558117426303	39.4859542753597	15.2572834810884	0.519144890184274	Root22
OG0000983	30.7968030971321	27.3278089009661	101.804984549899	0.519552029938944	0	0	Root22
OG0000984	42.7733376349057	20.1705256173797	13.5081047461031	9.35193653890098	3554.9470510936	0.519144890184274	Root22
OG0000985	29.0858695917359	93.0446826866226	215.141278029398	17.6647690179241	2074.99055342802	175.990117772469	Root22
OG0000986	0	0	9.88397908251448	0	0	0	Root22
OG0000987	0	0	12.1902408684345	0	0	0	Root22
OG0000988	157.405882496453	162.014867055727	268.185299105559	116.899206736262	15.2572834810884	0.519144890184274	Root22
OG0000989	1.14062233693082	15.615890800552	65.8931938834298	38.4468502154818	91.5437008865304	558.599901838279	Root22
OG0000990	44.4842711403019	37.7384027680008	248.746806909948	0	0	0.519144890184274	Root22
OG0000991	46.1952046456982	76.7781297693809	327.159707631229	49.3574428441996	30.5145669621768	137.573395898833	Root22
OG0000992	13.1171568747044	35.1357543012421	120.584544806677	0	2792.08287703918	115.769310511093	Root22
OG0000993	0	68.9701843691048	153.860607717809	62.3462435926732	0	0.519144890184274	Root22
OG0000994	58.1717391834718	25.3758225508971	84.013822201373	8.83238450896204	0	0.519144890184274	Root22
OG0000995	0	33.8344300678628	66.8815917916813	27.0167055568251	518.747638357005	0	Root22
OG0000996	68.4373402158491	28.6291331343454	151.224879962471	40.0055063052987	0	1.03828978036855	Root22
OG0000997	49.6170716564906	72.8741570692429	16.4732984708575	17.1452169879851	0	0	Root22
OG0000998	0	38.3890648846904	14.8259686237717	1.03910405987789	0	0	Root22
OG0000999	0	19.5198635006901	11.2018429601831	0.519552029938944	0	0	Root22
OG0001000	33.6483589394592	49.4503208684148	28.663539339292	22.3407372873746	0	0	Root22
OG0001001	42.2030264664403	74.8261434193119	56.0092148009154	0	0	517.587455513721	Root22
OG0001002	43.3436488033711	102.804614436968	50.4082933208238	71.1786281016353	15.2572834810884	142.245699910491	Root22
OG0001003	24.5233802440126	42.2930375848284	57.6565446480011	0	0	0	Root22
OG0001004	0	76.7781297693809	27.6751414310405	62.3462435926732	0	0	Root22
OG0001005	31.3671142655975	43.5943618182078	24.380481736869	0	0	0	Root22
OG0001006	35.3592924448554	39.0397270013801	49.7493613819895	22.8602893173135	0	0.519144890184274	Root22
OG0001007	0	0	9.88397908251448	0	0	0	Root22
OG0001008	0	18.2185392673107	20.7563560732804	0	1373.15551329796	0.519144890184274	Root22
OG0001009	0	100.852628086899	105.758576182905	22.3407372873746	0	84.1014722098524	Root22
OG0001010	0	0	55.3502828620811	0	0	0	Root22
OG0001011	32.5077366025283	63.7648874355875	109.712167815911	0	0	1.03828978036855	Root22
OG0001012	0	41.6423754681388	3.95359163300579	0	30.5145669621768	184.296436015417	Root22
OG0001013	0	18.8692013840004	119.266680929008	0	15.2572834810884	191.045319587813	Root22
OG0001014	41.6327152979749	57.9089283853805	43.4895079630637	48.3183387843218	2898.8838614068	0.519144890184274	Root22
OG0001015	0	0	9.55451311309733	23.8993933771914	15.2572834810884	0	Root22
OG0001016	25.093691412478	48.7996587517251	123.879204500848	10.3910405987789	0	3.63401423128992	Root22
OG0001017	1.14062233693082	0	0	0	0	0	Root22
OG0001018	80.4138747536227	70.2715086024842	94.5567332227218	24.9384974370693	30.5145669621768	0	Root22
OG0001020	0	0	29.9814032169606	0	0	4.67230401165847	Root22
OG0001021	0	0	0	0	0	0	Root22
OG0001022	0	0	0	0	0	0	Root22
OG0001023	0	8.45860751696569	0	0	0	0	Root22
OG0001024	0	10.4105938670347	37.2296545441379	20.7820811975577	0	2.0765795607371	Root22
OG0001025	23.3827579070818	11.0612559837244	26.6867435227891	0	0	187.930450246707	Root22
OG0001026	64.4451620365913	10.4105938670347	27.6751414310405	0	0	0	Root22
OG0001027	0	0	1.64732984708575	17.6647690179241	15.2572834810884	0	Root22
OG0001028	0	0	12.1902408684345	0	0	0	Root22
OG0001029	0	0	20.4268901038633	0	0	0	Root22
OG0001030	0	5.20529693351735	0	0	0	0	Root22
OG0001031	37.0702259502516	0	39.2064503606408	15.5865608981683	15.2572834810884	0	Root22
OG0001032	0	0	50.4082933208238	0	0	0	Root22
OG0001033	43.3436488033711	102.153952320278	271.809424769148	19.2234251077409	3387.11693280162	251.266126849189	Root22
OG0001034	0	51.4023072184838	42.5011100548122	22.3407372873746	30.5145669621768	0	Root22
OG0001035	0	0	0	0	0	0	Root22
OG0001036	0	20.8211877340694	0.988397908251448	0	0	0.519144890184274	Root22
OG0001037	0	0	0	5.71507232932838	0	0	Root22
OG0001038	24.5233802440126	27.9784710176557	0	33.2513299160924	2349.62165608761	0.519144890184274	Root22
OG0001039	0	0	0	0	0	0	Root22
OG0001040	0.570311168465409	0	11.2018429601831	0.519552029938944	15.2572834810884	166.645509749152	Root22
OG0001041	21.6718244016856	12.3625802171037	27.6751414310405	0	0	51.3953441282431	Root22
OG0001042	0	63.7648874355875	29.3224712781263	11.9496966885957	30.5145669621768	6.22973868221129	Root22
OG0001043	42.7733376349057	38.3890648846904	202.621571191547	18.184321047863	0	0	Root22
OG0001044	0	61.1622389688288	51.0672252596581	29.6144657065198	30.5145669621768	293.836007844299	Root22
OG0001045	0	0	0	0	0	0	Root22
OG0001046	0	22.7731740841384	0	0	0	118.365034962014	Root22
OG0001047	178.507395729673	257.662198209109	173.958031852255	261.854223089228	1449.4419307034	57.1059379202701	Root22
OG0001048	5.13280051618868	111.263221953933	19.1090262261947	35.8490900657871	0	0	Root22
OG0001049	0	0	4.28305760242294	0	0	0	Root22
OG0001050	0	0	11.8607748990174	19.2234251077409	0	0	Root22
OG0001051	21.1015132332201	0	15.1554345931889	19.2234251077409	0	0	Root22
OG0001052	19.9608908962893	10.4105938670347	0	0	0	0	Root22
OG0001053	15.9687127170315	33.8344300678628	50.4082933208238	47.2792347244439	0	0	Root22
OG0001054	0	0	0	0	0	0	Root22
OG0001055	0	16.9172150339314	30.969801125212	0	0	0	Root22
OG0001056	26.8046249178742	100.852628086899	13.8375707155203	5.19552029938944	0	0.519144890184274	Root22
OG0001057	0	0	0.329465969417149	0	0	0	Root22
OG0001058	0	0	0.329465969417149	0	0	0	Root22
OG0001059	46.1952046456982	0	0	0	0	0	Root22
OG0001060	25.6640025809434	1.30132423337934	46.1252357184009	0	0	0	Root22
OG0001061	0	13.0132423337934	48.1020315349038	42.6032664549934	15.2572834810884	0	Root22
OG0001062	0	22.7731740841384	78.4129007212815	26.4971535268861	15.2572834810884	0	Root22
OG0001063	0	3.90397270013801	14.4965026543546	33.7708819460313	0	0	Root22
OG0001064	0	40.3410512347594	11.2018429601831	0	15.2572834810884	0	Root22
OG0001065	0	0	0	0	0	0	Root22
OG0001066	0	0	41.5127121465608	0	0	0	Root22
OG0001067	1.71093350539623	27.3278089009661	35.252858727635	33.7708819460313	0	1.03828978036855	Root22
OG0001068	188.77299676205	86.5380615197259	152.213277870723	77.4132524609026	91.5437008865304	355.095104886043	Root22
OG0001069	60.4529838573334	176.3294336229	237.874429919182	56.6311712633448	30.5145669621768	0	Root22
OG0001070	0	11.711918100414	26.0278115839548	0	0	0	Root22
OG0001071	45.6248934772327	35.1357543012421	44.148439901898	0	0	0	Root22
OG0001072	0	0	50.4082933208238	1.03910405987789	0	0	Root22
OG0001073	90.6794757860001	104.105938670347	106.746974091156	86.2456369698646	3036.19941273659	1.03828978036855	Root22
OG0001074	0	89.1407099864846	199.326911497375	21.3016332274967	15.2572834810884	249.708692178636	Root22
OG0001075	30.2264919286667	22.7731740841384	141.670366849374	12.4692487185346	0	0.519144890184274	Root22
OG0001076	0	4.55463481682768	27.6751414310405	0	0	0	Root22
OG0001077	228.124467386164	221.225119674487	259.948649870131	161.580681311011	45.7718504432652	281.376530479877	Root22
OG0001078	55.8904945096101	0	34.2644608193835	0	0	0	Root22
OG0001079	35.3592924448554	0	22.7331518897833	0	0	0	Root22
OG0001080	0	48.7996587517251	70.5057174552699	69.1004199818795	3585.46161805577	0.519144890184274	Root22
OG0001081	0	18.2185392673107	46.7841676572352	10.3910405987789	0	0.519144890184274	Root22
OG0001082	30.7968030971321	68.9701843691048	152.872209809557	56.1116192334059	15.2572834810884	0	Root22
OG0001083	46.1952046456982	139.241692971589	184.171476904186	103.39085395785	61.0291339243536	323.946411474987	Root22
OG0001084	169.382417034227	370.226744396421	137.387309246951	135.603079814064	76.286417405442	98.1183842448278	Root22
OG0001085	224.702600375371	501.660491967734	738.333237463831	331.474195101046	4104.20925641278	748.087786755539	Root22
OG0001086	26.2343137494088	175.028109389521	570.635059030502	111.184134406934	30.5145669621768	173.394393321548	Root22
OG0001087	20.5312020647547	76.1274676526912	78.7423666906987	104.949510047667	2670.02460919047	2.0765795607371	Root22
OG0001088	0	24.7251604342074	42.1716440853951	0	0	0	Root22
OG0001089	0	0	9.55451311309733	0	0	0	Root22
OG0001090	0	0	29.6519372475434	0	0	0	Root22
OG0001091	0	0	0	0	0	0	Root22
OG0001092	0	0	0	0	0	0	Root22
OG0001097	0.570311168465409	1.30132423337934	11.5313089296002	0	0	173.913538211732	Root22
OG0001098	0	0	0	0	0	0	Root22
OG0001099	0	0	0	0	0	0	Root22
OG0001101	0	0	0	0	0	0	Root22
OG0001102	0	0	5.27145551067439	0	0	0	Root22
OG0001103	0	16.2665529172417	0	0	0	132.38194699699	Root22
OG0001105	0	13.663904450483	0	18.184321047863	0	103.309833146671	Root22
OG0001108	0.570311168465409	1.951986350069	0	37.4077461556039	0	0	Root22
OG0001109	0	22.1225119674487	12.1902408684345	0	717.092323611155	0	Root22
OG0001112	26.8046249178742	129.481761221244	14.4965026543546	4.67596826945049	15.2572834810884	0	Root22
OG0001113	0	0	0	0	0	0	Root22
OG0001114	0	0	0	0	0	0	Root22
OG0001115	0.570311168465409	0	24.7099477062862	0	0	0	Root22
OG0001116	19.3905797278239	203.006580407177	75.7771729659443	81.5696687004141	30.5145669621768	0	Root22
OG0001118	0	16.2665529172417	0	0	0	0	Root22
OG0001119	0	0	0	0	0	0	Root22
OG0001120	0	88.4900478697949	63.2574661280926	0	15.2572834810884	0.519144890184274	Root22
OG0001121	0.570311168465409	41.6423754681388	22.4036859203661	1.03910405987789	15.2572834810884	134.458526557727	Root22
OG0001122	0	26.0264846675867	12.1902408684345	0	0	0	Root22
OG0001124	0	37.7384027680008	34.2644608193835	6.75417638920627	0	0	Root22
OG0001125	0	0	0	0	0	0	Root22
OG0001127	0	16.9172150339314	8.89558117426303	12.4692487185346	0	0	Root22
OG0001128	0	0	0	0	0	0	Root22
OG0001129	47.335826982629	11.0612559837244	0	108.0668222273	30.5145669621768	0	Root22
OG0001131	0	0	5.93038744950869	0	0	0	Root22
OG0001132	0	0	0	14.5474568382904	0	0	Root22
OG0001133	0	21.4718498507591	0	0	0	0	Root22
OG0001134	0	0	3.95359163300579	0	0	0	Root22
OG0001135	0	0	0	0	0	0	Root22
OG0001136	20.5312020647547	1.30132423337934	0	9.87148856883993	0	0	Root22
OG0001137	32.5077366025283	16.2665529172417	24.0510157674519	0	30.5145669621768	341.597337741252	Root22
OG0001140	0	18.2185392673107	0	0	0	0	Root22
OG0001142	0	20.8211877340694	0	0	0	0	Root22
OG0001143	0	0.650662116689668	1.9767958165029	5.71507232932838	0	0	Root22
OG0001145	0	0	0	0	0	0	Root22
OG0001146	0	0	13.178638776686	0	0	0	Root22
OG0001147	1.14062233693082	0	0	0	0	0	Root22
OG0001148	21.1015132332201	0	0	0	0	0	Root22
OG0001149	7.41404519005032	0	33.6055288805492	0	0	0	Root22
OG0001150	0	0	0	0	0	0	Root22
OG0001151	0	22.7731740841384	13.5081047461031	0	0	0	Root22
OG0001155	0	0	6.91878535776013	0	0	0	Root22
OG0001156	0	0	0	16.1061129281073	0	0	Root22
OG0001159	0	0	0	6.75417638920627	0	0	Root22
OG0001160	0	0	18.1206283179432	14.5474568382904	0	0	Root22
OG0001161	0	0	10.8723769907659	0	0	0	Root22
OG0001162	38.7811594556478	0	0	0	0	0	Root22
OG0001165	0	0	0	0	0	0	Root22
OG0001167	38.2108482871824	0	0	9.87148856883993	0	0	Root22
OG0001168	0	11.711918100414	10.8723769907659	0	0	0	Root22
OG0001169	44.4842711403019	0	0	0	0	0.519144890184274	Root22
OG0001170	0	1.951986350069	43.4895079630637	15.0670088682294	15.2572834810884	0	Root22
OG0001171	0	0	7.57771729659443	0	0	0	Root22
OG0001175	0.570311168465409	0	15.484900562606	0	0	0	Root22
OG0001179	0	0	2.30626178592004	0	0	0	Root22
OG0001181	0	0	0	0	0	0	Root22
OG0001182	0	13.663904450483	24.7099477062862	36.888194125665	0	90.3312108920637	Root22
OG0001183	0	0	0	0	0	0	Root22
OG0001184	162.538683012642	109.311235603864	33.9349948499664	148.591880562538	3768.54901982883	515.510875952984	Root22
OG0001185	0	0	7.90718326601158	0	0	0	Root22
OG0001187	0	0	0.329465969417149	0	0	0	Root22
OG0001188	0	37.7384027680008	0	53.5138590837112	0	0	Root22
OG0001189	81.5544970905535	152.905597422072	30.969801125212	24.4189454071303	30.5145669621768	0.519144890184274	Root22
OG0001192	0	0	0	0	0	0	Root22
OG0001193	0	10.4105938670347	0	24.4189454071303	0	0	Root22
OG0001194	0	0	0	17.1452169879851	0	0	Root22
OG0001195	0	14.3145665671727	21.4152880121147	0	0	0	Root22
OG0001198	14.8280903801006	5.85595905020701	0	9.35193653890098	0	0	Root22
OG0001199	0	0	0	0	0	0	Root22
OG0001200	0	0	0	0	0	0	Root22
OG0001204	0	0	5.60092148009154	0	0	0	Root22
OG0001205	0	0	0	0	0	0	Root22
OG0001207	0	0	0	0	0	0	Root22
OG0001208	35.9296036133208	64.4155495522772	40.5243142383094	31.6926738262756	15.2572834810884	0	Root22
OG0001209	0	0	0	0	0	0	Root22
OG0001211	0	0	101.146052611065	0	0	0	Root22
OG0001212	0	0	0	0	0	0	Root22
OG0001213	0	7.15728328358635	6.58931938834298	0	0	0	Root22
OG0001214	32.5077366025283	0	8.23664923542873	0.519552029938944	0	0	Root22
OG0001217	0	0	0	0	0	0	Root22
OG0001218	0	0	0	0	0	0	Root22
OG0001219	0	0	9.55451311309733	0	0	0	Root22
OG0001220	0	0	0	9.87148856883993	0	0	Root22
OG0001221	22.8124467386164	0	0	0	0	0	Root22
OG0001224	0	18.2185392673107	7.57771729659443	0	0	0	Root22
OG0001227	0	0	3.62412566358864	0	0	0	Root22
OG0001228	0	0	0	0	0	0	Root22
OG0001229	0	0	0	0	0	0	Root22
OG0001231	0	0	0	0	0	0	Root22
OG0001232	0	0	7.57771729659443	0	0	0	Root22
OG0001234	0	9.75993175034503	0	0	0	0	Root22
OG0001236	0	0	0	0	0	0	Root22
OG0001238	0	0	0	0	0	0	Root22
OG0001240	0	0	0	0	0	0	Root22
OG0001241	0.570311168465409	34.4850921845524	32.6171309722978	16.1061129281073	0	6.22973868221129	Root22
OG0001242	0	24.7251604342074	10.2134450519316	0	30.5145669621768	0	Root22
OG0001245	33.6483589394592	18.8692013840004	34.2644608193835	17.6647690179241	15.2572834810884	0	Root22
OG0001246	229.83540089156	76.7781297693809	93.5683353144704	139.759496053576	6835.2629995276	57.6250828104544	Root22
OG0001247	14.2577792116352	5.20529693351735	6.58931938834298	0	0	0	Root22
OG0001248	0	12.3625802171037	26.3572775533719	0	0	0	Root22
OG0001249	34.2186701079246	0	30.6403351557949	0	0	0	Root22
OG0001250	0	20.8211877340694	3.62412566358864	7.27372841914521	0	0	Root22
OG0001252	0	0	0	0	0	0	Root22
OG0001254	0	0	0	0	0	0	Root22
OG0001257	0	0	0	0	0	0	Root22
OG0001259	0.570311168465409	0	0	31.6926738262756	0	0	Root22
OG0001260	0	0	0	0	0	0	Root22
OG0001261	0	0	2.30626178592004	10.3910405987789	0	0	Root22
OG0001262	0	8.45860751696569	2.63572775533719	19.2234251077409	3631.23346849904	0.519144890184274	Root22
OG0001263	0	8.45860751696569	7.24825132717728	72.7372841914521	0	0.519144890184274	Root22
OG0001265	24.5233802440126	0	11.2018429601831	0	0	0	Root22
OG0001266	0	0	7.90718326601158	0	0	0	Root22
OG0001268	0	0	48.1020315349038	25.4580494670082	15.2572834810884	113.692730950356	Root22
OG0001274	0	0	0	0	0	0	Root22
OG0001276	0	11.0612559837244	0	37.4077461556039	0	0	Root22
OG0001277	5.13280051618868	8.45860751696569	3.95359163300579	15.0670088682294	0	0	Root22
OG0001278	0	15.615890800552	16.4732984708575	21.3016332274967	0	0.519144890184274	Root22
OG0001279	0	0	0	10.3910405987789	0	0	Root22
OG0001280	0	0	0	23.3798413472525	0	0	Root22
OG0001281	0	0	0	0	0	0	Root22
OG0001283	5.70311168465409	0	29.6519372475434	0	0	0	Root22
OG0001284	14.8280903801006	0	20.4268901038633	0.519552029938944	15.2572834810884	179.624132003759	Root22
OG0001285	27.3749360863396	29.9304573677247	10.5429110213488	0	0	0	Root22
OG0001286	1.14062233693082	0	17.1322304096918	6.75417638920627	0	0	Root22
OG0001287	0	0	33.2760629111321	0	0	0	Root22
OG0001288	0	0	0	0	0	0	Root22
OG0001290	0	0	11.8607748990174	0	0	0	Root22
OG0001291	0	32.5331058344834	1.9767958165029	35.8490900657871	0	0	Root22
OG0001293	0	0	5.27145551067439	0	0	0	Root22
OG0001295	19.3905797278239	191.945324423452	19.767958165029	160.022025221195	0	0	Root22
OG0001296	0	0	0	0	0	0	Root22
OG0001299	0	0	0	0	0	0	Root22
OG0001300	26.8046249178742	0	0	0	0	0.519144890184274	Root22
OG0001302	0	0	0	0	0	0	Root22
OG0001303	0	0	5.60092148009154	0	0	0	Root22
OG0001304	61.5936061942642	125.577788521106	155.178471595477	79.4914605806584	2029.21870298476	366.516292470097	Root22
OG0001305	62.1639173627296	100.852628086899	53.7029530149953	68.0613159220016	0	1.03828978036855	Root22
OG0001306	123.187212388528	189.342675956693	196.691183742038	135.083527784125	15.2572834810884	1.55743467055282	Root22
OG0001308	87.827919943673	5.20529693351735	135.081047461031	31.1731217963366	30.5145669621768	60.7399521515601	Root22
OG0001309	0	21.4718498507591	15.1554345931889	0	0	0	Root22
OG0001311	0	0	0	0	0	0	Root22
OG0001313	0	0	0	0	0	0	Root22
OG0001316	0	0	0	20.2625291676188	0	0	Root22
OG0001319	0	0	0	0	0	0	Root22
OG0001320	0	0	0	0	0	0	Root22
OG0001321	0	0	25.0394136757033	0	0	0	Root22
OG0001322	46.7655158141636	75.4768055360015	55.6797488314982	140.279048083515	30.5145669621768	61.2590970417443	Root22
OG0001323	0	0	0	0	0	0	Root22
OG0001325	16.5390238854969	0	0	0	0	0	Root22
OG0001326	0	0	26.3572775533719	1.03910405987789	0	0	Root22
OG0001327	24.5233802440126	0	33.9349948499664	0.519552029938944	0	0	Root22
OG0001328	0	0	0	0	0	0	Root22
OG0001332	44.4842711403019	0	11.5313089296002	0	0	0	Root22
OG0001341	0	0	0	0	0	0	Root22
OG0001342	0	0	0	11.9496966885957	0	0	Root22
OG0001343	0	0	0	0	0	0	Root22
OG0001348	0	0	7.24825132717728	0	0	0	Root22
OG0001350	0	0	0	0	0	0	Root22
OG0001351	0	0	0	0	0	0	Root22
OG0001352	0	0	4.28305760242294	0	0	0	Root22
OG0001355	927.325959924755	1240.8126565272	442.143330957814	1231.85786298524	21100.8230543453	323.946411474987	Root22
OG0001359	0	0	20.7563560732804	0	0	0	Root22
OG0001361	0	0	0.658931938834298	26.4971535268861	0	0	Root22
OG0001364	0	0	0	0	0	0	Root22
OG0001365	0	0	0	0	0	0	Root22
OG0001366	2.85155584232705	10.4105938670347	12.5197068378517	23.8993933771914	0	0	Root22
OG0001367	0	0	0	0	0	0	Root22
OG0001368	0	0	0	0	4149.98110685604	0.519144890184274	Root22
OG0001369	0	0	36.9001885747207	0	0	0	Root22
OG0001370	0	26.0264846675867	27.0162094922062	11.9496966885957	0	0	Root22
OG0001371	0	0	48.4314975043209	0	0	0	Root22
OG0001373	84.4060529328806	173.076123039452	107.735371999408	56.1116192334059	5370.56378534312	342.116482631437	Root22
OG0001374	0	0.650662116689668	0.329465969417149	0	0	0	Root22
OG0001378	0	0	0	0	0	0	Root22
OG0001385	0	15.615890800552	9.88397908251448	0	15.2572834810884	0	Root22
OG0001388	205.312020647547	146.398976255175	94.2272672533047	176.647690179241	61.0291339243536	2.59572445092137	Root22
OG0001389	0	18.2185392673107	32.6171309722978	25.9776014969472	0	0	Root22
OG0001390	0	0	81.0486284766187	0	0	24.3998098386609	Root22
OG0001392	0	16.9172150339314	5.93038744950869	33.2513299160924	3738.03445286666	0	Root22
OG0001393	0	0	0	0	0	0	Root22
OG0001396	0	0	0	0	0	0	Root22
OG0001400	0	0	0	0	0	0	Root22
OG0001402	0	7.80794540027602	54.0324189844125	0	0	0	Root22
OG0001404	0	0	8.56611520484588	19.2234251077409	15.2572834810884	0	Root22
OG0001406	0	6.50662116689668	22.7331518897833	0	0	0	Root22
OG0001407	22.8124467386164	0	0	0	0	0	Root22
OG0001411	0	0	0	0	0	0	Root22
OG0001414	0	0.650662116689668	25.3688796451205	34.8099860059092	0	0	Root22
OG0001416	0	0	0	0	0	0	Root22
OG0001420	0	14.9652286838624	18.7795602567775	0	0	0	Root22
OG0001421	0	11.0612559837244	0	0	0	0	Root22
OG0001422	104.937254997635	8.45860751696569	11.8607748990174	67.0222118621237	15.2572834810884	0	Root22
OG0001426	33.6483589394592	24.7251604342074	0	0	15.2572834810884	0	Root22
OG0001428	0	0	21.7447539815318	10.9105926287178	0	0	Root22
OG0001435	0	0.650662116689668	15.484900562606	61.8266915627343	0	0	Root22
OG0001437	3.42186701079246	9.10926963365536	0	0	0	0.519144890184274	Root22
OG0001442	0	0	8.23664923542873	0	0	0	Root22
OG0001445	26.8046249178742	0	2.96519372475434	0	0	0.519144890184274	Root22
OG0001446	9.12497869544655	0	0	15.5865608981683	0	0	Root22
OG0001447	46.7655158141636	0	13.178638776686	0	0	0.519144890184274	Root22
OG0001448	0	0	0	0	0	0	Root22
OG0001449	0	0	0	0	0	0	Root22
OG0001455	0.570311168465409	37.0877406513111	12.5197068378517	36.3686420957261	0	0.519144890184274	Root22
OG0001456	0	0	0	0	0	0	Root22
OG0001457	0	0	0	0	0	0	Root22
OG0001459	0	0.650662116689668	0	27.0167055568251	0	0	Root22
OG0001461	0.570311168465409	27.3278089009661	0	0	0	0	Root22
OG0001467	6.84373402158491	0.650662116689668	0.329465969417149	49.3574428441996	152.572834810884	0	Root22
OG0001468	0	0	1.9767958165029	0	0	0	Root22
OG0001470	0	0	0	0	0	0	Root22
OG0001471	0	22.7731740841384	23.0626178592004	0	0	0	Root22
OG0001472	0	0	0	0	0	0	Root22
OG0001473	0	0	0	0	0	0	Root22
OG0001474	0	0	0	9.35193653890098	0	0	Root22
OG0001475	0	0	0	0	0	0	Root22
OG0001476	0.570311168465409	13.663904450483	9.22504714368018	0	0	0	Root22
OG0001477	0	0	8.56611520484588	0	0	0	Root22
OG0001479	0	0	5.60092148009154	0	0	0	Root22
OG0001484	0	29.9304573677247	0	0	0	0	Root22
OG0001488	0	0	0	0	0	0	Root22
OG0001491	11.9765345377736	9.10926963365536	11.8607748990174	0	0	0	Root22
OG0001492	0	0	13.5081047461031	0	0	0	Root22
OG0001495	0	0	12.5197068378517	0	0	0	Root22
OG0001496	75.281074237434	1.951986350069	44.4779058713151	14.5474568382904	30.5145669621768	429.332824182395	Root22
OG0001499	0	0	0	0	0	0	Root22
OG0001502	0	0	15.484900562606	0	0	0	Root22
OG0001505	136.304369263233	18.8692013840004	45.4663037795666	48.8378908142607	30.5145669621768	168.722089309889	Root22
OG0001508	0.570311168465409	61.8129010855185	11.8607748990174	109.625478317117	2700.53917615265	0.519144890184274	Root22
OG0001511	0	0	0	0	0	0	Root22
OG0001513	0	23.4238362008281	0	0	0	0	Root22
OG0001515	0	0	6.25985341892584	0	0	0	Root22
OG0001516	0	0	25.6983456145376	0	793.378741016597	0	Root22
OG0001517	0.570311168465409	0	0	0	0	0	Root22
OG0001520	0	0	4.94198954125724	0	0	0	Root22
OG0001521	0.570311168465409	0.650662116689668	20.4268901038633	0	3188.77224754747	0	Root22
OG0001522	0	0	0	0	0	0	Root22
OG0001524	0	0	12.8491728072688	0	0	0	Root22
OG0001528	0	0	0	10.9105926287178	0	0	Root22
OG0001530	34.2186701079246	0	0	0	0	0	Root22
OG0001531	0	0	9.55451311309733	0	0	0	Root22
OG0001532	0	0	0	22.3407372873746	0	0	Root22
OG0001534	0	0	0	0	0	0	Root22
OG0001536	0.570311168465409	9.10926963365536	17.1322304096918	0	0	8.30631824294838	Root22
OG0001537	0	6.50662116689668	17.1322304096918	0	0	0	Root22
OG0001538	0	0	7.57771729659443	0	0	0	Root22
OG0001543	0	9.75993175034503	6.91878535776013	0	0	0	Root22
OG0001546	0	13.663904450483	9.22504714368018	0.519552029938944	0	0	Root22
OG0001551	0	0	32.2876650028806	0	0	0	Root22
OG0001552	0	0	0	0	0	0	Root22
OG0001553	0	0	11.8607748990174	0	0	0	Root22
OG0001555	0	0	18.4500942873604	0	0	0	Root22
OG0001556	0	0	0	0	0	0	Root22
OG0001558	0	0	4.61252357184009	0	0	0	Root22
OG0001560	11.9765345377736	115.167194654071	56.3386807703325	58.7093793831006	0	194.679333819103	Root22
OG0001562	20.5312020647547	0	0	0	0	0	Root22
OG0001564	0	0	0	0	0	0	Root22
OG0001566	42.7733376349057	33.1837679511731	49.4198954125724	49.3574428441996	0	0	Root22
OG0001571	0	7.80794540027602	3.95359163300579	0	0	0	Root22
OG0001574	0	0	0	0	0	0	Root22
OG0001577	37.0702259502516	0	19.1090262261947	22.8602893173135	0	0.519144890184274	Root22
OG0001578	174.515217550415	169.172150339314	40.5243142383094	140.279048083515	350.917520065033	82.0248926491153	Root22
OG0001581	0	0	31.9581990334635	0	0	0	Root22
OG0001584	0	0	0	0	0	0	Root22
OG0001585	0	0	0	0	0	0	Root22
OG0001586	0	0	3.62412566358864	0	0	0	Root22
OG0001590	0	26.0264846675867	30.3108691863777	0	0	0	Root22
OG0001593	0	0	0	0	106.800984367619	0	Root22
OG0001594	0	5.85595905020701	0	37.4077461556039	0	1.55743467055282	Root22
OG0001597	19.9608908962893	13.663904450483	10.5429110213488	0	0	0	Root22
OG0001602	0	9.10926963365536	0	0	0	0	Root22
OG0001603	17.6796462224277	41.6423754681388	37.559120513555	56.1116192334059	2776.82559355809	90.850355782248	Root22
OG0001604	0	0	0	0	0	0	Root22
OG0001605	0	0	10.5429110213488	0	0	0	Root22
OG0001610	0	26.0264846675867	0	1.55865608981683	15.2572834810884	0	Root22
OG0001614	0	0	17.1322304096918	0	0	0	Root22
OG0001615	0	0	0	0	0	0	Root22
OG0001618	0	0	0	0	0	0	Root22
OG0001619	0	0	0	0	0	0	Root22
OG0001620	0	0	0	0	0	0	Root22
OG0001621	0	0	0	0	0	0	Root22
OG0001623	0	6.50662116689668	5.93038744950869	0	0	0	Root22
OG0001624	0	0	0	0	0	0	Root22
OG0001626	0	0	0	0	0	0	Root22
OG0001627	0	22.7731740841384	14.4965026543546	0	0	0	Root22
OG0001628	0	0	0	0	0	47.2421850067689	Root22
OG0001630	0	0	31.2992670946292	0	0	0	Root22
OG0001633	48.4764493195598	64.4155495522772	32.6171309722978	36.3686420957261	15.2572834810884	0	Root22
OG0001640	0	0	0	0	0	0	Root22
OG0001645	0	0	2.96519372475434	0	0	0	Root22
OG0001655	0	0	16.1438325014403	8.3128324790231	0	0	Root22
OG0001659	0.570311168465409	0	0	14.5474568382904	0	0	Root22
OG0001660	0	27.3278089009661	0	0	0	0	Root22
OG0001664	26.8046249178742	0	9.88397908251448	12.4692487185346	0	0.519144890184274	Root22
OG0001665	0	0	0	0	0	0	Root22
OG0001666	22.8124467386164	35.1357543012421	142.658764757626	0	0	0	Root22
OG0001687	0	0	0	0	0	0	Root22
OG0001688	0	0	6.91878535776013	0	0	0	Root22
OG0001691	0	21.4718498507591	8.56611520484588	0	0	0	Root22
OG0001692	0	0	0	0	0	0	Root22
OG0001693	0	0	0	0	0	0	Root22
OG0001694	0	0	9.88397908251448	0	0	0	Root22
OG0001714	0	8.45860751696569	475.748859838363	22.3407372873746	0	0	Root22
OG0001715	0	0	0	1.55865608981683	15.2572834810884	0	Root22
OG0001718	21.1015132332201	11.711918100414	10.8723769907659	0	0	0	Root22
OG0001719	0	0	0	0.519552029938944	0	0	Root22
OG0001723	0	16.9172150339314	16.8027644402746	0	0	0	Root22
OG0001736	0	0	0	0	0	0	Root22
OG0001737	0	0.650662116689668	3.29465969417149	33.7708819460313	0	0	Root22
OG0001747	52.4686274988177	0	10.8723769907659	35.3295380358482	0	0	Root22
OG0001748	37.0702259502516	29.2797952510351	12.1902408684345	1.55865608981683	0	0.519144890184274	Root22
OG0001751	39.3514706241132	0	9.88397908251448	0	0	0	Root22
OG0001759	0	0	0	7.27372841914521	0	0	Root22
OG0001760	0	7.15728328358635	24.0510157674519	0	0	0	Root22
OG0001762	0	0	0	0	0	0	Root22
OG0001770	0	0	0	0	0	0	Root22
OG0001781	17.1093350539623	8.45860751696569	0	0.519552029938944	0	0	Root22
OG0001782	0	0	0	0	0	0	Root22
OG0001783	0.570311168465409	25.3758225508971	29.9814032169606	0	15.2572834810884	337.963323509962	Root22
OG0001784	0	0	0	0	0	0	Root22
OG0001790	0	0	0	0	0	0	Root22
OG0001794	0	0	0	0	0	0	Root22
OG0001796	0	2.60264846675867	0	0	0	0	Root22
OG0001797	0	0	2.63572775533719	0	0	0	Root22
OG0001807	0	20.8211877340694	23.7215497980347	0	0	0	Root22
OG0001825	0	0	0	0	0	0	Root22
OG0001826	0	14.9652286838624	0	0	0	0	Root22
OG0001828	0	0	31.2992670946292	0	0	0	Root22
OG0001829	0	0	0	0	0	0	Root22
OG0001830	0	48.1489966350355	55.6797488314982	174.569482059485	15.2572834810884	223.232302779238	Root22
OG0001831	0	9.10926963365536	0	0	0	0	Root22
OG0001832	0	0	21.0858220426975	0	0	0	Root22
OG0001837	0	0	0	0	0	0	Root22
OG0001840	0	0	0	0	0	0	Root22
OG0001841	0	0	0	0	0	0	Root22
OG0001846	0	0	0	0	0	0	Root22
OG0001854	0	0	0	0	0	0	Root22
OG0001855	0	0	3.29465969417149	0	0	0	Root22
OG0001857	22.8124467386164	10.4105938670347	20.7563560732804	37.4077461556039	0	0	Root22
OG0001858	5.70311168465409	0	6.91878535776013	0	0	0	Root22
OG0001863	0	0	8.89558117426303	0	0	0	Root22
OG0001864	0	5.20529693351735	12.1902408684345	0	0	0	Root22
OG0001865	0	0	0	0	0	0	Root22
OG0001866	0	0	0	0	0	0	Root22
OG0001867	0	0	0	0	0	0	Root22
OG0001877	0	0	0	0	0	0	Root22
OG0001889	0	0	0	0	0	0	Root22
OG0001893	0	20.1705256173797	209.21089057989	0	0	0	Root22
OG0001894	0	0	0	0	0	0	Root22
OG0001895	0	0	0	0	0	0	Root22
OG0001896	0	13.663904450483	0	22.3407372873746	0	2.59572445092137	Root22
OG0001898	0	0	0	0	0	0	Root22
OG0001924	74.1404519005032	0	12.8491728072688	17.6647690179241	15.2572834810884	0	Root22
OG0001926	0	0	30.3108691863777	0	0	0	Root22
OG0001927	12.546845706239	0	0	0	0	0	Root22
OG0001928	0	0	9.22504714368018	0	0	0	Root22
OG0001930	67.8670290473837	7.80794540027602	16.4732984708575	74.8154923112079	0	0	Root22
OG0001933	0	0	21.4152880121147	0	0	0	Root22
OG0001938	20.5312020647547	0	2.63572775533719	0	0	0	Root22
OG0001952	0	0	0	0.519552029938944	2593.73819178503	0	Root22
OG0001960	0	0	0	28.5753616466419	0	0	Root22
OG0001961	26.8046249178742	11.711918100414	4.28305760242294	22.8602893173135	15.2572834810884	0	Root22
OG0001962	0	0	0	0	0	0	Root22
OG0001964	0	0	0	0	0	0	Root22
OG0001967	0	0.650662116689668	24.7099477062862	0	0	0	Root22
OG0001968	0	0	0	0	0	0	Root22
OG0001971	13.6874680431698	0	31.2992670946292	0	0	0	Root22
OG0001980	0	0	0	0	0	0	Root22
OG0001982	0	52.0529693351735	16.8027644402746	0	0	0	Root22
OG0001997	13.6874680431698	10.4105938670347	13.178638776686	1.03910405987789	0	0	Root22
OG0001999	0	7.15728328358635	0	0	0	0	Root22
OG0002000	0	0	0	0	0	0	Root22
OG0002001	11.4062233693082	23.4238362008281	0	0	0	0	Root22
OG0002002	35.3592924448554	0	0	0	0	0	Root22
OG0002004	0	0.650662116689668	0	0.519552029938944	0	130.305367436253	Root22
OG0002008	0	0	0	0	0	0	Root22
OG0002011	0	0	0	0	0	0	Root22
OG0002014	34.2186701079246	0	0	0	0	49.318764567506	Root22
OG0002021	7.41404519005032	0	0	0	0	0	Root22
OG0002027	0	0	0	0	0	0	Root22
OG0002041	0	0	0	0	0	0	Root22
OG0002047	11.4062233693082	0	13.5081047461031	19.2234251077409	0	0	Root22
OG0002048	0	3.90397270013801	0	0	0	0	Root22
OG0002049	0	14.9652286838624	0	0	0	0	Root22
OG0002050	0	0	34.5939267888007	0	0	0	Root22
OG0002055	0	0	0	0	0	0	Root22
OG0002056	0	0	26.6867435227891	0	0	0	Root22
OG0002069	0	31.2317816011041	0	0	0	0	Root22
OG0002071	83.2654305959498	115.167194654071	48.1020315349038	50.9160989340165	45.7718504432652	125.633063424594	Root22
OG0002073	0	12.3625802171037	50.4082933208238	0	0	0	Root22
OG0002079	0	0	0	0	0	0	Root22
OG0002081	0	0	13.178638776686	0	0	0	Root22
OG0002082	0	0	0	0	0	0	Root22
OG0002083	0	0	0	0	0	0	Root22
OG0002084	0	0	10.5429110213488	0	0	0	Root22
OG0002085	0	0	0	0	0	0	Root22
OG0002086	0	0	0	0	0	0	Root22
OG0002087	0	0	0	0	0	0	Root22
OG0002088	1.14062233693082	0.650662116689668	37.8885864829722	0	0	0	Root22
OG0002091	0	0	0	0	0	0	Root22
OG0002105	9.69528986391196	0	0	0	0	0.519144890184274	Root22
OG0002110	0	0	14.8259686237717	0	0	0	Root22
OG0002119	0	0	34.2644608193835	1.03910405987789	0	0	Root22
OG0002120	0	18.2185392673107	8.56611520484588	9.87148856883993	0	0	Root22
OG0002121	36.4999147817862	0	21.7447539815318	0	0	0	Root22
OG0002122	0	0	0	0	0	0	Root22
OG0002124	0	1.951986350069	0	0	0	0	Root22
OG0002125	0	24.0744983175177	0	0	0	0	Root22
OG0002127	0	0	0	0	0	0	Root22
OG0002128	0	0	7.57771729659443	21.8211852574356	0	182.739001344864	Root22
OG0002132	0	0	0	0	0	0	Root22
OG0002135	0	0	0	32.7317778861534	0	0	Root22
OG0002136	0	0	0	0	0	0	Root22
OG0002141	0	0	9.22504714368018	0	0	0	Root22
OG0002149	0	0	9.88397908251448	0	0	0	Root22
OG0002150	0	0	0	0	0	0	Root22
OG0002155	0	0	5.93038744950869	15.5865608981683	0	0	Root22
OG0002162	0	0	23.3920838286176	0	0	0	Root22
OG0002163	0	0	0	0	0	0	Root22
OG0002164	0	0	24.380481736869	22.3407372873746	0	0	Root22
OG0002167	0	0	0	0	0	0	Root22
OG0002168	0	14.3145665671727	18.4500942873604	0	0	0	Root22
OG0002169	20.5312020647547	0	0	0	0	0	Root22
OG0002175	0	0	0	0	0	0	Root22
OG0002176	2.28124467386164	0	0	0	0	0	Root22
OG0002177	0	0	0	0	0	0	Root22
OG0002189	0	0	32.6171309722978	0	0	0	Root22
OG0002198	0	19.5198635006901	0	0	0	0	Root22
OG0002199	0	0	0	0	0	0	Root22
OG0002201	0	0	0	0	0	0	Root22
OG0002203	147.710592632541	50.1009829851045	12.1902408684345	51.4356509639554	1861.38858469278	0	Root22
OG0002205	15.9687127170315	0	0	23.8993933771914	0	0	Root22
OG0002206	0	0	0	0	0	0	Root22
OG0002214	10.8359122008428	0	0	0	0	0	Root22
OG0002217	0	4.55463481682768	7.57771729659443	6.23462435926732	0	0	Root22
OG0002223	0	0	0	0	0	0	Root22
OG0002225	0	0	15.1554345931889	23.8993933771914	0	0	Root22
OG0002231	0	0	12.5197068378517	0	0	0	Root22
OG0002239	0	37.0877406513111	28.663539339292	33.2513299160924	0	0	Root22
OG0002240	0	0	8.89558117426303	0	0	0	Root22
OG0002241	0	0	0	0	0	0	Root22
OG0002242	0	0	0	0	0	0	Root22
OG0002244	0	40.9917133514491	60.9512043421726	6.23462435926732	0	0	Root22
OG0002245	0	0	0	0	0	0	Root22
OG0002256	0	0	0	0	0	0	Root22
OG0002257	0	0	0	0	0	0	Root22
OG0002264	0	15.615890800552	20.7563560732804	0	0	0	Root22
OG0002265	0	0	0	0	0	0	Root22
OG0002278	0	0	20.0974241344461	0	0	0	Root22
OG0002281	6.2734228531195	49.4503208684148	144.306094604711	65.4635557723069	15.2572834810884	48.7996196773218	Root22
OG0002283	23.9530690755472	0	11.8607748990174	0	0	38.9358667638206	Root22
OG0002284	0	0	14.4965026543546	0	0	0	Root22
OG0002285	0	0	0	0	0	0	Root22
OG0002287	0	0	0	0	0	0	Root22
OG0002290	0	0	0	0	0	0	Root22
OG0002292	30.2264919286667	0	0	0	15.2572834810884	0	Root22
OG0002318	0	0	0	0	0	0	Root22
OG0002321	0	82.6340888195879	18.1206283179432	0	0	0	Root22
OG0002322	193.335486109774	48.7996587517251	74.7887750576929	139.239944023637	30.5145669621768	1.03828978036855	Root22
OG0002323	0	0	18.4500942873604	0	0	0	Root22
OG0002325	0	33.8344300678628	4.28305760242294	0	0	0	Root22
OG0002327	0	1.951986350069	35.252858727635	34.2904339759703	0	0	Root22
OG0002335	0	0	0	0	0	0	Root22
OG0002339	0	0	0	0	0	0	Root22
OG0002342	0	0	0	0	0	0	Root22
OG0002357	0	0	5.93038744950869	0	0	0	Root22
OG0002358	0	0	10.5429110213488	0	0	2.59572445092137	Root22
OG0002359	0	0	0	0	0	0	Root22
OG0002360	6.2734228531195	39.6903891180698	106.746974091156	56.6311712633448	1769.84488380625	6.22973868221129	Root22
OG0002361	0	0	0	0	0	0	Root22
OG0002362	0	0	0	17.6647690179241	0	0.519144890184274	Root22
OG0002364	1.14062233693082	2.60264846675867	2.30626178592004	0	0	0	Root22
OG0002371	29.0858695917359	0	0	23.3798413472525	0	0	Root22
OG0002391	25.6640025809434	87.8393857531052	38.2180524523893	1.03910405987789	1373.15551329796	0	Root22
OG0002405	0	0	10.5429110213488	0	0	0	Root22
OG0002406	0	0	0	0	0	0	Root22
OG0002407	0	54.0049556852425	135.081047461031	1.03910405987789	0	0.519144890184274	Root22
OG0002409	0	0	0	0	0	0	Root22
OG0002411	0	0	27.0162094922062	0	0	0	Root22
OG0002412	0	0	0	0	0	0	Root22
OG0002413	0	13.663904450483	0	21.8211852574356	0	0	Root22
OG0002414	0	1.30132423337934	7.24825132717728	0	0	0	Root22
OG0002419	0	0	0	0	0	0	Root22
OG0002420	11.9765345377736	0	8.56611520484588	0	0	0.519144890184274	Root22
OG0002421	19.9608908962893	0	0	11.9496966885957	0	0	Root22
OG0002422	0	0	0	12.9888007484736	0	0	Root22
OG0002423	0	0	0	0	0	0	Root22
OG0002430	0	0	0	0	0	0	Root22
OG0002431	0	0	0	0	0	0	Root22
OG0002432	47.9061381510944	3.90397270013801	0	5.71507232932838	15.2572834810884	147.437148812334	Root22
OG0002437	0	0	0	0	0	0	Root22
OG0002451	0	0	0	0	0	0	Root22
OG0002454	2.85155584232705	0	82.0370263848701	24.4189454071303	0	0	Root22
OG0002457	0	0	12.8491728072688	0	0	0	Root22
OG0002462	0	0	0	0	0	0	Root22
OG0002464	261.772826325623	163.966853405796	201.633173283295	444.216985597797	2532.70905786067	1.55743467055282	Root22
OG0002465	0	0	8.89558117426303	0	0	0	Root22
OG0002492	0	0	0	0	0	0	Root22
OG0002502	0	0	0	0	0	0	Root22
OG0002532	0	0	0	0	0	0	Root22
OG0002533	0	12.3625802171037	0	0	0	0	Root22
OG0002534	0.570311168465409	0	0	0	0	0	Root22
OG0002536	27.3749360863396	7.15728328358635	20.7563560732804	0	0	0.519144890184274	Root22
OG0002537	0	0	8.89558117426303	0	0	0	Root22
OG0002538	0	0	8.23664923542873	16.1061129281073	0	0	Root22
OG0002543	0	0	11.5313089296002	0	0	0	Root22
OG0002546	0	0	7.90718326601158	0	0	0	Root22
OG0002547	13.1171568747044	0	7.57771729659443	0	0	0	Root22
OG0002549	14.2577792116352	0	0	0	0	0.519144890184274	Root22
OG0002555	0	0	0	0	0	0	Root22
OG0002556	0	0	4.61252357184009	0	0	0	Root22
OG0002557	0	0	26.0278115839548	0	0	0	Root22
OG0002560	0	0	0	0	0	0	Root22
OG0002565	15.9687127170315	0	0	37.4077461556039	0	0.519144890184274	Root22
OG0002568	0	0	0	0	0	0	Root22
OG0002585	0	0	14.1670366849374	0	0	0	Root22
OG0002592	0	0	9.55451311309733	25.9776014969472	76.286417405442	0	Root22
OG0002594	0	27.3278089009661	0	0	0	0	Root22
OG0002596	0	0	1.9767958165029	0	0	0	Root22
OG0002597	0.570311168465409	0	0	9.35193653890098	15.2572834810884	0	Root22
OG0002598	0	0	28.9930053087091	5.71507232932838	0	0	Root22
OG0002599	0	0	0	0	0	0	Root22
OG0002600	0	0	0	0	0	0	Root22
OG0002601	22.242135570151	0	22.074219950949	0	0	0.519144890184274	Root22
OG0002602	43.3436488033711	10.4105938670347	26.0278115839548	9.35193653890098	1022.23799323292	0	Root22
OG0002603	0	0	16.8027644402746	0	0	0	Root22
OG0002605	0	0	1.3178638776686	0	0	0	Root22
OG0002607	0	0	21.7447539815318	0	0	0	Root22
OG0002611	29.6561807602013	7.15728328358635	0.329465969417149	7.79328044908415	0	0	Root22
OG0002617	0	0	0	0	0	0	Root22
OG0002618	0	0	12.8491728072688	0	0	0	Root22
OG0002620	0	0	0	0	0	0	Root22
OG0002622	0	0.650662116689668	0	0	0	0	Root22
OG0002639	0	0	42.8305760242294	0	0	0	Root22
OG0002643	0	27.3278089009661	0.329465969417149	22.8602893173135	0	0	Root22
OG0002662	0	0	1.3178638776686	0	0	0	Root22
OG0002667	0	0	0	0	0	0	Root22
OG0002668	0	0	0	0	0	0	Root22
OG0002669	5.70311168465409	0	0.329465969417149	15.5865608981683	15.2572834810884	0	Root22
OG0002670	0	0	4.61252357184009	0	0	0	Root22
OG0002671	0	0	5.93038744950869	0	0	0	Root22
OG0002674	0	0	0	0	0	0	Root22
OG0002675	0.570311168465409	0	13.8375707155203	0	91.5437008865304	131.862802106806	Root22
OG0002676	13.1171568747044	10.4105938670347	25.0394136757033	10.9105926287178	0	0	Root22
OG0002678	0	0	0	3.63686420957261	0	0	Root22
OG0002679	0	0	0	0	0	0	Root22
OG0002681	0	10.4105938670347	0	8.83238450896204	0	0	Root22
OG0002684	0	0	0	0	0	0	Root22
OG0002685	0	0	0	0	0	0	Root22
OG0002688	31.3671142655975	0	7.24825132717728	44.1619225448102	15.2572834810884	0	Root22
OG0002691	0	0	8.89558117426303	0	0	0	Root22
OG0002699	10.2656010323774	0	10.8723769907659	0	0	0	Root22
OG0002723	0	0	0	0	0	0	Root22
OG0002724	0	31.2317816011041	51.0672252596581	24.4189454071303	0	0	Root22
OG0002725	42.7733376349057	1.30132423337934	34.9233927582178	51.4356509639554	0	0.519144890184274	Root22
OG0002726	0	20.1705256173797	0	0	0	0	Root22
OG0002728	0	0	0	0	0	0	Root22
OG0002730	0	0	19.767958165029	0	0	0	Root22
OG0002731	0	0	8.23664923542873	0	0	0	Root22
OG0002733	2.85155584232705	0	3.95359163300579	0	0	0	Root22
OG0002734	0	0	0	0	0	0	Root22
OG0002736	14.2577792116352	58.5595905020702	7.57771729659443	0	0	0	Root22
OG0002738	0	0	0	0	0	0	Root22
OG0002746	0	38.3890648846904	12.1902408684345	0	15.2572834810884	0	Root22
OG0002753	0	0	0	19.2234251077409	0	0	Root22
OG0002756	0	0	0	0	0	0	Root22
OG0002759	0	0	0	0	0	0	Root22
OG0002762	0	0	0	0	0	0	Root22
OG0002777	0	0	0	0	0	0	Root22
OG0002781	0	0	0	0	0	0	Root22
OG0002796	0	0	0	0	0	0	Root22
OG0002802	49.6170716564906	33.8344300678628	27.3456754616234	87.8042930596815	15.2572834810884	0	Root22
OG0002803	41.6327152979749	19.5198635006901	58.3154765868354	44.6814745747491	0	1.03828978036855	Root22
OG0002806	0	0	0	0	0	0	Root22
OG0002808	0.570311168465409	0	99.4987227639791	22.8602893173135	15.2572834810884	80.9866028687468	Root22
OG0002809	43.9139599718365	24.0744983175177	11.5313089296002	45.2010266046881	15.2572834810884	89.2929211116951	Root22
OG0002810	0	0	0	13.5083527784125	0	0	Root22
OG0002811	0	14.3145665671727	21.4152880121147	0	0	0	Root22
OG0002812	0	0	0	0	0	0	Root22
OG0002813	0	0	0	17.6647690179241	0	0	Root22
OG0002814	0	0	11.8607748990174	0	0	122.518194083489	Root22
OG0002817	24.5233802440126	42.2930375848284	0	24.4189454071303	0	0	Root22
OG0002831	0	0	0	0	0	0	Root22
OG0002833	0	0	0	8.3128324790231	0	0	Root22
OG0002835	0	0	0	0	0	0	Root22
OG0002841	0	0	7.24825132717728	0	0	0	Root22
OG0002842	0	0	0	0	0	0	Root22
OG0002843	0	0	0	0	0	0	Root22
OG0002845	8.55466752698114	0	0	0	0	0	Root22
OG0002876	89.5388534490693	16.2665529172417	43.1600419936465	52.4747550238333	0	0	Root22
OG0002878	0	0	172.310702005169	27.536257586764	1891.90315165496	278.261661138771	Root22
OG0002879	0	0	7.57771729659443	0	0	0	Root22
OG0002880	0	16.2665529172417	9.55451311309733	16.1061129281073	0	0	Root22
OG0002881	0	0	0	0.519552029938944	0	0	Root22
OG0002882	34.78898127639	0	13.5081047461031	50.9160989340165	0	0	Root22
OG0002883	0	0	5.93038744950869	0	0	0	Root22
OG0002884	19.3905797278239	22.7731740841384	14.1670366849374	0.519552029938944	2425.90807349305	0.519144890184274	Root22
OG0002885	0	0	10.8723769907659	0	0	0	Root22
OG0002886	0	17.567877150621	0	0	0	0	Root22
OG0002887	16.5390238854969	23.4238362008281	28.663539339292	0	0	56.5867930300859	Root22
OG0002889	0	0	0	0	0	0	Root22
OG0002891	0.570311168465409	44.8956860515871	56.9976127091668	53.5138590837112	15.2572834810884	0	Root22
OG0002893	0	0	0	0	0	0	Root22
OG0002894	0	11.0612559837244	0	11.4301446586568	0	0	Root22
OG0002897	0	0	8.23664923542873	0	0	0	Root22
OG0002903	0	0	9.55451311309733	13.5083527784125	0	0	Root22
OG0002904	1.71093350539623	23.4238362008281	0	0	0	0.519144890184274	Root22
OG0002910	52.4686274988177	0	0	14.0279048083515	0	0	Root22
OG0002918	0	0	0	0	0	0	Root22
OG0002935	3.42186701079246	0	92.5799374062189	0	0	0	Root22
OG0002939	0	0	0	0	15.2572834810884	0	Root22
OG0002940	0	0	31.2992670946292	25.4580494670082	0	0	Root22
OG0002941	0	0	7.57771729659443	0	0	0	Root22
OG0002943	0	0	10.2134450519316	0	0	0	Root22
OG0002944	79.2732524166919	69.6208464857945	13.5081047461031	52.4747550238333	45.7718504432652	0	Root22
OG0002946	0	0	7.57771729659443	0	0	0	Root22
OG0002947	0	0	117.948817051339	0	0	0	Root22
OG0002949	0	0	0	0	0	0	Root22
OG0002950	0	0	0	10.3910405987789	0	0	Root22
OG0002953	0	0	0	0	0	0	Root22
OG0002954	0	0	15.1554345931889	0	0	0	Root22
OG0002955	0	11.711918100414	0	0	0	0	Root22
OG0002969	0	0	0	0	0	0	Root22
OG0002973	0	0	0	0	0	0	Root22
OG0002974	0	0	15.484900562606	9.35193653890098	0	0	Root22
OG0002993	0	0	0	0	0	0	Root22
OG0003031	0	0	0	0	0	0	Root22
OG0003032	0	16.9172150339314	39.8653822994751	0	15.2572834810884	0	Root22
OG0003033	0	0	0	0	0	0	Root22
OG0003034	0	0	0	0	0	0	Root22
OG0003035	0	0	0	0	0	0	Root22
OG0003037	14.8280903801006	18.2185392673107	74.7887750576929	92.4802613291319	0	0	Root22
OG0003038	111.210677850755	134.687058154761	56.3386807703325	55.592067203467	45.7718504432652	0	Root22
OG0003039	0	0	0	0	0	0	Root22
OG0003040	0	0	8.56611520484588	0	0	0	Root22
OG0003041	1.14062233693082	0	63.9163980669269	24.9384974370693	0	0	Root22
OG0003042	0	0	8.56611520484588	0	0	0	Root22
OG0003045	0	0	11.5313089296002	3.63686420957261	0	0	Root22
OG0003046	31.3671142655975	43.5943618182078	35.9117906664693	25.4580494670082	0	0	Root22
OG0003047	16.5390238854969	7.15728328358635	22.7331518897833	31.1731217963366	15.2572834810884	201.947362281683	Root22
OG0003048	71.2888960581762	43.5943618182078	15.484900562606	80.5305646405363	15.2572834810884	2.0765795607371	Root22
OG0003049	0	0	0	0	0	0	Root22
OG0003051	0	13.0132423337934	5.27145551067439	35.8490900657871	15.2572834810884	0.519144890184274	Root22
OG0003053	0	0	0	0	0	0	Root22
OG0003054	27.9452472548051	0	17.7911623485261	0	0	0	Root22
OG0003055	0	0	0	0	0	0	Root22
OG0003056	0	0	0	0	0	0	Root22
OG0003057	0.570311168465409	21.4718498507591	13.8375707155203	0	0	0	Root22
OG0003058	0	0	0	14.0279048083515	0	0	Root22
OG0003060	15.3984015485661	24.7251604342074	0	28.055809616703	0	0	Root22
OG0003062	0	0	0	0	0	0	Root22
OG0003072	0	13.663904450483	0	0	0	0	Root22
OG0003080	0.570311168465409	0	0	0	0	6.74888357239556	Root22
OG0003081	0	0	0	18.184321047863	0	0	Root22
OG0003082	0	0	0	0	0	0	Root22
OG0003084	0.570311168465409	0	25.3688796451205	0	0	0	Root22
OG0003113	0	0	0	0	0	0	Root22
OG0003128	103.796632660704	80.6821024695189	73.1414452106071	147.55277650266	1251.09724544925	0	Root22
OG0003129	0	0	0	0	0	0	Root22
OG0003130	0	11.711918100414	14.8259686237717	0	0	0	Root22
OG0003131	0	22.7731740841384	16.1438325014403	0	0	0	Root22
OG0003132	0	16.9172150339314	10.8723769907659	33.2513299160924	0	0	Root22
OG0003133	0	0	0	0	0	0	Root22
OG0003135	0	0	0	0	0	0	Root22
OG0003137	0	0	3.29465969417149	0	0	0	Root22
OG0003140	176.226151055811	149.001624721934	140.352502971706	122.614279065591	76.286417405442	0.519144890184274	Root22
OG0003141	0	0	0	0	0	0	Root22
OG0003142	22.242135570151	0	0	0	0	0	Root22
OG0003143	0	0	37.559120513555	0	0	115.250165620909	Root22
OG0003144	0	0	31.9581990334635	16.1061129281073	0	0	Root22
OG0003145	0	0.650662116689668	2.30626178592004	0	0	0	Root22
OG0003146	0	0	15.8143665320232	0	732.349607092243	0	Root22
OG0003147	0	0	0	3.11731217963366	0	0	Root22
OG0003148	0	0	0	0	0	0	Root22
OG0003149	0	0	7.24825132717728	0	0	0	Root22
OG0003150	27.3749360863396	11.711918100414	0	0	0	207.65795607371	Root22
OG0003151	0	46.8476724016561	9.22504714368018	0	0	0	Root22
OG0003152	0	0	8.89558117426303	0	0	0	Root22
OG0003153	50.7576939934214	20.1705256173797	0	13.5083527784125	0	0	Root22
OG0003154	0	0	0	0	0	0	Root22
OG0003155	20.5312020647547	18.8692013840004	10.8723769907659	108.0668222273	0	0.519144890184274	Root22
OG0003156	28.5155584232705	1.951986350069	18.4500942873604	0	2258.07795520108	0.519144890184274	Root22
OG0003157	2.85155584232705	34.4850921845524	0	12.9888007484736	0	0	Root22
OG0003158	0	0	0	0	0	0	Root22
OG0003159	0	0	0	0	0	0	Root22
OG0003160	0	0	0	0	0	0	Root22
OG0003161	0	49.4503208684148	0	12.9888007484736	0	0.519144890184274	Root22
OG0003162	0	0	0	0.519552029938944	0	0	Root22
OG0003163	0	0	0	0	0	0	Root22
OG0003164	0	30.5811194844144	44.148439901898	0	2593.73819178503	193.12189914855	Root22
OG0003165	0	33.1837679511731	41.1832461771437	0	0	0.519144890184274	Root22
OG0003167	0	1.951986350069	23.7215497980347	11.9496966885957	15.2572834810884	3.63401423128992	Root22
OG0003168	0	0	0	0	0	0	Root22
OG0003169	0	0	0	0	0	0	Root22
OG0003170	0	47.4983345183458	17.7911623485261	67.0222118621237	0	0	Root22
OG0003171	0	0	0	0	0	0	Root22
OG0003172	29.0858695917359	24.0744983175177	30.3108691863777	48.3183387843218	0	0	Root22
OG0003173	0	0	5.93038744950869	0	0	0	Root22
OG0003174	0	16.9172150339314	0	17.1452169879851	0	0	Root22
OG0003175	0	0.650662116689668	0.329465969417149	0	0	0	Root22
OG0003176	0	0	4.94198954125724	0	0	0	Root22
OG0003177	0	20.8211877340694	0	0	0	0	Root22
OG0003179	0	0	0	0	0	0	Root22
OG0003180	0	0	0	0	0	0	Root22
OG0003181	0	0	0	0	0	0	Root22
OG0003183	0	28.6291331343454	9.88397908251448	0	0	0	Root22
OG0003184	12.546845706239	31.8824437177937	15.484900562606	40.0055063052987	15.2572834810884	0.519144890184274	Root22
OG0003185	5.13280051618868	39.6903891180698	34.5939267888007	1.55865608981683	0	0	Root22
OG0003186	0	0	31.6287330640463	0	0	0	Root22
OG0003187	0	0	0	0	0	0	Root22
OG0003207	0	0	11.2018429601831	0	0	73.7185744061669	Root22
OG0003208	0	18.2185392673107	0	0	0	0	Root22
OG0003210	0	3.25331058344834	20.4268901038633	0	0	0	Root22
OG0003211	0	0	0	23.8993933771914	0	0	Root22
OG0003212	0	0	36.2412566358864	0	0	0	Root22
OG0003217	0	0	0	0	0	0	Root22
OG0003222	65.5857843735221	0	0	37.4077461556039	0	0	Root22
OG0003251	0	0	0	0	0	0	Root22
OG0003253	0	0	0	0	0	0	Root22
OG0003258	0	0	5.60092148009154	21.8211852574356	0	0	Root22
OG0003259	0	7.80794540027602	18.7795602567775	0.519552029938944	0	0	Root22
OG0003261	0	0	0	0	0	0	Root22
OG0003262	0	0	0	0	0	0	Root22
OG0003263	28.5155584232705	0	0	1.55865608981683	0	0	Root22
OG0003264	0	0	0	0	0	0	Root22
OG0003265	295.991496433547	307.763181194213	18.4500942873604	314.328978113061	2334.36437260652	124.075628754042	Root22
OG0003266	0	9.10926963365536	0	10.3910405987789	0	0	Root22
OG0003267	0	0	0	19.7429771376799	0	0	Root22
OG0003268	20.5312020647547	5.85595905020701	0	0	0	0	Root22
OG0003269	0	0	9.22504714368018	0	0	0	Root22
OG0003271	0	0	10.5429110213488	4.67596826945049	0	0	Root22
OG0003272	67.8670290473837	0	132.445319705694	22.8602893173135	15.2572834810884	0	Root22
OG0003274	0	0	0	12.4692487185346	0	0	Root22
OG0003275	0.570311168465409	20.8211877340694	56.9976127091668	0	0	255.938430860847	Root22
OG0003276	0	11.711918100414	7.90718326601158	0.519552029938944	0	0	Root22
OG0003284	0	0	2.63572775533719	0	0	0	Root22
OG0003285	0	0	0	0	0	0	Root22
OG0003293	0	0	0	0	0	4.15315912147419	Root22
OG0003294	5.13280051618868	0	21.4152880121147	0	0	0	Root22
OG0003295	0	0	0	0	0	0	Root22
OG0003297	5.13280051618868	23.4238362008281	0	0	0	0	Root22
OG0003298	0	0	0	0	0	0	Root22
OG0003300	0	0	19.1090262261947	10.3910405987789	0	172.875248431363	Root22
OG0003301	0	0	0	0	0	0	Root22
OG0003303	0	0	0	0	0	0	Root22
OG0003315	0	0	0	0	0	0	Root22
OG0003322	0	0	0	0	0	0	Root22
OG0003323	31.9374254340629	29.9304573677247	35.5823246970521	0	1418.92736374122	0.519144890184274	Root22
OG0003330	0	0	0	0	0	0	Root22
OG0003340	0	16.2665529172417	0	0	0	0	Root22
OG0003344	0	9.75993175034503	0	0	0	0	Root22
OG0003348	0	0	0	28.5753616466419	0	0	Root22
OG0003353	0	39.0397270013801	0.658931938834298	0	0	0	Root22
OG0003355	1.14062233693082	0	18.7795602567775	56.6311712633448	0	158.858336396388	Root22
OG0003356	0	0	0	0	0	0	Root22
OG0003357	0	9.75993175034503	25.0394136757033	0	0	0	Root22
OG0003358	43.3436488033711	0	0	0	0	0.519144890184274	Root22
OG0003359	0	0	2.30626178592004	0	0	0	Root22
OG0003361	0	0	0	0	0	0	Root22
OG0003363	0	0	4.94198954125724	0	0	0	Root22
OG0003364	0	0	2.30626178592004	0	0	0	Root22
OG0003367	0	0	8.56611520484588	0	0	0	Root22
OG0003368	16.5390238854969	0	0	0	0	0	Root22
OG0003369	0	0	0	0	0	0	Root22
OG0003370	0	0	13.178638776686	0	0	0	Root22
OG0003372	0	0	70.1762514858528	0	0	0	Root22
OG0003376	0	0	0	0	0	0	Root22
OG0003377	0	0	0	0	0	0	Root22
OG0003378	0	0	0	0	76.286417405442	0	Root22
OG0003380	0	0	0	0	0	0	Root22
OG0003390	0	0	8.56611520484588	0	0	0	Root22
OG0003395	0	0	17.1322304096918	8.83238450896204	0	0	Root22
OG0003396	0	10.4105938670347	0	0	0	0	Root22
OG0003400	0	0	1.64732984708575	0	0	0	Root22
OG0003402	0	0	0	0	0	0	Root22
OG0003403	21.6718244016856	1.30132423337934	43.1600419936465	0	0	231.019476132002	Root22
OG0003406	36.4999147817862	0	0	0.519552029938944	0	0	Root22
OG0003421	0	0	13.178638776686	0	0	0	Root22
OG0003426	0	0	0	0.519552029938944	0	0	Root22
OG0003431	0	0	0	0	0	0	Root22
OG0003447	0	0	0	0	0	0	Root22
OG0003448	0	0	0	0	0	0	Root22
OG0003450	0	0	0	0	0	0	Root22
OG0003451	8.55466752698114	0	0	0	3341.34508235836	0	Root22
OG0003453	0	0	16.8027644402746	0	0	0	Root22
OG0003454	0	0	15.1554345931889	0	0	0	Root22
OG0003456	65.5857843735221	46.1970102849665	3.95359163300579	52.4747550238333	15.2572834810884	0	Root22
OG0003457	115.773167198478	102.804614436968	34.2644608193835	221.32916475399	0	1.03828978036855	Root22
OG0003459	0	0	0	0	0	0	Root22
OG0003461	0	0	3.95359163300579	0	0	0	Root22
OG0003466	0	0	0	0	0	0	Root22
OG0003468	0	10.4105938670347	0	0.519552029938944	0	0	Root22
OG0003469	0	0	0	0	0	0	Root22
OG0003470	47.9061381510944	57.2582662686908	8.56611520484588	18.703873077802	0	0	Root22
OG0003486	0	0	0	0	0	0	Root22
OG0003491	0	0	0	0	0	0	Root22
OG0003494	18.8202685593585	1.951986350069	18.1206283179432	0	0	0	Root22
OG0003495	0	0	0	0	0	0	Root22
OG0003496	0	23.4238362008281	0	0	0	0	Root22
OG0003497	0	2.60264846675867	0	0	0	0	Root22
OG0003498	0	0	0	9.35193653890098	0	0	Root22
OG0003499	0	0	0	0	0	0	Root22
OG0003537	0	0	0	0	0	0	Root22
OG0003565	0	0	11.2018429601831	0	0	0	Root22
OG0003568	0	0	0	0	0	0	Root22
OG0003569	21.1015132332201	0	15.8143665320232	0	0	0	Root22
OG0003570	0	0	17.1322304096918	0	0	0	Root22
OG0003571	2.28124467386164	69.6208464857945	9.22504714368018	138.720391993698	3707.51988590448	0	Root22
OG0003572	0	0	0	15.5865608981683	0	0	Root22
OG0003573	15.3984015485661	0	0	0	0	0	Root22
OG0003577	0	0	6.58931938834298	0	0	0	Root22
OG0003578	0	0	0	0	0	0	Root22
OG0003580	0	0	0	0	0	0	Root22
OG0003581	0	16.2665529172417	87.3084818955445	0	0	0	Root22
OG0003582	0	21.4718498507591	5.93038744950869	0	0	0	Root22
OG0003583	0	0	0	7.79328044908415	0	0	Root22
OG0003585	0	0	0	0	0	0	Root22
OG0003588	15.9687127170315	0.650662116689668	7.24825132717728	0	0	0	Root22
OG0003590	0	0	0	0	0	0	Root22
OG0003591	0	0	28.663539339292	29.0949136765808	0	4.15315912147419	Root22
OG0003592	0	0	0	0	0	0	Root22
OG0003593	0	0	0	0	0	0	Root22
OG0003594	0	20.8211877340694	9.55451311309733	0	0	0	Root22
OG0003604	0	0	0	0	0	0	Root22
OG0003608	0	0	0	0	0	0	Root22
OG0003609	13.6874680431698	0	0	0	0	0	Root22
OG0003613	0	0	0	0	0	0	Root22
OG0003614	0	0	12.1902408684345	0	0	0	Root22
OG0003615	0	0	0	0	0	0	Root22
OG0003621	0	12.3625802171037	0	8.83238450896204	0	0	Root22
OG0003622	13.1171568747044	20.1705256173797	9.88397908251448	0	0	0	Root22
OG0003630	0	0	7.24825132717728	0	0	0	Root22
OG0003631	0	0	0	0	0	0	Root22
OG0003644	0	0	24.7099477062862	0	15.2572834810884	110.57786160925	Root22
OG0003675	0	6.50662116689668	27.6751414310405	0	0	0	Root22
OG0003686	0	0	0	0	0	0	Root22
OG0003687	0	0	0	0	0	0	Root22
OG0003688	0	0	0	0	0	0	Root22
OG0003689	0	13.663904450483	0	0	0	0	Root22
OG0003690	0.570311168465409	7.80794540027602	0	5.71507232932838	0	0	Root22
OG0003693	0	0	0.329465969417149	0	0	0	Root22
OG0003694	0	16.2665529172417	0	9.87148856883993	0	0	Root22
OG0003696	0	18.8692013840004	0	0	0	0	Root22
OG0003697	54.1795610042139	35.1357543012421	41.5127121465608	30.1340177364587	15.2572834810884	0.519144890184274	Root22
OG0003699	0	0	0	0	0	0	Root22
OG0003700	0	0	0	0	0	0	Root22
OG0003702	38.7811594556478	61.1622389688288	61.6101362810069	68.5808679519405	15.2572834810884	219.598288547948	Root22
OG0003709	0	0	36.9001885747207	0	0	0	Root22
OG0003716	0	0	0	0	0	0	Root22
OG0003717	0	0	0	0	0	0	Root22
OG0003719	31.3671142655975	0	0	14.5474568382904	0	0	Root22
OG0003727	0	0	0	0	0	0	Root22
OG0003731	15.3984015485661	21.4718498507591	28.3340733698748	12.4692487185346	0	0	Root22
OG0003745	0	0	0	0	0	0	Root22
OG0003746	0	3.25331058344834	0	0	0	0	Root22
OG0003750	0	0	12.5197068378517	15.5865608981683	0	0	Root22
OG0003760	0	0	33.2760629111321	0	0	0	Root22
OG0003764	0	0	14.8259686237717	0	0	0	Root22
OG0003800	0	0	0	0	0	0	Root22
OG0003801	0	9.10926963365536	9.22504714368018	29.6144657065198	0	0	Root22
OG0003802	0	0	3.29465969417149	0	0	0	Root22
OG0003803	0	0	0	0	0	0	Root22
OG0003805	0	5.85595905020701	0	0	0	0	Root22
OG0003807	0	0	17.4616963791089	0	0	0	Root22
OG0003808	27.3749360863396	0	11.2018429601831	0	0	0	Root22
OG0003809	47.335826982629	41.6423754681388	55.3502828620811	15.0670088682294	0	0	Root22
OG0003810	0	0	6.58931938834298	0	0	0	Root22
OG0003811	0	1.30132423337934	30.969801125212	0	0	0	Root22
OG0003812	0	0	0	0	0	0	Root22
OG0003813	0	0	0	0	0	0	Root22
OG0003816	0	11.0612559837244	0	0	0	0	Root22
OG0003817	0	12.3625802171037	28.3340733698748	15.5865608981683	0	163.011495517862	Root22
OG0003818	0	6.50662116689668	18.4500942873604	18.703873077802	0	2.59572445092137	Root22
OG0003819	0	15.615890800552	11.2018429601831	0	0	0	Root22
OG0003821	0	0	0	11.4301446586568	0	0	Root22
OG0003829	0	0	0	0	0	0	Root22
OG0003846	0	0	0	0	0	0	Root22
OG0003850	0	0	0	0	0	0	Root22
OG0003851	0	0	0	0	0	0	Root22
OG0003857	0	0	0	0	0	0	Root22
OG0003863	0	0	0	0	0	0	Root22
OG0003871	0	0	0	0	0	0	Root22
OG0003874	0	0	0	0	0	0	Root22
OG0003885	0	0	0	0	0	0	Root22
OG0003890	0	0	0	0	0	0	Root22
OG0003905	0	0	8.89558117426303	0	0	0	Root22
OG0003917	0	0	16.8027644402746	25.4580494670082	0	0	Root22
OG0003918	0	55.3062799186218	0	21.3016332274967	15.2572834810884	0	Root22
OG0003919	0	0	0	0	0	0	Root22
OG0003921	0	0	0	0	0	0	Root22
OG0003922	20.5312020647547	51.4023072184838	31.6287330640463	67.5417638920627	0	0.519144890184274	Root22
OG0003924	13.6874680431698	0	0	0	0	0	Root22
OG0003925	0	0	0	0	0	0	Root22
OG0003926	0	0	0	0	0	0	Root22
OG0003927	0	0	0	0	0	0	Root22
OG0003928	0	0	0	0	0	0	Root22
OG0003929	0	0	0	0	0	0	Root22
OG0003930	0	0	0	0	0	0	Root22
OG0003931	0	0	0	0	0	0	Root22
OG0003932	0	0	0	0	0	0	Root22
OG0003933	0	12.3625802171037	0	13.5083527784125	0	0	Root22
OG0003934	106.648188503032	49.4503208684148	37.8885864829722	78.9719085507194	76.286417405442	0.519144890184274	Root22
OG0003935	27.9452472548051	0	50.4082933208238	24.9384974370693	0	0	Root22
OG0003936	0	0	0	0	0	0	Root22
OG0003937	1.71093350539623	0	0	0	0	0	Root22
OG0003938	0	0	0	0	0	0	Root22
OG0003939	0	0	17.1322304096918	26.4971535268861	0	0.519144890184274	Root22
OG0003941	0	0	0	28.5753616466419	3158.2576805853	0	Root22
OG0003944	0	0	0	0	0	0	Root22
OG0003947	0	0	0	0	0	0	Root22
OG0003948	0	0	0	0	0	0	Root22
OG0003955	0	0	0	0	0	0	Root22
OG0003967	6.84373402158491	74.8261434193119	19.1090262261947	32.7317778861534	0	0	Root22
OG0003968	26.8046249178742	19.5198635006901	13.178638776686	36.888194125665	91.5437008865304	202.466507171867	Root22
OG0003969	31.9374254340629	0	10.8723769907659	17.1452169879851	0	0	Root22
OG0003970	0	0	9.22504714368018	0	0	0	Root22
OG0003974	0	0	5.60092148009154	0	0	0	Root22
OG0003978	0	0	11.8607748990174	8.83238450896204	0	0	Root22
OG0003979	0	0	0	0	0	0	Root22
OG0003980	0	0	11.8607748990174	0	0	0	Root22
OG0004009	0	0	76.4361049047786	0	1373.15551329796	0	Root22
OG0004015	0	0.650662116689668	0	0	0	0	Root22
OG0004034	0	0	0.329465969417149	0	0	0	Root22
OG0004044	120.335656546201	79.3807782361395	49.0904294431552	150.150536652355	91.5437008865304	476.055864298979	Root22
OG0004045	0	0	18.4500942873604	0	0	0	Root22
OG0004046	0	29.9304573677247	23.3920838286176	0	15.2572834810884	0	Root22
OG0004048	0	0	0	18.703873077802	0	0	Root22
OG0004049	0	0	0.329465969417149	0	0	0	Root22
OG0004051	0	16.2665529172417	4.28305760242294	10.3910405987789	0	0	Root22
OG0004052	0	0	0	0	0	0	Root22
OG0004053	31.3671142655975	0	0	9.87148856883993	15.2572834810884	0	Root22
OG0004056	0	0	0	0	0	0	Root22
OG0004057	0	0	0	0	0	0	Root22
OG0004059	0	0	0	17.6647690179241	0	0	Root22
OG0004060	19.9608908962893	0	1.9767958165029	0	15.2572834810884	0	Root22
OG0004061	0	17.567877150621	6.25985341892584	0	0	0	Root22
OG0004062	0	0	13.5081047461031	9.87148856883993	0	0	Root22
OG0004063	30.2264919286667	0	0	6.75417638920627	0	0	Root22
OG0004066	0	0	0	14.5474568382904	0	0	Root22
OG0004067	0	0	32.9465969417149	0	0	0	Root22
OG0004068	0	0	0	36.888194125665	0	0	Root22
OG0004069	0	0	0	1.03910405987789	0	0	Root22
OG0004070	0	20.8211877340694	8.89558117426303	0	0	0	Root22
OG0004071	0	17.567877150621	0	0	0	0	Root22
OG0004072	0	0	51.3966912290753	7.79328044908415	0	0.519144890184274	Root22
OG0004074	0	0	0	0	0	0	Root22
OG0004075	0	0	21.7447539815318	0	0	0	Root22
OG0004076	10.2656010323774	0	8.56611520484588	0	0	0	Root22
OG0004077	0	0	18.1206283179432	0	0	0	Root22
OG0004079	0	0	0	0	0	0	Root22
OG0004080	0	10.4105938670347	0	0	0	0	Root22
OG0004081	0	0	0	0	0	0	Root22
OG0004083	0	0	9.55451311309733	0	0	0	Root22
OG0004087	0	0	0	0	0	0	Root22
OG0004088	43.9139599718365	0.650662116689668	15.484900562606	0	45.7718504432652	295.912587405036	Root22
OG0004111	0	0	0	0	0	0	Root22
OG0004116	18.8202685593585	10.4105938670347	27.3456754616234	0	15.2572834810884	0	Root22
OG0004119	0	0	0	0	0	0	Root22
OG0004122	0	0	18.4500942873604	0	0	103.828978036855	Root22
OG0004130	0	0	0	0	0	0	Root22
OG0004132	40.4920929610441	89.1407099864846	9.55451311309733	81.5696687004141	2273.33523868217	0	Root22
OG0004137	0	0	0	0	0	0	Root22
OG0004192	0	0	0	0	0	0	Root22
OG0004197	0	7.80794540027602	24.380481736869	0	0	0	Root22
OG0004198	0	0	3.62412566358864	23.3798413472525	0	0	Root22
OG0004201	0	0	0	0	0	0	Root22
OG0004203	0	8.45860751696569	9.22504714368018	0	0	0	Root22
OG0004205	0	0	0	0	0	0	Root22
OG0004207	4.56248934772327	0	6.91878535776013	0	0	0	Root22
OG0004208	0	0	0	0	0	0	Root22
OG0004209	0	12.3625802171037	8.23664923542873	0	0	0	Root22
OG0004210	0	0	0	0	0	0	Root22
OG0004213	0	0	25.0394136757033	0	0	0	Root22
OG0004215	0	0	2.30626178592004	0	0	0	Root22
OG0004218	0	23.4238362008281	0	9.35193653890098	0	0	Root22
OG0004221	0	0	0	0	0	0	Root22
OG0004222	33.6483589394592	14.9652286838624	0	0	0	0	Root22
OG0004224	0	0	0	0	0	0	Root22
OG0004226	1.71093350539623	0	15.1554345931889	0	0	0	Root22
OG0004229	0	0	0	0	0	0	Root22
OG0004252	0	0	0	0	0	0	Root22
OG0004266	0	0	0	0	0	0	Root22
OG0004269	0	0	0	0	0	0	Root22
OG0004272	0	0	7.90718326601158	18.703873077802	0	0	Root22
OG0004281	0	0	0	0	0	0	Root22
OG0004287	0	0	0	9.87148856883993	0	0	Root22
OG0004310	0	0	10.2134450519316	0	0	0	Root22
OG0004321	0	0	14.4965026543546	0	0	0	Root22
OG0004335	0.570311168465409	11.0612559837244	3.29465969417149	0	0	0	Root22
OG0004347	0	0	0	0	0	0	Root22
OG0004351	0	0	0	9.87148856883993	0	0	Root22
OG0004352	0	0	0	0	0	0	Root22
OG0004354	0	35.1357543012421	8.23664923542873	0	0	0	Root22
OG0004355	0	12.3625802171037	0	0	0	0	Root22
OG0004358	0	0	0	0	0	0	Root22
OG0004359	0	0	0	0	0	0	Root22
OG0004360	0	29.9304573677247	3.29465969417149	0	0	0	Root22
OG0004364	0	0	0	0	0	0	Root22
OG0004365	0	25.3758225508971	3.95359163300579	0	0	0	Root22
OG0004366	0	0	0	0	0	0	Root22
OG0004369	0	0	0	0	0	0	Root22
OG0004370	0	0	8.89558117426303	0	0	0	Root22
OG0004372	0	0	0	3.11731217963366	0	0.519144890184274	Root22
OG0004373	33.6483589394592	0	0	0	0	0	Root22
OG0004375	0	37.0877406513111	191.749194200781	0	0	200.38992761113	Root22
OG0004376	0	13.663904450483	11.5313089296002	17.6647690179241	0	0	Root22
OG0004377	0	0	7.24825132717728	0	0	0	Root22
OG0004379	60.4529838573334	0	7.24825132717728	0	15.2572834810884	0.519144890184274	Root22
OG0004380	19.9608908962893	0	23.7215497980347	0	0	0.519144890184274	Root22
OG0004381	0	9.10926963365536	0	13.5083527784125	0	0	Root22
OG0004385	0	0	0	0	0	0	Root22
OG0004414	0	29.9304573677247	1.64732984708575	0	0	0	Root22
OG0004415	1.14062233693082	13.0132423337934	29.9814032169606	15.0670088682294	30.5145669621768	153.147742604361	Root22
OG0004428	0	0	5.60092148009154	0	0	0	Root22
OG0004430	0	0	0	0	0	0	Root22
OG0004433	0	0	24.7099477062862	0	0	0	Root22
OG0004434	0.570311168465409	21.4718498507591	15.8143665320232	2.59776014969472	0	184.815580905602	Root22
OG0004435	70.1482737212453	6.50662116689668	21.0858220426975	134.044423724247	15.2572834810884	141.207410130123	Root22
OG0004437	0	0	7.24825132717728	12.9888007484736	0	0	Root22
OG0004446	32.5077366025283	0	0	0	0	0	Root22
OG0004448	0	0	0	0	0	0	Root22
OG0004457	0	15.615890800552	0	0	0	0	Root22
OG0004458	31.9374254340629	0	17.7911623485261	0	15.2572834810884	0	Root22
OG0004461	0	0	0	0	0	0	Root22
OG0004487	0	0	0	0	0	0	Root22
OG0004499	0	0	8.89558117426303	0	0	0	Root22
OG0004518	0	0	12.1902408684345	0	0	0	Root22
OG0004520	0	0	0.329465969417149	0	0	0	Root22
OG0004521	0	0	0	0	0	0	Root22
OG0004522	0	0	0	0	0	0	Root22
OG0004526	0	0	0	0	0	0	Root22
OG0004529	0	0	0	0	0	0	Root22
OG0004532	0	21.4718498507591	10.2134450519316	0	0	0	Root22
OG0004535	0	0	0	0	0	0	Root22
OG0004537	7.41404519005032	0	0	0	0	0	Root22
OG0004539	0	0	0	0	0	0	Root22
OG0004540	0	5.85595905020701	6.25985341892584	6.23462435926732	0	0	Root22
OG0004544	0	0	0	0	0	0	Root22
OG0004563	0	0	0	0	0	0	Root22
OG0004566	0	0	0	0	0	0	Root22
OG0004568	0	0	0	25.9776014969472	0	0	Root22
OG0004578	0	0	0	0	0	0	Root22
OG0004582	0	0	0.988397908251448	0	0	0	Root22
OG0004583	0	0	0	0	0	0	Root22
OG0004586	0	0	0	0	0	0	Root22
OG0004588	0	0	0	0	0	0	Root22
OG0004600	11.9765345377736	0	6.58931938834298	0	0	0	Root22
OG0004601	0	0	0	16.6256649580462	0	0	Root22
OG0004607	0	0	0	0	0	0	Root22
OG0004608	2.85155584232705	79.3807782361395	6.25985341892584	57.6702753232227	15.2572834810884	0	Root22
OG0004637	0	0	0	0	0	0	Root22
OG0004642	0	0	8.89558117426303	0	0	0	Root22
OG0004644	0	0	0	8.83238450896204	0	0	Root22
OG0004679	0	0	24.0510157674519	0	0	0	Root22
OG0004680	0	0	0	0	0	0	Root22
OG0004681	0	0	17.7911623485261	0	0	0	Root22
OG0004682	0	0	0	0	0	0	Root22
OG0004687	5.70311168465409	28.6291331343454	0	0	15.2572834810884	0	Root22
OG0004725	0	0	0	0	0	0	Root22
OG0004732	26.8046249178742	0	0	0	15.2572834810884	7.26802846257984	Root22
OG0004734	0	0	0	0	0	0	Root22
OG0004736	0	20.8211877340694	35.252858727635	0	0	0	Root22
OG0004737	0	0	0	0	0	0	Root22
OG0004740	0	0	21.4152880121147	0	0	0	Root22
OG0004743	0	0	12.5197068378517	0	0	0	Root22
OG0004750	25.093691412478	0	0	0	0	0	Root22
OG0004755	34.2186701079246	0	0	0	0	0	Root22
OG0004761	0	0	5.27145551067439	0	0	0	Root22
OG0004763	0	0	0	0	0	0	Root22
OG0004764	32.5077366025283	15.615890800552	10.8723769907659	0	0	0	Root22
OG0004773	0	0	0	0	0	0	Root22
OG0004782	40.4920929610441	26.0264846675867	188.454534506609	1.03910405987789	15.2572834810884	170.798668870626	Root22
OG0004791	0	0	6.25985341892584	0	0	0	Root22
OG0004795	0	0	7.57771729659443	0	0	0	Root22
OG0004796	0	16.2665529172417	0	0	0	0	Root22
OG0004818	0	0	8.56611520484588	0	0	0	Root22
OG0004826	0	0	0	0	0	0	Root22
OG0004831	29.6561807602013	0	3.95359163300579	0	0	0	Root22
OG0004844	0	0	0	0	0	0	Root22
OG0004875	0	0	0	16.6256649580462	0	0	Root22
OG0004905	0	0	0	0	0	0	Root22
OG0004918	0	13.663904450483	0	0	0	0	Root22
OG0004919	27.9452472548051	10.4105938670347	17.4616963791089	36.3686420957261	0	0	Root22
OG0004920	0	12.3625802171037	0	16.1061129281073	0	0	Root22
OG0004923	0	0	0	0	0	0	Root22
OG0004929	0	0	0	0	0	0	Root22
OG0004938	0	0	5.93038744950869	0	0	0	Root22
OG0004942	1.71093350539623	0	0	0	0	0	Root22
OG0004943	0	0	0	0	0	0	Root22
OG0004944	0	0	5.93038744950869	0	0	0	Root22
OG0004945	15.3984015485661	26.6771467842764	23.7215497980347	46.240130664566	15.2572834810884	197.275058270024	Root22
OG0004977	65.5857843735221	181.534730556417	12.8491728072688	70.1395240417574	0	1.03828978036855	Root22
OG0004982	0	16.2665529172417	6.91878535776013	0	0	0	Root22
OG0004985	0	0	0	0	0	0	Root22
OG0004989	0	0	0	0	0	0	Root22
OG0004993	0	0	0	0	0	0	Root22
OG0004995	0	0	8.56611520484588	17.1452169879851	0	0.519144890184274	Root22
OG0004996	0	5.20529693351735	5.27145551067439	0.519552029938944	0	0	Root22
OG0005004	0	0	0	0	0	0	Root22
OG0005074	0	0	0	0	0	0	Root22
OG0005084	0	1.30132423337934	0	0	0	0	Root22
OG0005106	0	0	0	0	0	0	Root22
OG0005122	50.7576939934214	18.8692013840004	5.60092148009154	0	0	0	Root22
OG0005147	0	8.45860751696569	0	0	0	0	Root22
OG0005153	21.6718244016856	0	13.8375707155203	0	0	0	Root22
OG0005155	0	0	0	23.8993933771914	0	0.519144890184274	Root22
OG0005157	0	5.20529693351735	13.8375707155203	8.83238450896204	0	0	Root22
OG0005158	0	0	0	0	0	0	Root22
OG0005160	0	0	5.60092148009154	0	0	0	Root22
OG0005163	0.570311168465409	0	10.2134450519316	0	0	0	Root22
OG0005165	0	0	0	0	0	0	Root22
OG0005166	0	8.45860751696569	0	0	0	0	Root22
OG0005168	15.3984015485661	19.5198635006901	33.9349948499664	0	0	0	Root22
OG0005171	11.4062233693082	0	0	0	0	0.519144890184274	Root22
OG0005214	0	0	17.4616963791089	0	0	0	Root22
OG0005215	0	0	0	0	0	0	Root22
OG0005221	0	0	19.4384921956118	0	0	0	Root22
OG0005232	0	0	0	17.1452169879851	0	0	Root22
OG0005236	0	0	0	0	0	0	Root22
OG0005239	0	9.75993175034503	0	0	0	0	Root22
OG0005262	0	0	0	0	0	0	Root22
OG0005263	0	0	8.56611520484588	0	0	0	Root22
OG0005264	0	0	0	0	0	0	Root22
OG0005299	12.546845706239	0	56.3386807703325	67.0222118621237	0	169.241234200073	Root22
OG0005300	0	16.2665529172417	0	0	0	0	Root22
OG0005327	0	0	0	0	0	0	Root22
OG0005351	10.2656010323774	7.15728328358635	56.3386807703325	10.3910405987789	0	152.109452823992	Root22
OG0005356	0	0	0	0	0	0	Root22
OG0005357	0	0	0	20.7820811975577	0	0	Root22
OG0005359	0	0	0	0	0	0	Root22
OG0005361	0	0	0	0	0	0	Root22
OG0005364	12.546845706239	0	0	0	0	0.519144890184274	Root22
OG0005376	0	0	18.4500942873604	0	0	0	Root22
OG0005377	0	0	0	0	0	0	Root22
OG0005379	0	0	0	0	0	0	Root22
OG0005382	0	20.8211877340694	0	0	0	0	Root22
OG0005383	0	0	0	0	0	0	Root22
[truncated: 707 more rows]
