# Supplementary material for: Genome-resolved metatranscriptomics reveals conserved root colonization determinants in a synthetic microbiota
Source: Nat Commun. 2023 Dec 13;14:8274. doi: 10.1038/s41467-023-43688-z (PMC10719396; doi:10.1038/s41467-023-43688-z)
Supplement: Supplementary file 11 — Source Data [file 41467_2023_43688_MOESM11_ESM.zip › Source Data/Main_figures/figure3/figures_b-c/Root70_normcounts_MvsR.csv]

	NumReads_A.sf	NumReads_B.sf	NumReads_Bpre.sf	NumReads_C.sf	NumReads_D.sf	NumReads_E.sf	Strain
OG0000000	112.114621870507	212.424582937252	411.795955231476	169.805364477827	3157.29539789823	3497.79501345641	Root70
OG0000001	238.302208829362	315.676253040899	195.124246228868	317.097208721515	95.6756181181282	3696.85651828726	Root70
OG0000002	222.118298977761	229.448155785882	158.41375409583	373.571801851219	2028.32310410432	66.3538349436176	Root70
OG0000003	1282.98531722107	1502.14526505628	700.691567234954	1384.00911676647	478.378090590641	2777.38194835428	Root70
OG0000004	135.100464848142	170.235728486299	82.5986072993368	150.344524953402	38.2702472472513	47.3955963882983	Root70
OG0000005	254.95521751724	113.243767210451	71.4258488240642	186.213523292538	76.5404944945026	56.8747156659579	Root70
OG0000006	307.494287180407	399.313806601559	215.873654825803	270.54382789838	76.5404944945026	66.3538349436176	Root70
OG0000007	388.648385856548	592.494350666446	197.119381670881	591.075302418323	5109.07800750805	4777.47611594046	Root70
OG0000008	344.083996410112	183.928602299328	292.087828710698	147.291844243688	57.4053708708769	3137.58848090534	Root70
OG0000009	54.4154650082794	15.9133398367628	44.6910339010904	41.5927746698497	0	18.9582385553193	Root70
OG0000010	18.99850286927	56.991961275848	56.6618465531682	45.7902106457061	38.2702472472513	9.47911927765965	Root70
OG0000011	129.236729394664	85.4879419137721	96.5645553934276	167.134268856827	19.1351236236256	1592.49203864682	Root70
OG0000012	213.909069342892	352.684020103138	106.540232603492	342.281824576653	114.810741741754	3876.9597845628	Root70
OG0000013	0	0	3.99027088402593	0	0	0	Root70
OG0000014	589.188138365508	754.218292728431	204.70089635053	570.088122539041	267.891730730759	5156.64088704685	Root70
OG0000015	0	0	11.1727584752726	0	0	0	Root70
OG0000016	31.4296220306442	91.4091846437303	0	37.3953386939933	19.1351236236256	9.47911927765965	Root70
OG0000017	188.812281602004	65.8738253707854	107.7373138687	87.0014002268416	95.6756181181282	47.3955963882983	Root70
OG0000018	144.951540409986	103.251670103647	226.24835912427	103.027973952839	95.6756181181282	9.47911927765965	Root70
OG0000019	0	12.2125631305389	8.77859594485705	51.5139869764193	0	0	Root70
OG0000020	153.629868881134	224.267068397168	90.9781761557913	216.740330389675	95.6756181181282	75.8329542212772	Root70
OG0000021	862.203661079462	1546.92466320159	287.299503649867	724.248498379584	3827.02472472513	379.164771106386	Root70
OG0000022	0	11.1023301186717	0	8.39487195171278	0	0	Root70
OG0000023	41.7497964287661	7.4015534124478	45.8881151662982	17.1713289921398	133.94586536538	0	Root70
OG0000024	0.938197672556542	0	19.9513544201297	3.81585088714217	0	0	Root70
OG0000025	342.207601064999	335.290369583885	110.929530575921	341.900239487939	248.756607107133	8910.37212100007	Root70
OG0000026	10.5547238162611	14.4330291542732	22.7445440389478	0	0	0	Root70
OG0000027	634.690725484501	689.08462269889	128.885749554038	303.741730616517	1798.70162062081	8351.10408361815	Root70
OG0000028	18.2948546148526	0	6.78346050284408	0	0	0	Root70
OG0000029	1433.33149424826	1390.0117308577	484.019858232346	1507.26110042116	4955.99701851904	3033.31816885109	Root70
OG0000030	104.843589908194	56.991961275848	0	53.0403273312762	57.4053708708769	28.437357832979	Root70
OG0000031	7.74013079859147	17.0235728486299	33.9173025142204	27.4741263874236	2372.75532932958	9.47911927765965	Root70
OG0000032	15.9493604334612	23.6849709198329	175.970945985544	53.4219124199904	3080.75490340373	9.47911927765965	Root70
OG0000033	111.17642419795	56.991961275848	107.338286780298	133.173195961262	229.621483483508	2094.88536036278	Root70
OG0000034	55.353662680836	75.1257671363451	296.078099594724	122.10722838855	38.2702472472513	1327.07669887235	Root70
OG0000035	50.4281248999141	18.8739612017419	38.7056275750515	47.316551000563	38.2702472472513	37.9164771106386	Root70
OG0000036	611.939431925005	423.368855192014	484.418885320748	733.024955420011	306.16197797801	1753.63706636704	Root70
OG0000037	18.2948546148526	2.96062136497912	5.58637923763631	0	0	0	Root70
OG0000038	0	16.2834175073852	55.0657381995579	18.6976693469967	1760.43137337356	0	Root70
OG0000039	17.5912063604352	69.2045244063869	53.0706027575449	8.39487195171278	19.1351236236256	1857.90737842129	Root70
OG0000040	128.063982303968	220.936369361567	710.667244445019	202.621682107249	5089.94288388442	4995.49585932664	Root70
OG0000041	61.4519475524535	42.1888544509524	31.9221670722075	29.3820518309947	114.810741741754	3033.31816885109	Root70
OG0000043	316.876263905972	294.2117481448	30.3260587185971	554.443133901758	191.351236236256	66.3538349436176	Root70
OG0000044	38.9352034110965	91.4091846437303	28.3309232765841	165.60792850197	0	18.9582385553193	Root70
OG0000045	60.513749879897	39.2282330859733	256.574417842867	75.553847565415	19.1351236236256	1488.22172659257	Root70
OG0000046	94.9925143463499	61.8029709939391	27.1338420113763	88.1461554929842	0	28.437357832979	Root70
OG0000047	0	0	0	22.895105322853	0	0	Root70
OG0000048	8.20922963486974	8.14170875369258	10.77373138687	0	0	0	Root70
OG0000049	177.788458949465	96.9603497030661	426.559957502372	182.77925749411	4305.40281531577	6066.63633770218	Root70
OG0000050	67.550232424071	12.2125631305389	6.78346050284408	38.9216790488502	38.2702472472513	2445.61277363619	Root70
OG0000051	143.544243901151	116.574466246053	94.9684470398172	113.330771348123	57.4053708708769	18.9582385553193	Root70
OG0000052	59.8101016254796	95.4800390205766	231.036684185101	52.2771571538478	0	37.9164771106386	Root70
OG0000053	102.498095726802	57.3620389464704	70.627794647259	78.988113363843	38.2702472472513	9.47911927765965	Root70
OG0000054	74.1176161319668	47.3699418396659	0	43.1191150247066	19.1351236236256	9.47911927765965	Root70
OG0000056	8.44377905300888	0	0	0	0	0	Root70
OG0000057	13.1347674157916	28.495980637924	135.270182968479	12.210722838855	0	0	Root70
OG0000058	528.674388485611	311.605398664052	120.506180697583	290.004667422805	172.216112612631	2189.67655313938	Root70
OG0000059	0	7.03147574182541	0	15.2634035485687	0	0	Root70
OG0000060	250.733327990736	185.408912981817	92.9733115978042	301.070634995517	133.94586536538	2341.34246158193	Root70
OG0000061	147.297034591377	179.857747922481	246.598740632803	161.0289074374	57.4053708708769	1033.2240012649	Root70
OG0000062	0.938197672556542	25.1652816023225	7.18248759124668	4.57902106457061	0	0	Root70
OG0000063	16.6530086878786	40.7085437684629	85.7908240065575	6.86853159685591	19.1351236236256	0	Root70
OG0000064	678.082367840241	924.45402121473	73.4209842660772	660.142203475596	440.10784334339	189.582385553193	Root70
OG0000065	81.38864809428	110.283145845472	86.5888781833627	48.0797211779914	19.1351236236256	28.437357832979	Root70
OG0000066	7.50558138045234	15.173184495518	41.4988171938697	0	19.1351236236256	0	Root70
OG0000068	432.509127048566	221.306447032189	11.5717855636752	464.007467876488	210.486359859882	123.228550609575	Root70
OG0000069	56.9955086078099	44.7793981453092	163.601106245063	57.2377633071326	57.4053708708769	2502.48748930215	Root70
OG0000070	66.8465841696536	98.0705827149333	144.846833090141	76.6986028315577	3903.56521921963	4872.26730871706	Root70
OG0000072	1.87639534511308	6.29132040058063	0	1.14475526614265	1741.29624974993	0	Root70
OG0000073	87.9560318021758	179.857747922481	41.8978442822723	106.843824839981	19.1351236236256	18.9582385553193	Root70
OG0000074	18.7639534511308	82.1572428781705	95.3674741282198	45.4086255569919	0	94.7911927765965	Root70
OG0000075	7.03648254417406	20.3542718842314	0	11.4475526614265	19.1351236236256	0	Root70
OG0000076	11.2583720706785	25.9054369435673	63.8443341444149	3.81585088714217	19.1351236236256	0	Root70
OG0000077	37.7624563204008	87.7084079375064	172.778729278323	134.317951227405	3310.37638688724	7109.33945824474	Root70
OG0000078	0	0	0	0	0	0	Root70
OG0000079	20.6403487962439	12.2125631305389	33.1192483374152	0	19.1351236236256	0	Root70
OG0000081	117.743807905846	87.7084079375064	298.47226212514	103.791144130267	95.6756181181282	2891.13137968619	Root70
OG0000082	4.22188952650444	13.322796142406	28.3309232765841	9.53962721785543	19.1351236236256	0	Root70
OG0000083	72.2412207868537	11.8424854599165	56.6618465531682	14.8818184598545	0	0	Root70
OG0000084	52.3045202450272	79.9367768544362	109.333422222311	45.0270404682776	19.1351236236256	75.8329542212772	Root70
OG0000085	49.2553778092185	14.4330291542732	54.2676840227527	0	19.1351236236256	3630.50268334365	Root70
OG0000086	0	0	5.18735214923371	8.39487195171278	0	0	Root70
OG0000087	20.4057993781048	51.4407962165122	41.0997901054671	29.763636919709	956.756181181282	9.47911927765965	Root70
OG0000088	0	0	200.710625466504	0.381585088714217	3865.29497197238	0	Root70
OG0000089	40.8115987562096	55.8817282639809	119.309099432375	53.8034975087046	19.1351236236256	37.9164771106386	Root70
OG0000090	62.6246946431492	226.11745675028	112.924666017934	83.9487195171278	76.5404944945026	4170.81248217025	Root70
OG0000091	45.9716859552706	59.2124272995824	27.1338420113763	17.9344991695682	19.1351236236256	9.47911927765965	Root70
OG0000093	522.341554195855	608.037612832587	332.788591727763	813.157824049997	3539.99787037074	4360.39486772344	Root70
OG0000094	0	0	36.311465044636	7.63170177428435	0	0	Root70
OG0000095	29.5532266855311	27.3857476260569	180.360243957972	137.370631937118	574.053708708769	322.290055440428	Root70
OG0000097	778.000419967512	875.973846363197	618.49198702402	1130.25503277151	2870.26854354385	2635.19515918938	Root70
OG0000098	18.2948546148526	78.4564661719466	104.944124249882	27.0925412987094	38.2702472472513	9.47911927765965	Root70
OG0000099	0	0.74015534124478	0	0	0	0	Root70
OG0000100	30.4914243580876	9.99209710680453	63.4453070560123	16.7897439034256	0	0	Root70
OG0000101	15.9493604334612	0	0	20.2240097018535	0	0	Root70
OG0000102	32.1332702850616	0.37007767062239	42.2968713706749	0	0	9.47911927765965	Root70
OG0000103	34.0096656301746	23.6849709198329	93.7713657746094	31.67156236328	19.1351236236256	9.47911927765965	Root70
OG0000104	62.8592440612883	153.582233308292	179.562189781167	117.909792412693	19.1351236236256	37.9164771106386	Root70
OG0000105	13.3693168339307	3.7007767062239	30.3260587185971	0	1262.91815915929	0	Root70
OG0000106	0	1.11023301186717	0	0	0	0	Root70
OG0000107	44.3298400282966	30.346368991036	30.7250858069997	0.381585088714217	0	18.9582385553193	Root70
OG0000108	50.8972237361924	43.2990874628196	28.7299503649867	35.4874132504222	38.2702472472513	0	Root70
OG0000109	16.8875581060178	0	23.542598215753	0	19.1351236236256	18.9582385553193	Root70
OG0000110	87.7214823840367	89.9288739612407	41.4988171938697	71.7379966782729	57.4053708708769	2910.08961824151	Root70
OG0000111	0	0.74015534124478	0	0	0	0	Root70
OG0000112	0	0	0	0	0	0	Root70
OG0000113	35.6515115571486	64.3935146882958	30.7250858069997	29.763636919709	0	0	Root70
OG0000115	349.244083609173	398.203573589691	326.404158313321	550.627283014616	287.026854354385	8540.68646917135	Root70
OG0000116	0	8.88186409493736	0	0	0	0	Root70
OG0000117	148.938880518351	78.0863885013243	265.752040876127	200.713756663678	4745.51065865916	123.228550609575	Root70
OG0000118	40.3424999199313	17.0235728486299	18.3552460665193	17.552914080854	0	0	Root70
OG0000119	0	0	0	0	0	0	Root70
OG0000120	62.8592440612883	38.8581554153509	28.3309232765841	10.3027973952839	0	9.47911927765965	Root70
OG0000121	100.38715096355	80.3068545250586	88.5840136253757	102.646388864124	38.2702472472513	2711.02811341066	Root70
OG0000123	0	0	98.9587179238431	0.381585088714217	0	0	Root70
OG0000124	0	4.44093204746868	0	0	0	0	Root70
OG0000125	123.842092777464	74.7556894657228	350.345783617477	126.68624945312	114.810741741754	4331.95750989046	Root70
OG0000126	138.149607283951	67.354136053275	21.1484356853374	163.700003058399	38.2702472472513	28.437357832979	Root70
OG0000127	0	6.66139807120302	0	0	0	0	Root70
OG0000128	42.4534446831835	106.212291468626	208.292140146154	5.72377633071326	2372.75532932958	18.9582385553193	Root70
OG0000129	38.2315551566791	72.9053011126108	33.1192483374152	53.0403273312762	38.2702472472513	3962.27185806173	Root70
OG0000130	83.4995928575322	118.054776928542	28.7299503649867	103.791144130267	38.2702472472513	28.437357832979	Root70
OG0000131	93.1161190012368	123.235864317256	13.5669210056882	68.3037308798449	19.1351236236256	18.9582385553193	Root70
OG0000132	0.234549418139135	3.7007767062239	8.37956885645446	16.7897439034256	0	0	Root70
OG0000133	242.524098355866	273.857476260568	878.65764866251	184.305597848967	287.026854354385	14360.8657056544	Root70
OG0000135	8.67832847114801	25.5353592729449	437.732715977645	33.9610728955653	3788.75447747788	3194.4631965713	Root70
OG0000136	199.601554836404	139.889359495263	239.815280129959	218.648255833247	57.4053708708769	6682.77909075005	Root70
OG0000137	0	0	16.7591377129089	13.3554781049976	0	0	Root70
OG0000138	105.312688744472	92.5194176555975	17.1581648013115	192.318884711966	76.5404944945026	56.8747156659579	Root70
OG0000139	115.867412560733	61.8029709939391	82.5986072993368	78.2249431864145	0	3914.87626167344	Root70
OG0000140	0	0	10.3747042984674	0	0	0	Root70
OG0000141	0	0	0	0	0	0	Root70
OG0000143	346.194941173364	242.770951928288	442.920068126879	351.05828161708	6505.94203203272	94.7911927765965	Root70
OG0000144	19.2330522874091	27.7558252966792	0	3.05268070971374	19.1351236236256	9.47911927765965	Root70
OG0000145	12.9002179976525	17.7637281898747	0	6.48694650814169	0	0	Root70
OG0000146	35.4169621390095	15.173184495518	49.080331873519	14.8818184598545	0	1270.20198320639	Root70
OG0000147	37.9970057385399	66.6139807120302	9.97567721006483	34.3426579842796	0	9.47911927765965	Root70
OG0000148	0	0	8.77859594485705	0	0	0	Root70
OG0000149	24.3931394864701	0	0	6.10536141942748	0	0	Root70
OG0000150	45.7371365371314	14.8031068248956	45.090060989493	11.8291377501407	19.1351236236256	9.47911927765965	Root70
OG0000151	524.921597795385	430.030253263217	312.039183130828	214.832404946104	210.486359859882	161.145027720214	Root70
OG0000152	143.77879331929	125.826408011613	43.8929797242853	114.093941525551	133.94586536538	28.437357832979	Root70
OG0000153	132.520421248612	48.8502525221555	17.1581648013115	104.172729218981	19.1351236236256	37.9164771106386	Root70
OG0000155	27.9113807585571	30.7164466616584	0	25.9477860325668	0	0	Root70
OG0000156	5.16008719906098	0	0	15.6449886372829	0	0	Root70
OG0000157	22.516744141357	38.4880777447285	96.5645553934276	32.8163176294227	0	75.8329542212772	Root70
OG0000158	112.583720706785	58.1021942877152	156.817645742219	44.6454553795634	76.5404944945026	28.437357832979	Root70
OG0000159	0	33.6770680266375	0	16.4081588147113	19.1351236236256	0	Root70
OG0000160	0	7.4015534124478	55.0657381995579	14.5002333711403	0	0	Root70
OG0000161	63.0937934794274	2.96062136497912	23.9416253041556	19.4608395244251	0	18.9582385553193	Root70
OG0000162	5.16008719906098	19.2440388723643	33.5182754258178	31.2899772745658	0	0	Root70
OG0000163	15.0111627609047	19.2440388723643	23.9416253041556	12.5923079275692	0	0	Root70
OG0000164	153.864418299273	141.739747848375	75.8151467964927	62.5799545491316	76.5404944945026	47.3955963882983	Root70
OG0000165	13.838415670209	57.7321166170928	50.6764402271293	7.63170177428435	0	0	Root70
OG0000166	399.437659090948	283.849573367373	55.0657381995579	608.246631410462	3616.53836486525	104.270312054256	Root70
OG0000168	29.3186772673919	11.1023301186717	0	18.6976693469967	19.1351236236256	9.47911927765965	Root70
OG0000169	112.583720706785	123.235864317256	51.8735214923371	99.9752932431249	95.6756181181282	28.437357832979	Root70
OG0000170	10.0856249799828	71.7950681007436	186.345650284011	9.15804212914122	0	0	Root70
OG0000171	65.4392876608188	73.6454564538556	45.090060989493	43.882285202135	19.1351236236256	28.437357832979	Root70
OG0000172	597.866466836656	689.824778040135	233.430846715517	301.452220084232	363.567348848887	142.186789164895	Root70
OG0000174	25.8004359953049	22.9448155785882	35.5134108678308	25.5662009438526	0	18.9582385553193	Root70
OG0000175	0	0	0	0.763170177428435	0	0	Root70
OG0000176	34.4787644664529	122.865786646633	99.7567721006483	45.4086255569919	19.1351236236256	1630.40851575746	Root70
OG0000177	0	0	0	5.34219124199904	0	0	Root70
OG0000178	85.1414387845062	53.6612622402465	13.1678939172856	39.3032641375644	38.2702472472513	0	Root70
OG0000179	314.296220306442	295.321981156667	857.908240065575	318.623549076371	3348.64663413449	13185.4549152246	Root70
OG0000180	38.4661045748182	41.0786214390853	5.18735214923371	11.0659675727123	38.2702472472513	0	Root70
OG0000182	60.0446510436187	79.5666991838138	182.355379399985	63.3431247265601	0	113.749431331916	Root70
OG0000183	195.3796653099	180.227825593104	47.4842235199086	300.689049906803	191.351236236256	66.3538349436176	Root70
OG0000184	42.4534446831835	45.1494758159316	43.4939526358827	28.2372965648521	19.1351236236256	9.47911927765965	Root70
OG0000185	0	0	15.9610835361037	0	0	0	Root70
OG0000186	12.4311191613742	19.9841942136091	0	15.6449886372829	0	0	Root70
OG0000187	0	14.0629514836508	13.5669210056882	0	0	0	Root70
OG0000188	91.708822492402	67.7242137238973	41.8978442822723	90.0540809365553	38.2702472472513	1355.51405670533	Root70
OG0000189	59.1064533710621	77.7163108307019	56.6618465531682	56.4745931297042	38.2702472472513	28.437357832979	Root70
OG0000190	15.7148110153221	14.0629514836508	42.6958984590775	0	0	0	Root70
OG0000191	0	0	0	0	0	0	Root70
OG0000193	46.9098836278271	8.14170875369258	14.3649751824934	14.118648282426	19.1351236236256	18.9582385553193	Root70
OG0000194	317.579912160389	192.810466394265	120.506180697583	281.991380559807	95.6756181181282	28.437357832979	Root70
OG0000196	15.4802615971829	31.8266796735255	85.391796918155	17.9344991695682	0	9.47911927765965	Root70
OG0000197	48.3171801366619	0.37007767062239	11.1727584752726	59.9088589281321	0	0	Root70
OG0000198	0	5.55116505933585	19.9513544201297	14.8818184598545	0	0	Root70
OG0000199	109.769127689115	92.5194176555975	208.292140146154	138.515387203261	19.1351236236256	37.9164771106386	Root70
OG0000200	54.4154650082794	112.503611869207	37.1095192214412	105.317484485124	0	9.47911927765965	Root70
OG0000201	1231.38444523046	1117.63456527962	355.134108678308	1790.77882133582	1970.91773323344	6123.51105336813	Root70
OG0000204	0	17.3936505192523	9.97567721006483	0	0	0	Root70
OG0000205	0.469098836278271	22.5747379079658	11.1727584752726	1.14475526614265	0	9.47911927765965	Root70
OG0000206	67.550232424071	115.094155563563	3.19221670722075	65.6326352588454	0	28.437357832979	Root70
OG0000207	120.089302087237	78.826543842569	302.063505920763	110.659675727123	95.6756181181282	18.9582385553193	Root70
OG0000208	8.44377905300888	11.4724077892941	146.442941443752	17.9344991695682	0	1402.90965309363	Root70
OG0000209	72.4757702049929	69.5746020770093	0.798054176805186	50.3692317102767	38.2702472472513	0	Root70
OG0000211	36.5897092297051	71.7950681007436	8.37956885645446	66.3958054362738	19.1351236236256	18.9582385553193	Root70
OG0000212	47.8480813003836	22.2046602373434	10.77373138687	77.0801879202719	38.2702472472513	0	Root70
OG0000213	280.052005258128	186.149068323062	0	151.10769513083	57.4053708708769	75.8329542212772	Root70
OG0000214	162.308197352282	122.495708976011	21.9464898621426	198.424246131393	153.080988989005	56.8747156659579	Root70
OG0000216	19.9367005418265	8.88186409493736	62.6472528792071	9.15804212914122	0	18.9582385553193	Root70
OG0000217	50.193575481775	44.7793981453092	30.3260587185971	70.9748265008444	0	0	Root70
OG0000218	65.6738370789579	12.2125631305389	15.9610835361037	9.15804212914122	0	9.47911927765965	Root70
OG0000219	16.1839098516003	8.51178642431497	15.1630293592985	0	0	0	Root70
OG0000220	38.2315551566791	74.3856117951004	27.9318961881815	88.9093256704126	0	2066.4480025298	Root70
OG0000221	146.124287500681	128.046874035347	87.3869323601679	220.556181276818	38.2702472472513	56.8747156659579	Root70
OG0000222	3.2836918539479	0.37007767062239	187.542731549219	17.1713289921398	0	66.3538349436176	Root70
OG0000224	7.97468021673061	17.7637281898747	122.501316139596	6.86853159685591	0	0	Root70
OG0000225	24.8622383227484	60.6927379820719	63.0462799676097	36.6321685165649	38.2702472472513	0	Root70
OG0000226	0	46.6297864984211	187.542731549219	62.1983694604174	38.2702472472513	2701.548994133	Root70
OG0000227	22.0476453050787	28.1259029673016	63.4453070560123	15.2634035485687	0	18.9582385553193	Root70
OG0000228	24.3931394864701	19.2440388723643	0	37.7769237827075	19.1351236236256	0	Root70
OG0000229	13.1347674157916	46.9998641690435	51.8735214923371	88.9093256704126	19.1351236236256	104.270312054256	Root70
OG0000231	26.2695348315832	21.834582566721	540.282677697111	69.0669010572733	2200.53921671695	4910.1837858277	Root70
OG0000232	2.58004359953049	25.5353592729449	9.57665012166224	11.0659675727123	0	0	Root70
OG0000233	48.551729554801	46.9998641690435	9.17762303325964	74.0275072105582	19.1351236236256	9.47911927765965	Root70
OG0000234	42.6879941013227	72.5352234419884	166.793322952284	55.3298378635615	1415.9991481483	9.47911927765965	Root70
OG0000235	83.9686916938105	17.3936505192523	0	123.251983654692	38.2702472472513	9.47911927765965	Root70
OG0000236	75.5249126408016	139.889359495263	282.511178589036	136.225876670976	19.1351236236256	28.437357832979	Root70
OG0000237	0	0	0	0	0	0	Root70
OG0000238	75.0558138045234	50.330563204645	51.0754673155319	0	19.1351236236256	9.47911927765965	Root70
OG0000239	173.097470586682	128.046874035347	57.858927818376	124.015153832121	95.6756181181282	18.9582385553193	Root70
OG0000240	0	0	20.3503815085323	0.381585088714217	19.1351236236256	3327.17086645854	Root70
OG0000241	9.85107556184369	0	0	15.6449886372829	0	0	Root70
OG0000242	3.9873401083653	6.66139807120302	35.5134108678308	0	0	0	Root70
OG0000244	105.312688744472	70.6848350888765	192.730083698453	44.2638702908492	19.1351236236256	9.47911927765965	Root70
OG0000245	0	8.14170875369258	20.3503815085323	0.381585088714217	5032.53751301355	18.9582385553193	Root70
OG0000248	113.756467797481	95.4800390205766	51.0754673155319	117.146622235265	3176.43052152186	37.9164771106386	Root70
OG0000249	33.5405667938964	8.88186409493736	33.9173025142204	25.9477860325668	0	18.9582385553193	Root70
OG0000250	0	0.74015534124478	9.57665012166224	0	0	0	Root70
OG0000251	0	0	0	0	0	0	Root70
OG0000252	27.9113807585571	30.346368991036	31.5231399838049	63.3431247265601	0	9.47911927765965	Root70
OG0000253	27.4422819222789	25.5353592729449	72.2239030008694	33.1979027181369	19.1351236236256	18.9582385553193	Root70
OG0000254	77.870406822193	69.9446797476317	287.299503649867	101.883218686696	76.5404944945026	3071.23464596173	Root70
OG0000255	124.545741031881	93.6296506674646	160.807916626245	116.765037146551	133.94586536538	5023.93321715962	Root70
OG0000256	10.0856249799828	0	14.7640022708959	0	0	0	Root70
OG0000257	6.56738370789579	9.25194176555975	0	11.8291377501407	0	9.47911927765965	Root70
OG0000260	0	0	0	0	0	0	Root70
OG0000261	8.20922963486974	4.44093204746868	12.3698397404804	16.7897439034256	19.1351236236256	3526.23237128939	Root70
OG0000262	14.7766133427655	0	0	4.19743597585639	0	0	Root70
OG0000263	46.2062353734097	7.03147574182541	27.1338420113763	34.7242430729938	0	9.47911927765965	Root70
OG0000265	11.4929214888176	18.1338058604971	24.7396794809608	16.0265737259971	57.4053708708769	0	Root70
OG0000266	30.0223255218093	17.7637281898747	34.7153566910256	29.3820518309947	57.4053708708769	9.47911927765965	Root70
OG0000267	29.0841278492528	48.8502525221555	42.6958984590775	70.9748265008444	0	0	Root70
OG0000268	15.4802615971829	0	9.97567721006483	15.2634035485687	0	0	Root70
OG0000270	28.3804795948354	21.4645048960986	0	0	0	9.47911927765965	Root70
OG0000271	91.0051742379846	209.463961572273	448.506447364515	76.3170177428435	38.2702472472513	37.9164771106386	Root70
OG0000272	45.033488282714	24.0550485904553	36.311465044636	74.4090922992724	19.1351236236256	9.47911927765965	Root70
OG0000273	236.191264066109	144.700369213354	77.0122280617005	277.030774406522	2085.7284749752	85.3120734989369	Root70
OG0000274	3.2836918539479	0	3.19221670722075	8.01328686299856	19.1351236236256	0	Root70
OG0000277	19.2330522874091	26.2755146141897	40.7007630170645	38.9216790488502	19.1351236236256	9.47911927765965	Root70
OG0000279	129.940377649081	37.7479224034838	0	34.7242430729938	0	0	Root70
OG0000280	0	0	0	0	0	0	Root70
OG0000281	43.8607411920183	11.4724077892941	67.4355779400383	57.2377633071326	19.1351236236256	9.47911927765965	Root70
OG0000282	64.2665405701231	67.354136053275	118.51104525557	62.1983694604174	19.1351236236256	37.9164771106386	Root70
OG0000283	18.0603051967134	2.22046602373434	2.39416253041556	17.1713289921398	19.1351236236256	0	Root70
OG0000284	41.0461481743487	46.9998641690435	114.520774371544	4.96060615328483	0	9.47911927765965	Root70
OG0000285	101.325348636107	167.27510712132	379.075733982464	129.35734507412	95.6756181181282	1222.8063868181	Root70
OG0000286	11.4929214888176	9.25194176555975	24.7396794809608	33.5794878068511	0	18.9582385553193	Root70
OG0000287	136.038662520699	124.346097329123	11.1727584752726	113.330771348123	38.2702472472513	18.9582385553193	Root70
OG0000288	0	0	0	0	0	0	Root70
OG0000289	98.5107556184369	229.078078115259	351.542864882685	118.291377501407	38.2702472472513	18.9582385553193	Root70
OG0000290	52.5390696631664	139.519281824641	404.214440551827	156.068301284115	95.6756181181282	3914.87626167344	Root70
OG0000291	1102.85136409022	1400.0038279645	147.240995620557	1007.38463420553	2200.53921671695	236.977981941491	Root70
OG0000293	8.44377905300888	19.6141165429867	39.9027088402593	17.9344991695682	19.1351236236256	1611.45027720214	Root70
OG0000294	9.61652614370455	5.55116505933585	22.3455169505452	9.15804212914122	0	0	Root70
OG0000295	7.97468021673061	2.96062136497912	10.3747042984674	0	0	9.47911927765965	Root70
OG0000299	3.04914243580876	0	0	19.0792544357109	0	0	Root70
OG0000301	178.726656622021	314.195942358409	2530.23076756084	95.7778572672686	9184.85933934031	23034.259844713	Root70
OG0000302	0.234549418139135	9.25194176555975	10.3747042984674	0	0	0	Root70
OG0000303	60.513749879897	71.7950681007436	380.272815247671	139.278557380689	19.1351236236256	4170.81248217025	Root70
OG0000304	140.729650883481	111.023301186717	276.126745174595	132.410025783833	76.5404944945026	2274.98862663832	Root70
OG0000305	0	0	0	0	0	0	Root70
OG0000306	0	4.81100971809107	34.316329602623	8.39487195171278	0	0	Root70
OG0000307	85.8450870389236	25.1652816023225	248.992903163218	71.3564115895586	38.2702472472513	47.3955963882983	Root70
OG0000309	30.4914243580876	5.92124272995824	93.3723386862068	50.3692317102767	0	9.47911927765965	Root70
OG0000310	32.836918539479	44.0392428040644	9.57665012166224	10.6843824839981	2698.05243093122	0	Root70
OG0000312	19.7021511236874	23.6849709198329	8.37956885645446	10.3027973952839	57.4053708708769	3061.75552668407	Root70
OG0000313	30.9605231943659	28.495980637924	9.57665012166224	41.5927746698497	19.1351236236256	0	Root70
OG0000314	8.44377905300888	6.66139807120302	7.58151467964927	13.7370631937118	0	0	Root70
OG0000315	58.1682556985056	12.2125631305389	26.3357878345712	34.7242430729938	38.2702472472513	2170.71831458406	Root70
OG0000316	71.7721219505755	19.9841942136091	43.8929797242853	8.39487195171278	38.2702472472513	0	Root70
OG0000317	18.5294040329917	36.6376893916166	9.17762303325964	7.63170177428435	0	0	Root70
OG0000319	40.3424999199313	39.9683884272181	18.7542731549219	4.57902106457061	4439.34868068115	9.47911927765965	Root70
OG0000321	16.4184592697395	43.669165133442	199.912571289699	49.9876466215625	19.1351236236256	37.9164771106386	Root70
OG0000322	97.8071073640195	51.4407962165122	9.97567721006483	59.1456887507037	19.1351236236256	18.9582385553193	Root70
OG0000324	2.81459301766963	11.8424854599165	21.9464898621426	16.0265737259971	0	0	Root70
OG0000325	46.675334209688	64.3935146882958	379.075733982464	86.2382300494131	19.1351236236256	9924.63788370965	Root70
OG0000326	6.80193312603493	0.37007767062239	49.4793589619216	0	0	9.47911927765965	Root70
OG0000327	0.234549418139135	5.92124272995824	0	12.9738930162834	0	0	Root70
OG0000328	0	7.4015534124478	29.5280045417919	0	0	0	Root70
OG0000329	10.7892732344002	14.8031068248956	27.1338420113763	0	0	0	Root70
OG0000330	679.255114930936	435.21134065193	161.60597080305	654.800012233597	191.351236236256	132.707669887235	Root70
OG0000331	0	0	10.3747042984674	0	0	0	Root70
OG0000332	11.0238226525394	0	12.768866828883	0.381585088714217	0	0	Root70
OG0000333	0	0	20.7494085969348	0.763170177428435	38.2702472472513	0	Root70
OG0000334	880.263966276176	1020.67421557655	235.026955069127	663.19488418531	2181.40409309332	5782.26275937239	Root70
OG0000335	62.8592440612883	43.2990874628196	37.5085463098438	54.9482527748473	38.2702472472513	4948.10026293834	Root70
OG0000336	0	11.4724077892941	13.5669210056882	13.7370631937118	0	0	Root70
OG0000337	37.5279069022617	98.0705827149333	23.9416253041556	74.7906773879866	19.1351236236256	28.437357832979	Root70
OG0000339	5.16008719906098	28.8660583085464	0	24.4214456777099	19.1351236236256	9.47911927765965	Root70
OG0000340	87.9560318021758	126.93664102348	2.39416253041556	327.018421028084	57.4053708708769	28.437357832979	Root70
OG0000341	233.37667104844	95.850116691199	0	359.453153568793	114.810741741754	56.8747156659579	Root70
OG0000342	8.20922963486974	14.8031068248956	25.9367607461686	0	0	0	Root70
OG0000343	76.6976597314973	77.7163108307019	132.876020438064	164.844758324542	38.2702472472513	1952.69857119789	Root70
OG0000344	26.5040842497223	43.669165133442	58.6569819951812	56.8561782184184	0	0	Root70
OG0000345	4.22188952650444	0	19.9513544201297	0	0	0	Root70
OG0000347	10.0856249799828	0.37007767062239	25.1387065693634	8.01328686299856	0	0	Root70
OG0000348	512.959577470289	817.871652075482	587.367874128617	623.510034959031	1588.21526076093	2038.01064469683	Root70
OG0000349	40.8115987562096	0	63.8443341444149	29.0004667422805	19.1351236236256	9.47911927765965	Root70
OG0000350	223.291046068457	350.093476408781	282.112151500633	367.848025520506	133.94586536538	75.8329542212772	Root70
OG0000351	17.356656942296	12.9527184717836	28.3309232765841	31.2899772745658	0	9.47911927765965	Root70
OG0000352	14.5420639246264	16.6534951780075	0	0	0	0	Root70
OG0000353	13.838415670209	0	23.9416253041556	0	0	9.47911927765965	Root70
OG0000354	286.384839547884	328.999049183305	92.9733115978042	188.503033824823	133.94586536538	47.3955963882983	Root70
OG0000355	59.1064533710621	122.865786646633	1011.53366910057	43.882285202135	7481.83333683763	9166.30834149688	Root70
OG0000356	44.7989388645749	66.6139807120302	302.462533009166	3.43426579842796	19.1351236236256	0	Root70
OG0000357	48.551729554801	130.267340059081	45.4890880778956	60.2904440168463	19.1351236236256	28.437357832979	Root70
OG0000359	12.196569743235	18.5038835311195	2.79318961881815	0	0	0	Root70
OG0000360	22.2821947232179	26.6455922848121	73.0219571776746	16.4081588147113	3769.61935385425	3526.23237128939	Root70
OG0000361	46.2062353734097	88.8186409493736	19.9513544201297	52.2771571538478	153.080988989005	37.9164771106386	Root70
OG0000363	18.2948546148526	29.2361359791688	79.0073635037135	52.2771571538478	19.1351236236256	9.47911927765965	Root70
OG0000364	17.8257557785743	27.0156699554345	10.3747042984674	13.3554781049976	0	0	Root70
OG0000365	14.0729650883481	11.4724077892941	0	17.552914080854	0	9.47911927765965	Root70
OG0000366	7.2710319623132	0	0	0	0	0	Root70
OG0000368	0	0	0	0	0	0	Root70
OG0000369	66.6120347515145	27.0156699554345	51.4744944039345	36.6321685165649	57.4053708708769	3042.79728812875	Root70
OG0000370	65.9083864970971	17.3936505192523	0	15.2634035485687	19.1351236236256	2256.030388083	Root70
OG0000371	117.040159651429	137.298815800907	75.8151467964927	102.26480377541	95.6756181181282	2407.69629652555	Root70
OG0000373	0	18.5038835311195	1.59610835361037	0	0	0	Root70
OG0000374	120.089302087237	157.283010014516	0	251.082988373955	133.94586536538	28.437357832979	Root70
OG0000375	6.80193312603493	4.44093204746868	25.537733657766	0	0	0	Root70
OG0000376	21.1094476325222	15.5432621661404	148.438076885765	0	3539.99787037074	3431.44117851279	Root70
OG0000377	4.69098836278271	2.96062136497912	0	19.0792544357109	0	0	Root70
OG0000378	0.234549418139135	0.74015534124478	22.3455169505452	0	0	0	Root70
OG0000380	42.4534446831835	0.37007767062239	29.1289774533893	8.776457040427	0	18.9582385553193	Root70
OG0000381	12.6656685795133	17.0235728486299	26.7348149229737	0	0	9.47911927765965	Root70
OG0000382	15.4802615971829	11.4724077892941	0	0	0	0	Root70
OG0000383	0	6.29132040058063	35.5134108678308	17.9344991695682	0	3621.02356406599	Root70
OG0000385	308.432484852963	338.991146290109	164.399160421868	297.63636919709	267.891730730759	4815.3925930511	Root70
OG0000386	3.75279069022617	21.0944272254762	14.3649751824934	0.381585088714217	0	0	Root70
OG0000387	93.3506684193759	50.330563204645	178.365108515959	66.3958054362738	76.5404944945026	5279.86943765643	Root70
OG0000388	0	0	0	0	0	0	Root70
OG0000389	0.234549418139135	18.5038835311195	149.635158150972	3.05268070971374	0	5450.4935846543	Root70
OG0000390	5.62918603533925	22.5747379079658	0	0	0	0	Root70
OG0000391	0	0	9.17762303325964	6.10536141942748	0	0	Root70
OG0000393	10.7892732344002	40.3384660978405	120.905207785986	20.2240097018535	19.1351236236256	18.9582385553193	Root70
OG0000394	27.2077325041397	78.0863885013243	13.1678939172856	25.9477860325668	38.2702472472513	1763.1161856447	Root70
OG0000395	47.1444330459662	80.3068545250586	16.3601106245063	74.7906773879866	0	9.47911927765965	Root70
OG0000397	12.4311191613742	29.2361359791688	11.9708126520778	0	19.1351236236256	9.47911927765965	Root70
OG0000398	30.9605231943659	0	0	0.381585088714217	0	18.9582385553193	Root70
OG0000399	16.4184592697395	10.7322524480493	0	80.5144537186999	19.1351236236256	9.47911927765965	Root70
OG0000400	24.8622383227484	8.88186409493736	16.7591377129089	0	0	28.437357832979	Root70
OG0000401	10.7892732344002	6.66139807120302	29.9270316301945	0	0	0	Root70
OG0000402	46.675334209688	10.7322524480493	163.202079156661	18.6976693469967	38.2702472472513	5649.55508948515	Root70
OG0000403	0.234549418139135	35.8975340503718	14.7640022708959	38.9216790488502	0	2199.15567241704	Root70
OG0000404	24.8622383227484	23.3148932492106	30.7250858069997	47.6981360892772	0	9.47911927765965	Root70
OG0000405	41.9843458469053	22.2046602373434	55.4647652879605	24.4214456777099	38.2702472472513	3715.81475684258	Root70
OG0000406	66.3774853333753	43.2990874628196	81.401526034129	58.3825185732753	19.1351236236256	9.47911927765965	Root70
OG0000407	34.0096656301746	11.1023301186717	72.2239030008694	16.7897439034256	0	18.9582385553193	Root70
OG0000408	0	0.74015534124478	0	0	0	0	Root70
OG0000410	0	0	65.0414154096227	0	0	0	Root70
OG0000413	33.7751162120355	56.2518059346033	43.4939526358827	102.26480377541	19.1351236236256	0	Root70
OG0000414	31.6641714487833	17.7637281898747	6.38443341444149	11.8291377501407	0	0	Root70
OG0000415	474.258923477332	390.061864835999	180.360243957972	526.58742242562	267.891730730759	142.186789164895	Root70
OG0000416	3.04914243580876	7.03147574182541	0	0	0	0	Root70
OG0000417	5.86373545347839	21.0944272254762	0	0	0	0	Root70
OG0000418	116.336511397011	128.787029376592	72.622930089272	67.1589756137023	38.2702472472513	2985.92257246279	Root70
OG0000420	42.6879941013227	59.9525826408272	73.8200113544797	71.3564115895586	1186.37766466479	37.9164771106386	Root70
OG0000421	25.3313371590266	12.2125631305389	57.858927818376	3.81585088714217	0	0	Root70
OG0000422	3.2836918539479	5.55116505933585	0	13.3554781049976	19.1351236236256	0	Root70
OG0000423	47.3789824641054	55.8817282639809	49.080331873519	72.8827519444155	0	9.47911927765965	Root70
OG0000424	61.2173981343144	208.723806231028	126.890614112025	67.9221457911307	57.4053708708769	28.437357832979	Root70
OG0000425	0	11.8424854599165	21.54746277374	0	0	0	Root70
OG0000426	0.469098836278271	17.7637281898747	8.37956885645446	24.4214456777099	0	0	Root70
OG0000427	33.0714679576181	16.6534951780075	4.38929797242853	0.381585088714217	0	9.47911927765965	Root70
OG0000428	0	12.9527184717836	0	0	0	0	Root70
OG0000430	10.5547238162611	14.0629514836508	10.3747042984674	0	0	0	Root70
OG0000432	60.513749879897	22.5747379079658	0	0.381585088714217	38.2702472472513	0	Root70
OG0000433	13.6038662520699	0.37007767062239	28.7299503649867	0	19.1351236236256	0	Root70
OG0000434	0	23.3148932492106	0	0	19.1351236236256	0	Root70
OG0000436	9.38197672556542	5.55116505933585	29.5280045417919	0	0	0	Root70
OG0000437	11.4929214888176	21.0944272254762	10.77373138687	9.15804212914122	0	9.47911927765965	Root70
OG0000438	7.2710319623132	7.77163108307019	0	0	0	0	Root70
OG0000439	18.99850286927	31.0865243322807	0	40.448019403707	19.1351236236256	0	Root70
OG0000440	22.0476453050787	10.7322524480493	8.37956885645446	13.3554781049976	0	0	Root70
OG0000441	6.56738370789579	52.5510292283794	17.9562189781167	57.6193483958468	38.2702472472513	0	Root70
OG0000442	36.355159811566	19.2440388723643	0	0	38.2702472472513	9.47911927765965	Root70
OG0000444	0	0	0	0	0	0	Root70
OG0000445	4.45643894464357	10.7322524480493	0	12.210722838855	0	0	Root70
OG0000447	48.551729554801	25.5353592729449	122.900343227999	67.9221457911307	19.1351236236256	9.47911927765965	Root70
OG0000448	41.0461481743487	78.0863885013243	139.260453852505	23.6582755002815	3501.72762312349	1128.0151940415	Root70
OG0000450	26.2695348315832	35.157378709127	31.5231399838049	51.5139869764193	19.1351236236256	37.9164771106386	Root70
OG0000451	0	0	9.97567721006483	0	0	0	Root70
OG0000452	7.50558138045234	14.0629514836508	0	0	0	9.47911927765965	Root70
OG0000453	32.836918539479	10.7322524480493	0	13.3554781049976	19.1351236236256	0	Root70
OG0000454	0	0.37007767062239	11.1727584752726	0	0	0	Root70
OG0000455	13.3693168339307	0	3.99027088402593	17.552914080854	19.1351236236256	9.47911927765965	Root70
OG0000456	24.3931394864701	0	0	30.1452220084232	0	0	Root70
OG0000457	0	0	17.5571918897141	0	0	0	Root70
OG0000461	67.550232424071	108.43275749236	132.476993349661	124.015153832121	57.4053708708769	1383.95141453831	Root70
OG0000462	2878.85955823975	3365.48633664001	680.740212814824	2361.24852896358	1167.24254104116	5185.07824487983	Root70
OG0000465	16.6530086878786	6.66139807120302	0	0	0	0	Root70
OG0000466	0	0	0	0	0	0	Root70
OG0000467	26.9731830860006	24.0550485904553	34.7153566910256	50.3692317102767	0	9.47911927765965	Root70
OG0000469	14.7766133427655	9.62201943618214	0.399027088402593	4.19743597585639	0	0	Root70
OG0000470	470.740682205245	333.069903560151	235.42598215753	665.102809628881	210.486359859882	1052.18223982022	Root70
OG0000471	0	0	0	9.92121230656965	0	0	Root70
OG0000473	3.51824127208703	14.0629514836508	11.1727584752726	0	0	0	Root70
OG0000474	7.74013079859147	8.88186409493736	39.9027088402593	16.7897439034256	0	0	Root70
OG0000475	26.2695348315832	14.4330291542732	0	17.9344991695682	19.1351236236256	9.47911927765965	Root70
OG0000476	0	6.29132040058063	15.1630293592985	26.7109562099952	0	0	Root70
OG0000478	0	0	0	0	0	0	Root70
OG0000479	0	0	0	0	0	0	Root70
OG0000480	568.547789569264	257.944136423806	23.1435711273504	777.670410799575	344.432225225262	151.665908442554	Root70
OG0000481	56.7609591896708	37.3778447328614	95.3674741282198	89.6724958478411	19.1351236236256	9.47911927765965	Root70
OG0000482	157.38265957136	145.810602225222	192.730083698453	460.57320207806	153.080988989005	47.3955963882983	Root70
OG0000483	16.8875581060178	15.9133398367628	0	14.118648282426	19.1351236236256	0	Root70
OG0000486	0	14.0629514836508	19.5523273317271	16.7897439034256	0	0	Root70
OG0000487	0	8.51178642431497	0	0	0	0	Root70
OG0000489	52.5390696631664	82.1572428781705	466.462666342631	36.6321685165649	38.2702472472513	919.474569932986	Root70
OG0000491	0	0	16.7591377129089	0	0	0	Root70
OG0000493	0	0	0	0	0	0	Root70
OG0000494	61.4519475524535	75.8659224775899	8.77859594485705	7.63170177428435	19.1351236236256	18.9582385553193	Root70
OG0000496	0	0	0.798054176805186	0	0	0	Root70
OG0000497	59.5755522073404	37.007767062239	195.922300405673	21.7503500567104	38.2702472472513	473.955963882983	Root70
OG0000498	39.4043022473748	16.6534951780075	12.3698397404804	39.6848492262786	0	9.47911927765965	Root70
OG0000499	28.1459301766963	0	51.4744944039345	12.210722838855	0	0	Root70
OG0000501	30.2568749399485	22.2046602373434	0	17.9344991695682	19.1351236236256	0	Root70
OG0000502	0	0	9.97567721006483	0	0	0	Root70
OG0000503	15.4802615971829	9.99209710680453	0	11.8291377501407	19.1351236236256	0	Root70
OG0000504	8.67832847114801	6.66139807120302	0	32.4347325407085	19.1351236236256	0	Root70
OG0000505	0	0	0	0.763170177428435	0	0	Root70
OG0000507	77.4013079859147	148.031068248956	17.9562189781167	127.449419630549	95.6756181181282	37.9164771106386	Root70
OG0000509	20.6403487962439	14.8031068248956	0	10.6843824839981	0	0	Root70
OG0000510	0	0	17.5571918897141	0	0	0	Root70
OG0000511	17.5912063604352	17.0235728486299	17.9562189781167	12.5923079275692	19.1351236236256	9.47911927765965	Root70
OG0000514	100.152601545411	18.1338058604971	0	22.5135202341388	57.4053708708769	28.437357832979	Root70
OG0000515	0.938197672556542	0	16.3601106245063	0.381585088714217	3272.10613963999	0	Root70
OG0000516	0	21.0944272254762	91.7762303325964	40.0664343149928	0	0	Root70
OG0000517	60.7482992980361	48.4801748515331	6.78346050284408	20.987179879282	19.1351236236256	0	Root70
OG0000518	155.271714808108	51.8108738871346	0	89.6724958478411	76.5404944945026	28.437357832979	Root70
OG0000519	130.644025903498	86.2280972550168	31.5231399838049	38.9216790488502	57.4053708708769	28.437357832979	Root70
OG0000520	477.777164749419	212.054505266629	74.2190384428823	323.965740318371	1339.4586536538	8313.18760650751	Root70
OG0000521	104.374491071915	83.6375535606601	198.715490024491	124.396738920835	76.5404944945026	28.437357832979	Root70
OG0000522	3.2836918539479	17.3936505192523	16.7591377129089	18.6976693469967	0	9.47911927765965	Root70
OG0000523	11.9620203250959	10.3621747774269	102.948988807869	12.5923079275692	4554.1594224229	9.47911927765965	Root70
OG0000524	0	0	0	14.8818184598545	0	0	Root70
OG0000525	0.469098836278271	0	0	14.118648282426	0	0	Root70
OG0000528	25.8004359953049	45.8896311571763	0	35.8689983391364	19.1351236236256	9.47911927765965	Root70
OG0000529	2.58004359953049	54.0313399108689	67.0365508516357	28.2372965648521	19.1351236236256	0	Root70
OG0000530	0	0.37007767062239	0	21.3687649679962	19.1351236236256	0	Root70
OG0000533	0.234549418139135	0.37007767062239	71.0268217356616	0.381585088714217	0	1175.4107904298	Root70
OG0000534	61.2173981343144	61.0628156526943	0	83.5671344284136	38.2702472472513	0	Root70
OG0000535	0	0	23.9416253041556	0	0	0	Root70
OG0000536	61.9210463887318	11.8424854599165	36.7104921330386	15.6449886372829	38.2702472472513	0	Root70
OG0000537	13.6038662520699	25.5353592729449	3.19221670722075	10.6843824839981	0	0	Root70
OG0000538	16.8875581060178	0.74015534124478	0	0	19.1351236236256	2075.92712180746	Root70
OG0000539	7.50558138045234	9.25194176555975	130.082830819245	0	0	0	Root70
OG0000540	0	0	26.7348149229737	0	0	0	Root70
OG0000541	0	16.2834175073852	7.58151467964927	0.381585088714217	0	0	Root70
OG0000542	53.711816753862	18.1338058604971	112.126611841129	0	0	0	Root70
OG0000543	92.6470201649585	21.834582566721	0	38.9216790488502	76.5404944945026	28.437357832979	Root70
OG0000545	37.2933574841225	103.251670103647	109.333422222311	11.4475526614265	38.2702472472513	161.145027720214	Root70
OG0000546	13.6038662520699	0	21.54746277374	0.763170177428435	0	0	Root70
OG0000547	11.0238226525394	0.37007767062239	14.3649751824934	38.1585088714217	19.1351236236256	0	Root70
OG0000548	4.92553778092185	14.8031068248956	13.9659480940908	44.6454553795634	19.1351236236256	0	Root70
OG0000549	76.6976597314973	52.9211068990017	13.9659480940908	84.7118896945562	38.2702472472513	37.9164771106386	Root70
OG0000550	42.4534446831835	57.3620389464704	98.1606637470379	0	38.2702472472513	3715.81475684258	Root70
OG0000551	5.16008719906098	0	130.082830819245	1.90792544357109	19.1351236236256	3621.02356406599	Root70
OG0000552	19.4676017055482	24.0550485904553	93.3723386862068	16.4081588147113	19.1351236236256	9.47911927765965	Root70
OG0000553	0	0	43.0949255474801	0	0	0	Root70
OG0000554	204.761642035465	287.920427744219	66.6375237632331	185.45035311511	57.4053708708769	28.437357832979	Root70
OG0000555	22.0476453050787	0	0	10.6843824839981	0	0	Root70
OG0000556	0	9.99209710680453	0	0	0	0	Root70
OG0000557	11.2583720706785	0	71.4258488240642	16.4081588147113	38.2702472472513	0	Root70
OG0000558	0	0	13.5669210056882	0	0	0	Root70
OG0000559	1.87639534511308	11.8424854599165	0	0	0	0	Root70
OG0000560	4.69098836278271	0	41.8978442822723	8.39487195171278	0	0	Root70
OG0000561	0.938197672556542	7.03147574182541	15.5620564477011	16.0265737259971	0	0	Root70
OG0000562	0.938197672556542	41.4486991097077	10.77373138687	13.3554781049976	0	0	Root70
OG0000563	6.56738370789579	7.4015534124478	9.17762303325964	22.1319351454246	19.1351236236256	0	Root70
OG0000564	2.34549418139135	0	0	0	0	0	Root70
OG0000565	14.0729650883481	8.14170875369258	4.78832506083112	10.6843824839981	19.1351236236256	0	Root70
OG0000566	0	29.6062136497912	30.3260587185971	19.8424246131393	0	0	Root70
OG0000567	0	0	0	0	0	0	Root70
OG0000568	7.03648254417406	15.173184495518	17.9562189781167	0	0	0	Root70
OG0000572	0	8.88186409493736	0	0	0	0	Root70
OG0000574	0	11.8424854599165	6.78346050284408	19.0792544357109	0	9.47911927765965	Root70
OG0000575	28.1459301766963	33.3069903560151	65.4404424980253	16.0265737259971	19.1351236236256	9.47911927765965	Root70
OG0000576	0	0	0	0	0	0	Root70
OG0000577	185.059490911778	227.967845103392	118.910072343973	235.819584825386	172.216112612631	104.270312054256	Root70
OG0000578	0	27.3857476260569	0	1.14475526614265	0	0	Root70
OG0000579	0	2.22046602373434	0	0	0	0	Root70
OG0000582	0	0	53.8686569343501	9.15804212914122	0	0	Root70
OG0000583	7.50558138045234	86.2280972550168	0	18.6976693469967	38.2702472472513	0	Root70
OG0000584	310.543429616215	182.448291616838	87.3869323601679	160.265737259971	133.94586536538	3820.08506889684	Root70
OG0000586	0	0.74015534124478	0	17.552914080854	0	0	Root70
OG0000588	0.234549418139135	1.11023301186717	395.834871695372	7.63170177428435	19.1351236236256	6616.42525580644	Root70
OG0000589	58.871903952923	25.1652816023225	86.5888781833627	22.5135202341388	19.1351236236256	1905.30297480959	Root70
OG0000591	13.6038662520699	0.37007767062239	217.868790267816	14.8818184598545	38.2702472472513	3734.7729953979	Root70
OG0000592	61.9210463887318	19.2440388723643	184.749541930401	48.4613062667056	38.2702472472513	161.145027720214	Root70
OG0000593	14.7766133427655	27.0156699554345	0	21.7503500567104	19.1351236236256	0	Root70
OG0000596	2.11094476325222	0.37007767062239	0	14.5002333711403	0	0	Root70
OG0000597	235.018516975414	210.204116913517	403.017359286619	179.726576784396	38.2702472472513	66.3538349436176	Root70
OG0000598	20.4057993781048	7.77163108307019	0	0	19.1351236236256	0	Root70
OG0000599	25.3313371590266	50.330563204645	42.6958984590775	65.6326352588454	57.4053708708769	5004.9749786043	Root70
OG0000600	0.469098836278271	0	0	19.0792544357109	0	0	Root70
OG0000601	36.5897092297051	46.9998641690435	59.854063260389	22.5135202341388	57.4053708708769	0	Root70
OG0000602	19.9367005418265	5.92124272995824	0	0	0	0	Root70
OG0000603	70.8339242780189	22.5747379079658	15.1630293592985	46.1717957344203	0	0	Root70
OG0000604	12.9002179976525	15.173184495518	35.1143837794282	10.3027973952839	0	9.47911927765965	Root70
OG0000605	37.9970057385399	40.3384660978405	0	45.4086255569919	0	18.9582385553193	Root70
OG0000607	8.67832847114801	16.6534951780075	41.4988171938697	8.39487195171278	0	0	Root70
OG0000608	15.0111627609047	0	16.3601106245063	33.9610728955653	0	9.47911927765965	Root70
OG0000609	38.4661045748182	14.8031068248956	70.2287675588564	37.7769237827075	19.1351236236256	28.437357832979	Root70
OG0000610	0.469098836278271	31.8266796735255	17.1581648013115	15.2634035485687	0	0	Root70
OG0000612	0	1.48031068248956	3.99027088402593	0.763170177428435	0	0	Root70
OG0000613	0	12.2125631305389	11.9708126520778	14.5002333711403	0	0	Root70
OG0000615	15.4802615971829	19.9841942136091	26.3357878345712	65.6326352588454	0	0	Root70
OG0000616	16.8875581060178	0	11.9708126520778	13.7370631937118	0	9.47911927765965	Root70
OG0000618	13.6038662520699	33.6770680266375	47.085196431506	43.1191150247066	38.2702472472513	0	Root70
OG0000619	67.3156830059319	27.0156699554345	69.8297404704538	85.4750598719847	0	18.9582385553193	Root70
OG0000620	4.69098836278271	25.9054369435673	0	0	0	18.9582385553193	Root70
OG0000621	0	0	0	15.6449886372829	0	0	Root70
OG0000623	0	0	13.5669210056882	0	0	0	Root70
OG0000624	0	0	13.1678939172856	0	2200.53921671695	0	Root70
OG0000626	0	23.3148932492106	92.175257420999	0	0	0	Root70
OG0000627	39.873401083653	8.88186409493736	25.537733657766	0	0	9.47911927765965	Root70
OG0000628	0	0	0	0	0	0	Root70
OG0000629	6.33283428975666	32.1967573441479	21.9464898621426	0	19.1351236236256	9.47911927765965	Root70
OG0000630	12.9002179976525	10.3621747774269	25.537733657766	0	0	0	Root70
OG0000632	0	0	0	0	0	0	Root70
OG0000633	13.838415670209	45.519553486554	32.32119416061	12.5923079275692	0	9.47911927765965	Root70
OG0000634	11.7274709069568	7.77163108307019	19.9513544201297	12.5923079275692	19.1351236236256	0	Root70
OG0000635	13.1347674157916	47.3699418396659	16.7591377129089	33.1979027181369	19.1351236236256	9.47911927765965	Root70
OG0000636	600.446510436187	793.446525814404	90.9781761557913	406.769704569356	2468.43094744771	180.103266275533	Root70
OG0000639	0	5.55116505933585	71.4258488240642	0	0	0	Root70
OG0000640	27.4422819222789	38.1180000741062	19.5523273317271	38.5400939601359	0	18.9582385553193	Root70
OG0000641	0	0	71.0268217356616	0.381585088714217	3865.29497197238	18.9582385553193	Root70
OG0000642	0	9.25194176555975	7.98054176805186	13.3554781049976	1454.26939539555	0	Root70
OG0000644	0	1.85038835311195	13.5669210056882	15.2634035485687	19.1351236236256	0	Root70
OG0000645	130.644025903498	92.1493399849751	300.467397567153	140.041727558118	3999.24083733776	37.9164771106386	Root70
OG0000647	0.234549418139135	0	11.1727584752726	0.763170177428435	19.1351236236256	4986.01674004898	Root70
OG0000649	14.3075145064873	13.6928738130284	0	15.2634035485687	0	18.9582385553193	Root70
OG0000650	52.3045202450272	39.9683884272181	49.080331873519	14.8818184598545	0	9.47911927765965	Root70
OG0000651	309.136133107381	375.628835681726	51.8735214923371	185.831938203824	57.4053708708769	66.3538349436176	Root70
OG0000652	43.6261917738792	92.5194176555975	112.525638929531	111.422845904551	38.2702472472513	3772.68947250854	Root70
OG0000653	5.86373545347839	36.6376893916166	15.1630293592985	0	19.1351236236256	5147.16176776919	Root70
OG0000654	0	0	0	0	0	0	Root70
OG0000655	0	0	0	0	0	0	Root70
OG0000657	20.6403487962439	4.07085437684629	26.3357878345712	14.8818184598545	57.4053708708769	3886.43890384046	Root70
OG0000659	38.9352034110965	54.0313399108689	68.2336321168434	62.9615396378459	19.1351236236256	0	Root70
OG0000660	9.85107556184369	17.0235728486299	0.399027088402593	7.63170177428435	0	94.7911927765965	Root70
OG0000663	17.1221075241569	60.6927379820719	92.9733115978042	31.2899772745658	38.2702472472513	1080.6195976532	Root70
OG0000664	156.444461898803	230.558388797749	91.3772032441939	220.556181276818	38.2702472472513	37.9164771106386	Root70
OG0000667	0	0	0	13.3554781049976	0	0	Root70
OG0000668	26.034985413444	66.6139807120302	562.229167559254	12.5923079275692	4152.32182632677	199.061504830853	Root70
OG0000669	11.9620203250959	0.37007767062239	11.5717855636752	0	0	9.47911927765965	Root70
OG0000670	26.2695348315832	0	15.5620564477011	10.3027973952839	0	0	Root70
OG0000671	38.7006539929574	58.1021942877152	0	7.63170177428435	0	9.47911927765965	Root70
OG0000672	27.9113807585571	6.29132040058063	13.5669210056882	9.15804212914122	19.1351236236256	0	Root70
OG0000673	0	0	0	0	0	0	Root70
OG0000674	167.468284551343	152.101922625802	119.708126520778	133.173195961262	57.4053708708769	75.8329542212772	Root70
OG0000675	27.4422819222789	13.322796142406	39.9027088402593	18.6976693469967	0	0	Root70
OG0000676	5.39463661720012	14.4330291542732	9.97567721006483	6.48694650814169	0	3251.33791223726	Root70
OG0000677	18.0603051967134	0	2.39416253041556	15.2634035485687	0	0	Root70
OG0000678	18.0603051967134	0.37007767062239	123.299370316401	19.8424246131393	0	0	Root70
OG0000679	0.234549418139135	0	0	12.9738930162834	0	0	Root70
OG0000681	0.234549418139135	17.0235728486299	0	0	0	0	Root70
OG0000683	0	0	0	0	0	0	Root70
OG0000684	55.353662680836	38.8581554153509	9.97567721006483	51.5139869764193	38.2702472472513	9.47911927765965	Root70
OG0000685	10.7892732344002	25.5353592729449	22.3455169505452	12.5923079275692	0	9.47911927765965	Root70
OG0000687	57.2300580259491	147.290912907711	394.238763341762	62.1983694604174	5778.80733433495	18835.0100047097	Root70
OG0000689	31.4296220306442	29.9762913204136	7.58151467964927	49.9876466215625	0	0	Root70
OG0000690	243.931394864701	160.613709050117	100.155799189051	351.439866705794	57.4053708708769	2293.94686519364	Root70
OG0000691	0	0.37007767062239	0	18.3160842582824	0	0	Root70
OG0000692	0	0	0	0	0	0	Root70
OG0000693	1.87639534511308	21.834582566721	22.3455169505452	11.8291377501407	0	0	Root70
OG0000694	0	0	34.7153566910256	0	0	0	Root70
OG0000695	43.3916423557401	30.7164466616584	145.644887266947	97.6857827108396	2793.72804904934	18.9582385553193	Root70
OG0000697	96.868909691463	50.330563204645	7.58151467964927	52.658742242562	57.4053708708769	0	Root70
OG0000698	8.67832847114801	16.2834175073852	24.3406523925582	0	0	0	Root70
OG0000699	0	0	0	20.6055947905677	0	0	Root70
OG0000700	7.50558138045234	7.03147574182541	21.1484356853374	0	0	9.47911927765965	Root70
OG0000701	16.6530086878786	0	0	0	19.1351236236256	0	Root70
OG0000702	0	5.92124272995824	0	22.895105322853	0	0	Root70
OG0000703	59.5755522073404	38.4880777447285	126.092559935219	16.4081588147113	0	18.9582385553193	Root70
OG0000706	23.4549418139135	30.346368991036	51.0754673155319	8.39487195171278	0	9.47911927765965	Root70
OG0000707	16.8875581060178	22.9448155785882	2.79318961881815	15.6449886372829	0	9.47911927765965	Root70
OG0000708	30.7259737762267	24.7952039317001	18.3552460665193	0.381585088714217	19.1351236236256	9.47911927765965	Root70
OG0000709	14.5420639246264	9.99209710680453	15.9610835361037	4.96060615328483	19.1351236236256	0	Root70
OG0000710	7.03648254417406	8.14170875369258	180.759271046375	6.10536141942748	0	161.145027720214	Root70
OG0000711	36.355159811566	38.1180000741062	224.253223682257	73.645922121844	76.5404944945026	8095.16786312134	Root70
OG0000712	7.74013079859147	16.2834175073852	804.039583131225	16.0265737259971	7213.94160610687	13365.5581815001	Root70
OG0000715	0	0	0	0	0	0	Root70
OG0000716	252.609723335849	370.07767062239	167.591377129089	254.135669083669	95.6756181181282	123.228550609575	Root70
OG0000717	213.674519924752	168.385340133187	69.0316862936486	217.12191547839	153.080988989005	47.3955963882983	Root70
OG0000718	37.9970057385399	28.8660583085464	11.9708126520778	9.53962721785543	0	0	Root70
OG0000719	26.034985413444	24.4251262610777	42.2968713706749	26.329371121281	19.1351236236256	0	Root70
OG0000720	0	0.37007767062239	55.8637923763631	28.6188816535663	0	0	Root70
OG0000721	293.421322092059	372.668214316747	246.598740632803	684.94523424202	440.10784334339	5251.43207982345	Root70
OG0000723	0.703648254417407	13.6928738130284	9.97567721006483	12.5923079275692	0	0	Root70
OG0000724	0	5.92124272995824	27.9318961881815	0	0	0	Root70
OG0000725	0	12.5826408011613	12.3698397404804	0	0	0	Root70
OG0000727	0.938197672556542	0	15.1630293592985	18.3160842582824	0	0	Root70
OG0000728	258.942557625606	321.227418100234	185.946623195608	240.017020801243	4267.13256806852	180.103266275533	Root70
OG0000729	8.67832847114801	21.4645048960986	20.7494085969348	42.7375299359923	19.1351236236256	0	Root70
OG0000730	15.0111627609047	6.66139807120302	0	0	0	0	Root70
OG0000731	7.74013079859147	10.3621747774269	0	0	0	0	Root70
OG0000732	47.8480813003836	30.346368991036	23.9416253041556	25.9477860325668	19.1351236236256	18.9582385553193	Root70
OG0000733	0.469098836278271	0	24.7396794809608	0	0	0	Root70
OG0000734	53.4772673357229	96.2201943618214	0	64.8694650814169	38.2702472472513	37.9164771106386	Root70
OG0000735	0	0	28.7299503649867	9.15804212914122	0	0	Root70
OG0000736	0	38.4880777447285	31.5231399838049	0	0	9.47911927765965	Root70
OG0000737	12.4311191613742	8.51178642431497	17.5571918897141	16.7897439034256	19.1351236236256	0	Root70
OG0000738	0.234549418139135	16.2834175073852	6.38443341444149	0	0	0	Root70
OG0000740	44.3298400282966	73.6454564538556	254.180255312452	95.0146870898401	1205.51278828842	5801.22099792771	Root70
OG0000741	64.5010899882623	64.0234370176734	43.8929797242853	46.1717957344203	3252.97101601636	28.437357832979	Root70
OG0000742	0	0	0	0	0	0	Root70
OG0000743	0	0	55.8637923763631	0	0	0	Root70
OG0000744	0.234549418139135	17.0235728486299	27.5328690997789	6.86853159685591	0	37.9164771106386	Root70
OG0000745	36.355159811566	152.842077967047	84.9927698297524	33.9610728955653	133.94586536538	3270.29615079258	Root70
OG0000748	25.0967877408875	98.8107380561781	91.7762303325964	9.15804212914122	0	1526.1382037032	Root70
OG0000749	0	8.14170875369258	0	0	0	0	Root70
OG0000750	33.5405667938964	58.84234962896	56.6618465531682	31.67156236328	19.1351236236256	18.9582385553193	Root70
OG0000751	0	0	7.58151467964927	0	0	0	Root70
OG0000755	0	46.6297864984211	8.77859594485705	27.8557114761379	19.1351236236256	9.47911927765965	Root70
OG0000757	11.2583720706785	0	0	0	19.1351236236256	9.47911927765965	Root70
OG0000758	26.5040842497223	8.51178642431497	3.59124379562334	27.0925412987094	19.1351236236256	0	Root70
OG0000760	20.6403487962439	9.62201943618214	10.77373138687	0	0	0	Root70
OG0000761	0	21.0944272254762	7.18248759124668	6.86853159685591	0	0	Root70
OG0000762	49.4899272273576	37.3778447328614	212.681438118582	0.381585088714217	0	3658.94004117663	Root70
OG0000763	22.9858429776353	19.9841942136091	173.177756366725	6.86853159685591	19.1351236236256	0	Root70
OG0000764	8.44377905300888	15.173184495518	0	23.2766904115673	0	0	Root70
OG0000765	85.6105376207845	102.881592433024	24.7396794809608	96.541027444697	19.1351236236256	18.9582385553193	Root70
OG0000766	0	0	0	0	0	0	Root70
OG0000769	30.7259737762267	3.33069903560151	0	38.9216790488502	76.5404944945026	18.9582385553193	Root70
OG0000770	10.5547238162611	12.9527184717836	41.8978442822723	25.5662009438526	0	9.47911927765965	Root70
OG0000772	29.3186772673919	0	0	5.72377633071326	0	0	Root70
OG0000773	0	0	0	0	0	0	Root70
OG0000774	37.2933574841225	0	0	15.2634035485687	0	9.47911927765965	Root70
OG0000777	22.0476453050787	136.928738130284	143.250724736531	33.9610728955653	2564.10656556584	28.437357832979	Root70
OG0000778	20.8748982143831	0	16.7591377129089	0	0	0	Root70
OG0000779	17.1221075241569	27.3857476260569	14.3649751824934	0	19.1351236236256	0	Root70
OG0000780	14.0729650883481	2.22046602373434	26.3357878345712	7.25011668557013	0	9.47911927765965	Root70
OG0000781	26.2695348315832	43.669165133442	33.5182754258178	22.5135202341388	57.4053708708769	9.47911927765965	Root70
OG0000782	18.5294040329917	38.1180000741062	7.58151467964927	0	19.1351236236256	9.47911927765965	Root70
OG0000783	31.6641714487833	27.3857476260569	118.51104525557	8.776457040427	19.1351236236256	0	Root70
OG0000784	8.91287788928715	11.1023301186717	15.5620564477011	34.3426579842796	0	0	Root70
OG0000786	44.5643894464357	0.37007767062239	13.9659480940908	12.9738930162834	19.1351236236256	9.47911927765965	Root70
OG0000790	13.3693168339307	11.1023301186717	0	6.10536141942748	0	9.47911927765965	Root70
OG0000791	11.2583720706785	72.5352234419884	57.4599007299734	6.86853159685591	0	47.3955963882983	Root70
OG0000792	26.034985413444	8.14170875369258	0	26.7109562099952	133.94586536538	0	Root70
OG0000793	0	0	25.537733657766	14.5002333711403	0	0	Root70
OG0000794	12.4311191613742	0	0	10.3027973952839	0	0	Root70
OG0000795	5.16008719906098	11.4724077892941	23.542598215753	0	19.1351236236256	0	Root70
OG0000796	0	9.62201943618214	0	0	0	9.47911927765965	Root70
OG0000797	4.69098836278271	31.8266796735255	3.59124379562334	19.4608395244251	0	47.3955963882983	Root70
OG0000798	19.2330522874091	0	0	0	19.1351236236256	0	Root70
OG0000799	26.2695348315832	5.55116505933585	121.304234874388	13.3554781049976	19.1351236236256	9.47911927765965	Root70
OG0000800	0	0	0	0	0	0	Root70
OG0000801	15.7148110153221	0	0	16.7897439034256	0	9.47911927765965	Root70
OG0000802	0	14.4330291542732	32.32119416061	10.3027973952839	0	9.47911927765965	Root70
OG0000803	48.3171801366619	23.6849709198329	179.163162692764	93.4883467349833	38.2702472472513	18.9582385553193	Root70
OG0000804	5.62918603533925	42.9290097921972	0	0	0	0	Root70
OG0000805	0	0	0	0	0	0	Root70
OG0000806	0	16.6534951780075	52.2725485807397	11.4475526614265	0	0	Root70
OG0000807	41.7497964287661	85.1178642431497	61.4501716139994	65.2510501701312	0	2891.13137968619	Root70
OG0000808	253.313371590266	330.109282195172	132.876020438064	219.411426010675	133.94586536538	1052.18223982022	Root70
OG0000809	0	3.33069903560151	5.18735214923371	0	0	0	Root70
OG0000810	0.234549418139135	6.29132040058063	59.0560090835838	37.0137536052791	0	3696.85651828726	Root70
OG0000813	14.5420639246264	0	0	0	19.1351236236256	0	Root70
OG0000814	6.56738370789579	21.4645048960986	55.4647652879605	6.86853159685591	0	9.47911927765965	Root70
OG0000815	14.3075145064873	0	84.5937427413498	38.5400939601359	19.1351236236256	9.47911927765965	Root70
OG0000816	18.5294040329917	7.03147574182541	29.9270316301945	0	0	9.47911927765965	Root70
OG0000817	223.525595486596	216.86551498472	582.978576156189	250.701403285241	133.94586536538	5289.34855693409	Root70
OG0000818	5.86373545347839	6.66139807120302	0	27.0925412987094	0	0	Root70
OG0000819	26.5040842497223	12.2125631305389	17.5571918897141	0	0	0	Root70
OG0000820	38.4661045748182	16.6534951780075	0	0	19.1351236236256	0	Root70
OG0000821	560.338559934395	395.613029895335	153.625429034998	639.155023596314	229.621483483508	2900.61049896385	Root70
OG0000822	68.4884300966276	68.4643690651421	126.890614112025	61.8167843717032	19.1351236236256	1848.42825914363	Root70
OG0000823	45.5025871189923	20.7243495548538	28.7299503649867	78.988113363843	19.1351236236256	9.47911927765965	Root70
OG0000824	33.7751162120355	28.8660583085464	0	25.1846158551383	0	0	Root70
OG0000825	53.0081684994446	20.7243495548538	0.798054176805186	4.57902106457061	0	9.47911927765965	Root70
OG0000832	0.469098836278271	29.9762913204136	28.3309232765841	12.9738930162834	0	0	Root70
OG0000833	0	0	0	0	0	0	Root70
OG0000834	0.469098836278271	0	37.9075733982464	0	535.783461461518	3772.68947250854	Root70
OG0000835	14.3075145064873	8.14170875369258	15.1630293592985	0	0	0	Root70
OG0000836	35.6515115571486	0	17.5571918897141	11.0659675727123	19.1351236236256	0	Root70
OG0000837	59.8101016254796	34.4172233678823	83.396661476142	53.8034975087046	0	9.47911927765965	Root70
OG0000839	0	0	5.58637923763631	12.9738930162834	0	0	Root70
OG0000840	0	0	0	0	0	0	Root70
OG0000841	408.115987562096	479.99073879724	13.1678939172856	375.861312383504	172.216112612631	426.560367494684	Root70
OG0000842	3.9873401083653	12.5826408011613	22.3455169505452	15.6449886372829	0	18.9582385553193	Root70
OG0000843	12.9002179976525	0.37007767062239	19.1533002433245	9.53962721785543	0	9.47911927765965	Root70
OG0000844	101.794447472385	102.14143709178	92.5742845094016	134.699536316119	38.2702472472513	9.47911927765965	Root70
OG0000845	50.4281248999141	59.9525826408272	12.768866828883	65.2510501701312	38.2702472472513	47.3955963882983	Root70
OG0000846	167.468284551343	301.98337922787	377.479625628853	303.741730616517	2430.16070020046	227.498862663832	Root70
OG0000847	11.7274709069568	0.37007767062239	0	0.381585088714217	38.2702472472513	2767.90282907662	Root70
OG0000848	12.196569743235	0	5.58637923763631	0	0	0	Root70
OG0000849	0	0	1.19708126520778	0	0	0	Root70
OG0000850	1.87639534511308	51.4407962165122	122.102289051194	0	3406.05200500537	2360.30070013725	Root70
OG0000851	14.7766133427655	44.7793981453092	585.372738686604	74.0275072105582	2277.07971121145	1706.24146997874	Root70
OG0000852	21.3439970506613	2.59054369435673	80.2044447689212	69.0669010572733	0	18.9582385553193	Root70
OG0000853	0	14.0629514836508	10.77373138687	0	0	0	Root70
OG0000854	16.1839098516003	24.0550485904553	0	36.2505834278506	0	0	Root70
OG0000855	0	0	0	5.34219124199904	0	0	Root70
OG0000856	2.81459301766963	55.1415729227361	1090.14200551588	43.5007001134208	153.080988989005	13517.2240899427	Root70
OG0000857	0	7.77163108307019	27.5328690997789	8.39487195171278	19.1351236236256	0	Root70
OG0000858	10.320174398122	16.6534951780075	12.768866828883	0	0	0	Root70
OG0000859	0	1.48031068248956	0	8.776457040427	0	9.47911927765965	Root70
OG0000860	7.03648254417406	23.3148932492106	62.6472528792071	34.7242430729938	0	0	Root70
OG0000862	10.0856249799828	12.9527184717836	8.37956885645446	0.763170177428435	0	0	Root70
OG0000863	10.5547238162611	15.5432621661404	8.77859594485705	19.0792544357109	0	9.47911927765965	Root70
OG0000864	0	28.1259029673016	8.37956885645446	0	0	0	Root70
OG0000865	13.6038662520699	0	0	0	0	0	Root70
OG0000866	13.838415670209	5.55116505933585	19.5523273317271	0	19.1351236236256	0	Root70
OG0000867	10.7892732344002	62.5431263351839	152.827374858193	17.1713289921398	0	1696.76235070108	Root70
OG0000868	124.076642195603	84.7477865725273	36.311465044636	98.0673677995538	57.4053708708769	18.9582385553193	Root70
OG0000870	2.81459301766963	0	22.7445440389478	14.8818184598545	0	0	Root70
OG0000871	11.0238226525394	0.74015534124478	0	37.3953386939933	0	9.47911927765965	Root70
OG0000872	46.2062353734097	75.1257671363451	377.479625628853	1.90792544357109	382.702472472513	4606.85196894259	Root70
OG0000875	162.073647934143	159.133398367628	456.486989132567	132.028440695119	95.6756181181282	2824.77754474258	Root70
OG0000877	37.0588080659834	45.1494758159316	0	67.9221457911307	19.1351236236256	0	Root70
OG0000878	0	0	0	0	0	0	Root70
OG0000880	21.5785464688005	51.8108738871346	54.2676840227527	49.9876466215625	19.1351236236256	3355.60822429152	Root70
OG0000881	34.4787644664529	73.6454564538556	62.2482257908045	29.763636919709	19.1351236236256	9.47911927765965	Root70
OG0000882	7.2710319623132	13.6928738130284	12.3698397404804	22.5135202341388	0	0	Root70
OG0000883	16.8875581060178	0.37007767062239	0	36.6321685165649	19.1351236236256	0	Root70
OG0000884	0	11.4724077892941	18.7542731549219	5.34219124199904	0	0	Root70
OG0000885	1.17274709069568	6.66139807120302	27.9318961881815	0	0	0	Root70
OG0000886	24.6276889046092	25.9054369435673	39.5036817518567	60.6720291055606	19.1351236236256	0	Root70
OG0000887	0	17.3936505192523	153.625429034998	12.5923079275692	19.1351236236256	0	Root70
OG0000888	0	0.37007767062239	0	0	0	0	Root70
OG0000889	0	0	0	10.3027973952839	0	0	Root70
OG0000890	0	7.77163108307019	17.5571918897141	6.86853159685591	0	0	Root70
OG0000891	35.4169621390095	32.5668350147703	201.50867964331	37.3953386939933	19.1351236236256	4891.22554727238	Root70
OG0000892	24.3931394864701	109.542990504227	149.23613106257	77.0801879202719	38.2702472472513	170.624146997874	Root70
OG0000893	16.4184592697395	9.25194176555975	16.7591377129089	0.381585088714217	19.1351236236256	9.47911927765965	Root70
OG0000894	1.40729650883481	18.1338058604971	0	10.3027973952839	0	0	Root70
OG0000895	7.2710319623132	2.59054369435673	55.4647652879605	12.210722838855	0	0	Root70
OG0000896	11.2583720706785	4.44093204746868	29.1289774533893	0	0	0	Root70
OG0000898	14.0729650883481	18.1338058604971	0	38.5400939601359	19.1351236236256	0	Root70
OG0000899	26.7386336678614	27.3857476260569	52.6715756691423	29.3820518309947	38.2702472472513	9.47911927765965	Root70
OG0000900	560.573109352534	549.565340874249	1498.34671695174	424.32261865021	1875.24211511531	9820.3675716554	Root70
OG0000901	0	18.1338058604971	0	0.381585088714217	0	9.47911927765965	Root70
OG0000902	31.8987208669224	32.5668350147703	23.9416253041556	19.0792544357109	0	0	Root70
OG0000903	7.74013079859147	33.3069903560151	17.5571918897141	27.0925412987094	0	9.47911927765965	Root70
OG0000904	33.0714679576181	66.2439030414078	159.211808272635	49.9876466215625	38.2702472472513	0	Root70
OG0000905	0	0	0	0	0	0	Root70
OG0000906	4.69098836278271	0	0	9.53962721785543	0	0	Root70
OG0000907	0	0	0	0	0	0	Root70
OG0000909	0	5.92124272995824	0	8.01328686299856	0	0	Root70
OG0000910	0	22.5747379079658	35.1143837794282	0	0	0	Root70
OG0000911	0	5.92124272995824	0	14.5002333711403	0	0	Root70
OG0000913	59.3410027892013	61.8029709939391	41.0997901054671	85.8566449606989	57.4053708708769	28.437357832979	Root70
OG0000914	0	0	0	0	0	0	Root70
OG0000915	0.234549418139135	0	32.7202212490126	0	0	0	Root70
OG0000917	10.320174398122	0	11.1727584752726	0	0	0	Root70
OG0000918	44.0952906101575	22.5747379079658	439.727851419658	31.67156236328	0	0	Root70
OG0000919	4.45643894464357	10.3621747774269	193.92716496366	37.7769237827075	19.1351236236256	0	Root70
OG0000920	0	6.66139807120302	8.77859594485705	0	0	0	Root70
OG0000921	0	13.6928738130284	28.3309232765841	0	0	0	Root70
OG0000923	0	7.77163108307019	235.42598215753	0	3157.29539789823	75.8329542212772	Root70
OG0000924	18.0603051967134	35.5274563797494	0	10.6843824839981	19.1351236236256	9.47911927765965	Root70
OG0000925	72.2412207868537	42.1888544509524	142.452670559726	38.9216790488502	133.94586536538	18.9582385553193	Root70
OG0000926	62.39014522501	203.912796512937	279.318961881815	104.172729218981	19.1351236236256	47.3955963882983	Root70
OG0000927	0	25.1652816023225	0	0.381585088714217	0	0	Root70
OG0000928	31.8987208669224	28.495980637924	102.948988807869	0	6716.4283918926	9.47911927765965	Root70
OG0000929	250.498778572597	292.73143746231	91.3772032441939	408.296044924213	172.216112612631	3184.98407729364	Root70
OG0000931	38.9352034110965	76.2360001482123	1091.7381138695	51.8955720651336	6257.18542492559	12891.6022176171	Root70
OG0000932	25.3313371590266	0	0	0	19.1351236236256	9.47911927765965	Root70
OG0000933	7.2710319623132	15.173184495518	5.9854063260389	0	1301.18840640654	0	Root70
OG0000934	3.2836918539479	51.0707185458898	136.467264233687	0.763170177428435	38.2702472472513	2094.88536036278	Root70
OG0000935	70.8339242780189	54.7714952521137	357.129244120321	0.763170177428435	4496.75405155203	16019.7115792448	Root70
OG0000936	0	7.03147574182541	7.58151467964927	0	0	0	Root70
OG0000937	17.356656942296	5.92124272995824	29.5280045417919	0	19.1351236236256	2929.04785679683	Root70
OG0000938	23.2203923957744	44.0392428040644	62.6472528792071	0.381585088714217	19.1351236236256	0	Root70
OG0000939	0	0	0.399027088402593	5.34219124199904	0	0	Root70
OG0000940	1.64184592697395	56.2518059346033	56.2628194647656	22.1319351454246	0	388.643890384046	Root70
OG0000941	16.1839098516003	0	6.38443341444149	0	0	9.47911927765965	Root70
OG0000942	0	0	23.1435711273504	0	0	0	Root70
OG0000943	20.1712499599657	19.6141165429867	0	35.105828161708	861.080563063154	18.9582385553193	Root70
OG0000944	15.7148110153221	13.322796142406	8.77859594485705	0	0	0	Root70
OG0000945	205.934389126161	257.574058753183	399.825142579398	135.081121404833	3960.97059009051	10664.0091873671	Root70
OG0000946	14.5420639246264	0.37007767062239	11.5717855636752	0	38.2702472472513	2142.28095675108	Root70
OG0000947	0.234549418139135	7.77163108307019	56.6618465531682	9.15804212914122	1435.13427177192	0	Root70
OG0000948	0	9.99209710680453	39.5036817518567	0	0	0	Root70
OG0000949	97.8071073640195	139.519281824641	151.630293592985	113.712356436837	2123.99872222245	1744.15794708938	Root70
OG0000950	18.0603051967134	34.0471456972599	69.0316862936486	37.7769237827075	19.1351236236256	9.47911927765965	Root70
OG0000951	17.5912063604352	10.7322524480493	11.5717855636752	33.1979027181369	3214.70076876911	0	Root70
OG0000952	27.676831340418	21.0944272254762	68.2336321168434	6.86853159685591	937.621057557657	18.9582385553193	Root70
OG0000953	117.274709069568	79.9367768544362	688.720754582876	162.173662703542	6907.77962812886	6123.51105336813	Root70
OG0000954	91.2397236561237	51.8108738871346	18.7542731549219	61.8167843717032	19.1351236236256	9.47911927765965	Root70
OG0000956	12.9002179976525	2.59054369435673	192.33105661005	42.3559448472781	19.1351236236256	66.3538349436176	Root70
OG0000958	22.7512935594961	6.66139807120302	72.622930089272	13.3554781049976	19.1351236236256	3184.98407729364	Root70
OG0000959	0	4.44093204746868	0	0	0	0	Root70
OG0000960	16.4184592697395	42.9290097921972	0	0	19.1351236236256	9.47911927765965	Root70
OG0000961	9.38197672556542	0	29.1289774533893	0	0	0	Root70
OG0000962	0	0	0	0	0	0	Root70
OG0000964	320.394505178059	329.369126853927	33.1192483374152	604.812365612034	248.756607107133	113.749431331916	Root70
OG0000965	0	0.37007767062239	0	0	0	0	Root70
OG0000966	0	39.2282330859733	7.98054176805186	0.381585088714217	0	0	Root70
OG0000967	0	0	29.5280045417919	0	0	0	Root70
OG0000968	0	44.7793981453092	9.57665012166224	24.0398605889957	0	0	Root70
OG0000969	0	14.8031068248956	19.5523273317271	21.7503500567104	0	0	Root70
OG0000970	23.4549418139135	4.81100971809107	29.1289774533893	11.8291377501407	19.1351236236256	0	Root70
OG0000971	1.40729650883481	14.8031068248956	92.175257420999	9.53962721785543	57.4053708708769	6986.11090763516	Root70
OG0000972	0	0	0	30.1452220084232	0	0	Root70
OG0000973	31.4296220306442	76.6060778188347	42.6958984590775	27.8557114761379	0	9.47911927765965	Root70
OG0000974	21.8130958869396	22.5747379079658	30.3260587185971	11.4475526614265	0	0	Root70
OG0000975	21.5785464688005	17.7637281898747	69.0316862936486	45.7902106457061	0	9.47911927765965	Root70
OG0000976	0	8.88186409493736	73.4209842660772	0	191.351236236256	0	Root70
OG0000977	9.38197672556542	2.96062136497912	574.199980211332	59.5272738394179	5357.83461461518	5279.86943765643	Root70
OG0000978	36.8242586478443	84.3777089019049	973.227068613925	24.4214456777099	3884.43009559601	13754.2020718842	Root70
OG0000979	12.4311191613742	34.4172233678823	841.149102352667	9.53962721785543	9165.72421571669	13460.3493742767	Root70
OG0000980	16.1839098516003	39.9683884272181	891.027488402991	17.1713289921398	3233.83589239273	8967.24683666603	Root70
OG0000981	13.6038662520699	9.99209710680453	43.4939526358827	11.8291377501407	1703.02600250268	0	Root70
OG0000982	8.91287788928715	25.5353592729449	16.3601106245063	1.14475526614265	19.1351236236256	3071.23464596173	Root70
OG0000983	0	8.14170875369258	186.744677372414	61.0536141942748	0	0	Root70
OG0000984	30.0223255218093	24.0550485904553	26.3357878345712	48.4613062667056	19.1351236236256	9.47911927765965	Root70
OG0000985	51.3663225724707	8.51178642431497	332.788591727763	43.1191150247066	0	2407.69629652555	Root70
OG0000986	0	0	31.1241128954023	6.10536141942748	0	1279.68110248405	Root70
OG0000987	0.234549418139135	27.0156699554345	60.6521174371942	0	0	9.47911927765965	Root70
OG0000988	52.3045202450272	113.613844881074	249.391930251621	95.3962721785543	0	6417.36375097558	Root70
OG0000989	11.0238226525394	14.8031068248956	143.649751824934	0	19.1351236236256	1772.59530492235	Root70
OG0000990	61.9210463887318	142.47990318962	1389.41232181783	180.489746961825	5376.96973823881	10929.4245271416	Root70
OG0000991	91.9433719105411	212.424582937252	2558.16266374903	160.265737259971	16934.5844069087	31347.4474512205	Root70
OG0000992	33.0714679576181	17.3936505192523	281.314097323828	7.63170177428435	0	4208.72895928089	Root70
OG0000993	102.96719456308	123.976019658501	2035.43717794163	38.5400939601359	2621.51193643671	32778.7944621471	Root70
OG0000994	44.5643894464357	30.7164466616584	835.163696026628	17.1713289921398	5663.99659259319	11043.1739584735	Root70
OG0000995	9.38197672556542	20.3542718842314	760.545630495343	4.19743597585639	19.1351236236256	0	Root70
OG0000996	85.1414387845062	68.4643690651421	1520.69223390228	89.6724958478411	13662.4782672687	8066.73050528836	Root70
OG0000997	94.7579649282107	109.172912833605	1308.80884996051	113.712356436837	7960.21142742827	16749.6037636246	Root70
OG0000998	0	5.18108738871346	187.143704460816	29.3820518309947	19.1351236236256	6692.25821002771	Root70
OG0000999	0	13.322796142406	82.5986072993368	4.96060615328483	0	0	Root70
OG0001000	1.64184592697395	48.4801748515331	363.11465044636	16.4081588147113	2831.9982962966	8900.89300172241	Root70
OG0001001	15.4802615971829	39.5983107565957	510.355646066917	12.5923079275692	3846.15984834876	2654.1533977447	Root70
OG0001002	69.4266277691841	25.5353592729449	879.056675750913	21.3687649679962	7118.26598798874	5128.20352921387	Root70
OG0001003	0	0.37007767062239	345.158431468243	0.381585088714217	153.080988989005	8076.20962456602	Root70
OG0001004	28.8495784311137	85.4879419137721	1628.82857485939	0.763170177428435	229.621483483508	2739.46547124364	Root70
OG0001005	64.031991151984	44.7793981453092	746.579682401252	66.777390524988	10409.5072512524	7943.50195467879	Root70
OG0001006	38.4661045748182	39.5983107565957	521.129377453787	26.7109562099952	4860.32140040091	227.498862663832	Root70
OG0001007	0	28.8660583085464	163.202079156661	23.6582755002815	57.4053708708769	0	Root70
OG0001008	35.8860609752877	45.1494758159316	485.216939497553	16.7897439034256	6142.37468318383	8483.81175350539	Root70
OG0001009	26.034985413444	35.8975340503718	332.788591727763	20.987179879282	57.4053708708769	2038.01064469683	Root70
OG0001010	58.4028051166447	48.8502525221555	270.939393025361	55.7114229522757	0	7848.71076190219	Root70
OG0001011	9.85107556184369	56.6218836052256	1095.32935766512	32.4347325407085	1224.64791191204	13223.3713923352	Root70
OG0001012	22.516744141357	28.495980637924	122.501316139596	19.8424246131393	19.1351236236256	0	Root70
OG0001013	6.80193312603493	4.07085437684629	30.3260587185971	23.2766904115673	0	0	Root70
OG0001014	18.5294040329917	48.1100971809107	274.929663909387	41.9743597585639	57.4053708708769	18.9582385553193	Root70
OG0001015	0	0	0	5.34219124199904	0	0	Root70
OG0001016	0.234549418139135	0	11.9708126520778	12.210722838855	0	0	Root70
OG0001017	54.4154650082794	40.3384660978405	13.1678939172856	0	2009.18798048069	0	Root70
OG0001018	91.9433719105411	69.9446797476317	326.803185401724	56.4745931297042	19.1351236236256	549.78891810426	Root70
OG0001019	45.2680377008531	9.99209710680453	0	62.9615396378459	38.2702472472513	0	Root70
OG0001020	3.51824127208703	0	6.38443341444149	2.67109562099952	0	2881.65226040853	Root70
OG0001021	0	0	0	0	0	47.3955963882983	Root70
OG0001022	0	0	17.1581648013115	0	0	0	Root70
OG0001023	24.8622383227484	19.6141165429867	67.0365508516357	0	0	0	Root70
OG0001024	31.4296220306442	56.6218836052256	35.1143837794282	16.4081588147113	133.94586536538	2019.05240614151	Root70
OG0001025	52.7736190813055	47.3699418396659	30.7250858069997	0	19.1351236236256	9.47911927765965	Root70
OG0001026	0	15.173184495518	69.4307133820512	26.7109562099952	19.1351236236256	2502.48748930215	Root70
OG0001027	0	0.74015534124478	0	0	0	0	Root70
OG0001028	16.1839098516003	43.669165133442	33.9173025142204	0	0	9.47911927765965	Root70
OG0001029	11.4929214888176	28.1259029673016	0	0	0	0	Root70
OG0001030	53.0081684994446	21.0944272254762	0	78.2249431864145	0	9.47911927765965	Root70
OG0001031	11.7274709069568	22.9448155785882	97.3626095702327	35.105828161708	19.1351236236256	75.8329542212772	Root70
OG0001032	0.938197672556542	0	0	0	0	0	Root70
OG0001033	5.39463661720012	76.9761554894571	203.503815085323	51.8955720651336	0	720.413065102133	Root70
OG0001034	45.5025871189923	40.7085437684629	277.722853528205	58.7641036619895	38.2702472472513	4597.37284966493	Root70
OG0001035	0	19.2440388723643	12.3698397404804	0	0	9.47911927765965	Root70
OG0001036	10.5547238162611	0.37007767062239	109.333422222311	29.763636919709	0	66.3538349436176	Root70
OG0001037	0	1.11023301186717	7.58151467964927	0	0	0	Root70
OG0001038	0	25.9054369435673	69.8297404704538	24.0398605889957	0	9.47911927765965	Root70
OG0001039	28.6150290129745	10.3621747774269	39.1046546634541	22.5135202341388	38.2702472472513	3478.83677490109	Root70
OG0001040	0	14.8031068248956	13.9659480940908	0	0	0	Root70
OG0001041	14.3075145064873	14.8031068248956	65.8394695864279	19.0792544357109	0	0	Root70
OG0001042	7.74013079859147	41.0786214390853	154.423483211804	0.381585088714217	0	113.749431331916	Root70
OG0001043	34.9478633027312	43.669165133442	346.355512733451	20.6055947905677	0	1450.30524948193	Root70
OG0001044	31.4296220306442	91.0391069731079	78.2093093269083	17.552914080854	38.2702472472513	6388.9263931426	Root70
OG0001045	11.0238226525394	0	73.8200113544797	0	0	928.953689210646	Root70
OG0001046	5.86373545347839	18.8739612017419	31.5231399838049	13.7370631937118	0	9.47911927765965	Root70
OG0001047	85.1414387845062	76.9761554894571	705.878919384187	62.5799545491316	3291.24126326361	11697.233188632	Root70
OG0001048	70.5993748598798	30.346368991036	386.25822157371	15.6449886372829	19.1351236236256	4417.2695833894	Root70
OG0001049	0	0.74015534124478	13.9659480940908	0	0	0	Root70
OG0001050	0	0	35.9124379562334	8.01328686299856	0	0	Root70
OG0001051	3.9873401083653	11.1023301186717	34.316329602623	0	0	0	Root70
OG0001052	0	0	7.98054176805186	0	0	0	Root70
OG0001053	95.6961626007673	94.3698060087094	170.384566747907	36.2505834278506	38.2702472472513	3820.08506889684	Root70
OG0001054	11.7274709069568	0	35.9124379562334	0	0	0	Root70
OG0001055	12.4311191613742	12.5826408011613	13.5669210056882	0	0	0	Root70
OG0001056	0	0	19.1533002433245	0	0	0	Root70
OG0001057	7.97468021673061	6.66139807120302	37.9075733982464	16.4081588147113	0	0	Root70
OG0001058	14.3075145064873	12.9527184717836	0	22.895105322853	0	9.47911927765965	Root70
OG0001059	15.2457121790438	16.6534951780075	0	0.381585088714217	0	0	Root70
OG0001060	3.2836918539479	46.9998641690435	77.8102822385057	24.0398605889957	19.1351236236256	3118.63024235003	Root70
OG0001061	7.74013079859147	29.9762913204136	50.6764402271293	0.381585088714217	19.1351236236256	2417.17541580321	Root70
OG0001062	12.4311191613742	10.3621747774269	53.8686569343501	56.8561782184184	3406.05200500537	9.47911927765965	Root70
OG0001063	31.6641714487833	15.5432621661404	67.0365508516357	0	0	0	Root70
OG0001064	14.0729650883481	3.33069903560151	100.554826277453	27.8557114761379	0	2549.88308569045	Root70
OG0001065	66.1429359152362	95.4800390205766	133.674074614869	48.4613062667056	2104.86359859882	9.47911927765965	Root70
OG0001066	0	0	0	0	0	0	Root70
OG0001067	114.694665470037	105.102058456759	173.177756366725	32.4347325407085	19.1351236236256	1876.86561697661	Root70
OG0001068	26.5040842497223	68.4643690651421	49.4793589619216	23.2766904115673	38.2702472472513	9.47911927765965	Root70
OG0001069	26.034985413444	17.0235728486299	401.820278021411	29.763636919709	172.216112612631	5346.22327260004	Root70
OG0001070	0	0	0	0.763170177428435	0	0	Root70
OG0001071	4.92553778092185	16.6534951780075	461.6743412818	15.2634035485687	19.1351236236256	9.47911927765965	Root70
OG0001072	197.490610073152	81.4170875369258	73.0219571776746	168.27902412297	95.6756181181282	75.8329542212772	Root70
OG0001073	33.7751162120355	99.5508933974229	69.8297404704538	12.5923079275692	57.4053708708769	28.437357832979	Root70
OG0001074	21.1094476325222	81.7871652075482	244.204578102387	141.568067912975	19.1351236236256	1535.61732298086	Root70
OG0001075	14.5420639246264	39.5983107565957	120.506180697583	65.6326352588454	19.1351236236256	9.47911927765965	Root70
OG0001076	0	0	21.1484356853374	0	0	0	Root70
OG0001077	82.3268457668366	85.1178642431497	239.416253041556	68.6853159685591	38.2702472472513	4407.79046411174	Root70
OG0001078	15.4802615971829	64.0234370176734	49.080331873519	0	19.1351236236256	9.47911927765965	Root70
OG0001079	10.0856249799828	75.8659224775899	74.6180655312849	50.3692317102767	76.5404944945026	616.142753047877	Root70
OG0001080	0	9.99209710680453	22.7445440389478	20.987179879282	0	9.47911927765965	Root70
OG0001081	66.3774853333753	10.7322524480493	34.7153566910256	93.4883467349833	57.4053708708769	1260.72286392873	Root70
OG0001082	37.5279069022617	25.1652816023225	484.019858232346	47.6981360892772	38.2702472472513	2322.38422302661	Root70
OG0001083	10.0856249799828	27.3857476260569	315.231399838049	0	2391.89045295321	56.8747156659579	Root70
OG0001084	154.333517135551	120.275242952277	1296.03998313162	98.8305379769823	3138.16027427461	2720.50723268832	Root70
OG0001085	148.000682845795	134.338194435928	1987.55392733332	148.818184598545	172.216112612631	10967.3410042522	Root70
OG0001086	28.6150290129745	59.9525826408272	490.005264558384	20.987179879282	0	597.184514492558	Root70
OG0001087	132.285871830472	171.345961498167	660.389831306292	210.634968970248	95.6756181181282	4521.53989544365	Root70
OG0001088	21.5785464688005	28.1259029673016	187.542731549219	19.4608395244251	0	0	Root70
OG0001089	17.8257557785743	9.99209710680453	26.3357878345712	31.2899772745658	0	0	Root70
OG0001090	0.234549418139135	0	0	0	0	0	Root70
OG0001092	0	0	35.9124379562334	9.53962721785543	0	0	Root70
OG0001093	12.9002179976525	17.7637281898747	17.5571918897141	29.763636919709	0	0	Root70
OG0001094	0	2.96062136497912	0	18.6976693469967	0	0	Root70
OG0001097	0	0	0	0	0	0	Root70
OG0001098	26.5040842497223	24.4251262610777	17.9562189781167	12.9738930162834	0	9.47911927765965	Root70
OG0001099	47.8480813003836	9.25194176555975	23.1435711273504	13.3554781049976	19.1351236236256	28.437357832979	Root70
OG0001100	0	1.85038835311195	0	34.7242430729938	0	0	Root70
OG0001101	8.44377905300888	0	0	0	0	0	Root70
OG0001102	0	0	0	9.15804212914122	0	0	Root70
OG0001103	14.5420639246264	6.66139807120302	44.2920068126878	0	0	0	Root70
OG0001104	16.4184592697395	5.55116505933585	18.7542731549219	0	0	0	Root70
OG0001105	1.87639534511308	18.5038835311195	16.7591377129089	0.763170177428435	2487.56607107133	2009.57328686385	Root70
OG0001107	6.56738370789579	11.4724077892941	0	18.3160842582824	19.1351236236256	9.47911927765965	Root70
OG0001108	0	0	0	0	0	0	Root70
OG0001109	10.5547238162611	11.4724077892941	60.6521174371942	0	0	0	Root70
OG0001110	18.2948546148526	8.14170875369258	0	8.39487195171278	0	0	Root70
OG0001111	16.8875581060178	24.7952039317001	0	8.776457040427	0	0	Root70
OG0001112	3.04914243580876	32.9369126853927	33.1192483374152	0	0	9.47911927765965	Root70
OG0001113	0	24.0550485904553	32.7202212490126	12.5923079275692	19.1351236236256	0	Root70
OG0001114	5.39463661720012	7.77163108307019	0	0	0	0	Root70
OG0001115	0	0	0	19.8424246131393	19.1351236236256	0	Root70
OG0001116	127.360334049551	118.424854599165	189.537866991232	136.225876670976	38.2702472472513	56.8747156659579	Root70
OG0001117	8.91287788928715	12.2125631305389	0	14.8818184598545	0	9.47911927765965	Root70
OG0001118	21.8130958869396	19.2440388723643	34.7153566910256	0.381585088714217	0	0	Root70
OG0001119	0	0	0	0	0	0	Root70
OG0001120	25.0967877408875	96.2201943618214	36.311465044636	46.9349659118487	57.4053708708769	0	Root70
OG0001122	43.8607411920183	61.8029709939391	96.9635824818302	3.05268070971374	76.5404944945026	0	Root70
OG0001124	10.320174398122	0	0	0	0	66.3538349436176	Root70
OG0001125	0	85.1178642431497	140.05850802931	25.9477860325668	76.5404944945026	2796.3401869096	Root70
OG0001127	1.17274709069568	0	13.1678939172856	27.8557114761379	0	0	Root70
OG0001128	0	0	0	0	0	0	Root70
OG0001129	14.0729650883481	5.18108738871346	12.3698397404804	37.3953386939933	0	9.47911927765965	Root70
OG0001130	0	0	0	0	0	0	Root70
OG0001131	2.81459301766963	0	11.9708126520778	11.0659675727123	0	0	Root70
OG0001132	0.469098836278271	0.37007767062239	0	0.381585088714217	0	0	Root70
OG0001133	11.2583720706785	0.37007767062239	18.7542731549219	7.25011668557013	0	0	Root70
OG0001134	14.7766133427655	29.9762913204136	35.5134108678308	0	0	0	Root70
OG0001136	55.8227615171142	14.0629514836508	51.0754673155319	38.1585088714217	57.4053708708769	2104.36447964044	Root70
OG0001137	12.6656685795133	34.7873010385046	99.3577450122457	15.2634035485687	6180.64493043108	0	Root70
OG0001139	0	0	5.18735214923371	0	0	0	Root70
OG0001140	0	2.96062136497912	34.7153566910256	0	0	0	Root70
OG0001142	12.6656685795133	0	3.99027088402593	0	0	0	Root70
OG0001143	0	0	47.085196431506	17.552914080854	19.1351236236256	0	Root70
OG0001145	26.7386336678614	25.5353592729449	0	12.5923079275692	0	9.47911927765965	Root70
OG0001146	0	0	0	14.8818184598545	0	0	Root70
OG0001147	0	29.2361359791688	31.1241128954023	0	0	0	Root70
OG0001149	38.2315551566791	12.5826408011613	0	0	0	3876.9597845628	Root70
OG0001150	13.838415670209	10.7322524480493	0	15.2634035485687	0	2606.7578013564	Root70
OG0001151	63.0937934794274	18.8739612017419	19.1533002433245	27.8557114761379	95.6756181181282	0	Root70
OG0001156	173.097470586682	51.8108738871346	34.316329602623	212.924479502533	114.810741741754	18.9582385553193	Root70
OG0001157	0.234549418139135	43.669165133442	0	10.6843824839981	19.1351236236256	1687.28323142342	Root70
OG0001159	7.74013079859147	0	21.9464898621426	12.9738930162834	0	0	Root70
OG0001160	36.1206103934269	74.7556894657228	42.2968713706749	40.448019403707	0	18.9582385553193	Root70
OG0001161	0	14.8031068248956	14.7640022708959	0	0	0	Root70
OG0001162	0	0	0	0	0	0	Root70
OG0001165	166.295537460647	57.3620389464704	130.481857907648	86.2382300494131	0	37.9164771106386	Root70
OG0001167	8.20922963486974	0.37007767062239	0	29.0004667422805	19.1351236236256	9.47911927765965	Root70
OG0001168	0	0	5.58637923763631	0	0	0	Root70
OG0001169	0	5.55116505933585	46.2871422547008	7.25011668557013	0	0	Root70
OG0001170	23.9240406501918	0	268.545230494945	25.1846158551383	0	2161.2391953064	Root70
OG0001171	9.85107556184369	0	11.1727584752726	0	0	0	Root70
OG0001172	0	0	0	0	0	0	Root70
OG0001173	0	0	0	0	0	0	Root70
OG0001174	17.8257557785743	0	0	13.7370631937118	0	0	Root70
OG0001175	0	0	0	0	0	0	Root70
OG0001176	17.5912063604352	9.99209710680453	1.59610835361037	30.9083921858516	0	9.47911927765965	Root70
OG0001177	0	0	14.7640022708959	0	0	0	Root70
OG0001178	0	37.7479224034838	0	0	0	0	Root70
OG0001179	0.938197672556542	39.5983107565957	0	36.2505834278506	0	0	Root70
OG0001180	0	0	0	12.210722838855	0	0	Root70
OG0001181	6.09828487161752	0.74015534124478	0	10.6843824839981	0	0	Root70
OG0001182	78.5740550766104	40.3384660978405	0	36.2505834278506	19.1351236236256	0	Root70
OG0001184	9.14742730742628	41.4486991097077	0	54.5666676861331	0	18.9582385553193	Root70
OG0001185	0	11.8424854599165	0	0	0	0	Root70
OG0001187	0	0	10.3747042984674	0	0	0	Root70
OG0001188	24.6276889046092	32.9369126853927	9.97567721006483	29.3820518309947	38.2702472472513	0	Root70
OG0001189	0	0	0	0	0	0	Root70
OG0001192	0	0	0	0	0	0	Root70
OG0001193	0	1.48031068248956	0	0	0	0	Root70
OG0001194	56.2918603533925	79.1966215131914	0	9.92121230656965	19.1351236236256	0	Root70
OG0001195	0	0	11.9708126520778	0	0	0	Root70
OG0001197	0.234549418139135	47.3699418396659	0	0	38.2702472472513	0	Root70
OG0001198	7.03648254417406	11.1023301186717	11.9708126520778	14.5002333711403	0	9.47911927765965	Root70
OG0001203	0	0	0	0	0	0	Root70
OG0001205	13.838415670209	87.7084079375064	116.91493690196	0	0	900.516331377667	Root70
OG0001206	407.412339307678	465.557709642966	191.533002433245	713.945700984301	554.918585085144	2028.53152541917	Root70
OG0001207	0	19.9841942136091	18.3552460665193	0	0	0	Root70
OG0001208	53.4772673357229	61.0628156526943	60.6521174371942	74.7906773879866	76.5404944945026	2436.13365435853	Root70
OG0001209	0	0	0	8.776457040427	0	0	Root70
OG0001211	99.2144038728543	95.1099613499542	117.313963990362	52.2771571538478	38.2702472472513	47.3955963882983	Root70
OG0001213	8.91287788928715	11.4724077892941	0	0	0	0	Root70
OG0001214	0	0	9.57665012166224	0	0	1763.1161856447	Root70
OG0001216	38.4661045748182	18.8739612017419	46.6861693431034	32.4347325407085	0	104.270312054256	Root70
OG0001218	54.1809155901403	53.2911845696241	28.7299503649867	28.6188816535663	38.2702472472513	3943.31361950642	Root70
OG0001219	0	0	27.9318961881815	11.0659675727123	0	0	Root70
OG0001220	11.2583720706785	25.1652816023225	29.5280045417919	0	0	0	Root70
OG0001222	282.632048857658	304.944000592849	0	183.160842582824	133.94586536538	123.228550609575	Root70
OG0001223	0	0	0	7.63170177428435	0	0	Root70
OG0001226	0	22.9448155785882	0	15.2634035485687	0	0	Root70
OG0001228	37.9970057385399	33.6770680266375	6.38443341444149	33.9610728955653	38.2702472472513	9.47911927765965	Root70
OG0001229	0.469098836278271	8.51178642431497	0	0	0	0	Root70
OG0001230	159.259054916473	107.322524480493	0	237.345925180243	153.080988989005	37.9164771106386	Root70
OG0001232	14.5420639246264	41.4486991097077	0.798054176805186	0	0	9.47911927765965	Root70
OG0001233	39.6388516655139	38.4880777447285	0	32.0531474519943	19.1351236236256	0	Root70
OG0001236	9.61652614370455	0	8.37956885645446	35.8689983391364	0	0	Root70
OG0001237	0	15.5432621661404	0	0	0	0	Root70
OG0001238	0	0	3.99027088402593	14.5002333711403	0	0	Root70
OG0001239	56.0573109352534	79.9367768544362	71.8248759124668	29.0004667422805	0	9.47911927765965	Root70
OG0001242	0.234549418139135	60.3226603114495	127.68866828883	8.39487195171278	19.1351236236256	18.9582385553193	Root70
OG0001244	17.1221075241569	18.5038835311195	30.7250858069997	25.5662009438526	19.1351236236256	2597.27868207874	Root70
OG0001245	8.44377905300888	41.0786214390853	29.5280045417919	19.8424246131393	0	9.47911927765965	Root70
OG0001246	538.760013465594	303.46368991036	79.0073635037135	600.996514724892	2047.45822772794	4066.54217011599	Root70
OG0001247	0	3.33069903560151	59.854063260389	0	0	0	Root70
OG0001248	0	0	26.3357878345712	30.1452220084232	0	9.47911927765965	Root70
OG0001249	52.5390696631664	101.031204079912	13.9659480940908	29.763636919709	38.2702472472513	9.47911927765965	Root70
OG0001250	4.92553778092185	26.6455922848121	0	0	19.1351236236256	0	Root70
OG0001253	0	0	0.399027088402593	0	0	0	Root70
OG0001254	29.0841278492528	17.7637281898747	0	25.5662009438526	0	0	Root70
OG0001255	1199.72027378168	962.942098959458	256.97344493127	1397.36459487146	574.053708708769	322.290055440428	Root70
OG0001257	0	0	0	0	0	0	Root70
OG0001258	0	0	0	0.381585088714217	0	0	Root70
OG0001260	0	4.07085437684629	0	0	0	0	Root70
OG0001261	12.196569743235	11.1023301186717	17.1581648013115	0	0	0	Root70
OG0001262	3.75279069022617	0	0	18.6976693469967	0	9.47911927765965	Root70
OG0001263	12.196569743235	0	0	9.15804212914122	19.1351236236256	0	Root70
OG0001264	37.7624563204008	0	0	0	0	9.47911927765965	Root70
OG0001266	0	0.74015534124478	0	0	0	0	Root70
OG0001267	0	23.6849709198329	0	20.2240097018535	0	0	Root70
OG0001269	13.838415670209	11.8424854599165	39.9027088402593	8.39487195171278	0	18.9582385553193	Root70
OG0001270	0	0	0	0	0	0	Root70
OG0001271	0	0	0	21.3687649679962	0	0	Root70
OG0001273	5.39463661720012	10.7322524480493	0	10.3027973952839	0	9.47911927765965	Root70
OG0001274	14.3075145064873	0	41.0997901054671	11.4475526614265	0	0	Root70
OG0001275	14.7766133427655	0	0	0	0	0	Root70
OG0001276	48.551729554801	27.7558252966792	190.335921168037	38.5400939601359	19.1351236236256	18.9582385553193	Root70
OG0001278	50.4281248999141	0.37007767062239	10.77373138687	1.14475526614265	0	18.9582385553193	Root70
OG0001280	0	0	0	0	0	0	Root70
OG0001281	0	0	0	5.34219124199904	0	0	Root70
OG0001282	9.61652614370455	4.81100971809107	0	0	0	0	Root70
OG0001283	17.8257557785743	0	16.3601106245063	0	0	9.47911927765965	Root70
OG0001284	0	0	23.9416253041556	13.7370631937118	0	0	Root70
OG0001286	18.99850286927	19.2440388723643	4.78832506083112	27.8557114761379	19.1351236236256	0	Root70
OG0001287	11.2583720706785	5.92124272995824	0	0.381585088714217	0	0	Root70
OG0001288	0	4.81100971809107	0	0	19.1351236236256	2417.17541580321	Root70
OG0001289	0	0	0	12.9738930162834	0	0	Root70
OG0001290	0	5.92124272995824	24.7396794809608	0.381585088714217	0	2540.40396641279	Root70
OG0001293	13.838415670209	8.14170875369258	0	19.8424246131393	0	0	Root70
OG0001294	0	0	0	0	0	0	Root70
OG0001295	0	7.77163108307019	0	0	0	0	Root70
OG0001296	8.91287788928715	4.07085437684629	7.98054176805186	0	0	0	Root70
OG0001297	7.2710319623132	0.74015534124478	0	0	19.1351236236256	0	Root70
OG0001298	29.7877761036702	0.74015534124478	5.9854063260389	0	0	0	Root70
OG0001303	0	0.37007767062239	11.5717855636752	0.381585088714217	4056.64620820864	0	Root70
OG0001308	15.7148110153221	11.1023301186717	28.3309232765841	10.3027973952839	0	9.47911927765965	Root70
OG0001310	34.0096656301746	27.7558252966792	31.9221670722075	25.5662009438526	19.1351236236256	0	Root70
OG0001311	0	0	0	0	0	0	Root70
OG0001315	6.09828487161752	0	0	0	0	0	Root70
OG0001316	18.7639534511308	13.6928738130284	28.3309232765841	1.52634035485687	19.1351236236256	0	Root70
OG0001317	27.2077325041397	15.173184495518	12.768866828883	0	0	9.47911927765965	Root70
OG0001319	0	0	0	0	0	0	Root70
OG0001320	0.234549418139135	36.6376893916166	0	0	0	0	Root70
OG0001321	0	0	0	12.5923079275692	0	9.47911927765965	Root70
OG0001323	14.5420639246264	7.4015534124478	0	0	0	0	Root70
OG0001324	0	38.4880777447285	7.18248759124668	0.381585088714217	38.2702472472513	9.47911927765965	Root70
OG0001325	0	0	0	4.96060615328483	0	0	Root70
OG0001326	2.58004359953049	2.59054369435673	25.537733657766	0	0	3184.98407729364	Root70
OG0001328	0	5.92124272995824	0	0	0	0	Root70
OG0001329	37.9970057385399	9.62201943618214	0	0.381585088714217	19.1351236236256	9.47911927765965	Root70
OG0001331	0	18.5038835311195	45.8881151662982	0	19.1351236236256	0	Root70
OG0001333	6.09828487161752	11.1023301186717	0	29.3820518309947	19.1351236236256	2824.77754474258	Root70
OG0001334	0	8.14170875369258	0	0	0	0	Root70
OG0001335	0	16.2834175073852	0	0	0	0	Root70
OG0001336	19.9367005418265	14.8031068248956	105.742178426687	25.1846158551383	0	9.47911927765965	Root70
OG0001337	0	11.8424854599165	0	0	0	0	Root70
OG0001338	22.516744141357	29.9762913204136	0	20.987179879282	0	0	Root70
OG0001339	0	28.1259029673016	4.78832506083112	12.5923079275692	0	0	Root70
OG0001340	5.16008719906098	18.1338058604971	0	0	0	0	Root70
OG0001341	0	20.3542718842314	0	8.01328686299856	0	0	Root70
OG0001342	21.8130958869396	0	25.537733657766	14.5002333711403	38.2702472472513	0	Root70
OG0001343	0	4.81100971809107	0	0	19.1351236236256	0	Root70
OG0001344	16.6530086878786	0	0	20.2240097018535	0	18.9582385553193	Root70
OG0001345	0	0	0	0	0	0	Root70
OG0001346	10.0856249799828	0	0	23.6582755002815	19.1351236236256	0	Root70
OG0001348	22.7512935594961	21.834582566721	33.9173025142204	23.2766904115673	19.1351236236256	0	Root70
OG0001349	0	3.7007767062239	8.37956885645446	3.05268070971374	19.1351236236256	0	Root70
OG0001350	0	0	0	0	0	0	Root70
OG0001352	0	0	0	0	0	0	Root70
OG0001353	30.0223255218093	31.4566020029031	24.7396794809608	18.3160842582824	0	9.47911927765965	Root70
OG0001354	104.609040490054	31.8266796735255	37.1095192214412	59.1456887507037	95.6756181181282	9.47911927765965	Root70
OG0001359	18.0603051967134	5.18108738871346	0	0.381585088714217	0	9.47911927765965	Root70
OG0001360	0	1.85038835311195	4.78832506083112	0	0	0	Root70
OG0001361	5.62918603533925	0.74015534124478	0	0	0	0	Root70
OG0001363	0	53.2911845696241	0	0.381585088714217	0	0	Root70
OG0001364	0	0	0	0	0	0	Root70
OG0001365	0	0	0	0	0	0	Root70
OG0001369	13.3693168339307	32.5668350147703	90.9781761557913	8.01328686299856	19.1351236236256	6123.51105336813	Root70
OG0001371	0	7.03147574182541	0	0	0	0	Root70
OG0001372	50.8972237361924	41.4486991097077	10.77373138687	77.0801879202719	76.5404944945026	18.9582385553193	Root70
OG0001375	163.246395024838	294.2117481448	368.302002595594	38.1585088714217	3941.83546646688	7412.67127512985	Root70
OG0001376	12.6656685795133	4.81100971809107	0	16.0265737259971	0	0	Root70
OG0001379	0	12.9527184717836	0	0	0	0	Root70
OG0001380	17.356656942296	24.0550485904553	22.7445440389478	0.763170177428435	0	28.437357832979	Root70
OG0001383	44.5643894464357	23.6849709198329	11.5717855636752	21.3687649679962	0	0	Root70
OG0001385	18.2948546148526	13.322796142406	0	42.3559448472781	0	0	Root70
OG0001386	0	0	0	0	0	0	Root70
OG0001387	0.234549418139135	11.1023301186717	0	0	0	0	Root70
OG0001388	74.5867149682451	91.4091846437303	277.722853528205	192.318884711966	478.378090590641	16484.1884238501	Root70
OG0001389	3.51824127208703	21.834582566721	25.1387065693634	0	0	1611.45027720214	Root70
OG0001392	14.0729650883481	9.99209710680453	4.78832506083112	7.25011668557013	0	0	Root70
OG0001395	0	2.22046602373434	0	0	0	0	Root70
OG0001397	0	6.29132040058063	0	0	0	0	Root70
OG0001398	11.0238226525394	0	0	17.552914080854	38.2702472472513	0	Root70
OG0001399	0	0	19.1533002433245	0	0	0	Root70
OG0001400	0	6.66139807120302	0	1.90792544357109	0	0	Root70
OG0001401	7.03648254417406	0	0	0	0	0	Root70
OG0001402	11.7274709069568	29.2361359791688	23.1435711273504	0	19.1351236236256	0	Root70
OG0001403	16.8875581060178	6.29132040058063	10.77373138687	23.6582755002815	0	0	Root70
OG0001404	0	0	0	0	0	0	Root70
OG0001407	0.234549418139135	18.1338058604971	12.768866828883	28.2372965648521	19.1351236236256	0	Root70
OG0001408	8.67832847114801	17.7637281898747	21.1484356853374	12.5923079275692	0	0	Root70
OG0001409	18.99850286927	11.8424854599165	0	27.0925412987094	3272.10613963999	0	Root70
OG0001410	11.2583720706785	16.6534951780075	18.7542731549219	0	0	0	Root70
OG0001411	18.0603051967134	9.25194176555975	0	15.2634035485687	0	0	Root70
OG0001412	0	11.8424854599165	0	0	0	0	Root70
OG0001414	68.2538806784884	56.2518059346033	16.7591377129089	63.7247098152743	0	9.47911927765965	Root70
OG0001415	0	0	25.537733657766	0	0	0	Root70
OG0001416	37.2933574841225	7.03147574182541	86.1898510949601	0.763170177428435	38.2702472472513	4360.39486772344	Root70
OG0001419	30.2568749399485	29.6062136497912	0	25.9477860325668	19.1351236236256	28.437357832979	Root70
OG0001420	0.703648254417407	9.99209710680453	31.9221670722075	27.4741263874236	19.1351236236256	0	Root70
OG0001423	4.92553778092185	0	16.7591377129089	0	0	0	Root70
OG0001425	588.484490111091	414.486991097077	921.75257420999	704.024488677731	13050.1543113127	11071.6113163065	Root70
OG0001426	91.0051742379846	103.251670103647	71.0268217356616	64.8694650814169	38.2702472472513	9.47911927765965	Root70
OG0001428	0	5.18108738871346	0	0	0	0	Root70
OG0001430	0	3.33069903560151	0	0	0	0	Root70
OG0001431	0	22.2046602373434	82.5986072993368	21.3687649679962	0	0	Root70
OG0001432	10.0856249799828	11.1023301186717	11.9708126520778	13.7370631937118	19.1351236236256	0	Root70
OG0001433	20.8748982143831	20.3542718842314	46.6861693431034	33.9610728955653	19.1351236236256	1971.65680975321	Root70
OG0001434	0	0	0	0	0	0	Root70
OG0001436	15.0111627609047	0	0	0	0	0	Root70
OG0001437	5.86373545347839	0	9.57665012166224	0.381585088714217	0	9.47911927765965	Root70
OG0001438	0	10.7322524480493	0	0	0	0	Root70
OG0001439	0	11.1023301186717	0	3.81585088714217	19.1351236236256	0	Root70
OG0001440	0	0	34.316329602623	0	0	0	Root70
OG0001441	0	0	0	16.4081588147113	0	0	Root70
OG0001442	18.2948546148526	50.7006408752674	25.537733657766	8.01328686299856	0	3696.85651828726	Root70
OG0001443	150.580726445325	59.9525826408272	98.1606637470379	39.6848492262786	38.2702472472513	37.9164771106386	Root70
OG0001445	0	5.18108738871346	0	0	0	0	Root70
OG0001447	0	16.2834175073852	14.3649751824934	20.2240097018535	0	0	Root70
OG0001448	42.4534446831835	0	0	22.1319351454246	0	0	Root70
OG0001449	17.1221075241569	1.11023301186717	33.9173025142204	12.210722838855	0	9.47911927765965	Root70
OG0001452	248.622383227484	183.928602299328	16.7591377129089	235.819584825386	153.080988989005	47.3955963882983	Root70
OG0001454	0	0.37007767062239	0	37.0137536052791	0	0	Root70
OG0001458	0	0	0	0	0	0	Root70
OG0001460	7.03648254417406	0	0	0	0	0	Root70
OG0001461	35.1824127208703	24.7952039317001	0	108.751750283552	38.2702472472513	0	Root70
OG0001463	27.4422819222789	18.8739612017419	7.98054176805186	35.105828161708	0	9.47911927765965	Root70
OG0001464	10.320174398122	17.3936505192523	16.3601106245063	0	19.1351236236256	0	Root70
OG0001465	75.9940114770799	82.8973982194153	50.6764402271293	27.8557114761379	0	0	Root70
OG0001466	23.9240406501918	34.0471456972599	75.4161197080901	49.6060615328483	38.2702472472513	18.9582385553193	Root70
OG0001467	0	0	5.18735214923371	0	0	0	Root70
OG0001470	14.7766133427655	4.81100971809107	0	22.895105322853	0	0	Root70
OG0001471	13.838415670209	48.4801748515331	0	33.5794878068511	19.1351236236256	0	Root70
OG0001472	29.0841278492528	0.37007767062239	6.38443341444149	43.882285202135	19.1351236236256	0	Root70
OG0001474	13.1347674157916	5.92124272995824	10.77373138687	0	0	0	Root70
OG0001475	0	5.55116505933585	0	0	0	0	Root70
OG0001477	0	0	0	0	0	0	Root70
OG0001479	0	0	0	0	0	0	Root70
OG0001480	174.973865931795	238.700097551441	103.348015896272	199.95058648625	57.4053708708769	227.498862663832	Root70
OG0001481	0	0	14.3649751824934	0	0	0	Root70
OG0001485	69.4266277691841	118.794932269787	40.7007630170645	109.896505549695	0	0	Root70
OG0001486	0	0	13.5669210056882	0	0	0	Root70
OG0001487	0	0	0	0	0	0	Root70
OG0001489	17.5912063604352	0	97.3626095702327	0	0	0	Root70
OG0001492	12.6656685795133	23.3148932492106	0	0	0	9.47911927765965	Root70
OG0001495	1.17274709069568	1.11023301186717	15.5620564477011	16.7897439034256	0	0	Root70
OG0001497	0	0	0	0	0	0	Root70
OG0001500	0	9.25194176555975	9.57665012166224	0	0	0	Root70
OG0001501	21.8130958869396	63.2832816764287	37.5085463098438	10.3027973952839	38.2702472472513	0	Root70
OG0001504	8.44377905300888	0	0	19.0792544357109	0	0	Root70
OG0001506	14.7766133427655	42.1888544509524	17.9562189781167	3.43426579842796	0	1630.40851575746	Root70
OG0001507	32.3678197032007	0	0	41.2111895811355	0	0	Root70
OG0001508	0	0	16.7591377129089	0	0	0	Root70
OG0001509	0	20.7243495548538	0	0	0	0	Root70
OG0001514	50.193575481775	56.2518059346033	1.19708126520778	53.0403273312762	0	9.47911927765965	Root70
OG0001515	0	3.7007767062239	29.9270316301945	0	0	0	Root70
OG0001517	166.999185715064	105.842213798003	88.5840136253757	193.463639978108	19.1351236236256	2056.96888325214	Root70
OG0001518	0	0	0	0	0	0	Root70
OG0001520	12.196569743235	0	77.4112551501031	0	0	3137.58848090534	Root70
OG0001523	11.9620203250959	12.9527184717836	30.3260587185971	31.2899772745658	19.1351236236256	1308.11846031703	Root70
OG0001524	2.11094476325222	10.7322524480493	11.5717855636752	0.763170177428435	19.1351236236256	18.9582385553193	Root70
OG0001525	562.918603533925	303.093612239737	137.664345498895	752.485794944437	363.567348848887	85.3120734989369	Root70
OG0001527	54.4154650082794	36.2676117209942	162.803052068258	68.6853159685591	19.1351236236256	0	Root70
OG0001528	0	21.4645048960986	0	0	0	9.47911927765965	Root70
OG0001529	23.9240406501918	3.7007767062239	89.7810948905835	46.5533808231345	19.1351236236256	18.9582385553193	Root70
OG0001531	6.56738370789579	7.03147574182541	0	12.210722838855	38.2702472472513	0	Root70
OG0001532	0	0	0	0	0	0	Root70
OG0001534	9.85107556184369	17.3936505192523	128.486722465635	10.3027973952839	0	0	Root70
OG0001538	2.34549418139135	37.007767062239	95.7665012166224	16.7897439034256	0	0	Root70
OG0001540	0	11.8424854599165	0	0	0	0	Root70
OG0001541	17.8257557785743	0	13.5669210056882	0	19.1351236236256	0	Root70
OG0001543	10.320174398122	23.6849709198329	0	17.1713289921398	0	0	Root70
OG0001545	43.3916423557401	74.015534124478	10.3747042984674	45.7902106457061	0	606.663633770218	Root70
OG0001549	0.469098836278271	24.7952039317001	0	0	19.1351236236256	18.9582385553193	Root70
OG0001550	0	0	0.399027088402593	0	0	0	Root70
OG0001552	9.14742730742628	0	9.57665012166224	0	0	9.47911927765965	Root70
OG0001554	0	0	23.542598215753	0	0	0	Root70
OG0001555	24.6276889046092	8.51178642431497	0	6.86853159685591	0	0	Root70
OG0001557	0	10.3621747774269	0	5.34219124199904	0	0	Root70
OG0001559	5.62918603533925	41.4486991097077	52.6715756691423	11.8291377501407	19.1351236236256	9.47911927765965	Root70
OG0001561	28.8495784311137	63.6533593470511	176.369973073946	17.1713289921398	0	9.47911927765965	Root70
OG0001562	0	0	17.9562189781167	0	0	0	Root70
OG0001564	157.38265957136	95.850116691199	0	134.699536316119	76.5404944945026	9.47911927765965	Root70
OG0001568	800.751713527009	692.415321734491	266.550095052932	673.497681580594	7443.56308959038	1545.09644225852	Root70
OG0001569	51.3663225724707	0	0	0	38.2702472472513	2720.50723268832	Root70
OG0001572	0	10.3621747774269	5.58637923763631	56.8561782184184	3272.10613963999	0	Root70
OG0001573	24.6276889046092	0	29.9270316301945	14.8818184598545	19.1351236236256	0	Root70
OG0001576	4.69098836278271	22.5747379079658	90.5791490673887	29.0004667422805	0	1412.38877237129	Root70
OG0001579	7.2710319623132	0	0	0	0	0	Root70
OG0001581	0	13.6928738130284	3.19221670722075	0	0	0	Root70
OG0001584	18.0603051967134	0	0	0	0	0	Root70
OG0001585	0	0	13.5669210056882	13.7370631937118	0	0	Root70
OG0001587	0	6.66139807120302	0	0	0	28.437357832979	Root70
OG0001589	0.469098836278271	0	0	0.381585088714217	19.1351236236256	0	Root70
OG0001590	5.16008719906098	17.0235728486299	69.8297404704538	7.25011668557013	0	0	Root70
OG0001591	0	0	4.78832506083112	14.8818184598545	0	0	Root70
OG0001595	94.9925143463499	61.0628156526943	60.6521174371942	75.1722624767008	19.1351236236256	0	Root70
OG0001598	11.4929214888176	20.7243495548538	7.98054176805186	29.3820518309947	0	9.47911927765965	Root70
OG0001599	8.67832847114801	11.1023301186717	0	8.01328686299856	0	0	Root70
OG0001600	0	15.173184495518	61.0511445255968	13.3554781049976	0	94.7911927765965	Root70
OG0001602	15.9493604334612	0	0	0.381585088714217	0	0	Root70
OG0001605	0	0	0	0	0	0	Root70
OG0001606	0	0	0	0	0	0	Root70
OG0001607	0	4.07085437684629	30.7250858069997	0	0	0	Root70
OG0001609	0	7.03147574182541	0	35.105828161708	57.4053708708769	0	Root70
OG0001611	14.5420639246264	14.8031068248956	0	12.9738930162834	0	0	Root70
OG0001612	0	0	6.78346050284408	0	0	0	Root70
OG0001616	0	33.3069903560151	0	31.67156236328	0	0	Root70
OG0001617	60.9828487161752	57.7321166170928	0	20.2240097018535	19.1351236236256	18.9582385553193	Root70
OG0001619	0	0	0	0	0	0	Root70
OG0001621	0	0	33.9173025142204	0	0	0	Root70
OG0001624	0	0	0	0	0	0	Root70
OG0001625	0	13.6928738130284	13.5669210056882	5.72377633071326	0	0	Root70
OG0001626	15.0111627609047	10.7322524480493	14.7640022708959	22.1319351454246	0	18.9582385553193	Root70
OG0001627	0	0	0	0	0	0	Root70
OG0001629	0	64.0234370176734	110.530503487518	20.2240097018535	38.2702472472513	0	Root70
OG0001631	0	0	0	0	0	0	Root70
OG0001633	0.938197672556542	11.1023301186717	61.0511445255968	0	19.1351236236256	0	Root70
OG0001637	0	25.5353592729449	0	9.92121230656965	19.1351236236256	9.47911927765965	Root70
OG0001638	0.469098836278271	16.2834175073852	0	10.3027973952839	0	0	Root70
OG0001642	0	13.322796142406	47.4842235199086	0	0	0	Root70
OG0001643	42.9225435194618	37.7479224034838	82.5986072993368	38.1585088714217	0	9.47911927765965	Root70
OG0001645	4.22188952650444	0	0	0	0	0	Root70
OG0001646	6.33283428975666	20.7243495548538	17.1581648013115	0	0	9.47911927765965	Root70
OG0001647	10.5547238162611	44.4093204746868	45.4890880778956	0	0	0	Root70
OG0001648	0	0	0	0	0	0	Root70
OG0001650	63.5628923157057	40.3384660978405	0	95.7778572672686	57.4053708708769	0	Root70
OG0001651	0	39.5983107565957	11.9708126520778	20.6055947905677	114.810741741754	0	Root70
OG0001652	23.9240406501918	17.3936505192523	12.768866828883	86.2382300494131	57.4053708708769	0	Root70
OG0001655	0	8.14170875369258	0	0	0	0	Root70
OG0001656	81.38864809428	91.4091846437303	94.170392863012	83.1855493396994	1224.64791191204	3772.68947250854	Root70
OG0001657	0	12.9527184717836	27.1338420113763	18.3160842582824	0	0	Root70
OG0001658	0	1.48031068248956	0	0	0	0	Root70
OG0001659	6.09828487161752	6.29132040058063	0	0.381585088714217	0	9.47911927765965	Root70
OG0001660	73.6485172956885	79.5666991838138	0	38.5400939601359	0	18.9582385553193	Root70
OG0001662	25.3313371590266	14.8031068248956	23.9416253041556	0	0	0	Root70
OG0001663	12.4311191613742	9.99209710680453	1.99513544201297	0	0	0	Root70
OG0001668	0	0	0	0	0	0	Root70
OG0001669	0	0	0	0	0	758.329542212772	Root70
OG0001670	75.5249126408016	23.3148932492106	56.6618465531682	64.8694650814169	19.1351236236256	9.47911927765965	Root70
OG0001672	0	4.81100971809107	21.54746277374	0	0	0	Root70
OG0001674	107.423633507724	52.5510292283794	24.7396794809608	33.9610728955653	38.2702472472513	28.437357832979	Root70
OG0001675	0	8.14170875369258	0	0	0	0	Root70
OG0001678	0	0	11.1727584752726	0	0	0	Root70
OG0001679	7.2710319623132	0	15.5620564477011	0	0	0	Root70
OG0001680	0	0	0	0	0	0	Root70
OG0001681	0	5.92124272995824	1.99513544201297	0	0	0	Root70
OG0001682	7.97468021673061	0	18.7542731549219	0	0	0	Root70
OG0001683	0	0	0	0	0	0	Root70
OG0001684	17.356656942296	2.96062136497912	26.3357878345712	3.43426579842796	19.1351236236256	0	Root70
OG0001685	13.1347674157916	0	0	0	0	0	Root70
OG0001689	12.9002179976525	0	6.38443341444149	0	0	0	Root70
OG0001695	0	0	3.99027088402593	0	0	0	Root70
OG0001696	1.17274709069568	24.0550485904553	0	0	0	2379.25893869257	Root70
OG0001697	36.8242586478443	38.4880777447285	15.1630293592985	69.8300712347018	0	18.9582385553193	Root70
OG0001698	0	1.85038835311195	0	20.6055947905677	0	0	Root70
OG0001700	151.284374699742	144.330291542732	0	49.6060615328483	95.6756181181282	28.437357832979	Root70
OG0001701	18.2948546148526	19.6141165429867	0	12.9738930162834	19.1351236236256	0	Root70
OG0001702	152.457121790438	103.621747774269	61.8491987024019	138.515387203261	95.6756181181282	18.9582385553193	Root70
OG0001703	0	25.9054369435673	7.58151467964927	24.8030307664241	0	0	Root70
OG0001705	5.62918603533925	0	7.18248759124668	0	0	0	Root70
OG0001706	0	0	34.7153566910256	0	0	0	Root70
OG0001707	12.9002179976525	21.0944272254762	35.5134108678308	0	0	1895.82385553193	Root70
OG0001708	0	0	0	0	0	0	Root70
OG0001710	22.9858429776353	32.9369126853927	77.8102822385057	26.329371121281	0	0	Root70
OG0001712	81.38864809428	25.5353592729449	0	23.2766904115673	57.4053708708769	3147.067600183	Root70
OG0001713	16.6530086878786	13.6928738130284	22.7445440389478	38.5400939601359	19.1351236236256	0	Root70
OG0001714	251.671525663292	303.093612239737	196.720354582478	162.555247792257	57.4053708708769	6758.61204497133	Root70
OG0001715	0	0	0	0	0	0	Root70
OG0001716	0	0	1.99513544201297	0	0	0	Root70
OG0001717	0	0	0	12.210722838855	0	9.47911927765965	Root70
OG0001721	15.7148110153221	0.74015534124478	0	14.118648282426	19.1351236236256	0	Root70
OG0001723	26.7386336678614	87.7084079375064	66.2384966748305	51.1324018877051	0	18.9582385553193	Root70
OG0001725	0	0	11.5717855636752	0	0	0	Root70
OG0001726	12.4311191613742	23.6849709198329	34.7153566910256	49.9876466215625	19.1351236236256	0	Root70
OG0001727	0	0	0	0	0	0	Root70
OG0001729	15.7148110153221	4.44093204746868	16.3601106245063	29.763636919709	0	0	Root70
OG0001730	20.1712499599657	6.66139807120302	0	12.9738930162834	19.1351236236256	18.9582385553193	Root70
OG0001731	16.6530086878786	0	5.58637923763631	0	0	0	Root70
OG0001734	52.0699708268881	35.5274563797494	0	13.7370631937118	0	0	Root70
OG0001735	17.8257557785743	0	6.38443341444149	45.4086255569919	0	0	Root70
OG0001737	0	8.14170875369258	0	0	0	0	Root70
OG0001738	0	0	0	0	0	0	Root70
OG0001739	36.5897092297051	30.7164466616584	50.2774131387267	50.3692317102767	57.4053708708769	9.47911927765965	Root70
OG0001740	108.127281762141	37.7479224034838	3.59124379562334	66.0142203475596	38.2702472472513	47.3955963882983	Root70
OG0001741	9.38197672556542	22.9448155785882	7.18248759124668	23.2766904115673	76.5404944945026	0	Root70
OG0001742	0	4.81100971809107	21.54746277374	0	0	0	Root70
OG0001743	0	0	41.8978442822723	0	0	0	Root70
OG0001744	14.3075145064873	0	9.57665012166224	14.5002333711403	0	9.47911927765965	Root70
OG0001745	0	0	0	0	0	0	Root70
OG0001752	106.954534671446	102.511514762402	57.858927818376	99.2121230656965	0	47.3955963882983	Root70
OG0001755	7.50558138045234	11.1023301186717	3.59124379562334	0	0	0	Root70
OG0001757	6.33283428975666	0	0	1.52634035485687	0	0	Root70
OG0001762	0	8.51178642431497	0	0	0	0	Root70
OG0001763	150.580726445325	157.653087685138	26.7348149229737	246.12238222067	95.6756181181282	56.8747156659579	Root70
OG0001764	31.8987208669224	7.03147574182541	26.7348149229737	0.381585088714217	0	2094.88536036278	Root70
OG0001765	9.38197672556542	12.5826408011613	38.3066004866489	18.6976693469967	0	0	Root70
OG0001766	15.0111627609047	23.6849709198329	6.78346050284408	6.10536141942748	746.2698213214	9.47911927765965	Root70
OG0001767	14.3075145064873	21.4645048960986	46.6861693431034	33.5794878068511	0	0	Root70
OG0001769	19.7021511236874	26.2755146141897	0	27.4741263874236	0	0	Root70
OG0001770	0	0	4.78832506083112	0	0	1895.82385553193	Root70
OG0001771	7.97468021673061	9.62201943618214	0	0	0	0	Root70
OG0001772	0	0.74015534124478	10.3747042984674	1.90792544357109	0	0	Root70
OG0001773	0	19.2440388723643	45.8881151662982	18.3160842582824	0	0	Root70
OG0001775	15.4802615971829	16.2834175073852	37.9075733982464	8.01328686299856	0	0	Root70
OG0001776	18.0603051967134	17.0235728486299	0	0	0	28.437357832979	Root70
OG0001777	28.1459301766963	0	0	25.9477860325668	0	0	Root70
OG0001778	5.86373545347839	17.0235728486299	0	0	0	0	Root70
OG0001783	29.5532266855311	15.5432621661404	21.9464898621426	58.7641036619895	0	9.47911927765965	Root70
OG0001785	0	0	0	0	0	0	Root70
OG0001786	18.7639534511308	0	0	11.8291377501407	0	0	Root70
OG0001787	0	0	7.98054176805186	59.9088589281321	19.1351236236256	0	Root70
OG0001788	14.3075145064873	51.0707185458898	10.3747042984674	0.381585088714217	19.1351236236256	3592.58620623301	Root70
OG0001789	0.234549418139135	0	62.2482257908045	0	19.1351236236256	2720.50723268832	Root70
OG0001790	0	11.1023301186717	0	0	0	0	Root70
OG0001791	0	0	22.3455169505452	0	0	0	Root70
OG0001792	0.469098836278271	0	0	6.48694650814169	0	0	Root70
OG0001793	16.8875581060178	19.2440388723643	0	6.86853159685591	0	9.47911927765965	Root70
OG0001795	182.713996730387	268.676388871855	13.5669210056882	59.1456887507037	38.2702472472513	18.9582385553193	Root70
OG0001798	139.087804956507	119.535087611032	46.6861693431034	93.4883467349833	38.2702472472513	28.437357832979	Root70
OG0001799	120.089302087237	41.8187767803301	0	130.120515251548	76.5404944945026	37.9164771106386	Root70
OG0001800	89.8324271472889	66.6139807120302	235.42598215753	78.2249431864145	57.4053708708769	9.47911927765965	Root70
OG0001801	7.03648254417406	0	0	0	0	0	Root70
OG0001802	0	0.74015534124478	33.9173025142204	21.7503500567104	0	0	Root70
OG0001803	25.5658865771658	44.7793981453092	7.98054176805186	22.5135202341388	19.1351236236256	18.9582385553193	Root70
OG0001804	0	0	44.2920068126878	20.2240097018535	0	9.47911927765965	Root70
OG0001805	29.0841278492528	0	0	0	19.1351236236256	0	Root70
OG0001806	0.938197672556542	0	11.9708126520778	0	0	0	Root70
OG0001808	0	11.8424854599165	22.7445440389478	0	19.1351236236256	0	Root70
OG0001809	0	8.51178642431497	7.18248759124668	14.8818184598545	0	0	Root70
OG0001810	16.8875581060178	14.4330291542732	7.98054176805186	9.53962721785543	19.1351236236256	0	Root70
OG0001811	17.356656942296	21.834582566721	1.19708126520778	13.7370631937118	0	18.9582385553193	Root70
OG0001812	7.97468021673061	0.74015534124478	0	0	0	0	Root70
OG0001814	35.8860609752877	28.8660583085464	26.3357878345712	7.25011668557013	0	28.437357832979	Root70
OG0001815	0	29.9762913204136	66.6375237632331	0	19.1351236236256	1488.22172659257	Root70
OG0001816	15.9493604334612	5.18108738871346	22.3455169505452	0	0	9.47911927765965	Root70
OG0001817	65.2047382426797	17.7637281898747	0	42.7375299359923	38.2702472472513	9.47911927765965	Root70
OG0001818	0	0	0	12.9738930162834	0	0	Root70
OG0001819	0	9.25194176555975	0	9.92121230656965	0	0	Root70
OG0001820	0	0	0	0	0	0	Root70
OG0001821	2.81459301766963	5.55116505933585	0	0	19.1351236236256	0	Root70
OG0001822	0	0	0	14.8818184598545	0	0	Root70
OG0001824	0	0	7.18248759124668	0	0	0	Root70
OG0001825	0	0	0	13.7370631937118	0	0	Root70
OG0001827	12.6656685795133	0	0	0	38.2702472472513	0	Root70
OG0001828	0	11.4724077892941	33.5182754258178	0	0	824.68337715639	Root70
OG0001831	18.0603051967134	8.51178642431497	21.9464898621426	35.105828161708	19.1351236236256	0	Root70
OG0001833	2.58004359953049	13.6928738130284	13.9659480940908	14.8818184598545	0	0	Root70
OG0001835	25.0967877408875	59.2124272995824	97.3626095702327	21.3687649679962	19.1351236236256	1431.34701092661	Root70
OG0001837	0	0	0	0	0	0	Root70
OG0001841	0	0	0	0	0	0	Root70
OG0001842	0.703648254417407	5.92124272995824	0	42.7375299359923	0	9.47911927765965	Root70
OG0001843	17.5912063604352	0	20.3503815085323	9.92121230656965	38.2702472472513	9.47911927765965	Root70
OG0001844	14.3075145064873	26.2755146141897	14.7640022708959	12.9738930162834	0	0	Root70
OG0001847	0	0	9.57665012166224	0	0	0	Root70
OG0001850	0	25.1652816023225	28.7299503649867	9.15804212914122	0	0	Root70
OG0001851	41.9843458469053	52.180951557757	20.7494085969348	64.8694650814169	38.2702472472513	0	Root70
OG0001852	0	15.5432621661404	112.924666017934	0	0	0	Root70
OG0001854	10.320174398122	0	0	0	0	0	Root70
OG0001858	0.234549418139135	0	0	20.6055947905677	0	0	Root70
OG0001861	9.38197672556542	31.8266796735255	30.7250858069997	23.2766904115673	0	0	Root70
OG0001863	16.1839098516003	11.4724077892941	0.399027088402593	0	19.1351236236256	0	Root70
OG0001865	0	0	0	5.72377633071326	0	0	Root70
OG0001866	113.99101721562	136.558660459662	7.18248759124668	162.936832880971	38.2702472472513	28.437357832979	Root70
OG0001867	0	14.0629514836508	0	0	0	0	Root70
OG0001868	116.101961978872	234.259165503973	56.2628194647656	149.962939864687	1530.80988989005	94.7911927765965	Root70
OG0001869	0	0.74015534124478	0	3.81585088714217	0	0	Root70
OG0001871	11.9620203250959	0.37007767062239	70.627794647259	0.381585088714217	19.1351236236256	2578.32044352343	Root70
OG0001873	0.234549418139135	0	0	0	0	0	Root70
OG0001874	9.38197672556542	0	12.3698397404804	0	0	0	Root70
OG0001875	0	0	0	0	0	0	Root70
OG0001878	23.9240406501918	0.37007767062239	15.9610835361037	0	0	9.47911927765965	Root70
OG0001880	13.3693168339307	0	11.9708126520778	24.0398605889957	0	9.47911927765965	Root70
OG0001881	0	13.322796142406	0	6.48694650814169	0	0	Root70
OG0001883	0.234549418139135	11.8424854599165	0	12.9738930162834	0	3336.6499857362	Root70
OG0001884	0	0	0	0	0	0	Root70
OG0001885	0	0	10.77373138687	0	0	0	Root70
OG0001886	119.151104414681	135.448427447795	93.7713657746094	128.594174896691	95.6756181181282	3583.10708695535	Root70
OG0001887	18.2948546148526	10.7322524480493	92.9733115978042	18.6976693469967	0	18.9582385553193	Root70
OG0001888	0	7.03147574182541	0	12.210722838855	0	0	Root70
OG0001891	0	0	5.9854063260389	0	0	0	Root70
OG0001894	50.6626743180533	13.6928738130284	11.5717855636752	4.19743597585639	0	0	Root70
OG0001896	77.870406822193	129.897262388459	27.9318961881815	71.7379966782729	153.080988989005	3194.4631965713	Root70
OG0001898	0	0	0	0	0	0	Root70
OG0001899	107.189084089585	47.7400195102883	150.034185239375	24.4214456777099	0	0	Root70
OG0001900	0	0	0	0	0	0	Root70
OG0001902	0	0	0	11.0659675727123	0	0	Root70
OG0001903	10.7892732344002	9.25194176555975	58.6569819951812	0	0	0	Root70
OG0001905	0	0	0	0	0	0	Root70
OG0001910	16.8875581060178	45.519553486554	71.8248759124668	15.6449886372829	95.6756181181282	4057.06305083833	Root70
OG0001913	0	0	0	0	0	0	Root70
OG0001916	22.0476453050787	0	0	24.0398605889957	0	0	Root70
OG0001917	1.64184592697395	0	33.1192483374152	14.5002333711403	0	9.47911927765965	Root70
OG0001918	22.516744141357	6.29132040058063	36.7104921330386	10.6843824839981	0	0	Root70
OG0001920	14.7766133427655	0	0	0	0	0	Root70
OG0001921	0	7.03147574182541	12.3698397404804	22.1319351454246	38.2702472472513	0	Root70
OG0001925	4.92553778092185	10.7322524480493	28.7299503649867	26.329371121281	0	0	Root70
OG0001926	14.7766133427655	0	14.3649751824934	0	19.1351236236256	9.47911927765965	Root70
OG0001927	7.74013079859147	8.51178642431497	0	12.210722838855	0	9.47911927765965	Root70
OG0001929	0	0	0	6.48694650814169	0	0	Root70
OG0001931	0	0	8.77859594485705	0	0	0	Root70
OG0001935	0	14.8031068248956	0	14.5002333711403	0	0	Root70
OG0001937	0	0	0	0	0	0	Root70
OG0001938	11.0238226525394	1.11023301186717	15.1630293592985	0	0	0	Root70
OG0001943	24.158590068331	4.81100971809107	7.98054176805186	29.763636919709	19.1351236236256	0	Root70
OG0001945	0	0	0.399027088402593	0	0	0	Root70
OG0001946	0	0	0	0	0	0	Root70
OG0001947	0.234549418139135	1.48031068248956	0	0	0	0	Root70
OG0001949	0	0	0	0	0	0	Root70
OG0001951	37.5279069022617	13.322796142406	27.5328690997789	83.5671344284136	19.1351236236256	9.47911927765965	Root70
OG0001952	0	0	0	0	0	0	Root70
OG0001953	0	0	4.78832506083112	5.34219124199904	0	0	Root70
OG0001954	0	6.66139807120302	0.399027088402593	0	0	0	Root70
OG0001955	0	0	0	0	0	0	Root70
OG0001957	0.469098836278271	7.77163108307019	30.7250858069997	0	0	0	Root70
OG0001958	0	0	41.0997901054671	0	0	0	Root70
OG0001959	77.6358574040539	22.2046602373434	0	38.1585088714217	0	9.47911927765965	Root70
OG0001962	15.7148110153221	8.88186409493736	0	24.4214456777099	0	0	Root70
OG0001967	66.8465841696536	129.897262388459	25.537733657766	62.9615396378459	76.5404944945026	28.437357832979	Root70
OG0001968	51.3663225724707	16.6534951780075	12.768866828883	31.67156236328	19.1351236236256	0	Root70
OG0001973	26.9731830860006	0.74015534124478	11.5717855636752	11.0659675727123	0	18.9582385553193	Root70
OG0001976	0	0	0	0	0	0	Root70
OG0001978	79.7468021673061	105.842213798003	0	84.7118896945562	19.1351236236256	9.47911927765965	Root70
OG0001979	0	0	23.1435711273504	0	0	0	Root70
OG0001981	0	0	0	0	0	0	Root70
OG0001983	5.16008719906098	21.0944272254762	5.9854063260389	4.19743597585639	0	0	Root70
OG0001988	15.2457121790438	0	17.1581648013115	59.9088589281321	0	9.47911927765965	Root70
OG0001991	15.4802615971829	10.7322524480493	0	48.0797211779914	76.5404944945026	0	Root70
OG0001995	61.9210463887318	118.054776928542	10.3747042984674	146.147088977545	76.5404944945026	37.9164771106386	Root70
OG0001996	0	0	0	9.15804212914122	0	0	Root70
OG0001998	0	14.8031068248956	0	0	0	0	Root70
OG0002002	0	13.6928738130284	0	18.3160842582824	0	0	Root70
OG0002003	284.508444202771	141.369670177753	55.4647652879605	159.884152171257	133.94586536538	85.3120734989369	Root70
OG0002004	4.22188952650444	19.9841942136091	0	37.3953386939933	0	9.47911927765965	Root70
OG0002005	0	0	15.1630293592985	0	0	0	Root70
OG0002007	41.9843458469053	0	11.9708126520778	0	0	9.47911927765965	Root70
OG0002012	43.8607411920183	5.92124272995824	24.7396794809608	0	0	0	Root70
OG0002015	0	0	0	0	0	0	Root70
OG0002017	1.40729650883481	5.18108738871346	0	0	0	0	Root70
OG0002019	0	18.5038835311195	36.7104921330386	11.0659675727123	0	0	Root70
OG0002021	0	0	0	0	0	0	Root70
OG0002024	24.6276889046092	8.88186409493736	9.97567721006483	40.448019403707	57.4053708708769	0	Root70
OG0002028	0	0	0	0	0	0	Root70
OG0002029	14.3075145064873	0	0	0	0	0	Root70
OG0002030	79.7468021673061	71.0549127594988	48.2822776967138	48.8428913554198	3291.24126326361	2047.48976397448	Root70
OG0002032	15.7148110153221	13.6928738130284	54.2676840227527	46.5533808231345	19.1351236236256	9.47911927765965	Root70
OG0002034	15.7148110153221	23.6849709198329	88.1849865369731	16.7897439034256	0	189.582385553193	Root70
OG0002037	0	12.2125631305389	197.917435847686	7.63170177428435	19.1351236236256	142.186789164895	Root70
OG0002038	11.7274709069568	29.6062136497912	69.0316862936486	20.2240097018535	0	0	Root70
OG0002039	0	0	0	0	0	0	Root70
OG0002042	0	0	0	0	0	0	Root70
OG0002049	9.38197672556542	26.6455922848121	25.537733657766	0	38.2702472472513	0	Root70
OG0002053	0	0	81.0024989457264	0	0	66.3538349436176	Root70
OG0002055	64.7356394064014	6.29132040058063	0.399027088402593	59.1456887507037	0	37.9164771106386	Root70
OG0002057	0	0	0	0	0	0	Root70
OG0002059	12.6656685795133	12.2125631305389	0	0	0	0	Root70
OG0002061	8.91287788928715	0	0	0	0	0	Root70
OG0002063	0	12.2125631305389	0	2.2895105322853	0	0	Root70
OG0002065	0	0	0	0	0	0	Root70
OG0002066	3.75279069022617	6.29132040058063	26.3357878345712	0	0	0	Root70
OG0002067	0	0	0	0	0	0	Root70
OG0002069	16.6530086878786	5.92124272995824	0	50.3692317102767	0	0	Root70
OG0002070	0	0	0	0	0	0	Root70
OG0002072	0.234549418139135	34.7873010385046	65.8394695864279	30.1452220084232	0	0	Root70
OG0002073	31.195072612505	6.29132040058063	0	9.15804212914122	19.1351236236256	9.47911927765965	Root70
OG0002074	0	5.55116505933585	0	0	0	0	Root70
OG0002076	0	0	0	0	0	0	Root70
OG0002077	22.0476453050787	0	0	0	0	0	Root70
OG0002079	17.356656942296	0	0	7.25011668557013	0	0	Root70
OG0002080	15.2457121790438	9.62201943618214	0	0	0	0	Root70
OG0002083	0	0	0	0	0	0	Root70
OG0002085	0	6.29132040058063	0	0	0	0	Root70
OG0002086	0	0	41.0997901054671	0	0	0	Root70
OG0002095	0	18.1338058604971	0	0	0	0	Root70
OG0002107	0	7.03147574182541	0	0	19.1351236236256	0	Root70
OG0002108	0	0	0	20.2240097018535	0	0	Root70
OG0002109	0	0	0	0	0	0	Root70
OG0002111	0	0	0	23.6582755002815	0	3260.81703151492	Root70
OG0002113	18.5294040329917	15.5432621661404	25.1387065693634	9.92121230656965	19.1351236236256	0	Root70
OG0002114	7.03648254417406	0.37007767062239	0	0	0	0	Root70
OG0002115	47.8480813003836	0	0	0	19.1351236236256	0	Root70
OG0002121	0	12.9527184717836	41.0997901054671	29.3820518309947	0	0	Root70
OG0002123	17.8257557785743	0	0	0	0	0	Root70
OG0002124	12.9002179976525	12.2125631305389	5.58637923763631	4.19743597585639	0	9.47911927765965	Root70
OG0002125	6.33283428975666	5.18108738871346	0	3.43426579842796	0	0	Root70
OG0002127	21.8130958869396	27.0156699554345	39.5036817518567	45.7902106457061	0	9.47911927765965	Root70
OG0002130	10.5547238162611	7.03147574182541	0	0.381585088714217	0	0	Root70
OG0002132	0	0	0	0	0	0	Root70
OG0002134	0.234549418139135	0	15.1630293592985	34.3426579842796	0	0	Root70
OG0002137	67.7847818422102	44.0392428040644	0	7.63170177428435	19.1351236236256	28.437357832979	Root70
OG0002140	0	1.85038835311195	0	0	0	0	Root70
OG0002147	0	0	17.9562189781167	0	0	0	Root70
OG0002151	11.7274709069568	0	0	15.2634035485687	0	0	Root70
OG0002157	35.8860609752877	99.5508933974229	295.679072506322	60.2904440168463	0	3365.08734356918	Root70
OG0002159	15.2457121790438	17.3936505192523	0	0	0	9.47911927765965	Root70
OG0002161	0	0	0	14.8818184598545	0	0	Root70
OG0002162	0	0	6.38443341444149	0	0	0	Root70
OG0002164	0	11.1023301186717	0	0	0	0	Root70
OG0002165	170.282877569012	87.338330266884	1248.55575961171	227.043127784959	6563.3474029036	7820.27340406921	Root70
OG0002172	0.234549418139135	18.8739612017419	207.893113057751	12.9738930162834	8936.10273223318	8995.68419449901	Root70
OG0002175	0	0	0	0	0	0	Root70
OG0002182	6.80193312603493	11.1023301186717	0	7.63170177428435	0	0	Root70
OG0002185	35.6515115571486	1.48031068248956	0	3.81585088714217	19.1351236236256	9.47911927765965	Root70
OG0002186	12.196569743235	6.66139807120302	15.1630293592985	24.8030307664241	0	0	Root70
OG0002192	14.5420639246264	0	22.7445440389478	0	0	18.9582385553193	Root70
OG0002195	0	0	1.59610835361037	0	0	0	Root70
OG0002203	0	11.8424854599165	0	0	0	0	Root70
OG0002204	16.1839098516003	0.37007767062239	71.4258488240642	0	0	0	Root70
OG0002207	12.196569743235	0	0	0	0	0	Root70
OG0002208	0	21.834582566721	11.5717855636752	21.3687649679962	0	0	Root70
OG0002209	7.50558138045234	0	270.939393025361	9.92121230656965	19.1351236236256	1298.63934103937	Root70
OG0002210	0	0	21.9464898621426	8.01328686299856	0	0	Root70
OG0002211	33.7751162120355	43.2990874628196	14.3649751824934	15.6449886372829	19.1351236236256	9.47911927765965	Root70
OG0002219	38.7006539929574	24.7952039317001	50.2774131387267	14.5002333711403	19.1351236236256	0	Root70
OG0002222	0	5.92124272995824	0	13.7370631937118	0	0	Root70
OG0002227	9.38197672556542	24.0550485904553	0	14.5002333711403	0	0	Root70
OG0002229	0	12.5826408011613	0	0	0	0	Root70
OG0002230	0	0	31.9221670722075	0	0	0	Root70
OG0002233	14.3075145064873	0	0	49.6060615328483	0	9.47911927765965	Root70
OG0002235	0	7.77163108307019	0	12.5923079275692	0	0	Root70
OG0002236	0	10.7322524480493	0	0	0	0	Root70
OG0002239	125.249389286298	75.4958448069675	0	83.5671344284136	2257.94458758783	0	Root70
OG0002246	0	0	0	0	0	0	Root70
OG0002247	26.7386336678614	15.5432621661404	0	14.8818184598545	19.1351236236256	9.47911927765965	Root70
OG0002252	7.74013079859147	17.3936505192523	17.1581648013115	22.5135202341388	19.1351236236256	0	Root70
OG0002258	20.8748982143831	0	0	13.7370631937118	19.1351236236256	18.9582385553193	Root70
OG0002264	0	0.74015534124478	0	0	0	0	Root70
OG0002266	0	0	0	0	0	0	Root70
OG0002269	0	0	0	19.8424246131393	0	0	Root70
OG0002270	3.51824127208703	6.66139807120302	6.78346050284408	6.48694650814169	0	18.9582385553193	Root70
OG0002275	8.20922963486974	0	0	0	0	0	Root70
OG0002280	13.838415670209	12.2125631305389	16.7591377129089	0.381585088714217	19.1351236236256	0	Root70
OG0002282	13.1347674157916	4.81100971809107	19.5523273317271	0	0	0	Root70
OG0002283	30.9605231943659	109.172912833605	139.659480940908	42.3559448472781	19.1351236236256	4568.93549183195	Root70
OG0002292	0	0	0	0	0	0	Root70
OG0002293	0	7.03147574182541	0	0.381585088714217	0	0	Root70
OG0002294	13.838415670209	0	40.7007630170645	0	0	635.100991603197	Root70
OG0002298	0	0	0	0	0	0	Root70
OG0002303	0	0	0	0	0	0	Root70
OG0002307	0.703648254417407	0.37007767062239	0	22.1319351454246	0	0	Root70
OG0002308	0	0	9.57665012166224	0	0	0	Root70
OG0002311	0	8.88186409493736	0	0	0	0	Root70
OG0002312	0	0	0	0	0	0	Root70
OG0002314	128.533081140246	126.93664102348	5.9854063260389	154.541960929258	38.2702472472513	28.437357832979	Root70
OG0002317	0	0	0	0	0	0	Root70
OG0002318	0	0	0	0	0	0	Root70
OG0002319	55.1191132626968	9.25194176555975	0	29.763636919709	19.1351236236256	0	Root70
OG0002320	12.196569743235	0	0	5.72377633071326	0	0	Root70
OG0002324	0	12.2125631305389	57.4599007299734	10.6843824839981	0	0	Root70
OG0002327	30.2568749399485	52.9211068990017	42.6958984590775	11.8291377501407	38.2702472472513	9.47911927765965	Root70
OG0002331	55.5882120989751	80.3068545250586	647.620964477409	84.330304605842	10600.8584874886	2170.71831458406	Root70
OG0002333	0	0.74015534124478	0	0	0	0	Root70
OG0002336	28.6150290129745	11.1023301186717	124.496451581609	0	0	113.749431331916	Root70
OG0002341	22.2821947232179	19.6141165429867	15.9610835361037	15.2634035485687	19.1351236236256	0	Root70
OG0002345	78.8086044947495	66.2439030414078	14.7640022708959	38.1585088714217	19.1351236236256	2331.86334230427	Root70
OG0002348	0	6.29132040058063	16.3601106245063	0	0	0	Root70
OG0002349	5.62918603533925	14.0629514836508	4.78832506083112	22.895105322853	0	0	Root70
OG0002352	10.320174398122	6.66139807120302	3.59124379562334	0	0	0	Root70
OG0002355	125.483938704437	125.45633034099	94.5694199514146	102.646388864124	1970.91773323344	2938.52697607449	Root70
OG0002362	0	0.37007767062239	0	0	0	0	Root70
OG0002363	7.2710319623132	33.3069903560151	11.9708126520778	40.8296044924213	19.1351236236256	0	Root70
OG0002365	0.234549418139135	22.2046602373434	11.1727584752726	0	0	3924.3553809511	Root70
OG0002366	35.1824127208703	53.2911845696241	17.1581648013115	28.2372965648521	19.1351236236256	56.8747156659579	Root70
OG0002368	11.4929214888176	35.5274563797494	49.080331873519	0	420.972719719764	9.47911927765965	Root70
OG0002369	14.7766133427655	6.66139807120302	22.3455169505452	10.6843824839981	0	9.47911927765965	Root70
OG0002372	15.7148110153221	7.03147574182541	0	24.8030307664241	19.1351236236256	0	Root70
OG0002373	0	6.29132040058063	0	0	0	0	Root70
OG0002374	9.14742730742628	27.3857476260569	108.934395133908	63.3431247265601	0	0	Root70
OG0002376	12.6656685795133	12.5826408011613	14.3649751824934	4.19743597585639	0	0	Root70
OG0002377	0	0	0	12.9738930162834	19.1351236236256	0	Root70
OG0002378	0	0	44.6910339010904	0	0	0	Root70
OG0002379	10.5547238162611	29.6062136497912	0	112.567601170694	19.1351236236256	9.47911927765965	Root70
OG0002396	0	0	0	0	0	0	Root70
OG0002397	9.38197672556542	13.322796142406	53.0706027575449	34.3426579842796	4324.5379389394	18.9582385553193	Root70
OG0002408	15.0111627609047	5.55116505933585	0	1.90792544357109	0	0	Root70
OG0002418	0	0	16.3601106245063	22.895105322853	0	0	Root70
OG0002420	64.9701888245405	41.8187767803301	31.9221670722075	62.1983694604174	57.4053708708769	18.9582385553193	Root70
OG0002422	5.62918603533925	0	90.9781761557913	16.0265737259971	0	0	Root70
OG0002424	0	0	0	0	0	0	Root70
OG0002433	0	0	0	0	0	0	Root70
OG0002435	0	6.29132040058063	11.5717855636752	19.8424246131393	0	0	Root70
OG0002438	7.50558138045234	0	9.97567721006483	20.6055947905677	0	9.47911927765965	Root70
OG0002442	0	18.1338058604971	0	0	0	0	Root70
OG0002443	0	0	0	1.14475526614265	0	0	Root70
OG0002449	13.1347674157916	9.62201943618214	0	49.224476444134	19.1351236236256	9.47911927765965	Root70
OG0002452	0	0	0	0	0	0	Root70
OG0002461	12.9002179976525	50.330563204645	0	24.8030307664241	57.4053708708769	9.47911927765965	Root70
OG0002463	0	13.6928738130284	57.0608736415708	0	0	0	Root70
OG0002465	0	0	0	0	0	0	Root70
OG0002475	0	0	0	0	0	0	Root70
OG0002486	13.1347674157916	6.66139807120302	0	11.8291377501407	19.1351236236256	0	Root70
OG0002488	81.38864809428	76.2360001482123	37.5085463098438	85.8566449606989	3769.61935385425	18.9582385553193	Root70
OG0002489	9.85107556184369	17.7637281898747	49.4793589619216	2.2895105322853	0	1383.95141453831	Root70
OG0002494	2.81459301766963	0	9.57665012166224	0	0	0	Root70
OG0002504	0	0	0	0	0	0	Root70
OG0002535	104.843589908194	108.43275749236	83.7956885645446	69.4484861459876	38.2702472472513	2862.69402185321	Root70
OG0002539	0	9.25194176555975	0	2.67109562099952	0	0	Root70
OG0002548	75.5249126408016	37.7479224034838	5.18735214923371	29.763636919709	0	0	Root70
OG0002554	6.56738370789579	3.33069903560151	7.58151467964927	0	19.1351236236256	0	Root70
OG0002555	0	0	0	0	0	0	Root70
OG0002558	1.87639534511308	14.8031068248956	0	0.763170177428435	0	0	Root70
OG0002559	0	0	0	0	0	0	Root70
OG0002562	3.9873401083653	0	15.9610835361037	11.4475526614265	0	0	Root70
OG0002563	0	0	0	0	0	0	Root70
OG0002565	0	4.07085437684629	0	0	0	0	Root70
OG0002566	13.1347674157916	0.37007767062239	0	0	0	9.47911927765965	Root70
OG0002569	0	0.37007767062239	0	15.2634035485687	0	0	Root70
OG0002570	20.1712499599657	24.4251262610777	44.2920068126878	19.4608395244251	19.1351236236256	9.47911927765965	Root70
OG0002573	21.8130958869396	10.3621747774269	0	1.52634035485687	0	0	Root70
OG0002575	53.0081684994446	21.0944272254762	19.1533002433245	104.172729218981	19.1351236236256	2312.90510374895	Root70
OG0002580	8.20922963486974	1.48031068248956	16.7591377129089	23.2766904115673	0	104.270312054256	Root70
OG0002581	0	19.6141165429867	10.77373138687	0	0	0	Root70
OG0002585	21.1094476325222	14.8031068248956	9.97567721006483	0.381585088714217	0	9.47911927765965	Root70
OG0002621	377.15546436773	335.290369583885	42.2968713706749	375.861312383504	114.810741741754	3450.39941706811	Root70
OG0002622	34.9478633027312	37.3778447328614	28.7299503649867	44.2638702908492	19.1351236236256	28.437357832979	Root70
OG0002624	26.9731830860006	21.834582566721	0	0	0	0	Root70
OG0002625	8.67832847114801	9.99209710680453	2.39416253041556	15.2634035485687	0	0	Root70
OG0002626	28.3804795948354	22.2046602373434	76.6132009732979	20.987179879282	38.2702472472513	3099.67200379471	Root70
OG0002628	12.4311191613742	0	14.3649751824934	0.763170177428435	19.1351236236256	1677.80411214576	Root70
OG0002629	41.9843458469053	11.1023301186717	26.3357878345712	23.2766904115673	0	0	Root70
OG0002630	63.5628923157057	80.3068545250586	19.1533002433245	233.911659381815	38.2702472472513	18.9582385553193	Root70
OG0002632	0	0	0	0	0	0	Root70
OG0002634	9.38197672556542	0	94.9684470398172	10.6843824839981	0	9.47911927765965	Root70
OG0002635	0	0	0	0	0	0	Root70
OG0002636	16.4184592697395	6.29132040058063	4.78832506083112	0	0	9.47911927765965	Root70
OG0002640	0	0	0	0	0	0	Root70
OG0002642	6.33283428975666	18.8739612017419	9.57665012166224	0	0	0	Root70
OG0002648	0	0	42.6958984590775	3.43426579842796	0	1630.40851575746	Root70
OG0002664	0	11.8424854599165	0	0	0	0	Root70
OG0002666	0.938197672556542	17.0235728486299	0	10.3027973952839	0	0	Root70
OG0002673	0	0	0	0	0	0	Root70
OG0002684	0	0	0	0	0	0	Root70
OG0002686	34.4787644664529	86.5981749256392	0.798054176805186	40.448019403707	76.5404944945026	9.47911927765965	Root70
OG0002694	0	0	0	0	0	0	Root70
OG0002697	0	9.25194176555975	0	21.7503500567104	0	0	Root70
OG0002700	0	0	4.38929797242853	0	0	0	Root70
OG0002708	0	9.25194176555975	0	0	0	9.47911927765965	Root70
OG0002731	0	0	0	0	0	0	Root70
OG0002732	21.5785464688005	8.88186409493736	11.9708126520778	0	19.1351236236256	0	Root70
OG0002739	0	0	0	0	0	0	Root70
OG0002742	0	0	0	0	0	0	Root70
OG0002750	44.0952906101575	31.8266796735255	49.8783860503242	19.4608395244251	0	5033.41233643728	Root70
OG0002751	0	0	68.632659205246	8.01328686299856	0	0	Root70
OG0002755	128.063982303968	227.59776743277	323.211941606101	89.2909107591269	4726.37553503553	28.437357832979	Root70
OG0002757	57.6991568622273	39.2282330859733	12.3698397404804	0	19.1351236236256	18.9582385553193	Root70
OG0002760	3.2836918539479	42.9290097921972	36.311465044636	8.39487195171278	0	0	Root70
OG0002767	0	7.77163108307019	15.9610835361037	0	19.1351236236256	4142.37512433727	Root70
OG0002768	3.51824127208703	19.2440388723643	14.3649751824934	0	0	0	Root70
OG0002781	17.1221075241569	0	0	0	0	0	Root70
OG0002786	65.9083864970971	57.3620389464704	75.4161197080901	25.9477860325668	19.1351236236256	18.9582385553193	Root70
OG0002787	15.9493604334612	0	0	0	0	9.47911927765965	Root70
OG0002789	0	0	0	0	0	0	Root70
OG0002796	34.4787644664529	7.4015534124478	5.9854063260389	0	19.1351236236256	0	Root70
OG0002800	37.2933574841225	51.4407962165122	0	18.6976693469967	0	0	Root70
OG0002804	0	10.7322524480493	41.8978442822723	0	0	0	Root70
OG0002815	88.1905812203149	39.2282330859733	17.1581648013115	71.7379966782729	57.4053708708769	37.9164771106386	Root70
OG0002818	10.7892732344002	3.7007767062239	0	0	0	9.47911927765965	Root70
OG0002823	2.11094476325222	0	6.78346050284408	37.7769237827075	19.1351236236256	0	Root70
OG0002828	9.61652614370455	0	0	0	0	9.47911927765965	Root70
OG0002837	0	0	5.58637923763631	0	0	0	Root70
OG0002839	3.2836918539479	20.3542718842314	12.3698397404804	45.4086255569919	0	9.47911927765965	Root70
OG0002842	0	0	0	0	0	0	Root70
OG0002848	8.44377905300888	4.44093204746868	0	17.1713289921398	19.1351236236256	0	Root70
OG0002850	7.50558138045234	2.59054369435673	0	0	0	0	Root70
OG0002852	0	0	0	0	0	0	Root70
OG0002853	0.234549418139135	7.77163108307019	0	41.9743597585639	0	0	Root70
OG0002856	16.4184592697395	0	0	25.1846158551383	0	0	Root70
OG0002862	8.67832847114801	0	0	0	0	0	Root70
OG0002863	0.234549418139135	0	0	0.763170177428435	4879.45652402454	0	Root70
OG0002867	0	0	0	0	0	0	Root70
OG0002870	35.6515115571486	44.4093204746868	24.7396794809608	10.6843824839981	19.1351236236256	0	Root70
OG0002871	11.7274709069568	0	0	0	0	0	Root70
OG0002875	0.469098836278271	8.51178642431497	31.9221670722075	9.53962721785543	0	0	Root70
OG0002877	0	0	0	0	0	0	Root70
OG0002888	0	0	0.798054176805186	0	0	0	Root70
OG0002896	10.7892732344002	12.9527184717836	0	0	0	0	Root70
OG0002901	0.234549418139135	25.9054369435673	5.58637923763631	12.210722838855	0	9.47911927765965	Root70
OG0002907	68.9575289329058	62.9132040058063	27.5328690997789	37.0137536052791	76.5404944945026	18.9582385553193	Root70
OG0002909	5.16008719906098	31.8266796735255	0	0	0	9.47911927765965	Root70
OG0002911	0.469098836278271	5.18108738871346	82.9976343877394	12.210722838855	0	3649.46092189897	Root70
OG0002916	1218.24967781467	682.793302298309	337.177889700191	976.476242019682	3520.86274674712	208.540624108512	Root70
OG0002926	0	0	0	0	0	0	Root70
OG0002930	9.14742730742628	0	0	0	0	9.47911927765965	Root70
OG0002951	0	0	0	0	0	0	Root70
OG0002956	0	84.7477865725273	70.627794647259	20.6055947905677	19.1351236236256	4104.45864722663	Root70
OG0002962	0	0	0	0	0	0	Root70
OG0002965	28.3804795948354	94.3698060087094	37.9075733982464	39.3032641375644	19.1351236236256	18.9582385553193	Root70
OG0002967	0	0	7.18248759124668	0	0	0	Root70
OG0002973	141.433299137899	35.8975340503718	27.1338420113763	159.120981993829	57.4053708708769	9.47911927765965	Root70
OG0002977	8.91287788928715	1.11023301186717	0	0	0	9.47911927765965	Root70
OG0002980	0	0	0	0	0	0	Root70
OG0002987	123.607543359324	70.3147574182541	0	154.541960929258	38.2702472472513	85.3120734989369	Root70
OG0003001	1.87639534511308	0	7.98054176805186	0	0	0	Root70
OG0003016	0	1.48031068248956	0	0	0	0	Root70
OG0003030	0	0	0	0	0	0	Root70
OG0003036	0	0	0	0	0	0	Root70
OG0003054	0	13.322796142406	18.3552460665193	4.96060615328483	0	0	Root70
OG0003065	0	16.2834175073852	0	0	0	0	Root70
OG0003066	8.91287788928715	0	0	0	0	0	Root70
OG0003067	0	0	9.17762303325964	0	0	0	Root70
OG0003069	76.9322091496364	14.8031068248956	0.399027088402593	48.4613062667056	0	0	Root70
OG0003070	8.91287788928715	0	0	0	19.1351236236256	0	Root70
OG0003072	15.2457121790438	0	0	0	0	0	Root70
OG0003080	0	0	0	0	0	0	Root70
OG0003085	0.469098836278271	11.4724077892941	0	0	0	0	Root70
OG0003086	0.469098836278271	0	0	0	0	0	Root70
OG0003088	81.38864809428	28.8660583085464	16.3601106245063	45.0270404682776	95.6756181181282	9.47911927765965	Root70
OG0003089	7.03648254417406	28.1259029673016	0	0	0	0	Root70
OG0003096	0	0	0	9.53962721785543	0	0	Root70
OG0003109	33.7751162120355	17.0235728486299	13.1678939172856	0	0	9.47911927765965	Root70
OG0003110	15.7148110153221	4.81100971809107	0	0.381585088714217	0	9.47911927765965	Root70
OG0003112	0	0	0	0	0	0	Root70
OG0003118	0	12.2125631305389	0	0	0	0	Root70
OG0003119	0	0	0	0	0	0	Root70
OG0003124	0	0	0	0	0	0	Root70
OG0003125	0	0	0	0	0	0	Root70
OG0003126	0	0	0	0	0	0	Root70
OG0003127	0	0	0	0	0	0	Root70
OG0003136	9.61652614370455	30.7164466616584	14.3649751824934	0.381585088714217	0	0	Root70
OG0003158	9.38197672556542	0	0	0	0	0	Root70
OG0003191	0	0	0	0	0	0	Root70
OG0003194	0	0	0	0	0	0	Root70
OG0003197	0	15.5432621661404	13.9659480940908	41.5927746698497	19.1351236236256	0	Root70
OG0003206	0	0	0	0	0	0	Root70
OG0003213	44.3298400282966	24.0550485904553	0	141.568067912975	0	2009.57328686385	Root70
OG0003218	0	14.4330291542732	0	4.57902106457061	0	18.9582385553193	Root70
OG0003219	0	0	12.768866828883	0	0	0	Root70
OG0003220	0	18.8739612017419	0	14.118648282426	0	0	Root70
OG0003221	0.234549418139135	42.9290097921972	43.0949255474801	58.7641036619895	19.1351236236256	0	Root70
OG0003222	0	0	0	0	0	0	Root70
OG0003231	0	0	0.399027088402593	0	0	0	Root70
OG0003242	0.234549418139135	17.7637281898747	9.57665012166224	0.381585088714217	0	0	Root70
OG0003245	0	0	0	0	0	0	Root70
OG0003246	217.427310614979	101.401281750535	4.78832506083112	172.476460098826	38.2702472472513	56.8747156659579	Root70
OG0003247	110.003677107255	67.354136053275	31.9221670722075	245.359212043242	38.2702472472513	18.9582385553193	Root70
OG0003248	424.065347995557	378.219379376082	27.1338420113763	911.225191849551	4075.78133183226	170.624146997874	Root70
OG0003270	0	0	0	0	0	0	Root70
OG0003273	6.09828487161752	0.74015534124478	17.9562189781167	14.5002333711403	19.1351236236256	0	Root70
OG0003277	61.9210463887318	69.9446797476317	23.1435711273504	29.3820518309947	19.1351236236256	18.9582385553193	Root70
OG0003283	0	0.74015534124478	0	0	0	0	Root70
OG0003286	0	12.9527184717836	0	1.52634035485687	0	0	Root70
OG0003287	10.0856249799828	11.1023301186717	0	0	0	0	Root70
OG0003290	30.9605231943659	26.6455922848121	0	15.2634035485687	38.2702472472513	28.437357832979	Root70
OG0003292	8.20922963486974	8.51178642431497	9.57665012166224	0	0	0	Root70
OG0003298	0	0	0	11.4475526614265	0	0	Root70
OG0003300	2.58004359953049	8.14170875369258	0	0	0	0	Root70
OG0003305	38.9352034110965	18.1338058604971	60.6521174371942	8.776457040427	0	0	Root70
OG0003306	0	3.33069903560151	33.5182754258178	0	0	0	Root70
OG0003310	0.234549418139135	12.2125631305389	105.343151338285	3.05268070971374	0	0	Root70
OG0003313	19.4676017055482	0	65.4404424980253	37.3953386939933	0	1431.34701092661	Root70
OG0003315	14.3075145064873	3.33069903560151	0	2.2895105322853	0	0	Root70
OG0003317	121.027499759794	166.905029450698	49.8783860503242	169.042194300398	95.6756181181282	28.437357832979	Root70
OG0003318	224.698342577292	200.582097477335	0	347.242430729938	153.080988989005	66.3538349436176	Root70
OG0003319	9.14742730742628	22.5747379079658	31.1241128954023	0.381585088714217	0	0	Root70
OG0003320	34.7133138845921	13.322796142406	15.9610835361037	40.8296044924213	19.1351236236256	18.9582385553193	Root70
OG0003321	0.234549418139135	0	23.542598215753	0	0	0	Root70
OG0003342	0.469098836278271	0	0	0	0	0	Root70
OG0003349	36.5897092297051	19.6141165429867	26.3357878345712	70.5932414121302	19.1351236236256	0	Root70
OG0003374	62.6246946431492	28.495980637924	16.7591377129089	23.2766904115673	19.1351236236256	9.47911927765965	Root70
OG0003386	7.03648254417406	0	0	0	0	0	Root70
OG0003388	10.0856249799828	0	0	0	0	0	Root70
OG0003401	7.74013079859147	0	0	0	0	0	Root70
OG0003405	18.5294040329917	34.7873010385046	7.18248759124668	5.72377633071326	0	9.47911927765965	Root70
OG0003414	28.1459301766963	64.0234370176734	20.3503815085323	56.09300804099	19.1351236236256	9.47911927765965	Root70
OG0003415	35.4169621390095	63.6533593470511	16.7591377129089	35.8689983391364	0	1876.86561697661	Root70
OG0003416	13.838415670209	26.6455922848121	6.78346050284408	9.92121230656965	0	0	Root70
OG0003437	0	0	0	0	0	0	Root70
OG0003446	0	0.37007767062239	14.7640022708959	0	0	0	Root70
OG0003459	24.6276889046092	45.8896311571763	0.399027088402593	0	19.1351236236256	9.47911927765965	Root70
OG0003469	0	0	0	0	0	0	Root70
OG0003473	0	16.2834175073852	0	0	0	0	Root70
OG0003476	0.234549418139135	13.322796142406	0	0	0	0	Root70
OG0003477	0	1.11023301186717	0	16.4081588147113	0	0	Root70
OG0003484	5.16008719906098	12.2125631305389	0	3.81585088714217	0	0	Root70
OG0003492	15.7148110153221	0	7.58151467964927	0	0	0	Root70
OG0003500	0	33.6770680266375	33.5182754258178	9.92121230656965	0	0	Root70
OG0003501	66.6120347515145	47.7400195102883	32.32119416061	38.5400939601359	38.2702472472513	47.3955963882983	Root70
OG0003506	3.51824127208703	0	0	0	0	0	Root70
OG0003509	8.20922963486974	22.2046602373434	21.9464898621426	11.0659675727123	0	18.9582385553193	Root70
OG0003513	52.3045202450272	69.2045244063869	41.0997901054671	37.3953386939933	19.1351236236256	18.9582385553193	Root70
OG0003525	0	0	0	0	0	0	Root70
OG0003547	0.234549418139135	18.1338058604971	0	7.63170177428435	0	0	Root70
OG0003548	0	0	0	0.381585088714217	0	9.47911927765965	Root70
OG0003566	12.6656685795133	0	0	0	0	0	Root70
OG0003579	0	0	0	0	0	0	Root70
OG0003595	0	0	0	0	0	0	Root70
OG0003599	0	0	58.2579549067786	0	0	1165.93167115214	Root70
OG0003606	0	0	0	0	0	0	Root70
OG0003610	7.97468021673061	0	51.8735214923371	0	0	0	Root70
OG0003613	0	0	0	0	0	0	Root70
OG0003614	0	0	0	7.25011668557013	0	9.47911927765965	Root70
OG0003618	43.3916423557401	67.354136053275	65.4404424980253	125.923079275692	38.2702472472513	28.437357832979	Root70
OG0003627	0.469098836278271	0	0	9.53962721785543	0	0	Root70
OG0003631	0	0	0	0	210.486359859882	0	Root70
OG0003632	11.7274709069568	41.4486991097077	44.2920068126878	62.1983694604174	38.2702472472513	28.437357832979	Root70
OG0003635	0	0	0	0	0	0	Root70
OG0003637	30.0223255218093	7.4015534124478	0	0	0	0	Root70
OG0003647	0	16.2834175073852	0	17.1713289921398	0	0	Root70
OG0003654	0	0	0	10.6843824839981	0	0	Root70
OG0003678	0	0	0	0	0	0	Root70
OG0003679	162.073647934143	26.2755146141897	0	11.4475526614265	38.2702472472513	28.437357832979	Root70
OG0003714	0	0	0	0	0	0	Root70
OG0003720	0	0	0	0	0	0	Root70
OG0003724	0	13.322796142406	12.768866828883	0	0	0	Root70
OG0003734	0	0.74015534124478	0	0	0	0	Root70
OG0003745	24.158590068331	7.77163108307019	0	0	0	0	Root70
OG0003752	20.4057993781048	27.3857476260569	13.9659480940908	17.9344991695682	19.1351236236256	0	Root70
OG0003753	22.9858429776353	41.0786214390853	5.18735214923371	116.001866969122	19.1351236236256	0	Root70
OG0003755	111.645523034228	66.6139807120302	0	78.988113363843	38.2702472472513	18.9582385553193	Root70
OG0003756	0.703648254417407	7.03147574182541	42.2968713706749	28.2372965648521	0	0	Root70
OG0003766	13.1347674157916	43.669165133442	10.3747042984674	87.76457040427	19.1351236236256	0	Root70
OG0003789	25.5658865771658	55.8817282639809	26.7348149229737	8.01328686299856	19.1351236236256	0	Root70
OG0003804	15.9493604334612	6.29132040058063	0	0	19.1351236236256	0	Root70
OG0003824	0	9.25194176555975	0	0.381585088714217	0	0	Root70
OG0003825	0	1.85038835311195	15.9610835361037	0	0	0	Root70
OG0003827	0	21.834582566721	14.3649751824934	18.3160842582824	38.2702472472513	0	Root70
OG0003834	16.1839098516003	5.55116505933585	0	0	0	9.47911927765965	Root70
OG0003835	0	0	0	0	0	0	Root70
OG0003837	0	14.0629514836508	0	0	0	9.47911927765965	Root70
OG0003843	0	0	0	0	0	0	Root70
OG0003846	0	0	0	8.39487195171278	0	0	Root70
OG0003859	17.8257557785743	11.1023301186717	0	19.0792544357109	0	9.47911927765965	Root70
OG0003860	16.1839098516003	6.66139807120302	144.846833090141	27.0925412987094	0	0	Root70
OG0003865	0	0	0	0	0	0	Root70
OG0003870	30.9605231943659	28.1259029673016	37.5085463098438	42.7375299359923	19.1351236236256	0	Root70
OG0003875	9.14742730742628	30.7164466616584	0	0	0	0	Root70
OG0003876	0	0	0	7.25011668557013	0	0	Root70
OG0003877	89.1287788928715	114.354000222318	88.9830407137783	67.5405607024165	38.2702472472513	1583.01291936916	Root70
OG0003878	0	9.25194176555975	7.98054176805186	15.6449886372829	0	0	Root70
OG0003879	0	0	48.2822776967138	0	0	0	Root70
OG0003895	16.4184592697395	6.29132040058063	9.97567721006483	13.3554781049976	0	0	Root70
OG0003896	0.234549418139135	0	0	17.1713289921398	19.1351236236256	0	Root70
OG0003937	0	8.14170875369258	0	0	0	0	Root70
OG0003942	0	19.2440388723643	9.17762303325964	0	0	0	Root70
OG0003960	11.4929214888176	0	9.17762303325964	18.6976693469967	0	0	Root70
OG0003962	0	0	0	18.3160842582824	19.1351236236256	0	Root70
OG0003980	17.5912063604352	22.9448155785882	0	0	0	0	Root70
OG0003985	0	1.48031068248956	0	0	0	0	Root70
OG0003986	41.7497964287661	138.409048812774	79.0073635037135	41.5927746698497	95.6756181181282	37.9164771106386	Root70
OG0003987	7.74013079859147	0	9.17762303325964	9.53962721785543	0	0	Root70
OG0003988	17.5912063604352	51.8108738871346	76.6132009732979	147.673429332402	0	9.47911927765965	Root70
OG0003994	0.938197672556542	0	0	0	0	0	Root70
OG0003996	30.0223255218093	22.2046602373434	54.2676840227527	14.118648282426	19.1351236236256	94.7911927765965	Root70
OG0004002	14.0729650883481	9.99209710680453	14.3649751824934	5.72377633071326	0	0	Root70
OG0004003	0	0	0	0	0	0	Root70
OG0004004	52.3045202450272	2.59054369435673	92.9733115978042	112.567601170694	0	18.9582385553193	Root70
OG0004005	0.234549418139135	0	0	0	0	0	Root70
OG0004007	14.3075145064873	0	0	3.05268070971374	0	9.47911927765965	Root70
OG0004008	65.2047382426797	105.842213798003	365.109785888373	78.988113363843	2009.18798048069	2521.44572785747	Root70
OG0004009	83.9686916938105	54.4014175814913	10.77373138687	54.5666676861331	0	37.9164771106386	Root70
OG0004011	0	0	0	0	0	0	Root70
OG0004023	0	11.4724077892941	0	12.9738930162834	0	0	Root70
OG0004037	45.033488282714	17.7637281898747	125.294505758414	22.895105322853	19.1351236236256	6502.67582447452	Root70
OG0004068	100.856249799828	95.850116691199	20.7494085969348	100.738463420553	38.2702472472513	0	Root70
OG0004069	39.6388516655139	10.3621747774269	0	20.2240097018535	19.1351236236256	9.47911927765965	Root70
OG0004085	32.6023691213398	3.7007767062239	26.3357878345712	17.552914080854	0	578.226275937239	Root70
OG0004090	0	0	0	0	0	0	Root70
OG0004096	0	0	0	0	0	0	Root70
OG0004099	0.234549418139135	0	0	30.1452220084232	0	0	Root70
OG0004102	0	5.18108738871346	0	0	0	0	Root70
OG0004103	0	0	0	9.53962721785543	0	0	Root70
OG0004106	3.9873401083653	12.2125631305389	0	20.987179879282	19.1351236236256	0	Root70
OG0004125	10.320174398122	0	0	4.57902106457061	0	0	Root70
OG0004132	8.20922963486974	35.5274563797494	17.9562189781167	63.3431247265601	38.2702472472513	0	Root70
OG0004133	0	0	19.1533002433245	0	0	0	Root70
OG0004143	11.4929214888176	0.74015534124478	16.7591377129089	0	0	0	Root70
OG0004148	4.92553778092185	0	0	12.9738930162834	0	0	Root70
OG0004149	16.1839098516003	6.29132040058063	8.37956885645446	0	0	0	Root70
OG0004150	0.703648254417407	22.2046602373434	0	0	0	0	Root70
OG0004151	31.6641714487833	9.99209710680453	12.3698397404804	16.0265737259971	0	0	Root70
OG0004152	0	14.4330291542732	20.3503815085323	15.2634035485687	19.1351236236256	0	Root70
OG0004153	16.6530086878786	10.3621747774269	0	0	19.1351236236256	0	Root70
OG0004154	0	1.85038835311195	0	0	0	0	Root70
OG0004156	0	7.77163108307019	90.5791490673887	9.53962721785543	2372.75532932958	0	Root70
OG0004157	4.45643894464357	0	46.2871422547008	20.6055947905677	19.1351236236256	0	Root70
OG0004164	61.9210463887318	46.6297864984211	3.59124379562334	28.6188816535663	19.1351236236256	18.9582385553193	Root70
OG0004193	0	0	0	0	0	0	Root70
OG0004239	0	0	0	0	0	0	Root70
OG0004242	0	0	0	0	0	0	Root70
OG0004248	0	0	24.7396794809608	0	0	0	Root70
OG0004251	0	0	0	0	0	0	Root70
OG0004253	0	0	0	0	0	0	Root70
OG0004259	0	39.2282330859733	0	0.381585088714217	19.1351236236256	0	Root70
OG0004268	0	31.8266796735255	0	20.2240097018535	19.1351236236256	0	Root70
OG0004279	6.80193312603493	5.55116505933585	5.18735214923371	0	0	0	Root70
OG0004280	0	13.322796142406	0	0	0	227.498862663832	Root70
OG0004287	0	0	0	0.381585088714217	0	0	Root70
OG0004289	76.228560895219	60.6927379820719	0	43.5007001134208	19.1351236236256	9.47911927765965	Root70
OG0004291	2.34549418139135	4.07085437684629	27.5328690997789	0	0	0	Root70
OG0004297	0	9.25194176555975	9.17762303325964	0	0	0	Root70
OG0004301	14.3075145064873	0	0	4.57902106457061	0	0	Root70
OG0004307	0	0	13.1678939172856	0	0	0	Root70
OG0004308	644.307251628205	616.179321586279	248.593876074816	681.129383354878	4190.59207357402	4805.91347377344	Root70
OG0004310	0	0	0	0	0	0	Root70
OG0004313	0	31.8266796735255	22.3455169505452	31.2899772745658	0	0	Root70
OG0004314	0	4.07085437684629	0	0	0	0	Root70
OG0004315	0	0	0	0	0	0	Root70
OG0004316	0	15.9133398367628	13.1678939172856	22.5135202341388	0	0	Root70
OG0004317	63.0937934794274	15.5432621661404	61.4501716139994	46.5533808231345	1396.86402452467	104.270312054256	Root70
OG0004319	32.6023691213398	28.495980637924	54.6667111111553	51.5139869764193	19.1351236236256	5896.0121907043	Root70
OG0004325	93.1161190012368	29.9762913204136	151.630293592985	50.3692317102767	0	18.9582385553193	Root70
OG0004344	0	20.7243495548538	0	0	0	0	Root70
OG0004368	17.8257557785743	0	7.18248759124668	0	0	0	Root70
OG0004386	25.0967877408875	17.0235728486299	19.5523273317271	20.2240097018535	19.1351236236256	0	Root70
OG0004388	10.5547238162611	13.322796142406	22.3455169505452	18.3160842582824	0	9.47911927765965	Root70
OG0004389	54.8845638445577	96.5902720324437	0	7.63170177428435	0	9.47911927765965	Root70
OG0004390	116.805610233289	12.2125631305389	0	200.332171574964	57.4053708708769	37.9164771106386	Root70
OG0004392	0	0	0	0	0	0	Root70
OG0004394	260.818952970719	108.062679821738	13.9659480940908	376.242897472218	172.216112612631	56.8747156659579	Root70
OG0004395	0	0	3.59124379562334	0	0	0	Root70
OG0004396	0	0	0	0	0	0	Root70
OG0004409	0	0	0	0	0	0	Root70
OG0004423	0	0	0	0	0	0	Root70
OG0004426	0	13.322796142406	25.537733657766	10.6843824839981	0	0	Root70
OG0004439	0	0	0	0	0	0	Root70
OG0004463	11.0238226525394	0	0	0	0	18.9582385553193	Root70
OG0004464	0	0	0	0	0	0	Root70
OG0004465	15.7148110153221	46.9998641690435	70.2287675588564	22.895105322853	0	0	Root70
OG0004466	45.7371365371314	16.2834175073852	17.1581648013115	65.2510501701312	38.2702472472513	0	Root70
OG0004467	0	6.66139807120302	0	6.48694650814169	0	0	Root70
OG0004468	0	7.4015534124478	44.6910339010904	21.3687649679962	19.1351236236256	0	Root70
OG0004470	15.0111627609047	29.6062136497912	22.7445440389478	28.2372965648521	0	9.47911927765965	Root70
OG0004471	0	0	9.97567721006483	0	0	66.3538349436176	Root70
OG0004472	0	0.74015534124478	9.57665012166224	0	0	0	Root70
OG0004473	10.7892732344002	0.37007767062239	40.3017359286619	0	0	0	Root70
OG0004474	8.20922963486974	11.1023301186717	24.3406523925582	0	0	1090.09871693086	Root70
OG0004475	0	0	0	0	0	0	Root70
OG0004476	1.64184592697395	15.5432621661404	62.2482257908045	11.4475526614265	0	0	Root70
OG0004477	0	19.6141165429867	28.7299503649867	0	0	9.47911927765965	Root70
OG0004478	38.2315551566791	31.0865243322807	19.9513544201297	12.9738930162834	38.2702472472513	28.437357832979	Root70
OG0004479	6.33283428975666	0	12.3698397404804	0	0	0	Root70
OG0004485	19.2330522874091	0	0	25.5662009438526	19.1351236236256	0	Root70
OG0004488	241.35135126517	214.645048960986	96.165528305025	275.504434051665	153.080988989005	37.9164771106386	Root70
OG0004499	31.8987208669224	23.3148932492106	0	69.4484861459876	0	3251.33791223726	Root70
OG0004504	20.6403487962439	11.1023301186717	0	0	19.1351236236256	123.228550609575	Root70
OG0004506	27.9113807585571	4.81100971809107	14.3649751824934	19.8424246131393	0	0	Root70
OG0004559	3.75279069022617	0	0	0	0	0	Root70
OG0004572	0	0	0	0	0	0	Root70
OG0004574	0	0	0	0	0	0	Root70
OG0004585	7.2710319623132	0	17.1581648013115	12.5923079275692	38.2702472472513	0	Root70
OG0004633	0	0	21.9464898621426	0	0	0	Root70
OG0004647	0	11.4724077892941	5.9854063260389	8.39487195171278	0	0	Root70
OG0004648	0	0	22.7445440389478	0	0	0	Root70
OG0004650	7.74013079859147	12.2125631305389	0	0	0	0	Root70
OG0004651	0.234549418139135	1.11023301186717	0	0	0	0	Root70
OG0004652	0	0	19.9513544201297	0	0	0	Root70
OG0004653	40.1079505017922	65.1336700295406	46.6861693431034	16.7897439034256	19.1351236236256	0	Root70
[truncated: 998 more rows]
