# Supplementary material for: Genome-resolved metatranscriptomics reveals conserved root colonization determinants in a synthetic microbiota
Source: Nat Commun. 2023 Dec 13;14:8274. doi: 10.1038/s41467-023-43688-z (PMC10719396; doi:10.1038/s41467-023-43688-z)
Supplement: Supplementary file 11 — Source Data [file 41467_2023_43688_MOESM11_ESM.zip › Source Data/Main_figures/figure3/figures_b-c/tax_table_DNA_bact.txt]

Strain	Kingdom	Phylum	Class	Order	Family	Genus	Species
Root100	Bacteria	Proteobacteria	Alphaproteobacteria	Rhizobiales	Phyllobacteriaceae		Root100	Root100
Root101	Bacteria	Actinobacteria	Actinobacteria	Actinomycetales	Intrasporangiaceae	Janibacter	Root101	Root101
Root102	Bacteria	Proteobacteria	Alphaproteobacteria	Rhizobiales	Phyllobacteriaceae	Mesorhizobium	Root102	Root102
Root105	Bacteria	Proteobacteria	Alphaproteobacteria	Rhizobiales	Hyphomicrobiaceae		Root105	Root105
Root107	Bacteria	Actinobacteria	Actinobacteria	Actinomycetales	Streptomycetaceae		Root107	Root107
Root11	Bacteria	Firmicutes	Bacilli	Bacillales	Bacillaceae	Bacillus	Root11	Root11
Root112D2	Bacteria	Actinobacteria	Actinobacteria	Actinomycetales	Microbacteriaceae		Root112D2	Root112D2
Root1203	Bacteria	Proteobacteria	Alphaproteobacteria	Rhizobiales	Rhizobiaceae	Rhizobium	Root1203	Root1203
Root1204	Bacteria	Proteobacteria	Alphaproteobacteria	Rhizobiales	Rhizobiaceae	Rhizobium	Root1204	Root1204
Root1212	Bacteria	Proteobacteria	Alphaproteobacteria	Rhizobiales	Rhizobiaceae	Rhizobium	Root1212	Root1212
Root1217	Bacteria	Proteobacteria	Betaproteobacteria	Burkholderiales	Comamonadaceae		Root1217	Root1217
Root122	Bacteria	Actinobacteria	Actinobacteria	Actinomycetales	Nocardioidaceae	Nocardioides	Root122	Root122
Root1220	Bacteria	Proteobacteria	Alphaproteobacteria	Rhizobiales	Rhizobiaceae	Rhizobium	Root1220	Root1220
Root1221	Bacteria	Proteobacteria	Betaproteobacteria	Burkholderiales	Comamonadaceae		Root1221	Root1221
Root1237	Bacteria	Proteobacteria	Betaproteobacteria	Burkholderiales	Comamonadaceae		Root1237	Root1237
Root1238	Bacteria	Proteobacteria	Betaproteobacteria	Burkholderiales	Comamonadaceae		Root1238	Root1238
Root123D2	Bacteria	Proteobacteria	Alphaproteobacteria	Rhizobiales	Bradyrhizobiaceae	Afipia	Root123D2	Root123D2
Root1240	Bacteria	Proteobacteria	Alphaproteobacteria	Rhizobiales	Rhizobiaceae	Agrobacterium	Root1240	Root1240
Root1252	Bacteria	Proteobacteria	Alphaproteobacteria	Rhizobiales	Rhizobiaceae	Sinorhizobium	Root1252	Root1252
Root1257	Bacteria	Actinobacteria	Actinobacteria	Actinomycetales	Nocardioidaceae	Nocardioides	Root1257	Root1257
Root127	Bacteria	Proteobacteria	Alphaproteobacteria	Rhizobiales	Rhizobiaceae	Sinorhizobium	Root127	Root127
Root1272	Bacteria	Proteobacteria	Betaproteobacteria	Burkholderiales	Comamonadaceae		Root1272	Root1272
Root1277	Bacteria	Proteobacteria	Alphaproteobacteria	Caulobacterales	Caulobacteraceae		Root1277	Root1277
Root1279	Bacteria	Proteobacteria	Alphaproteobacteria	Caulobacterales	Caulobacteraceae	Brevundimonas	Root1279	Root1279
Root1280	Bacteria	Proteobacteria	Gammaproteobacteria	Pseudomonadales	Moraxellaceae	Acinetobacter	Root1280	Root1280
Root1290	Bacteria	Proteobacteria	Alphaproteobacteria	Caulobacterales	Caulobacteraceae		Root1290	Root1290
Root1293	Bacteria	Actinobacteria	Actinobacteria	Actinomycetales	Microbacteriaceae		Root1293	Root1293
Root1294	Bacteria	Proteobacteria	Alphaproteobacteria	Sphingomonadales	Sphingomonadaceae	Sphingomonas	Root1294	Root1294
Root1295	Bacteria	Actinobacteria	Actinobacteria	Actinomycetales	Streptomycetaceae	Streptomyces	Root1295	Root1295
Root1298	Bacteria	Proteobacteria	Alphaproteobacteria	Rhizobiales	Rhizobiaceae	Rhizobium	Root1298	Root1298
Root1304	Bacteria	Actinobacteria	Actinobacteria	Actinomycetales	Streptomycetaceae	Streptomyces	Root1304	Root1304
Root131	Bacteria	Firmicutes	Bacilli	Bacillales	Bacillaceae	Bacillus	Root131	Root131
Root1310	Bacteria	Actinobacteria	Actinobacteria	Actinomycetales	Streptomycetaceae	Streptomyces	Root1310	Root1310
Root1312	Bacteria	Proteobacteria	Alphaproteobacteria	Rhizobiales	Rhizobiaceae	Sinorhizobium	Root1312	Root1312
Root1319	Bacteria	Actinobacteria	Actinobacteria	Actinomycetales	Streptomycetaceae	Streptomyces	Root1319	Root1319
Root133	Bacteria	Proteobacteria	Betaproteobacteria	Burkholderiales	Oxalobacteraceae	Massilia	Root133	Root133
Root1334	Bacteria	Proteobacteria	Alphaproteobacteria	Rhizobiales	Rhizobiaceae	Rhizobium	Root1334	Root1334
Root135	Bacteria	Actinobacteria	Actinobacteria	Actinomycetales	Mycobacteriaceae	Mycobacterium	Root135	Root135
Root136	Bacteria	Actinobacteria	Actinobacteria	Actinomycetales	Nocardiaceae	Nocardia	Root136	Root136
Root137	Bacteria	Actinobacteria	Actinobacteria	Actinomycetales	Cellulomonadaceae	Cellulomonas	Root137	Root137
Root140	Bacteria	Actinobacteria	Actinobacteria	Actinomycetales	Nocardioidaceae	Nocardioides	Root140	Root140
Root142	Bacteria	Proteobacteria	Alphaproteobacteria	Rhizobiales	Rhizobiaceae	Sinorhizobium	Root142	Root142
Root1423	Bacteria	Proteobacteria	Alphaproteobacteria	Caulobacterales	Caulobacteraceae	Brevundimonas	Root1423	Root1423
Root1433D1	Bacteria	Actinobacteria	Actinobacteria	Actinomycetales	Microbacteriaceae	Microbacterium	Root1433D1	Root1433D1
Root1444	Bacteria	Proteobacteria	Betaproteobacteria	Burkholderiales	Comamonadaceae		Root1444	Root1444
Root1455	Bacteria	Proteobacteria	Alphaproteobacteria	Caulobacterales	Caulobacteraceae	Caulobacter	Root1455	Root1455
Root1462	Bacteria	Proteobacteria	Alphaproteobacteria	Rhizobiales	Bradyrhizobiaceae		Root1462	Root1462
Root1464	Bacteria	Actinobacteria	Actinobacteria	Actinomycetales	Microbacteriaceae	Agromyces	Root1464	Root1464
Root147	Bacteria	Firmicutes	Bacilli	Bacillales	Bacillaceae		Root147	Root147
Root1471	Bacteria	Proteobacteria	Alphaproteobacteria	Rhizobiales	Phyllobacteriaceae	Mesorhizobium	Root1471	Root1471
Root1472	Bacteria	Proteobacteria	Alphaproteobacteria	Caulobacterales	Caulobacteraceae	Caulobacter	Root1472	Root1472
Root1480D1	Bacteria	Proteobacteria	Betaproteobacteria	Burkholderiales	Oxalobacteraceae		Root1480D1	Root1480D1
Root1485	Bacteria	Proteobacteria	Betaproteobacteria	Burkholderiales	Oxalobacteraceae	Massilia	Root1485	Root1485
Root149	Bacteria	Proteobacteria	Alphaproteobacteria	Rhizobiales	Rhizobiaceae	Rhizobium	Root149	Root149
Root1497	Bacteria	Proteobacteria	Alphaproteobacteria	Sphingomonadales	Sphingomonadaceae	Sphingopyxis	Root1497	Root1497
Root151	Bacteria	Actinobacteria	Actinobacteria	Actinomycetales	Nocardioidaceae	Nocardioides	Root151	Root151
Root154	Bacteria	Proteobacteria	Alphaproteobacteria	Sphingomonadales	Sphingomonadaceae		Root154	Root154
Root157	Bacteria	Proteobacteria	Alphaproteobacteria	Rhizobiales	Phyllobacteriaceae	Mesorhizobium	Root157	Root157
Root166	Bacteria	Actinobacteria	Actinobacteria	Actinomycetales	Microbacteriaceae	Microbacterium	Root166	Root166
Root16D2	Bacteria	Proteobacteria	Betaproteobacteria	Burkholderiales	Comamonadaceae		Root16D2	Root16D2
Root170	Bacteria	Proteobacteria	Betaproteobacteria	Burkholderiales	Alcaligenaceae	Achromobacter	Root170	Root170
Root172	Bacteria	Proteobacteria	Alphaproteobacteria	Rhizobiales	Phyllobacteriaceae	Mesorhizobium	Root172	Root172
Root179	Bacteria	Proteobacteria	Gammaproteobacteria	Xanthomonadales	Xanthomonadaceae	Rhodanobacter	Root179	Root179
Root180	Bacteria	Actinobacteria	Actinobacteria	Actinomycetales	Microbacteriaceae		Root180	Root180
Root181	Bacteria	Actinobacteria	Actinobacteria	Actinomycetales	Intrasporangiaceae		Root181	Root181
Root186	Bacteria	Bacteroidetes	Flavobacteriia	Flavobacteriales	Flavobacteriaceae	Flavobacterium	Root186	Root186
Root187	Bacteria	Actinobacteria	Actinobacteria	Actinomycetales	Streptomycetaceae		Root187	Root187
Root189	Bacteria	Proteobacteria	Betaproteobacteria	Burkholderiales	Oxalobacteraceae	Herbaspirillum	Root189	Root189
Root190	Bacteria	Actinobacteria	Actinobacteria	Actinomycetales	Nocardioidaceae	Nocardioides	Root190	Root190
Root198D2	Bacteria	Proteobacteria	Betaproteobacteria	Burkholderiales	Oxalobacteraceae		Root198D2	Root198D2
Root209	Bacteria	Proteobacteria	Betaproteobacteria	Burkholderiales	Comamonadaceae		Root209	Root209
Root214	Bacteria	Proteobacteria	Alphaproteobacteria	Sphingomonadales	Sphingomonadaceae	Sphingopyxis	Root214	Root214
Root217	Bacteria	Proteobacteria	Betaproteobacteria	Burkholderiales	Comamonadaceae	Acidovorax	Root217	Root217
Root219	Bacteria	Proteobacteria	Betaproteobacteria	Burkholderiales	Comamonadaceae	Acidovorax	Root219	Root219
Root22	Bacteria	Actinobacteria	Actinobacteria	Actinomycetales	Promicromonosporaceae		Root22	Root22
Root224	Bacteria	Actinobacteria	Actinobacteria	Actinomycetales	Nocardioidaceae	Nocardioides	Root224	Root224
Root227	Bacteria	Actinobacteria	Actinobacteria	Actinomycetales	Microbacteriaceae		Root227	Root227
Root231	Bacteria	Proteobacteria	Alphaproteobacteria	Rhizobiales	Rhizobiaceae	Sinorhizobium	Root231	Root231
Root236	Bacteria	Actinobacteria	Actinobacteria	Actinomycetales	Nocardioidaceae	Aeromicrobium	Root236	Root236
Root239	Bacteria	Firmicutes	Bacilli	Bacillales	Bacillaceae	Bacillus	Root239	Root239
Root240	Bacteria	Actinobacteria	Actinobacteria	Actinomycetales	Nocardioidaceae	Nocardioides	Root240	Root240
Root241	Bacteria	Proteobacteria	Alphaproteobacteria	Sphingomonadales	Sphingomonadaceae	Sphingomonas	Root241	Root241
Root258	Bacteria	Proteobacteria	Alphaproteobacteria	Rhizobiales	Rhizobiaceae	Sinorhizobium	Root258	Root258
Root264	Bacteria	Actinobacteria	Actinobacteria	Actinomycetales	Streptomycetaceae	Streptomyces	Root264	Root264
Root265	Bacteria	Actinobacteria	Actinobacteria	Actinomycetales	Mycobacteriaceae	Mycobacterium	Root265	Root265
Root267	Bacteria	Proteobacteria	Betaproteobacteria	Burkholderiales	Comamonadaceae	Acidovorax	Root267	Root267
Root268	Bacteria	Proteobacteria	Alphaproteobacteria	Rhizobiales	Rhizobiaceae	Rhizobium	Root268	Root268
Root274	Bacteria	Proteobacteria	Alphaproteobacteria	Rhizobiales	Rhizobiaceae		Root274	Root274
Root275	Bacteria	Proteobacteria	Betaproteobacteria	Burkholderiales	Comamonadaceae	Acidovorax	Root275	Root275
Root278	Bacteria	Proteobacteria	Alphaproteobacteria	Rhizobiales	Rhizobiaceae	Sinorhizobium	Root278	Root278
Root280D1	Bacteria	Actinobacteria	Actinobacteria	Actinomycetales	Microbacteriaceae	Microbacterium	Root280D1	Root280D1
Root29	Bacteria	Proteobacteria	Betaproteobacteria	Burkholderiales	Comamonadaceae		Root29	Root29
Root31	Bacteria	Proteobacteria	Alphaproteobacteria	Rhizobiales	Rhizobiaceae	Sinorhizobium	Root31	Root31
Root318D1	Bacteria	Proteobacteria	Betaproteobacteria	Burkholderiales	Comamonadaceae	Variovorax	Root318D1	Root318D1
Root322	Bacteria	Actinobacteria	Actinobacteria	Actinomycetales	Microbacteriaceae	Microbacterium	Root322	Root322
Root329	Bacteria	Proteobacteria	Gammaproteobacteria	Pseudomonadales	Pseudomonadaceae	Pseudomonas	Root329	Root329
Root332	Bacteria	Actinobacteria	Actinobacteria	Actinomycetales	Microbacteriaceae		Root332	Root332
Root335	Bacteria	Proteobacteria	Betaproteobacteria	Burkholderiales	Oxalobacteraceae	Massilia	Root335	Root335
Root336D2	Bacteria	Proteobacteria	Betaproteobacteria	Burkholderiales	Oxalobacteraceae		Root336D2	Root336D2
Root342	Bacteria	Proteobacteria	Alphaproteobacteria	Caulobacterales	Caulobacteraceae	Caulobacter	Root342	Root342
Root343	Bacteria	Proteobacteria	Alphaproteobacteria	Caulobacterales	Caulobacteraceae	Caulobacter	Root343	Root343
Root344	Bacteria	Actinobacteria	Actinobacteria	Actinomycetales	Nocardioidaceae	Aeromicrobium	Root344	Root344
Root351	Bacteria	Proteobacteria	Betaproteobacteria	Burkholderiales	Oxalobacteraceae	Janthinobacterium	Root351	Root351
Root369	Bacteria	Actinobacteria	Actinobacteria	Actinomycetales	Streptomycetaceae	Streptomyces	Root369	Root369
Root381	Bacteria	Proteobacteria	Alphaproteobacteria	Rhizobiales	Methylobacteriaceae		Root381	Root381
Root4	Bacteria	Actinobacteria	Actinobacteria	Actinomycetales	Microbacteriaceae	Agromyces	Root4	Root4
Root401	Bacteria	Proteobacteria	Gammaproteobacteria	Pseudomonadales	Pseudomonadaceae	Pseudomonas	Root401	Root401
Root402	Bacteria	Proteobacteria	Betaproteobacteria	Burkholderiales	Comamonadaceae	Acidovorax	Root402	Root402
Root404	Bacteria	Proteobacteria	Betaproteobacteria	Burkholderiales	Comamonadaceae		Root404	Root404
Root405	Bacteria	Proteobacteria	Betaproteobacteria	Burkholderiales	Comamonadaceae		Root405	Root405
Root411	Bacteria	Proteobacteria	Betaproteobacteria	Burkholderiales	Comamonadaceae	Variovorax	Root411	Root411
Root413D1	Bacteria	Proteobacteria	Alphaproteobacteria	Rhizobiales	Hyphomicrobiaceae		Root413D1	Root413D1
Root418	Bacteria	Proteobacteria	Betaproteobacteria	Burkholderiales	Oxalobacteraceae	Janthinobacterium	Root418	Root418
Root420	Bacteria	Bacteroidetes	Flavobacteriia	Flavobacteriales	Flavobacteriaceae	Flavobacterium	Root420	Root420
Root423	Bacteria	Proteobacteria	Alphaproteobacteria	Rhizobiales	Rhizobiaceae	Sinorhizobium	Root423	Root423
Root431	Bacteria	Actinobacteria	Actinobacteria	Actinomycetales	Streptomycetaceae	Streptomyces	Root431	Root431
Root434	Bacteria	Proteobacteria	Betaproteobacteria	Burkholderiales	Comamonadaceae	Variovorax	Root434	Root434
Root436	Bacteria	Proteobacteria	Alphaproteobacteria	Rhizobiales	Hyphomicrobiaceae		Root436	Root436
Root444D2	Bacteria	Firmicutes	Bacilli	Bacillales	Paenibacillaceae	Paenibacillus	Root444D2	Root444D2
Root456	Bacteria	Actinobacteria	Actinobacteria	Actinomycetales	Intrasporangiaceae		Root456	Root456
Root472D3	Bacteria	Actinobacteria	Actinobacteria	Actinomycetales	Nocardioidaceae		Root472D3	Root472D3
Root473	Bacteria	Proteobacteria	Betaproteobacteria	Burkholderiales	Comamonadaceae	Variovorax	Root473	Root473
Root480	Bacteria	Proteobacteria	Gammaproteobacteria	Xanthomonadales	Xanthomonadaceae		Root480	Root480
Root482	Bacteria	Proteobacteria	Alphaproteobacteria	Rhizobiales	Rhizobiaceae	Rhizobium	Root482	Root482
Root483D1	Bacteria	Proteobacteria	Alphaproteobacteria	Rhizobiales	Methylobacteriaceae	Methylobacterium	Root483D1	Root483D1
Root483D2	Bacteria	Proteobacteria	Alphaproteobacteria	Rhizobiales	Rhizobiaceae	Rhizobium	Root483D2	Root483D2
Root485	Bacteria	Actinobacteria	Actinobacteria	Actinomycetales	Cellulomonadaceae	Cellulomonas	Root485	Root485
Root487D2Y	Bacteria	Proteobacteria	Alphaproteobacteria	Caulobacterales	Caulobacteraceae	Caulobacter	Root487D2Y	Root487D2Y
Root491	Bacteria	Proteobacteria	Alphaproteobacteria	Rhizobiales	Rhizobiaceae	Agrobacterium	Root491	Root491
Root494	Bacteria	Proteobacteria	Gammaproteobacteria	Xanthomonadales	Xanthomonadaceae		Root494	Root494
Root495	Bacteria	Actinobacteria	Actinobacteria	Actinomycetales	Nocardioidaceae	Aeromicrobium	Root495	Root495
Root50	Bacteria	Proteobacteria	Alphaproteobacteria	Sphingomonadales	Sphingomonadaceae	Sphingomonas	Root50	Root50
Root52	Bacteria	Firmicutes	Bacilli	Bacillales	Paenibacillaceae	Paenibacillus	Root52	Root52
Root53	Bacteria	Actinobacteria	Actinobacteria	Actinomycetales	Microbacteriaceae	Microbacterium	Root53	Root53
Root55	Bacteria	Actinobacteria	Actinobacteria	Actinomycetales	Streptomycetaceae	Streptomyces	Root55	Root55
Root552	Bacteria	Proteobacteria	Alphaproteobacteria	Rhizobiales	Phyllobacteriaceae	Mesorhizobium	Root552	Root552
Root553	Bacteria	Actinobacteria	Actinobacteria	Actinomycetales	Microbacteriaceae		Root553	Root553
Root554	Bacteria	Proteobacteria	Alphaproteobacteria	Rhizobiales	Phyllobacteriaceae	Mesorhizobium	Root554	Root554
Root558	Bacteria	Proteobacteria	Alphaproteobacteria	Rhizobiales	Rhizobiaceae	Sinorhizobium	Root558	Root558
Root559	Bacteria	Proteobacteria	Gammaproteobacteria	Xanthomonadales	Xanthomonadaceae		Root559	Root559
Root561	Bacteria	Proteobacteria	Gammaproteobacteria	Xanthomonadales	Xanthomonadaceae	Rhodanobacter	Root561	Root561
Root562	Bacteria	Proteobacteria	Gammaproteobacteria	Pseudomonadales	Pseudomonadaceae	Pseudomonas	Root562	Root562
Root563	Bacteria	Actinobacteria	Actinobacteria	Actinomycetales	Intrasporangiaceae	Janibacter	Root563	Root563
Root564	Bacteria	Proteobacteria	Alphaproteobacteria	Rhizobiales	Rhizobiaceae	Agrobacterium	Root564	Root564
Root565	Bacteria	Proteobacteria	Betaproteobacteria	Burkholderiales	Alcaligenaceae	Achromobacter	Root565	Root565
Root568	Bacteria	Proteobacteria	Betaproteobacteria	Burkholderiales	Comamonadaceae		Root568	Root568
Root569	Bacteria	Proteobacteria	Gammaproteobacteria	Pseudomonadales	Pseudomonadaceae	Pseudomonas	Root569	Root569
Root60	Bacteria	Actinobacteria	Actinobacteria	Actinomycetales	Microbacteriaceae		Root60	Root60
Root604	Bacteria	Proteobacteria	Gammaproteobacteria	Xanthomonadales	Xanthomonadaceae		Root604	Root604
Root608	Bacteria	Proteobacteria	Alphaproteobacteria	Caulobacterales	Caulobacteraceae	Brevundimonas	Root608	Root608
Root61	Bacteria	Actinobacteria	Actinobacteria	Actinomycetales	Microbacteriaceae	Microbacterium	Root61	Root61
Root614	Bacteria	Actinobacteria	Actinobacteria	Actinomycetales	Nocardioidaceae		Root614	Root614
Root627	Bacteria	Proteobacteria	Gammaproteobacteria	Xanthomonadales	Xanthomonadaceae	Rhodanobacter	Root627	Root627
Root63	Bacteria	Actinobacteria	Actinobacteria	Actinomycetales	Streptomycetaceae	Streptomyces	Root63	Root63
Root630	Bacteria	Proteobacteria	Gammaproteobacteria	Xanthomonadales	Xanthomonadaceae	Pseudoxanthomonas	Root630	Root630
Root635	Bacteria	Proteobacteria	Alphaproteobacteria	Rhizobiales	Hyphomicrobiaceae		Root635	Root635
Root65	Bacteria	Proteobacteria	Gammaproteobacteria	Xanthomonadales	Xanthomonadaceae	Pseudoxanthomonas	Root65	Root65
Root651	Bacteria	Proteobacteria	Alphaproteobacteria	Rhizobiales	Rhizobiaceae	Agrobacterium	Root651	Root651
Root656	Bacteria	Proteobacteria	Alphaproteobacteria	Caulobacterales	Caulobacteraceae	Caulobacter	Root656	Root656
Root662	Bacteria	Proteobacteria	Betaproteobacteria	Burkholderiales	Comamonadaceae		Root662	Root662
Root667	Bacteria	Proteobacteria	Gammaproteobacteria	Xanthomonadales	Xanthomonadaceae		Root667	Root667
Root66D1	Bacteria	Actinobacteria	Actinobacteria	Actinomycetales	Streptomycetaceae	Streptomyces	Root66D1	Root66D1
Root670	Bacteria	Proteobacteria	Alphaproteobacteria	Rhizobiales	Methylobacteriaceae		Root670	Root670
Root672	Bacteria	Proteobacteria	Alphaproteobacteria	Sphingomonadales	Sphingomonadaceae	Novosphingobium	Root672	Root672
Root68	Bacteria	Proteobacteria	Gammaproteobacteria	Pseudomonadales	Pseudomonadaceae	Pseudomonas	Root68	Root68
Root682	Bacteria	Actinobacteria	Actinobacteria	Actinomycetales	Nocardioidaceae		Root682	Root682
Root685	Bacteria	Proteobacteria	Alphaproteobacteria	Rhizobiales	Hyphomicrobiaceae		Root685	Root685
Root690	Bacteria	Proteobacteria	Gammaproteobacteria	Xanthomonadales	Xanthomonadaceae		Root690	Root690
Root695	Bacteria	Proteobacteria	Alphaproteobacteria	Rhizobiales	Phyllobacteriaceae	Mesorhizobium	Root695	Root695
Root70	Bacteria	Proteobacteria	Betaproteobacteria	Burkholderiales	Comamonadaceae	Acidovorax	Root70	Root70
Root700	Bacteria	Proteobacteria	Alphaproteobacteria	Caulobacterales	Caulobacteraceae		Root700	Root700
Root708	Bacteria	Proteobacteria	Alphaproteobacteria	Rhizobiales	Rhizobiaceae	Rhizobium	Root708	Root708
Root71	Bacteria	Proteobacteria	Gammaproteobacteria	Pseudomonadales	Pseudomonadaceae	Pseudomonas	Root71	Root71
Root710	Bacteria	Proteobacteria	Alphaproteobacteria	Sphingomonadales	Sphingomonadaceae	Sphingomonas	Root710	Root710
Root720	Bacteria	Proteobacteria	Alphaproteobacteria	Sphingomonadales	Sphingomonadaceae	Sphingomonas	Root720	Root720
Root73	Bacteria	Proteobacteria	Alphaproteobacteria	Rhizobiales	Rhizobiaceae	Rhizobium	Root73	Root73
Root74	Bacteria	Proteobacteria	Alphaproteobacteria	Rhizobiales	Rhizobiaceae	Sinorhizobium	Root74	Root74
Root76	Bacteria	Proteobacteria	Gammaproteobacteria	Xanthomonadales	Xanthomonadaceae		Root76	Root76
Root77	Bacteria	Proteobacteria	Alphaproteobacteria	Caulobacterales	Caulobacteraceae		Root77	Root77
Root79	Bacteria	Actinobacteria	Actinobacteria	Actinomycetales	Nocardioidaceae	Nocardioides	Root79	Root79
Root81	Bacteria	Actinobacteria	Actinobacteria	Actinomycetales	Microbacteriaceae	Agromyces	Root81	Root81
Root83	Bacteria	Proteobacteria	Betaproteobacteria	Burkholderiales	Alcaligenaceae	Achromobacter	Root83	Root83
Root85	Bacteria	Actinobacteria	Actinobacteria	Actinomycetales	Intrasporangiaceae		Root85	Root85
Root9	Bacteria	Proteobacteria	Gammaproteobacteria	Pseudomonadales	Pseudomonadaceae	Pseudomonas	Root9	Root9
Root901	Bacteria	Bacteroidetes	Flavobacteriia	Flavobacteriales	Flavobacteriaceae	Flavobacterium	Root901	Root901
Root916	Bacteria	Proteobacteria	Gammaproteobacteria	Xanthomonadales	Xanthomonadaceae		Root916	Root916
Root918	Bacteria	Actinobacteria	Actinobacteria	Actinomycetales	Promicromonosporaceae		Root918	Root918
Root920	Bacteria	Firmicutes	Bacilli	Bacillales	Bacillaceae	Bacillus	Root920	Root920
Root930	Bacteria	Actinobacteria	Actinobacteria	Actinomycetales	Cellulomonadaceae		Root930	Root930
Root935	Bacteria	Bacteroidetes	Flavobacteriia	Flavobacteriales	Flavobacteriaceae	Flavobacterium	Root935	Root935
Root954	Bacteria	Proteobacteria	Alphaproteobacteria	Rhizobiales	Rhizobiaceae	Rhizobium	Root954	Root954
Root96	Bacteria	Proteobacteria	Gammaproteobacteria	Xanthomonadales	Xanthomonadaceae		Root96	Root96
Root983	Bacteria	Proteobacteria	Gammaproteobacteria	Xanthomonadales	Xanthomonadaceae		Root983	Root983
