# Supplementary material for: Genome-resolved metatranscriptomics reveals conserved root colonization determinants in a synthetic microbiota
Source: Nat Commun. 2023 Dec 13;14:8274. doi: 10.1038/s41467-023-43688-z (PMC10719396; doi:10.1038/s41467-023-43688-z)
Supplement: Supplementary file 11 — Source Data [file 41467_2023_43688_MOESM11_ESM.zip › Source Data/Main_figures/figure3/figures_b-c/Root68_normcounts_MvsR.csv]

	NumReads_A.sf	NumReads_B.sf	NumReads_Bpre.sf	NumReads_C.sf	NumReads_D.sf	NumReads_E.sf	Strain
OG0000000	730.045773157076	751.750212312769	1200.28825241447	843.409254325204	579.900892795428	5678.69222411732	Root68
OG0000001	756.170100863444	705.20315343626	220.409700076109	1014.41338348751	644.334325328253	700.774785103839	Root68
OG0000002	1282.67578233025	788.359119185143	134.764788046535	1238.98825064357	1030.93492052521	4289.22497779074	Root68
OG0000003	1335.35505852935	780.956210039206	214.112280073935	1413.42301819956	789.30954852711	10004.1641735514	Root68
OG0000004	407.941424953285	495.792093349134	149.878596051754	667.127219941839	370.492237063746	362.46971643302	Root68
OG0000005	507.12774608021	417.098155030679	188.922600065237	627.015140261791	483.25074399619	362.46971643302	Root68
OG0000006	481.86465994658	318.122273846642	71.7905880247899	537.818542025897	418.817311463365	4917.50581960797	Root68
OG0000007	454.592010143228	355.948097290951	59.1957480204408	778.227124845127	306.05880453092	410.799011957423	Root68
OG0000008	360.286057928482	240.74666181445	162.473436056103	472.108622023714	209.408655731682	253.728801503114	Root68
OG0000009	118.133635727148	154.548404635729	49.1198760169615	237.769630208701	161.083581332063	72.493943286604	Root68
OG0000010	67.4639231977636	55.9781623090043	0	88.6688077137887	32.2167162664127	84.5762671677047	Root68
OG0000011	342.487065425242	216.306920661424	112.094076038707	495.06750973532	257.733730131301	4107.99011957423	Root68
OG0000012	1150.04458012869	701.248174577472	133.5053040461	1294.40625546468	708.767757861079	664.527813460537	Root68
OG0000013	0	0	0	5.27790522105885	0	0	Root68
OG0000014	4029.46223831408	2729.34105142127	84.385428029139	4281.17282006189	3141.12983597523	2561.45266279334	Root68
OG0000015	0.143540262122901	0	0	0	0	0	Root68
OG0000016	242.295962463457	179.799423503378	124.688916043056	191.324064263383	128.866865065651	193.317182097611	Root68
OG0000017	91.8657677586568	73.8262720307158	0	188.421216391801	112.758506932444	60.4116194055034	Root68
OG0000018	2490.42354783234	1736.6413578654	1137.31405239272	3287.07937167545	1626.94417145384	5207.48159275439	Root68
OG0000019	31.4353174049154	29.5102268694207	0	26.1256308442413	0	48.3292955244027	Root68
OG0000020	140.238836094075	133.962232627164	211.593312073065	135.906059442265	64.4334325328253	157.070210454309	Root68
OG0000021	42.6314578505017	49.2851211633625	120.910464041751	10.0280199200118	64.4334325328253	24.1646477622013	Root68
OG0000022	134.927846395527	111.652095475025	0	240.936373341337	128.866865065651	72.493943286604	Root68
OG0000023	98.4686198163103	34.682122300144	0	88.1410171916828	32.2167162664127	24.1646477622013	Root68
OG0000024	18.2296132896085	13.6903114342673	0	22.958887711606	16.1083581332063	0	Root68
OG0000025	247.89403268625	171.686646357145	52.8983280182662	367.869993907802	193.300297598476	265.811125384215	Root68
OG0000026	4.59328838793284	2.83947200118138	0	11.8752867473824	0	12.0823238811007	Root68
OG0000027	197.080779894743	161.140036067043	178.846728061757	128.516992132783	161.083581332063	48.3292955244027	Root68
OG0000028	12.6315430668153	10.3437908614464	0	0	32.2167162664127	0	Root68
OG0000029	223.63572838748	208.194143515192	99.4992360343579	324.591171095119	193.300297598476	144.987886573208	Root68
OG0000030	48.3730683354177	56.3838011663159	0	148.573031972807	80.5417906660317	24.1646477622013	Root68
OG0000031	10.191358610726	1.72396514357441	0	11.6113914863295	0	0	Root68
OG0000032	48.8036891217864	28.4961297261417	71.7905880247899	29.8201644989825	64.4334325328253	36.246971643302	Root68
OG0000033	25.5501666578764	30.0172754410603	40.3034880139171	31.4035360653002	64.4334325328253	3093.07491356177	Root68
OG0000034	134.927846395527	116.012713191125	23.9301960082633	105.558104421177	177.19193946527	84.5762671677047	Root68
OG0000035	58.8515074703895	34.9863514431277	0	98.4329323727476	48.325074399619	36.246971643302	Root68
OG0000036	28.7080524245803	7.70713828892088	118.391496040882	34.5702791979355	16.1083581332063	12.0823238811007	Root68
OG0000037	8.18179494100537	7.09868000295344	0	10.5558104421177	0	0	Root68
OG0000038	196.937239632621	139.235537772215	5.03793600173964	326.43843792249	144.975223198857	96.6585910488054	Root68
OG0000039	690.428660811155	265.693451539114	49.1198760169615	487.942337686891	2110.19491545003	386.634364195222	Root68
OG0000040	277.319786421445	382.923081302174	403.034880139171	302.687864427725	289.950446397714	2597.69963443664	Root68
OG0000041	29.9999147836864	44.5188645899509	0	28.5006881937178	48.325074399619	36.246971643302	Root68
OG0000042	23.25352246391	2.73806228685347	0	0	32.2167162664127	0	Root68
OG0000043	241.291180628597	105.973151472662	60.4552320208757	293.187635029819	209.408655731682	205.399505978711	Root68
OG0000044	98.6121600784332	44.9245034472625	0	93.9467129348475	64.4334325328253	48.3292955244027	Root68
OG0000045	88.1337209434614	87.0095348933436	0	103.446942332753	112.758506932444	48.3292955244027	Root68
OG0000046	99.7604821754164	62.3669743116624	1.25948400043491	94.2106081959005	48.325074399619	72.493943286604	Root68
OG0000047	21.9616601048039	0.101409714327906	0	0	0	12.0823238811007	Root68
OG0000048	695.165489461211	228.273266952117	99.4992360343579	705.392032794515	563.792534662222	326.222744789718	Root68
OG0000049	95.1671937874835	74.1305011736995	32.7465840113077	213.491266191831	161.083581332063	96.6585910488054	Root68
OG0000050	206.697977456978	142.37923891638	46.6009080160917	251.756079044507	112.758506932444	181.23485821651	Root68
OG0000051	0	1.72396514357441	0	0	0	0	Root68
OG0000052	186.171719973403	351.790299003507	1022.70100835315	257.825670048725	3801.57251943669	4422.13054048285	Root68
OG0000053	690.285120549032	491.735704776018	130.986336045231	935.244805171628	515.467460262603	628.280841817235	Root68
OG0000055	44.9281020444681	13.7917211485953	0	41.167660724259	32.2167162664127	24.1646477622013	Root68
OG0000056	5.16744943642445	5.07048571639531	0	0.527790522105885	16.1083581332063	0	Root68
OG0000057	57.4161048491605	31.8426502989626	0	78.9046830548298	32.2167162664127	24.1646477622013	Root68
OG0000058	835.260785293162	658.960323702735	317.389968109597	759.226666049316	563.792534662222	7768.93425554773	Root68
OG0000059	52.9663567233506	42.5920800177206	22.6707120078284	33.5146981537237	16.1083581332063	48.3292955244027	Root68
OG0000060	33.1578005503902	20.3833525799092	0	55.4180048211179	16.1083581332063	12.0823238811007	Root68
OG0000061	905.595513733384	507.352800782515	251.896800086982	814.644670870434	628.225967195047	857.844995558148	Root68
OG0000062	58.8515074703895	39.9554274451951	93.2018160321833	53.5707379937473	16.1083581332063	12.0823238811007	Root68
OG0000063	25.1195458715077	34.8849417287998	0	30.3479550210884	16.1083581332063	24.1646477622013	Root68
OG0000064	213.300829514631	95.1223120395761	56.676780019571	174.962558078101	64.4334325328253	60.4116194055034	Root68
OG0000065	3.87558707731833	22.3101371521394	0	0	16.1083581332063	12.0823238811007	Root68
OG0000066	14.9281872607817	45.5329617332299	0	32.4591171095119	48.325074399619	0	Root68
OG0000067	447.558537299206	518.507869358585	186.403632064367	483.720013510044	273.842088264508	1498.20816125648	Root68
OG0000068	445.548973629486	255.045431534684	16.3732920056538	335.938667320396	354.383878930539	120.823238811007	Root68
OG0000069	2.72726498033512	13.5889017199394	0	0.527790522105885	0	0	Root68
OG0000070	54.2582190824567	45.8371908762136	178.846728061757	38.7926033747826	32.2167162664127	48.3292955244027	Root68
OG0000071	81.5308688858079	63.3810714549414	216.631248074805	64.9182342190239	64.4334325328253	48.3292955244027	Root68
OG0000072	0	0.202819428655813	0	0	0	0	Root68
OG0000073	176.1239016248	124.024080623029	0	147.253555667542	112.758506932444	48.3292955244027	Root68
OG0000074	98.4686198163103	75.0431886026506	0	107.405371248548	64.4334325328253	72.493943286604	Root68
OG0000075	0	1.11550685760697	0	8.18075309264122	0	0	Root68
OG0000076	17.6554522411169	40.8681148741462	45.3414240156568	46.7094612063708	0	36.246971643302	Root68
OG0000077	391.003674022783	385.762553303356	0	466.566821541602	306.05880453092	229.564153740913	Root68
OG0000078	28.7080524245803	12.5748045766604	0	53.8346332548003	16.1083581332063	12.0823238811007	Root68
OG0000079	5.88515074703895	8.82264514652785	40.3034880139171	12.6669725305412	0	24.1646477622013	Root68
OG0000080	0	2.02819428655813	0	0	0	0	Root68
OG0000081	642.773293786352	515.871216786059	492.45824417005	667.918905724998	612.117609061841	422.881335838524	Root68
OG0000082	4.88036891217864	5.57753428803485	0	10.0280199200118	0	0	Root68
OG0000083	132.918282725807	69.26283488596	251.896800086982	182.615520648636	144.975223198857	84.5762671677047	Root68
OG0000084	34.1625823852505	36.2032680150625	168.770856058278	14.2503440968589	16.1083581332063	36.246971643302	Root68
OG0000085	7.60763389251377	9.43110343249528	0	34.5702791979355	32.2167162664127	0	Root68
OG0000086	37.3204681519543	72.9135846017646	61.7147160213106	49.6123090779532	32.2167162664127	36.246971643302	Root68
OG0000087	0	20.7889914372208	0	14.5142393579118	48.325074399619	12.0823238811007	Root68
OG0000088	6.74639231977636	21.2960400088603	0	5.54180048211179	16.1083581332063	0	Root68
OG0000089	173.109556120219	141.872190344741	494.97721217092	263.63136579189	161.083581332063	108.740914929906	Root68
OG0000090	4.44974812580994	4.15779828744416	0	0	0	0	Root68
OG0000091	4.16266760156414	8.31559657488832	0	22.1672019284472	16.1083581332063	0	Root68
OG0000092	82.2485701964224	85.5897988927529	114.613044039577	25.3339450610825	64.4334325328253	1353.22027468328	Root68
OG0000093	153.157459685136	215.799872089785	25.1896800086982	167.573490768619	128.866865065651	338.305068670819	Root68
OG0000094	5.16744943642445	4.8676662877395	6.29742000217455	0	0	0	Root68
OG0000095	37.8946292004459	128.080469196146	186.403632064367	50.667890122165	2126.30327358324	2416.46477622013	Root68
OG0000096	0.430620786368704	22.0059080091557	0	10.5558104421177	32.2167162664127	0	Root68
OG0000097	356.554011113287	747.085365453686	367.769328126994	364.439355514114	918.176413592761	265.811125384215	Root68
OG0000098	51.5309541021216	59.6289120248089	0	48.8206232947944	48.325074399619	36.246971643302	Root68
OG0000099	104.784391349718	85.7926183214087	44.0819400152219	179.976568038107	64.4334325328253	120.823238811007	Root68
OG0000100	71.195970012959	29.9158657267324	0	122.183505867512	64.4334325328253	36.246971643302	Root68
OG0000101	34.5932031716192	16.5297834354487	0	19.7921445789707	32.2167162664127	36.246971643302	Root68
OG0000102	59.7127490431269	25.6566577249603	0	106.349790204336	48.325074399619	12.0823238811007	Root68
OG0000103	232.104603852731	162.76259149629	39.0440040134822	312.188093825631	177.19193946527	72.493943286604	Root68
OG0000104	388.276409042448	313.35601727323	0	534.124008371156	273.842088264508	338.305068670819	Root68
OG0000105	6.60285205765346	8.41700628921622	0	8.7085436147471	0	12.0823238811007	Root68
OG0000106	36.8898473655856	59.2232731674973	15.1138080052189	68.3488726127121	80.5417906660317	48.3292955244027	Root68
OG0000107	12.9186235910611	4.96907600206741	0	19.2643540568648	16.1083581332063	12.0823238811007	Root68
OG0000108	262.248058898541	146.131398346513	75.5690400260946	260.99241318136	128.866865065651	60.4116194055034	Root68
OG0000109	15.5023483092733	28.3947200118138	10.0758720034793	15.3059251410707	0	12.0823238811007	Root68
OG0000110	237.272053289156	120.677560050208	30.2276160104378	311.660303303525	96.650148799238	169.152534335409	Root68
OG0000111	22.6793614154184	24.9467897246649	12.5948400043491	27.445107149506	32.2167162664127	0	Root68
OG0000112	29.4257537351948	33.6680251568649	0	49.3484138169003	32.2167162664127	36.246971643302	Root68
OG0000113	210.430024272173	153.230078349466	0	223.519286111842	112.758506932444	96.6585910488054	Root68
OG0000114	2933.24525648149	1531.89514463735	230.485572079589	4523.95646023059	2367.92864558133	4216.73103450414	Root68
OG0000115	73.6361544690483	73.9276817450437	107.056140036967	79.9602640990416	64.4334325328253	2452.71174786344	Root68
OG0000116	13.062163853184	13.1832628626278	0	0	0	0	Root68
OG0000117	40.6218941807811	50.6034474496252	0	74.4184636169298	48.325074399619	12.0823238811007	Root68
OG0000118	78.0859025948583	23.6284634384022	0	106.349790204336	48.325074399619	36.246971643302	Root68
OG0000119	0	0	0	0	0	0	Root68
OG0000120	20.0956366972062	24.6425605816812	0	5.27790522105885	16.1083581332063	12.0823238811007	Root68
OG0000121	191.052088885582	124.632538908997	44.0819400152219	220.61643824026	96.650148799238	1292.80865527777	Root68
OG0000122	2.29664419396642	0	57.9362640200059	0	0	0	Root68
OG0000123	547.462559736745	278.572485258759	18.8922600065236	514.859654314291	338.275520797333	362.46971643302	Root68
OG0000124	12.3444625425695	23.0200051524347	79.3474920273993	0	32.2167162664127	0	Root68
OG0000125	230.956281755748	147.044085775464	188.922600065237	315.882627480372	306.05880453092	96.6585910488054	Root68
OG0000126	4.59328838793284	17.4424708643999	0	49.0845185558473	0	24.1646477622013	Root68
OG0000127	191.339169409827	119.562053192602	21.4112280073935	184.990577998113	112.758506932444	96.6585910488054	Root68
OG0000128	124.592947522678	127.37060119585	76.8285240265295	174.962558078101	177.19193946527	2851.42843593976	Root68
OG0000129	195.358296749269	95.7307703255435	0	105.558104421177	144.975223198857	144.987886573208	Root68
OG0000130	165.501922227705	55.7753428803485	0	97.6412465895887	80.5417906660317	84.5762671677047	Root68
OG0000131	574.87874980222	299.767115553291	0	582.152945882791	306.05880453092	5207.48159275439	Root68
OG0000133	79.6648454782102	164.892195497176	445.857336153958	11.6113914863295	3527.73043117219	120.823238811007	Root68
OG0000134	276.458544848708	264.882173824491	229.226088079154	373.147899128861	144.975223198857	3745.52040314121	Root68
OG0000135	836.552647652269	454.011291046036	432.003012149174	985.64880003274	1884.67790158514	2972.25167475077	Root68
OG0000136	383.683120654515	370.348276725514	559.2108961931	377.634118566761	128.866865065651	253.728801503114	Root68
OG0000137	101.195884796645	19.1664360079743	0	143.822917273854	80.5417906660317	84.5762671677047	Root68
OG0000138	87.5595598949698	60.3387800251042	32.7465840113077	119.808448518036	80.5417906660317	48.3292955244027	Root68
OG0000139	27.4161900654741	36.0004485864067	34.0060680117426	21.9033066673942	32.2167162664127	0	Root68
OG0000140	10.4784391349718	24.2369217243696	0	18.7365635347589	16.1083581332063	0	Root68
OG0000141	0	0	0	0	0	0	Root68
OG0000142	60.2869100916185	24.6425605816812	61.7147160213106	69.6683489179768	0	36.246971643302	Root68
OG0000143	307.032620680886	113.071831475616	191.441568066106	288.965310852972	80.5417906660317	144.987886573208	Root68
OG0000146	79.0906844297186	54.5584263084136	0	176.545929644419	32.2167162664127	48.3292955244027	Root68
OG0000149	34.0190421231276	8.41700628921622	0	48.5567280337414	32.2167162664127	12.0823238811007	Root68
OG0000150	7.32055336826796	5.17189543072322	0	0	16.1083581332063	0	Root68
OG0000151	472.391002646468	651.050365985158	132.245820045666	429.357589733138	354.383878930539	7358.13524359031	Root68
OG0000152	236.123731192173	161.038626352715	65.4931680226153	320.896637440378	193.300297598476	60.4116194055034	Root68
OG0000153	22.9664419396642	19.7748942939417	0	38.0009175916237	32.2167162664127	0	Root68
OG0000154	16.0765093577649	2.12960400088603	0	9.23633413685299	32.2167162664127	12.0823238811007	Root68
OG0000155	57.7031853734063	40.7667051598183	0	47.2372517284767	64.4334325328253	2126.48900307372	Root68
OG0000156	14.497566474413	17.341061150072	0	13.1947630526471	32.2167162664127	0	Root68
OG0000157	299.137906264126	225.332385236608	0	349.397325634096	112.758506932444	229.564153740913	Root68
OG0000158	82.9662715070369	30.321504584044	0	65.4460247411297	64.4334325328253	12.0823238811007	Root68
OG0000159	78.0859025948583	232.938113811201	0	102.127466027489	128.866865065651	108.740914929906	Root68
OG0000161	3.30142602882673	8.1127771462325	35.2655520121775	9.23633413685299	0	0	Root68
OG0000162	24.2583042987703	5.27330514505113	0	2.90284787158237	16.1083581332063	12.0823238811007	Root68
OG0000163	26.8420290169825	13.3860822912836	100.758720034793	8.44464835369416	48.325074399619	36.246971643302	Root68
OG0000164	454.735550405351	184.971318934101	139.802724048275	395.315101057308	225.517013864889	181.23485821651	Root68
OG0000165	161.482794888264	91.2687428951157	20.1517440069586	217.185799846572	209.408655731682	60.4116194055034	Root68
OG0000166	60.8610711401101	22.715776009451	42.8224560147869	60.6959100421768	48.325074399619	36.246971643302	Root68
OG0000167	1.29186235910611	5.17189543072322	0	6.59738152632356	0	0	Root68
OG0000169	455.883872502334	421.965821318418	0	577.138935922785	451.034027729777	362.46971643302	Root68
OG0000170	500.381353760434	398.13453845136	66.7526520230502	522.512616884826	402.708953330158	326.222744789718	Root68
OG0000171	34.1625823852505	34.2764834428323	108.315624037402	13.4586583137001	32.2167162664127	0	Root68
OG0000172	61.004611402233	51.3133154499206	0	65.9738152632356	32.2167162664127	72.493943286604	Root68
OG0000173	0	4.25920800177206	0	0	0	0	Root68
OG0000174	14.6411067365359	47.3583365911322	0	21.1116208842354	16.1083581332063	24.1646477622013	Root68
OG0000175	2.58372471821222	0.202819428655813	0	0	0	0	Root68
OG0000176	42.9185383747475	66.1191337417949	107.056140036967	90.5160745411593	32.2167162664127	84.5762671677047	Root68
OG0000177	4.30620786368704	12.2705754336767	0	9.50022939790593	16.1083581332063	0	Root68
OG0000178	149.856033656309	54.0513777367741	0	124.822458478042	128.866865065651	60.4116194055034	Root68
OG0000179	4.30620786368704	4.05638857311625	0	25.3339450610825	16.1083581332063	1667.36069559189	Root68
OG0000181	85.9806170116179	27.2792131542068	0	55.4180048211179	64.4334325328253	84.5762671677047	Root68
OG0000182	7.17701310614506	46.7498783051648	6.29742000217455	32.7230123705649	16.1083581332063	0	Root68
OG0000183	36.315686317094	74.7389594596669	210.33382807263	82.0714261874651	48.325074399619	60.4116194055034	Root68
OG0000184	21.6745795805581	20.1805331512533	44.0819400152219	40.9037654632061	0	12.0823238811007	Root68
OG0000185	0.717701310614506	17.4424708643999	83.1259440287041	0	0	12.0823238811007	Root68
OG0000186	29.5692939973177	22.0059080091557	0	22.958887711606	32.2167162664127	24.1646477622013	Root68
OG0000187	16.7942106683794	11.3578880047255	0	15.5698204021236	0	0	Root68
OG0000188	81.6744091479308	52.6316417361834	27.708648009568	64.9182342190239	16.1083581332063	24.1646477622013	Root68
OG0000189	37.4640084140772	31.2341920129951	18.8922600065236	54.6263190379591	32.2167162664127	12.0823238811007	Root68
OG0000190	15.6458885713962	6.28740228833019	0	8.7085436147471	16.1083581332063	0	Root68
OG0000191	10.7655196592176	26.0622965822719	0	27.445107149506	32.2167162664127	2718.52287324765	Root68
OG0000192	4.59328838793284	0	0	36.945336547412	16.1083581332063	0	Root68
OG0000193	26.6984887548596	42.9977188750323	37.7845200130473	20.0560398400236	48.325074399619	12.0823238811007	Root68
OG0000194	26.9855692791054	14.4001794345627	15.1138080052189	29.5562692379296	0	12.0823238811007	Root68
OG0000196	82.5356507206682	66.017724027467	191.441568066106	102.127466027489	48.325074399619	24.1646477622013	Root68
OG0000197	202.965930641782	183.55158293351	0	215.602428280254	144.975223198857	144.987886573208	Root68
OG0000198	57.5596451112834	84.8799308924576	0	125.350249000148	80.5417906660317	60.4116194055034	Root68
OG0000199	171.817693761113	135.686197770739	40.3034880139171	279.201186194013	112.758506932444	120.823238811007	Root68
OG0000200	23.9712237745245	26.9749840112231	0	47.5011469895297	0	12.0823238811007	Root68
OG0000201	3882.76409042448	1913.29708022461	246.858864085242	4960.43922201216	2802.8543151779	2331.88850905243	Root68
OG0000202	0	4.8676662877395	0	0	0	0	Root68
OG0000204	134.210145084913	25.960886867944	0	37.4731270695178	32.2167162664127	60.4116194055034	Root68
OG0000205	52.8228164612277	24.4397411530254	0	39.5842891579414	32.2167162664127	24.1646477622013	Root68
OG0000206	13.062163853184	14.5015891488906	15.1138080052189	10.2919151810648	0	0	Root68
OG0000207	27.559730327597	24.0341022957138	0	0.527790522105885	16.1083581332063	24.1646477622013	Root68
OG0000208	10.3348988728489	17.2396514357441	23.9301960082633	28.5006881937178	32.2167162664127	12.0823238811007	Root68
OG0000209	264.257622568261	86.9081251790157	0	221.935914545525	128.866865065651	193.317182097611	Root68
OG0000210	27.2726498033512	7.30149943160925	0	11.6113914863295	0	24.1646477622013	Root68
OG0000211	20.0956366972062	19.6734845796138	0	13.722553574753	0	0	Root68
OG0000212	59.569208781004	36.7103165867021	0	54.3624237769062	64.4334325328253	60.4116194055034	Root68
OG0000213	207.128598243347	156.982237779599	0	242.255849646601	161.083581332063	169.152534335409	Root68
OG0000214	4.73682865005574	0.912687428951157	0	8.97243887580005	16.1083581332063	12.0823238811007	Root68
OG0000215	12.7750833289382	35.7976291577509	0	9.23633413685299	0	0	Root68
OG0000216	41.3395954913956	42.3892605890648	54.1578120187011	10.8197057031706	64.4334325328253	60.4116194055034	Root68
OG0000217	83.6839728176514	25.5552480106324	0	100.016303939065	80.5417906660317	1848.5955538084	Root68
OG0000218	19.0908548623459	5.57753428803485	0	36.681441286359	16.1083581332063	36.246971643302	Root68
OG0000219	0	0	0	0	0	0	Root68
OG0000220	61.7223127128475	60.8458285967438	0	13.1947630526471	0	60.4116194055034	Root68
OG0000221	0	2.12960400088603	0	0	0	12.0823238811007	Root68
OG0000222	39.4735720837978	10.9522491474139	91.9423320317484	54.3624237769062	64.4334325328253	24.1646477622013	Root68
OG0000223	48.2295280732948	22.2087274378115	0	29.2923739768766	48.325074399619	24.1646477622013	Root68
OG0000224	63.1577153340766	53.6457388794624	0	82.599216709571	32.2167162664127	12.0823238811007	Root68
OG0000225	88.4208014677072	28.6989491547975	0	85.7659598422063	80.5417906660317	24.1646477622013	Root68
OG0000226	165.789002751951	138.120030914608	34.0060680117426	102.919151810648	161.083581332063	132.905562692107	Root68
OG0000227	10.191358610726	38.8399205875881	98.239752033923	6.06959100421768	0	12.0823238811007	Root68
OG0000228	14.497566474413	27.2792131542068	0	0	16.1083581332063	0	Root68
OG0000229	13.7798651637985	34.0736640141765	18.8922600065236	63.8626531748121	48.325074399619	24.1646477622013	Root68
OG0000230	0	2.33242342954184	0	0	0	0	Root68
OG0000231	46.3635046656971	97.5561451834458	47.8603920165266	40.1120796800473	32.2167162664127	48.3292955244027	Root68
OG0000232	0	26.9749840112231	287.162352099159	7.12517204842945	16.1083581332063	0	Root68
OG0000233	0.574161048491605	5.27330514505113	0	11.6113914863295	16.1083581332063	0	Root68
OG0000234	45.9328838793284	53.2401000221508	45.3414240156568	112.155485947501	80.5417906660317	12.0823238811007	Root68
OG0000235	0	0	0	0	0	0	Root68
OG0000236	22.6793614154184	42.3892605890648	27.708648009568	17.4170872294942	0	0	Root68
OG0000237	0	4.36061771609997	0	11.8752867473824	32.2167162664127	0	Root68
OG0000238	55.9807022279315	55.5725234516926	0	95.2661892401123	48.325074399619	60.4116194055034	Root68
OG0000240	95.8848950980981	33.7694348711928	54.1578120187011	120.600134301195	64.4334325328253	5002.08208677568	Root68
OG0000241	0	0	0	0	0	0	Root68
OG0000242	0	1.41973600059069	42.8224560147869	0	0	0	Root68
OG0000243	26.124327706368	5.88176343101856	0	22.6949924505531	0	36.246971643302	Root68
OG0000244	92.5834690692713	50.0963988779857	61.7147160213106	123.502982172777	48.325074399619	24.1646477622013	Root68
OG0000245	108.37289790279	54.7612457370694	1.25948400043491	56.2096906042768	48.325074399619	72.493943286604	Root68
OG0000246	6.45931179553056	13.6903114342673	51.6388440178313	0	16.1083581332063	24.1646477622013	Root68
OG0000247	178.13346529452	90.5588748948203	0	297.937749728772	193.300297598476	96.6585910488054	Root68
OG0000248	17.511911978994	29.7130462980765	0	44.8621943790002	0	36.246971643302	Root68
OG0000249	6.60285205765346	15.8199154351534	83.1259440287041	8.97243887580005	16.1083581332063	0	Root68
OG0000250	7.89471441675957	17.7467000073836	36.5250360126124	21.1116208842354	0	0	Root68
OG0000251	4.01912733944124	10.4452005757743	11.3353560039142	0	16.1083581332063	12.0823238811007	Root68
OG0000253	144.688584219884	65.6120851701554	0	56.2096906042768	193.300297598476	36.246971643302	Root68
OG0000254	22.3922808911726	12.8790337196441	45.3414240156568	6.06959100421768	32.2167162664127	12.0823238811007	Root68
OG0000255	49.5213904324009	68.8571960286484	112.094076038707	44.3344038568943	48.325074399619	36.246971643302	Root68
OG0000256	3.73204681519543	9.53251314682319	0	12.1391820084354	0	0	Root68
OG0000257	20.8133380078207	22.0059080091557	0	28.5006881937178	32.2167162664127	0	Root68
OG0000258	177.415763983906	138.221440628936	105.796656036532	194.490807396019	112.758506932444	96.6585910488054	Root68
OG0000259	272.152336985021	112.767602332632	0	283.42351037086	161.083581332063	157.070210454309	Root68
OG0000260	187.176501808263	425.008112748255	26.4491640091331	298.729435511931	225.517013864889	157.070210454309	Root68
OG0000261	19.2343951244688	18.5579777220069	0	35.6258602421472	64.4334325328253	0	Root68
OG0000262	76.5069597115064	31.6398308703068	0	57.7930621705944	64.4334325328253	60.4116194055034	Root68
OG0000263	58.7079672082666	63.7867103122531	0	73.8906730948239	48.325074399619	60.4116194055034	Root68
OG0000264	38.7558707731833	21.1946302945324	0	57.0013763874356	16.1083581332063	36.246971643302	Root68
OG0000265	25.5501666578764	43.9104063039834	44.0819400152219	0	16.1083581332063	12.0823238811007	Root68
OG0000266	7.17701310614506	16.3269640067929	34.0060680117426	0.791685783158828	0	12.0823238811007	Root68
OG0000267	0	0	0	0.263895261052943	0	0	Root68
OG0000269	13.3492443774298	7.40290914593716	78.0880080269644	0	0	0	Root68
OG0000270	0	0	0	0	0	0	Root68
OG0000271	533.969775097193	591.421453960349	176.327760060887	457.858277926855	418.817311463365	362.46971643302	Root68
OG0000272	6.45931179553056	26.4679354395835	0	38.7926033747826	0	12.0823238811007	Root68
OG0000273	0.430620786368704	13.8931308629232	0	11.6113914863295	0	12.0823238811007	Root68
OG0000274	182.009052371839	99.7871588986598	0	217.449695107625	144.975223198857	48.3292955244027	Root68
OG0000276	12.7750833289382	50.4006280209694	0	25.8617355831884	48.325074399619	24.1646477622013	Root68
OG0000277	7.17701310614506	12.4733948623325	0	16.0976109242295	0	0	Root68
OG0000278	75.7892584008919	39.5497885878834	0	81.5436356653592	48.325074399619	48.3292955244027	Root68
OG0000280	25.2630861336306	10.0395617184627	0	17.6809824905471	0	0	Root68
OG0000281	207.702759291838	88.2264514652785	188.922600065237	218.769171412889	144.975223198857	72.493943286604	Root68
OG0000282	131.052259318209	89.3419583228854	31.4871000108728	105.82199968223	112.758506932444	48.3292955244027	Root68
OG0000283	6.60285205765346	5.47612457370694	0	5.54180048211179	0	12.0823238811007	Root68
OG0000284	34.880283695865	59.1218634531694	98.239752033923	34.3063839368825	32.2167162664127	48.3292955244027	Root68
OG0000285	34.1625823852505	16.0227348638092	0	22.4310971895001	0	0	Root68
OG0000286	11.3396807077092	24.0341022957138	65.4931680226153	10.5558104421177	64.4334325328253	12.0823238811007	Root68
OG0000287	52.392195674859	22.3101371521394	0	32.4591171095119	16.1083581332063	36.246971643302	Root68
OG0000288	476.410129985909	231.315558381954	0	1434.79853434485	467.142385862984	277.893449265315	Root68
OG0000289	107.942277116422	157.692105779894	94.4613000326183	78.6407877937769	48.325074399619	96.6585910488054	Root68
OG0000290	53.5405177718422	88.0236320366227	299.757192103509	54.3624237769062	3994.87281703517	4265.06033002854	Root68
OG0000291	5.59807022279315	6.99727028862553	0	0	0	0	Root68
OG0000292	51.8180346263674	45.2287325902462	0	59.3764337369121	48.325074399619	36.246971643302	Root68
OG0000294	14.3540262122901	12.8790337196441	0	10.0280199200118	16.1083581332063	36.246971643302	Root68
OG0000296	120.430279921114	82.9531463202273	0	150.420298800177	64.4334325328253	60.4116194055034	Root68
OG0000297	33.0142602882673	30.1186851553882	0	114.79443855803	32.2167162664127	12.0823238811007	Root68
OG0000298	66.7462218871491	76.9699731748809	143.58117604958	91.3077603243181	32.2167162664127	60.4116194055034	Root68
OG0000299	33.8755018610047	25.960886867944	0	11.3474962252765	16.1083581332063	36.246971643302	Root68
OG0000300	0	5.47612457370694	0	1.05558104421177	0	0	Root68
OG0000301	172.104774285359	374.708894441614	1115.90282438533	261.784098964519	225.517013864889	157.070210454309	Root68
OG0000302	6.45931179553056	69.1614251716321	120.910464041751	22.958887711606	16.1083581332063	2537.28801503114	Root68
OG0000303	31.1482368806696	41.070934302802	0	26.1256308442413	32.2167162664127	24.1646477622013	Root68
OG0000304	96.8896769329584	278.876714401742	230.485572079589	125.350249000148	209.408655731682	144.987886573208	Root68
OG0000306	0	3.75215943013253	0	0	0	0	Root68
OG0000307	0.287080524245803	18.0509291503673	0	4.48621943790002	0	12.0823238811007	Root68
OG0000308	202.678850117537	84.9813406067855	0	229.852772377113	144.975223198857	144.987886573208	Root68
OG0000309	6.31577153340766	20.9918108658766	90.6828480313135	25.3339450610825	16.1083581332063	12.0823238811007	Root68
OG0000310	76.0763389251377	44.0118160183113	0	57.2652716484885	64.4334325328253	48.3292955244027	Root68
OG0000312	12.0573820183237	44.8230937329346	30.2276160104378	30.6118502821413	32.2167162664127	36.246971643302	Root68
OG0000313	22.2487406290497	24.4397411530254	69.2716200239201	6.06959100421768	16.1083581332063	24.1646477622013	Root68
OG0000314	12.3444625425695	3.245110858493	0	11.8752867473824	16.1083581332063	0	Root68
OG0000315	11.626761231955	6.28740228833019	0	0	48.325074399619	0	Root68
OG0000316	12.6315430668153	19.2678457223022	0	27.9728976716119	32.2167162664127	0	Root68
OG0000317	38.6123305110604	16.7326028641045	0	21.3755161452883	0	24.1646477622013	Root68
OG0000318	8.18179494100537	3.1437011441651	37.7845200130473	18.7365635347589	48.325074399619	0	Root68
OG0000320	112.392025242232	64.4965783125484	0	243.575325951866	112.758506932444	108.740914929906	Root68
OG0000321	48.6601488596635	142.784877773692	112.094076038707	80.2241593600945	48.325074399619	96.6585910488054	Root68
OG0000322	29.8563745215635	18.6593874363348	0	43.0149275516296	0	0	Root68
OG0000323	16.3635898820107	5.57753428803485	0	3.16674313263531	16.1083581332063	0	Root68
OG0000325	117.559474678656	94.3110343249528	362.731392125254	152.267565627548	128.866865065651	5497.45736590081	Root68
OG0000326	131.052259318209	72.0008971728135	0	202.935455749713	96.650148799238	3105.15723744287	Root68
OG0000327	0	2.83947200118138	0	0	0	0	Root68
OG0000328	128.468534599997	79.4038063187506	95.7207840330532	120.072343779089	193.300297598476	289.975773146416	Root68
OG0000329	12.7750833289382	0.101409714327906	0	0.527790522105885	0	0	Root68
OG0000330	121.147981231729	37.5215943013253	0	196.074178962336	16.1083581332063	96.6585910488054	Root68
OG0000331	0	0	0	0	0	0	Root68
OG0000332	40.4783539186582	4.66484685908369	0	14.7781346189648	32.2167162664127	24.1646477622013	Root68
OG0000333	0	4.66484685908369	0	8.97243887580005	0	0	Root68
OG0000334	113.683887601338	149.68073834799	11.3353560039142	169.156862334936	209.408655731682	84.5762671677047	Root68
OG0000335	6.17223127128475	8.61982571787203	27.708648009568	6.59738152632356	16.1083581332063	0	Root68
OG0000336	0	2.33242342954184	0	15.8337156631766	32.2167162664127	0	Root68
OG0000337	19.5214756487146	5.67894400236275	0	0	0	0	Root68
OG0000338	128.468534599997	82.0404588912762	0	102.391361288542	16.1083581332063	96.6585910488054	Root68
OG0000339	0	3.04229142983719	0	6.86127678737651	0	0	Root68
OG0000340	0	4.05638857311625	0	31.4035360653002	0	12.0823238811007	Root68
OG0000343	68.325164770501	37.5215943013253	0	48.5567280337414	0	36.246971643302	Root68
OG0000344	2.72726498033512	36.3046777293904	206.555376071325	0	0	0	Root68
OG0000345	27.2726498033512	12.6762142909883	0	4.75011469895297	0	0	Root68
OG0000346	47.6553670248032	6.3888120026581	0	22.1672019284472	32.2167162664127	12.0823238811007	Root68
OG0000347	0	0	0	12.9308677915942	0	0	Root68
OG0000348	1388.03433472846	959.133078113338	130.986336045231	1538.2454766776	1143.69342745765	773.268728390443	Root68
OG0000349	59.8562893052498	31.2341920129951	78.0880080269644	28.5006881937178	16.1083581332063	36.246971643302	Root68
OG0000350	178.707626343012	549.843471085908	73.0500720252248	277.881709888749	354.383878930539	253.728801503114	Root68
OG0000351	21.818119842681	16.1241445781371	0	10.2919151810648	48.325074399619	24.1646477622013	Root68
OG0000352	26.2678679684909	34.2764834428323	0	64.9182342190239	16.1083581332063	36.246971643302	Root68
OG0000353	20.8133380078207	5.47612457370694	149.878596051754	0	0	0	Root68
OG0000354	13.7798651637985	2.73806228685347	42.8224560147869	0	16.1083581332063	0	Root68
OG0000355	428.180601912614	810.872075765939	2909.40804100464	471.844726762661	8360.23787113409	4893.34117184577	Root68
OG0000356	26.2678679684909	62.772613168974	134.764788046535	7.12517204842945	16.1083581332063	0	Root68
OG0000357	60.1433698294956	60.1359605964484	0	107.141475987495	32.2167162664127	24.1646477622013	Root68
OG0000359	27.8468108518428	92.3842497527226	22.6707120078284	82.599216709571	64.4334325328253	12.0823238811007	Root68
OG0000360	23.25352246391	79.2009868900948	634.779936219195	15.0420298800177	48.325074399619	4156.31941509863	Root68
OG0000361	15.0717275229046	7.50431886026507	0	21.6394114063413	16.1083581332063	12.0823238811007	Root68
OG0000362	0	0	0	0	0	0	Root68
OG0000363	13.6363249016756	9.02546457518366	0	0.263895261052943	0	12.0823238811007	Root68
OG0000364	11.7703014940779	15.9213251494813	0	12.6669725305412	0	0	Root68
OG0000365	9.33011703798858	34.4793028714881	0	86.8215408864181	64.4334325328253	24.1646477622013	Root68
OG0000367	6.74639231977636	2.73806228685347	0	17.1531919684413	0	12.0823238811007	Root68
OG0000368	95.7413548359751	51.0090863069369	108.315624037402	24.0144687558178	48.325074399619	36.246971643302	Root68
OG0000369	25.8372471821222	61.1500577397275	52.8983280182662	100.016303939065	32.2167162664127	24.1646477622013	Root68
OG0000370	12.3444625425695	6.99727028862553	0	3.43063839368825	0	12.0823238811007	Root68
OG0000371	118.707796775639	68.3501474570088	21.4112280073935	131.155944743312	1336.99372505613	36.246971643302	Root68
OG0000372	0	21.7016788661719	10.0758720034793	9.23633413685299	32.2167162664127	12.0823238811007	Root68
OG0000373	15.932969095642	4.56343714475578	0	22.4310971895001	16.1083581332063	0	Root68
OG0000374	68.4687050326239	61.7585160256949	47.8603920165266	62.0153863474415	96.650148799238	2295.64153740913	Root68
OG0000375	4.88036891217864	10.4452005757743	36.5250360126124	19.0004587958119	16.1083581332063	0	Root68
OG0000377	101.052344534522	50.6034474496252	0	111.891590686448	48.325074399619	48.3292955244027	Root68
OG0000378	14.497566474413	31.8426502989626	42.8224560147869	5.01400996000591	0	0	Root68
OG0000380	5.59807022279315	12.3719851480046	54.1578120187011	9.50022939790593	0	0	Root68
OG0000381	6.17223127128475	21.1946302945324	30.2276160104378	0	16.1083581332063	2549.37033891224	Root68
OG0000382	0	0	0	0	0	0	Root68
OG0000383	3.73204681519543	12.7776240053162	0	10.5558104421177	0	0	Root68
OG0000385	98.3250795541874	77.7812508895041	0	183.143311170742	80.5417906660317	144.987886573208	Root68
OG0000386	23.5406029881558	35.3919903004393	0	41.431555985312	16.1083581332063	12.0823238811007	Root68
OG0000387	8.75595598949698	11.1550685760697	0	0.263895261052943	0	2585.61731055554	Root68
OG0000388	7.46409363039087	4.46202743042788	0	0	16.1083581332063	0	Root68
OG0000389	0	1.11550685760697	0	11.6113914863295	0	0	Root68
OG0000390	19.3779353865917	19.9777137225975	21.4112280073935	44.3344038568943	16.1083581332063	12.0823238811007	Root68
OG0000391	473.108703957083	92.6884788957063	0	540.457494636426	209.408655731682	253.728801503114	Root68
OG0000392	14.2104859501672	13.1832628626278	0	24.5422592779237	0	0	Root68
OG0000393	430.90786689295	160.632987495404	0	464.983449975285	273.842088264508	144.987886573208	Root68
OG0000394	7.17701310614506	19.6734845796138	0	0	16.1083581332063	0	Root68
OG0000395	20.382717221452	23.831282867058	0	27.9728976716119	0	0	Root68
OG0000396	0	10.3437908614464	55.417296019136	0	0	0	Root68
OG0000397	13.6363249016756	20.586172008565	0	52.5151569495356	0	0	Root68
OG0000401	0.143540262122901	21.0932205802045	0	27.445107149506	32.2167162664127	0	Root68
OG0000402	631.29007281652	473.583365911322	31.4871000108728	775.324276973545	563.792534662222	676.610137341638	Root68
OG0000403	117.990095465025	88.733500036918	0	157.017680326501	48.325074399619	84.5762671677047	Root68
OG0000404	9.61719756223438	0.101409714327906	0	3.16674313263531	16.1083581332063	0	Root68
OG0000405	129.042695648488	68.147328028353	0	89.1965982358946	322.167162664127	84.5762671677047	Root68
OG0000406	12.3444625425695	15.110047434858	88.1638800304437	12.4030772694883	48.325074399619	0	Root68
OG0000407	76.0763389251377	125.038177766308	0	207.15777992656	96.650148799238	120.823238811007	Root68
OG0000408	0	0	0	0	0	0	Root68
OG0000413	501.529675857417	264.983583538819	41.562972014352	388.189929008878	370.492237063746	289.975773146416	Root68
OG0000414	0	2.43383314386975	0	0	0	0	Root68
OG0000415	306.027838846026	241.050890957433	16.3732920056538	334.883086276184	144.975223198857	205.399505978711	Root68
OG0000416	110.956622621003	87.7194028936389	61.7147160213106	132.73931630963	16.1083581332063	84.5762671677047	Root68
OG0000417	74.7844765660316	45.7357811618857	0	43.0149275516296	96.650148799238	48.3292955244027	Root68
OG0000419	0	3.65074971580463	0	0	0	0	Root68
OG0000420	90.143284613182	85.7926183214087	133.5053040461	53.5707379937473	64.4334325328253	36.246971643302	Root68
OG0000422	10.9090599213405	5.98317314534647	0	11.8752867473824	16.1083581332063	0	Root68
OG0000423	0	6.69304114564182	0	0	0	12.0823238811007	Root68
OG0000424	103.061908204243	170.368320070883	258.194220089157	150.948089322283	64.4334325328253	72.493943286604	Root68
OG0000425	79.3777649539644	27.4820325828626	0	35.3619649810943	80.5417906660317	0	Root68
OG0000426	4.73682865005574	0	0	0.263895261052943	0	12.0823238811007	Root68
OG0000427	0	15.3128668635138	0	4.22232417684708	16.1083581332063	12.0823238811007	Root68
OG0000432	54.9759203930712	24.7439702960091	0	78.3768925327239	96.650148799238	0	Root68
OG0000433	0	4.05638857311625	0	0	16.1083581332063	0	Root68
OG0000434	0	7.40290914593716	0	0	16.1083581332063	0	Root68
OG0000435	7.03347284402216	4.15779828744416	0	8.7085436147471	0	12.0823238811007	Root68
OG0000436	125.741269619662	66.4233628847786	37.7845200130473	201.352084183395	128.866865065651	120.823238811007	Root68
OG0000437	14.7846469986588	14.6029988632185	0	4.75011469895297	32.2167162664127	12.0823238811007	Root68
OG0000438	58.9950477325124	16.8340125784324	0	30.8757455431943	48.325074399619	12.0823238811007	Root68
OG0000439	0	0	0	0	0	0	Root68
OG0000440	422.869612214067	165.297834354487	13.854324004784	325.646752139331	273.842088264508	144.987886573208	Root68
OG0000441	6.31577153340766	9.93815200413482	0	0.263895261052943	0	12.0823238811007	Root68
OG0000442	0	1.72396514357441	0	0	0	0	Root68
OG0000445	0	0	0	0	0	0	Root68
OG0000446	300.716849147478	221.174586949164	0	453.372058488955	467.142385862984	205.399505978711	Root68
OG0000447	32.1530187155299	162.965410924945	274.56751209481	59.904224259018	64.4334325328253	36.246971643302	Root68
OG0000448	35.1673642201108	49.8935794493299	0	28.2367929326649	16.1083581332063	12.0823238811007	Root68
OG0000449	0.430620786368704	16.4283737211208	0	7.65296257053533	0	0	Root68
OG0000450	0	13.1832628626278	0	0.527790522105885	0	0	Root68
OG0000451	62.8706348098308	23.831282867058	0	19.2643540568648	96.650148799238	24.1646477622013	Root68
OG0000453	142.535480288041	55.4711137373647	846.37324829226	154.378727715971	3704.92237063746	12891.8395811344	Root68
OG0000454	124.16232673631	53.1386903078229	18.8922600065236	95.2661892401123	64.4334325328253	48.3292955244027	Root68
OG0000455	32.4400992397757	27.7862617258463	64.2336840221804	53.0429474716414	16.1083581332063	12.0823238811007	Root68
OG0000456	17.6554522411169	20.586172008565	0	24.0144687558178	32.2167162664127	36.246971643302	Root68
OG0000457	34.5932031716192	13.6903114342673	0	48.5567280337414	0	24.1646477622013	Root68
OG0000458	23.1099822017871	13.2846725769557	0	21.9033066673942	16.1083581332063	12.0823238811007	Root68
OG0000459	15.3588080471504	14.8058182918743	0	14.7781346189648	16.1083581332063	0	Root68
OG0000461	9.90427808648019	51.7189543072322	71.7905880247899	41.431555985312	32.2167162664127	36.246971643302	Root68
OG0000462	33.0142602882673	16.9354222927604	0	0	16.1083581332063	0	Root68
OG0000465	0	3.34652057282091	0	0	0	0	Root68
OG0000466	0	5.17189543072322	32.7465840113077	0	0	12.0823238811007	Root68
OG0000467	1.14832209698321	15.6170960064976	0	0.263895261052943	0	0	Root68
OG0000468	7.03347284402216	17.341061150072	0	15.3059251410707	16.1083581332063	36.246971643302	Root68
OG0000469	24.1147640366474	10.5466102901023	0	47.2372517284767	16.1083581332063	0	Root68
OG0000470	481.721119684457	381.300525872928	425.705592147	441.760667002626	451.034027729777	2198.98294636032	Root68
OG0000471	1066.36060731103	440.016750468785	0	1254.03028052358	644.334325328253	519.539926887329	Root68
OG0000472	7.75117415463667	0	0	2.90284787158237	0	0	Root68
OG0000473	18.8037743381001	4.15779828744416	0	12.4030772694883	0	0	Root68
OG0000474	593.251903353951	346.009945286816	0	663.432686287098	531.575818395809	374.552040314121	Root68
OG0000475	0	16.8340125784324	0	5.80569574316474	0	12.0823238811007	Root68
OG0000476	22.9664419396642	26.9749840112231	0	40.3759749411002	64.4334325328253	12.0823238811007	Root68
OG0000478	5.02390917430154	16.0227348638092	0	28.7645834547707	16.1083581332063	0	Root68
OG0000479	17.0812911926253	16.8340125784324	0	0.263895261052943	48.325074399619	12.0823238811007	Root68
OG0000480	33.7319615988818	31.335601727323	47.8603920165266	44.0705085958414	32.2167162664127	48.3292955244027	Root68
OG0000481	16.3635898820107	13.2846725769557	0	47.7650422505826	0	12.0823238811007	Root68
OG0000482	1201.57553423081	565.359157378077	309.833064106988	1236.61319329409	821.526264793523	3830.09667030891	Root68
OG0000483	0	0	0	0	0	0	Root68
OG0000486	7.32055336826796	10.0395617184627	91.9423320317484	16.3615061852824	0	0	Root68
OG0000487	18.6602340759772	20.6875817228929	0	30.0840597600354	0	12.0823238811007	Root68
OG0000488	0.143540262122901	10.7494297187581	0	0	0	0	Root68
OG0000489	2005.83162290542	1547.41083092952	198.998472068716	2090.84215332246	1707.48596211987	1220.31471199117	Root68
OG0000492	23.3970627260329	28.9017685834533	162.473436056103	14.5142393579118	80.5417906660317	12.0823238811007	Root68
OG0000493	0	0	0	10.2919151810648	0	0	Root68
OG0000494	56.9854840627918	30.4229142983719	56.676780019571	27.1812118884531	16.1083581332063	72.493943286604	Root68
OG0000495	57.9902658976521	53.4429194508066	0	108.197057031706	64.4334325328253	60.4116194055034	Root68
OG0000496	0	0.101409714327906	0	7.12517204842945	0	0	Root68
OG0000497	29.8563745215635	70.8853903152065	37.7845200130473	29.2923739768766	0	36.246971643302	Root68
OG0000498	35.5979850064795	19.9777137225975	0	22.6949924505531	64.4334325328253	24.1646477622013	Root68
OG0000499	5.88515074703895	13.6903114342673	18.8922600065236	0	32.2167162664127	0	Root68
OG0000501	3.87558707731833	4.7662565734116	0	0	0	0	Root68
OG0000502	3.15788576670383	0	0	0	0	0	Root68
OG0000503	13.9234054259214	13.7917211485953	0	20.0560398400236	64.4334325328253	0	Root68
OG0000504	7.17701310614506	25.1496091533208	0	71.2517204842945	16.1083581332063	0	Root68
OG0000505	0	0	0	11.0836009642236	16.1083581332063	0	Root68
OG0000507	17.7989925032398	6.18599257400228	0	30.8757455431943	0	0	Root68
OG0000508	0	2.12960400088603	0	0	0	0	Root68
OG0000509	41.4831357535185	11.2564782903976	0	53.8346332548003	32.2167162664127	12.0823238811007	Root68
OG0000510	0	8.92405486085575	0	0	0	0	Root68
OG0000511	0.287080524245803	8.92405486085575	216.631248074805	6.06959100421768	0	0	Root68
OG0000513	2.58372471821222	24.2369217243696	0	11.8752867473824	16.1083581332063	0	Root68
OG0000514	0	12.3719851480046	0	17.1531919684413	16.1083581332063	0	Root68
OG0000515	0	10.6480200044302	0	16.6254014463354	32.2167162664127	4204.64871062303	Root68
OG0000516	5.59807022279315	17.1382417214162	20.1517440069586	0	16.1083581332063	12.0823238811007	Root68
OG0000517	149.999573918432	73.2178137447483	0	71.2517204842945	96.650148799238	132.905562692107	Root68
OG0000518	22.9664419396642	6.79445085996972	0	34.0424886758296	0	12.0823238811007	Root68
OG0000519	155.023483092733	116.114122905453	34.0060680117426	132.475421048577	128.866865065651	60.4116194055034	Root68
OG0000520	159.760311742789	92.0800206097389	0	83.9186930148357	112.758506932444	60.4116194055034	Root68
OG0000521	177.989925032398	166.717570355078	120.910464041751	192.643540568648	177.19193946527	144.987886573208	Root68
OG0000522	0	3.75215943013253	0	0	0	0	Root68
OG0000523	7.60763389251377	7.70713828892088	54.1578120187011	0	16.1083581332063	0	Root68
OG0000524	0	0	0	0	0	0	Root68
OG0000525	14.3540262122901	16.6311931497766	0	10.2919151810648	0	0	Root68
OG0000528	197.080779894743	139.336947486543	0	196.074178962336	161.083581332063	72.493943286604	Root68
OG0000529	66.889762149272	38.8399205875881	99.4992360343579	108.724847553812	0	24.1646477622013	Root68
OG0000530	39.6171123459208	41.9836217317532	75.5690400260946	79.6963688379886	32.2167162664127	24.1646477622013	Root68
OG0000531	102.344206893629	86.5024863217041	0	185.254473259166	96.650148799238	96.6585910488054	Root68
OG0000533	46.9376657141887	54.8626554513973	115.872528040012	28.2367929326649	32.2167162664127	24.1646477622013	Root68
OG0000534	5.45452996067025	5.78035371669066	0	19.2643540568648	0	0	Root68
OG0000535	5.74161048491605	4.15779828744416	0	12.4030772694883	0	0	Root68
OG0000536	0	1.6225554292465	0	0	0	0	Root68
OG0000537	45.6458033550826	21.600269151844	123.429432042621	22.958887711606	0	24.1646477622013	Root68
OG0000538	35.0238239579879	10.5466102901023	83.1259440287041	0.263895261052943	0	5014.16441065678	Root68
OG0000540	37.751088938323	86.9081251790157	65.4931680226153	77.849102010618	96.650148799238	144.987886573208	Root68
OG0000541	5.88515074703895	11.4592977190534	0	8.44464835369416	0	0	Root68
OG0000542	0	12.2705754336767	0	0.263895261052943	0	0	Root68
OG0000543	70.4782687023445	49.0823017347066	0	22.6949924505531	48.325074399619	24.1646477622013	Root68
OG0000545	0	5.88176343101856	0	0	16.1083581332063	0	Root68
OG0000546	13.6363249016756	67.8430988853693	0	46.7094612063708	64.4334325328253	24.1646477622013	Root68
OG0000547	0	2.94088171550928	0	0	0	0	Root68
OG0000548	0	0	0	0	0	0	Root68
OG0000550	48.2295280732948	40.3610663025067	0	100.016303939065	80.5417906660317	36.246971643302	Root68
OG0000551	0.717701310614506	9.02546457518366	41.562972014352	19.5282493179177	0	0	Root68
OG0000552	5.02390917430154	12.980443433972	0	6.59738152632356	0	0	Root68
OG0000553	15.6458885713962	3.85356914446044	0	24.0144687558178	0	12.0823238811007	Root68
OG0000554	13.4927846395527	15.0086377205301	0	19.2643540568648	0	0	Root68
OG0000555	4.30620786368704	3.04229142983719	0	5.01400996000591	0	0	Root68
OG0000557	0	0.304229142983719	0	0	0	0	Root68
OG0000558	11.1961404455863	29.7130462980765	0	41.9593465074179	16.1083581332063	48.3292955244027	Root68
OG0000559	0	5.78035371669066	0	0.791685783158828	0	12.0823238811007	Root68
OG0000560	10.9090599213405	8.82264514652785	36.5250360126124	3.6945336547412	4478.12356103136	12.0823238811007	Root68
OG0000561	91.2916067101652	90.863104037804	61.7147160213106	77.849102010618	96.650148799238	60.4116194055034	Root68
OG0000562	86.1241572737408	70.8853903152065	0	40.1120796800473	32.2167162664127	24.1646477622013	Root68
OG0000563	0	6.59163143131391	0	9.76412465895887	0	0	Root68
OG0000564	0	0	0	0	0	0	Root68
OG0000565	64.4495776931827	18.9636165793185	62.9742000217455	44.0705085958414	32.2167162664127	48.3292955244027	Root68
OG0000566	70.6218089644674	58.5134051672019	21.4112280073935	64.6543389579709	48.325074399619	0	Root68
OG0000568	87.7031001570927	142.277829202053	0	30.0840597600354	64.4334325328253	229.564153740913	Root68
OG0000572	56.4113230143002	22.8171857237789	0	66.7655010463945	16.1083581332063	24.1646477622013	Root68
OG0000574	163.205278033739	101.308304613578	0	130.100363699101	64.4334325328253	96.6585910488054	Root68
OG0000575	23.1099822017871	36.2032680150625	130.986336045231	10.2919151810648	96.650148799238	2803.09914041536	Root68
OG0000576	0	12.2705754336767	0	13.722553574753	0	0	Root68
OG0000577	227.798395989044	204.949032656699	175.068276060452	255.714507960301	209.408655731682	157.070210454309	Root68
OG0000578	9.76073782435729	6.08458285967438	0	10.0280199200118	0	0	Root68
OG0000579	85.1193754388805	106.987248615941	75.5690400260946	39.0564986358355	80.5417906660317	36.246971643302	Root68
OG0000580	28.5645121624574	12.0677560050208	26.4491640091331	46.1816706842649	16.1083581332063	0	Root68
OG0000581	12.7750833289382	6.490221716986	0	8.7085436147471	0	0	Root68
OG0000582	18.3731535517314	21.3974497231882	16.3732920056538	21.1116208842354	48.325074399619	0	Root68
OG0000583	16.9377509305024	11.2564782903976	0	23.2227829726589	0	0	Root68
OG0000584	8.18179494100537	9.83674228980691	0	0	0	0	Root68
OG0000585	0	0.101409714327906	0	0	0	0	Root68
OG0000588	31.8659381912841	69.9727028862553	285.902868098725	0.791685783158828	0	3443.46230611369	Root68
OG0000589	213.300829514631	133.759413198508	65.4931680226153	194.754702657072	144.975223198857	96.6585910488054	Root68
OG0000590	0.287080524245803	12.8790337196441	0	9.23633413685299	16.1083581332063	0	Root68
OG0000591	15.3588080471504	42.6934897320485	88.1638800304437	20.8477256231825	16.1083581332063	48.3292955244027	Root68
OG0000592	56.8419438006689	240.645252100122	1122.2002443875	25.5978403221354	112.758506932444	3201.81582849168	Root68
OG0000593	9.61719756223438	2.63665257252556	54.1578120187011	0	0	12.0823238811007	Root68
OG0000594	75.0715570902774	24.5411508673533	0	24.0144687558178	48.325074399619	12.0823238811007	Root68
OG0000595	12.9186235910611	3.04229142983719	0	0	0	0	Root68
OG0000596	20.0956366972062	8.82264514652785	0	14.7781346189648	16.1083581332063	0	Root68
OG0000597	105.215012136087	64.5979880268763	0	59.1125384758591	96.650148799238	120.823238811007	Root68
OG0000598	86.8418585843553	73.2178137447483	28.9681320100029	131.155944743312	177.19193946527	108.740914929906	Root68
OG0000599	0.287080524245803	51.1104960212648	149.878596051754	4.48621943790002	80.5417906660317	0	Root68
OG0000601	32.009478453407	15.6170960064976	88.1638800304437	8.7085436147471	32.2167162664127	36.246971643302	Root68
OG0000602	13.4927846395527	12.4733948623325	0	10.5558104421177	16.1083581332063	12.0823238811007	Root68
OG0000603	82.6791909827911	78.8967577471111	45.3414240156568	79.9602640990416	64.4334325328253	60.4116194055034	Root68
OG0000604	31.0046966185467	31.0313725843393	35.2655520121775	15.0420298800177	16.1083581332063	48.3292955244027	Root68
OG0000607	8.61241572737408	4.46202743042788	0	0	0	0	Root68
OG0000608	47.3682865005574	58.7162245958577	62.9742000217455	103.974732854859	32.2167162664127	24.1646477622013	Root68
OG0000609	40.4783539186582	24.845380010337	183.884664063497	125.878039522254	0	24.1646477622013	Root68
OG0000610	37.8946292004459	26.8735742968952	2.51896800086982	9.76412465895887	64.4334325328253	12.0823238811007	Root68
OG0000611	0	5.98317314534647	0	16.3615061852824	0	0	Root68
OG0000612	0	12.2705754336767	0	0	0	2682.27590160435	Root68
OG0000614	7.17701310614506	22.9185954381068	0	28.7645834547707	16.1083581332063	0	Root68
OG0000615	91.8657677586568	63.5838908835972	44.0819400152219	83.3909024927298	80.5417906660317	60.4116194055034	Root68
OG0000616	165.071301441336	95.3251314682319	0	182.615520648636	96.650148799238	84.5762671677047	Root68
OG0000618	8.75595598949698	13.2846725769557	0	0.527790522105885	0	0	Root68
OG0000619	47.6553670248032	58.0063565955624	23.9301960082633	45.1260896400532	48.325074399619	60.4116194055034	Root68
OG0000620	0.143540262122901	9.735332575479	0	17.1531919684413	0	0	Root68
OG0000621	15.0717275229046	87.617993179311	89.4233640308786	51.7234711663767	2013.54476665079	24.1646477622013	Root68
OG0000622	5.88515074703895	13.5889017199394	35.2655520121775	10.8197057031706	0	0	Root68
OG0000623	279.903511139657	171.788056071473	0	310.868617520366	177.19193946527	144.987886573208	Root68
OG0000624	22.2487406290497	18.6593874363348	69.2716200239201	0.263895261052943	16.1083581332063	12.0823238811007	Root68
OG0000626	0	4.96907600206741	0	2.90284787158237	0	0	Root68
OG0000627	4.01912733944124	2.53524285819766	0	0	16.1083581332063	0	Root68
OG0000629	71.195970012959	71.5952583155018	41.562972014352	64.6543389579709	32.2167162664127	48.3292955244027	Root68
OG0000630	43.636239685362	94.7166731822645	39.0440040134822	41.9593465074179	48.325074399619	0	Root68
OG0000631	1010.23636482098	898.084430087938	5.03793600173964	1104.13777224551	1030.93492052521	724.93943286604	Root68
OG0000632	0	0	0	0	0	0	Root68
OG0000633	0	0.405638857311625	0	0	0	0	Root68
OG0000634	37.751088938323	19.3692554366301	27.708648009568	13.986448835806	32.2167162664127	60.4116194055034	Root68
OG0000635	5.02390917430154	25.6566577249603	0	13.722553574753	0	0	Root68
OG0000636	87.8466404192156	48.0682045914276	0	50.403994861112	64.4334325328253	84.5762671677047	Root68
OG0000639	0	1.41973600059069	37.7845200130473	0	0	0	Root68
OG0000640	70.7653492265903	22.9185954381068	0	35.8897555032002	0	72.493943286604	Root68
OG0000641	0	19.0650262936464	68.0121360234851	10.2919151810648	0	24.1646477622013	Root68
OG0000642	7.89471441675957	23.9326925813859	0	17.4170872294942	16.1083581332063	3370.96836282709	Root68
OG0000644	7.32055336826796	0.304229142983719	0	1.31947630526471	0	0	Root68
OG0000645	203.253011166028	141.263732058773	269.529576093071	146.989660406489	144.975223198857	96.6585910488054	Root68
OG0000646	8.89949625161988	8.41700628921622	0	13.722553574753	0	24.1646477622013	Root68
OG0000647	3.15788576670383	2.33242342954184	0	0	0	12.0823238811007	Root68
OG0000648	1079.56631142634	636.650186550596	0	1431.36789595116	676.551041594666	640.363165698336	Root68
OG0000649	23.25352246391	24.9467897246649	44.0819400152219	62.2792816084944	48.325074399619	24.1646477622013	Root68
OG0000650	34.4496629094963	36.7103165867021	46.6009080160917	52.5151569495356	80.5417906660317	36.246971643302	Root68
OG0000651	146.698147889605	89.9504166088529	0	80.2241593600945	48.325074399619	60.4116194055034	Root68
OG0000652	108.37289790279	63.3810714549414	0	146.989660406489	128.866865065651	72.493943286604	Root68
OG0000653	46.2199644035742	40.1582468738509	147.359628050884	36.1536507642531	48.325074399619	24.1646477622013	Root68
OG0000654	3.44496629094963	1.52114571491859	0	0	0	0	Root68
OG0000655	0.574161048491605	0.101409714327906	35.2655520121775	3.6945336547412	0	0	Root68
OG0000657	336.171293891835	264.577944681508	0	329.341285794072	128.866865065651	217.481829859812	Root68
OG0000659	140.382376356197	81.4320006053087	0	169.420757595989	64.4334325328253	96.6585910488054	Root68
OG0000660	21.1004185320665	28.5975394404696	0	2.63895261052943	80.5417906660317	24.1646477622013	Root68
OG0000661	25.8372471821222	23.9326925813859	0	41.6954512463649	32.2167162664127	0	Root68
OG0000662	0	10.6480200044302	0	21.6394114063413	0	0	Root68
OG0000663	41.7702162777643	43.0991285893602	132.245820045666	60.9598053032297	32.2167162664127	3830.09667030891	Root68
OG0000664	44.2104007338536	68.3501474570088	0	106.085894943283	918.176413592761	48.3292955244027	Root68
OG0000665	109.234139475528	67.6402794567135	0	163.878957113877	80.5417906660317	72.493943286604	Root68
OG0000666	8.89949625161988	15.9213251494813	12.5948400043491	40.1120796800473	16.1083581332063	36.246971643302	Root68
OG0000668	40.765434442904	57.9049468812345	17.6327760060887	19.7921445789707	32.2167162664127	12.0823238811007	Root68
OG0000669	53.2534372475964	47.9667948770997	26.4491640091331	43.5427180737355	32.2167162664127	36.246971643302	Root68
OG0000670	12.3444625425695	18.8622068649906	0	2.37505734947648	32.2167162664127	0	Root68
OG0000671	0	0.912687428951157	0	0	0	0	Root68
OG0000672	0	6.89586057429763	0	6.59738152632356	0	0	Root68
OG0000673	7.75117415463667	9.43110343249528	49.1198760169615	0	0	0	Root68
OG0000674	34.0190421231276	83.6630143205227	144.840660050015	24.2783640168707	64.4334325328253	48.3292955244027	Root68
OG0000675	0	7.40290914593716	0	0	0	0	Root68
OG0000676	0	47.2569268768043	122.169948042186	10.0280199200118	16.1083581332063	12.0823238811007	Root68
OG0000677	0	6.18599257400228	22.6707120078284	0	0	12.0823238811007	Root68
OG0000678	18.947314600223	52.7330514505113	363.990876125689	32.9869076316178	48.325074399619	36.246971643302	Root68
OG0000680	0.430620786368704	9.735332575479	0	0	0	0	Root68
OG0000681	183.731535517314	51.2119057355927	60.4552320208757	101.071884983277	96.650148799238	96.6585910488054	Root68
OG0000682	9.04303651374278	6.59163143131391	0	0.263895261052943	0	12.0823238811007	Root68
OG0000683	0	11.2564782903976	127.207884043926	0.791685783158828	0	0	Root68
OG0000684	17.6554522411169	3.44793028714881	0	0	16.1083581332063	24.1646477622013	Root68
OG0000685	17.0812911926253	41.5779828744416	26.4491640091331	34.5702791979355	0	2766.85216877205	Root68
OG0000687	0.143540262122901	45.9386005905415	0	0.263895261052943	48.325074399619	2066.07738366822	Root68
OG0000689	4.88036891217864	15.6170960064976	0	0.263895261052943	0	0	Root68
OG0000690	395.596962410716	233.95221095448	78.0880080269644	468.941878891079	177.19193946527	374.552040314121	Root68
OG0000691	0	3.1437011441651	0	0	0	0	Root68
OG0000692	52.8228164612277	31.9440600132905	0	39.8481844189943	48.325074399619	60.4116194055034	Root68
OG0000693	6.45931179553056	9.32969371816738	51.6388440178313	5.27790522105885	16.1083581332063	0	Root68
OG0000694	11.0526001834634	16.9354222927604	47.8603920165266	12.9308677915942	0	12.0823238811007	Root68
OG0000695	27.8468108518428	117.939497763355	61.7147160213106	43.2788228126826	32.2167162664127	36.246971643302	Root68
OG0000696	136.937410065248	74.0290914593716	12.5948400043491	286.326358242443	112.758506932444	96.6585910488054	Root68
OG0000697	16.9377509305024	57.1950788809391	0	46.7094612063708	64.4334325328253	12.0823238811007	Root68
OG0000698	62.7270945477079	24.7439702960091	0	113.211066991712	1643.05252958705	24.1646477622013	Root68
OG0000699	2.87080524245803	0	0	0	0	12.0823238811007	Root68
OG0000700	12.2009222804466	11.6621171477092	37.7845200130473	0	0	0	Root68
OG0000701	0	3.54934000147672	0	0	0	0	Root68
OG0000702	0	5.57753428803485	0	20.8477256231825	0	0	Root68
OG0000703	96.8896769329584	63.1782520262856	3.77845200130473	63.8626531748121	3962.65610076876	72.493943286604	Root68
OG0000705	15.3588080471504	4.96907600206741	0	0.263895261052943	16.1083581332063	0	Root68
OG0000706	4.16266760156414	4.56343714475578	0	0	0	0	Root68
OG0000707	14.497566474413	23.3242342954184	0	0	16.1083581332063	0	Root68
OG0000708	0	0	0	0	0	0	Root68
OG0000709	3.30142602882673	5.98317314534647	71.7905880247899	9.23633413685299	16.1083581332063	12.0823238811007	Root68
OG0000710	66.7462218871491	93.094117753018	236.782992081763	66.2377105242886	64.4334325328253	60.4116194055034	Root68
OG0000711	66.889762149272	74.1305011736995	159.954468055234	77.0574162274592	96.650148799238	2005.66576426271	Root68
OG0000712	10.3348988728489	20.6875817228929	0	26.9173166274001	64.4334325328253	12.0823238811007	Root68
OG0000715	0	4.36061771609997	0	0	0	0	Root68
OG0000717	28.7080524245803	36.1018583007346	36.5250360126124	42.4871370295237	32.2167162664127	4542.95377929385	Root68
OG0000719	96.028435360221	64.90221716986	46.6009080160917	68.876663134818	16.1083581332063	120.823238811007	Root68
OG0000720	96.028435360221	100.091388041643	0	147.253555667542	112.758506932444	72.493943286604	Root68
OG0000721	1536.8855865499	927.594656957359	15.1138080052189	2511.49119944085	1224.23521812368	1099.49147318016	Root68
OG0000723	7.17701310614506	1.21691657193488	0	27.709002410559	0	0	Root68
OG0000724	14.3540262122901	31.0313725843393	0	7.91685783158828	32.2167162664127	0	Root68
OG0000725	44.7845617823452	28.4961297261417	0	71.5156157453474	32.2167162664127	0	Root68
OG0000727	21.818119842681	38.7385108732602	23.9301960082633	24.8061545389766	16.1083581332063	0	Root68
OG0000728	30.4305355700551	32.8567474422416	0	47.2372517284767	48.325074399619	72.493943286604	Root68
OG0000729	12.9186235910611	4.46202743042788	0	12.4030772694883	0	0	Root68
OG0000730	15.7894288335191	19.9777137225975	81.8664600282692	7.91685783158828	1079.25999492482	12.0823238811007	Root68
OG0000731	9.04303651374278	0	0	5.27790522105885	0	0	Root68
OG0000732	0	3.85356914446044	0	1.8472668273706	0	0	Root68
OG0000733	0	10.0395617184627	0	11.3474962252765	0	0	Root68
OG0000734	19.6650159108375	5.27330514505113	0	19.5282493179177	0	12.0823238811007	Root68
OG0000735	182.152592633962	178.988145788755	285.902868098725	145.934079362277	112.758506932444	144.987886573208	Root68
OG0000737	20.382717221452	10.7494297187581	0	9.23633413685299	0	12.0823238811007	Root68
OG0000738	34.880283695865	20.1805331512533	41.562972014352	0	16.1083581332063	12.0823238811007	Root68
OG0000739	0	4.96907600206741	0	4.75011469895297	0	0	Root68
OG0000740	21.818119842681	54.7612457370694	209.074344072195	0	0	72.493943286604	Root68
OG0000741	6.45931179553056	13.7917211485953	0	29.0284787158237	0	12.0823238811007	Root68
OG0000742	0	0	0	0	0	0	Root68
OG0000743	0	2.94088171550928	0	8.44464835369416	0	0	Root68
OG0000744	15.0717275229046	6.3888120026581	0	26.1256308442413	0	0	Root68
OG0000745	28.4209719003345	73.3192234590762	163.732920056538	14.7781346189648	32.2167162664127	12.0823238811007	Root68
OG0000748	0.143540262122901	17.0368320070883	0	0	16.1083581332063	3648.8618120924	Root68
OG0000749	7.60763389251377	7.20008971728135	0	30.6118502821413	16.1083581332063	12.0823238811007	Root68
OG0000750	28.5645121624574	26.8735742968952	0	51.1956806442709	32.2167162664127	36.246971643302	Root68
OG0000751	0	5.27330514505113	0	0	0	0	Root68
OG0000752	42.200837064133	20.586172008565	0	7.38906730948239	48.325074399619	12.0823238811007	Root68
OG0000754	28.4209719003345	25.5552480106324	0	54.890214299012	32.2167162664127	12.0823238811007	Root68
OG0000755	36.8898473655856	27.4820325828626	0	57.0013763874356	64.4334325328253	12.0823238811007	Root68
OG0000757	123.301085163572	61.1500577397275	0	128.780887393836	48.325074399619	84.5762671677047	Root68
OG0000758	20.382717221452	20.4847622942371	70.531104024355	12.1391820084354	16.1083581332063	12.0823238811007	Root68
OG0000761	20.6697977456978	8.31559657488832	0	20.5838303621295	48.325074399619	12.0823238811007	Root68
OG0000762	11.626761231955	19.5720748652859	0	8.18075309264122	0	12.0823238811007	Root68
OG0000763	11.9138417562008	46.7498783051648	20.1517440069586	16.0976109242295	16.1083581332063	24.1646477622013	Root68
OG0000764	8.03825467888247	1.11550685760697	0	5.27790522105885	0	0	Root68
OG0000765	28.8515926867032	31.4370114416509	0	69.6683489179768	16.1083581332063	60.4116194055034	Root68
OG0000766	0	7.60572857459297	0	0.263895261052943	16.1083581332063	12.0823238811007	Root68
OG0000769	0	0	129.726852044796	0	0	0	Root68
OG0000770	21.3874990563123	5.07048571639531	0	0	0	12.0823238811007	Root68
OG0000771	0	12.8790337196441	0	0.263895261052943	0	0	Root68
OG0000772	208.994621650944	129.905844054048	35.2655520121775	245.158697518184	64.4334325328253	108.740914929906	Root68
OG0000773	0	9.53251314682319	0	58.5847479537532	0	0	Root68
OG0000774	4.88036891217864	12.1691657193488	25.1896800086982	17.4170872294942	0	0	Root68
OG0000776	255.214586054518	175.438805787278	100.758720034793	187.365635347589	177.19193946527	120.823238811007	Root68
OG0000777	12.6315430668153	33.3637960138812	85.6449120295739	4.75011469895297	0	12.0823238811007	Root68
OG0000778	0	9.22828400383947	34.0060680117426	10.8197057031706	16.1083581332063	12.0823238811007	Root68
OG0000779	5.45452996067025	16.5297834354487	0	9.50022939790593	0	0	Root68
OG0000780	11.9138417562008	1.11550685760697	0	10.0280199200118	0	0	Root68
OG0000781	0	0.608458285967438	49.1198760169615	0	0	0	Root68
OG0000782	21.5310393184352	7.09868000295344	0	12.1391820084354	32.2167162664127	12.0823238811007	Root68
OG0000783	0.430620786368704	100.091388041643	129.726852044796	0	16.1083581332063	48.3292955244027	Root68
OG0000784	2.72726498033512	14.9072280062022	0	0	0	0	Root68
OG0000785	0	0	0	0	0	0	Root68
OG0000786	5.31098969854735	26.8735742968952	0	7.12517204842945	0	0	Root68
OG0000789	85.2629157010034	31.1327822986672	0	93.6828176737946	48.325074399619	48.3292955244027	Root68
OG0000790	10.6219793970947	3.1437011441651	25.1896800086982	0.527790522105885	16.1083581332063	0	Root68
OG0000791	79.0906844297186	53.9499680224461	35.2655520121775	73.626777833771	48.325074399619	60.4116194055034	Root68
OG0000792	10.0478183486031	17.341061150072	45.3414240156568	20.0560398400236	16.1083581332063	1461.96118961318	Root68
OG0000793	48.5166085975406	40.7667051598183	0	31.4035360653002	0	108.740914929906	Root68
OG0000794	11.0526001834634	8.72123543219994	11.3353560039142	17.6809824905471	0	0	Root68
OG0000795	0	0	0	8.7085436147471	0	0	Root68
OG0000796	0	7.80854800324878	0	0	0	0	Root68
OG0000798	244.449066395301	137.308753199985	0	300.576702339302	225.517013864889	108.740914929906	Root68
OG0000799	5.16744943642445	27.6848520115184	17.6327760060887	8.97243887580005	64.4334325328253	3938.83758523882	Root68
OG0000800	113.540347339215	143.190516631004	0	164.934538158089	128.866865065651	108.740914929906	Root68
OG0000801	18.947314600223	0	40.3034880139171	13.986448835806	48.325074399619	12.0823238811007	Root68
OG0000803	83.8275130797743	247.743932103075	192.701052066541	173.906977033889	3028.37132904279	120.823238811007	Root68
OG0000804	108.803518689159	103.336498900137	102.018204035228	58.5847479537532	144.975223198857	36.246971643302	Root68
OG0000805	13.3492443774298	10.5466102901023	0	20.0560398400236	16.1083581332063	12.0823238811007	Root68
OG0000806	53.827598296088	35.0877611574556	0	26.6534213663472	48.325074399619	24.1646477622013	Root68
OG0000807	171.961234023236	158.199154351534	81.8664600282692	93.6828176737946	161.083581332063	96.6585910488054	Root68
OG0000808	216.028094494966	74.4347303166832	0	135.906059442265	161.083581332063	132.905562692107	Root68
OG0000810	35.8850655307253	39.4483788735555	0	40.1120796800473	32.2167162664127	0	Root68
OG0000813	0	1.52114571491859	0	0	0	0	Root68
OG0000814	0	6.18599257400228	0	9.23633413685299	16.1083581332063	0	Root68
OG0000815	11.7703014940779	30.1186851553882	51.6388440178313	0	32.2167162664127	1341.13795080217	Root68
OG0000816	4.44974812580994	29.5102268694207	0	0	0	12.0823238811007	Root68
OG0000817	0	10.5466102901023	52.8983280182662	0	0	12.0823238811007	Root68
OG0000818	0	9.02546457518366	23.9301960082633	0	0	12.0823238811007	Root68
OG0000819	0	12.2705754336767	0	5.27790522105885	0	0	Root68
OG0000820	0	0	0	0	0	0	Root68
OG0000821	46.50704492782	63.888120026581	172.549308059583	11.8752867473824	80.5417906660317	2501.04104338784	Root68
OG0000822	0.143540262122901	46.8512880194927	98.239752033923	12.9308677915942	32.2167162664127	0	Root68
OG0000823	25.8372471821222	50.0963988779857	0	20.8477256231825	32.2167162664127	36.246971643302	Root68
OG0000824	12.3444625425695	22.715776009451	0	45.917775423212	16.1083581332063	0	Root68
OG0000825	32.1530187155299	25.6566577249603	0	21.3755161452883	0	48.3292955244027	Root68
OG0000828	23.6841432502787	8.82264514652785	0	31.1396408042472	16.1083581332063	12.0823238811007	Root68
OG0000830	4.73682865005574	0	0	0	0	0	Root68
OG0000832	11.7703014940779	5.47612457370694	0	0	16.1083581332063	24.1646477622013	Root68
OG0000833	0	0	0	6.33348626527062	0	0	Root68
OG0000834	11.7703014940779	6.490221716986	0	0.263895261052943	0	0	Root68
OG0000835	0	2.94088171550928	0	0	0	0	Root68
OG0000836	82.5356507206682	65.5106754558275	0	102.391361288542	32.2167162664127	48.3292955244027	Root68
OG0000837	71.0524297508361	77.4770217465204	290.940804100464	147.781346189648	96.650148799238	48.3292955244027	Root68
OG0000839	3.87558707731833	2.83947200118138	10.0758720034793	0.263895261052943	0	0	Root68
OG0000840	0	4.15779828744416	0	0	0	12.0823238811007	Root68
OG0000841	141.100077666812	157.185057208255	0	184.462787476007	128.866865065651	96.6585910488054	Root68
OG0000842	7.60763389251377	6.59163143131391	0	17.9448777516001	0	0	Root68
OG0000843	4.44974812580994	13.0818531482999	0	0	16.1083581332063	0	Root68
OG0000844	52.6792761991048	18.9636165793185	0	24.5422592779237	16.1083581332063	84.5762671677047	Root68
OG0000845	47.3682865005574	46.0400103048695	86.9043960300088	42.4871370295237	16.1083581332063	24.1646477622013	Root68
OG0000846	49.8084709566467	149.68073834799	96.9802680334881	25.0700498000295	64.4334325328253	265.811125384215	Root68
OG0000847	34.880283695865	15.2114571491859	61.7147160213106	58.0569574316474	32.2167162664127	48.3292955244027	Root68
OG0000848	0	2.02819428655813	0	3.6945336547412	0	0	Root68
OG0000849	0	14.6029988632185	1.25948400043491	0	0	0	Root68
OG0000850	12.9186235910611	32.9581571565695	37.7845200130473	12.1391820084354	64.4334325328253	12.0823238811007	Root68
OG0000851	126.602511192399	209.309650372799	761.987820263121	148.83692723386	3866.00595196952	1643.19604782969	Root68
OG0000852	47.6553670248032	63.9895297409089	59.1957480204408	104.766418638018	32.2167162664127	36.246971643302	Root68
OG0000853	0	0	0	0	0	0	Root68
OG0000854	24.8324653472619	35.2905805861114	0	62.2792816084944	64.4334325328253	36.246971643302	Root68
OG0000855	85.5499962252492	17.5438805787278	0	65.4460247411297	16.1083581332063	36.246971643302	Root68
OG0000856	28.4209719003345	119.764872621257	161.213952055668	24.0144687558178	3946.54774263555	24.1646477622013	Root68
OG0000857	22.6793614154184	6.69304114564182	18.8922600065236	22.1672019284472	48.325074399619	12.0823238811007	Root68
OG0000858	73.9232349932942	51.6175445929043	25.1896800086982	64.126548435865	32.2167162664127	60.4116194055034	Root68
OG0000859	32.2965589776528	31.335601727323	0	59.640328997965	0	24.1646477622013	Root68
OG0000860	0	3.1437011441651	59.1957480204408	6.06959100421768	16.1083581332063	0	Root68
OG0000861	13.4927846395527	11.4592977190534	0	11.6113914863295	0	0	Root68
OG0000862	44.3539409959765	56.8908497379554	0	56.4735858653297	1659.16088772025	24.1646477622013	Root68
OG0000863	0	8.72123543219994	0	12.4030772694883	0	0	Root68
OG0000864	178.851166605135	139.134128057887	0	120.600134301195	193.300297598476	3322.63906730269	Root68
OG0000865	41.1960552292727	16.0227348638092	0	30.8757455431943	0	12.0823238811007	Root68
OG0000866	11.1961404455863	21.3974497231882	17.6327760060887	12.1391820084354	0	12.0823238811007	Root68
OG0000867	8.75595598949698	62.5697937403182	62.9742000217455	10.0280199200118	16.1083581332063	314.140420908618	Root68
OG0000868	0	111.550685760697	397.996944137432	2.11116208842354	32.2167162664127	24.1646477622013	Root68
OG0000870	109.664760261897	69.1614251716321	0	100.016303939065	161.083581332063	36.246971643302	Root68
OG0000871	20.6697977456978	20.7889914372208	102.018204035228	20.3199351010766	32.2167162664127	0	Root68
OG0000872	4.88036891217864	38.2314623016207	86.9043960300088	14.7781346189648	16.1083581332063	2609.78195831775	Root68
OG0000875	0	0	0	0.263895261052943	0	0	Root68
OG0000876	0	0	0	0	0	0	Root68
OG0000877	0	5.88176343101856	0	13.722553574753	0	0	Root68
OG0000878	0	3.04229142983719	0	10.8197057031706	0	0	Root68
OG0000880	11.7703014940779	22.8171857237789	0	25.8617355831884	32.2167162664127	0	Root68
OG0000881	28.9951329488261	26.4679354395835	27.708648009568	0.527790522105885	32.2167162664127	2428.54710010124	Root68
OG0000882	11.3396807077092	15.0086377205301	0	12.6669725305412	0	12.0823238811007	Root68
OG0000883	4.88036891217864	4.96907600206741	0	0	0	0	Root68
OG0000884	0	1.72396514357441	1.25948400043491	0	0	0	Root68
OG0000885	2.00956366972062	29.8144560124044	0	0	0	0	Root68
OG0000886	25.8372471821222	41.17234401713	0	47.5011469895297	16.1083581332063	2887.67540758306	Root68
OG0000887	39.6171123459208	69.3642446002879	28.9681320100029	20.3199351010766	80.5417906660317	48.3292955244027	Root68
OG0000888	20.6697977456978	11.0536588617418	0	21.1116208842354	0	24.1646477622013	Root68
OG0000889	44.6410215202223	41.4765731601137	21.4112280073935	35.8897555032002	0	12.0823238811007	Root68
OG0000890	81.8179494100537	43.301948018016	26.4491640091331	49.3484138169003	64.4334325328253	60.4116194055034	Root68
OG0000891	31.0046966185467	26.4679354395835	69.2716200239201	46.7094612063708	0	36.246971643302	Root68
OG0000892	171.243532712621	105.364693186695	0	226.422133983425	177.19193946527	48.3292955244027	Root68
OG0000893	67.7510037220094	36.0004485864067	46.6009080160917	40.9037654632061	48.325074399619	0	Root68
OG0000894	66.7462218871491	78.998167461439	0	53.3068427326944	32.2167162664127	72.493943286604	Root68
OG0000895	2.87080524245803	2.43383314386975	0	0	16.1083581332063	0	Root68
OG0000896	0.143540262122901	42.7948994463765	93.2018160321833	12.9308677915942	16.1083581332063	0	Root68
OG0000898	0	4.56343714475578	0	0	0	0	Root68
OG0000899	160.765093577649	66.4233628847786	0	221.672019284472	96.650148799238	144.987886573208	Root68
OG0000900	557.510378085349	596.390529962417	371.547780128298	629.654092872321	1884.67790158514	495.375279125128	Root68
OG0000901	8.32533520312827	12.6762142909883	0	33.2508028926708	16.1083581332063	0	Root68
OG0000902	7.75117415463667	19.5720748652859	56.676780019571	3.16674313263531	16.1083581332063	0	Root68
OG0000904	27.8468108518428	97.0490966118063	307.314096106118	35.8897555032002	80.5417906660317	132.905562692107	Root68
OG0000905	0	2.63665257252556	37.7845200130473	0	0	0	Root68
OG0000906	9.61719756223438	15.110047434858	0	13.4586583137001	0	0	Root68
OG0000907	34.880283695865	56.8908497379554	0	10.8197057031706	64.4334325328253	12.0823238811007	Root68
OG0000908	142.248399763795	226.346482379887	573.065220197884	138.017221530689	112.758506932444	193.317182097611	Root68
OG0000909	14.6411067365359	12.3719851480046	0	0	0	0	Root68
OG0000910	7.60763389251377	42.9977188750323	0	0.263895261052943	0	12.0823238811007	Root68
OG0000911	0	0	0	0	0	0	Root68
OG0000913	35.4544447443566	28.8003588691254	0	53.0429474716414	16.1083581332063	36.246971643302	Root68
OG0000914	0	0	0	0	0	0	Root68
OG0000915	40.4783539186582	18.6593874363348	0	20.5838303621295	16.1083581332063	12.0823238811007	Root68
OG0000916	14.3540262122901	4.7662565734116	0	8.44464835369416	48.325074399619	0	Root68
OG0000917	12.0573820183237	11.0536588617418	0	0	16.1083581332063	0	Root68
OG0000918	9.47365730011148	13.7917211485953	79.3474920273993	15.5698204021236	0	0	Root68
OG0000919	12.4880028046924	65.2064463128437	68.0121360234851	43.8066133347885	16.1083581332063	12.0823238811007	Root68
OG0000920	0	17.2396514357441	31.4871000108728	4.75011469895297	32.2167162664127	0	Root68
OG0000921	0.143540262122901	8.51841600354413	0	0	0	0	Root68
OG0000923	33.5884213367589	57.6007177382508	224.188152077414	4.48621943790002	48.325074399619	3600.532516568	Root68
OG0000924	7.17701310614506	11.2564782903976	0	0	16.1083581332063	0	Root68
OG0000925	0	8.51841600354413	0	0	0	0	Root68
OG0000926	63.7318763825682	85.2855697497692	321.168420110902	1.58337156631766	3656.59729623784	4542.95377929385	Root68
OG0000928	0.143540262122901	25.8594771536161	16.3732920056538	0.263895261052943	2448.47043624736	12.0823238811007	Root68
OG0000929	231.817523328486	99.584339470004	120.910464041751	142.239545707536	128.866865065651	120.823238811007	Root68
OG0000930	54.5452996067025	53.7471485937903	0	44.5982991179473	16.1083581332063	24.1646477622013	Root68
OG0000931	77.3682012842438	95.3251314682319	102.018204035228	79.9602640990416	64.4334325328253	2319.80618517133	Root68
OG0000932	25.2630861336306	7.90995771757669	21.4112280073935	29.5562692379296	0	24.1646477622013	Root68
OG0000933	6.31577153340766	19.2678457223022	0	19.7921445789707	32.2167162664127	12.0823238811007	Root68
OG0000934	0	15.0086377205301	62.9742000217455	0	0	12.0823238811007	Root68
OG0000935	98.3250795541874	188.622068649906	387.921072133952	98.1690371116946	128.866865065651	108.740914929906	Root68
OG0000936	0	2.94088171550928	0	0	0	0	Root68
OG0000937	27.2726498033512	18.1523388646952	0	12.4030772694883	16.1083581332063	0	Root68
OG0000938	3.15788576670383	17.5438805787278	0	1.8472668273706	0	24.1646477622013	Root68
OG0000939	0	13.3860822912836	0	12.4030772694883	48.325074399619	3491.79160163809	Root68
OG0000940	0	5.57753428803485	0	0	0	0	Root68
OG0000941	111.674323931617	90.4574651804924	31.4871000108728	63.5987579137592	48.325074399619	48.3292955244027	Root68
OG0000942	1.14832209698321	0	0	0	0	0	Root68
OG0000943	3.58850655307253	10.1409714327906	0	0	0	0	Root68
OG0000944	4.30620786368704	35.4934000147672	40.3034880139171	6.06959100421768	0	0	Root68
OG0000945	61.7223127128475	230.808509810315	202.776924070021	88.4049124527357	64.4334325328253	108.740914929906	Root68
OG0000946	0	0	0	8.18075309264122	0	0	Root68
OG0000947	4.59328838793284	25.7580674392882	7.55690400260946	20.5838303621295	0	12.0823238811007	Root68
OG0000948	61.004611402233	21.1946302945324	23.9301960082633	60.4320147811238	48.325074399619	60.4116194055034	Root68
OG0000949	21.3874990563123	55.9781623090043	272.048544093941	17.4170872294942	48.325074399619	36.246971643302	Root68
OG0000950	14.497566474413	53.4429194508066	90.6828480313135	12.4030772694883	48.325074399619	0	Root68
OG0000951	68.4687050326239	61.8599257400228	56.676780019571	63.8626531748121	32.2167162664127	0	Root68
OG0000952	0.143540262122901	18.7607971506627	86.9043960300088	10.8197057031706	966.50148799238	12.0823238811007	Root68
OG0000953	5.31098969854735	68.3501474570088	209.074344072195	21.6394114063413	48.325074399619	12.0823238811007	Root68
OG0000954	256.937069199993	131.426989768967	134.764788046535	171.26802442336	177.19193946527	157.070210454309	Root68
OG0000955	0.143540262122901	3.85356914446044	0	0	0	0	Root68
OG0000956	51.2438735778758	131.629809197622	212.8527960735	57.5291669095415	64.4334325328253	72.493943286604	Root68
OG0000958	10.3348988728489	31.8426502989626	40.3034880139171	31.4035360653002	32.2167162664127	0	Root68
OG0000959	14.0669456880443	19.0650262936464	0	12.9308677915942	0	12.0823238811007	Root68
OG0000960	19.3779353865917	22.9185954381068	40.3034880139171	72.5711967895592	32.2167162664127	0	Root68
OG0000961	9.76073782435729	9.53251314682319	28.9681320100029	30.0840597600354	0	0	Root68
OG0000962	41.4831357535185	16.8340125784324	0	0	0	12.0823238811007	Root68
OG0000964	36.4592265792169	38.3328720159486	0	23.4866782337119	48.325074399619	24.1646477622013	Root68
OG0000965	4.88036891217864	2.12960400088603	0	0	0	0	Root68
OG0000966	0	0	57.9362640200059	0	0	0	Root68
OG0000967	38.1817097246917	23.3242342954184	127.207884043926	35.8897555032002	48.325074399619	12.0823238811007	Root68
OG0000968	4.16266760156414	13.6903114342673	50.3793600173964	12.1391820084354	0	0	Root68
OG0000969	2.29664419396642	26.2651160109277	0	26.6534213663472	0	12.0823238811007	Root68
OG0000970	0	36.81172630103	41.562972014352	4.75011469895297	16.1083581332063	12.0823238811007	Root68
OG0000972	12.9186235910611	9.43110343249528	0	0	16.1083581332063	12.0823238811007	Root68
OG0000973	0	13.3860822912836	0	0	32.2167162664127	0	Root68
OG0000974	52.9663567233506	82.5475074629157	215.37176407437	69.9322441790298	48.325074399619	36.246971643302	Root68
OG0000975	0	13.4874920056115	0	0	16.1083581332063	0	Root68
OG0000976	0	10.4452005757743	0	1.58337156631766	0	0	Root68
OG0000977	10.0478183486031	27.076393725551	239.301960082633	16.3615061852824	64.4334325328253	2960.16935086966	Root68
OG0000978	9.47365730011148	81.8376394626204	103.277688035663	0.527790522105885	48.325074399619	48.3292955244027	Root68
OG0000979	57.2725645870376	164.892195497176	410.591784141781	23.7505734947648	48.325074399619	4083.82547181203	Root68
OG0000980	10.9090599213405	169.557042356259	379.104684130908	20.3199351010766	112.758506932444	48.3292955244027	Root68
OG0000981	0	2.94088171550928	0	10.2919151810648	16.1083581332063	0	Root68
OG0000982	4.01912733944124	34.8849417287998	158.694984054799	0	0	12.0823238811007	Root68
OG0000983	28.5645121624574	76.4629246032413	18.8922600065236	81.5436356653592	32.2167162664127	24.1646477622013	Root68
OG0000984	0	14.1973600059069	0	24.8061545389766	4252.60654716647	60.4116194055034	Root68
OG0000985	0.143540262122901	27.9890811545021	2.51896800086982	0	0	0	Root68
OG0000986	16.9377509305024	120.474740621553	270.789060093506	15.8337156631766	48.325074399619	3745.52040314121	Root68
OG0000987	11.0526001834634	137.917211485953	673.823940232677	8.7085436147471	112.758506932444	5026.24673453788	Root68
OG0000988	8.18179494100537	101.004075470595	327.465840113077	7.12517204842945	64.4334325328253	3346.80371506489	Root68
OG0000989	2.44018445608932	62.9754325976298	0	5.27790522105885	32.2167162664127	24.1646477622013	Root68
OG0000990	80.0954662645789	160.227348638092	141.06220804871	64.6543389579709	96.650148799238	3383.05068670819	Root68
OG0000991	26.8420290169825	93.1955274673459	54.1578120187011	22.6949924505531	32.2167162664127	60.4116194055034	Root68
OG0000992	0	73.62345260206	265.751124091766	0	32.2167162664127	4627.53004646156	Root68
OG0000993	28.4209719003345	36.3046777293904	212.8527960735	19.0004587958119	16.1083581332063	12.0823238811007	Root68
OG0000994	33.1578005503902	48.8794823060508	363.990876125689	0	80.5417906660317	2017.74808814381	Root68
OG0000995	59.7127490431269	73.8262720307158	59.1957480204408	24.0144687558178	96.650148799238	9847.09396309705	Root68
OG0000996	3.44496629094963	17.9495194360394	125.948400043491	28.5006881937178	16.1083581332063	24.1646477622013	Root68
OG0000997	42.0572968020101	31.4370114416509	51.6388440178313	30.0840597600354	48.325074399619	2223.14759412252	Root68
OG0000998	6.74639231977636	20.6875817228929	125.948400043491	39.5842891579414	0	36.246971643302	Root68
OG0000999	35.7415252686024	11.2564782903976	119.650980041316	12.6669725305412	16.1083581332063	0	Root68
OG0001000	55.9807022279315	57.8035371669066	327.465840113077	35.8897555032002	96.650148799238	60.4116194055034	Root68
OG0001001	66.4591413629033	78.8967577471111	392.959008135692	25.3339450610825	64.4334325328253	3781.76737478451	Root68
OG0001002	110.095381048265	108.812623473843	308.573580106553	220.880333501313	3817.6808775699	5582.03363306851	Root68
OG0001003	172.535395071727	272.69072182774	1080.63727237315	155.962099282289	2158.51998984965	72.493943286604	Root68
OG0001004	103.779609514858	280.296450402333	537.799668185707	65.7099200021827	2641.77073384584	8167.65094362405	Root68
OG0001005	30.1434550458093	19.8763040082696	0	25.5978403221354	48.325074399619	12.0823238811007	Root68
OG0001006	43.636239685362	54.8626554513973	0	22.4310971895001	2529.01222691339	36.246971643302	Root68
OG0001007	0.430620786368704	21.2960400088603	134.764788046535	4.22232417684708	0	12.0823238811007	Root68
OG0001008	98.899240602679	159.517480637797	122.169948042186	112.155485947501	6362.8014626165	1739.8546388785	Root68
OG0001009	33.5884213367589	93.6011663246575	36.5250360126124	24.5422592779237	112.758506932444	3805.93202254671	Root68
OG0001010	26.124327706368	90.4574651804924	468.528048161787	35.8897555032002	80.5417906660317	4252.97800614744	Root68
OG0001011	151.004355753292	193.996783509285	326.206356112642	154.378727715971	7297.08623434247	930.338938844752	Root68
OG0001012	33.7319615988818	26.6707548682394	60.4552320208757	18.7365635347589	0	24.1646477622013	Root68
OG0001013	64.3060374310598	44.417454875623	39.0440040134822	42.4871370295237	80.5417906660317	24.1646477622013	Root68
OG0001014	80.5260870509476	138.221440628936	85.6449120295739	66.7655010463945	80.5417906660317	72.493943286604	Root68
OG0001015	33.1578005503902	34.0736640141765	0	25.3339450610825	16.1083581332063	48.3292955244027	Root68
OG0001016	35.1673642201108	8.0113674319046	0	25.8617355831884	16.1083581332063	36.246971643302	Root68
OG0001017	382.391258295409	176.655722359213	0	248.589335911872	241.625371998095	193.317182097611	Root68
OG0001018	138.803433472846	208.802601801159	209.074344072195	200.03260787813	144.975223198857	229.564153740913	Root68
OG0001019	0	1.41973600059069	0	0	0	0	Root68
OG0001020	0	2.02819428655813	0	0.263895261052943	0	0	Root68
OG0001021	0	2.43383314386975	0	0	0	0	Root68
OG0001022	0.143540262122901	5.67894400236275	0	0	0	0	Root68
OG0001023	10.9090599213405	30.4229142983719	0	4.75011469895297	16.1083581332063	24.1646477622013	Root68
OG0001024	30.574075832178	26.7721645825673	186.403632064367	14.7781346189648	32.2167162664127	36.246971643302	Root68
OG0001025	0.143540262122901	8.51841600354413	90.6828480313135	0	0	0	Root68
OG0001026	10.6219793970947	18.9636165793185	0	32.195221848459	0	0	Root68
OG0001027	5.74161048491605	8.31559657488832	0	7.38906730948239	32.2167162664127	0	Root68
OG0001028	4.73682865005574	18.8622068649906	64.2336840221804	0.791685783158828	32.2167162664127	0	Root68
OG0001029	0.430620786368704	3.04229142983719	2.51896800086982	0	740.984474127491	0	Root68
OG0001030	7.75117415463667	15.0086377205301	3.77845200130473	9.23633413685299	16.1083581332063	12.0823238811007	Root68
OG0001031	178.994706867258	153.128668635138	0	244.630906996078	193.300297598476	84.5762671677047	Root68
OG0001032	9.04303651374278	5.17189543072322	0	0	0	0	Root68
OG0001033	21.1004185320665	50.5020377352973	85.6449120295739	15.8337156631766	32.2167162664127	3878.42596583332	Root68
OG0001034	51.1003333157529	98.3674228980691	498.755664172224	0	0	48.3292955244027	Root68
OG0001035	0	15.0086377205301	0	5.54180048211179	0	0	Root68
OG0001036	0.574161048491605	20.3833525799092	0	0	0	0	Root68
OG0001037	5.31098969854735	6.99727028862553	110.834592038272	8.97243887580005	0	0	Root68
OG0001038	7.75117415463667	51.0090863069369	192.701052066541	2.37505734947648	16.1083581332063	12.0823238811007	Root68
OG0001039	0	2.94088171550928	0	5.01400996000591	0	0	Root68
OG0001040	9.76073782435729	18.355158293351	0	55.4180048211179	80.5417906660317	24.1646477622013	Root68
OG0001041	7.17701310614506	30.321504584044	195.220020067411	18.208773012653	0	36.246971643302	Root68
OG0001042	0	2.94088171550928	0	0	0	0	Root68
OG0001043	40.9089747050269	112.970421761288	170.030340058713	9.23633413685299	3801.57251943669	72.493943286604	Root68
OG0001044	111.387243407371	97.7589646121017	22.6707120078284	129.044782654889	209.408655731682	169.152534335409	Root68
OG0001045	4.88036891217864	37.1159554440137	57.9362640200059	0.263895261052943	32.2167162664127	12.0823238811007	Root68
OG0001046	0	0.709868000295344	0	0	0	0	Root68
OG0001047	28.9951329488261	100.497026898955	366.509844126559	58.5847479537532	1723.59432025308	7841.42819883434	Root68
OG0001048	39.330031821675	125.646636052276	219.150216075674	12.4030772694883	96.650148799238	4132.15476733643	Root68
OG0001049	7.03347284402216	7.60572857459297	44.0819400152219	0	0	0	Root68
OG0001050	16.5071301441336	33.4652057282091	55.417296019136	17.9448777516001	16.1083581332063	0	Root68
OG0001051	0	10.3437908614464	0	0	0	0	Root68
OG0001052	74.3538557796629	27.6848520115184	0	40.1120796800473	64.4334325328253	36.246971643302	Root68
OG0001053	19.9520964350833	43.9104063039834	151.138080052189	0	0	0	Root68
OG0001054	5.74161048491605	9.32969371816738	30.2276160104378	3.6945336547412	0	24.1646477622013	Root68
OG0001055	7.60763389251377	3.75215943013253	0	0	16.1083581332063	0	Root68
OG0001056	72.774912896311	51.5161348785764	0	38.7926033747826	64.4334325328253	36.246971643302	Root68
OG0001057	0	6.28740228833019	0	10.8197057031706	0	0	Root68
OG0001058	8.75595598949698	10.0395617184627	0	0	0	0	Root68
OG0001059	1.86602340759772	26.0622965822719	0	27.709002410559	16.1083581332063	0	Root68
OG0001060	50.2390917430154	22.2087274378115	0	46.1816706842649	32.2167162664127	24.1646477622013	Root68
OG0001061	4.44974812580994	47.1555171624764	60.4552320208757	71.2517204842945	16.1083581332063	48.3292955244027	Root68
OG0001062	66.889762149272	54.2541971654299	0	35.3619649810943	80.5417906660317	3032.66329415627	Root68
OG0001063	0	14.8058182918743	0	8.97243887580005	0	0	Root68
OG0001064	22.2487406290497	13.2846725769557	41.562972014352	7.65296257053533	16.1083581332063	845.762671677047	Root68
OG0001065	132.631202201561	113.781699475911	79.3474920273993	111.891590686448	96.650148799238	277.893449265315	Root68
OG0001066	10.9090599213405	8.92405486085575	47.8603920165266	0	16.1083581332063	24.1646477622013	Root68
OG0001067	0	47.1555171624764	100.758720034793	0	32.2167162664127	12.0823238811007	Root68
OG0001068	0	7.60572857459297	0	12.4030772694883	0	12.0823238811007	Root68
OG0001069	16.5071301441336	123.51703205139	243.080412083938	11.8752867473824	64.4334325328253	12.0823238811007	Root68
OG0001070	83.2533520312827	63.3810714549414	71.7905880247899	82.0714261874651	64.4334325328253	48.3292955244027	Root68
OG0001071	38.1817097246917	122.908573765422	309.833064106988	27.709002410559	64.4334325328253	4567.11842705605	Root68
OG0001072	67.7510037220094	84.7785211781297	0	59.1125384758591	48.325074399619	24.1646477622013	Root68
OG0001073	566.266334074846	570.835281951785	270.789060093506	782.449449021975	563.792534662222	1824.4309060462	Root68
OG0001074	43.4926994232391	81.2291811766529	220.409700076109	23.4866782337119	64.4334325328253	882.009643320349	Root68
OG0001075	8.61241572737408	30.321504584044	85.6449120295739	45.1260896400532	0	24.1646477622013	Root68
OG0001076	15.3588080471504	8.31559657488832	0	4.22232417684708	16.1083581332063	24.1646477622013	Root68
OG0001077	6.02869100916185	61.0486480253996	0	27.445107149506	3946.54774263555	0	Root68
OG0001078	11.9138417562008	18.4565680076789	76.8285240265295	0.263895261052943	0	12.0823238811007	Root68
OG0001079	0	19.9777137225975	22.6707120078284	3.95842891579414	644.334325328253	4011.33152852542	Root68
OG0001080	3.73204681519543	7.90995771757669	31.4871000108728	0	48.325074399619	2670.19357772325	Root68
OG0001081	32.009478453407	44.9245034472625	124.688916043056	26.3895261052943	80.5417906660317	4820.84722855917	Root68
OG0001082	36.1721460549711	63.4824811692693	152.397564052624	54.0985285158532	96.650148799238	0	Root68
OG0001083	67.7510037220094	188.520658935578	667.526520230502	96.585665545377	64.4334325328253	72.493943286604	Root68
OG0001084	263.68346151977	366.494707581053	1486.19112051319	325.382856878278	1675.26924585346	5243.72856439769	Root68
OG0001085	150.143114180555	209.71528923011	826.221504285301	81.0158451432534	96.650148799238	7140.6534137305	Root68
OG0001086	14.3540262122901	58.5134051672019	152.397564052624	27.9728976716119	16.1083581332063	36.246971643302	Root68
OG0001087	64.8801984795514	116.114122905453	532.761732183967	123.502982172777	128.866865065651	84.5762671677047	Root68
OG0001088	26.5549484927367	20.7889914372208	52.8983280182662	9.23633413685299	0	24.1646477622013	Root68
OG0001089	10.6219793970947	8.21418686056041	0	1.31947630526471	0	12.0823238811007	Root68
OG0001090	0.143540262122901	3.245110858493	0	11.6113914863295	16.1083581332063	0	Root68
OG0001092	16.6506704062565	2.94088171550928	0	0	0	0	Root68
OG0001093	54.5452996067025	31.7412405846347	0	95.7939797622181	16.1083581332063	12.0823238811007	Root68
OG0001097	1.43540262122901	8.0113674319046	0	7.12517204842945	0	12.0823238811007	Root68
OG0001098	35.8850655307253	27.1778034398789	47.8603920165266	11.6113914863295	16.1083581332063	24.1646477622013	Root68
OG0001099	17.2248314547482	19.1664360079743	0	31.1396408042472	32.2167162664127	0	Root68
OG0001102	127.033131978768	48.9808920203787	0	216.13021880236	80.5417906660317	60.4116194055034	Root68
OG0001103	83.2533520312827	46.3442394478532	27.708648009568	76.7935209664063	80.5417906660317	108.740914929906	Root68
OG0001104	8.61241572737408	8.0113674319046	21.4112280073935	7.91685783158828	0	24.1646477622013	Root68
OG0001107	66.3156011007804	25.3524285819766	35.2655520121775	31.931326587406	32.2167162664127	48.3292955244027	Root68
OG0001108	6.60285205765346	5.88176343101856	0	16.6254014463354	0	0	Root68
OG0001109	16.7942106683794	8.72123543219994	25.1896800086982	17.4170872294942	16.1083581332063	0	Root68
OG0001110	24.5453848230161	8.72123543219994	0	9.23633413685299	0	0	Root68
OG0001111	12.0573820183237	15.4142765778418	0	10.0280199200118	16.1083581332063	0	Root68
OG0001112	10.6219793970947	36.3046777293904	36.5250360126124	0	16.1083581332063	12.0823238811007	Root68
OG0001113	7.32055336826796	11.5607074333813	0	17.6809824905471	16.1083581332063	0	Root68
OG0001114	0	2.23101371521394	0	0	0	0	Root68
OG0001115	12.7750833289382	4.25920800177206	0	11.6113914863295	0	0	Root68
OG0001116	153.157459685136	131.528399483294	112.094076038707	75.7379399221945	64.4334325328253	108.740914929906	Root68
OG0001117	0	0	0	0	0	0	Root68
OG0001118	6.02869100916185	38.4342817302765	70.531104024355	20.3199351010766	0	36.246971643302	Root68
OG0001119	0.143540262122901	14.2987697202348	0	0	0	0	Root68
OG0001120	6.74639231977636	42.7948994463765	119.650980041316	0.527790522105885	0	1981.50111650051	Root68
OG0001121	15.932969095642	25.3524285819766	0	11.6113914863295	0	0	Root68
OG0001122	10.0478183486031	86.0968474643924	176.327760060887	27.709002410559	112.758506932444	0	Root68
OG0001123	0	4.46202743042788	0	7.65296257053533	0	24.1646477622013	Root68
OG0001124	6.74639231977636	0	0	0	0	0	Root68
OG0001125	6.88993258189926	57.7021274525787	109.575108037837	6.86127678737651	16.1083581332063	48.3292955244027	Root68
OG0001127	3.15788576670383	7.40290914593716	0	6.59738152632356	0	12.0823238811007	Root68
OG0001128	0	0	0	0	0	0	Root68
OG0001129	30.8611563564238	33.8708445855207	0	53.3068427326944	32.2167162664127	36.246971643302	Root68
OG0001131	10.0478183486031	3.34652057282091	0	28.5006881937178	0	12.0823238811007	Root68
OG0001133	8.89949625161988	3.04229142983719	66.7526520230502	4.48621943790002	0	12.0823238811007	Root68
OG0001134	0.143540262122901	14.1973600059069	0	0	0	12.0823238811007	Root68
OG0001135	6.88993258189926	4.96907600206741	0	0	0	0	Root68
OG0001136	0	0.405638857311625	17.6327760060887	0	0	0	Root68
OG0001137	8.18179494100537	37.5215943013253	0	22.1672019284472	161.083581332063	24.1646477622013	Root68
OG0001139	36.6027668413398	19.8763040082696	0	11.3474962252765	0	12.0823238811007	Root68
OG0001141	9.04303651374278	6.08458285967438	0	9.50022939790593	0	0	Root68
OG0001142	0	5.47612457370694	0	0	0	0	Root68
OG0001143	0	4.25920800177206	0	0.263895261052943	0	0	Root68
OG0001144	129.61685669698	48.676662877395	0	147.253555667542	112.758506932444	48.3292955244027	Root68
OG0001145	0	8.21418686056041	0	0	0	0	Root68
OG0001146	7.32055336826796	12.4733948623325	18.8922600065236	0	0	12.0823238811007	Root68
OG0001147	0	1.31832628626278	0	0	0	0	Root68
OG0001149	0	0	0	0	0	0	Root68
OG0001150	122.726924115081	68.9586057429763	6.29742000217455	71.7795110064004	64.4334325328253	48.3292955244027	Root68
OG0001151	19.5214756487146	10.5466102901023	89.4233640308786	6.86127678737651	0	12.0823238811007	Root68
OG0001153	22.2487406290497	13.1832628626278	0	25.8617355831884	64.4334325328253	12.0823238811007	Root68
OG0001155	0	0	0	0	0	0	Root68
OG0001156	15.932969095642	19.0650262936464	0	13.722553574753	0	0	Root68
OG0001157	59.4256685188811	58.5134051672019	40.3034880139171	45.917775423212	144.975223198857	48.3292955244027	Root68
OG0001159	0	21.4988594375161	0	0	0	12.0823238811007	Root68
OG0001160	14.2104859501672	32.9581571565695	113.353560039142	0	0	1244.47935975337	Root68
OG0001161	0.430620786368704	1.21691657193488	0	13.722553574753	16.1083581332063	0	Root68
OG0001162	0	1.6225554292465	0	0	0	0	Root68
OG0001163	12.3444625425695	10.0395617184627	0	0	32.2167162664127	0	Root68
OG0001164	5.02390917430154	6.18599257400228	71.7905880247899	33.7785934147766	16.1083581332063	0	Root68
OG0001165	19.8085561729604	36.4060874437184	16.3732920056538	27.1812118884531	16.1083581332063	12.0823238811007	Root68
OG0001166	0.143540262122901	6.3888120026581	0	5.01400996000591	0	0	Root68
OG0001167	0	2.73806228685347	0	0	3350.53849170692	0	Root68
OG0001168	6.74639231977636	15.5156862921697	0	3.95842891579414	0	0	Root68
OG0001169	14.497566474413	14.8058182918743	0	45.3899849011061	16.1083581332063	60.4116194055034	Root68
OG0001170	59.569208781004	65.6120851701554	209.074344072195	78.112997271671	2110.19491545003	36.246971643302	Root68
OG0001171	0	0	0	0	0	0	Root68
OG0001172	18.8037743381001	8.51841600354413	0	29.2923739768766	16.1083581332063	48.3292955244027	Root68
OG0001173	90.2868248753049	59.1218634531694	89.4233640308786	78.3768925327239	32.2167162664127	96.6585910488054	Root68
OG0001174	33.3013408125131	19.9777137225975	32.7465840113077	49.0845185558473	0	24.1646477622013	Root68
OG0001175	0	0	0	0	0	0	Root68
OG0001176	0	4.36061771609997	0	0	32.2167162664127	0	Root68
OG0001178	0	0.101409714327906	0	19.5282493179177	0	0	Root68
OG0001179	19.3779353865917	12.3719851480046	0	10.0280199200118	0	0	Root68
OG0001180	0	0.101409714327906	0	0	0	0	Root68
OG0001182	14.7846469986588	17.1382417214162	0	0	0	12.0823238811007	Root68
OG0001183	4.59328838793284	7.60572857459297	0	11.0836009642236	0	0	Root68
OG0001185	0	5.57753428803485	21.4112280073935	0	0	0	Root68
OG0001187	0	0	0	0	0	0	Root68
OG0001191	4.59328838793284	7.09868000295344	0	0	0	0	Root68
OG0001193	8.75595598949698	11.4592977190534	0	6.86127678737651	16.1083581332063	0	Root68
OG0001194	0.143540262122901	22.715776009451	0	24.2783640168707	16.1083581332063	12.0823238811007	Root68
OG0001197	0	5.47612457370694	0	13.4586583137001	0	0	Root68
OG0001198	89.9997443510591	31.7412405846347	0	61.4875958253356	32.2167162664127	48.3292955244027	Root68
OG0001200	21.818119842681	0	0	0.263895261052943	0	12.0823238811007	Root68
OG0001201	74.21031551754	30.2200948697161	0	36.4175460253061	112.758506932444	0	Root68
OG0001202	0	0	0	0	0	0	Root68
OG0001203	0.143540262122901	0	59.1957480204408	0	0	0	Root68
OG0001204	11.9138417562008	0	0	0	16.1083581332063	0	Root68
OG0001205	19.3779353865917	22.2087274378115	51.6388440178313	10.0280199200118	16.1083581332063	3600.532516568	Root68
OG0001206	19.5214756487146	33.8708445855207	56.676780019571	76.7935209664063	16.1083581332063	12.0823238811007	Root68
OG0001207	16.5071301441336	36.4060874437184	71.7905880247899	24.5422592779237	48.325074399619	36.246971643302	Root68
OG0001209	0	0	0	0	0	0	Root68
OG0001212	0	11.4592977190534	70.531104024355	0	0	0	Root68
OG0001213	14.2104859501672	2.94088171550928	85.6449120295739	0	0	0	Root68
OG0001214	19.5214756487146	4.36061771609997	0	6.59738152632356	0	12.0823238811007	Root68
OG0001216	95.4542743117293	116.215532619781	0	140.128383619112	48.325074399619	36.246971643302	Root68
OG0001217	0	0	0	0.263895261052943	0	0	Root68
OG0001219	9.61719756223438	10.7494297187581	30.2276160104378	20.0560398400236	0	24.1646477622013	Root68
OG0001220	0	5.78035371669066	46.6009080160917	10.8197057031706	32.2167162664127	0	Root68
OG0001222	0	0.405638857311625	0	0.263895261052943	0	0	Root68
OG0001223	7.46409363039087	4.96907600206741	78.0880080269644	0	0	12.0823238811007	Root68
OG0001226	42.7749981126246	29.7130462980765	7.55690400260946	91.835550846424	32.2167162664127	24.1646477622013	Root68
OG0001228	17.3683717168711	2.02819428655813	0	4.22232417684708	0	0	Root68
OG0001229	0	0	0	0	0	0	Root68
OG0001230	0.143540262122901	22.0059080091557	0	21.3755161452883	16.1083581332063	0	Root68
OG0001231	0	2.94088171550928	17.6327760060887	17.6809824905471	0	0	Root68
OG0001232	0.143540262122901	2.23101371521394	0	0	0	0	Root68
OG0001233	0	3.1437011441651	71.7905880247899	0	0	12.0823238811007	Root68
OG0001234	79.5213052160873	25.6566577249603	30.2276160104378	136.433849964371	64.4334325328253	60.4116194055034	Root68
OG0001235	42.6314578505017	21.4988594375161	0	9.50022939790593	0	24.1646477622013	Root68
OG0001236	103.492528990612	36.1018583007346	0	75.2101494000886	64.4334325328253	0	Root68
OG0001237	23.25352246391	20.586172008565	62.9742000217455	0.263895261052943	0	12.0823238811007	Root68
OG0001238	0	0	0	0	0	0	Root68
OG0001239	13.062163853184	5.67894400236275	0	11.3474962252765	16.1083581332063	0	Root68
OG0001240	0	1.72396514357441	0	0	0	0	Root68
OG0001242	0.287080524245803	21.9044982948278	0	0	0	0	Root68
OG0001243	0	0	0	0	0	0	Root68
OG0001244	12.7750833289382	32.45110858493	0	0	32.2167162664127	12.0823238811007	Root68
OG0001245	8.46887546525118	46.0400103048695	221.669184076544	21.3755161452883	48.325074399619	12.0823238811007	Root68
OG0001246	142.391940025918	84.7785211781297	83.1259440287041	101.863570766436	144.975223198857	48.3292955244027	Root68
OG0001248	0	0	0	0	0	0	Root68
OG0001249	0	0	0	0	0	0	Root68
OG0001250	27.8468108518428	11.9663462906929	0	50.403994861112	0	0	Root68
OG0001251	50.95679305363	29.6116365837486	0	78.3768925327239	48.325074399619	36.246971643302	Root68
OG0001254	12.2009222804466	24.6425605816812	0	7.38906730948239	0	12.0823238811007	Root68
OG0001255	523.491335962221	319.440600132905	99.4992360343579	507.998377526914	322.167162664127	289.975773146416	Root68
OG0001256	23.25352246391	14.7044085775464	0	55.9457953432238	32.2167162664127	24.1646477622013	Root68
OG0001257	61.8658529749705	30.1186851553882	0	17.6809824905471	32.2167162664127	0	Root68
OG0001258	4.88036891217864	0	0	0	0	0	Root68
OG0001260	0.143540262122901	3.54934000147672	0	0	0	0	Root68
OG0001262	47.2247462384345	24.6425605816812	0	12.1391820084354	0	36.246971643302	Root68
OG0001263	93.01408985564	68.9586057429763	34.0060680117426	138.281116791742	96.650148799238	48.3292955244027	Root68
OG0001264	0.143540262122901	0.101409714327906	0	0	0	0	Root68
OG0001265	5.59807022279315	0.101409714327906	0	0	0	0	Root68
OG0001266	8.18179494100537	4.66484685908369	0	0.263895261052943	0	0	Root68
OG0001267	30.8611563564238	19.6734845796138	0	22.4310971895001	16.1083581332063	0	Root68
OG0001268	6.31577153340766	6.99727028862553	0	46.4455659453179	16.1083581332063	0	Root68
OG0001269	4.88036891217864	5.88176343101856	0	6.86127678737651	0	0	Root68
OG0001272	98.3250795541874	85.0827503211134	0	220.880333501313	64.4334325328253	2682.27590160435	Root68
OG0001273	24.4018445608932	5.17189543072322	0	0	0	24.1646477622013	Root68
OG0001275	0	29.7130462980765	22.6707120078284	7.12517204842945	32.2167162664127	0	Root68
OG0001277	14.6411067365359	6.99727028862553	37.7845200130473	52.5151569495356	0	12.0823238811007	Root68
OG0001278	0	0	0	0	0	0	Root68
OG0001279	62.4400140234621	43.4033577323439	20.1517440069586	100.807989722224	80.5417906660317	60.4116194055034	Root68
OG0001281	0	0	0	0	0	0	Root68
OG0001283	6.88993258189926	3.44793028714881	0	4.22232417684708	0	12.0823238811007	Root68
OG0001284	9.76073782435729	0	0	0	0	0	Root68
OG0001285	0	6.28740228833019	0	0	0	0	Root68
OG0001286	12.6315430668153	17.5438805787278	0	1.8472668273706	16.1083581332063	48.3292955244027	Root68
OG0001287	5.16744943642445	10.4452005757743	31.4871000108728	0	0	0	Root68
OG0001288	9.04303651374278	7.20008971728135	44.0819400152219	0.263895261052943	16.1083581332063	0	Root68
OG0001290	10.191358610726	24.3383314386975	0	35.8897555032002	16.1083581332063	12.0823238811007	Root68
OG0001293	4.16266760156414	1.21691657193488	0	0	0	0	Root68
OG0001295	13.2057041153069	3.44793028714881	0	0	0	12.0823238811007	Root68
OG0001296	16.5071301441336	5.07048571639531	0	31.6674313263531	0	12.0823238811007	Root68
OG0001297	2177.79285692866	1391.94973886484	0	1506.3141500902	1449.75223198857	1196.15006422897	Root68
OG0001298	1.29186235910611	3.54934000147672	0	0	0	0	Root68
OG0001299	5.31098969854735	3.65074971580463	0	0	0	0	Root68
OG0001300	2.29664419396642	17.4424708643999	0	29.5562692379296	0	12.0823238811007	Root68
OG0001301	24.5453848230161	25.7580674392882	0	52.5151569495356	0	0	Root68
OG0001302	13.6363249016756	5.37471485937903	0	0	0	0	Root68
OG0001307	30.8611563564238	5.17189543072322	0	75.2101494000886	16.1083581332063	24.1646477622013	Root68
OG0001308	274.305440916864	244.60023095891	59.1957480204408	282.104034065596	289.950446397714	144.987886573208	Root68
OG0001311	6.88993258189926	2.63665257252556	0	0	32.2167162664127	0	Root68
OG0001312	0	1.6225554292465	0	15.5698204021236	0	0	Root68
OG0001317	41.1960552292727	20.3833525799092	0	59.904224259018	16.1083581332063	12.0823238811007	Root68
OG0001319	0	0	0	0	0	0	Root68
OG0001320	0	1.41973600059069	0	6.86127678737651	16.1083581332063	0	Root68
OG0001321	0	0	0	0	0	0	Root68
OG0001322	0	0	0	2.63895261052943	0	0	Root68
OG0001323	0	0	0	10.5558104421177	0	0	Root68
OG0001324	61.4352321886017	72.9135846017646	80.6069760278342	104.502523376965	80.5417906660317	48.3292955244027	Root68
OG0001325	3.15788576670383	3.75215943013253	0	0	0	0	Root68
OG0001326	34.3061226473734	6.59163143131391	0	10.5558104421177	0	0	Root68
OG0001328	1.57894288335191	2.63665257252556	0	0	0	0	Root68
OG0001329	7.17701310614506	24.2369217243696	75.5690400260946	0	0	0	Root68
OG0001330	0	2.12960400088603	0	7.91685783158828	0	0	Root68
OG0001331	358.132953996639	178.278277788459	0	621.209444518627	386.600595196952	265.811125384215	Root68
OG0001333	0	0	0	0	0	0	Root68
OG0001334	0	0	0	0	0	0	Root68
OG0001335	0	0	0	0	0	0	Root68
OG0001336	0	4.25920800177206	0	0	0	0	Root68
OG0001337	0	2.12960400088603	0	0	0	0	Root68
OG0001338	3.73204681519543	3.04229142983719	0	11.3474962252765	16.1083581332063	0	Root68
OG0001339	0	0	0	0	0	0	Root68
OG0001340	25.8372471821222	20.0791234369254	0	18.7365635347589	0	0	Root68
OG0001341	4.59328838793284	0	0	0	0	0	Root68
OG0001342	7.60763389251377	2.33242342954184	0	0	0	0	Root68
OG0001343	2.29664419396642	5.78035371669066	0	10.2919151810648	0	0	Root68
OG0001344	50.6697125293841	17.2396514357441	0	72.3073015285063	0	12.0823238811007	Root68
OG0001345	0	4.8676662877395	0	11.3474962252765	0	0	Root68
OG0001346	56.9854840627918	60.643009168088	51.6388440178313	61.2237005642827	80.5417906660317	36.246971643302	Root68
OG0001348	27.2726498033512	23.6284634384022	0	41.9593465074179	16.1083581332063	12.0823238811007	Root68
OG0001349	3.30142602882673	6.99727028862553	0	5.54180048211179	0	0	Root68
OG0001350	1.86602340759772	0.81127771462325	0	0	0	12.0823238811007	Root68
OG0001351	0	0.101409714327906	0	0	0	0	Root68
OG0001352	0	0	0	0	0	0	Root68
OG0001354	123.444625425695	72.507945744453	23.9301960082633	153.059251410707	64.4334325328253	72.493943286604	Root68
OG0001357	0	11.6621171477092	0	7.65296257053533	0	12.0823238811007	Root68
OG0001359	12.6315430668153	9.53251314682319	0	0	32.2167162664127	0	Root68
OG0001360	4.88036891217864	3.04229142983719	0	0	16.1083581332063	0	Root68
OG0001361	30.1434550458093	31.6398308703068	0	47.7650422505826	32.2167162664127	48.3292955244027	Root68
OG0001362	29.9999147836864	34.0736640141765	0	47.5011469895297	0	24.1646477622013	Root68
OG0001363	6.88993258189926	17.0368320070883	0	0	48.325074399619	0	Root68
OG0001364	0	0	0	0	0	0	Root68
OG0001365	0	1.41973600059069	0	0	0	0	Root68
OG0001366	0	0	0	9.50022939790593	0	0	Root68
OG0001371	4.88036891217864	0	0	5.54180048211179	0	0	Root68
OG0001372	0.143540262122901	0	0	0	0	0	Root68
OG0001374	0.717701310614506	3.245110858493	0	9.50022939790593	0	0	Root68
OG0001376	0	4.25920800177206	0	0	0	0	Root68
OG0001379	174.544958741448	82.243278319932	39.0440040134822	162.29558554756	80.5417906660317	96.6585910488054	Root68
OG0001380	36.8898473655856	46.8512880194927	0	7.91685783158828	48.325074399619	24.1646477622013	Root68
OG0001381	58.5644269461437	41.070934302802	0	101.863570766436	48.325074399619	36.246971643302	Root68
OG0001382	15.5023483092733	22.2087274378115	61.7147160213106	0	0	12.0823238811007	Root68
OG0001383	0	3.75215943013253	0	0.263895261052943	0	0	Root68
OG0001384	6.88993258189926	41.4765731601137	20.1517440069586	0.263895261052943	48.325074399619	0	Root68
OG0001386	0	2.94088171550928	0	0.263895261052943	0	12.0823238811007	Root68
OG0001387	42.4879175883788	23.7298731527301	0	53.5707379937473	0	24.1646477622013	Root68
OG0001388	0	10.5466102901023	0	0	0	0	Root68
OG0001389	17.0812911926253	73.2178137447483	0	15.5698204021236	48.325074399619	12.0823238811007	Root68
OG0001392	10.0478183486031	31.335601727323	0	26.3895261052943	32.2167162664127	36.246971643302	Root68
OG0001393	81.1002480994392	65.9163143131391	143.58117604958	45.1260896400532	32.2167162664127	60.4116194055034	Root68
OG0001394	8.03825467888247	6.08458285967438	0	0	0	0	Root68
OG0001395	2.15310393184352	0	0	0	0	0	Root68
OG0001399	6.45931179553056	15.2114571491859	0	76.0018351832475	16.1083581332063	24.1646477622013	Root68
OG0001400	20.0956366972062	5.07048571639531	0	17.4170872294942	0	0	Root68
OG0001402	0	2.02819428655813	0	0	0	0	Root68
OG0001403	6.17223127128475	4.15779828744416	0	4.22232417684708	0	0	Root68
OG0001404	31.2917771427925	18.6593874363348	0	36.681441286359	32.2167162664127	12.0823238811007	Root68
OG0001405	0	4.7662565734116	0	0	0	0	Root68
OG0001408	0	3.44793028714881	0	16.3615061852824	16.1083581332063	0	Root68
OG0001409	0	5.17189543072322	83.1259440287041	0	0	12.0823238811007	Root68
OG0001411	18.5166938138543	21.1946302945324	0	40.9037654632061	0	12.0823238811007	Root68
OG0001412	0.287080524245803	6.99727028862553	0	8.44464835369416	48.325074399619	0	Root68
OG0001413	0	0	0	0	0	0	Root68
OG0001414	0.143540262122901	10.6480200044302	76.8285240265295	0	16.1083581332063	0	Root68
OG0001415	0	3.54934000147672	0	10.2919151810648	0	0	Root68
OG0001416	88.5643417298301	55.2682943087089	0	80.7519498822004	96.650148799238	36.246971643302	Root68
OG0001418	91.7222274965339	38.941330301916	0	33.5146981537237	16.1083581332063	12.0823238811007	Root68
OG0001420	0	15.9213251494813	30.2276160104378	13.986448835806	16.1083581332063	24.1646477622013	Root68
OG0001421	0.143540262122901	1.41973600059069	0	0	16.1083581332063	0	Root68
OG0001423	14.2104859501672	16.5297834354487	0	7.65296257053533	0	0	Root68
OG0001424	0	2.94088171550928	0	0	0	12.0823238811007	Root68
OG0001425	2447.64854971971	1602.98335438121	0	2427.83640168707	1739.70267838628	1498.20816125648	Root68
OG0001426	34.5932031716192	48.9808920203787	0	55.6819000821709	80.5417906660317	36.246971643302	Root68
OG0001427	51.6744943642445	15.0086377205301	146.10014405045	66.5016057853415	16.1083581332063	72.493943286604	Root68
OG0001430	0	5.17189543072322	0	0	0	24.1646477622013	Root68
OG0001431	5.16744943642445	10.9522491474139	0	0	0	0	Root68
OG0001436	0	0	0	0	0	0	Root68
OG0001437	0	0	0	0	0	0	Root68
OG0001438	22.1052003669268	5.17189543072322	0	9.23633413685299	0	12.0823238811007	Root68
OG0001439	11.626761231955	2.33242342954184	0	13.1947630526471	0	12.0823238811007	Root68
OG0001441	8.89949625161988	4.46202743042788	0	0	0	12.0823238811007	Root68
OG0001442	16.0765093577649	19.3692554366301	0	0.263895261052943	32.2167162664127	4482.54215988835	Root68
OG0001443	130.478098269717	71.2910291725181	51.6388440178313	209.796732537089	112.758506932444	108.740914929906	Root68
OG0001444	6.45931179553056	6.490221716986	0	10.8197057031706	0	24.1646477622013	Root68
OG0001445	4.44974812580994	9.02546457518366	0	0	0	0	Root68
OG0001448	0	0	0	0	0	0	Root68
OG0001452	404.927079448704	203.123657798796	0	376.314642261496	241.625371998095	169.152534335409	Root68
OG0001453	101.052344534522	65.0036268841879	0	160.712213981242	48.325074399619	12.0823238811007	Root68
OG0001458	2.00956366972062	0	0	0	0	0	Root68
OG0001459	28.7080524245803	13.7917211485953	0	15.8337156631766	32.2167162664127	24.1646477622013	Root68
OG0001461	0	3.245110858493	0	0	0	0	Root68
OG0001463	0	0.101409714327906	55.417296019136	0	0	0	Root68
OG0001464	0	0	0	0	0	0	Root68
OG0001465	7.75117415463667	0	0	3.95842891579414	0	0	Root68
OG0001466	1.00478183486031	3.95497885878834	0	0	0	0	Root68
OG0001467	24.4018445608932	24.845380010337	0	10.5558104421177	0	12.0823238811007	Root68
OG0001469	36.6027668413398	17.1382417214162	0	74.1545683558768	16.1083581332063	12.0823238811007	Root68
OG0001470	20.2391769593291	20.3833525799092	0	40.6398702021531	16.1083581332063	0	Root68
OG0001473	8.18179494100537	21.8030885804998	0	13.1947630526471	0	24.1646477622013	Root68
OG0001474	25.5501666578764	5.17189543072322	0	8.18075309264122	16.1083581332063	0	Root68
OG0001475	25.1195458715077	13.9945405772511	28.9681320100029	13.986448835806	32.2167162664127	0	Root68
OG0001477	0	1.82537485790231	0	0	0	12.0823238811007	Root68
OG0001478	27.559730327597	16.225554292465	36.5250360126124	15.8337156631766	0	12.0823238811007	Root68
OG0001480	16.2200496198878	7.70713828892088	26.4491640091331	8.7085436147471	32.2167162664127	12.0823238811007	Root68
OG0001481	0	0	40.3034880139171	0	0	0	Root68
OG0001484	0	0	0	0	0	0	Root68
OG0001485	49.377850170278	31.6398308703068	34.0060680117426	73.362882572718	96.650148799238	36.246971643302	Root68
OG0001486	0	0	0	0	0	0	Root68
OG0001489	19.2343951244688	32.8567474422416	0	32.195221848459	48.325074399619	24.1646477622013	Root68
OG0001490	0	0	0	0	0	0	Root68
OG0001492	33.5884213367589	30.6257337270277	0	32.4591171095119	0	0	Root68
OG0001497	37.8946292004459	42.5920800177206	0	73.362882572718	16.1083581332063	84.5762671677047	Root68
OG0001498	0	0	0	5.27790522105885	0	0	Root68
OG0001500	0	3.44793028714881	0	0.263895261052943	16.1083581332063	5376.6341270898	Root68
OG0001501	0	0	0	0	0	0	Root68
OG0001503	18.5166938138543	3.1437011441651	69.2716200239201	1.05558104421177	16.1083581332063	0	Root68
OG0001504	78.3729831191041	40.9695245884741	0	60.9598053032297	32.2167162664127	72.493943286604	Root68
OG0001506	0	5.17189543072322	0	0	0	0	Root68
OG0001508	2.72726498033512	0	0	0	0	0	Root68
OG0001509	74.9280168281545	68.7557863143205	151.138080052189	76.0018351832475	128.866865065651	48.3292955244027	Root68
OG0001512	7.32055336826796	3.85356914446044	0	13.722553574753	0	24.1646477622013	Root68
OG0001514	43.0620786368704	34.0736640141765	0	44.3344038568943	32.2167162664127	72.493943286604	Root68
OG0001515	0	0	0	0	0	0	Root68
OG0001517	33.1578005503902	137.815801771625	83.1259440287041	81.0158451432534	96.650148799238	48.3292955244027	Root68
OG0001518	0	7.20008971728135	102.018204035228	0	0	0	Root68
OG0001519	2.72726498033512	5.07048571639531	144.840660050015	0	1755.81103651949	0	Root68
OG0001522	9.18657677586568	0	68.0121360234851	32.195221848459	32.2167162664127	12.0823238811007	Root68
OG0001523	11.4832209698321	13.5889017199394	17.6327760060887	15.0420298800177	32.2167162664127	12.0823238811007	Root68
OG0001525	3707.93205115879	2316.40069467804	0	3595.8368271074	2706.20416637866	2114.40667919262	Root68
OG0001527	17.9425327653627	6.79445085996972	0	0	0	0	Root68
OG0001529	91.1480664480423	69.5670640289437	71.7905880247899	47.7650422505826	1739.70267838628	24.1646477622013	Root68
OG0001530	0	0	0	0	0	0	Root68
OG0001531	0	3.54934000147672	0	7.12517204842945	0	0	Root68
OG0001532	0	0.709868000295344	0	0	0	0	Root68
OG0001534	66.0285205765346	41.2737537314579	36.5250360126124	23.7505734947648	48.325074399619	0	Root68
OG0001537	42.4879175883788	20.6875817228929	0	26.3895261052943	48.325074399619	48.3292955244027	Root68
OG0001542	9.76073782435729	10.6480200044302	0	6.33348626527062	32.2167162664127	0	Root68
OG0001544	17.9425327653627	9.53251314682319	0	11.0836009642236	16.1083581332063	0	Root68
OG0001545	12.7750833289382	27.7862617258463	0	16.3615061852824	128.866865065651	0	Root68
OG0001547	4.44974812580994	2.33242342954184	0	0	0	0	Root68
OG0001548	3.44496629094963	10.3437908614464	0	10.8197057031706	16.1083581332063	0	Root68
OG0001550	26.4114082306138	18.5579777220069	0	0	0	12.0823238811007	Root68
OG0001554	28.1338913760886	8.82264514652785	37.7845200130473	11.6113914863295	32.2167162664127	36.246971643302	Root68
OG0001557	90.4303651374278	44.1132257326392	0	103.183047071701	16.1083581332063	96.6585910488054	Root68
OG0001559	8.46887546525118	53.8485583081182	25.1896800086982	3.16674313263531	0	24.1646477622013	Root68
OG0001561	40.4783539186582	64.90221716986	226.707120078284	36.1536507642531	16.1083581332063	108.740914929906	Root68
OG0001563	6.02869100916185	2.94088171550928	0	0	0	0	Root68
OG0001564	0	8.31559657488832	0	0.791685783158828	0	0	Root68
OG0001565	6.74639231977636	12.6762142909883	78.0880080269644	21.9033066673942	0	0	Root68
OG0001568	58.8515074703895	27.5834422971905	0	25.8617355831884	0	36.246971643302	Root68
OG0001569	7.46409363039087	0.101409714327906	0	13.4586583137001	0	24.1646477622013	Root68
OG0001570	221.913245242005	137.511572628641	0	241.464163863442	1208.12685999047	108.740914929906	Root68
OG0001572	13.3492443774298	0	0	0	16.1083581332063	12.0823238811007	Root68
OG0001573	3.73204681519543	0	0	2.37505734947648	0	12.0823238811007	Root68
OG0001576	33.5884213367589	26.3665257252556	0	3.95842891579414	16.1083581332063	12.0823238811007	Root68
OG0001577	145.980446578991	34.8849417287998	0	112.155485947501	128.866865065651	60.4116194055034	Root68
OG0001578	46.6505851899429	72.1023068871414	36.5250360126124	74.6823588779827	48.325074399619	36.246971643302	Root68
OG0001579	0	0	0	0	0	0	Root68
OG0001580	0	0	0	0	0	0	Root68
OG0001583	33.0142602882673	32.5525182992579	0	29.8201644989825	32.2167162664127	0	Root68
OG0001585	6.45931179553056	7.20008971728135	0	1.8472668273706	0	24.1646477622013	Root68
OG0001586	0	0	0	13.722553574753	0	0	Root68
OG0001587	7.03347284402216	7.09868000295344	0	0	0	0	Root68
OG0001588	16.9377509305024	16.225554292465	0	8.7085436147471	0	0	Root68
OG0001589	0	2.33242342954184	0	0	0	0	Root68
OG0001590	11.0526001834634	12.2705754336767	0	0.527790522105885	0	0	Root68
OG0001591	0.143540262122901	5.57753428803485	0	4.75011469895297	0	12.0823238811007	Root68
OG0001598	0.143540262122901	7.60572857459297	62.9742000217455	0	0	0	Root68
OG0001599	0.143540262122901	16.3269640067929	0	7.12517204842945	0	12.0823238811007	Root68
OG0001601	608.03655035261	359.091798435116	52.8983280182662	656.571409499721	563.792534662222	277.893449265315	Root68
OG0001602	2.87080524245803	2.73806228685347	0	10.2919151810648	0	0	Root68
OG0001604	0	0	0	0	0	0	Root68
OG0001605	0	0	0	0	0	0	Root68
OG0001606	4.59328838793284	19.470665150958	0	42.2232417684708	32.2167162664127	36.246971643302	Root68
OG0001607	0	0	0	0	0	0	Root68
OG0001608	15.932969095642	8.82264514652785	0	8.7085436147471	16.1083581332063	0	Root68
OG0001609	0.430620786368704	2.33242342954184	0	0	0	0	Root68
OG0001611	3.87558707731833	29.8144560124044	0	11.3474962252765	0	0	Root68
OG0001612	0	5.27330514505113	0	0	1997.43640851759	12.0823238811007	Root68
OG0001613	33.7319615988818	14.7044085775464	0	31.1396408042472	32.2167162664127	36.246971643302	Root68
OG0001615	0	0	0	0	0	0	Root68
OG0001616	0	3.04229142983719	0	12.1391820084354	0	0	Root68
OG0001617	9.90427808648019	2.12960400088603	0	20.5838303621295	0	0	Root68
OG0001618	0	2.73806228685347	34.0060680117426	0	0	0	Root68
OG0001619	10.9090599213405	0	0	0.527790522105885	16.1083581332063	24.1646477622013	Root68
OG0001621	0	5.07048571639531	0	0	0	0	Root68
OG0001623	26.9855692791054	22.8171857237789	0	0.527790522105885	0	24.1646477622013	Root68
OG0001624	11.626761231955	6.69304114564182	34.0060680117426	0.263895261052943	0	0	Root68
OG0001626	0	1.72396514357441	0	0	0	0	Root68
OG0001627	0	0	0	0	0	0	Root68
OG0001629	2.87080524245803	50.2992183066415	240.561444083068	0	16.1083581332063	0	Root68
OG0001631	0	0	0	0	0	0	Root68
OG0001632	25.1195458715077	30.7271434413556	0	75.2101494000886	16.1083581332063	24.1646477622013	Root68
OG0001633	433.778672135408	450.056312187248	745.614528257467	325.646752139331	306.05880453092	4071.74314793093	Root68
OG0001634	4.30620786368704	0	0	0	0	12.0823238811007	Root68
OG0001635	20.8133380078207	6.3888120026581	0	8.18075309264122	16.1083581332063	0	Root68
OG0001636	0	2.83947200118138	0	21.6394114063413	0	12.0823238811007	Root68
OG0001637	0	8.41700628921622	0	0	0	0	Root68
OG0001638	7.03347284402216	31.1327822986672	0	9.23633413685299	16.1083581332063	4724.18863751036	Root68
OG0001640	12.4880028046924	6.490221716986	0	8.7085436147471	16.1083581332063	0	Root68
OG0001641	31.8659381912841	8.0113674319046	0	47.5011469895297	0	24.1646477622013	Root68
OG0001642	23.8276835124016	24.845380010337	36.5250360126124	0	16.1083581332063	0	Root68
OG0001643	15.2152677850275	51.921773735888	31.4871000108728	22.1672019284472	16.1083581332063	0	Root68
OG0001646	12.0573820183237	4.15779828744416	22.6707120078284	14.7781346189648	32.2167162664127	12.0823238811007	Root68
OG0001647	0	5.57753428803485	0	0	0	0	Root68
OG0001648	50.813252791507	19.3692554366301	0	75.4740446611416	32.2167162664127	12.0823238811007	Root68
OG0001649	0	4.46202743042788	0	12.1391820084354	0	0	Root68
OG0001651	5.02390917430154	11.7635268620371	0	0.527790522105885	16.1083581332063	0	Root68
OG0001652	5.59807022279315	27.6848520115184	39.0440040134822	0	0	0	Root68
OG0001655	6.60285205765346	0	0	0	0	12.0823238811007	Root68
OG0001656	22.2487406290497	52.1245931645438	0	16.8892967073883	16.1083581332063	12.0823238811007	Root68
OG0001657	0	3.245110858493	0	0.263895261052943	0	0	Root68
OG0001658	8.03825467888247	2.23101371521394	0	0.263895261052943	0	0	Root68
OG0001662	4.59328838793284	9.83674228980691	0	2.11116208842354	16.1083581332063	0	Root68
OG0001663	0	0	0	0	0	0	Root68
OG0001664	0	3.54934000147672	0	2.63895261052943	0	0	Root68
OG0001665	0	0	0	0	0	0	Root68
OG0001667	11.4832209698321	16.1241445781371	35.2655520121775	0	0	0	Root68
OG0001668	40.1912733944124	26.2651160109277	0	36.681441286359	32.2167162664127	12.0823238811007	Root68
OG0001670	21.3874990563123	23.9326925813859	0	36.681441286359	16.1083581332063	12.0823238811007	Root68
OG0001672	0	6.28740228833019	3.77845200130473	0	0	0	Root68
OG0001674	33.1578005503902	17.7467000073836	0	35.0980697200414	16.1083581332063	24.1646477622013	Root68
OG0001678	0	2.23101371521394	0	0	0	0	Root68
OG0001679	12.3444625425695	8.82264514652785	0	0	0	12.0823238811007	Root68
OG0001680	59.1385879946353	43.6061771609997	0	87.8771219306299	32.2167162664127	36.246971643302	Root68
OG0001681	11.0526001834634	2.33242342954184	44.0819400152219	8.18075309264122	0	12.0823238811007	Root68
OG0001682	4.44974812580994	18.5579777220069	0	0.527790522105885	16.1083581332063	0	Root68
OG0001683	3.15788576670383	8.0113674319046	0	30.3479550210884	48.325074399619	12.0823238811007	Root68
OG0001684	44.9281020444681	21.1946302945324	0	6.86127678737651	16.1083581332063	24.1646477622013	Root68
OG0001686	13.062163853184	9.83674228980691	0	24.0144687558178	16.1083581332063	0	Root68
OG0001687	29.138673210949	15.110047434858	0	5.80569574316474	0	24.1646477622013	Root68
OG0001688	0	3.1437011441651	0	0	0	0	Root68
OG0001689	3.01434550458093	2.94088171550928	0	0	0	0	Root68
OG0001691	3.01434550458093	7.70713828892088	50.3793600173964	0	0	0	Root68
OG0001693	0	0	0	0	0	0	Root68
OG0001694	5.45452996067025	6.99727028862553	0	14.5142393579118	0	12.0823238811007	Root68
OG0001695	26.2678679684909	13.9945405772511	41.562972014352	4.22232417684708	16.1083581332063	0	Root68
OG0001696	26.5549484927367	11.1550685760697	0	15.8337156631766	0	12.0823238811007	Root68
OG0001698	0	0	0	0	0	0	Root68
OG0001700	0.287080524245803	1.21691657193488	0	0.263895261052943	0	0	Root68
OG0001701	0	2.63665257252556	0	0	0	0	Root68
OG0001702	21.1004185320665	13.2846725769557	0	41.431555985312	0	0	Root68
OG0001704	0	0	0	13.1947630526471	0	0	Root68
OG0001705	0	7.60572857459297	0	0	16.1083581332063	0	Root68
OG0001707	33.1578005503902	38.6371011589323	0	89.7243887580005	64.4334325328253	24.1646477622013	Root68
OG0001708	20.9568782699436	24.3383314386975	86.9043960300088	21.1116208842354	48.325074399619	12.0823238811007	Root68
OG0001712	26.124327706368	46.1414200191974	34.0060680117426	10.2919151810648	16.1083581332063	36.246971643302	Root68
OG0001715	0.143540262122901	15.9213251494813	0	0	16.1083581332063	12.0823238811007	Root68
OG0001716	9.33011703798858	11.4592977190534	0	23.2227829726589	0	0	Root68
OG0001717	100.191102961785	39.6511983022114	20.1517440069586	39.0564986358355	32.2167162664127	12.0823238811007	Root68
OG0001718	18.0860730274856	38.7385108732602	80.6069760278342	20.3199351010766	16.1083581332063	36.246971643302	Root68
OG0001720	7.75117415463667	4.66484685908369	0	19.5282493179177	0	12.0823238811007	Root68
OG0001721	3.44496629094963	27.9890811545021	0	35.3619649810943	0	0	Root68
OG0001723	128.899155386365	89.1391388942296	71.7905880247899	150.68419406123	112.758506932444	72.493943286604	Root68
OG0001725	9.33011703798858	16.1241445781371	0	12.4030772694883	16.1083581332063	0	Root68
OG0001726	6.17223127128475	26.6707548682394	98.239752033923	5.54180048211179	32.2167162664127	12.0823238811007	Root68
OG0001727	0	8.31559657488832	0	0	0	0	Root68
OG0001728	0	0	0	0	0	0	Root68
OG0001729	0	2.73806228685347	0	0	0	12.0823238811007	Root68
OG0001730	25.8372471821222	16.7326028641045	0	33.7785934147766	32.2167162664127	12.0823238811007	Root68
OG0001731	6.31577153340766	9.22828400383947	0	12.4030772694883	5831.22564422069	24.1646477622013	Root68
OG0001734	22.2487406290497	11.7635268620371	0	43.8066133347885	48.325074399619	0	Root68
OG0001735	5.45452996067025	0	0	0	0	0	Root68
OG0001738	22.1052003669268	13.5889017199394	0	0	0	0	Root68
OG0001739	33.8755018610047	31.0313725843393	0	82.3353214485181	64.4334325328253	24.1646477622013	Root68
OG0001740	52.392195674859	24.4397411530254	0	21.6394114063413	32.2167162664127	36.246971643302	Root68
OG0001741	3.58850655307253	14.1973600059069	28.9681320100029	11.8752867473824	0	12.0823238811007	Root68
OG0001742	67.4639231977636	27.9890811545021	0	81.2797404043063	0	72.493943286604	Root68
OG0001743	8.32533520312827	42.6934897320485	60.4552320208757	8.97243887580005	0	24.1646477622013	Root68
OG0001744	23.1099822017871	9.53251314682319	0	19.2643540568648	16.1083581332063	12.0823238811007	Root68
OG0001745	5.02390917430154	0	0	2.11116208842354	0	0	Root68
OG0001750	7.17701310614506	10.4452005757743	0	9.23633413685299	0	12.0823238811007	Root68
OG0001752	639.615408019648	467.803012194632	0	694.572327091345	724.876115994285	483.292955244027	Root68
OG0001753	0	0.101409714327906	0	17.6809824905471	0	0	Root68
OG0001754	13.3492443774298	1.21691657193488	0	0	0	0	Root68
OG0001755	30.574075832178	19.6734845796138	0	46.9733564674238	32.2167162664127	12.0823238811007	Root68
OG0001756	12.9186235910611	11.0536588617418	0	14.2503440968589	0	24.1646477622013	Root68
OG0001757	9.47365730011148	21.9044982948278	0	18.472668273706	16.1083581332063	0	Root68
OG0001758	0	0	0	11.0836009642236	0	0	Root68
OG0001760	319.951244271947	366.393297866725	0	299.785016556143	225.517013864889	567.869222411732	Root68
OG0001761	15.5023483092733	31.4370114416509	56.676780019571	11.8752867473824	96.650148799238	24.1646477622013	Root68
OG0001762	1142.72402676042	546.395540798759	0	915.716555853711	628.225967195047	483.292955244027	Root68
OG0001763	69.4734868674842	45.8371908762136	0	62.5431768695474	48.325074399619	169.152534335409	Root68
OG0001764	0	12.980443433972	94.4613000326183	7.12517204842945	0	0	Root68
OG0001765	16.2200496198878	15.8199154351534	74.3095560256597	17.9448777516001	32.2167162664127	0	Root68
OG0001766	34.880283695865	0	0	8.97243887580005	0	0	Root68
OG0001767	2.15310393184352	2.53524285819766	0	0	0	0	Root68
OG0001770	0	0	0	11.3474962252765	0	0	Root68
OG0001771	19.8085561729604	14.6029988632185	104.537172036098	27.445107149506	16.1083581332063	12.0823238811007	Root68
OG0001773	0	6.18599257400228	0	0	0	0	Root68
OG0001774	0.143540262122901	0	0	0	0	0	Root68
OG0001775	81.2437883615621	63.1782520262856	46.6009080160917	73.626777833771	32.2167162664127	24.1646477622013	Root68
OG0001776	12.3444625425695	3.65074971580463	0	9.76412465895887	0	12.0823238811007	Root68
OG0001777	0	2.94088171550928	0	0	0	0	Root68
OG0001778	6.02869100916185	0.405638857311625	0	6.86127678737651	0	0	Root68
OG0001780	0	0	0	0	0	0	Root68
OG0001783	9.61719756223438	8.21418686056041	25.1896800086982	24.5422592779237	0	0	Root68
OG0001785	12.9186235910611	10.2423811471185	0	2.63895261052943	0	12.0823238811007	Root68
OG0001786	40.1912733944124	11.4592977190534	64.2336840221804	8.18075309264122	96.650148799238	0	Root68
OG0001787	3.01434550458093	11.9663462906929	36.5250360126124	0.263895261052943	0	0	Root68
OG0001788	16.3635898820107	18.7607971506627	0	25.8617355831884	0	24.1646477622013	Root68
OG0001789	0	3.1437011441651	0	11.6113914863295	0	0	Root68
OG0001791	0	1.72396514357441	0	0	0	0	Root68
OG0001792	0.287080524245803	0.101409714327906	0	0	0	0	Root68
OG0001795	0	3.44793028714881	0	0	0	0	Root68
OG0001796	0	0	0	0	0	0	Root68
OG0001798	0.143540262122901	43.0991285893602	141.06220804871	0	80.5417906660317	36.246971643302	Root68
OG0001799	0.143540262122901	4.15779828744416	0	0	0	0	Root68
OG0001800	0	10.9522491474139	52.8983280182662	0.263895261052943	1546.40238078781	0	Root68
OG0001801	0	4.05638857311625	0	0	0	0	Root68
OG0001802	12.3444625425695	5.88176343101856	0	11.6113914863295	0	12.0823238811007	Root68
OG0001803	4.73682865005574	9.22828400383947	27.708648009568	0	16.1083581332063	0	Root68
OG0001804	0	2.12960400088603	0	0	0	12.0823238811007	Root68
OG0001805	0	9.22828400383947	0	0	0	0	Root68
OG0001806	42.7749981126246	34.4793028714881	122.169948042186	21.1116208842354	48.325074399619	36.246971643302	Root68
OG0001808	48.3730683354177	26.1637062965998	65.4931680226153	55.4180048211179	32.2167162664127	24.1646477622013	Root68
OG0001809	0	0	0	0	0	0	Root68
OG0001810	32.1530187155299	31.0313725843393	0	37.2092318084649	64.4334325328253	24.1646477622013	Root68
OG0001811	17.2248314547482	60.1359605964484	39.0440040134822	5.01400996000591	48.325074399619	2078.15970754932	Root68
OG0001812	0	5.88176343101856	0	2.90284787158237	0	0	Root68
OG0001813	18.2296132896085	0.101409714327906	88.1638800304437	5.80569574316474	16.1083581332063	0	Root68
OG0001814	22.5358211532955	35.696219443423	98.239752033923	0	16.1083581332063	12.0823238811007	Root68
OG0001815	0	10.2423811471185	0	0	16.1083581332063	36.246971643302	Root68
OG0001816	3.58850655307253	9.22828400383947	0	3.16674313263531	0	12.0823238811007	Root68
OG0001817	13.7798651637985	21.1946302945324	2.51896800086982	0.263895261052943	0	0	Root68
OG0001818	63.1577153340766	45.2287325902462	0	129.572573176995	32.2167162664127	84.5762671677047	Root68
OG0001819	3.15788576670383	6.28740228833019	13.854324004784	11.0836009642236	0	0	Root68
OG0001820	5.88515074703895	3.34652057282091	0	9.76412465895887	0	12.0823238811007	Root68
OG0001821	0	2.63665257252556	0	0	0	0	Root68
OG0001822	11.7703014940779	5.57753428803485	0	18.7365635347589	0	0	Root68
OG0001824	0	0	0	0	0	0	Root68
OG0001825	2.58372471821222	1.52114571491859	0	0	0	0	Root68
OG0001827	18.0860730274856	8.51841600354413	0	16.6254014463354	16.1083581332063	0	Root68
OG0001828	0	15.3128668635138	51.6388440178313	0	0	0	Root68
OG0001831	0	3.85356914446044	0	0.791685783158828	0	0	Root68
OG0001835	142.822560812287	90.7616943234761	20.1517440069586	98.6968276338005	128.866865065651	96.6585910488054	Root68
OG0001836	0	0	0	0	0	0	Root68
OG0001837	5.02390917430154	11.0536588617418	0	0.263895261052943	16.1083581332063	0	Root68
OG0001839	23.1099822017871	6.99727028862553	0	21.3755161452883	0	0	Root68
OG0001841	0	0	0	0	0	0	Root68
OG0001842	45.5022630929597	24.9467897246649	76.8285240265295	89.7243887580005	64.4334325328253	24.1646477622013	Root68
OG0001844	22.1052003669268	15.7185057208255	0	38.7926033747826	32.2167162664127	24.1646477622013	Root68
OG0001845	187.750662856755	62.1641548830066	0	227.741610288689	161.083581332063	36.246971643302	Root68
OG0001847	0.143540262122901	14.095950291579	0	13.4586583137001	32.2167162664127	0	Root68
OG0001848	0	0	28.9681320100029	0	0	0	Root68
OG0001850	5.74161048491605	10.1409714327906	0	18.208773012653	0	12.0823238811007	Root68
OG0001851	3.58850655307253	0	0	0	0	0	Root68
OG0001852	23.5406029881558	12.3719851480046	41.562972014352	1.31947630526471	0	12.0823238811007	Root68
OG0001853	217.750577640441	191.360130936759	68.0121360234851	219.033066673942	128.866865065651	193.317182097611	Root68
OG0001854	9.90427808648019	3.04229142983719	0	0	0	0	Root68
OG0001858	0	8.72123543219994	0	2.63895261052943	16.1083581332063	12.0823238811007	Root68
OG0001859	6.31577153340766	1.72396514357441	0	6.86127678737651	0	0	Root68
OG0001861	0	4.15779828744416	28.9681320100029	2.90284787158237	16.1083581332063	0	Root68
OG0001862	25.4066263957535	3.04229142983719	0	39.5842891579414	48.325074399619	12.0823238811007	Root68
OG0001865	0	3.75215943013253	0	0	0	0	Root68
OG0001867	9.90427808648019	5.17189543072322	0	0	32.2167162664127	0	Root68
OG0001869	16.0765093577649	0.304229142983719	0	0	0	0	Root68
OG0001871	12.0573820183237	14.7044085775464	0	12.1391820084354	0	0	Root68
OG0001873	0.143540262122901	0	0	0	0	0	Root68
OG0001874	0	6.99727028862553	30.2276160104378	0	3012.26297090958	24.1646477622013	Root68
OG0001875	6.88993258189926	4.36061771609997	0	0	16.1083581332063	12.0823238811007	Root68
OG0001878	0	10.4452005757743	0	7.65296257053533	32.2167162664127	0	Root68
OG0001880	481.721119684457	223.202781235722	0	405.079225716267	322.167162664127	265.811125384215	Root68
OG0001881	0	0	0	0	0	0	Root68
OG0001884	47.3682865005574	26.9749840112231	0	9.50022939790593	0	36.246971643302	Root68
OG0001887	27.8468108518428	20.4847622942371	0	17.6809824905471	16.1083581332063	12.0823238811007	Root68
OG0001888	38.8994110353062	22.715776009451	0	34.5702791979355	0	12.0823238811007	Root68
OG0001892	6.60285205765346	19.3692554366301	0	13.986448835806	3849.89759383631	12.0823238811007	Root68
OG0001894	17.7989925032398	8.51841600354413	0	28.7645834547707	16.1083581332063	12.0823238811007	Root68
OG0001896	3.15788576670383	18.9636165793185	0	8.18075309264122	0	169.152534335409	Root68
OG0001898	0	0	40.3034880139171	0	0	0	Root68
OG0001899	37.4640084140772	53.5443291651345	66.7526520230502	117.697286429612	48.325074399619	48.3292955244027	Root68
OG0001900	0	0	0	0	0	0	Root68
OG0001902	13.6363249016756	3.85356914446044	0	12.9308677915942	0	0	Root68
OG0001903	0	0	0	0	0	0	Root68
OG0001905	0	4.8676662877395	0	0	0	0	Root68
OG0001906	0	60.2373703107763	79.3474920273993	24.2783640168707	0	24.1646477622013	Root68
OG0001910	7.17701310614506	25.6566577249603	107.056140036967	6.59738152632356	32.2167162664127	12.0823238811007	Root68
OG0001911	17.6554522411169	8.61982571787203	0	7.91685783158828	16.1083581332063	24.1646477622013	Root68
OG0001912	51.5309541021216	16.9354222927604	88.1638800304437	78.112997271671	16.1083581332063	36.246971643302	Root68
OG0001913	4.44974812580994	4.36061771609997	0	0	0	0	Root68
OG0001915	1.43540262122901	13.2846725769557	0	5.27790522105885	16.1083581332063	0	Root68
OG0001916	126.458970930276	60.643009168088	7.55690400260946	151.475879844389	32.2167162664127	48.3292955244027	Root68
OG0001920	0.861241572737408	11.2564782903976	0	26.3895261052943	0	0	Root68
OG0001921	0	3.34652057282091	0	0	0	0	Root68
OG0001926	0.287080524245803	0	0	0	0	0	Root68
OG0001927	26.4114082306138	8.92405486085575	0	10.2919151810648	16.1083581332063	24.1646477622013	Root68
OG0001928	20.382717221452	13.9945405772511	0	52.5151569495356	16.1083581332063	48.3292955244027	Root68
OG0001930	182.439673158208	78.5925286041274	0	154.642622977024	177.19193946527	96.6585910488054	Root68
OG0001932	0.430620786368704	0.202819428655813	0	10.5558104421177	0	12.0823238811007	Root68
OG0001934	11.0526001834634	8.51841600354413	0	22.6949924505531	0	12.0823238811007	Root68
OG0001936	4.44974812580994	0	0	0	0	0	Root68
OG0001937	0.287080524245803	10.3437908614464	0	6.59738152632356	0	169.152534335409	Root68
OG0001938	82.2485701964224	53.5443291651345	46.6009080160917	27.1812118884531	32.2167162664127	48.3292955244027	Root68
OG0001940	11.0526001834634	4.56343714475578	0	0	0	0	Root68
OG0001941	0	2.73806228685347	0	0	0	0	Root68
OG0001942	0	0	0	0	0	0	Root68
OG0001943	90.5739053995507	98.7730617553807	124.688916043056	147.253555667542	177.19193946527	60.4116194055034	Root68
OG0001945	0.287080524245803	5.57753428803485	0	0	0	12.0823238811007	Root68
OG0001946	0	0	0	0	0	0	Root68
OG0001947	23.6841432502787	8.41700628921622	0	11.6113914863295	0	24.1646477622013	Root68
OG0001948	24.688925085139	4.15779828744416	0	0.263895261052943	32.2167162664127	12.0823238811007	Root68
OG0001949	0	1.72396514357441	0	0	0	0	Root68
OG0001950	0.143540262122901	6.08458285967438	52.8983280182662	14.5142393579118	0	0	Root68
OG0001952	0	0	0	0	0	0	Root68
OG0001953	1.00478183486031	4.25920800177206	0	0	0	0	Root68
OG0001954	13.062163853184	10.9522491474139	0	9.50022939790593	0	12.0823238811007	Root68
OG0001958	0	10.6480200044302	210.33382807263	0	0	0	Root68
OG0001962	31.4353174049154	25.0481994389929	0	38.0009175916237	16.1083581332063	24.1646477622013	Root68
OG0001967	0	5.98317314534647	128.467368044361	0	0	36.246971643302	Root68
OG0001969	0	4.7662565734116	0	0.263895261052943	0	0	Root68
OG0001972	8.46887546525118	17.8481097217115	0	0	0	640.363165698336	Root68
OG0001973	49.6649306945238	98.6716520410528	0	45.917775423212	32.2167162664127	60.4116194055034	Root68
OG0001978	0	0	0	0	0	0	Root68
OG0001979	0	0	0	0	0	0	Root68
OG0001980	8.18179494100537	1.6225554292465	0	0	0	0	Root68
OG0001984	11.3396807077092	10.1409714327906	18.8922600065236	14.7781346189648	32.2167162664127	24.1646477622013	Root68
OG0001988	0	4.7662565734116	0	0	0	0	Root68
OG0001989	152.152677850275	78.7953480327832	0	139.336697835954	225.517013864889	84.5762671677047	Root68
OG0001992	24.688925085139	21.4988594375161	0	58.0569574316474	32.2167162664127	24.1646477622013	Root68
OG0001994	0	0	0	0	0	0	Root68
OG0001995	0	0.608458285967438	20.1517440069586	14.2503440968589	0	0	Root68
OG0001996	3.58850655307253	0	0	0	0	0	Root68
OG0001997	49.8084709566467	35.0877611574556	60.4552320208757	13.1947630526471	32.2167162664127	36.246971643302	Root68
OG0002000	0	1.72396514357441	0	6.06959100421768	0	0	Root68
OG0002001	48.6601488596635	11.1550685760697	0	17.1531919684413	0	36.246971643302	Root68
OG0002003	31.2917771427925	9.02546457518366	0	0	16.1083581332063	0	Root68
OG0002004	20.2391769593291	10.2423811471185	0	19.2643540568648	32.2167162664127	24.1646477622013	Root68
OG0002007	60.5739906158643	26.7721645825673	0	60.6959100421768	16.1083581332063	24.1646477622013	Root68
OG0002008	0	0.81127771462325	0	0	0	0	Root68
OG0002011	0	0	0	6.59738152632356	0	0	Root68
OG0002012	0	5.17189543072322	0	21.9033066673942	16.1083581332063	12.0823238811007	Root68
OG0002015	0	0	0	0	0	0	Root68
OG0002017	0	3.1437011441651	0	0	16.1083581332063	0	Root68
OG0002018	0	1.52114571491859	0	0	0	0	Root68
OG0002019	5.74161048491605	8.61982571787203	0	1.58337156631766	0	12.0823238811007	Root68
OG0002020	0	1.41973600059069	0	0	0	0	Root68
OG0002021	0.143540262122901	0	0	0	0	0	Root68
OG0002025	0	4.96907600206741	0	0	0	0	Root68
OG0002026	21.3874990563123	41.9836217317532	36.5250360126124	28.7645834547707	16.1083581332063	0	Root68
OG0002028	0	3.65074971580463	0	0	0	0	Root68
OG0002030	199.664504612956	120.778969764536	0	243.575325951866	48.325074399619	96.6585910488054	Root68
OG0002031	53.827598296088	50.8062668782811	41.562972014352	100.280199200118	48.325074399619	12.0823238811007	Root68
OG0002032	108.947058951282	71.0882097438623	0	125.086353739095	64.4334325328253	60.4116194055034	Root68
OG0002033	61.4352321886017	18.355158293351	0	57.7930621705944	0	12.0823238811007	Root68
OG0002034	0	2.63665257252556	0	0	16.1083581332063	0	Root68
OG0002035	2.00956366972062	12.980443433972	62.9742000217455	36.1536507642531	0	0	Root68
OG0002037	172.966015858096	197.444713796434	255.675252088287	142.767336229642	112.758506932444	120.823238811007	Root68
OG0002038	0	3.1437011441651	0	16.3615061852824	0	0	Root68
OG0002039	3.15788576670383	2.83947200118138	0	5.54180048211179	16.1083581332063	0	Root68
OG0002040	0	0	0	0	0	0	Root68
OG0002041	16.2200496198878	4.36061771609997	0	7.38906730948239	16.1083581332063	12.0823238811007	Root68
OG0002042	0	11.0536588617418	0	12.6669725305412	32.2167162664127	0	Root68
OG0002043	0	1.52114571491859	0	0	0	0	Root68
OG0002046	0	0	0	7.12517204842945	0	0	Root68
OG0002049	325.405774232617	213.366038945915	162.473436056103	473.955888851085	225.517013864889	265.811125384215	Root68
OG0002050	57.1290243249147	14.6029988632185	7.55690400260946	3.6945336547412	48.325074399619	36.246971643302	Root68
OG0002055	0.430620786368704	10.4452005757743	0	8.18075309264122	0	0	Root68
OG0002057	0	0	0	0	0	0	Root68
OG0002059	35.7415252686024	39.1441497305718	0	81.2797404043063	16.1083581332063	0	Root68
OG0002061	0	6.490221716986	0	0	0	12.0823238811007	Root68
OG0002064	0	0	0	0	0	0	Root68
OG0002065	0	0	0	0	0	0	Root68
OG0002066	69.9041076538529	41.17234401713	0	72.0434062674533	80.5417906660317	48.3292955244027	Root68
OG0002067	5.59807022279315	0	0	0	0	0	Root68
OG0002070	54.4017593445796	58.9190440245136	0	77.5852067495651	48.325074399619	36.246971643302	Root68
OG0002072	22.3922808911726	16.1241445781371	109.575108037837	21.6394114063413	32.2167162664127	0	Root68
OG0002073	4.44974812580994	6.08458285967438	0	0	0	0	Root68
OG0002074	39.6171123459208	0	0	10.2919151810648	32.2167162664127	0	Root68
OG0002075	88.1337209434614	30.0172754410603	0	41.431555985312	64.4334325328253	12.0823238811007	Root68
OG0002080	9.18657677586568	3.54934000147672	0	0	0	0	Root68
OG0002082	5.02390917430154	22.0059080091557	0	3.95842891579414	16.1083581332063	0	Root68
OG0002083	6.02869100916185	0	0	0	0	0	Root68
OG0002085	0.143540262122901	5.88176343101856	64.2336840221804	0	0	0	Root68
OG0002086	0	2.12960400088603	70.531104024355	0	0	0	Root68
OG0002091	7.60763389251377	11.5607074333813	0	11.3474962252765	0	12.0823238811007	Root68
OG0002092	0.287080524245803	2.43383314386975	0	0	0	0	Root68
OG0002093	0	0	0	0	0	0	Root68
OG0002094	58.4208866840208	11.2564782903976	0	86.0298551032593	48.325074399619	24.1646477622013	Root68
OG0002095	2.29664419396642	4.7662565734116	0	27.1812118884531	0	0	Root68
OG0002098	0	11.9663462906929	32.7465840113077	0	0	24.1646477622013	Root68
OG0002102	4.73682865005574	1.72396514357441	0	8.44464835369416	0	0	Root68
OG0002104	32.1530187155299	52.6316417361834	0	39.0564986358355	16.1083581332063	48.3292955244027	Root68
OG0002105	0	2.43383314386975	0	13.1947630526471	0	0	Root68
OG0002107	122.583383852958	52.0231834502159	0	146.461869884383	64.4334325328253	72.493943286604	Root68
OG0002108	2.00956366972062	6.08458285967438	86.9043960300088	0.527790522105885	0	0	Root68
OG0002109	6.02869100916185	0	0	10.0280199200118	0	0	Root68
OG0002111	0.143540262122901	6.89586057429763	0	8.7085436147471	16.1083581332063	0	Root68
OG0002114	0	4.15779828744416	0	16.8892967073883	0	0	Root68
OG0002120	30.7176160943009	11.6621171477092	0	48.2928327726885	0	24.1646477622013	Root68
OG0002121	41.7702162777643	18.0509291503673	0	32.4591171095119	16.1083581332063	12.0823238811007	Root68
OG0002123	0	9.83674228980691	30.2276160104378	0.263895261052943	0	0	Root68
OG0002124	2.87080524245803	9.93815200413482	0	0	0	0	Root68
OG0002129	0	0	0	0	0	0	Root68
OG0002130	0	0	0	0	0	0	Root68
OG0002132	0	0	0	0	0	0	Root68
OG0002136	10.6219793970947	6.69304114564182	0	0.527790522105885	0	0	Root68
OG0002137	8.46887546525118	6.99727028862553	0	7.91685783158828	16.1083581332063	12.0823238811007	Root68
OG0002144	188.898984953738	68.147328028353	0	161.503899764401	96.650148799238	60.4116194055034	Root68
OG0002148	0	3.95497885878834	0	0	0	0	Root68
OG0002150	0	4.46202743042788	0	0	0	0	Root68
OG0002151	3.30142602882673	5.78035371669066	0	0	16.1083581332063	0	Root68
OG0002152	6.17223127128475	1.6225554292465	0	13.722553574753	0	0	Root68
OG0002158	0	0	0	0.263895261052943	0	0	Root68
OG0002162	33.5884213367589	40.6652954454904	66.7526520230502	34.3063839368825	32.2167162664127	24.1646477622013	Root68
OG0002163	0	0	0	1.31947630526471	0	0	Root68
OG0002164	6.88993258189926	0.507048571639531	0	0	0	0	Root68
OG0002165	7.60763389251377	4.66484685908369	0	14.5142393579118	16.1083581332063	0	Root68
OG0002166	33.444881074636	26.4679354395835	0	18.472668273706	16.1083581332063	12.0823238811007	Root68
OG0002167	4.30620786368704	21.600269151844	0	7.65296257053533	0	0	Root68
OG0002169	0	2.73806228685347	0	6.59738152632356	0	0	Root68
OG0002171	0	0	0	0	0	0	Root68
OG0002172	0	57.8035371669066	40.3034880139171	0	32.2167162664127	24.1646477622013	Root68
OG0002173	5.74161048491605	0.912687428951157	0	0.791685783158828	0	0	Root68
OG0002175	0	2.43383314386975	0	0.263895261052943	0	12.0823238811007	Root68
OG0002182	0	0.304229142983719	0	0	0	0	Root68
OG0002185	0	0	0	0	0	0	Root68
OG0002188	0	0	0	0	0	0	Root68
OG0002191	118.133635727148	64.5979880268763	66.7526520230502	64.6543389579709	80.5417906660317	48.3292955244027	Root68
OG0002195	18.5166938138543	13.1832628626278	0	14.7781346189648	0	24.1646477622013	Root68
OG0002196	7.46409363039087	17.6452902930557	32.7465840113077	0	16.1083581332063	24.1646477622013	Root68
OG0002207	0	4.96907600206741	0	0	32.2167162664127	0	Root68
OG0002208	12.9186235910611	8.21418686056041	0	0	0	0	Root68
OG0002209	6.74639231977636	3.95497885878834	5.03793600173964	0	16.1083581332063	0	Root68
OG0002211	9.90427808648019	0.304229142983719	0	0.263895261052943	0	0	Root68
OG0002216	64.4495776931827	39.2455594448997	50.3793600173964	56.4735858653297	32.2167162664127	1691.52534335409	Root68
OG0002219	0.143540262122901	5.27330514505113	0	0	0	0	Root68
OG0002223	4.01912733944124	1.11550685760697	0	0	0	0	Root68
OG0002224	2.72726498033512	10.7494297187581	0	9.23633413685299	1739.70267838628	12.0823238811007	Root68
OG0002226	15.5023483092733	11.1550685760697	0	19.2643540568648	0	0	Root68
OG0002227	0	16.5297834354487	35.2655520121775	12.6669725305412	0	12.0823238811007	Root68
OG0002229	0.143540262122901	16.1241445781371	0	0	16.1083581332063	0	Root68
OG0002230	0	7.60572857459297	0	0	0	0	Root68
OG0002235	0.430620786368704	0	0	0	0	0	Root68
OG0002239	192.056870720442	122.705754336767	0	301.36838812246	128.866865065651	193.317182097611	Root68
OG0002243	126.17189040603	95.7307703255435	0	240.408582819231	64.4334325328253	84.5762671677047	Root68
OG0002246	0	0	0	0	0	0	Root68
OG0002247	14.497566474413	1.41973600059069	0	0	16.1083581332063	12.0823238811007	Root68
OG0002251	0	1.6225554292465	0	0	0	0	Root68
OG0002258	0	5.78035371669066	88.1638800304437	0	2802.8543151779	0	Root68
OG0002260	5.74161048491605	0	0	0	0	0	Root68
OG0002261	1.72248314547482	9.6339228611511	0	13.1947630526471	0	0	Root68
OG0002263	7.32055336826796	20.6875817228929	25.1896800086982	20.8477256231825	32.2167162664127	0	Root68
OG0002266	0	0	0	0	0	0	Root68
OG0002274	65.0237387416743	92.1814303240668	118.391496040882	62.2792816084944	48.325074399619	108.740914929906	Root68
OG0002276	0	2.43383314386975	0	0	0	0	Root68
OG0002287	0.430620786368704	8.72123543219994	0	23.7505734947648	0	0	Root68
OG0002288	9.76073782435729	10.5466102901023	0	0.527790522105885	16.1083581332063	0	Root68
OG0002289	0	1.52114571491859	0	0	0	0	Root68
OG0002293	7.03347284402216	0	0	0	0	0	Root68
OG0002294	14.497566474413	2.94088171550928	0	6.06959100421768	0	0	Root68
OG0002296	25.5501666578764	7.80854800324878	0	33.2508028926708	16.1083581332063	36.246971643302	Root68
OG0002302	0.143540262122901	2.63665257252556	0	0	0	0	Root68
OG0002303	2.72726498033512	4.96907600206741	0	16.8892967073883	0	0	Root68
OG0002304	41.1960552292727	19.1664360079743	0	65.7099200021827	16.1083581332063	12.0823238811007	Root68
OG0002305	49.2343099081551	11.7635268620371	0	25.5978403221354	64.4334325328253	36.246971643302	Root68
OG0002307	33.5884213367589	27.4820325828626	133.5053040461	29.0284787158237	0	24.1646477622013	Root68
OG0002308	1.86602340759772	0	0	0	0	0	Root68
OG0002311	0	2.63665257252556	0	0	0	0	Root68
OG0002317	106.506874495193	112.463373189648	0	224.310971895001	225.517013864889	84.5762671677047	Root68
OG0002324	0	10.9522491474139	0	0	0	0	Root68
OG0002327	55.263000917317	33.6680251568649	0	31.4035360653002	0	12.0823238811007	Root68
OG0002331	67.6074634598865	55.166884594381	95.7207840330532	180.504358560213	32.2167162664127	48.3292955244027	Root68
OG0002333	14.9281872607817	14.2987697202348	0	0.791685783158828	0	36.246971643302	Root68
OG0002335	5.74161048491605	0	0	0	0	0	Root68
OG0002340	0	1.21691657193488	0	0	0	0	Root68
OG0002341	11.4832209698321	5.37471485937903	0	23.4866782337119	32.2167162664127	0	Root68
OG0002343	0	0	0	0	0	0	Root68
OG0002348	0	0	0	0	0	0	Root68
OG0002349	1.86602340759772	9.43110343249528	0	26.1256308442413	0	0	Root68
OG0002351	20.382717221452	16.7326028641045	0	38.7926033747826	16.1083581332063	12.0823238811007	Root68
OG0002352	0.287080524245803	18.9636165793185	0	0	16.1083581332063	0	Root68
OG0002357	47.3682865005574	11.2564782903976	0	16.3615061852824	32.2167162664127	12.0823238811007	Root68
OG0002362	21.818119842681	2.43383314386975	52.8983280182662	20.8477256231825	0	0	Root68
OG0002363	0	0.507048571639531	10.0758720034793	0	0	0	Root68
OG0002365	0.143540262122901	5.47612457370694	44.0819400152219	0.263895261052943	0	0	Root68
OG0002366	0	4.8676662877395	0	0	16.1083581332063	0	Root68
OG0002367	0	18.355158293351	0	8.44464835369416	0	0	Root68
OG0002368	0	0	0	0	0	0	Root68
OG0002369	3.58850655307253	0	0	12.1391820084354	16.1083581332063	217.481829859812	Root68
OG0002374	7.75117415463667	20.8904011515487	76.8285240265295	0	0	0	Root68
OG0002376	186.02817971128	60.2373703107763	0	148.83692723386	80.5417906660317	60.4116194055034	Root68
OG0002377	37.8946292004459	26.0622965822719	0	78.112997271671	48.325074399619	48.3292955244027	Root68
OG0002378	0	2.23101371521394	0	27.1812118884531	0	12.0823238811007	Root68
OG0002379	59.7127490431269	20.7889914372208	47.8603920165266	57.7930621705944	128.866865065651	0	Root68
OG0002383	1.00478183486031	4.8676662877395	0	0	0	12.0823238811007	Root68
OG0002384	12.9186235910611	13.6903114342673	0	33.5146981537237	16.1083581332063	0	Root68
OG0002389	12.4880028046924	16.225554292465	0	17.1531919684413	48.325074399619	0	Root68
OG0002390	1.86602340759772	0	0	0	0	0	Root68
OG0002396	0	0	0	0	0	0	Root68
OG0002400	0	2.33242342954184	0	0	0	0	Root68
OG0002406	173.970797692956	112.666192618304	0	100.807989722224	144.975223198857	36.246971643302	Root68
OG0002408	82.1050299342995	99.1787006126924	0	112.947171730659	112.758506932444	60.4116194055034	Root68
OG0002409	0	0	0	0.263895261052943	0	0	Root68
OG0002410	0	0	0	0	0	0	Root68
OG0002415	12.4880028046924	5.88176343101856	0	13.722553574753	0	0	Root68
OG0002418	0	2.53524285819766	0	8.97243887580005	0	0	Root68
OG0002425	5.31098969854735	2.23101371521394	42.8224560147869	9.23633413685299	0	0	Root68
OG0002433	8.46887546525118	3.95497885878834	0	0	16.1083581332063	0	Root68
OG0002436	3.58850655307253	20.586172008565	0	12.4030772694883	16.1083581332063	12.0823238811007	Root68
OG0002437	11.9138417562008	2.83947200118138	0	3.16674313263531	0	12.0823238811007	Root68
OG0002440	35.3109044822337	34.580712585816	0	54.6263190379591	16.1083581332063	12.0823238811007	Root68
OG0002452	48.8036891217864	14.9072280062022	0	81.2797404043063	80.5417906660317	60.4116194055034	Root68
OG0002454	4.16266760156414	10.5466102901023	0	0	0	0	Root68
OG0002456	0	8.61982571787203	0	5.01400996000591	0	0	Root68
OG0002459	3.73204681519543	4.15779828744416	0	0	0	0	Root68
OG0002460	2.15310393184352	3.245110858493	0	0	0	0	Root68
OG0002465	0	2.33242342954184	0	15.3059251410707	16.1083581332063	0	Root68
OG0002470	0	1.52114571491859	0	0	0	0	Root68
OG0002475	3.87558707731833	23.0200051524347	0	43.0149275516296	0	24.1646477622013	Root68
OG0002478	22.3922808911726	11.4592977190534	0	11.6113914863295	16.1083581332063	12.0823238811007	Root68
OG0002481	21.9616601048039	14.4001794345627	0	46.4455659453179	0	0	Root68
OG0002484	0	0	0	6.06959100421768	0	0	Root68
OG0002494	0	2.02819428655813	0	0	0	0	Root68
OG0002503	0.143540262122901	0	21.4112280073935	0	0	0	Root68
OG0002511	0.287080524245803	3.65074971580463	0	0	0	0	Root68
OG0002535	8.18179494100537	84.4742920351459	209.074344072195	0	3882.11431010273	4059.66082404983	Root68
OG0002538	32.8707200261444	16.6311931497766	0	22.6949924505531	32.2167162664127	12.0823238811007	Root68
OG0002539	77.6552818084896	38.0286428729649	0	60.4320147811238	0	36.246971643302	Root68
OG0002545	14.2104859501672	6.18599257400228	0	4.48621943790002	16.1083581332063	0	Root68
OG0002550	0.143540262122901	0.405638857311625	0	0	0	0	Root68
OG0002553	0	0	0	0	0	0	Root68
OG0002554	85.9806170116179	38.2314623016207	41.562972014352	50.667890122165	112.758506932444	2078.15970754932	Root68
OG0002555	0	0.608458285967438	61.7147160213106	3.95842891579414	0	0	Root68
OG0002558	0	0.101409714327906	0	0	0	0	Root68
OG0002559	0.143540262122901	3.54934000147672	0	11.3474962252765	0	0	Root68
OG0002562	0	3.1437011441651	0	5.01400996000591	0	0	Root68
OG0002563	10.7655196592176	11.6621171477092	0	14.5142393579118	0	12.0823238811007	Root68
OG0002565	7.75117415463667	3.95497885878834	0	0	0	0	Root68
OG0002566	21.1004185320665	5.98317314534647	0	4.75011469895297	0	12.0823238811007	Root68
OG0002568	11.3396807077092	10.0395617184627	0	19.5282493179177	16.1083581332063	0	Root68
OG0002569	0	1.6225554292465	47.8603920165266	0	0	0	Root68
OG0002580	31.8659381912841	56.282391451988	35.2655520121775	41.9593465074179	0	48.3292955244027	Root68
OG0002600	0	0	0	0	0	0	Root68
OG0002606	0	1.01409714327906	0	0	0	0	Root68
OG0002608	0	0	0	0	0	0	Root68
OG0002609	0	0	0	0	0	0	Root68
OG0002610	0.143540262122901	0.912687428951157	0	0	0	12.0823238811007	Root68
OG0002613	0	5.67894400236275	0	0	0	0	Root68
OG0002620	9.61719756223438	4.36061771609997	0	0.263895261052943	0	0	Root68
OG0002621	8.18179494100537	14.9072280062022	0	0.263895261052943	0	36.246971643302	Root68
OG0002623	0	0	0	0	0	0	Root68
OG0002626	142.679020550164	95.6293606112156	89.4233640308786	87.6132266695769	80.5417906660317	60.4116194055034	Root68
OG0002628	5.16744943642445	2.73806228685347	0	0	16.1083581332063	0	Root68
OG0002632	8.32533520312827	3.65074971580463	0	0	0	12.0823238811007	Root68
OG0002634	25.4066263957535	6.08458285967438	0	58.0569574316474	48.325074399619	12.0823238811007	Root68
OG0002640	7.75117415463667	2.12960400088603	0	0	0	0	Root68
OG0002642	0	1.52114571491859	0	3.43063839368825	0	0	Root68
OG0002645	0	12.0677560050208	0	0.791685783158828	0	0	Root68
OG0002646	41.6266760156414	16.225554292465	0	59.640328997965	64.4334325328253	36.246971643302	Root68
OG0002648	5.16744943642445	0	0	0.263895261052943	0	0	Root68
OG0002652	56.9854840627918	32.0454697276184	0	82.8631119706239	16.1083581332063	24.1646477622013	Root68
OG0002665	74.7844765660316	55.6739331660206	0	204.254932054978	64.4334325328253	36.246971643302	Root68
OG0002671	53.9711385582109	78.5925286041274	0	143.295126751748	64.4334325328253	36.246971643302	Root68
OG0002673	0	0	0	0	0	0	Root68
OG0002680	19.9520964350833	5.07048571639531	0	32.7230123705649	0	0	Root68
OG0002684	8.75595598949698	4.15779828744416	0	0	0	0	Root68
OG0002689	7.60763389251377	3.04229142983719	0	0	0	0	Root68
OG0002693	20.6697977456978	25.2510188676487	0	36.681441286359	16.1083581332063	12.0823238811007	Root68
OG0002695	0	1.82537485790231	0	0	0	0	Root68
OG0002696	0	0	0	0	0	0	Root68
OG0002698	188.468364167369	159.416070923469	21.4112280073935	270.228747318213	96.650148799238	84.5762671677047	Root68
OG0002699	0	0	0	0	0	0	Root68
OG0002700	0	3.54934000147672	0	8.44464835369416	16.1083581332063	0	Root68
OG0002710	4.30620786368704	0.507048571639531	0	17.9448777516001	0	0	Root68
OG0002713	10.4784391349718	10.850839433086	0	12.9308677915942	0	0	Root68
OG0002722	103.348988728489	87.1109446076715	0	110.30821912013	161.083581332063	60.4116194055034	Root68
OG0002727	0	21.2960400088603	0	5.80569574316474	16.1083581332063	48.3292955244027	Root68
OG0002742	381.530016722672	301.592490411193	0	365.231041297272	241.625371998095	253.728801503114	Root68
OG0002743	0	0	0	0	0	0	Root68
OG0002748	0	4.8676662877395	134.764788046535	0.263895261052943	0	0	Root68
OG0002751	76.7940402357522	60.1359605964484	50.3793600173964	111.099904903289	64.4334325328253	120.823238811007	Root68
OG0002758	19.8085561729604	10.9522491474139	0	29.5562692379296	16.1083581332063	0	Root68
OG0002762	0.143540262122901	0	41.562972014352	0	0	0	Root68
OG0002763	3.15788576670383	30.0172754410603	0	0.263895261052943	0	0	Root68
OG0002767	11.4832209698321	0.101409714327906	0	10.0280199200118	0	0	Root68
OG0002771	5.31098969854735	6.08458285967438	23.9301960082633	0	0	0	Root68
OG0002772	0.287080524245803	0	0	0	0	0	Root68
OG0002775	0	0.101409714327906	0	0.263895261052943	0	0	Root68
OG0002781	0	0	0	0	0	0	Root68
OG0002786	0.143540262122901	16.7326028641045	0	7.38906730948239	0	0	Root68
OG0002787	0	0	0	0	0	0	Root68
OG0002796	12.7750833289382	3.245110858493	23.9301960082633	0	16.1083581332063	12.0823238811007	Root68
OG0002797	9.33011703798858	17.2396514357441	11.3353560039142	0.791685783158828	16.1083581332063	24.1646477622013	Root68
OG0002798	0	2.02819428655813	0	0	16.1083581332063	0	Root68
OG0002799	0	0	49.1198760169615	0	0	0	Root68
OG0002800	11.7703014940779	22.2087274378115	0	31.931326587406	16.1083581332063	0	Root68
OG0002804	0	0	0	0	0	0	Root68
OG0002815	71.3395102750819	38.4342817302765	0	81.8075309264122	48.325074399619	60.4116194055034	Root68
OG0002817	0.143540262122901	2.63665257252556	0	0	0	0	Root68
OG0002818	0	1.92678457223022	0	4.48621943790002	16.1083581332063	0	Root68
OG0002820	8.18179494100537	3.54934000147672	0	28.5006881937178	0	12.0823238811007	Root68
OG0002823	0	0	0	0	0	0	Root68
OG0002830	7.89471441675957	0	0	0	32.2167162664127	0	Root68
OG0002835	8.03825467888247	2.43383314386975	0	6.33348626527062	0	0	Root68
OG0002837	0	0.81127771462325	0	6.86127678737651	0	0	Root68
OG0002840	0	3.44793028714881	0	0	0	0	Root68
OG0002842	0.574161048491605	0	0	0	0	0	Root68
OG0002843	366.745369724013	244.397411530254	28.9681320100029	366.550517602537	354.383878930539	193.317182097611	Root68
OG0002847	0	0	0	0	0	0	Root68
OG0002849	31.7223979291612	11.3578880047255	0	0	16.1083581332063	0	Root68
OG0002851	0.143540262122901	3.65074971580463	0	0	0	24.1646477622013	Root68
OG0002854	219.329520523793	65.0036268841879	22.6707120078284	226.158238722372	161.083581332063	108.740914929906	Root68
OG0002857	11.1961404455863	3.95497885878834	0	10.8197057031706	16.1083581332063	24.1646477622013	Root68
OG0002862	0	1.72396514357441	0	0	0	12.0823238811007	Root68
OG0002863	0	0	0	0	0	0	Root68
OG0002869	33.1578005503902	5.07048571639531	0	28.5006881937178	0	0	Root68
OG0002871	79.6648454782102	70.4797514578949	0	56.4735858653297	16.1083581332063	36.246971643302	Root68
OG0002873	10.191358610726	2.12960400088603	0	15.8337156631766	0	0	Root68
OG0002875	0.430620786368704	0	0	7.91685783158828	0	0	Root68
OG0002879	42.0572968020101	0.304229142983719	0	9.50022939790593	0	0	Root68
OG0002888	5.59807022279315	4.66484685908369	0	4.48621943790002	0	24.1646477622013	Root68
OG0002890	6.17223127128475	4.46202743042788	84.385428029139	0.263895261052943	0	0	Root68
OG0002892	11.9138417562008	6.3888120026581	0	25.5978403221354	16.1083581332063	0	Root68
OG0002895	2.87080524245803	2.33242342954184	0	0	0	0	Root68
OG0002896	322.534968990159	94.9194926109203	0	355.994707160419	112.758506932444	157.070210454309	Root68
OG0002898	46.0764241414513	27.1778034398789	0	26.9173166274001	16.1083581332063	0	Root68
OG0002901	57.4161048491605	33.6680251568649	0	36.1536507642531	16.1083581332063	60.4116194055034	Root68
OG0002904	0	0	0	0	0	0	Root68
OG0002907	102.200666631506	38.5356914446044	30.2276160104378	71.5156157453474	32.2167162664127	120.823238811007	Root68
OG0002909	10.7655196592176	23.0200051524347	0	28.5006881937178	0	24.1646477622013	Root68
OG0002916	0	0.608458285967438	0	0	0	0	Root68
OG0002926	24.4018445608932	7.30149943160925	0	8.44464835369416	0	12.0823238811007	Root68
OG0002927	0	0	0	0.527790522105885	0	0	Root68
OG0002936	11.7703014940779	26.6707548682394	69.2716200239201	34.5702791979355	16.1083581332063	24.1646477622013	Root68
OG0002946	0	0	0	0	0	0	Root68
OG0002952	13.2057041153069	14.4001794345627	0	9.50022939790593	16.1083581332063	12.0823238811007	Root68
OG0002956	27.8468108518428	15.3128668635138	0	82.8631119706239	16.1083581332063	12.0823238811007	Root68
OG0002961	0	2.63665257252556	0	0	0	0	Root68
OG0002962	0	0	0	0	0	0	Root68
OG0002963	58.5644269461437	31.2341920129951	0	97.9051418506417	32.2167162664127	24.1646477622013	Root68
OG0002965	10.3348988728489	2.94088171550928	0	0	0	0	Root68
OG0002972	0	2.12960400088603	0	0	0	0	Root68
OG0002977	0	0	0	0	0	0	Root68
OG0002988	0.430620786368704	0	0	0	0	0	Root68
OG0002989	0	0	0	0	0	0	Root68
OG0002990	0	2.73806228685347	0	0	0	0	Root68
OG0002992	0	2.43383314386975	0	12.4030772694883	0	0	Root68
OG0003001	6.02869100916185	3.54934000147672	44.0819400152219	20.8477256231825	0	0	Root68
OG0003004	39.0429512974291	71.4938486011739	0	76.7935209664063	64.4334325328253	24.1646477622013	Root68
OG0003012	7.03347284402216	12.980443433972	0	3.16674313263531	16.1083581332063	0	Root68
OG0003016	6.60285205765346	9.22828400383947	0	0	0	12.0823238811007	Root68
OG0003054	0	0.304229142983719	0	0	0	0	Root68
OG0003064	7.75117415463667	3.44793028714881	0	9.50022939790593	0	0	Root68
OG0003066	1.00478183486031	4.96907600206741	0	11.3474962252765	16.1083581332063	12.0823238811007	Root68
OG0003068	0	0	0	0	0	0	Root68
OG0003069	17.0812911926253	1.21691657193488	0	2.90284787158237	0	12.0823238811007	Root68
OG0003074	24.688925085139	25.3524285819766	0	24.2783640168707	0	24.1646477622013	Root68
OG0003080	43.4926994232391	21.7016788661719	31.4871000108728	30.0840597600354	16.1083581332063	0	Root68
OG0003082	9.04303651374278	20.2819428655813	0	21.9033066673942	0	0	Root68
OG0003084	0	5.78035371669066	0	6.86127678737651	0	0	Root68
OG0003085	10.7655196592176	3.245110858493	0	13.722553574753	16.1083581332063	12.0823238811007	Root68
OG0003087	0	0	0	0	0	0	Root68
OG0003089	0	0	0	0.263895261052943	0	0	Root68
OG0003092	0	0	0	0	0	0	Root68
OG0003093	6.60285205765346	0.912687428951157	0	0	0	0	Root68
OG0003100	0	2.12960400088603	0	0	0	0	Root68
OG0003101	0	4.25920800177206	0	0	0	0	Root68
OG0003102	5.45452996067025	0	0	0	0	0	Root68
OG0003103	0	1.82537485790231	0	0.263895261052943	0	0	Root68
OG0003104	26.6984887548596	2.33242342954184	0	35.6258602421472	16.1083581332063	12.0823238811007	Root68
OG0003113	9.04303651374278	7.30149943160925	0	17.6809824905471	0	0	Root68
OG0003118	27.9903511139657	15.6170960064976	0	21.3755161452883	32.2167162664127	36.246971643302	Root68
OG0003119	1.29186235910611	1.82537485790231	54.1578120187011	0	0	0	Root68
OG0003136	8.89949625161988	11.1550685760697	0	22.1672019284472	0	24.1646477622013	Root68
OG0003137	0	0	0	0	0	0	Root68
OG0003190	0.430620786368704	51.4147251642485	0	19.2643540568648	32.2167162664127	2259.39456576583	Root68
OG0003191	0	0	0	0	0	0	Root68
OG0003197	14.6411067365359	5.88176343101856	0	11.0836009642236	0	0	Root68
OG0003205	7.75117415463667	2.53524285819766	0	0	0	0	Root68
OG0003212	33.444881074636	28.3947200118138	114.613044039577	44.3344038568943	48.325074399619	36.246971643302	Root68
OG0003218	0	0	0	0	0	0	Root68
OG0003220	0	24.5411508673533	0	12.6669725305412	32.2167162664127	12.0823238811007	Root68
OG0003221	0	0.912687428951157	0	0	0	0	Root68
OG0003222	3.58850655307253	0.304229142983719	0	35.0980697200414	0	0	Root68
OG0003224	57.8467256355292	232.836704096873	217.890732075239	72.3073015285063	128.866865065651	96.6585910488054	Root68
OG0003234	113.970968125584	71.6966680298297	0	101.33578024433	112.758506932444	48.3292955244027	Root68
OG0003235	0	0	0	0	0	0	Root68
OG0003242	6.74639231977636	18.7607971506627	32.7465840113077	0	0	0	Root68
OG0003245	0	3.04229142983719	0	0	0	0	Root68
OG0003246	476.984291034401	463.848033335843	0	759.754456571422	402.708953330158	326.222744789718	Root68
OG0003247	135.214926919773	136.193246342378	0	205.838303621295	96.650148799238	120.823238811007	Root68
OG0003248	345.501410929823	282.324644688891	0	355.994707160419	338.275520797333	229.564153740913	Root68
OG0003250	1.57894288335191	0	0	0	0	0	Root68
OG0003255	7.32055336826796	0	0	22.958887711606	0	0	Root68
OG0003264	34.4496629094963	20.9918108658766	0	42.2232417684708	0	0	Root68
OG0003273	104.784391349718	47.662565734116	0	135.642164181212	48.325074399619	60.4116194055034	Root68
OG0003291	22.6793614154184	4.56343714475578	0	12.4030772694883	16.1083581332063	0	Root68
OG0003292	24.4018445608932	11.6621171477092	0	27.9728976716119	32.2167162664127	24.1646477622013	Root68
OG0003293	52.2486554127361	17.8481097217115	0	55.9457953432238	0	12.0823238811007	Root68
OG0003298	12.9186235910611	40.8681148741462	55.417296019136	17.4170872294942	32.2167162664127	120.823238811007	Root68
OG0003299	0	0	0	0	0	0	Root68
OG0003300	0	0	0	0	0	0	Root68
OG0003301	6.17223127128475	0	0	0	0	0	Root68
OG0003305	12.7750833289382	27.5834422971905	0	6.33348626527062	16.1083581332063	36.246971643302	Root68
OG0003306	0	0	0	0	0	0	Root68
OG0003308	59.9998295673727	8.31559657488832	0	57.0013763874356	0	24.1646477622013	Root68
OG0003312	7.75117415463667	6.08458285967438	0	21.1116208842354	0	0	Root68
OG0003313	51.9615748884903	28.09049086883	0	49.8762043390061	32.2167162664127	12.0823238811007	Root68
OG0003314	8.89949625161988	0	0	2.90284787158237	0	0	Root68
OG0003315	11.4832209698321	2.63665257252556	0	0	0	12.0823238811007	Root68
OG0003317	5.88515074703895	0	0	0	0	0	Root68
OG0003318	13.2057041153069	0	0	0.263895261052943	16.1083581332063	0	Root68
OG0003320	47.5118267626803	16.6311931497766	0	36.945336547412	0	24.1646477622013	Root68
OG0003329	12.7750833289382	7.20008971728135	0	0	0	0	Root68
OG0003336	0	0	0	0	0	0	Root68
OG0003347	24.5453848230161	8.31559657488832	0	0	0	0	Root68
OG0003349	44.6410215202223	14.1973600059069	57.9362640200059	36.681441286359	0	12.0823238811007	Root68
OG0003373	135.789087968265	113.071831475616	11.3353560039142	203.991036793925	96.650148799238	96.6585910488054	Root68
OG0003374	104.497310825472	44.417454875623	0	149.892508278071	96.650148799238	72.493943286604	Root68
OG0003380	60.8610711401101	21.0932205802045	0	117.169495907506	16.1083581332063	24.1646477622013	Root68
OG0003385	92.2963885450255	97.9617840407575	0	115.058333819083	96.650148799238	96.6585910488054	Root68
OG0003390	0	1.01409714327906	0	23.4866782337119	0	0	Root68
OG0003399	16.0765093577649	7.40290914593716	0	0.263895261052943	0	0	Root68
OG0003403	137.942191900108	192.171408651382	186.403632064367	134.850478398054	161.083581332063	96.6585910488054	Root68
OG0003408	0	4.46202743042788	0	0	0	0	Root68
OG0003413	14.7846469986588	6.59163143131391	0	14.7781346189648	0	0	Root68
OG0003414	29.9999147836864	29.5102268694207	0	41.167660724259	0	12.0823238811007	Root68
OG0003415	9.04303651374278	15.0086377205301	0	18.7365635347589	0	0	Root68
OG0003419	0.861241572737408	5.37471485937903	0	7.91685783158828	0	12.0823238811007	Root68
OG0003420	0	0.101409714327906	0	0	0	0	Root68
OG0003434	2.58372471821222	2.43383314386975	0	5.54180048211179	0	0	Root68
OG0003436	0.143540262122901	0	0	0	0	0	Root68
OG0003444	0	0	0	0	0	0	Root68
OG0003447	0	2.43383314386975	0	0	0	0	Root68
OG0003463	0	0	0	0	0	0	Root68
OG0003475	0	0	0	0	0	0	Root68
OG0003476	7.75117415463667	9.32969371816738	0	0.263895261052943	0	0	Root68
OG0003483	0	10.1409714327906	0	0	0	0	Root68
OG0003484	0	0	0	0	0	0	Root68
OG0003485	39.9041928701666	8.61982571787203	0	11.6113914863295	0	36.246971643302	Root68
OG0003495	0.143540262122901	4.96907600206741	0	24.8061545389766	0	0	Root68
OG0003500	0.574161048491605	15.0086377205301	81.8664600282692	7.12517204842945	16.1083581332063	72.493943286604	Root68
OG0003501	524.352577534958	231.924016667922	0	403.231958888896	338.275520797333	326.222744789718	Root68
OG0003502	11.626761231955	11.5607074333813	0	4.22232417684708	16.1083581332063	36.246971643302	Root68
OG0003503	1.72248314547482	4.15779828744416	0	39.5842891579414	32.2167162664127	0	Root68
OG0003504	10.9090599213405	2.53524285819766	151.138080052189	23.7505734947648	0	3805.93202254671	Root68
OG0003509	0	0	0	0	0	0	Root68
OG0003510	31.5788576670383	41.5779828744416	44.0819400152219	16.8892967073883	16.1083581332063	24.1646477622013	Root68
OG0003512	26.2678679684909	57.397898309595	0	11.6113914863295	48.325074399619	12.0823238811007	Root68
OG0003514	8.61241572737408	11.7635268620371	0	0.263895261052943	0	12.0823238811007	Root68
OG0003518	20.5262574835749	17.4424708643999	0	19.2643540568648	32.2167162664127	12.0823238811007	Root68
OG0003519	15.5023483092733	23.5270537240743	0	8.97243887580005	0	0	Root68
OG0003521	0	0.101409714327906	0	0	0	0	Root68
OG0003523	0	3.65074971580463	0	0	0	0	Root68
OG0003526	0	0	0	0	0	0	Root68
OG0003548	0	0.202819428655813	0	0	0	0	Root68
OG0003563	181.434891323347	56.282391451988	0	92.3633413685299	80.5417906660317	84.5762671677047	Root68
OG0003576	1.14832209698321	2.43383314386975	0	0	0	0	Root68
OG0003577	7.75117415463667	0	0	5.01400996000591	0	0	Root68
OG0003585	9.76073782435729	2.83947200118138	0	7.38906730948239	32.2167162664127	0	Root68
OG0003596	6.31577153340766	1.72396514357441	0	0	0	0	Root68
OG0003597	0	0	0	0	0	0	Root68
OG0003599	0	2.94088171550928	0	0	0	0	Root68
OG0003605	0	0	0	0	0	0	Root68
OG0003606	0.861241572737408	6.28740228833019	0	0	0	0	Root68
OG0003607	12.4880028046924	3.95497885878834	0	10.5558104421177	16.1083581332063	2356.05315681463	Root68
OG0003610	80.9567078373163	42.8963091607044	31.4871000108728	69.4044536569239	32.2167162664127	36.246971643302	Root68
OG0003614	1.43540262122901	0	0	0	0	0	Root68
OG0003618	24.688925085139	20.6875817228929	0	20.3199351010766	32.2167162664127	12.0823238811007	Root68
OG0003623	0	2.23101371521394	0	0	0	0	Root68
OG0003624	9.47365730011148	11.6621171477092	0	19.5282493179177	0	0	Root68
OG0003625	0	3.85356914446044	0	0	0	0	Root68
OG0003626	74.0667752554171	106.683019472957	71.7905880247899	124.030772694883	161.083581332063	2343.97083293353	Root68
[truncated: 1,430 more rows]
