# Supplementary material for: Genome-resolved metatranscriptomics reveals conserved root colonization determinants in a synthetic microbiota
Source: Nat Commun. 2023 Dec 13;14:8274. doi: 10.1038/s41467-023-43688-z (PMC10719396; doi:10.1038/s41467-023-43688-z)
Supplement: Supplementary file 11 — Source Data [file 41467_2023_43688_MOESM11_ESM.zip › Source Data/Main_figures/figure3/figures_b-c/Root123D2_normcounts_MvsR.csv]

	NumReads_A.sf	NumReads_B.sf	NumReads_Bpre.sf	NumReads_C.sf	NumReads_D.sf	NumReads_E.sf	Strain
OG0000000	232.629953642747	387.202954333121	263.936649492554	299.238259217294	3773.62480611474	1350.40981832956	Root123D2
OG0000001	338.584100595998	354.85791335372	280.315696890141	290.101213134324	4491.8308176011	600.900062701672	Root123D2
OG0000002	254.91551222701	330.013171731861	234.454364176896	121.065860599363	24.3459664910628	542.748443730543	Root123D2
OG0000003	58.2552320886879	214.696069109648	54.284842803433	243.045425807024	2471.11559884288	652.59039067601	Root123D2
OG0000004	139.577972185648	201.570545233949	118.397114045419	133.857725115523	3408.4353087488	4.30752733119478	Root123D2
OG0000005	4.30072183205079	56.7210138914136	13.10323791807	95.0252792628966	0	0	Root123D2
OG0000006	201.742951394382	271.885851710908	288.271234197541	194.16222926313	1265.99025753527	521.210807074569	Root123D2
OG0000007	111.036818209311	127.973857788065	175.021820762793	101.878063825125	3055.41879462839	167.993565916597	Root123D2
OG0000008	35.5786987924201	66.5651567981879	33.6940403607515	38.832445852626	24.3459664910628	0	Root123D2
OG0000009	9.38339308811081	38.9078029172507	7.01959174182323	30.1522520738037	0	2.15376366559739	Root123D2
OG0000010	13.6841149201616	127.973857788065	80.4913186395731	41.5735596775172	0	880.889339229333	Root123D2
OG0000011	55.127434392651	67.9714629277271	58.496597848527	33.807070506992	48.6919329821257	2.15376366559739	Root123D2
OG0000012	167.728151449981	221.727599757344	80.0233458567849	181.827217051119	2178.96400095012	6.46129099679217	Root123D2
OG0000013	38.3155217764525	37.0327280778651	51.0090333239155	66.700436405687	12.1729832455314	2.15376366559739	Root123D2
OG0000014	408.959548756829	479.550390172861	301.842444898399	415.278744471024	4394.44695163684	1275.02809003366	Root123D2
OG0000015	16.8119126161985	56.2522451815672	16.8470201803758	12.3350122120106	0	0	Root123D2
OG0000016	37.9245470644479	37.5014967877115	43.9894415820923	72.1826640554695	12.1729832455314	15.0763456591817	Root123D2
OG0000017	33.2328505203924	51.5645580831033	0	34.2639228111406	36.5189497365943	0	Root123D2
OG0000018	243.186270866872	199.695470394564	126.820624135606	167.664795622515	2458.94261559735	338.14089549879	Root123D2
OG0000019	10.5563172241247	44.064258725561	0	0	0	2.15376366559739	Root123D2
OG0000020	13.293140208157	78.2843745443477	63.1763256764091	33.807070506992	0	0	Root123D2
OG0000021	293.622008715467	368.920974649112	500.730877583391	197.36019539217	8435.87738915328	381.216168810738	Root123D2
OG0000022	70.3754481608311	63.2837758292631	111.377522303595	55.735981106122	2130.272067968	2.15376366559739	Root123D2
OG0000023	41.0523447604848	50.6270206634105	17.7829657459522	35.6344797235862	2909.34299568201	355.37100482357	Root123D2
OG0000024	0	22.5008980726269	15.4431018320111	59.3907995393104	24.3459664910628	0	Root123D2
OG0000025	92.6610067450942	232.978048793658	123.544814656089	124.720679032552	0	501.826934084192	Root123D2
OG0000027	390.583737292612	405.48493401713	308.394063857434	521.268479033485	121.729832455314	2347.60239550116	Root123D2
OG0000028	59.0371815126972	0	0	12.7918645161592	12.1729832455314	0	Root123D2
OG0000029	123.938983705464	88.5972861609684	65.9841623731384	142.537918894345	1606.83378841015	4.30752733119478	Root123D2
OG0000030	10.9472919361293	18.7507483938557	0	18.2740921659416	0	178.762384244583	Root123D2
OG0000032	2.73682298403232	0	0	0	0	0	Root123D2
OG0000033	0	33.2825783990939	47.733223844398	0.456852304148541	0	404.90756913231	Root123D2
OG0000034	149.743314697768	135.005388435761	153.495072754535	111.928814516393	1704.2176543744	430.752733119478	Root123D2
OG0000035	15.6389884801847	0	0	0	0	0	Root123D2
OG0000036	86.4054113530204	281.729994617683	33.6940403607515	163.096272581029	36.5189497365943	2.15376366559739	Root123D2
OG0000037	87.9693102010388	71.2528438966518	58.9645706313152	43.8578211982599	12.1729832455314	2.15376366559739	Root123D2
OG0000038	18.375811464217	29.5324287203228	72.5357813321734	23.7563198157241	0	0	Root123D2
OG0000039	114.946565329357	258.291559125363	80.4913186395731	242.131721198727	2568.49946480713	1305.18078135202	Root123D2
OG0000040	0	5.62522451815672	11.6993195697054	0	0	0	Root123D2
OG0000041	47.3079401525587	24.8447416218589	57.5606522829505	55.2791288019735	12.1729832455314	4.30752733119478	Root123D2
OG0000042	4.6916965440554	0	52.8809244550684	0	0	0	Root123D2
OG0000043	0	0	0	0	0	0	Root123D2
OG0000045	106.345121665256	163.131511026545	720.210112711064	247.613948848509	4430.96590137344	2214.06904823412	Root123D2
OG0000046	40.6613700484802	39.8453403369435	6.0836461762468	28.3248428572095	1521.62290569143	0	Root123D2
OG0000047	491.455212989804	731.279187360374	33.6940403607515	741.928141937231	316.497564383817	691.358136656763	Root123D2
OG0000048	23.0675080082724	6.56276193784951	0	62.5887656683501	12.1729832455314	2.15376366559739	Root123D2
OG0000049	194.314431866295	283.605069457068	748.288479678357	232.537822811607	5295.24771180617	721.510827975126	Root123D2
OG0000050	0	0	0	10.5076029954164	0	0	Root123D2
OG0000052	77.4129929769142	96.0975855185107	742.672806284898	90.4567562214111	3164.97564383817	1451.63671061264	Root123D2
OG0000053	75.4581194168911	166.881660705316	73.9396996805381	108.730848387353	12.1729832455314	4.30752733119478	Root123D2
OG0000055	19.5487356002308	23.4384354923197	42.5855232337276	66.2435841015385	0	0	Root123D2
OG0000056	144.660643441708	27.1885851710908	30.418230881234	63.5024702766472	48.6919329821257	2.15376366559739	Root123D2
OG0000057	33.6238252323971	20.1570545233949	43.5214687993041	12.7918645161592	0	0	Root123D2
OG0000058	576.68770020681	461.737179198698	308.394063857434	463.705088710769	60.8649162276571	1005.80763183398	Root123D2
OG0000059	0	7.5002993575423	10.2954012213407	19.1877967742387	0	2.15376366559739	Root123D2
OG0000060	0.781949424009234	66.0963880883415	27.6103941845047	68.5278456222812	0	2.15376366559739	Root123D2
OG0000061	115.728514753367	40.7828777566362	142.263725967618	117.867894470324	73.0378994731885	0	Root123D2
OG0000062	3.90974712004617	32.8138096892475	24.8025574877754	62.5887656683501	0	0	Root123D2
OG0000063	10.5563172241247	4.21891838861754	0	14.1624214286048	0	0	Root123D2
OG0000064	0	44.064258725561	4.67972782788216	0	0	0	Root123D2
OG0000065	276.02814667526	342.669926897714	178.765603025098	191.877967742387	2069.40715174034	241.221530546908	Root123D2
OG0000066	7.03754481608311	0.468768709846394	0	0	0	0	Root123D2
OG0000067	245.923093850904	334.700858830325	230.71058191459	224.771333641082	24.3459664910628	221.837657556531	Root123D2
OG0000068	0.390974712004617	28.59489130063	23.3986391394108	0	12.1729832455314	307.988204180427	Root123D2
OG0000069	271.727424843209	191.257633617329	176.893711893946	50.2537534563395	73.0378994731885	740.894700965503	Root123D2
OG0000070	28.9321286883417	96.0975855185107	45.3933599304569	15.0761260369019	12.1729832455314	512.595752412179	Root123D2
OG0000071	29.3231034003463	22.9696667824733	11.6993195697054	44.3146735024085	0	0	Root123D2
OG0000072	0	25.3135103317053	0	0	0	0	Root123D2
OG0000073	169.292050297999	123.754939399448	190.932895377592	80.4060055301432	133.902815700846	353.217241157972	Root123D2
OG0000074	137.232123913621	204.851926202874	95.466447688796	35.1776274194377	0	674.128027331984	Root123D2
OG0000076	96.961728577145	173.913191353012	62.7083528936209	67.1572887098356	12.1729832455314	540.594680064945	Root123D2
OG0000077	166.164252601962	248.447416218589	198.888432684992	147.563294239979	3517.99215795858	415.676387460297	Root123D2
OG0000078	8.99241837610619	16.8756735544702	17.314992963164	0	0	0	Root123D2
OG0000079	0	0.468768709846394	17.314992963164	13.7055691244562	24.3459664910628	2.15376366559739	Root123D2
OG0000080	82.1046895209696	95.6288168086643	45.8613327132451	24.2131721198727	24.3459664910628	4.30752733119478	Root123D2
OG0000081	166.164252601962	157.037517798542	202.164242164509	99.1369500002334	5063.96103014107	958.424831190839	Root123D2
OG0000082	0	4.21891838861754	0	8.68019377882228	0	0	Root123D2
OG0000083	0.781949424009234	7.96906806738869	48.2011966271862	50.7106057604881	36.5189497365943	600.900062701672	Root123D2
OG0000084	211.517319194498	151.881061990232	379.993899624031	227.055595161825	36.5189497365943	908.888266882099	Root123D2
OG0000085	20.7216597362447	9.37537419692787	50.5410605411273	0	12.1729832455314	2.15376366559739	Root123D2
OG0000086	22.2855585842632	11.7192177461598	0	7.7664891705252	0	0	Root123D2
OG0000087	20.7216597362447	27.1885851710908	0	49.796901152191	12.1729832455314	0	Root123D2
OG0000088	30.4960275363601	40.3141090467898	0	27.4111382489125	0	2.15376366559739	Root123D2
OG0000089	13.6841149201616	29.5324287203228	26.2064758361401	12.3350122120106	0	0	Root123D2
OG0000090	1.56389884801847	0	55.6887611517977	1.37055691244562	0	0	Root123D2
OG0000093	1463.80932174529	1906.48234294528	538.636672989236	1312.53666981876	365.189497365943	2702.97340032473	Root123D2
OG0000094	0	0	0	0	2252.00190042331	0	Root123D2
OG0000095	24.2404321442863	66.0963880883415	208.715861123544	12.7918645161592	0	4.30752733119478	Root123D2
OG0000097	411.305397028857	354.389144643874	128.692515266759	412.994482950281	146.075798946377	30.1526913183635	Root123D2
OG0000098	68.420574600808	38.9078029172507	47.2652510616098	3.19796612903979	0	2.15376366559739	Root123D2
OG0000099	37.1425976404386	0	11.6993195697054	0.456852304148541	0	2.15376366559739	Root123D2
OG0000100	100.871475697191	147.193374891768	10.2954012213407	148.020146544127	24.3459664910628	21.5376366559739	Root123D2
OG0000102	0	0	0	15.0761260369019	0	0	Root123D2
OG0000103	25.0223815682955	42.1891838861754	0	81.7765624425889	0	0	Root123D2
OG0000104	132.149452657561	114.37956520252	34.1620131435397	126.091235944997	12.1729832455314	12.9225819935843	Root123D2
OG0000105	0	34.2201158187867	0	92.2841654380053	0	0	Root123D2
OG0000106	1.95487356002308	0	0	0	0	0	Root123D2
OG0000107	17.2028873282031	9.37537419692787	20.1228296598933	44.3146735024085	0	0	Root123D2
OG0000108	60.6010803607156	96.0975855185107	40.2456593197865	108.273996083204	12.1729832455314	12.9225819935843	Root123D2
OG0000109	39.8794206244709	0	8.42351009018788	0.456852304148541	12.1729832455314	256.29787620609	Root123D2
OG0000110	52.3906114086187	129.380163917605	106.229821692925	98.6800976960849	12.1729832455314	2.15376366559739	Root123D2
OG0000111	33.2328505203924	16.4069048446238	0	14.1624214286048	0	0	Root123D2
OG0000112	23.8494574322816	7.0315306476959	0	0	0	0	Root123D2
OG0000113	338.975075308003	262.979246223827	29.0143125328694	131.116611290631	12.1729832455314	12.9225819935843	Root123D2
OG0000114	812.445451545594	795.031731899483	147.879399361076	1289.23720230718	986.011642888045	27.9989276527661	Root123D2
OG0000115	234.193852490766	151.412293280385	321.029328992716	202.385570737804	1472.9309727093	398.446278135517	Root123D2
OG0000116	43.7891677445171	4.21891838861754	0	42.0304119816658	0	0	Root123D2
OG0000117	14.0750896321662	25.3135103317053	76.2795635944791	0	0	2.15376366559739	Root123D2
OG0000118	0	17.3444422643166	7.95553730739967	13.2487168203077	0	0	Root123D2
OG0000120	127.457756113505	140.161844244072	182.041412504616	46.5989350231512	24.3459664910628	745.202228296697	Root123D2
OG0000121	93.0519814570988	102.191578746514	26.2064758361401	113.756223732987	0	0	Root123D2
OG0000122	27.7592045523278	46.8768709846394	0	0	0	0	Root123D2
OG0000123	0	0	0	5.02537534563395	12.1729832455314	0	Root123D2
OG0000124	14.4660643441708	52.5020955027961	0	62.5887656683501	0	0	Root123D2
OG0000125	56.3003585286648	52.9708642126425	221.351126258826	50.7106057604881	24.3459664910628	2.15376366559739	Root123D2
OG0000126	38.3155217764525	37.5014967877115	0	80.8628578342918	12.1729832455314	0	Root123D2
OG0000127	0	45.4705648551002	0	15.0761260369019	12.1729832455314	0	Root123D2
OG0000128	54.7364596806464	31.4075035597084	162.854528410299	0.913704608297082	0	17.2301093247791	Root123D2
OG0000129	77.4129929769142	69.3777690572662	87.5109103813963	38.3755935484775	170.42176543744	4.30752733119478	Root123D2
OG0000130	92.2700320330896	60.4711635701848	47.2652510616098	56.1928334102706	0	25.8451639871687	Root123D2
OG0000131	0	11.7192177461598	0.467972782788216	0	0	0	Root123D2
OG0000132	53.1725608326279	32.8138096892475	0	47.0557873272997	24.3459664910628	2.15376366559739	Root123D2
OG0000133	58.6462068006925	81.5657555132725	921.438409309997	83.603971659183	2203.30996744119	1813.469006433	Root123D2
OG0000134	0	10.3129116166207	0	0	0	0	Root123D2
OG0000135	0	35.1576532384795	244.749765398237	39.2892981567745	60.8649162276571	1522.71091157736	Root123D2
OG0000136	107.909020513274	184.226102969633	110.909549520807	187.76629700505	60.8649162276571	394.138750804323	Root123D2
OG0000137	63.337903344748	83.9095990625045	0	76.2943347928064	2824.13211296329	2.15376366559739	Root123D2
OG0000138	65.292776904771	47.3456396944858	21.0587752254697	5.93907995393104	48.6919329821257	695.665663987957	Root123D2
OG0000139	48.8718390005771	33.7513471089403	0	0	0	27.9989276527661	Root123D2
OG0000140	38.3155217764525	8.90660548708148	29.4822853156576	43.4009688941114	0	0	Root123D2
OG0000141	16.4209379041939	35.6264219483259	73.9396996805381	16.4466829493475	0	0	Root123D2
OG0000142	349.531392532128	326.26302205309	408.072266591324	526.750706683268	2020.71521875822	730.125882637516	Root123D2
OG0000143	1506.03459064178	1428.33825890196	275.635969062259	1612.68863364435	5757.82107513636	374.754877813946	Root123D2
OG0000144	18.7667861762216	47.3456396944858	0	51.6243103687851	60.8649162276571	0	Root123D2
OG0000146	28.9321286883417	36.5639593680187	12.1672923524936	8.22334147467374	1752.90958735652	0	Root123D2
OG0000147	35.9696735044248	27.6573538809372	0	17.8172398617931	2008.54223551268	2.15376366559739	Root123D2
OG0000148	0	0	0	0	0	0	Root123D2
OG0000149	0	0	2.80783669672929	0	0	0	Root123D2
OG0000150	76.2400688409003	63.7525445391095	25.7385030533519	44.771525806557	0	217.530130225337	Root123D2
OG0000151	13.293140208157	68.9090003474199	190.464922594804	13.7055691244562	12.1729832455314	340.294659164388	Root123D2
OG0000152	68.8115493128126	45.9393335649466	82.8311825535142	73.0963686637666	1083.3955088523	424.291442122686	Root123D2
OG0000153	49.6537884245864	23.9072042021661	18.2509385287404	0	12.1729832455314	193.838729903765	Root123D2
OG0000154	0	0	5.61567339345859	0	0	0	Root123D2
OG0000155	0	14.5318300052382	0	0	1923.33135279396	0	Root123D2
OG0000156	93.8339308811081	45.0017961452538	0	0.913704608297082	12.1729832455314	4.30752733119478	Root123D2
OG0000157	31.2779769603694	84.8471364821972	28.5463397500812	52.5380149770822	12.1729832455314	6.46129099679217	Root123D2
OG0000158	15.6389884801847	30.0011974301692	41.181604885363	53.4517195853793	1351.20114025399	790.431265274243	Root123D2
OG0000161	0	0	0	0	0	0	Root123D2
OG0000162	0	0	0	0	0	0	Root123D2
OG0000163	40.2703953364756	9.37537419692787	0	0.456852304148541	0	0	Root123D2
OG0000164	0	12.6567551658526	0	0	0	0	Root123D2
OG0000165	0.390974712004617	20.1570545233949	28.5463397500812	0.456852304148541	0	796.892556271035	Root123D2
OG0000167	93.0519814570988	121.411095850216	39.7776865369983	84.0608239633316	12.1729832455314	8.61505466238957	Root123D2
OG0000168	68.8115493128126	5.15645580831033	7.48756452461145	10.5076029954164	0	2.15376366559739	Root123D2
OG0000169	646.672173655636	968.944923252496	109.505631172442	904.567562214111	7583.76856196608	702.12695498475	Root123D2
OG0000170	98.9166021371681	132.661544886529	75.8115908116909	150.30440806487	2337.21278314203	299.373149518037	Root123D2
OG0000171	166.946202025971	195.0077832961	252.705302705636	148.020146544127	158.248782191909	1143.64850643221	Root123D2
OG0000172	20.3306850242401	44.064258725561	52.8809244550684	16.903535253496	12.1729832455314	2.15376366559739	Root123D2
OG0000173	77.8039676889188	67.9714629277271	114.653331783113	123.806974424255	1789.42853709312	1365.48616398875	Root123D2
OG0000174	87.5783354890342	31.8762722695548	13.5712107008583	21.4720582949814	0	0	Root123D2
OG0000175	39.0974712004617	42.6579525960218	29.0143125328694	7.30963686637666	12.1729832455314	0	Root123D2
OG0000176	87.1873607770296	72.659150026191	192.804786508745	58.9339472351618	0	0	Root123D2
OG0000177	122.76605956945	77.8156058345013	124.948733004454	144.822180415088	1704.2176543744	484.596824759413	Root123D2
OG0000178	25.4133562803001	2.81261225907836	6.0836461762468	25.5837290323183	12.1729832455314	109.841946945467	Root123D2
OG0000179	219.33681343459	338.451008509096	115.589277348689	81.7765624425889	12.1729832455314	465.212951769037	Root123D2
OG0000180	0.390974712004617	12.1879864560062	0	57.5633903227162	0	0	Root123D2
OG0000181	112.991691769334	75.4717622852694	179.233575807887	105.989734562462	109.556849209783	307.988204180427	Root123D2
OG0000182	18.7667861762216	60.9399322800312	35.0979587091162	68.9846979264297	60.8649162276571	351.063477492375	Root123D2
OG0000183	33.2328505203924	90.0035922905076	66.4521351559266	183.197773963565	24.3459664910628	295.065622186843	Root123D2
OG0000184	35.9696735044248	0	22.9306663566226	27.867990553061	2580.67244805266	0	Root123D2
OG0000185	0	60.9399322800312	12.1672923524936	8.22334147467374	12.1729832455314	0	Root123D2
OG0000186	32.4509010963832	0.468768709846394	77.2155091600556	0	12.1729832455314	0	Root123D2
OG0000187	0.781949424009234	50.6270206634105	0	0	109.556849209783	0	Root123D2
OG0000188	7.42851952808772	45.0017961452538	99.6782027338899	26.4974336406154	36.5189497365943	956.271067525242	Root123D2
OG0000189	60.6010803607156	100.785272616975	7.95553730739967	97.3095407836393	12.1729832455314	2.15376366559739	Root123D2
OG0000190	98.9166021371681	79.6906806738869	129.160488049548	59.3907995393104	24.3459664910628	4.30752733119478	Root123D2
OG0000191	0	16.8756735544702	0	0	0	0	Root123D2
OG0000192	0	90.9411297102004	17.314992963164	25.5837290323183	2531.98051507054	0	Root123D2
OG0000193	43.3981930325125	109.22310939421	110.909549520807	21.0152059908329	1582.48782191909	753.817282959087	Root123D2
OG0000194	17.2028873282031	68.4402316375735	50.5410605411273	84.0608239633316	24.3459664910628	450.136606109855	Root123D2
OG0000195	2.3458482720277	0	0	0	0	0	Root123D2
OG0000196	0	0	13.5712107008583	0	0	0	Root123D2
OG0000197	0	0	14.9751290492229	11.4213076037135	12.1729832455314	0	Root123D2
OG0000198	0	0	0	16.4466829493475	0	2.15376366559739	Root123D2
OG0000199	0	8.43783677723508	0	0	0	0	Root123D2
OG0000200	62.5559539207387	40.7828777566362	38.3737681886337	25.1268767281698	0	4.30752733119478	Root123D2
OG0000201	287.366413323393	277.042307519219	490.43547636205	358.629058756605	2848.47807945435	4348.44884084113	Root123D2
OG0000202	41.4433194724894	110.629415523749	0	38.3755935484775	24.3459664910628	0	Root123D2
OG0000204	28.541153976337	6.56276193784951	20.5908024426815	0	12.1729832455314	0	Root123D2
OG0000205	64.1198527687572	18.2819796840094	0	84.0608239633316	0	359.678532154764	Root123D2
OG0000206	14.0750896321662	123.754939399448	99.2102299511017	69.8984025347268	1692.04467112887	4.30752733119478	Root123D2
OG0000207	57.8642573766833	37.0327280778651	45.3933599304569	40.6598550692202	1119.91445858889	967.039885853229	Root123D2
OG0000209	189.231760610235	51.0957893732569	37.4378226230573	213.350026037369	12.1729832455314	6.46129099679217	Root123D2
OG0000211	17.5938620402078	20.6258232332413	15.4431018320111	22.8426152074271	1862.46643656631	4.30752733119478	Root123D2
OG0000212	0	17.813210974163	0	11.8781599078621	0	2.15376366559739	Root123D2
OG0000213	277.201070811273	252.666334607206	57.0926795001623	132.487168203077	121.729832455314	17.2301093247791	Root123D2
OG0000214	0.781949424009234	0.468768709846394	49.6051149755509	0	24.3459664910628	1527.01843890855	Root123D2
OG0000215	9.38339308811081	51.5645580831033	13.5712107008583	26.0405813364668	0	2.15376366559739	Root123D2
OG0000216	30.8870022483647	13.5942925855454	49.6051149755509	0.456852304148541	36.5189497365943	0	Root123D2
OG0000217	0	0	0	6.85278456222812	0	0	Root123D2
OG0000218	51.6086619846094	0.468768709846394	25.7385030533519	0.456852304148541	12.1729832455314	639.667808682425	Root123D2
OG0000219	0	0	0.467972782788216	0	0	0	Root123D2
OG0000220	14.8570390561754	23.9072042021661	92.1906382092785	31.0659566821008	12.1729832455314	0	Root123D2
OG0000221	288.930312171412	313.606266887237	101.082121082255	172.233318664	12.1729832455314	4.30752733119478	Root123D2
OG0000222	53.9545102566371	36.0951906581723	26.2064758361401	90.4567562214111	2166.79101770459	6.46129099679217	Root123D2
OG0000224	0	28.59489130063	526.001407853954	33.807070506992	48.6919329821257	413.522623794699	Root123D2
OG0000225	0	0	0	0	0	0	Root123D2
OG0000226	0	26.7198164612444	49.1371421927626	0.913704608297082	12.1729832455314	0	Root123D2
OG0000227	17.9848367522124	16.8756735544702	61.7724073280445	0	0	2.15376366559739	Root123D2
OG0000228	28.541153976337	14.5318300052382	7.95553730739967	0	12.1729832455314	482.443061093816	Root123D2
OG0000229	26.1953057043093	45.9393335649466	274.232050713894	19.1877967742387	0	419.983914791491	Root123D2
OG0000230	8.99241837610619	14.5318300052382	23.866611922199	0	0	0	Root123D2
OG0000231	67.2476504647941	53.4396329224889	191.40086816038	31.0659566821008	1558.14185542802	2.15376366559739	Root123D2
OG0000232	1.17292413601385	7.96906806738869	0	16.4466829493475	0	0	Root123D2
OG0000233	38.3155217764525	0	17.7829657459522	15.5329783410504	0	0	Root123D2
OG0000234	14.8570390561754	16.4069048446238	151.155208840594	26.9542859447639	0	40.9215096463504	Root123D2
OG0000235	74.6761699928818	66.5651567981879	87.5109103813963	71.725811751321	12.1729832455314	53.8440916399348	Root123D2
OG0000236	64.1198527687572	243.759729120125	154.431018320111	143.451623502642	109.556849209783	2.15376366559739	Root123D2
OG0000237	0	0.937537419692787	0	25.1268767281698	0	2.15376366559739	Root123D2
OG0000238	0	4.21891838861754	19.6548568771051	0	0	0	Root123D2
OG0000239	39.0974712004617	0	14.0391834836465	0	0	0	Root123D2
OG0000241	0	31.4075035597084	0	0	0	0	Root123D2
OG0000242	0	0	6.0836461762468	0	0	0	Root123D2
OG0000243	0	0	0	0	0	0	Root123D2
OG0000244	12.9021654961524	4.68768709846394	26.6744486189283	19.6446490783873	0	2.15376366559739	Root123D2
OG0000247	43.3981930325125	31.4075035597084	24.8025574877754	44.771525806557	36.5189497365943	831.352774920593	Root123D2
OG0000248	5.47364596806464	4.68768709846394	51.0090333239155	48.8831965438939	0	0	Root123D2
OG0000249	15.6389884801847	39.8453403369435	35.0979587091162	11.4213076037135	0	0	Root123D2
OG0000250	0	0	0	0	0	0	Root123D2
OG0000251	50.044763136591	45.0017961452538	38.3737681886337	32.4365135945464	24.3459664910628	2.15376366559739	Root123D2
OG0000252	12.5111907841477	39.8453403369435	0	19.1877967742387	12.1729832455314	0	Root123D2
OG0000253	113.773641193344	56.2522451815672	128.224542483971	55.2791288019735	3298.87845953902	21.5376366559739	Root123D2
OG0000254	20.7216597362447	83.4408303526581	25.7385030533519	39.7461504609231	12.1729832455314	2.15376366559739	Root123D2
OG0000255	34.4057746564063	30.4699661400156	55.2207883690094	60.761356451756	1874.63941981184	6.46129099679217	Root123D2
OG0000257	0	7.0315306476959	0	0	0	0	Root123D2
OG0000258	15.6389884801847	0	0	0	0	0	Root123D2
OG0000259	20.3306850242401	18.7507483938557	36.969849840269	30.6091043779523	24.3459664910628	695.665663987957	Root123D2
OG0000260	0	38.4390342074043	0	27.867990553061	12.1729832455314	2.15376366559739	Root123D2
OG0000261	0	12.6567551658526	0	0	0	0	Root123D2
OG0000263	0	0	0	0	0	0	Root123D2
OG0000264	496.928858957868	360.951906581723	8.8914828729761	446.801553457273	73.0378994731885	396.29251446992	Root123D2
OG0000265	0.390974712004617	6.09399322800312	16.3790473975875	45.6852304148541	12.1729832455314	0	Root123D2
OG0000266	63.7288780567526	143.443225212996	12.6352651352818	78.1217440094005	4930.05821444023	10.768818327987	Root123D2
OG0000267	791.723791809349	1583.96947057096	203.100187730086	1039.79584424208	2531.98051507054	426.445205788283	Root123D2
OG0000268	0	0	6.0836461762468	0	0	0	Root123D2
OG0000270	0	20.6258232332413	5.14770061067037	0	12.1729832455314	0	Root123D2
OG0000271	316.68951672374	193.601477166561	72.5357813321734	248.070801152658	73.0378994731885	547.055971061737	Root123D2
OG0000272	52.7815861206233	100.785272616975	65.5161895903502	58.9339472351618	0	23.6914003215713	Root123D2
OG0000273	11.7292413601385	17.813210974163	220.883153476038	14.1624214286048	0	0	Root123D2
OG0000275	0	40.3141090467898	37.4378226230573	11.4213076037135	0	0	Root123D2
OG0000276	34.4057746564063	25.3135103317053	21.9947207910461	17.8172398617931	12.1729832455314	0	Root123D2
OG0000277	299.095654683532	345.951307866638	48.6691694099744	317.512351383236	24.3459664910628	17.2301093247791	Root123D2
OG0000280	0	0	0	20.1015013825358	0	0	Root123D2
OG0000281	0.390974712004617	0	4.67972782788216	9.13704608297082	2288.52085015991	0	Root123D2
OG0000283	25.4133562803001	16.4069048446238	12.1672923524936	15.0761260369019	0	0	Root123D2
OG0000284	160.299631921893	75.4717622852694	96.4023932543724	169.949057143257	1594.66080516462	15.0763456591817	Root123D2
OG0000286	4.30072183205079	5.15645580831033	0	0	0	0	Root123D2
OG0000287	343.275797140054	212.820994270263	0	129.289202074037	73.0378994731885	10.768818327987	Root123D2
OG0000288	4.30072183205079	10.3129116166207	0	18.2740921659416	0	2.15376366559739	Root123D2
OG0000289	5.47364596806464	52.0333267929497	63.1763256764091	21.0152059908329	24.3459664910628	4.30752733119478	Root123D2
OG0000290	75.0671447048865	104.066653585899	273.764077931106	26.0405813364668	12.1729832455314	600.900062701672	Root123D2
OG0000291	101.262450409196	64.6900819588023	15.9110746147993	36.0913320277348	24.3459664910628	4.30752733119478	Root123D2
OG0000292	0	25.7822790415516	0	0	0	0	Root123D2
OG0000293	93.4429561691035	79.6906806738869	74.8756452461145	127.004940553294	24.3459664910628	0	Root123D2
OG0000294	21.8945838722586	15.469367424931	61.7724073280445	0	12.1729832455314	0	Root123D2
OG0000296	0	14.5318300052382	23.866611922199	0	0	0	Root123D2
OG0000298	15.2480137681801	0	0	0	12.1729832455314	0	Root123D2
OG0000299	21.1126344482493	27.6573538809372	7.48756452461145	13.2487168203077	12.1729832455314	0	Root123D2
OG0000300	1.56389884801847	37.0327280778651	86.1069920330317	23.2994675115756	12.1729832455314	0	Root123D2
OG0000301	142.705769881685	53.9084016323353	3346.00539693574	119.238451382769	3067.59177787392	1311.64207234881	Root123D2
OG0000302	0	19.2195171037021	34.629985926328	20.5583536866844	12.1729832455314	344.602186495583	Root123D2
OG0000303	80.9317653849557	101.722810036667	43.9894415820923	49.796901152191	97.3838659642514	6.46129099679217	Root123D2
OG0000304	202.915875530396	320.637797534933	177.829657459522	329.847363595247	48.6919329821257	8.61505466238957	Root123D2
OG0000305	0	0	0	0	0	0	Root123D2
OG0000306	36.3606482164294	4.68768709846394	0	0	0	0	Root123D2
OG0000307	83.668588368988	78.7531432541941	119.333059610995	23.7563198157241	12.1729832455314	256.29787620609	Root123D2
OG0000308	212.690243330512	213.289762980109	183.445330852981	323.908283641316	864.281810432731	10.768818327987	Root123D2
OG0000309	10.9472919361293	17.3444422643166	113.249413434748	17.3603875576446	1533.79588893696	809.815138264619	Root123D2
OG0000310	23.8494574322816	22.0321293627805	18.7189113115286	12.7918645161592	0	232.606475884518	Root123D2
OG0000311	0.390974712004617	0	0	0	60.8649162276571	850.73664791097	Root123D2
OG0000313	26.1953057043093	125.161245528987	95.466447688796	43.8578211982599	3371.9163590122	1182.41625241297	Root123D2
OG0000314	41.4433194724894	5.15645580831033	22.4626935738344	0	0	0	Root123D2
OG0000315	27.3682298403232	18.7507483938557	24.8025574877754	15.0761260369019	12.1729832455314	2.15376366559739	Root123D2
OG0000316	1.95487356002308	0.468768709846394	0	18.2740921659416	0	23.6914003215713	Root123D2
OG0000317	0	0	0	0	0	0	Root123D2
OG0000318	0.390974712004617	0.468768709846394	32.7580947951751	19.1877967742387	0	0	Root123D2
OG0000319	19.5487356002308	1.40630612953918	12.1672923524936	0.456852304148541	1582.48782191909	671.974263666386	Root123D2
OG0000320	0	0	0	0	0	0	Root123D2
OG0000321	29.3231034003463	13.5942925855454	12.6352651352818	22.3857629032785	0	2.15376366559739	Root123D2
OG0000322	26.1953057043093	0	7.95553730739967	15.0761260369019	1339.02815700846	618.130172026451	Root123D2
OG0000324	263.516955891112	373.608661747576	107.63374004129	197.36019539217	109.556849209783	986.423758843605	Root123D2
OG0000325	44.5711171685263	35.1576532384795	181.573439721828	79.9491532259947	0	2.15376366559739	Root123D2
OG0000326	0	44.5330274354074	13.10323791807	0	0	2.15376366559739	Root123D2
OG0000328	18.7667861762216	58.5960887307992	64.5802440247738	52.0811626729337	48.6919329821257	529.825861736958	Root123D2
OG0000329	110.254868785302	130.786470047144	16.3790473975875	20.1015013825358	60.8649162276571	508.288225080984	Root123D2
OG0000330	90.7061331850711	22.9696667824733	44.9253871476687	72.639516359618	0	0	Root123D2
OG0000332	51.2176872726048	34.6888845286331	0	21.0152059908329	0	0	Root123D2
OG0000333	0	0	13.10323791807	0	0	0	Root123D2
OG0000334	1727.7172523484	1463.02714343059	2019.30255773115	1406.64824447336	9531.4458812511	4695.20479100231	Root123D2
OG0000335	1.95487356002308	34.6888845286331	6.0836461762468	46.1420827190027	0	495.3656430874	Root123D2
OG0000338	0	7.0315306476959	25.7385030533519	0	0	0	Root123D2
OG0000339	0	1.40630612953918	0	0	0	2.15376366559739	Root123D2
OG0000340	0	0	13.5712107008583	14.6192737327533	0	0	Root123D2
OG0000341	91.879057321085	5.15645580831033	0	17.3603875576446	0	0	Root123D2
OG0000343	0	0	0	0	0	0	Root123D2
OG0000344	12.1202160721431	16.4069048446238	26.2064758361401	0.913704608297082	12.1729832455314	2.15376366559739	Root123D2
OG0000345	41.4433194724894	27.1885851710908	39.7776865369983	11.4213076037135	0	0	Root123D2
OG0000346	22.6765332962678	0	0	0	0	0	Root123D2
OG0000347	19.1577608882262	0	13.5712107008583	0	0	0	Root123D2
OG0000348	154.825985953828	247.509878798896	591.049624661516	193.705376958981	8375.01247292562	443.675315113063	Root123D2
OG0000349	0	16.8756735544702	0	0	0	0	Root123D2
OG0000350	20.7216597362447	5.15645580831033	21.9947207910461	24.6700244240212	0	2.15376366559739	Root123D2
OG0000351	0	5.15645580831033	0	11.4213076037135	0	0	Root123D2
OG0000352	0	0	0	0	0	0	Root123D2
OG0000353	0	0.468768709846394	0	5.93907995393104	0	0	Root123D2
OG0000355	730.731736736629	604.242866992001	1716.05619448439	517.156808296149	12148.6372790404	2761.12501929586	Root123D2
OG0000356	80.1498159609465	7.96906806738869	51.9449788894919	35.1776274194377	24.3459664910628	2.15376366559739	Root123D2
OG0000357	109.863894073297	35.1576532384795	0	23.2994675115756	12.1729832455314	2.15376366559739	Root123D2
OG0000358	0	0	8.8914828729761	0	0	0	Root123D2
OG0000360	0	56.7210138914136	113.249413434748	0.913704608297082	0	208.915075562947	Root123D2
OG0000361	20.7216597362447	58.1273200209528	0	36.5481843318833	0	0	Root123D2
OG0000364	0	22.5008980726269	8.42351009018788	3.19796612903979	0	2.15376366559739	Root123D2
OG0000366	0	0	0	0	0	0	Root123D2
OG0000369	30.1050528243555	49.6894832437177	49.1371421927626	34.2639228111406	12.1729832455314	0	Root123D2
OG0000370	93.4429561691035	87.1909800314292	40.7136321025748	99.1369500002334	24.3459664910628	661.205445338399	Root123D2
OG0000371	2.73682298403232	4.68768709846394	37.4378226230573	22.3857629032785	0	152.917220257415	Root123D2
OG0000373	0	8.90660548708148	4.67972782788216	10.5076029954164	0	0	Root123D2
OG0000374	0.390974712004617	32.8138096892475	33.2260675779633	67.1572887098356	0	0	Root123D2
OG0000375	0	16.8756735544702	0	0	0	0	Root123D2
OG0000376	0	0	0	0	0	0	Root123D2
OG0000377	0	0	0	0	0	2.15376366559739	Root123D2
OG0000378	41.0523447604848	8.43783677723508	75.8115908116909	12.7918645161592	0	2.15376366559739	Root123D2
OG0000380	60.210105648711	8.43783677723508	93.5945565576431	8.22334147467374	645.168112013165	0	Root123D2
OG0000381	0	15.9381361347774	65.9841623731384	32.893365898695	0	2.15376366559739	Root123D2
OG0000382	0	0	0	0	0	0	Root123D2
OG0000383	17.5938620402078	18.7507483938557	0	20.5583536866844	0	0	Root123D2
OG0000385	150.525264121778	72.1903813163446	26.2064758361401	118.781599078621	24.3459664910628	36.6139823151557	Root123D2
OG0000386	17.5938620402078	79.2219119640405	79.0874002912084	15.9898306451989	12.1729832455314	0	Root123D2
OG0000387	51.9996366966141	22.9696667824733	129.160488049548	21.0152059908329	0	21.5376366559739	Root123D2
OG0000388	0	10.7816803264671	13.5712107008583	0	0	0	Root123D2
OG0000389	0	0	0	8.22334147467374	0	0	Root123D2
OG0000390	0	20.1570545233949	0	21.0152059908329	0	0	Root123D2
OG0000392	0.390974712004617	42.6579525960218	31.8221492295987	53.4517195853793	12.1729832455314	665.512972669594	Root123D2
OG0000393	0	18.2819796840094	70.6638902010206	24.2131721198727	12.1729832455314	0	Root123D2
OG0000394	3.90974712004617	52.9708642126425	39.3097137542101	55.2791288019735	12.1729832455314	0	Root123D2
OG0000395	4.30072183205079	20.6258232332413	0	22.8426152074271	0	0	Root123D2
OG0000396	0	0	0	0	0	0	Root123D2
OG0000397	0	13.125523875699	23.3986391394108	53.9085718895279	12.1729832455314	2.15376366559739	Root123D2
OG0000398	0	0	0	18.7309444700902	0	0	Root123D2
OG0000399	9.38339308811081	28.1261225907836	0	7.7664891705252	0	0	Root123D2
OG0000400	26.586280416314	25.7822790415516	0	0	0	2.15376366559739	Root123D2
OG0000401	0	0.468768709846394	164.726419541452	39.2892981567745	2544.15349831607	0	Root123D2
OG0000402	5.86462068006925	87.6597487412756	238.66611922199	0	3323.22442603008	2035.30666398953	Root123D2
OG0000403	21.1126344482493	28.59489130063	27.1424214017165	0	0	0	Root123D2
OG0000404	0	0	0	0	0	0	Root123D2
OG0000405	56.3003585286648	8.43783677723508	60.3684889796798	27.4111382489125	12.1729832455314	2.15376366559739	Root123D2
OG0000408	12.9021654961524	22.9696667824733	71.599835766597	12.7918645161592	0	0	Root123D2
OG0000410	11.3382666481339	25.7822790415516	0	36.0913320277348	0	2.15376366559739	Root123D2
OG0000411	1171.75121187784	1746.63221288766	131.968324746277	1445.02383802184	2203.30996744119	575.054898714503	Root123D2
OG0000412	0	9.84414290677426	0	0	0	0	Root123D2
OG0000413	129.412629673528	75.9405309951158	117.92914126263	179.999807834525	36.5189497365943	727.972118971918	Root123D2
OG0000414	0	11.2504490363134	21.5267480082579	7.30963686637666	0	0	Root123D2
OG0000415	496.537884245864	478.144084043321	790.406030129296	541.82683272017	9592.31079747876	5100.11236013462	Root123D2
OG0000417	32.0599263843786	0	0	0	0	0	Root123D2
OG0000420	20.3306850242401	54.8459390520281	60.3684889796798	0	2300.69383340544	811.968901930217	Root123D2
OG0000421	27.3682298403232	5.62522451815672	0	15.0761260369019	0	191.684966238168	Root123D2
OG0000422	0	0	0	0	0	0	Root123D2
OG0000423	1.17292413601385	25.7822790415516	23.3986391394108	0	0	0	Root123D2
OG0000424	55.127434392651	106.879265844978	309.330009423011	62.1319133642016	24.3459664910628	40.9215096463504	Root123D2
OG0000425	0	0	15.4431018320111	0	0	0	Root123D2
OG0000426	0	11.7192177461598	16.8470201803758	0	0	0	Root123D2
OG0000427	20.7216597362447	19.2195171037021	36.0339042746926	0	24.3459664910628	607.361353698464	Root123D2
OG0000428	66.4657010407849	24.3759729120125	2.33986391394108	48.4263442397454	36.5189497365943	2.15376366559739	Root123D2
OG0000429	0	0	0	0	0	0	Root123D2
OG0000430	6.25559539207387	0	92.6586109920667	0	0	0	Root123D2
OG0000432	94.6158803051173	97.9726603578963	14.5071562664347	29.6953997696552	12.1729832455314	6.46129099679217	Root123D2
OG0000433	0	2.81261225907836	99.2102299511017	0	0	0	Root123D2
OG0000434	0	0	0	1.37055691244562	0	0	Root123D2
OG0000436	0	0.468768709846394	27.1424214017165	0	0	0	Root123D2
OG0000437	0	0	0	0	0	0	Root123D2
OG0000439	71.5483722968449	107.348034554824	108.101712824078	118.781599078621	85.21088271872	12.9225819935843	Root123D2
OG0000440	0	22.9696667824733	21.9947207910461	45.6852304148541	0	2.15376366559739	Root123D2
OG0000442	9.77436780011542	20.6258232332413	50.5410605411273	0	0	0	Root123D2
OG0000444	0	0	2.33986391394108	0	0	0	Root123D2
OG0000445	0	0	0	0	0	0	Root123D2
OG0000446	0	14.5318300052382	0	0	0	0	Root123D2
OG0000447	2.3458482720277	0	89.3828015125492	40.6598550692202	0	0	Root123D2
OG0000448	42.6162436085033	33.2825783990939	20.5908024426815	39.7461504609231	12.1729832455314	2.15376366559739	Root123D2
OG0000450	0	0	34.1620131435397	0	0	0	Root123D2
OG0000451	0.390974712004617	9.84414290677426	19.6548568771051	20.5583536866844	0	0	Root123D2
OG0000453	0	7.0315306476959	13.10323791807	13.2487168203077	0	0	Root123D2
OG0000455	0	0	0	0	1424.23903972718	0	Root123D2
OG0000456	0	7.96906806738869	0.467972782788216	0	0	0	Root123D2
OG0000457	46.5259907285494	86.7222113215828	76.2795635944791	87.2587900923714	48.6919329821257	2.15376366559739	Root123D2
OG0000458	0	17.813210974163	56.6247067173741	16.4466829493475	0	2.15376366559739	Root123D2
OG0000459	0	0	17.7829657459522	0	0	0	Root123D2
OG0000460	0	0	12.1672923524936	0	0	0	Root123D2
OG0000461	90.7061331850711	37.5014967877115	157.706827799629	9.59389838711936	0	107.68818327987	Root123D2
OG0000462	29.7140781123509	45.0017961452538	69.7279446354441	0	12.1729832455314	2.15376366559739	Root123D2
OG0000465	0	0	10.2954012213407	1.82740921659416	0	0	Root123D2
OG0000466	0	26.7198164612444	4.67972782788216	0	12.1729832455314	0	Root123D2
OG0000467	0	0	63.6442984591973	14.1624214286048	0	0	Root123D2
OG0000468	19.1577608882262	20.6258232332413	21.5267480082579	14.6192737327533	12.1729832455314	4.30752733119478	Root123D2
OG0000469	60.6010803607156	27.6573538809372	36.0339042746926	51.6243103687851	24.3459664910628	6.46129099679217	Root123D2
OG0000470	4.30072183205079	26.7198164612444	16.3790473975875	41.5735596775172	0	0	Root123D2
OG0000471	190.404684746248	99.3789664874354	73.0037541149616	84.0608239633316	36.5189497365943	6.46129099679217	Root123D2
OG0000472	0	0	0	0	0	124.918292604649	Root123D2
OG0000473	0	0	0	0	0	0	Root123D2
OG0000474	0	0	0	0	0	0	Root123D2
OG0000478	0	0	0	25.1268767281698	0	0	Root123D2
OG0000479	0	47.3456396944858	12.6352651352818	26.0405813364668	24.3459664910628	2.15376366559739	Root123D2
OG0000480	16.0299631921893	74.5342248655766	65.048216807562	38.3755935484775	12.1729832455314	4.30752733119478	Root123D2
OG0000481	0	32.8138096892475	28.5463397500812	16.903535253496	12.1729832455314	648.282863344815	Root123D2
OG0000482	30.8870022483647	19.2195171037021	12.1672923524936	52.0811626729337	0	4.30752733119478	Root123D2
OG0000483	0	13.125523875699	0	0	0	0	Root123D2
OG0000485	0	0	0	14.1624214286048	669.514078504228	0	Root123D2
OG0000486	15.6389884801847	7.0315306476959	33.2260675779633	12.3350122120106	0	0	Root123D2
OG0000487	13.293140208157	3.75014967877115	13.10323791807	19.6446490783873	12.1729832455314	0	Root123D2
OG0000488	61.7740044967295	33.2825783990939	107.165767258501	43.8578211982599	12.1729832455314	0	Root123D2
OG0000489	376.899622372451	383.45280465435	547.528155862212	389.695015438706	2337.21278314203	973.501176850021	Root123D2
OG0000490	2131.59412984917	1238.01816270433	211.523697820273	1992.33289839179	511.26529631232	1796.23889710822	Root123D2
OG0000493	0	0	0	0	0	0	Root123D2
OG0000494	0	11.7192177461598	0	0	0	0	Root123D2
OG0000495	19.9397103122355	26.7198164612444	15.4431018320111	15.9898306451989	0	805.507610933424	Root123D2
OG0000497	202.524900818392	122.817401979755	38.8417409714219	124.263826728403	1777.25555384759	15.0763456591817	Root123D2
OG0000498	0	0	0	0.913704608297082	0	0	Root123D2
OG0000499	0	0	14.5071562664347	0	0	0	Root123D2
OG0000501	14.0750896321662	0	16.3790473975875	4.11167073733687	0	2.15376366559739	Root123D2
OG0000502	0	0	0	0	0	0	Root123D2
OG0000503	0	39.8453403369435	0	7.7664891705252	0	0	Root123D2
OG0000505	0	0	0	0	0	0	Root123D2
OG0000509	0	0	11.6993195697054	9.59389838711936	0	0	Root123D2
OG0000510	12.9021654961524	0	0	20.5583536866844	12.1729832455314	0	Root123D2
OG0000511	0	0	0	8.22334147467374	0	0	Root123D2
OG0000512	0	16.8756735544702	88.914828729761	0	973.838659642514	2.15376366559739	Root123D2
OG0000513	0	20.1570545233949	0	44.3146735024085	0	2.15376366559739	Root123D2
OG0000514	0	0	0	21.0152059908329	12.1729832455314	2.15376366559739	Root123D2
OG0000515	0	10.7816803264671	12.1672923524936	0	0	0	Root123D2
OG0000516	148.17941584975	131.25523875699	37.9057954058455	190.050558525793	48.6919329821257	23.6914003215713	Root123D2
OG0000517	0	0	0	12.7918645161592	146.075798946377	0	Root123D2
OG0000518	0	0	0	0	0	0	Root123D2
OG0000519	0	23.4384354923197	33.6940403607515	23.7563198157241	0	2.15376366559739	Root123D2
OG0000520	230.284105370719	113.442027782827	80.0233458567849	187.76629700505	48.6919329821257	23.6914003215713	Root123D2
OG0000521	53.9545102566371	93.2849732594323	227.434772435073	189.593706221645	1436.41202297271	547.055971061737	Root123D2
OG0000522	0	0	0	0	0	0	Root123D2
OG0000523	0	31.4075035597084	31.8221492295987	0	0	2.15376366559739	Root123D2
OG0000524	28.9321286883417	101.254041326821	95.466447688796	54.3654241936764	0	4.30752733119478	Root123D2
OG0000525	12.5111907841477	10.3129116166207	0	15.5329783410504	12.1729832455314	0	Root123D2
OG0000527	0	0	0	0	0	0	Root123D2
OG0000528	0	5.62522451815672	8.8914828729761	16.903535253496	0	0	Root123D2
OG0000529	18.7667861762216	30.0011974301692	0	45.6852304148541	0	0	Root123D2
OG0000533	0	11.7192177461598	44.4574143648805	0	0	223.991421222129	Root123D2
OG0000535	34.4057746564063	24.8447416218589	0	0	0	0	Root123D2
OG0000536	0	0	57.5606522829505	3.65481843318833	0	0	Root123D2
OG0000537	0	0	14.9751290492229	0	0	0	Root123D2
OG0000539	18.7667861762216	59.0648574406456	0	36.5481843318833	0	0	Root123D2
OG0000540	0	14.5318300052382	12.1672923524936	0	0	2.15376366559739	Root123D2
OG0000541	0	8.43783677723508	1.87189113115286	42.0304119816658	0	0	Root123D2
OG0000542	0	0	0	0	0	684.89684565997	Root123D2
OG0000543	40.2703953364756	62.3462384095703	20.1228296598933	91.3704608297082	12.1729832455314	0	Root123D2
OG0000544	0	0	0	0	0	0	Root123D2
OG0000545	0	21.0945919430877	0	0	0	0	Root123D2
OG0000546	0	0	23.866611922199	0	0	0	Root123D2
OG0000547	0	0	0	0	0	0	Root123D2
OG0000548	53.5635355446325	88.5972861609684	99.6782027338899	79.0354486176976	48.6919329821257	553.51726205853	Root123D2
OG0000549	24.6314068562909	29.0636600104764	0	0	0	0	Root123D2
OG0000550	0.390974712004617	0	0	0	0	0	Root123D2
OG0000551	0	0	57.5606522829505	18.7309444700902	12.1729832455314	928.272139872476	Root123D2
OG0000552	0	26.7198164612444	32.2901220123869	19.6446490783873	0	0	Root123D2
OG0000553	34.4057746564063	0	0	0	0	4.30752733119478	Root123D2
OG0000554	231.457029506733	200.633007814256	242.409901484296	259.492108756371	60.8649162276571	6.46129099679217	Root123D2
OG0000555	0	0	0	0	12.1729832455314	932.579667203671	Root123D2
OG0000556	46.916965440554	19.6882858135485	0.467972782788216	50.2537534563395	0	2.15376366559739	Root123D2
OG0000557	0	0	0	0	0	0	Root123D2
OG0000558	0	0	0	0	0	0	Root123D2
OG0000559	0	22.9696667824733	16.3790473975875	0	12.1729832455314	0	Root123D2
OG0000560	14.8570390561754	13.125523875699	38.3737681886337	41.1167073733687	0	2.15376366559739	Root123D2
OG0000561	110.645843497307	148.599681021307	107.165767258501	148.933851152424	24.3459664910628	8.61505466238957	Root123D2
OG0000562	53.1725608326279	82.9720616428117	35.0979587091162	102.791768433422	2605.01841454372	2.15376366559739	Root123D2
OG0000563	36.3606482164294	14.0630612953918	0	0	12.1729832455314	0	Root123D2
OG0000564	0	38.9078029172507	0	10.5076029954164	0	0	Root123D2
OG0000565	0	0	0	0	0	0	Root123D2
OG0000566	0	0	0	0	0	0	Root123D2
OG0000567	34.7967493684109	44.5330274354074	126.352651352818	3.19796612903979	24.3459664910628	600.900062701672	Root123D2
OG0000568	0	15.9381361347774	11.6993195697054	22.3857629032785	0	0	Root123D2
OG0000569	0.781949424009234	4.68768709846394	9.82742843855253	0	0	0	Root123D2
OG0000575	7.42851952808772	16.8756735544702	22.9306663566226	21.0152059908329	0	0	Root123D2
OG0000576	0	0	18.7189113115286	10.964455299565	0	0	Root123D2
OG0000577	0	19.6882858135485	0	28.3248428572095	0	0	Root123D2
OG0000578	0	0	0	0	0	0	Root123D2
OG0000579	0	7.0315306476959	43.0534960165158	0	0	2.15376366559739	Root123D2
OG0000580	0	0.937537419692787	15.4431018320111	35.6344797235862	0	0	Root123D2
OG0000582	0.390974712004617	0.937537419692787	13.5712107008583	10.964455299565	2495.46156533394	15.0763456591817	Root123D2
OG0000583	0	9.84414290677426	9.35945565576431	8.68019377882228	1046.8765591157	0	Root123D2
OG0000584	0	0	0	13.2487168203077	0	0	Root123D2
OG0000585	18.7667861762216	15.469367424931	0	0	0	0	Root123D2
OG0000588	7.03754481608311	13.5942925855454	24.3345847049872	14.1624214286048	0	0	Root123D2
OG0000589	0	0	24.8025574877754	0.456852304148541	0	570.747371383309	Root123D2
OG0000591	69.2025240248172	19.2195171037021	362.210933878079	0.913704608297082	2252.00190042331	1931.92600804086	Root123D2
OG0000592	55.9093838166602	37.9702654975579	209.183833906332	80.8628578342918	12.1729832455314	0	Root123D2
OG0000593	82.8866389449788	88.128517451122	82.8311825535142	164.466829493475	48.6919329821257	706.434482315944	Root123D2
OG0000594	9.77436780011542	0	0	0	0	0	Root123D2
OG0000595	20.7216597362447	0	0	24.2131721198727	12.1729832455314	0	Root123D2
OG0000597	23.458482720277	44.5330274354074	0	5.02537534563395	0	0	Root123D2
OG0000598	0	79.2219119640405	49.6051149755509	57.1065380185676	0	939.040958200463	Root123D2
OG0000599	0	0	53.3488972378566	32.4365135945464	0	0	Root123D2
OG0000600	0	13.125523875699	5.14770061067037	16.903535253496	0	0	Root123D2
OG0000601	0	0.937537419692787	32.2901220123869	0	0	740.894700965503	Root123D2
OG0000602	0	10.7816803264671	18.2509385287404	4.56852304148541	0	0	Root123D2
OG0000603	6.64657010407849	40.3141090467898	0	14.1624214286048	0	0	Root123D2
OG0000604	0.390974712004617	10.3129116166207	5.14770061067037	0	0	0	Root123D2
OG0000605	47.3079401525587	23.4384354923197	0	50.7106057604881	12.1729832455314	0	Root123D2
OG0000607	1.95487356002308	21.0945919430877	11.2313467869172	0	0	2.15376366559739	Root123D2
OG0000608	0	24.3759729120125	18.2509385287404	0	0	0	Root123D2
OG0000609	0	30.4699661400156	0	15.9898306451989	0	0	Root123D2
OG0000610	12.1202160721431	63.7525445391095	0	8.68019377882228	0	0	Root123D2
OG0000611	0	8.90660548708148	0	0	0	0	Root123D2
OG0000612	0	0	18.2509385287404	0	0	0	Root123D2
OG0000613	26.586280416314	21.0945919430877	0	0	0	4.30752733119478	Root123D2
OG0000614	0	0	1.87189113115286	0	0	0	Root123D2
OG0000615	23.458482720277	20.6258232332413	27.6103941845047	18.7309444700902	0	0	Root123D2
OG0000616	180.239342234128	125.161245528987	36.969849840269	139.339952765305	24.3459664910628	6.46129099679217	Root123D2
OG0000619	0	0	0	0	0	0	Root123D2
OG0000620	0	0	0	0	0	0	Root123D2
OG0000621	9.38339308811081	7.5002993575423	0	9.13704608297082	24.3459664910628	0	Root123D2
OG0000622	0	13.5942925855454	24.8025574877754	10.5076029954164	0	0	Root123D2
OG0000624	0	0	0	0	0	0	Root123D2
OG0000626	0	0	0	0	0	0	Root123D2
OG0000627	0	0	0	0	0	0	Root123D2
OG0000628	0	0	0	0	0	0	Root123D2
OG0000629	71.1573975848403	34.6888845286331	95.9344204715842	14.1624214286048	12.1729832455314	463.059188103439	Root123D2
OG0000630	0.781949424009234	23.9072042021661	9.82742843855253	0	1095.56849209783	2.15376366559739	Root123D2
OG0000631	372.989875252405	217.977450078573	203.100187730086	392.892981567745	85.21088271872	1122.11086977624	Root123D2
OG0000633	0	2.81261225907836	0	0	0	135.687110932636	Root123D2
OG0000634	0	15.9381361347774	19.1868840943168	0	0	2.15376366559739	Root123D2
OG0000635	0	11.7192177461598	11.6993195697054	0	0	0	Root123D2
OG0000636	83.2776136569834	40.7828777566362	0	80.8628578342918	0	0	Root123D2
OG0000638	0	0	0	0	0	0	Root123D2
OG0000639	0	12.6567551658526	0	27.4111382489125	12.1729832455314	0	Root123D2
OG0000640	11.7292413601385	0	0	15.0761260369019	12.1729832455314	0	Root123D2
OG0000641	0	7.0315306476959	33.6940403607515	0	0	0	Root123D2
OG0000642	25.0223815682955	26.7198164612444	47.733223844398	0.456852304148541	0	329.525840836401	Root123D2
OG0000643	0	0	0	0	0	0	Root123D2
OG0000644	0	0	0	0	0	0	Root123D2
OG0000645	46.5259907285494	12.6567551658526	286.399343066388	47.9694919355968	2605.01841454372	2.15376366559739	Root123D2
OG0000647	50.044763136591	52.9708642126425	7.95553730739967	44.3146735024085	0	2.15376366559739	Root123D2
OG0000648	0	28.59489130063	34.1620131435397	35.6344797235862	12.1729832455314	0	Root123D2
OG0000649	44.1801424565217	21.5633606529341	0	32.4365135945464	0	0	Root123D2
OG0000650	0	0	0	0	0	0	Root123D2
OG0000651	0	0	0.467972782788216	0	0	0	Root123D2
OG0000652	35.9696735044248	10.7816803264671	16.8470201803758	0	0	0	Root123D2
OG0000653	10.9472919361293	10.7816803264671	23.866611922199	20.1015013825358	0	2.15376366559739	Root123D2
OG0000655	0	0	20.5908024426815	0	0	0	Root123D2
OG0000657	13.6841149201616	23.4384354923197	0	24.2131721198727	0	0	Root123D2
OG0000659	63.337903344748	136.411694565301	88.914828729761	119.238451382769	24.3459664910628	992.885049840397	Root123D2
OG0000660	0	9.84414290677426	0	0	0	0	Root123D2
OG0000661	0	10.7816803264671	6.0836461762468	31.9796612903979	0	2.15376366559739	Root123D2
OG0000662	0	0	13.5712107008583	15.5329783410504	0	0	Root123D2
OG0000663	0	17.813210974163	10.2954012213407	18.7309444700902	0	17.2301093247791	Root123D2
OG0000664	252.960638666987	198.289164265024	187.189113115286	288.730656221878	2239.82891717778	603.05382636727	Root123D2
OG0000665	0	7.0315306476959	18.7189113115286	0	0	0	Root123D2
OG0000666	78.585917112928	132.661544886529	6.55161895903502	142.994771198493	12.1729832455314	6.46129099679217	Root123D2
OG0000668	57.0823079526741	20.1570545233949	87.9788831641845	0	0	0	Root123D2
OG0000669	32.0599263843786	0.937537419692787	0	35.1776274194377	0	4.30752733119478	Root123D2
OG0000670	36.3606482164294	33.7513471089403	22.9306663566226	16.4466829493475	12.1729832455314	0	Root123D2
OG0000671	0	21.5633606529341	14.0391834836465	0	0	0	Root123D2
OG0000672	0	0	0	0	0	0	Root123D2
OG0000673	0	0	60.3684889796798	0	0	0	Root123D2
OG0000674	0.390974712004617	58.5960887307992	264.87259505813	50.2537534563395	12.1729832455314	1104.88076045146	Root123D2
OG0000675	0.390974712004617	51.5645580831033	53.8168700206448	0.456852304148541	0	0	Root123D2
OG0000676	0	0	45.8613327132451	0.456852304148541	0	0	Root123D2
OG0000677	14.8570390561754	0	19.1868840943168	0	0	2.15376366559739	Root123D2
OG0000678	22.6765332962678	38.4390342074043	30.418230881234	65.3298794932414	12.1729832455314	544.90220739614	Root123D2
OG0000679	0	0	0	0	0	0	Root123D2
OG0000680	0	5.62522451815672	21.0587752254697	31.0659566821008	12.1729832455314	0	Root123D2
OG0000682	0	13.125523875699	0	0	0	0	Root123D2
OG0000683	20.3306850242401	0	21.0587752254697	0.913704608297082	12.1729832455314	0	Root123D2
OG0000684	0	0	38.8417409714219	0	0	0	Root123D2
OG0000685	1.56389884801847	30.938734849862	6.0836461762468	0	12.1729832455314	0	Root123D2
OG0000687	0.390974712004617	24.8447416218589	110.441576738019	28.3248428572095	2714.57526375351	0	Root123D2
OG0000689	0	0	14.0391834836465	0	0	0	Root123D2
OG0000690	11.7292413601385	60.0023948603384	45.8613327132451	15.5329783410504	0	0	Root123D2
OG0000691	0	0	1.87189113115286	0	0	0	Root123D2
OG0000692	0	0	0	0	0	0	Root123D2
OG0000693	0.390974712004617	0.468768709846394	19.6548568771051	0	0	986.423758843605	Root123D2
OG0000694	0	0	0	0	0	0	Root123D2
OG0000695	0	0	15.4431018320111	0	0	0	Root123D2
OG0000696	182.976165218161	75.002993575423	42.5855232337276	137.055691244562	12.1729832455314	4.30752733119478	Root123D2
OG0000697	110.254868785302	15.0005987150846	0	31.5228089862493	24.3459664910628	2.15376366559739	Root123D2
OG0000698	0	0	11.2313467869172	0	0	0	Root123D2
OG0000699	0	0	4.67972782788216	0	0	0	Root123D2
OG0000700	0	17.813210974163	16.3790473975875	33.3502182028435	48.6919329821257	0	Root123D2
OG0000702	0	0	0	0	0	0	Root123D2
OG0000703	31.2779769603694	111.098184233595	193.272759291533	57.5633903227162	4029.2574542709	2.15376366559739	Root123D2
OG0000705	25.0223815682955	0	0	0	0	0	Root123D2
OG0000706	25.0223815682955	0	0	0	0	0	Root123D2
OG0000707	3.90974712004617	16.8756735544702	97.3383388199488	0	0	0	Root123D2
OG0000709	29.3231034003463	99.8477351972818	0	36.0913320277348	0	0	Root123D2
OG0000710	27.3682298403232	9.84414290677426	94.9984749060078	16.903535253496	0	0	Root123D2
OG0000711	92.6610067450942	23.9072042021661	267.212458972071	74.9237778803607	97.3838659642514	4.30752733119478	Root123D2
OG0000712	6.25559539207387	15.9381361347774	11.6993195697054	0	0	0	Root123D2
OG0000714	72.3303217208541	59.0648574406456	15.4431018320111	100.050654608531	0	4.30752733119478	Root123D2
OG0000715	0	16.8756735544702	28.0783669672929	6.85278456222812	2300.69383340544	0	Root123D2
OG0000716	35.9696735044248	18.2819796840094	14.9751290492229	18.2740921659416	24.3459664910628	0	Root123D2
OG0000717	11.3382666481339	23.4384354923197	50.0730877583391	15.5329783410504	0	0	Root123D2
OG0000718	37.5335723524432	57.6585513111064	8.42351009018788	96.8526884794907	60.8649162276571	6.46129099679217	Root123D2
OG0000719	10.9472919361293	30.938734849862	18.7189113115286	6.39593225807958	12.1729832455314	0	Root123D2
OG0000720	40.2703953364756	120.473558430523	0	35.6344797235862	24.3459664910628	6.46129099679217	Root123D2
OG0000721	505.921277333974	427.517063379911	686.9840451331	534.974048157942	9701.86764668854	4318.29614952277	Root123D2
OG0000722	25.0223815682955	40.3141090467898	38.8417409714219	0.913704608297082	12.1729832455314	867.966757235749	Root123D2
OG0000723	0	0	2.33986391394108	0	0	0	Root123D2
OG0000724	37.1425976404386	0	0	0	0	368.293586817154	Root123D2
OG0000725	32.8418758083878	0	0	20.1015013825358	0	2.15376366559739	Root123D2
OG0000727	84.0595630809927	43.5954900157146	29.4822853156576	25.1268767281698	12.1729832455314	2.15376366559739	Root123D2
OG0000729	0	0	21.0587752254697	0	0	0	Root123D2
OG0000730	0	7.0315306476959	15.9110746147993	0.456852304148541	0	0	Root123D2
OG0000731	0	0	0	0	0	0	Root123D2
OG0000732	18.7667861762216	24.8447416218589	0	0	0	0	Root123D2
OG0000733	88.7512596250481	17.3444422643166	15.4431018320111	17.3603875576446	839.935843941668	0	Root123D2
OG0000734	0	0	0	0	0	0	Root123D2
OG0000735	64.1198527687572	32.8138096892475	0	0.456852304148541	0	0	Root123D2
OG0000737	49.6537884245864	0.468768709846394	10.763374004129	16.4466829493475	24.3459664910628	2.15376366559739	Root123D2
OG0000738	29.7140781123509	0.468768709846394	17.314992963164	8.68019377882228	0	2.15376366559739	Root123D2
OG0000740	0	0	45.8613327132451	0	0	0	Root123D2
OG0000741	0	0	57.0926795001623	108.730848387353	0	2.15376366559739	Root123D2
OG0000742	0	0	0	9.13704608297082	0	0	Root123D2
OG0000743	0	0	0	26.4974336406154	0	0	Root123D2
OG0000744	0	12.1879864560062	0	21.4720582949814	0	0	Root123D2
OG0000745	0	0	0	18.2740921659416	0	0	Root123D2
OG0000746	667.784808103886	614.087009898776	178.29763024231	861.16659332	1692.04467112887	36.6139823151557	Root123D2
OG0000747	0	24.3759729120125	0	0	0	0	Root123D2
OG0000748	149.743314697768	98.910197777589	117.92914126263	21.92891059913	60.8649162276571	613.822644695256	Root123D2
OG0000749	32.8418758083878	0	0	0.456852304148541	0	0	Root123D2
OG0000750	39.8794206244709	48.7519458240249	73.4717268977499	100.507506912679	24.3459664910628	557.824789389724	Root123D2
OG0000751	0	8.43783677723508	0	0	0	0	Root123D2
OG0000752	0	0	0	0	0	0	Root123D2
OG0000754	26.586280416314	0.468768709846394	23.3986391394108	0	0	0	Root123D2
OG0000755	0	1.87507483938557	9.35945565576431	4.56852304148541	0	0	Root123D2
OG0000756	13.6841149201616	0	0	0	0	0	Root123D2
OG0000757	24.2404321442863	20.1570545233949	9.35945565576431	39.2892981567745	0	2.15376366559739	Root123D2
OG0000758	12.9021654961524	5.15645580831033	0	0	0	0	Root123D2
OG0000760	0	19.6882858135485	0	26.4974336406154	0	0	Root123D2
OG0000761	0	0	0	8.22334147467374	0	0	Root123D2
OG0000762	0.390974712004617	0	73.4717268977499	27.4111382489125	12.1729832455314	0	Root123D2
OG0000763	0	0	24.3345847049872	9.59389838711936	0	0	Root123D2
OG0000764	0	0	0	0	0	0	Root123D2
OG0000765	0	0	0	0	0	0	Root123D2
OG0000768	30.1050528243555	7.5002993575423	43.5214687993041	25.1268767281698	0	2.15376366559739	Root123D2
OG0000769	0	22.5008980726269	8.8914828729761	0	0	0	Root123D2
OG0000770	0	0	45.8613327132451	9.59389838711936	0	0	Root123D2
OG0000772	0	0	7.48756452461145	0	0	0	Root123D2
OG0000773	20.3306850242401	0	0	6.85278456222812	0	2.15376366559739	Root123D2
OG0000774	0	14.5318300052382	69.2599718526559	0	0	0	Root123D2
OG0000776	7.81949424009234	16.4069048446238	61.3044345452562	71.2689594471724	0	2.15376366559739	Root123D2
OG0000777	0.781949424009234	14.5318300052382	0	21.4720582949814	12.1729832455314	0	Root123D2
OG0000779	0	0	0	0	0	0	Root123D2
OG0000780	26.1953057043093	12.1879864560062	10.2954012213407	15.9898306451989	0	0	Root123D2
OG0000781	0	0	51.4770061067037	0	0	0	Root123D2
OG0000782	47.6989148645633	36.5639593680187	99.2102299511017	30.1522520738037	36.5189497365943	643.97533601362	Root123D2
OG0000783	50.044763136591	45.9393335649466	58.9645706313152	0.913704608297082	12.1729832455314	590.131244373685	Root123D2
OG0000784	0	17.3444422643166	0	0	0	0	Root123D2
OG0000786	30.4960275363601	11.7192177461598	0	0	12.1729832455314	0	Root123D2
OG0000790	41.834294184494	55.3147077618744	12.6352651352818	44.3146735024085	0	2.15376366559739	Root123D2
OG0000791	0	0	32.2901220123869	0	36.5189497365943	783.96997427745	Root123D2
OG0000792	62.1649792087341	33.2825783990939	86.1069920330317	26.0405813364668	12.1729832455314	0	Root123D2
OG0000793	0	0	0	0	0	0	Root123D2
OG0000794	0	0	3.27580947951751	10.964455299565	0	0	Root123D2
OG0000795	0	18.2819796840094	0	15.0761260369019	0	0	Root123D2
OG0000796	0	0	0	0	0	0	Root123D2
OG0000797	0	0	0	0	0	0	Root123D2
OG0000798	13.6841149201616	31.8762722695548	49.1371421927626	19.1877967742387	24.3459664910628	0	Root123D2
OG0000799	65.292776904771	100.785272616975	102.018066647831	86.8019377882228	48.6919329821257	1070.4205418019	Root123D2
OG0000800	35.9696735044248	0	0	0	0	0	Root123D2
OG0000802	0	0	7.48756452461145	0	0	0	Root123D2
OG0000803	6.25559539207387	46.408102274793	17.314992963164	0.456852304148541	0	0	Root123D2
OG0000804	91.4880826090804	67.9714629277271	45.8613327132451	43.4009688941114	12.1729832455314	2.15376366559739	Root123D2
OG0000805	16.4209379041939	43.5954900157146	79.5553730739967	13.2487168203077	0	2.15376366559739	Root123D2
OG0000806	70.7664228728357	84.3783677723508	42.1175504509394	88.1724947006684	0	4.30752733119478	Root123D2
OG0000807	91.0971078970758	138.755538114532	359.40309718135	82.690267050886	85.21088271872	213.222602894142	Root123D2
OG0000808	12.9021654961524	31.8762722695548	85.6390192502435	50.2537534563395	0	0	Root123D2
OG0000810	64.9018021927664	19.2195171037021	34.629985926328	48.8831965438939	12.1729832455314	743.0484646311	Root123D2
OG0000811	32.8418758083878	0	23.866611922199	0	0	2.15376366559739	Root123D2
OG0000813	0	0	0	0	0	0	Root123D2
OG0000814	0	7.0315306476959	8.8914828729761	0	925.146726660388	0	Root123D2
OG0000815	0	16.8756735544702	0.467972782788216	8.22334147467374	12.1729832455314	0	Root123D2
OG0000816	14.0750896321662	23.4384354923197	9.35945565576431	37.9187412443289	0	1175.95496141618	Root123D2
OG0000817	0	11.7192177461598	119.333059610995	0.456852304148541	0	0	Root123D2
OG0000818	20.7216597362447	56.7210138914136	168.938174586546	0	0	0	Root123D2
OG0000819	0	0	0	0	0	0	Root123D2
OG0000820	0	9.84414290677426	0	0.456852304148541	0	0	Root123D2
OG0000821	78.9768918249326	178.13210974163	250.833411574484	55.2791288019735	547.784246048914	53.8440916399348	Root123D2
OG0000822	0	34.2201158187867	228.370718000649	9.59389838711936	1679.87168788334	738.740937299905	Root123D2
OG0000823	9.77436780011542	1.40630612953918	0	23.7563198157241	0	0	Root123D2
OG0000825	0	7.96906806738869	30.418230881234	16.903535253496	12.1729832455314	0	Root123D2
OG0000833	0	0	0	5.48222764978249	0	0	Root123D2
OG0000834	41.834294184494	51.0957893732569	159.110746147993	49.796901152191	0	271.374221865271	Root123D2
OG0000835	0	0	0	0	0	0	Root123D2
OG0000836	0	0	44.4574143648805	0	0	0	Root123D2
OG0000837	0	0	23.3986391394108	7.7664891705252	48.6919329821257	391.984987138725	Root123D2
OG0000838	14.0750896321662	26.251047751398	4.67972782788216	51.6243103687851	24.3459664910628	0	Root123D2
OG0000839	28.541153976337	17.3444422643166	8.42351009018788	40.2030027650716	12.1729832455314	0	Root123D2
OG0000840	0	0	0	0	0	0	Root123D2
OG0000841	96.961728577145	77.8156058345013	16.3790473975875	53.4517195853793	24.3459664910628	2.15376366559739	Root123D2
OG0000842	0	0	0	0	0	0	Root123D2
OG0000843	0.390974712004617	8.90660548708148	20.1228296598933	16.4466829493475	0	0	Root123D2
OG0000844	0	33.7513471089403	75.8115908116909	9.59389838711936	0	0	Root123D2
OG0000845	139.577972185648	233.446817503504	25.2705302705636	162.639420276881	48.6919329821257	2.15376366559739	Root123D2
OG0000846	41.4433194724894	24.8447416218589	78.6194275084202	36.0913320277348	24.3459664910628	0	Root123D2
OG0000847	0	6.56276193784951	0	0	0	0	Root123D2
OG0000848	0.781949424009234	31.4075035597084	8.8914828729761	0	0	0	Root123D2
OG0000849	0	15.9381361347774	18.7189113115286	0	12.1729832455314	0	Root123D2
OG0000850	18.375811464217	57.18978260126	84.703073684667	13.7055691244562	12.1729832455314	786.123737943048	Root123D2
OG0000851	64.9018021927664	13.125523875699	240.070037570355	0.456852304148541	0	374.754877813946	Root123D2
OG0000852	0	0.468768709846394	0	0	0	0	Root123D2
OG0000853	23.8494574322816	18.2819796840094	17.314992963164	19.1877967742387	0	0	Root123D2
OG0000854	23.8494574322816	0	8.8914828729761	12.7918645161592	0	0	Root123D2
OG0000855	0	0	19.1868840943168	6.39593225807958	0	0	Root123D2
OG0000856	12.5111907841477	14.0630612953918	236.326255308049	26.9542859447639	3055.41879462839	15.0763456591817	Root123D2
OG0000857	0	0	0	0	0	0	Root123D2
OG0000858	0	15.0005987150846	0	0	0	0	Root123D2
OG0000859	16.4209379041939	0	0	0	0	0	Root123D2
OG0000862	0	19.6882858135485	47.733223844398	0.456852304148541	0	180.916147910181	Root123D2
OG0000863	12.5111907841477	22.5008980726269	7.95553730739967	0.913704608297082	0	0	Root123D2
OG0000864	0	0	0	0	0	0	Root123D2
OG0000865	0	0	0	16.903535253496	0	0	Root123D2
OG0000866	0	20.6258232332413	0	0	0	66.7666736335191	Root123D2
OG0000867	24.2404321442863	24.3759729120125	62.7083528936209	19.6446490783873	2385.90471612416	2.15376366559739	Root123D2
OG0000868	22.6765332962678	3.28138096892476	224.626935738343	16.903535253496	0	0	Root123D2
OG0000870	0	0	0	0	0	0	Root123D2
OG0000871	0	0	36.0339042746926	22.8426152074271	0	2.15376366559739	Root123D2
OG0000872	112.60071705733	106.410497135131	977.595143244582	60.3045041476074	1387.72008999058	827.045247589398	Root123D2
OG0000876	0	7.5002993575423	0	35.6344797235862	12.1729832455314	0	Root123D2
OG0000877	1.56389884801847	0	14.9751290492229	25.5837290323183	1947.67731928503	0	Root123D2
OG0000878	0	17.3444422643166	0	22.8426152074271	0	0	Root123D2
OG0000879	563.785534710658	390.484335302046	87.5109103813963	539.542571199427	85.21088271872	6.46129099679217	Root123D2
OG0000880	40.6613700484802	32.3450409794012	44.4574143648805	74.4669255762122	2373.73173287863	0	Root123D2
OG0000881	0	37.9702654975579	111.845495086384	23.7563198157241	85.21088271872	2.15376366559739	Root123D2
OG0000882	17.5938620402078	0	15.9110746147993	0	48.6919329821257	0	Root123D2
OG0000883	30.4960275363601	32.3450409794012	21.0587752254697	22.8426152074271	0	2.15376366559739	Root123D2
OG0000884	0	0	18.2509385287404	0	0	0	Root123D2
OG0000885	0	13.125523875699	0	0	0	0	Root123D2
OG0000886	15.2480137681801	6.56276193784951	0	11.8781599078621	0	0	Root123D2
OG0000887	0.390974712004617	18.2819796840094	64.5802440247738	0	0	676.281790997581	Root123D2
OG0000888	0	0	0	0	0	0	Root123D2
OG0000889	0	18.2819796840094	10.763374004129	0	2032.88820200375	0	Root123D2
OG0000890	30.8870022483647	12.6567551658526	20.1228296598933	6.39593225807958	0	0	Root123D2
OG0000891	0	48.2831771141785	72.5357813321734	0	0	325.218313505206	Root123D2
OG0000893	0.781949424009234	0	40.2456593197865	9.59389838711936	0	0	Root123D2
OG0000894	46.916965440554	14.0630612953918	9.82742843855253	40.6598550692202	0	0	Root123D2
OG0000895	0	0	0	0	0	0	Root123D2
OG0000896	25.4133562803001	36.0951906581723	28.0783669672929	14.6192737327533	0	0	Root123D2
OG0000897	0	0	0	0	0	0	Root123D2
OG0000898	0	0	38.3737681886337	8.68019377882228	0	0	Root123D2
OG0000899	0.390974712004617	16.4069048446238	10.2954012213407	0.913704608297082	2239.82891717778	0	Root123D2
OG0000900	109.081944649288	68.4402316375735	1473.1783202173	210.152059908329	6561.23796934144	3023.88418649874	Root123D2
OG0000901	0	9.37537419692787	0	15.0761260369019	0	0	Root123D2
OG0000902	0.390974712004617	7.96906806738869	72.0678085493852	15.9898306451989	0	0	Root123D2
OG0000903	3.90974712004617	0	37.9057954058455	0	0	4.30752733119478	Root123D2
OG0000904	0.390974712004617	30.0011974301692	118.397114045419	15.0761260369019	2349.38576638756	0	Root123D2
OG0000906	0	0	6.55161895903502	0	121.729832455314	0	Root123D2
OG0000907	0.781949424009234	17.3444422643166	0	0	0	749.509755627892	Root123D2
OG0000908	142.705769881685	176.257034902244	16.8470201803758	139.796805069454	12.1729832455314	6.46129099679217	Root123D2
OG0000909	0	0	0	0	0	0	Root123D2
OG0000910	15.2480137681801	15.0005987150846	0	19.1877967742387	0	4.30752733119478	Root123D2
OG0000911	40.6613700484802	49.2207145338713	12.1672923524936	0.456852304148541	12.1729832455314	0	Root123D2
OG0000913	0	0	0	0	0	0	Root123D2
OG0000916	0	0	0	0	0	0	Root123D2
OG0000917	0	0	0	6.39593225807958	0	0	Root123D2
OG0000918	73.1122711448634	39.3765716270971	92.1906382092785	18.2740921659416	0	0	Root123D2
OG0000919	90.7061331850711	71.2528438966518	228.370718000649	22.8426152074271	2105.92610147694	187.377438906973	Root123D2
OG0000920	15.2480137681801	22.5008980726269	16.3790473975875	0	0	2.15376366559739	Root123D2
OG0000921	17.2028873282031	15.9381361347774	0	16.903535253496	0	0	Root123D2
OG0000922	5.08267125606002	34.2201158187867	7.95553730739967	17.3603875576446	0	2.15376366559739	Root123D2
OG0000923	39.8794206244709	12.6567551658526	315.881628382046	8.68019377882228	2897.17001243648	8.61505466238957	Root123D2
OG0000924	0	14.0630612953918	0	0	0	0	Root123D2
OG0000925	0.781949424009234	26.7198164612444	36.5018770574808	52.0811626729337	0	0	Root123D2
OG0000926	51.2176872726048	11.2504490363134	421.643477292182	30.6091043779523	7096.84923214482	1042.42161414914	Root123D2
OG0000927	0	6.56276193784951	29.0143125328694	19.1877967742387	0	0	Root123D2
OG0000928	0	0	21.9947207910461	0	0	0	Root123D2
OG0000929	70.3754481608311	0.937537419692787	73.0037541149616	22.8426152074271	12.1729832455314	0	Root123D2
OG0000930	14.0750896321662	0	37.4378226230573	0	0	0	Root123D2
OG0000931	28.1501792643324	40.7828777566362	0	0	2678.05631401691	0	Root123D2
OG0000932	0	0	47.733223844398	0	0	0	Root123D2
OG0000933	0	0	0	0	0	0	Root123D2
OG0000934	0	17.3444422643166	0	0	12.1729832455314	0	Root123D2
OG0000935	9.77436780011542	0	134.308188660218	6.39593225807958	1205.12534130761	0	Root123D2
OG0000936	0	0	0	0	0	0	Root123D2
OG0000937	17.2028873282031	27.1885851710908	18.2509385287404	0	12.1729832455314	0	Root123D2
OG0000938	0	0	0	0	0	0	Root123D2
OG0000939	11.3382666481339	6.09399322800312	32.7580947951751	27.4111382489125	0	0	Root123D2
OG0000940	0	10.7816803264671	17.314992963164	0	36.5189497365943	0	Root123D2
OG0000941	0.390974712004617	6.09399322800312	234.454364176896	26.0405813364668	12.1729832455314	495.3656430874	Root123D2
OG0000942	0	0	0	0	0	0	Root123D2
OG0000943	0	17.3444422643166	17.7829657459522	0	0	0	Root123D2
OG0000944	0	0	0	0	0	0	Root123D2
OG0000945	45.3530665925356	105.941728425285	94.5305021232196	84.5176762674801	24.3459664910628	562.132316720919	Root123D2
OG0000946	0	25.7822790415516	0	23.2994675115756	0	2.15376366559739	Root123D2
OG0000948	29.3231034003463	21.5633606529341	23.866611922199	36.0913320277348	632.995128767634	0	Root123D2
OG0000949	0	13.125523875699	0	30.1522520738037	0	0	Root123D2
OG0000950	25.0223815682955	19.2195171037021	14.0391834836465	0	0	607.361353698464	Root123D2
OG0000951	0	0.468768709846394	0	0	0	0	Root123D2
OG0000952	87.9693102010388	26.7198164612444	16.3790473975875	63.0456179724987	12.1729832455314	4.30752733119478	Root123D2
OG0000953	22.2855585842632	24.8447416218589	125.416705787242	24.6700244240212	0	715.049536978334	Root123D2
OG0000954	0	10.3129116166207	34.1620131435397	13.7055691244562	0	0	Root123D2
OG0000955	0	0	0	0.456852304148541	0	0	Root123D2
OG0000956	29.7140781123509	9.84414290677426	107.165767258501	20.5583536866844	1886.81240305737	2.15376366559739	Root123D2
OG0000957	53.9545102566371	54.8459390520281	67.8560535042913	10.0507506912679	36.5189497365943	835.660302251788	Root123D2
OG0000958	14.0750896321662	0	15.9110746147993	8.22334147467374	0	0	Root123D2
OG0000959	21.5036091602539	0	0	0	0	0	Root123D2
OG0000960	10.9472919361293	74.5342248655766	42.5855232337276	14.6192737327533	0	484.596824759413	Root123D2
OG0000961	0	1.87507483938557	0	15.5329783410504	0	0	Root123D2
OG0000962	17.5938620402078	0.468768709846394	0	0	12.1729832455314	0	Root123D2
OG0000964	71.1573975848403	27.6573538809372	124.012787438877	19.6446490783873	0	0	Root123D2
OG0000965	19.5487356002308	0	132.436297529065	0	0	12.9225819935843	Root123D2
OG0000966	0	0	44.9253871476687	18.2740921659416	0	0	Root123D2
OG0000967	15.6389884801847	13.125523875699	0	0	0	0	Root123D2
OG0000968	0	9.37537419692787	20.5908024426815	8.22334147467374	0	0	Root123D2
OG0000969	14.0750896321662	12.1879864560062	0	0	12.1729832455314	0	Root123D2
OG0000970	30.1050528243555	3.28138096892476	29.0143125328694	24.2131721198727	12.1729832455314	0	Root123D2
OG0000971	0	10.3129116166207	58.9645706313152	0.456852304148541	0	521.210807074569	Root123D2
OG0000972	0	0	16.3790473975875	21.4720582949814	0	0	Root123D2
OG0000973	358.914785620238	306.574736239541	207.779915557968	406.141698388053	2544.15349831607	10.768818327987	Root123D2
OG0000974	6.25559539207387	31.8762722695548	26.2064758361401	47.9694919355968	0	0	Root123D2
OG0000975	66.8566757527895	254.072640736745	625.211637805056	77.2080394011034	5757.82107513636	2015.92279099916	Root123D2
OG0000976	0	6.09399322800312	232.114500262955	0	0	245.529057878103	Root123D2
OG0000977	47.3079401525587	32.3450409794012	472.652510616098	0.456852304148541	0	0	Root123D2
OG0000978	14.4660643441708	0	243.345847049872	21.92891059913	0	865.812993570151	Root123D2
OG0000979	51.9996366966141	24.3759729120125	928.45800105182	56.1928334102706	12.1729832455314	178.762384244583	Root123D2
OG0000980	18.7667861762216	0	207.31194277518	21.92891059913	2057.23416849481	389.831223473128	Root123D2
OG0000981	0	0	11.2313467869172	0	0	0	Root123D2
OG0000982	0	9.37537419692787	101.550093865043	0	0	17.2301093247791	Root123D2
OG0000983	8.60144366410157	28.59489130063	407.136321025748	15.5329783410504	48.6919329821257	2590.97768971366	Root123D2
OG0000984	0	5.15645580831033	20.1228296598933	0	0	0	Root123D2
OG0000985	26.1953057043093	0	0.467972782788216	6.85278456222812	1156.43340832549	697.819427653555	Root123D2
OG0000986	0	0	43.5214687993041	0	12.1729832455314	96.9193649518826	Root123D2
OG0000987	0	0	24.3345847049872	0	0	0	Root123D2
OG0000988	88.3602849130434	142.036919083457	234.922336959684	154.416078802207	1862.46643656631	36.6139823151557	Root123D2
OG0000989	35.5786987924201	44.5330274354074	1169.93195697054	42.4872642858143	12.1729832455314	469.520479100231	Root123D2
OG0000990	0	11.2504490363134	280.783669672929	7.7664891705252	12.1729832455314	385.523696141933	Root123D2
OG0000991	39.0974712004617	24.8447416218589	345.831886480491	32.4365135945464	0	0	Root123D2
OG0000992	12.1202160721431	13.125523875699	230.242609131802	10.0507506912679	0	2.15376366559739	Root123D2
OG0000993	35.1877240804155	80.1594493837333	604.152862579586	24.6700244240212	7048.15729916269	4.30752733119478	Root123D2
OG0000994	0	13.5942925855454	62.7083528936209	0	0	0	Root123D2
OG0000995	0	25.3135103317053	211.523697820273	15.5329783410504	0	0	Root123D2
OG0000996	41.0523447604848	65.1588506686487	408.540239374112	12.3350122120106	12.1729832455314	0	Root123D2
OG0000997	38.7064964884571	16.8756735544702	185.785194766922	0	12.1729832455314	2.15376366559739	Root123D2
OG0000998	0.390974712004617	26.7198164612444	63.6442984591973	13.7055691244562	12.1729832455314	527.672098071361	Root123D2
OG0000999	18.7667861762216	45.0017961452538	105.293876127349	5.48222764978249	12.1729832455314	669.820500000789	Root123D2
OG0001000	45.3530665925356	107.348034554824	117.92914126263	92.7410177421539	12.1729832455314	2.15376366559739	Root123D2
OG0001001	0	20.6258232332413	133.372243094641	0.456852304148541	0	0	Root123D2
OG0001002	81.713714808965	57.6585513111064	90.3187470781256	74.9237778803607	24.3459664910628	2.15376366559739	Root123D2
OG0001003	0.390974712004617	45.9393335649466	89.8507742953374	0.913704608297082	0	605.207590032867	Root123D2
OG0001004	20.3306850242401	70.315306476959	51.4770061067037	59.3907995393104	572.130212539977	75.3817282959087	Root123D2
OG0001005	21.8945838722586	37.9702654975579	51.0090333239155	112.84251912469	2884.99702919095	2.15376366559739	Root123D2
OG0001006	45.7440413045402	27.1885851710908	0	8.22334147467374	12.1729832455314	2.15376366559739	Root123D2
OG0001007	0	11.2504490363134	30.8862036640222	0	0	0	Root123D2
OG0001008	1.56389884801847	30.4699661400156	0	0	0	0	Root123D2
OG0001009	93.8339308811081	122.817401979755	779.642656125167	55.2791288019735	4406.61993488238	1324.5646543424	Root123D2
OG0001010	61.3830297847249	43.5954900157146	679.496480608489	81.7765624425889	3262.35950980242	1781.16255144904	Root123D2
OG0001011	125.502882553482	140.630612953918	1150.27710009343	121.065860599363	8813.23986976475	3896.15847106568	Root123D2
OG0001012	31.668951672374	47.3456396944858	401.520647632289	39.7461504609231	1813.77450358418	1505.48080225258	Root123D2
OG0001013	5.86462068006925	0	0	0	0	2.15376366559739	Root123D2
OG0001014	0	23.4384354923197	49.6051149755509	12.7918645161592	12.1729832455314	654.744154341607	Root123D2
OG0001015	0	0	24.3345847049872	0	0	0	Root123D2
OG0001016	10.5563172241247	0	0	0	0	0	Root123D2
OG0001017	44.962091880531	100.316503907128	75.3436180289027	35.1776274194377	2398.07769936969	555.671025724127	Root123D2
OG0001018	39.0974712004617	108.754340684363	589.177733530364	33.807070506992	1679.87168788334	1990.07762701199	Root123D2
OG0001020	0	3.28138096892476	0	15.0761260369019	0	0	Root123D2
OG0001021	5.47364596806464	13.5942925855454	33.6940403607515	0	0	0	Root123D2
OG0001022	0	10.7816803264671	26.6744486189283	0	0	0	Root123D2
OG0001023	0.781949424009234	61.877469699724	60.3684889796798	54.3654241936764	12.1729832455314	0	Root123D2
OG0001024	0	24.3759729120125	60.836461762468	0	0	0	Root123D2
OG0001025	0	0	0	0	0	0	Root123D2
OG0001026	24.6314068562909	19.6882858135485	150.219263275017	39.7461504609231	0	6.46129099679217	Root123D2
OG0001027	0	0	0	0	0	0	Root123D2
OG0001028	0	11.2504490363134	0	0	2714.57526375351	0	Root123D2
OG0001029	39.0974712004617	0.468768709846394	47.733223844398	11.4213076037135	12.1729832455314	0	Root123D2
OG0001030	0	0	1.40391834836465	11.8781599078621	0	0	Root123D2
OG0001031	147.006491713736	66.5651567981879	73.4717268977499	185.025183180159	24.3459664910628	2127.91850161022	Root123D2
OG0001032	0	37.9702654975579	0	5.48222764978249	0	0	Root123D2
OG0001033	54.7364596806464	31.8762722695548	185.785194766922	16.903535253496	0	2.15376366559739	Root123D2
OG0001034	76.2400688409003	91.8786671298931	410.880103288053	38.832445852626	2945.8619454186	4.30752733119478	Root123D2
OG0001035	0	0	0	0	0	0	Root123D2
OG0001036	0	0	32.7580947951751	0	2045.06118524928	0	Root123D2
OG0001037	0	0	15.4431018320111	0	0	0	Root123D2
OG0001038	31.2779769603694	23.4384354923197	0	15.5329783410504	0	0	Root123D2
OG0001039	0	0	0	0	0	0	Root123D2
OG0001040	0	8.43783677723508	38.8417409714219	10.964455299565	0	805.507610933424	Root123D2
OG0001041	0	6.09399322800312	146.475481012711	13.2487168203077	0	0	Root123D2
OG0001042	18.7667861762216	63.2837758292631	204.036133295662	72.639516359618	12.1729832455314	2.15376366559739	Root123D2
OG0001043	53.5635355446325	46.408102274793	532.553026812989	70.3552548388753	0	385.523696141933	Root123D2
OG0001044	26.1953057043093	50.6270206634105	211.523697820273	21.4720582949814	961.665676396982	618.130172026451	Root123D2
OG0001045	23.8494574322816	21.0945919430877	683.240262870795	42.0304119816658	4309.23606891812	665.512972669594	Root123D2
OG0001046	0	0	28.0783669672929	0	0	0	Root123D2
OG0001047	64.5108274807618	116.254640041906	424.451313988912	60.761356451756	5636.09124268105	598.746299036075	Root123D2
OG0001048	37.5335723524432	28.1261225907836	397.308892587195	14.1624214286048	0	318.757022508414	Root123D2
OG0001049	0	15.9381361347774	0	0.456852304148541	0	0	Root123D2
OG0001050	0	0	15.9110746147993	20.5583536866844	0	0	Root123D2
OG0001051	21.1126344482493	63.7525445391095	25.2705302705636	15.0761260369019	0	525.518334405764	Root123D2
OG0001052	26.9772551283186	1.40630612953918	10.763374004129	0	0	1186.72377974416	Root123D2
OG0001053	15.2480137681801	58.1273200209528	192.804786508745	0.913704608297082	0	1356.87110932636	Root123D2
OG0001054	11.7292413601385	12.1879864560062	0	0	0	0	Root123D2
OG0001055	0	0	8.8914828729761	0	0	0	Root123D2
OG0001056	0	0	14.5071562664347	12.7918645161592	0	0	Root123D2
OG0001057	0	6.09399322800312	10.763374004129	37.0050366360318	0	0	Root123D2
OG0001058	0	0	77.6834819428438	0	0	0	Root123D2
OG0001059	0	0	0	18.2740921659416	0	0	Root123D2
OG0001060	9.77436780011542	0	24.8025574877754	7.7664891705252	2264.17488366884	407.061332797907	Root123D2
OG0001061	32.4509010963832	23.9072042021661	97.8063116027371	11.8781599078621	0	1303.02701768642	Root123D2
OG0001062	29.7140781123509	17.3444422643166	51.4770061067037	17.3603875576446	2446.76963235182	2.15376366559739	Root123D2
OG0001063	0	15.9381361347774	41.181604885363	0.456852304148541	12.1729832455314	0	Root123D2
OG0001064	6.25559539207387	0	48.6691694099744	0	12.1729832455314	572.901135048906	Root123D2
OG0001065	0	0	0	0	0	0	Root123D2
OG0001066	0	0	14.0391834836465	0	0	0	Root123D2
OG0001067	0	1.87507483938557	19.1868840943168	0	0	0	Root123D2
OG0001068	31.668951672374	44.064258725561	67.388080721503	6.85278456222812	24.3459664910628	506.134461415387	Root123D2
OG0001069	122.375084857445	99.3789664874354	694.9395824405	69.4415502305783	3104.11072761051	1578.70876688289	Root123D2
OG0001070	0	0	14.5071562664347	0	0	0	Root123D2
OG0001071	43.0072183205079	16.4069048446238	208.715861123544	19.1877967742387	2446.76963235182	1516.24962058056	Root123D2
OG0001072	7.81949424009234	7.5002993575423	0	20.5583536866844	12.1729832455314	0	Root123D2
OG0001073	250.614790394959	202.976851363488	265.808540623707	290.558065438472	3250.18652655689	743.0484646311	Root123D2
OG0001074	43.3981930325125	23.4384354923197	50.5410605411273	11.8781599078621	12.1729832455314	0	Root123D2
OG0001075	66.8566757527895	7.0315306476959	31.3541764468104	0	12.1729832455314	0	Root123D2
OG0001076	0	3.75014967877115	11.2313467869172	0	0	0	Root123D2
OG0001077	0	0	7.01959174182323	0	0	0	Root123D2
OG0001078	0.390974712004617	16.4069048446238	12.6352651352818	0.456852304148541	2130.272067968	0	Root123D2
OG0001079	0.781949424009234	25.7822790415516	18.7189113115286	0	3055.41879462839	2.15376366559739	Root123D2
OG0001080	0	9.84414290677426	48.2011966271862	0	2337.21278314203	596.592535370477	Root123D2
OG0001081	16.4209379041939	21.0945919430877	243.81381983266	29.2385474655066	1545.96887218249	743.0484646311	Root123D2
OG0001082	36.751622928434	42.1891838861754	1104.88374016298	57.1065380185676	7705.49839442139	2362.67874116034	Root123D2
OG0001083	39.4884459124663	42.6579525960218	233.986391394108	64.8730271890928	3432.78127523986	1699.31953215634	Root123D2
OG0001084	240.058473170835	230.165436534579	1689.38174586546	206.497241475141	73.0378994731885	1544.24854823333	Root123D2
OG0001085	222.464611130627	330.481940441707	3391.3987568662	237.563198157241	22593.0569037063	6437.5995964706	Root123D2
OG0001086	232.629953642747	181.413490710554	2775.07860193412	314.314385254196	32781.8438802161	9140.57299679533	Root123D2
OG0001087	170.855949146018	90.9411297102004	631.763256764091	175.888137097188	1667.6987046378	932.579667203671	Root123D2
OG0001088	0	0	18.2509385287404	0	0	0	Root123D2
OG0001089	37.1425976404386	12.6567551658526	0	0	0	0	Root123D2
OG0001090	0	15.0005987150846	0	0	0	0	Root123D2
OG0001092	0	10.7816803264671	0	0	0	0	Root123D2
OG0001093	0	11.2504490363134	125.88467857003	47.0557873272997	2142.44505121353	2.15376366559739	Root123D2
OG0001094	6.64657010407849	16.8756735544702	23.3986391394108	0	0	0	Root123D2
OG0001095	0	0	0	0	0	0	Root123D2
OG0001097	0	0	7.01959174182323	0	0	0	Root123D2
OG0001098	0	28.1261225907836	27.6103941845047	14.6192737327533	0	0	Root123D2
OG0001099	22.6765332962678	25.3135103317053	0.467972782788216	0	0	0	Root123D2
OG0001100	166.555227313967	182.351028130247	144.603589881559	104.162325345867	2507.63454857947	2.15376366559739	Root123D2
OG0001102	0	0	0	0	0	0	Root123D2
OG0001103	0.390974712004617	31.4075035597084	9.35945565576431	13.2487168203077	24.3459664910628	0	Root123D2
OG0001104	16.8119126161985	0	0	0	0	0	Root123D2
OG0001105	0	6.56276193784951	10.2954012213407	0	0	0	Root123D2
OG0001108	0	0.468768709846394	0	9.13704608297082	0	2.15376366559739	Root123D2
OG0001109	56.6913332406695	170.163041674241	137.583998139735	48.4263442397454	2239.82891717778	2.15376366559739	Root123D2
OG0001111	26.1953057043093	0.468768709846394	20.1228296598933	27.867990553061	12.1729832455314	21.5376366559739	Root123D2
OG0001112	0	37.0327280778651	51.0090333239155	0	0	0	Root123D2
OG0001113	0	0.468768709846394	0	9.59389838711936	0	0	Root123D2
OG0001114	0	0	14.9751290492229	0	0	0	Root123D2
OG0001116	0	0	16.3790473975875	0	0	0	Root123D2
OG0001117	0	17.813210974163	0	0	0	0	Root123D2
OG0001119	25.8043309923047	25.3135103317053	0	19.1877967742387	0	2.15376366559739	Root123D2
OG0001121	0	15.9381361347774	11.6993195697054	0	0	0	Root123D2
OG0001122	0	5.15645580831033	0	10.964455299565	12.1729832455314	0	Root123D2
OG0001123	62.1649792087341	5.15645580831033	0	0.456852304148541	12.1729832455314	2.15376366559739	Root123D2
OG0001124	0	10.3129116166207	0	14.6192737327533	0	0	Root123D2
OG0001125	0	0	0	0	1923.33135279396	2.15376366559739	Root123D2
OG0001127	0	0	0	0	0	0	Root123D2
OG0001128	0	11.2504490363134	0	0	0	0	Root123D2
OG0001129	1.95487356002308	3.75014967877115	29.9502580984458	0	0	0	Root123D2
OG0001130	51.9996366966141	35.6264219483259	0	42.4872642858143	0	2.15376366559739	Root123D2
OG0001131	0	13.125523875699	0	0	0	0	Root123D2
OG0001132	0	24.8447416218589	0.467972782788216	0	0	2.15376366559739	Root123D2
OG0001133	0.781949424009234	5.62522451815672	7.95553730739967	0.456852304148541	0	0	Root123D2
OG0001134	3.51877240804155	0	0	0	0	0	Root123D2
OG0001136	0	11.7192177461598	19.6548568771051	0	0	0	Root123D2
OG0001137	9.38339308811081	6.56276193784951	22.4626935738344	0	0	0	Root123D2
OG0001140	21.8945838722586	0	8.42351009018788	0	0	2.15376366559739	Root123D2
OG0001142	0	0	0	0	0	0	Root123D2
OG0001143	35.1877240804155	17.813210974163	40.2456593197865	0.456852304148541	12.1729832455314	2.15376366559739	Root123D2
OG0001144	72.7212964328588	76.4092997049622	138.519943705312	73.0963686637666	24.3459664910628	6.46129099679217	Root123D2
OG0001145	0	0	19.1868840943168	0	0	0	Root123D2
OG0001146	16.0299631921893	0	14.0391834836465	0	0	0	Root123D2
OG0001147	0	0	0	0	0	0	Root123D2
OG0001148	0	0	0	0	0	0	Root123D2
OG0001149	0	1.87507483938557	0	0	0	0	Root123D2
OG0001150	0	7.96906806738869	94.5305021232196	0	0	0	Root123D2
OG0001151	0	0	5.14770061067037	0	0	0	Root123D2
OG0001153	22.6765332962678	33.7513471089403	0	15.9898306451989	0	4.30752733119478	Root123D2
OG0001156	0	13.125523875699	66.9201079387148	0	0	0	Root123D2
OG0001157	0	7.96906806738869	31.8221492295987	11.4213076037135	0	0	Root123D2
OG0001159	41.4433194724894	17.813210974163	22.4626935738344	11.4213076037135	24.3459664910628	0	Root123D2
OG0001160	0.781949424009234	7.5002993575423	8.8914828729761	0	0	0	Root123D2
OG0001161	0	24.3759729120125	0	39.7461504609231	0	0	Root123D2
OG0001162	1.17292413601385	0	4.67972782788216	0	12.1729832455314	0	Root123D2
OG0001163	37.1425976404386	4.68768709846394	16.8470201803758	0.456852304148541	0	0	Root123D2
OG0001165	0	5.15645580831033	12.6352651352818	0	0	0	Root123D2
OG0001166	0	8.43783677723508	0	28.7816951613581	0	0	Root123D2
OG0001168	0	0	43.0534960165158	22.8426152074271	12.1729832455314	755.971046624684	Root123D2
OG0001169	38.7064964884571	9.37537419692787	0.935945565576431	25.1268767281698	0	0	Root123D2
OG0001170	0	37.5014967877115	39.7776865369983	0	0	0	Root123D2
OG0001173	0	12.1879864560062	18.7189113115286	0	0	0	Root123D2
OG0001175	30.4960275363601	14.5318300052382	0	0	0	2.15376366559739	Root123D2
OG0001176	0	0	0	0	0	0	Root123D2
OG0001177	0	24.3759729120125	23.3986391394108	34.2639228111406	0	0	Root123D2
OG0001179	44.962091880531	77.3468371246549	6.55161895903502	47.5126396314483	2410.25068261522	501.826934084192	Root123D2
OG0001180	17.5938620402078	12.1879864560062	7.95553730739967	5.48222764978249	0	0	Root123D2
OG0001181	0	0	0	0	0	0	Root123D2
OG0001182	33.6238252323971	16.4069048446238	12.6352651352818	23.7563198157241	0	2.15376366559739	Root123D2
OG0001183	8.60144366410157	2.34384354923197	0	28.7816951613581	0	2.15376366559739	Root123D2
OG0001184	0	6.09399322800312	57.5606522829505	0	0	0	Root123D2
OG0001185	0	14.0630612953918	9.35945565576431	0	0	0	Root123D2
OG0001189	0	17.3444422643166	0	0	0	0	Root123D2
OG0001190	0	60.4711635701848	10.763374004129	0	0	2.15376366559739	Root123D2
OG0001191	0	0	0	0	0	0	Root123D2
OG0001192	0	0	0	0	0	0	Root123D2
OG0001194	0	5.62522451815672	0	0	0	0	Root123D2
OG0001197	0	7.5002993575423	15.4431018320111	0.913704608297082	133.902815700846	0	Root123D2
OG0001198	23.8494574322816	0	0	0	0	0	Root123D2
OG0001202	0	18.2819796840094	11.6993195697054	0	0	2.15376366559739	Root123D2
OG0001204	0	0	0	0	24.3459664910628	708.588245981542	Root123D2
OG0001205	125.502882553482	79.6906806738869	219.479235127673	89.5430516131141	7145.54116512695	310.141967846024	Root123D2
OG0001206	153.653061817814	194.070245876407	647.67433137889	253.55302880244	36.5189497365943	0	Root123D2
OG0001207	0	0	10.2954012213407	0	0	0	Root123D2
OG0001208	29.7140781123509	41.720415176329	22.4626935738344	6.39593225807958	0	0	Root123D2
OG0001210	1074.00753387668	2336.81201858427	122.608869090512	1310.70926060216	5757.82107513636	1511.94209324937	Root123D2
OG0001211	79.3678665369372	82.9720616428117	58.496597848527	42.9441165899629	121.729832455314	0	Root123D2
OG0001212	0	0	0	0	0	0	Root123D2
OG0001213	0	0	0	10.0507506912679	0	0	Root123D2
OG0001214	0	0	0	0	0	0	Root123D2
OG0001215	0	21.5633606529341	0	5.93907995393104	0	0	Root123D2
OG0001216	0	18.7507483938557	30.8862036640222	15.9898306451989	0	0	Root123D2
OG0001217	9.77436780011542	0.468768709846394	0	0	12.1729832455314	0	Root123D2
OG0001218	134.104326217584	215.633606529341	62.7083528936209	339.898114286515	85.21088271872	6.46129099679217	Root123D2
OG0001219	0	18.7507483938557	0	0	0	0	Root123D2
OG0001222	2783.34897476087	3579.51786838706	738.461051239804	2075.48001774682	803.416894205074	2993.73149518037	Root123D2
OG0001223	0	5.62522451815672	19.1868840943168	25.5837290323183	24.3459664910628	0	Root123D2
OG0001226	0	13.125523875699	18.2509385287404	20.1015013825358	0	0	Root123D2
OG0001227	0	0	0	0	0	8.61505466238957	Root123D2
OG0001228	10.5563172241247	16.8756735544702	20.5908024426815	7.7664891705252	0	0	Root123D2
OG0001229	20.7216597362447	0.468768709846394	5.61567339345859	0	0	2.15376366559739	Root123D2
OG0001230	0	9.84414290677426	0	46.5989350231512	0	0	Root123D2
OG0001231	0	0	0	0	0	0	Root123D2
OG0001232	0	0	30.418230881234	0	0	17.2301093247791	Root123D2
OG0001233	0	0	0	0	0	0	Root123D2
OG0001234	0	6.09399322800312	0	16.903535253496	0	0	Root123D2
OG0001235	17.5938620402078	18.2819796840094	7.48756452461145	12.7918645161592	24.3459664910628	2.15376366559739	Root123D2
OG0001236	12.5111907841477	38.9078029172507	9.82742843855253	32.893365898695	0	0	Root123D2
OG0001238	0	0	0	0	0	0	Root123D2
OG0001239	0	6.09399322800312	0	0	0	2.15376366559739	Root123D2
OG0001242	10.16534251212	0	83.7671281190906	0	2252.00190042331	0	Root123D2
OG0001243	0	7.0315306476959	0	0	0	0	Root123D2
OG0001244	10.16534251212	5.15645580831033	0	11.4213076037135	0	0	Root123D2
OG0001245	25.4133562803001	67.9714629277271	73.4717268977499	61.2182087559045	0	2.15376366559739	Root123D2
OG0001246	0	0	0	0	0	0	Root123D2
OG0001247	0	7.0315306476959	0	0	0	0	Root123D2
OG0001248	0	0	0	0	0	0	Root123D2
OG0001249	14.8570390561754	38.4390342074043	27.6103941845047	15.5329783410504	0	0	Root123D2
OG0001250	0	5.62522451815672	0	0	0	0	Root123D2
OG0001251	735.814407992689	540.959091162738	88.914828729761	549.593321890695	1095.56849209783	17.2301093247791	Root123D2
OG0001253	0	0	35.5659314919044	9.13704608297082	12.1729832455314	0	Root123D2
OG0001254	0	0	11.2313467869172	0	0	0	Root123D2
OG0001255	144.660643441708	146.255837472075	555.9516659524	251.268767281698	9105.3914676575	4.30752733119478	Root123D2
OG0001256	0	6.56276193784951	0	0	0	0	Root123D2
OG0001257	75.0671447048865	189.382558777943	47.733223844398	126.548088249146	0	19.3838729903765	Root123D2
OG0001260	0	0	32.7580947951751	0	0	0	Root123D2
OG0001261	39.0974712004617	30.0011974301692	0	6.85278456222812	24.3459664910628	0	Root123D2
OG0001262	20.3306850242401	16.8756735544702	0	0	12.1729832455314	0	Root123D2
OG0001263	46.1350160165448	46.408102274793	8.42351009018788	9.59389838711936	0	0	Root123D2
OG0001264	0	0.468768709846394	0	20.5583536866844	0	0	Root123D2
OG0001266	0	1.40630612953918	0	20.5583536866844	0	0	Root123D2
OG0001269	0	0	11.6993195697054	0	0	0	Root123D2
OG0001270	0	0	0	0	0	0	Root123D2
OG0001272	0	0	0	0	0	0	Root123D2
OG0001273	0	10.3129116166207	17.7829657459522	0.456852304148541	182.594748682971	600.900062701672	Root123D2
OG0001274	0	7.5002993575423	18.2509385287404	0	0	0	Root123D2
OG0001275	0	0	0	0	0	0	Root123D2
OG0001277	93.0519814570988	15.9381361347774	260.660840013036	37.4618889401804	3225.84056006583	30.1526913183635	Root123D2
OG0001278	0	7.0315306476959	0	0	0	0	Root123D2
OG0001279	37.1425976404386	0	28.0783669672929	33.807070506992	12.1729832455314	2.15376366559739	Root123D2
OG0001281	0	0	0	0	0	0	Root123D2
OG0001283	7.42851952808772	18.2819796840094	12.1672923524936	0	0	0	Root123D2
OG0001284	0	0	14.0391834836465	19.1877967742387	0	0	Root123D2
OG0001285	0.390974712004617	0	0	5.02537534563395	0	0	Root123D2
OG0001286	36.3606482164294	0	13.10323791807	0	2105.92610147694	297.21938585244	Root123D2
OG0001290	0	43.5954900157146	1.40391834836465	0	0	4.30752733119478	Root123D2
OG0001293	0	0	0	0	0	0	Root123D2
OG0001294	0	0	0	20.1015013825358	0	0	Root123D2
OG0001296	0	0	0	0	0	0	Root123D2
OG0001297	0	27.6573538809372	0	0.913704608297082	0	0	Root123D2
OG0001298	0.390974712004617	16.4069048446238	62.7083528936209	20.5583536866844	0	0	Root123D2
OG0001300	61.7740044967295	36.5639593680187	9.35945565576431	67.6141410139841	24.3459664910628	4.30752733119478	Root123D2
OG0001301	27.7592045523278	62.8150071194167	8.42351009018788	0	0	4.30752733119478	Root123D2
OG0001302	0	0	0	0	0	0	Root123D2
OG0001303	0	50.6270206634105	41.6495776681512	21.0152059908329	12.1729832455314	2.15376366559739	Root123D2
OG0001304	66.8566757527895	10.7816803264671	129.160488049548	0	12.1729832455314	0	Root123D2
OG0001305	9.38339308811081	28.59489130063	49.1371421927626	18.2740921659416	0	2.15376366559739	Root123D2
OG0001306	110.254868785302	117.192177461598	245.217738181025	33.807070506992	2093.7531182314	544.90220739614	Root123D2
OG0001307	0	0	0	12.3350122120106	0	0	Root123D2
OG0001310	0.390974712004617	66.0963880883415	0	8.68019377882228	0	0	Root123D2
OG0001311	0	0	0	0	0	0	Root123D2
OG0001314	0	21.5633606529341	7.95553730739967	0	0	0	Root123D2
OG0001316	0	0	15.4431018320111	0	0	0	Root123D2
OG0001317	95.7888044411312	0	14.9751290492229	9.13704608297082	0	2.15376366559739	Root123D2
OG0001318	13.293140208157	16.4069048446238	0	18.7309444700902	0	0	Root123D2
OG0001319	0	0	0	0	0	0	Root123D2
OG0001320	0	0	0	0	0	0	Root123D2
OG0001321	0	0	0	0	0	0	Root123D2
OG0001322	22.2855585842632	0.468768709846394	0	32.893365898695	0	0	Root123D2
OG0001324	17.5938620402078	0	0	16.4466829493475	0	0	Root123D2
OG0001325	0	0	0	0	0	0	Root123D2
OG0001326	34.7967493684109	4.68768709846394	0	0	0	0	Root123D2
OG0001329	5.47364596806464	16.4069048446238	123.076841873301	37.4618889401804	0	0	Root123D2
OG0001330	30.1050528243555	0	69.7279446354441	0	1947.67731928503	2.15376366559739	Root123D2
OG0001331	31.2779769603694	49.2207145338713	44.9253871476687	63.0456179724987	0	0	Root123D2
OG0001333	20.3306850242401	9.37537419692787	0	21.92891059913	12.1729832455314	0	Root123D2
OG0001334	12.5111907841477	0	0	0	0	0	Root123D2
OG0001335	0	0	0	0	0	0	Root123D2
OG0001336	0	11.7192177461598	0	7.30963686637666	0	0	Root123D2
OG0001337	0	0	0	0	0	0	Root123D2
OG0001338	0	0	0	0	0	99.07312861748	Root123D2
OG0001339	0	0	17.314992963164	0	0	0	Root123D2
OG0001341	0	0	0	0	0	0	Root123D2
OG0001342	0	0	0	0	0	0	Root123D2
OG0001343	0	4.21891838861754	0	0	12.1729832455314	0	Root123D2
OG0001345	0	11.2504490363134	0	0	0	0	Root123D2
OG0001346	16.0299631921893	0.468768709846394	18.7189113115286	9.59389838711936	0	0	Root123D2
OG0001347	21.1126344482493	20.6258232332413	17.314992963164	27.867990553061	0	0	Root123D2
OG0001348	44.962091880531	6.56276193784951	26.2064758361401	18.2740921659416	0	2.15376366559739	Root123D2
OG0001349	10.5563172241247	0	0	0	85.21088271872	465.212951769037	Root123D2
OG0001350	0	0	0	0	0	0	Root123D2
OG0001355	229.50215594671	266.729395902598	316.349601164834	139.339952765305	1545.96887218249	1219.03023472812	Root123D2
OG0001357	119.638261873413	93.7537419692787	60.836461762468	100.050654608531	24.3459664910628	710.742009647139	Root123D2
OG0001358	0.390974712004617	12.6567551658526	0	0	0	0	Root123D2
OG0001359	8.60144366410157	0	0	0	0	2.15376366559739	Root123D2
OG0001360	0	0	0	0	0	0	Root123D2
OG0001362	0	0	0	12.3350122120106	0	0	Root123D2
OG0001363	0	0	26.2064758361401	17.3603875576446	12.1729832455314	372.601114148349	Root123D2
OG0001364	0	0	0	0	0	0	Root123D2
OG0001369	0	0	42.1175504509394	0	0	0	Root123D2
OG0001377	0.390974712004617	16.8756735544702	0	13.2487168203077	0	0	Root123D2
OG0001380	0	15.9381361347774	0	0	0	0	Root123D2
OG0001381	118.856312449404	18.7507483938557	81.8952369879377	30.6091043779523	12.1729832455314	4.30752733119478	Root123D2
OG0001385	0	0	0	0	0	0	Root123D2
OG0001386	43.0072183205079	15.469367424931	16.3790473975875	12.3350122120106	12.1729832455314	379.062405145141	Root123D2
OG0001387	0	5.62522451815672	0	0	0	0	Root123D2
OG0001388	57.4732826646787	11.2504490363134	45.3933599304569	3.65481843318833	1533.79588893696	8.61505466238957	Root123D2
OG0001389	0	22.5008980726269	18.7189113115286	0	0	0	Root123D2
OG0001390	0	20.6258232332413	23.866611922199	0	0	0	Root123D2
OG0001392	0	0	0	0	0	0	Root123D2
OG0001395	22.6765332962678	0	0	0	0	0	Root123D2
OG0001396	0	0	0	0	0	0	Root123D2
OG0001397	0	0	0	0	0	0	Root123D2
OG0001401	30.1050528243555	16.4069048446238	50.5410605411273	46.5989350231512	1436.41202297271	0	Root123D2
OG0001402	157.562808937861	150.005987150846	15.4431018320111	82.2334147467374	36.5189497365943	8.61505466238957	Root123D2
OG0001404	0.781949424009234	0	11.2313467869172	10.0507506912679	1375.54710674505	284.296803858856	Root123D2
OG0001407	0	0	0	0	0	0	Root123D2
OG0001409	0	6.56276193784951	22.4626935738344	28.3248428572095	12.1729832455314	0	Root123D2
OG0001410	30.1050528243555	34.2201158187867	86.1069920330317	0	0	0	Root123D2
OG0001411	0	0	0	0	0	0	Root123D2
OG0001412	0	0	0	0	0	665.512972669594	Root123D2
OG0001414	20.3306850242401	16.4069048446238	41.6495776681512	20.1015013825358	12.1729832455314	469.520479100231	Root123D2
OG0001416	193.92345715429	365.639593680187	45.8613327132451	222.48707212034	48.6919329821257	777.508683280658	Root123D2
OG0001423	27.3682298403232	75.9405309951158	71.599835766597	89.5430516131141	0	2.15376366559739	Root123D2
OG0001426	160.690606633898	192.195171037021	0	143.451623502642	73.0378994731885	6.46129099679217	Root123D2
OG0001427	21.1126344482493	0	0	0	0	2.15376366559739	Root123D2
OG0001430	0	0	0	0	0	0	Root123D2
OG0001431	0	59.0648574406456	92.1906382092785	19.6446490783873	1278.1632407808	0	Root123D2
OG0001432	25.8043309923047	14.5318300052382	27.6103941845047	33.3502182028435	12.1729832455314	2.15376366559739	Root123D2
OG0001433	21.5036091602539	1.40630612953918	12.1672923524936	0	2568.49946480713	2.15376366559739	Root123D2
OG0001436	0	0	0	0	0	0	Root123D2
OG0001437	0	0	0	9.59389838711936	0	0	Root123D2
OG0001439	0	0	0.467972782788216	5.02537534563395	0	0	Root123D2
OG0001440	0	0	0	0	0	0	Root123D2
OG0001441	0	0	0	0	0	0	Root123D2
OG0001442	40.6613700484802	22.9696667824733	38.3737681886337	0.456852304148541	1290.33622402633	6.46129099679217	Root123D2
OG0001443	296.749806411504	95.6288168086643	175.957766328369	144.365328110939	60.8649162276571	1486.0969292622	Root123D2
OG0001444	17.5938620402078	25.3135103317053	0	29.6953997696552	0	0	Root123D2
OG0001445	0	0	0	0	0	0	Root123D2
OG0001452	0	12.6567551658526	9.35945565576431	5.93907995393104	0	0	Root123D2
OG0001453	0	0	0	18.7309444700902	0	0	Root123D2
OG0001456	23.458482720277	13.5942925855454	20.5908024426815	0	0	0	Root123D2
OG0001457	12.9021654961524	30.938734849862	27.6103941845047	0	12.1729832455314	0	Root123D2
OG0001459	0	23.4384354923197	3.27580947951751	15.5329783410504	12.1729832455314	0	Root123D2
OG0001460	25.8043309923047	0	8.8914828729761	18.2740921659416	0	2.15376366559739	Root123D2
OG0001461	0	0	0	0	0	0	Root123D2
OG0001463	0	0	0	16.4466829493475	0	0	Root123D2
OG0001464	40.2703953364756	59.533626150492	0	0	0	0	Root123D2
OG0001465	0	9.84414290677426	0	0	0	0	Root123D2
OG0001466	0	30.0011974301692	12.1672923524936	13.2487168203077	0	0	Root123D2
OG0001467	0	0.937537419692787	10.763374004129	0	1643.35273814674	0	Root123D2
OG0001468	0	7.96906806738869	9.82742843855253	7.30963686637666	12.1729832455314	678.435554663178	Root123D2
OG0001469	8.99241837610619	47.3456396944858	20.1228296598933	36.5481843318833	0	0	Root123D2
OG0001471	42.6162436085033	45.4705648551002	51.0090333239155	62.1319133642016	3298.87845953902	0	Root123D2
OG0001473	93.4429561691035	28.59489130063	0	33.807070506992	0	2.15376366559739	Root123D2
OG0001474	45.3530665925356	67.9714629277271	95.9344204715842	47.9694919355968	12.1729832455314	523.364570740166	Root123D2
OG0001475	21.1126344482493	12.6567551658526	0	0	0	2.15376366559739	Root123D2
OG0001483	0	0	0	0	0	0	Root123D2
OG0001484	0	0	0	19.1877967742387	0	0	Root123D2
OG0001485	0	7.96906806738869	0	0	0	0	Root123D2
OG0001486	0	0	31.8221492295987	0	0	0	Root123D2
OG0001487	0	0	0	0	0	0	Root123D2
OG0001489	8.99241837610619	35.6264219483259	14.5071562664347	0	0	831.352774920593	Root123D2
OG0001492	130.976528521547	201.570545233949	0	355.431092627565	1606.83378841015	624.591463023243	Root123D2
OG0001493	0	0	0	0	0	0	Root123D2
OG0001502	0	0	0	11.8781599078621	0	0	Root123D2
OG0001503	0	8.43783677723508	0	0	0	0	Root123D2
OG0001506	19.9397103122355	0	0	0	0	0	Root123D2
OG0001507	0	0	18.2509385287404	0	0	0	Root123D2
OG0001508	0	0	0	0	0	0	Root123D2
OG0001509	53.1725608326279	85.3159051920436	32.7580947951751	63.5024702766472	12.1729832455314	0	Root123D2
OG0001514	103.217323969219	103.129116166207	11.6993195697054	52.0811626729337	24.3459664910628	2.15376366559739	Root123D2
OG0001515	0	0	9.35945565576431	0	0	0	Root123D2
OG0001519	0	0	0	0	0	0	Root123D2
OG0001520	0	0	0	0	0	0	Root123D2
OG0001521	89.1422343370527	28.1261225907836	439.894415820923	37.4618889401804	48.6919329821257	1158.7248520914	Root123D2
OG0001522	0.390974712004617	30.4699661400156	0	0	0	0	Root123D2
OG0001523	0	17.813210974163	26.6744486189283	16.903535253496	0	0	Root123D2
OG0001524	0	0.468768709846394	16.3790473975875	0	0	0	Root123D2
OG0001526	0	0	0	0	0	0	Root123D2
OG0001527	0	14.5318300052382	0	0	0	0	Root123D2
OG0001530	0	0	0	0	0	0	Root123D2
OG0001531	0	0	0	0	0	0	Root123D2
OG0001532	0	0	0	0	0	0	Root123D2
OG0001533	0	22.5008980726269	13.5712107008583	0	0	0	Root123D2
OG0001536	0	0	92.6586109920667	18.2740921659416	0	0	Root123D2
OG0001537	0	0	0	0	0	219.683893890934	Root123D2
OG0001538	10.5563172241247	0.468768709846394	38.3737681886337	0	0	0	Root123D2
OG0001539	0	10.7816803264671	0	0	0	0	Root123D2
OG0001540	390.974712004617	285.9489130063	5.61567339345859	130.659758986483	48.6919329821257	10.768818327987	Root123D2
OG0001542	10.16534251212	44.5330274354074	17.7829657459522	51.6243103687851	0	23.6914003215713	Root123D2
OG0001545	37.9245470644479	34.2201158187867	52.4129516722802	52.5380149770822	0	643.97533601362	Root123D2
OG0001547	0	0	0	0	0	0	Root123D2
OG0001548	25.0223815682955	0	0	1.37055691244562	0	0	Root123D2
OG0001549	0.390974712004617	0	0	0	0	0	Root123D2
OG0001550	0	17.813210974163	54.7528155862212	0	0	0	Root123D2
OG0001553	11.7292413601385	30.4699661400156	53.3488972378566	14.6192737327533	0	4.30752733119478	Root123D2
OG0001554	0	0	0.467972782788216	13.2487168203077	0	0	Root123D2
OG0001555	0	0	0	0	0	0	Root123D2
OG0001557	0	0	6.55161895903502	0	0	0	Root123D2
OG0001559	0	26.251047751398	21.5267480082579	7.30963686637666	12.1729832455314	549.209734727335	Root123D2
OG0001561	99.6985515611773	13.5942925855454	7.48756452461145	23.7563198157241	12.1729832455314	0	Root123D2
OG0001563	0	0	649.546222510043	0	36.5189497365943	0	Root123D2
OG0001569	8.99241837610619	0	37.9057954058455	0	0	0	Root123D2
OG0001571	28.1501792643324	37.0327280778651	195.612623205474	34.2639228111406	0	124.918292604649	Root123D2
OG0001572	0	0	0	0	0	0	Root123D2
OG0001573	12.1202160721431	9.84414290677426	0	0	0	0	Root123D2
OG0001574	11.7292413601385	0	0	0	0	0	Root123D2
OG0001576	23.8494574322816	37.5014967877115	3.74378226230573	0	0	2.15376366559739	Root123D2
OG0001581	0	11.7192177461598	0	38.3755935484775	12.1729832455314	2.15376366559739	Root123D2
OG0001583	3.12779769603694	37.0327280778651	0	128.37549746574	0	0	Root123D2
OG0001585	25.8043309923047	0	0	14.6192737327533	0	2.15376366559739	Root123D2
OG0001586	0	0	0	0	0	0	Root123D2
OG0001589	0	0	12.1672923524936	0	2921.51597892754	0	Root123D2
OG0001591	0	0	10.763374004129	0	0	0	Root123D2
OG0001592	39.0974712004617	70.315306476959	26.6744486189283	128.832349769889	24.3459664910628	977.808704181216	Root123D2
OG0001593	27.3682298403232	7.5002993575423	225.094908521132	33.3502182028435	0	247.6828215437	Root123D2
OG0001594	0	17.3444422643166	0	40.2030027650716	0	0	Root123D2
OG0001595	248.659916834936	366.57713109988	139.923862053676	174.060727880594	2081.58013498587	8.61505466238957	Root123D2
OG0001596	0	9.37537419692787	30.418230881234	0.456852304148541	0	0	Root123D2
OG0001598	0.390974712004617	0	23.866611922199	0	0	0	Root123D2
OG0001599	0	16.4069048446238	10.2954012213407	24.6700244240212	1752.90958735652	2.15376366559739	Root123D2
OG0001600	8.60144366410157	28.59489130063	24.8025574877754	10.0507506912679	0	4.30752733119478	Root123D2
OG0001601	38.7064964884571	54.3771703421817	34.1620131435397	72.1826640554695	12.1729832455314	0	Root123D2
OG0001602	6.64657010407849	10.7816803264671	0	0	0	2.15376366559739	Root123D2
OG0001604	0	37.0327280778651	0	0	0	0	Root123D2
OG0001605	11.7292413601385	15.9381361347774	16.8470201803758	0	0	0	Root123D2
OG0001607	0	0	0	0	0	0	Root123D2
OG0001609	11.7292413601385	7.5002993575423	14.9751290492229	0	0	0	Root123D2
OG0001611	0	0	0	0	0	0	Root123D2
OG0001612	0	0	0	12.3350122120106	1582.48782191909	2.15376366559739	Root123D2
OG0001614	0	0	0	0	0	0	Root123D2
OG0001615	8.21046895209696	36.5639593680187	20.1228296598933	31.9796612903979	1448.58500621824	402.753805466712	Root123D2
OG0001616	0	4.21891838861754	0	0	0	0	Root123D2
OG0001617	0	0	0	0	0	0	Root123D2
OG0001618	0	0	0	0.456852304148541	0	0	Root123D2
OG0001619	0	0	0	0	0	0	Root123D2
OG0001620	0	0	0	0	0	0	Root123D2
OG0001621	0	0	11.6993195697054	22.8426152074271	0	0	Root123D2
OG0001622	0	0	0	4.11167073733687	0	0	Root123D2
OG0001624	0	0	10.763374004129	0	0	0	Root123D2
OG0001627	8.21046895209696	0	13.10323791807	0	0	0	Root123D2
OG0001633	0.781949424009234	45.9393335649466	0	0	0	0	Root123D2
OG0001634	0	0	0	0	0	0	Root123D2
OG0001635	0	0	0	0	0	0	Root123D2
OG0001636	0	4.68768709846394	21.9947207910461	0	0	0	Root123D2
OG0001637	0	0	0	26.0405813364668	0	0	Root123D2
OG0001638	0	53.9084016323353	5.61567339345859	91.8273131338568	0	0	Root123D2
OG0001639	21.5036091602539	46.408102274793	58.0286250657387	77.2080394011034	0	917.503321544489	Root123D2
OG0001640	0	0	0	0	0	0	Root123D2
OG0001642	0	0	0	0	0	0	Root123D2
OG0001643	58.2552320886879	134.536619725915	114.653331783113	61.2182087559045	0	2.15376366559739	Root123D2
OG0001645	22.6765332962678	0	29.4822853156576	6.85278456222812	0	0	Root123D2
OG0001646	0	0	0	0	0	0	Root123D2
OG0001647	9.38339308811081	0	0	0	0	0	Root123D2
OG0001648	0	0	13.10323791807	0	0	0	Root123D2
OG0001650	0	29.5324287203228	0	0	0	0	Root123D2
OG0001651	2.73682298403232	0	8.42351009018788	0	0	0	Root123D2
OG0001652	0	0	0.935945565576431	0	0	0	Root123D2
OG0001654	39.4884459124663	25.7822790415516	24.8025574877754	9.13704608297082	0	0	Root123D2
OG0001655	0	0	0	0	0	0	Root123D2
OG0001656	82.8866389449788	39.8453403369435	180.637494156251	38.3755935484775	2434.59664910628	2.15376366559739	Root123D2
OG0001657	0	12.6567551658526	10.2954012213407	12.3350122120106	12.1729832455314	2.15376366559739	Root123D2
OG0001658	0	0	0	0	0	0	Root123D2
OG0001659	16.0299631921893	0	0	0	0	0	Root123D2
OG0001660	139.186997473644	97.9726603578963	16.3790473975875	132.944020507225	60.8649162276571	2.15376366559739	Root123D2
OG0001661	0	0	0	0	0	0	Root123D2
OG0001662	0	9.84414290677426	0	0	0	0	Root123D2
OG0001667	0.390974712004617	0	0	0	12.1729832455314	611.668881029659	Root123D2
OG0001668	0	27.1885851710908	0	21.92891059913	12.1729832455314	2.15376366559739	Root123D2
OG0001671	0	0	0	0	0	0	Root123D2
OG0001673	0	42.6579525960218	13.5712107008583	15.9898306451989	0	0	Root123D2
OG0001675	0	0	0	0	0	0	Root123D2
OG0001676	0	0	0	0	0	0	Root123D2
OG0001677	0	0	26.2064758361401	47.9694919355968	0	2.15376366559739	Root123D2
OG0001678	0	0	0	0	0	0	Root123D2
OG0001679	4.30072183205079	10.3129116166207	3.74378226230573	0	12.1729832455314	430.752733119478	Root123D2
OG0001681	0	0	0	0	0	0	Root123D2
OG0001683	23.0675080082724	0	10.2954012213407	14.6192737327533	0	0	Root123D2
OG0001684	0	0	25.7385030533519	18.2740921659416	0	0	Root123D2
OG0001685	0	14.5318300052382	29.0143125328694	21.0152059908329	0	228.298948553323	Root123D2
OG0001689	0	0	10.763374004129	0	0	0	Root123D2
OG0001695	0	15.9381361347774	0	13.2487168203077	0	0	Root123D2
OG0001696	0	0	10.763374004129	0	0	0	Root123D2
OG0001697	0	0	12.6352651352818	15.5329783410504	0	0	Root123D2
OG0001699	0	11.2504490363134	0	0	0	0	Root123D2
OG0001700	0	0	0	0	0	0	Root123D2
OG0001702	0	0	0	0	0	0	Root123D2
OG0001704	0	18.2819796840094	0	0	0	0	Root123D2
OG0001705	9.77436780011542	32.8138096892475	27.1424214017165	11.8781599078621	0	0	Root123D2
OG0001706	0	0	12.6352651352818	0	1582.48782191909	2.15376366559739	Root123D2
OG0001708	8.60144366410157	26.7198164612444	38.8417409714219	26.0405813364668	0	2.15376366559739	Root123D2
OG0001709	23.8494574322816	19.6882858135485	48.2011966271862	36.5481843318833	0	0	Root123D2
OG0001710	0	22.5008980726269	12.1672923524936	7.30963686637666	0	0	Root123D2
OG0001712	11.7292413601385	13.5942925855454	0	0.456852304148541	0	0	Root123D2
OG0001717	0	0	0	0	0	0	Root123D2
OG0001718	63.7288780567526	107.816803264671	26.2064758361401	64.8730271890928	12.1729832455314	650.436627010412	Root123D2
OG0001724	0	0	0	0	0	0	Root123D2
OG0001725	37.9245470644479	23.9072042021661	21.5267480082579	0	0	2.15376366559739	Root123D2
OG0001726	27.7592045523278	5.15645580831033	145.539535447135	11.4213076037135	24.3459664910628	913.195794213294	Root123D2
OG0001729	0	5.62522451815672	7.48756452461145	0	0	0	Root123D2
OG0001730	5.86462068006925	12.1879864560062	0	0	0	2.15376366559739	Root123D2
OG0001731	0	1.87507483938557	0	0	0	947.656012862852	Root123D2
OG0001732	50.8267125606002	17.3444422643166	0	16.4466829493475	0	2.15376366559739	Root123D2
OG0001733	1.95487356002308	52.0333267929497	51.4770061067037	18.2740921659416	24.3459664910628	0	Root123D2
OG0001734	0	0	0	0	0	0	Root123D2
OG0001735	0	45.9393335649466	0	42.0304119816658	24.3459664910628	0	Root123D2
OG0001737	0	0	16.8470201803758	0	0	0	Root123D2
OG0001738	0	0	0	0	0	0	Root123D2
OG0001739	29.7140781123509	0	58.496597848527	35.6344797235862	0	0	Root123D2
OG0001740	39.8794206244709	9.84414290677426	10.2954012213407	0	0	2.15376366559739	Root123D2
OG0001743	0	8.43783677723508	0	0	0	0	Root123D2
OG0001744	0	0	0	0	0	0	Root123D2
OG0001748	0	0	56.1567339345859	0	0	0	Root123D2
OG0001752	0	0	0	0	0	0	Root123D2
OG0001755	0	15.9381361347774	0	5.02537534563395	0	0	Root123D2
OG0001756	0	16.4069048446238	0	86.8019377882228	12.1729832455314	0	Root123D2
OG0001761	0.781949424009234	52.9708642126425	161.450610061934	71.2689594471724	1034.70357587017	1589.47758521087	Root123D2
OG0001763	138.796022761639	90.0035922905076	137.116025356947	125.634383640849	2130.272067968	4.30752733119478	Root123D2
OG0001764	0	0	7.01959174182323	0	0	0	Root123D2
OG0001765	0	0	87.9788831641845	0	0	0	Root123D2
OG0001766	6.64657010407849	22.5008980726269	22.4626935738344	0	24.3459664910628	4.30752733119478	Root123D2
OG0001767	0	12.6567551658526	33.2260675779633	0	0	0	Root123D2
OG0001768	0	0	0	0	0	0	Root123D2
OG0001769	0	0	11.6993195697054	0	1107.74147534336	437.21402411627	Root123D2
OG0001771	0	0	0	0	0	0	Root123D2
OG0001772	0	0	0	0	0	0	Root123D2
OG0001773	5.08267125606002	2.34384354923197	7.01959174182323	0	0	0	Root123D2
OG0001774	0	0	0	0	0	0	Root123D2
OG0001775	0.390974712004617	4.21891838861754	0	40.2030027650716	24.3459664910628	566.439844052114	Root123D2
OG0001776	49.2628137125817	54.3771703421817	129.160488049548	55.735981106122	36.5189497365943	510.441988746582	Root123D2
OG0001777	0	8.43783677723508	0	0	0	0	Root123D2
OG0001785	0.390974712004617	24.3759729120125	25.2705302705636	43.8578211982599	0	2.15376366559739	Root123D2
OG0001787	0	0	0.935945565576431	0	0	0	Root123D2
OG0001789	0	0	0	0	0	0	Root123D2
OG0001790	0	0.468768709846394	3.27580947951751	22.3857629032785	0	0	Root123D2
OG0001793	0	0	21.9947207910461	0	0	0	Root123D2
OG0001794	7.42851952808772	10.3129116166207	0	0	0	4.30752733119478	Root123D2
OG0001795	0	17.813210974163	0	0	0	0	Root123D2
OG0001797	0	14.0630612953918	9.82742843855253	0	0	0	Root123D2
OG0001798	16.4209379041939	15.469367424931	60.3684889796798	8.22334147467374	0	2.15376366559739	Root123D2
OG0001799	9.38339308811081	21.0945919430877	12.6352651352818	0	0	351.063477492375	Root123D2
OG0001800	46.916965440554	0	3.74378226230573	0	0	0	Root123D2
OG0001801	0	0	21.0587752254697	0	0	0	Root123D2
OG0001802	0.390974712004617	8.90660548708148	52.8809244550684	0	0	0	Root123D2
OG0001803	0	3.75014967877115	28.0783669672929	0	0	0	Root123D2
OG0001804	0	0	0	0	0	0	Root123D2
OG0001805	43.3981930325125	26.7198164612444	56.1567339345859	12.7918645161592	24.3459664910628	2.15376366559739	Root123D2
OG0001806	13.293140208157	0	0	0	0	0	Root123D2
OG0001808	0	40.3141090467898	255.045166619578	0	2312.86681665097	2.15376366559739	Root123D2
OG0001809	25.4133562803001	18.2819796840094	0	0.456852304148541	0	0	Root123D2
OG0001810	20.3306850242401	0	51.9449788894919	22.8426152074271	0	0	Root123D2
OG0001811	11.3382666481339	58.5960887307992	93.5945565576431	93.6547223504509	0	2.15376366559739	Root123D2
OG0001812	0	10.3129116166207	0	0	12.1729832455314	83.9967829582983	Root123D2
OG0001814	0	0	76.7475363772674	32.4365135945464	0	0	Root123D2
OG0001815	0	13.5942925855454	17.314992963164	23.2994675115756	24.3459664910628	430.752733119478	Root123D2
OG0001816	0	0	0	0	0	325.218313505206	Root123D2
OG0001817	0	6.56276193784951	43.5214687993041	8.68019377882228	0	0	Root123D2
OG0001818	12.1202160721431	0	0	7.30963686637666	0	0	Root123D2
OG0001819	0	0.468768709846394	0	0	0	0	Root123D2
OG0001822	0	0	0	0	0	0	Root123D2
OG0001823	57.4732826646787	0	12.1672923524936	12.7918645161592	0	2.15376366559739	Root123D2
OG0001824	0	0	0	0	0	0	Root123D2
OG0001825	19.9397103122355	0	0	0	0	0	Root123D2
OG0001827	0	11.7192177461598	0	0	0	0	Root123D2
OG0001833	0	0	0	0	0	0	Root123D2
OG0001835	7.81949424009234	21.5633606529341	172.681956848852	49.796901152191	12.1729832455314	663.359209003997	Root123D2
OG0001836	0	71.2528438966518	43.5214687993041	10.5076029954164	3298.87845953902	2.15376366559739	Root123D2
OG0001838	0	0	0.935945565576431	0	0	0	Root123D2
OG0001839	19.9397103122355	8.90660548708148	36.969849840269	0	0	2.15376366559739	Root123D2
OG0001842	5.08267125606002	0	32.2901220123869	0	0	0	Root123D2
OG0001844	0	24.8447416218589	0	0	0	0	Root123D2
OG0001847	0	14.0630612953918	0	18.7309444700902	0	0	Root123D2
OG0001850	5.47364596806464	6.56276193784951	0	0	0	0	Root123D2
OG0001851	0	0	10.2954012213407	14.1624214286048	0	0	Root123D2
OG0001853	66.0747263287803	64.6900819588023	7.48756452461145	67.6141410139841	12.1729832455314	2.15376366559739	Root123D2
OG0001854	62.1649792087341	60.4711635701848	89.8507742953374	75.8374824886578	0	10.768818327987	Root123D2
OG0001859	0.390974712004617	0	12.1672923524936	0	0	523.364570740166	Root123D2
OG0001866	0	11.7192177461598	34.1620131435397	0	0	0	Root123D2
OG0001870	0	0	0	0	0	0	Root123D2
OG0001872	20.7216597362447	150.474755860692	4.67972782788216	116.954189862027	60.8649162276571	359.678532154764	Root123D2
OG0001873	0	10.7816803264671	37.4378226230573	0	12.1729832455314	0	Root123D2
OG0001874	20.3306850242401	0	0	0	0	0	Root123D2
OG0001875	44.1801424565217	18.2819796840094	158.642773365205	16.903535253496	24.3459664910628	2.15376366559739	Root123D2
OG0001876	0	19.6882858135485	71.1318629838088	0	0	4.30752733119478	Root123D2
OG0001877	0	0	0	0	0	0	Root123D2
OG0001878	35.1877240804155	13.125523875699	55.2207883690094	7.7664891705252	12.1729832455314	0	Root123D2
OG0001879	0	24.3759729120125	172.681956848852	12.3350122120106	12.1729832455314	30.1526913183635	Root123D2
OG0001881	0	0	0	0	0	0	Root123D2
OG0001882	28.541153976337	61.4087009898776	38.8417409714219	19.1877967742387	681.68706174976	4.30752733119478	Root123D2
OG0001883	32.0599263843786	67.9714629277271	0	31.9796612903979	0	2.15376366559739	Root123D2
OG0001885	0	30.0011974301692	12.1672923524936	28.7816951613581	2191.13698419566	2.15376366559739	Root123D2
OG0001886	30.8870022483647	0	38.3737681886337	0	0	0	Root123D2
OG0001887	0	17.813210974163	0	0	0	0	Root123D2
OG0001888	0	0	0	23.2994675115756	0	2.15376366559739	Root123D2
OG0001891	0.390974712004617	0	0	11.4213076037135	0	0	Root123D2
OG0001892	0	16.4069048446238	0	0	24.3459664910628	984.269995178008	Root123D2
OG0001900	0	0	0.467972782788216	17.3603875576446	0	0	Root123D2
OG0001902	0	0	0	0	0	0	Root123D2
OG0001903	3.12779769603694	68.9090003474199	30.418230881234	10.5076029954164	24.3459664910628	12.9225819935843	Root123D2
OG0001906	36.3606482164294	52.5020955027961	1100.67198511788	54.3654241936764	194.767731928503	867.966757235749	Root123D2
OG0001908	0	0	0	0	0	0	Root123D2
OG0001910	0	0	51.9449788894919	0.913704608297082	0	0	Root123D2
OG0001911	0	0	25.7385030533519	0	0	0	Root123D2
OG0001912	19.5487356002308	0	0	0	12.1729832455314	0	Root123D2
OG0001914	96.5707538651404	65.6276193784951	199.35640546778	96.8526884794907	2093.7531182314	697.819427653555	Root123D2
OG0001915	0	16.8756735544702	36.969849840269	0	0	0	Root123D2
OG0001917	0	0	15.4431018320111	0	0	0	Root123D2
OG0001918	0	19.6882858135485	0	0	0	0	Root123D2
OG0001919	14.0750896321662	0	20.1228296598933	0	0	0	Root123D2
OG0001920	0	14.5318300052382	0	0	0	0	Root123D2
OG0001921	44.962091880531	79.2219119640405	19.1868840943168	0	0	4.30752733119478	Root123D2
OG0001922	0	0	0	0	0	0	Root123D2
OG0001928	0	13.125523875699	0	0	0	0	Root123D2
OG0001930	43.0072183205079	15.469367424931	20.5908024426815	59.8476518434589	0	0	Root123D2
OG0001931	174.374721554059	271.885851710908	149.751290492229	171.319614055703	73.0378994731885	12.9225819935843	Root123D2
OG0001937	0	0	0	7.30963686637666	0	0	Root123D2
OG0001938	0.390974712004617	28.1261225907836	22.4626935738344	29.2385474655066	12.1729832455314	2.15376366559739	Root123D2
OG0001943	120.420211297422	133.599082306222	27.6103941845047	105.076029954164	12.1729832455314	4.30752733119478	Root123D2
OG0001944	0	2.81261225907836	16.3790473975875	12.3350122120106	24.3459664910628	486.75058842501	Root123D2
OG0001945	0	0	0	0	0	0	Root123D2
OG0001946	0	20.6258232332413	0	0	0	0	Root123D2
OG0001947	0	0	0	0	0	0	Root123D2
OG0001948	19.1577608882262	10.3129116166207	58.9645706313152	0	0	0	Root123D2
OG0001950	0	0	0	0	0	0	Root123D2
OG0001951	0	0	0	0	0	0	Root123D2
OG0001953	25.8043309923047	16.4069048446238	0	0	0	0	Root123D2
OG0001954	0	7.96906806738869	5.61567339345859	0	0	0	Root123D2
OG0001957	0	0	0	0	0	0	Root123D2
OG0001958	10.5563172241247	18.2819796840094	16.8470201803758	9.59389838711936	0	2.15376366559739	Root123D2
OG0001959	0	0	0	0	0	0	Root123D2
OG0001964	0	0	0	21.92891059913	0	2.15376366559739	Root123D2
OG0001976	0	0	52.4129516722802	0	0	0	Root123D2
OG0001978	0	0	0	0	0	0	Root123D2
OG0001981	8.99241837610619	0	10.763374004129	0	0	0	Root123D2
OG0001982	0	0.468768709846394	6.0836461762468	0	0	0	Root123D2
OG0001983	66.4657010407849	19.6882858135485	71.599835766597	91.8273131338568	0	4.30752733119478	Root123D2
OG0001985	0	22.0321293627805	0	41.1167073733687	0	0	Root123D2
OG0001988	10.9472919361293	11.7192177461598	0	34.2639228111406	0	2.15376366559739	Root123D2
OG0001990	156.389884801847	194.070245876407	119.333059610995	208.781502995883	2653.71034752585	1315.94959968001	Root123D2
OG0001991	0	3.28138096892476	16.8470201803758	0	0	0	Root123D2
OG0001992	0	0	13.5712107008583	15.9898306451989	0	0	Root123D2
OG0001993	45.7440413045402	32.8138096892475	0.935945565576431	0	0	0	Root123D2
OG0002012	10.16534251212	8.90660548708148	0.467972782788216	2.74111382489125	0	0	Root123D2
OG0002015	20.7216597362447	0	0	0	12.1729832455314	0	Root123D2
OG0002016	0	0	0	8.22334147467374	0	0	Root123D2
OG0002024	128.630680249519	80.1594493837333	0	76.7511870969549	24.3459664910628	0	Root123D2
OG0002026	19.1577608882262	14.0630612953918	48.6691694099744	0	24.3459664910628	628.898990354438	Root123D2
OG0002028	0	0	0	0	0	0	Root123D2
OG0002029	0	0	0	0	0	0	Root123D2
OG0002030	102.43537454521	88.5972861609684	132.436297529065	63.9593225807958	389.535463857006	1374.10121865114	Root123D2
OG0002032	39.4884459124663	18.2819796840094	39.3097137542101	17.8172398617931	97.3838659642514	0	Root123D2
OG0002033	0	0	0	0	0	0	Root123D2
OG0002034	21.5036091602539	8.43783677723508	0	12.3350122120106	0	0	Root123D2
OG0002035	0	0	0	0	0	0	Root123D2
OG0002036	0	27.6573538809372	14.0391834836465	0	0	0	Root123D2
OG0002037	32.8418758083878	52.9708642126425	292.015016459847	29.6953997696552	0	0	Root123D2
OG0002039	0	0	0	0	0	0	Root123D2
OG0002041	34.0147999444017	0	13.5712107008583	7.30963686637666	0	4.30752733119478	Root123D2
OG0002042	0	0	0	0	0	0	Root123D2
OG0002044	12.9021654961524	64.2213132489559	32.7580947951751	68.0709933181326	0	0	Root123D2
OG0002046	0	0	0	0	0	0	Root123D2
OG0002057	0.781949424009234	124.223708109294	63.1763256764091	76.2943347928064	36.5189497365943	0	Root123D2
OG0002058	0	28.1261225907836	0.467972782788216	0	0	0	Root123D2
OG0002061	0	0	0	0	0	0	Root123D2
OG0002063	1.95487356002308	0	0	9.13704608297082	0	667.666736335191	Root123D2
OG0002064	28.9321286883417	8.43783677723508	0	0.456852304148541	0	0	Root123D2
OG0002065	5.47364596806464	0	0	10.5076029954164	0	0	Root123D2
OG0002066	0	21.5633606529341	23.3986391394108	0	1594.66080516462	2.15376366559739	Root123D2
OG0002067	0	7.5002993575423	0	11.4213076037135	0	0	Root123D2
OG0002070	0	0	11.2313467869172	0	0	0	Root123D2
OG0002072	0	0	0	0	0	0	Root123D2
OG0002074	0	0	0	0	0	0	Root123D2
OG0002075	0	17.3444422643166	12.1672923524936	10.964455299565	0	0	Root123D2
OG0002076	0	0.937537419692787	11.6993195697054	0	0	0	Root123D2
OG0002077	43.0072183205079	0	14.0391834836465	4.11167073733687	0	0	Root123D2
OG0002079	39.0974712004617	12.6567551658526	12.1672923524936	11.4213076037135	0	2.15376366559739	Root123D2
OG0002084	17.5938620402078	0	0	23.2994675115756	12.1729832455314	0	Root123D2
OG0002088	0	13.125523875699	0	9.59389838711936	0	0	Root123D2
OG0002093	0	21.0945919430877	0	0	12.1729832455314	0	Root123D2
OG0002101	31.668951672374	29.0636600104764	0	39.2892981567745	0	0	Root123D2
OG0002102	0	0	0	0	0	0	Root123D2
OG0002103	497.710808381877	239.072042021661	237.262200873625	372.79148018521	97.3838659642514	19.3838729903765	Root123D2
OG0002104	6.64657010407849	11.7192177461598	0	21.92891059913	0	0	Root123D2
OG0002105	0	86.2534426117364	0	63.5024702766472	24.3459664910628	4.30752733119478	Root123D2
OG0002106	9.38339308811081	15.469367424931	21.5267480082579	18.2740921659416	0	0	Root123D2
OG0002109	0	0	0	8.22334147467374	0	0	Root123D2
OG0002111	0	26.251047751398	0	13.7055691244562	12.1729832455314	0	Root123D2
OG0002112	0	7.5002993575423	0	41.1167073733687	0	0	Root123D2
OG0002113	0	4.21891838861754	0	0	0	0	Root123D2
OG0002114	0	0	0	0	0	0	Root123D2
OG0002115	0	0	0	0	0	0	Root123D2
OG0002116	0	15.469367424931	49.6051149755509	5.48222764978249	12.1729832455314	0	Root123D2
OG0002120	39.4884459124663	9.84414290677426	14.5071562664347	72.1826640554695	0	0	Root123D2
OG0002126	17.5938620402078	0	0	0	12.1729832455314	0	Root123D2
OG0002127	0	0	38.3737681886337	27.4111382489125	0	2.15376366559739	Root123D2
OG0002134	19.5487356002308	0	30.8862036640222	0	0	0	Root123D2
OG0002140	0	0	0	0	0	0	Root123D2
OG0002142	0	0	0	0	0	0	Root123D2
OG0002143	31.668951672374	32.8138096892475	0	64.4161748849443	12.1729832455314	0	Root123D2
OG0002145	15.6389884801847	0	0	9.13704608297082	0	0	Root123D2
OG0002147	43.0072183205079	19.6882858135485	48.2011966271862	0	12.1729832455314	0	Root123D2
OG0002148	0	0	0	0	0	0	Root123D2
OG0002149	43.7891677445171	15.0005987150846	0	0	0	2.15376366559739	Root123D2
OG0002152	0	0	0	0	0	0	Root123D2
OG0002153	0	0	8.42351009018788	6.85278456222812	0	0	Root123D2
OG0002157	0	0	0	0	0	0	Root123D2
OG0002158	0	0	0	0	0	0	Root123D2
OG0002159	16.4209379041939	0	0	0	0	0	Root123D2
OG0002160	17.9848367522124	23.9072042021661	0	18.2740921659416	0	4.30752733119478	Root123D2
OG0002166	0.781949424009234	0	0	1.37055691244562	0	0	Root123D2
OG0002167	0.390974712004617	0	14.0391834836465	0	632.995128767634	0	Root123D2
OG0002170	0	0	0.935945565576431	0	0	0	Root123D2
OG0002173	7.03754481608311	0	0	5.93907995393104	0	0	Root123D2
OG0002174	0	0	0	0	0	0	Root123D2
OG0002179	16.4209379041939	0	9.35945565576431	0.456852304148541	0	0	Root123D2
OG0002180	167.728151449981	118.129714881291	94.0625293404313	126.548088249146	1485.10395595483	665.512972669594	Root123D2
OG0002182	34.0147999444017	11.7192177461598	48.2011966271862	19.1877967742387	0	2.15376366559739	Root123D2
OG0002184	0	8.43783677723508	0	0	0	0	Root123D2
OG0002185	36.751622928434	0	0	0	0	2.15376366559739	Root123D2
OG0002190	0.390974712004617	12.6567551658526	120.269005176571	41.5735596775172	1217.29832455314	671.974263666386	Root123D2
OG0002191	0.390974712004617	30.938734849862	41.6495776681512	0.456852304148541	2142.44505121353	1294.41196302403	Root123D2
OG0002192	51.2176872726048	0	24.8025574877754	45.2283781107056	12.1729832455314	0	Root123D2
OG0002194	11.3382666481339	14.0630612953918	73.0037541149616	0	12.1729832455314	0	Root123D2
OG0002195	0	0	0	0	0	0	Root123D2
OG0002196	0	16.8756735544702	27.6103941845047	8.68019377882228	12.1729832455314	0	Root123D2
OG0002198	32.4509010963832	76.4092997049622	10.763374004129	30.6091043779523	12.1729832455314	0	Root123D2
OG0002203	0	0	0	0	0	0	Root123D2
OG0002204	0	0	0	0	0	0	Root123D2
OG0002208	0	0	0	0	0	0	Root123D2
OG0002216	0	0	0	24.2131721198727	0	0	Root123D2
OG0002222	0	0	27.6103941845047	0	0	0	Root123D2
OG0002223	0	0	34.629985926328	19.6446490783873	0	0	Root123D2
OG0002224	0	0	41.6495776681512	0	0	0	Root123D2
OG0002227	0.390974712004617	13.125523875699	0	0	0	2.15376366559739	Root123D2
OG0002228	29.3231034003463	0	0	0.456852304148541	0	2.15376366559739	Root123D2
OG0002229	10.5563172241247	0	0	0	0	0	Root123D2
OG0002231	0.390974712004617	14.5318300052382	72.0678085493852	19.1877967742387	12.1729832455314	0	Root123D2
OG0002232	2.73682298403232	3.75014967877115	9.35945565576431	0.913704608297082	0	0	Root123D2
OG0002234	0	0	0	12.7918645161592	24.3459664910628	0	Root123D2
OG0002236	0	6.56276193784951	0	0	0	0	Root123D2
OG0002245	0	0	0	0	0	0	Root123D2
OG0002246	16.8119126161985	22.0321293627805	26.6744486189283	0	1509.4499224459	0	Root123D2
OG0002249	0	0	0	0	0	0	Root123D2
OG0002254	0	0	0	0	0	0	Root123D2
OG0002263	32.0599263843786	90.472361000354	69.2599718526559	105.076029954164	3311.05144278455	0	Root123D2
OG0002266	0	0	0	0	0	0	Root123D2
OG0002267	0	0	18.7189113115286	0	0	0	Root123D2
OG0002268	0	0	14.5071562664347	0.456852304148541	0	796.892556271035	Root123D2
OG0002271	0	0	29.9502580984458	0	0	0	Root123D2
OG0002274	108.299995225279	82.9720616428117	120.73697795936	130.202906682334	60.8649162276571	837.814065917385	Root123D2
OG0002275	0.390974712004617	0	0	2.28426152074271	0	0	Root123D2
OG0002277	0.390974712004617	0	10.2954012213407	0	0	0	Root123D2
OG0002289	41.4433194724894	5.62522451815672	31.3541764468104	46.5989350231512	0	2.15376366559739	Root123D2
OG0002293	13.6841149201616	0	8.8914828729761	0	0	0	Root123D2
OG0002295	95.7888044411312	21.5633606529341	1.40391834836465	28.3248428572095	36.5189497365943	2.15376366559739	Root123D2
OG0002298	0	0	0	13.2487168203077	0	0	Root123D2
OG0002299	12.1202160721431	30.4699661400156	150.687236057805	69.4415502305783	0	506.134461415387	Root123D2
OG0002302	0	0	14.0391834836465	0	0	0	Root123D2
OG0002304	0	0	0	0	0	0	Root123D2
OG0002305	0	6.56276193784951	0	0	0	0	Root123D2
OG0002306	0	0	0	0	0	0	Root123D2
OG0002309	0	14.0630612953918	0	0	0	0	Root123D2
OG0002310	61.3830297847249	7.0315306476959	36.5018770574808	0	12.1729832455314	0	Root123D2
OG0002313	0	0	10.763374004129	0	0	0	Root123D2
OG0002314	0	0	0	0	0	0	Root123D2
OG0002333	0	0	0	0	0	0	Root123D2
OG0002338	54.7364596806464	117.660946171445	0	133.857725115523	48.6919329821257	2.15376366559739	Root123D2
OG0002340	0	8.43783677723508	22.9306663566226	11.4213076037135	0	2.15376366559739	Root123D2
OG0002341	118.074363025394	79.2219119640405	7.01959174182323	62.1319133642016	0	6.46129099679217	Root123D2
OG0002343	0	0	0	0	0	0	Root123D2
OG0002344	0	0	0	0	0	0	Root123D2
OG0002345	370.253052268372	245.166035249664	56.1567339345859	412.994482950281	60.8649162276571	152.917220257415	Root123D2
OG0002346	0	3.28138096892476	0	0	0	0	Root123D2
OG0002347	13.6841149201616	0.468768709846394	0	0	0	4.30752733119478	Root123D2
OG0002348	7.42851952808772	26.251047751398	20.1228296598933	0	0	2.15376366559739	Root123D2
OG0002350	5.86462068006925	0	14.5071562664347	15.9898306451989	0	0	Root123D2
OG0002353	0	0	8.42351009018788	0	2118.09908472247	0	Root123D2
OG0002366	14.4660643441708	14.5318300052382	0	0	0	0	Root123D2
OG0002368	0	0	27.6103941845047	0	0	0	Root123D2
OG0002370	5.86462068006925	11.2504490363134	31.8221492295987	11.4213076037135	0	0	Root123D2
OG0002372	105.954146953251	120.94232714037	19.1868840943168	178.172398617931	24.3459664910628	6.46129099679217	Root123D2
OG0002373	23.8494574322816	56.7210138914136	39.7776865369983	51.1674580646366	949.492693151451	4.30752733119478	Root123D2
OG0002377	0	38.9078029172507	0	3.19796612903979	0	0	Root123D2
OG0002378	0	0	10.763374004129	0	0	0	Root123D2
OG0002381	60.6010803607156	90.472361000354	0	80.4060055301432	0	0	Root123D2
OG0002382	0	0	13.10323791807	8.22334147467374	0	0	Root123D2
OG0002383	0	0	0	0	0	0	Root123D2
OG0002386	22.2855585842632	51.0957893732569	255.981112185154	69.4415502305783	24.3459664910628	0	Root123D2
OG0002387	0	0	6.0836461762468	0	0	0	Root123D2
OG0002388	0	0	0	16.903535253496	0	0	Root123D2
OG0002393	0	6.56276193784951	0	0	0	0	Root123D2
OG0002394	0	13.5942925855454	15.4431018320111	9.13704608297082	0	0	Root123D2
OG0002395	0	0	28.5463397500812	0	0	0	Root123D2
OG0002397	0	0	0	0	0	0	Root123D2
OG0002398	0	18.7507483938557	0	22.8426152074271	0	0	Root123D2
OG0002399	17.5938620402078	41.720415176329	50.0730877583391	0	0	2.15376366559739	Root123D2
OG0002402	0.390974712004617	0	34.629985926328	0.456852304148541	12.1729832455314	525.518334405764	Root123D2
OG0002403	0	17.813210974163	36.0339042746926	0	0	0	Root123D2
OG0002404	0	0	0	0	0	0	Root123D2
OG0002408	0	23.4384354923197	0	0.456852304148541	12.1729832455314	702.12695498475	Root123D2
OG0002418	0	0	0	0	0	286.450567524453	Root123D2
OG0002423	0	28.1261225907836	0	20.5583536866844	0	2.15376366559739	Root123D2
OG0002425	0	0	0	0	0	0	Root123D2
OG0002429	17.2028873282031	31.8762722695548	22.4626935738344	11.4213076037135	0	2.15376366559739	Root123D2
OG0002434	0	15.9381361347774	3.27580947951751	0	0	0	Root123D2
OG0002435	2.3458482720277	12.6567551658526	20.5908024426815	15.9898306451989	12.1729832455314	0	Root123D2
OG0002437	0	9.84414290677426	0	0	0	0	Root123D2
OG0002438	0	0	0	0	0	0	Root123D2
OG0002441	0	0	10.763374004129	14.1624214286048	0	0	Root123D2
OG0002445	50.044763136591	76.4092997049622	138.051970922524	123.806974424255	48.6919329821257	0	Root123D2
OG0002446	0.390974712004617	9.84414290677426	0.467972782788216	26.4974336406154	0	0	Root123D2
OG0002447	17.9848367522124	0	0	0	0	0	Root123D2
OG0002448	0	0	0	0	1801.60152033865	0	Root123D2
OG0002450	13.6841149201616	78.2843745443477	208.247888340756	59.3907995393104	24.3459664910628	1171.64743408498	Root123D2
OG0002452	0	0.937537419692787	0	40.6598550692202	12.1729832455314	0	Root123D2
OG0002454	41.4433194724894	0	2.33986391394108	0	0	0	Root123D2
OG0002455	0	0	0	0	0	0	Root123D2
OG0002456	0	18.7507483938557	13.10323791807	0	0	10.768818327987	Root123D2
OG0002469	0	24.8447416218589	30.8862036640222	19.6446490783873	0	0	Root123D2
OG0002472	0	13.125523875699	19.6548568771051	0	0	0	Root123D2
OG0002474	0	25.3135103317053	0	0	0	512.595752412179	Root123D2
OG0002475	0	16.8756735544702	9.35945565576431	4.11167073733687	36.5189497365943	587.977480708088	Root123D2
OG0002476	23.458482720277	0	0	0	0	0	Root123D2
OG0002477	17.2028873282031	0	21.0587752254697	0	0	0	Root123D2
OG0002478	0	0	0	0	0	0	Root123D2
OG0002479	42.2252688964986	25.7822790415516	0	20.1015013825358	0	0	Root123D2
OG0002480	43.3981930325125	9.37537419692787	136.648052574159	24.6700244240212	462.573363330194	6.46129099679217	Root123D2
OG0002481	0	10.7816803264671	0	16.4466829493475	0	0	Root123D2
OG0002482	0	14.0630612953918	18.2509385287404	22.8426152074271	0	2.15376366559739	Root123D2
OG0002483	170.855949146018	82.5032929329653	8.8914828729761	89.5430516131141	48.6919329821257	2.15376366559739	Root123D2
OG0002484	0	0	0	1.37055691244562	0	0	Root123D2
OG0002485	14.4660643441708	26.251047751398	16.8470201803758	20.5583536866844	0	0	Root123D2
OG0002487	0	0	0	0	0	0	Root123D2
OG0002488	11.7292413601385	0	25.7385030533519	0	0	0	Root123D2
OG0002489	0	0	0	0	0	0	Root123D2
OG0002490	0	0	18.7189113115286	0	0	0	Root123D2
OG0002491	0	0	0	0	0	0	Root123D2
OG0002493	0	9.84414290677426	0	0	0	0	Root123D2
OG0002495	0	0	0	0	0	0	Root123D2
OG0002497	0	19.2195171037021	48.2011966271862	0	12.1729832455314	0	Root123D2
OG0002498	14.0750896321662	4.68768709846394	0	0	0	0	Root123D2
OG0002499	1.17292413601385	11.2504490363134	169.874120152122	0	12.1729832455314	1548.55607556452	Root123D2
OG0002500	0	12.1879864560062	0	0	0	0	Root123D2
OG0002501	0	48.2831771141785	0	0	0	0	Root123D2
OG0002503	39.8794206244709	75.002993575423	210.119779471909	75.8374824886578	4723.11749926619	1322.4108906768	Root123D2
OG0002504	12.1202160721431	3.28138096892476	0	0	0	0	Root123D2
OG0002506	0.390974712004617	24.3759729120125	11.6993195697054	8.68019377882228	0	389.831223473128	Root123D2
OG0002507	0	8.43783677723508	0	1.37055691244562	0	0	Root123D2
OG0002509	0	60.0023948603384	20.1228296598933	31.0659566821008	1631.17975490121	0	Root123D2
OG0002510	0	0	59.9005161968916	0	0	23.6914003215713	Root123D2
OG0002514	0	0	0	15.0761260369019	0	0	Root123D2
OG0002515	0	0	36.969849840269	0	888.627776923794	0	Root123D2
OG0002516	11.3382666481339	15.0005987150846	0.467972782788216	61.6750610600531	0	2.15376366559739	Root123D2
OG0002517	100.480500985187	58.1273200209528	239.134092004778	64.8730271890928	36.5189497365943	818.430192927009	Root123D2
OG0002518	0.390974712004617	17.3444422643166	0	26.9542859447639	1046.8765591157	0	Root123D2
OG0002519	41.4433194724894	67.0339255080343	24.3345847049872	10.5076029954164	12.1729832455314	0	Root123D2
OG0002520	0	15.469367424931	0	0	0	0	Root123D2
OG0002521	0	0	0	0	0	0	Root123D2
OG0002522	0	0	0	20.1015013825358	0	0	Root123D2
OG0002523	0	0	0	0	0	0	Root123D2
OG0002524	0	0	0	0	0	0	Root123D2
OG0002525	89.9241837610619	15.0005987150846	0	8.22334147467374	24.3459664910628	2.15376366559739	Root123D2
OG0002526	0	4.21891838861754	39.3097137542101	0	0	0	Root123D2
OG0002527	0	0	0	0	0	0	Root123D2
OG0002528	0	0	0	0	0	0	Root123D2
OG0002529	37.9245470644479	25.3135103317053	76.7475363772674	50.2537534563395	12.1729832455314	2.15376366559739	Root123D2
OG0002530	7.81949424009234	44.5330274354074	24.3345847049872	87.2587900923714	0	2.15376366559739	Root123D2
OG0002539	0	0	0.935945565576431	0	0	0	Root123D2
OG0002548	26.586280416314	0	0	0	0	2.15376366559739	Root123D2
OG0002549	0	10.3129116166207	16.3790473975875	0	0	0	Root123D2
OG0002551	421.079764828972	334.700858830325	220.883153476038	391.979276959448	121.729832455314	1298.71949035523	Root123D2
OG0002555	0	0	0	0	0	0	Root123D2
OG0002557	25.8043309923047	50.6270206634105	21.9947207910461	1.37055691244562	0	0	Root123D2
OG0002559	0	0	0	0.456852304148541	0	0	Root123D2
OG0002560	0	0.937537419692787	0	0	0	0	Root123D2
OG0002562	0	0	16.3790473975875	0	0	0	Root123D2
OG0002565	0	0	32.7580947951751	28.3248428572095	0	0	Root123D2
OG0002567	0	0	0	0	0	0	Root123D2
OG0002569	0	0	0	0	0	0	Root123D2
OG0002570	5.47364596806464	9.37537419692787	18.2509385287404	45.6852304148541	12.1729832455314	0	Root123D2
OG0002571	91.0971078970758	131.25523875699	27.1424214017165	171.776466359851	0	4.30752733119478	Root123D2
OG0002574	0	0	0	0	0	0	Root123D2
OG0002575	0	0.468768709846394	75.3436180289027	0	0	734.43340996871	Root123D2
OG0002576	0	22.0321293627805	0	32.4365135945464	0	0	Root123D2
OG0002578	0	0	31.8221492295987	0	0	0	Root123D2
OG0002581	1.95487356002308	0	21.5267480082579	42.0304119816658	12.1729832455314	0	Root123D2
OG0002586	0	31.4075035597084	21.5267480082579	63.9593225807958	12.1729832455314	4.30752733119478	Root123D2
OG0002587	0	0.937537419692787	12.1672923524936	0	0	0	Root123D2
OG0002588	0	0	0	0	0	0	Root123D2
OG0002589	0	0.937537419692787	0	0.456852304148541	12.1729832455314	799.046319936632	Root123D2
OG0002590	59.0371815126972	0	0	20.5583536866844	12.1729832455314	844.275356914177	Root123D2
OG0002592	0	16.4069048446238	0	23.2994675115756	2702.40228050798	2.15376366559739	Root123D2
OG0002593	0	0	0	0	0	0	Root123D2
OG0002598	100.480500985187	29.5324287203228	3.27580947951751	19.6446490783873	0	867.966757235749	Root123D2
OG0002606	10.16534251212	0.468768709846394	0	0	0	0	Root123D2
OG0002608	111.81876763332	154.224905539463	13.10323791807	37.9187412443289	0	2.15376366559739	Root123D2
OG0002609	0.781949424009234	3.28138096892476	0	10.0507506912679	0	0	Root123D2
OG0002610	0	16.4069048446238	0	29.6953997696552	0	0	Root123D2
OG0002614	1.17292413601385	0	0	23.2994675115756	0	0	Root123D2
OG0002624	26.586280416314	81.5657555132725	5.14770061067037	26.9542859447639	48.6919329821257	2.15376366559739	Root123D2
OG0002628	0	16.8756735544702	39.7776865369983	0	0	0	Root123D2
OG0002629	9.77436780011542	21.5633606529341	0	15.0761260369019	0	0	Root123D2
OG0002633	0	0	8.8914828729761	0	0	0	Root123D2
OG0002634	5.86462068006925	0.937537419692787	17.314992963164	0	0	0	Root123D2
OG0002636	46.1350160165448	13.5942925855454	56.6247067173741	1.37055691244562	0	2.15376366559739	Root123D2
OG0002637	106.73609637726	79.2219119640405	0.467972782788216	84.5176762674801	12.1729832455314	8.61505466238957	Root123D2
OG0002639	0	0	0	0	0	0	Root123D2
OG0002640	0	6.09399322800312	0	0	0	0	Root123D2
OG0002641	189.231760610235	226.415286855808	175.957766328369	139.796805069454	24.3459664910628	8.61505466238957	Root123D2
OG0002644	0	0	0	0	0	0	Root123D2
OG0002645	0	0	0	0	0	0	Root123D2
OG0002647	0	0	0	20.1015013825358	0	0	Root123D2
OG0002648	25.8043309923047	0	0	0	0	0	Root123D2
OG0002649	0	25.3135103317053	0	0.456852304148541	0	0	Root123D2
OG0002650	0	24.3759729120125	0	0	0	0	Root123D2
OG0002651	22.2855585842632	32.8138096892475	12.1672923524936	0	1095.56849209783	2.15376366559739	Root123D2
OG0002652	0	4.68768709846394	0	37.0050366360318	12.1729832455314	0	Root123D2
OG0002653	0.390974712004617	50.1582519535641	35.5659314919044	36.5481843318833	0	0	Root123D2
OG0002655	30.4960275363601	0.468768709846394	0	22.8426152074271	12.1729832455314	2.15376366559739	Root123D2
OG0002656	0	14.0630612953918	0	14.6192737327533	0	0	Root123D2
OG0002657	16.4209379041939	26.251047751398	105.293876127349	0	0	0	Root123D2
OG0002658	0	1.87507483938557	0	15.5329783410504	0	0	Root123D2
OG0002659	16.0299631921893	27.6573538809372	55.2207883690094	36.0913320277348	0	2.15376366559739	Root123D2
OG0002660	0	0	0	0	0	0	Root123D2
OG0002661	24.2404321442863	19.6882858135485	0	0	0	0	Root123D2
OG0002665	0	10.3129116166207	0	0	0	0	Root123D2
OG0002680	12.9021654961524	0	14.0391834836465	47.9694919355968	2020.71521875822	144.302165595025	Root123D2
OG0002685	0	0.468768709846394	0	0	0	0	Root123D2
OG0002686	11.3382666481339	50.6270206634105	63.1763256764091	51.1674580646366	0	0	Root123D2
OG0002695	0	0	0	0	0	0	Root123D2
OG0002698	17.5938620402078	0.937537419692787	0	75.3806301845093	12.1729832455314	2.15376366559739	Root123D2
OG0002699	0	0	0	0	0	0	Root123D2
OG0002701	0	0	9.82742843855253	0	0	0	Root123D2
OG0002703	0	25.3135103317053	67.8560535042913	15.5329783410504	0	0	Root123D2
OG0002704	0	0	12.1672923524936	0	0	0	Root123D2
OG0002705	0	6.56276193784951	0	0	0	0	Root123D2
OG0002706	0	9.84414290677426	15.4431018320111	7.30963686637666	0	0	Root123D2
OG0002708	0	26.7198164612444	0	0	12.1729832455314	0	Root123D2
OG0002713	0	0	0	0	0	0	Root123D2
OG0002715	22.6765332962678	24.8447416218589	0	1.82740921659416	0	0	Root123D2
OG0002716	0	0	0	42.0304119816658	12.1729832455314	0	Root123D2
OG0002717	0	0	20.1228296598933	0	0	0	Root123D2
OG0002718	0	0	0	0	0	0	Root123D2
OG0002719	0	0	0	0	0	0	Root123D2
OG0002721	0	0	12.6352651352818	0	0	0	Root123D2
OG0002722	0.390974712004617	0	0	0	0	0	Root123D2
OG0002732	64.1198527687572	45.4705648551002	6.0836461762468	12.7918645161592	12.1729832455314	730.125882637516	Root123D2
OG0002743	0	0	0	0	0	290.758094855648	Root123D2
OG0002751	139.186997473644	19.2195171037021	0	84.5176762674801	36.5189497365943	2.15376366559739	Root123D2
OG0002768	48.4808642885725	31.4075035597084	11.2313467869172	50.2537534563395	48.6919329821257	318.757022508414	Root123D2
OG0002775	15.2480137681801	0	22.9306663566226	0	0	0	Root123D2
OG0002776	0	0	0	0	0	0	Root123D2
OG0002780	0.390974712004617	0	65.9841623731384	10.964455299565	0	27.9989276527661	Root123D2
OG0002781	0	17.3444422643166	0	0	0	0	Root123D2
OG0002782	0	0	29.9502580984458	0	0	0	Root123D2
OG0002785	0	6.56276193784951	0	0	0	0	Root123D2
OG0002786	172.419847994036	197.351626845332	68.3240262870795	129.289202074037	1205.12534130761	8.61505466238957	Root123D2
OG0002787	0	0	2.80783669672929	0	0	411.368860129102	Root123D2
OG0002788	3.90974712004617	9.84414290677426	19.6548568771051	0	0	0	Root123D2
OG0002789	0	8.43783677723508	0	0	0	0	Root123D2
OG0002790	0	34.6888845286331	12.1672923524936	0	0	2.15376366559739	Root123D2
OG0002791	0	0	0	0	0	0	Root123D2
OG0002792	0	15.0005987150846	11.2313467869172	27.4111382489125	0	0	Root123D2
OG0002793	25.8043309923047	16.8756735544702	45.3933599304569	0	0	0	Root123D2
OG0002794	0	24.8447416218589	4.21175504509394	0	0	2.15376366559739	Root123D2
OG0002795	0	0	0	0	0	0	Root123D2
OG0002796	0	0	0	0	0	0	Root123D2
OG0002801	0	21.0945919430877	22.9306663566226	0	0	0	Root123D2
OG0002804	40.2703953364756	21.5633606529341	69.7279446354441	0	0	0	Root123D2
OG0002814	0	0	0	0	0	0	Root123D2
OG0002827	24.6314068562909	45.4705648551002	36.0339042746926	13.7055691244562	0	0	Root123D2
OG0002828	0	15.469367424931	7.01959174182323	0	0	0	Root123D2
OG0002830	0	0	0	0	0	0	Root123D2
OG0002837	0	12.1879864560062	0	0	0	0	Root123D2
OG0002844	8.99241837610619	30.0011974301692	12.1672923524936	69.4415502305783	0	0	Root123D2
OG0002849	0	7.5002993575423	8.8914828729761	0	0	0	Root123D2
OG0002851	0	14.5318300052382	0	15.0761260369019	0	0	Root123D2
OG0002852	0	0	0	0	0	0	Root123D2
OG0002854	0	16.8756735544702	0	0	0	0	Root123D2
OG0002856	0	0	0	0	0	0	Root123D2
OG0002858	32.0599263843786	55.3147077618744	535.360863509719	15.0761260369019	48.6919329821257	1195.33883440655	Root123D2
OG0002859	17.9848367522124	0	0	0	0	0	Root123D2
OG0002860	0	0	0	0	0	0	Root123D2
OG0002861	0	0	1.40391834836465	0	0	0	Root123D2
OG0002862	0	16.4069048446238	7.95553730739967	0	0	0	Root123D2
OG0002863	0	0	0	8.68019377882228	0	0	Root123D2
OG0002865	108.299995225279	97.0351229382035	219.947207910461	61.2182087559045	2154.61803445906	4.30752733119478	Root123D2
OG0002872	0	0	0	0	0	0	Root123D2
OG0002874	18.375811464217	64.6900819588023	34.629985926328	21.4720582949814	12.1729832455314	0	Root123D2
OG0002880	0	8.90660548708148	0	0	0	0	Root123D2
OG0002896	0	0	0	28.3248428572095	0	0	Root123D2
OG0002898	25.8043309923047	10.3129116166207	0	6.39593225807958	12.1729832455314	0	Root123D2
OG0002915	0	8.90660548708148	0	0	0	0	Root123D2
OG0002917	0	19.2195171037021	0	0	0	0	Root123D2
OG0002919	0	10.7816803264671	0	8.22334147467374	0	0	Root123D2
OG0002920	13.6841149201616	10.7816803264671	36.0339042746926	30.1522520738037	2775.44017998116	0	Root123D2
OG0002921	0	11.2504490363134	10.2954012213407	0.456852304148541	0	0	Root123D2
OG0002922	44.962091880531	2.34384354923197	9.82742843855253	36.5481843318833	1132.08744183442	2.15376366559739	Root123D2
OG0002923	0	3.75014967877115	41.6495776681512	7.30963686637666	12.1729832455314	398.446278135517	Root123D2
OG0002925	46.916965440554	0	0	29.6953997696552	12.1729832455314	0	Root123D2
OG0002928	28.9321286883417	70.7840751868054	353.319451005103	91.3704608297082	1509.4499224459	6.46129099679217	Root123D2
OG0002929	0	0	0	24.2131721198727	12.1729832455314	0	Root123D2
OG0002931	0	0.468768709846394	7.48756452461145	26.9542859447639	0	2.15376366559739	Root123D2
OG0002934	0	0	0	0	0	0	Root123D2
OG0002948	0	0	0	0	0	0	Root123D2
OG0002952	211.126344482493	652.994812816026	66.4521351559266	317.512351383236	146.075798946377	684.89684565997	Root123D2
OG0002960	0	0	0	36.0913320277348	12.1729832455314	0	Root123D2
OG0002965	21.5036091602539	24.8447416218589	0	0.456852304148541	0	2.15376366559739	Root123D2
OG0002967	0	0	0	0	0	0	Root123D2
OG0002972	0	0	0	0	0	0	Root123D2
OG0002973	0	0.937537419692787	22.9306663566226	0	97.3838659642514	0	Root123D2
OG0002975	0	0	0	0	0	0	Root123D2
OG0002979	62.1649792087341	1.40630612953918	48.6691694099744	2.28426152074271	0	2.15376366559739	Root123D2
OG0002984	10.16534251212	9.37537419692787	16.3790473975875	25.5837290323183	0	1072.5743054675	Root123D2
OG0002985	8.60144366410157	30.4699661400156	29.9502580984458	30.6091043779523	0	2.15376366559739	Root123D2
OG0002986	0	17.3444422643166	21.9947207910461	21.0152059908329	2458.94261559735	0	Root123D2
OG0002987	0	4.21891838861754	25.2705302705636	0	0	0	Root123D2
OG0002992	0	40.3141090467898	0	0	0	0	Root123D2
OG0002993	0	0	0	0	0	0	Root123D2
OG0002995	0	0	11.6993195697054	15.9898306451989	0	0	Root123D2
OG0002996	0	0	0	0	0	0	Root123D2
OG0002997	0	0	38.8417409714219	0	0	0	Root123D2
OG0002999	0	14.5318300052382	9.82742843855253	0	0	0	Root123D2
OG0003000	0	0	0	0	0	0	Root123D2
OG0003002	0	35.1576532384795	0	0	0	0	Root123D2
OG0003006	0	0	13.10323791807	17.3603875576446	0	0	Root123D2
OG0003007	60.6010803607156	0.468768709846394	21.5267480082579	34.2639228111406	24.3459664910628	0	Root123D2
OG0003008	0	14.5318300052382	0	0	0	0	Root123D2
OG0003014	28.9321286883417	20.6258232332413	14.5071562664347	26.4974336406154	12.1729832455314	2.15376366559739	Root123D2
OG0003015	29.7140781123509	10.7816803264671	11.6993195697054	18.7309444700902	0	551.363498392932	Root123D2
OG0003016	15.2480137681801	2.34384354923197	0	0	0	0	Root123D2
OG0003017	78.9768918249326	56.2522451815672	149.751290492229	25.5837290323183	0	0	Root123D2
OG0003018	1.17292413601385	11.2504490363134	0	11.4213076037135	0	0	Root123D2
OG0003019	0	9.84414290677426	0	0	0	0	Root123D2
OG0003020	0	0	0	0	0	0	Root123D2
OG0003022	0	0	0	0	0	0	Root123D2
OG0003023	0	0	66.4521351559266	47.5126396314483	0	0	Root123D2
OG0003024	0	0	0	0	0	0	Root123D2
OG0003025	0	0	0	19.1877967742387	0	0	Root123D2
OG0003026	17.9848367522124	10.3129116166207	7.48756452461145	15.0761260369019	0	0	Root123D2
OG0003027	0	0	15.9110746147993	0	0	0	Root123D2
OG0003028	0	2.81261225907836	15.4431018320111	0	1838.12047007524	0	Root123D2
OG0003029	0	0	0	0	0	0	Root123D2
OG0003062	0	0	0	0	0	0	Root123D2
OG0003065	0	0	0	0	0	0	Root123D2
OG0003069	0	0	0	0	0	0	Root123D2
OG0003073	0	0	3.74378226230573	15.0761260369019	0	0	Root123D2
OG0003087	54.7364596806464	17.813210974163	0	37.0050366360318	24.3459664910628	297.21938585244	Root123D2
OG0003089	0	6.09399322800312	7.48756452461145	14.6192737327533	0	0	Root123D2
OG0003094	0	0	0	11.4213076037135	0	0	Root123D2
OG0003104	0	0	0	0	0	0	Root123D2
OG0003107	31.668951672374	85.78467390189	1434.80455202867	123.806974424255	4832.67434847598	0	Root123D2
OG0003111	0	0	0	0	0	0	Root123D2
OG0003112	0	0	0	0	0	0	Root123D2
OG0003114	15.6389884801847	9.84414290677426	52.4129516722802	0	0	0	Root123D2
OG0003116	37.9245470644479	11.7192177461598	7.95553730739967	0	0	0	Root123D2
OG0003118	6.64657010407849	0	0	0	0	0	Root123D2
OG0003120	0	0	0	0	0	0	Root123D2
OG0003178	0	13.5942925855454	0	0	0	0	Root123D2
OG0003193	0	10.7816803264671	0	0	0	0	Root123D2
OG0003205	0	0	0.935945565576431	1.37055691244562	0	0	Root123D2
OG0003209	0	0	13.10323791807	0.913704608297082	0	648.282863344815	Root123D2
OG0003213	0	9.37537419692787	29.0143125328694	16.4466829493475	0	0	Root123D2
OG0003219	0	0.937537419692787	0	0	0	986.423758843605	Root123D2
OG0003222	0	4.68768709846394	0	0	0	0	Root123D2
OG0003229	0	8.43783677723508	0	50.2537534563395	0	4.30752733119478	Root123D2
OG0003233	0	9.37537419692787	16.3790473975875	0	0	0	Root123D2
OG0003235	0	18.2819796840094	0	9.13704608297082	0	0	Root123D2
OG0003236	0	0	0	0	0	0	Root123D2
OG0003238	0	8.43783677723508	74.4076724633263	0	0	0	Root123D2
OG0003239	0	50.6270206634105	60.3684889796798	15.5329783410504	24.3459664910628	92.6118376206878	Root123D2
OG0003241	1.17292413601385	28.59489130063	25.2705302705636	68.9846979264297	12.1729832455314	661.205445338399	Root123D2
OG0003242	0	0	15.4431018320111	0.456852304148541	0	0	Root123D2
OG0003244	0	18.7507483938557	17.314992963164	0	0	0	Root123D2
OG0003245	0	13.5942925855454	0	0	0	0	Root123D2
OG0003249	100.480500985187	34.6888845286331	52.4129516722802	76.2943347928064	1533.79588893696	4.30752733119478	Root123D2
OG0003250	0	0	0	0	0	0	Root123D2
OG0003253	0	0	8.8914828729761	18.7309444700902	0	0	Root123D2
OG0003254	0	0	6.0836461762468	0	0	0	Root123D2
OG0003255	0	0	0	0	0	0	Root123D2
OG0003257	41.0523447604848	52.9708642126425	267.680431754859	96.8526884794907	24.3459664910628	2.15376366559739	Root123D2
OG0003277	0	0	0	0	0	0	Root123D2
OG0003283	17.2028873282031	0	10.2954012213407	0	0	0	Root123D2
OG0003290	0	0	0	0	0	0	Root123D2
OG0003294	25.4133562803001	0.468768709846394	0	0	12.1729832455314	730.125882637516	Root123D2
OG0003298	0	0	0	0	0	0	Root123D2
OG0003310	0	0	0	0	0	0	Root123D2
OG0003313	105.954146953251	146.255837472075	4.67972782788216	100.050654608531	0	25.8451639871687	Root123D2
OG0003315	0	0	0	0	0	0	Root123D2
OG0003319	284.238615627357	191.257633617329	146.9434537955	204.669832258546	48.6919329821257	19.3838729903765	Root123D2
OG0003324	6.64657010407849	0	15.9110746147993	0	2690.22929726244	2.15376366559739	Root123D2
OG0003326	0	114.37956520252	8.42351009018788	0	0	0	Root123D2
OG0003327	0	0	0	0	0	0	Root123D2
OG0003331	48.8718390005771	17.3444422643166	106.697794475713	6.85278456222812	0	0	Root123D2
OG0003332	39.0974712004617	27.1885851710908	48.2011966271862	41.1167073733687	0	2.15376366559739	Root123D2
OG0003334	0	0	0	14.1624214286048	12.1729832455314	0	Root123D2
OG0003339	36.751622928434	14.0630612953918	32.2901220123869	31.0659566821008	12.1729832455314	0	Root123D2
OG0003350	25.4133562803001	15.9381361347774	28.5463397500812	21.0152059908329	12.1729832455314	0	Root123D2
OG0003351	0	0	0	0	1521.62290569143	0	Root123D2
OG0003352	60.9920550727202	34.2201158187867	64.5802440247738	51.1674580646366	36.5189497365943	32.3064549839609	Root123D2
OG0003380	0	0	11.2313467869172	0	0	0	Root123D2
OG0003381	0.390974712004617	19.6882858135485	14.5071562664347	0	0	6.46129099679217	Root123D2
OG0003383	0	7.96906806738869	0	0	0	0	Root123D2
OG0003384	0	0	0	0	0	0	Root123D2
OG0003386	0	0	0	0	0	0	Root123D2
OG0003387	118.856312449404	71.7216126064982	70.1959174182323	83.1471193550345	24.3459664910628	2.15376366559739	Root123D2
OG0003393	0	0	0	0	0	0	Root123D2
OG0003401	0	0	0	0	0	0	Root123D2
OG0003429	0	7.5002993575423	0	0	0	0	Root123D2
OG0003431	13.6841149201616	18.7507483938557	38.3737681886337	0	0	0	Root123D2
OG0003435	0	0	0	0	0	0	Root123D2
OG0003437	0	0	0	0	0	0	Root123D2
OG0003439	0	0	13.10323791807	0	0	0	Root123D2
OG0003443	21.5036091602539	0	46.3293054960333	26.4974336406154	1326.85517376293	0	Root123D2
OG0003444	0	0	0	0	0	0	Root123D2
OG0003446	16.8119126161985	0	0	0	0	0	Root123D2
OG0003473	0	0	27.6103941845047	0	0	0	Root123D2
OG0003478	8.21046895209696	0	0	0	0	0	Root123D2
OG0003484	0	0	0	0	0	0	Root123D2
OG0003487	0.781949424009234	0.468768709846394	9.82742843855253	0	0	0	Root123D2
OG0003490	45.3530665925356	9.37537419692787	0	18.7309444700902	0	4.30752733119478	Root123D2
OG0003504	19.1577608882262	14.0630612953918	5.14770061067037	45.6852304148541	0	4.30752733119478	Root123D2
OG0003505	13.6841149201616	28.59489130063	0	9.59389838711936	0	2.15376366559739	Root123D2
OG0003506	0	0	0	0	0	0	Root123D2
OG0003509	0	42.1891838861754	10.2954012213407	0	0	0	Root123D2
OG0003513	123.938983705464	201.570545233949	42.5855232337276	128.37549746574	36.5189497365943	4.30752733119478	Root123D2
OG0003514	19.5487356002308	3.28138096892476	0	0	0	0	Root123D2
OG0003524	0.781949424009234	0	0	0	0	0	Root123D2
OG0003529	0	0	0	17.8172398617931	0	0	Root123D2
OG0003532	0	0.468768709846394	0	11.8781599078621	0	732.279646303113	Root123D2
OG0003534	16.4209379041939	34.2201158187867	46.3293054960333	36.0913320277348	0	0	Root123D2
OG0003535	1.17292413601385	13.125523875699	16.3790473975875	0	12.1729832455314	0	Root123D2
OG0003538	0	19.6882858135485	0	25.5837290323183	0	2.15376366559739	Root123D2
OG0003547	89.9241837610619	105.004191005592	87.0429375986081	93.6547223504509	1180.77937481655	4.30752733119478	Root123D2
OG0003553	66.4657010407849	15.0005987150846	20.5908024426815	19.6446490783873	12.1729832455314	6.46129099679217	Root123D2
OG0003556	0	0	0	0	0	0	Root123D2
OG0003557	0	0	0	0	0	0	Root123D2
OG0003558	0	17.3444422643166	0	17.8172398617931	0	0	Root123D2
OG0003595	0	0	0	0	0	0	Root123D2
OG0003598	0	14.5318300052382	0	18.7309444700902	0	2.15376366559739	Root123D2
OG0003607	105.172197529242	42.6579525960218	100.146175516678	90.4567562214111	596.47617903104	32.3064549839609	Root123D2
OG0003610	11.3382666481339	7.0315306476959	0	0	0	0	Root123D2
OG0003618	148.961365273759	238.603273311814	29.0143125328694	177.258694009634	24.3459664910628	12.9225819935843	Root123D2
OG0003621	0	0	0	0	0	0	Root123D2
OG0003627	7.42851952808772	0	0	15.0761260369019	0	2.15376366559739	Root123D2
OG0003628	37.1425976404386	50.6270206634105	41.6495776681512	21.0152059908329	12.1729832455314	1555.01736656132	Root123D2
OG0003634	0	18.7507483938557	0	19.6446490783873	12.1729832455314	0	Root123D2
OG0003636	22.2855585842632	0	0	0	0	0	Root123D2
OG0003646	0	3.28138096892476	21.9947207910461	0	0	0	Root123D2
OG0003654	0	0	0	0	0	0	Root123D2
OG0003655	0	0	0	0	0	0	Root123D2
OG0003656	0	17.813210974163	97.3383388199488	42.4872642858143	1996.36925226715	4.30752733119478	Root123D2
OG0003664	0	47.3456396944858	0	0	0	0	Root123D2
OG0003676	35.9696735044248	10.3129116166207	41.181604885363	8.22334147467374	0	2.15376366559739	Root123D2
OG0003690	46.916965440554	30.938734849862	0	18.2740921659416	0	0	Root123D2
OG0003704	28.1501792643324	38.9078029172507	52.8809244550684	59.8476518434589	24.3459664910628	191.684966238168	Root123D2
OG0003712	0	22.9696667824733	0	0	0	0	Root123D2
OG0003714	0	13.5942925855454	0	21.92891059913	12.1729832455314	0	Root123D2
OG0003715	0	0	0	0	0	357.524768489167	Root123D2
OG0003739	0.390974712004617	38.9078029172507	0	55.735981106122	12.1729832455314	2.15376366559739	Root123D2
OG0003742	76.6310435529049	0	0	14.1624214286048	12.1729832455314	2.15376366559739	Root123D2
[truncated: 1,013 more rows]
