# Supplementary material for: Genome-resolved metatranscriptomics reveals conserved root colonization determinants in a synthetic microbiota
Source: Nat Commun. 2023 Dec 13;14:8274. doi: 10.1038/s41467-023-43688-z (PMC10719396; doi:10.1038/s41467-023-43688-z)
Supplement: Supplementary file 11 — Source Data [file 41467_2023_43688_MOESM11_ESM.zip › Source Data/Main_figures/figure3/figures_b-c/Root172_normcounts_MvsR.csv]

	NumReads_A.sf	NumReads_B.sf	NumReads_Bpre.sf	NumReads_C.sf	NumReads_D.sf	NumReads_E.sf	Strain
OG0000000	86.0822080502586	82.8575027240528	101.662471932024	35.939448407246	14.7076835799989	21.0047869421869	Root172
OG0000001	33.1950998363742	18.4487408409024	153.694445755501	0	29.4153671599978	2800.63825895826	Root172
OG0000002	40.5092743765923	17.154092360839	104.063947646954	27.9913011633359	0	14.0031912947913	Root172
OG0000003	14.0657202696501	145.97161612714	58.4359090632896	31.4470173563403	0	0	Root172
OG0000004	18.8480651613311	45.960021042248	27.2167247692034	0.345571619300443	14.7076835799989	0	Root172
OG0000005	0	30.1005771614723	32.8201681040394	16.5874377264212	0	7.00159564739565	Root172
OG0000006	10.6899474049341	89.978069364401	120.874277651462	68.0776090021872	0	21.0047869421869	Root172
OG0000007	21.3798948098681	22.0090241610765	0	24.8811565896319	0	0	Root172
OG0000008	20.2546371882961	6.14958028030079	23.2142652443205	10.0215769597128	0	0	Root172
OG0000009	31.2258989986232	17.4777544808549	72.0442714478913	0	0	2520.57443306243	Root172
OG0000010	0	0.323662120015831	7.20442714478913	12.4405782948159	0	0	Root172
OG0000011	9.56468978336206	13.5938090406649	28.8177085791565	22.4621552545288	0	0	Root172
OG0000012	17.1601787289731	4.2076075602058	31.2191842940862	0.345571619300443	2735.6291458798	0	Root172
OG0000013	0.281314405393002	9.06253936044327	24.8152490542737	9.6760053404124	0	7.00159564739565	Root172
OG0000014	16.8788643235801	18.4487408409024	124.076245271368	0.345571619300443	14.7076835799989	2184.49784198744	Root172
OG0000015	5.06365929707403	0	0	0	0	14.0031912947913	Root172
OG0000016	13.7844058642571	12.6228226806174	0	12.0950066755155	14.7076835799989	0	Root172
OG0000017	12.0965194318991	0	0	0.691143238600885	0	0	Root172
OG0000018	28.1314405393002	72.823977003562	466.68678060134	118.876637039352	14.7076835799989	1239.28242958903	Root172
OG0000019	0	0.323662120015831	0	0	0	0	Root172
OG0000020	104.648958806197	190.96065080934	104.864439551931	114.384205988447	1029.53785059992	1526.34785113225	Root172
OG0000021	23.0677812422262	42.7233998420897	0	0	0	0	Root172
OG0000022	15.4722922966151	14.5647954007124	44.8275466786879	21.4254403966274	29.4153671599978	1323.30157735778	Root172
OG0000023	16.0349211074011	6.47324240031662	0	26.6090146861341	0	0	Root172
OG0000024	0	18.7724029609182	0	24.5355849703314	0	0	Root172
OG0000025	0	31.3952256415356	32.0196761990628	6.22028914740797	0	0	Root172
OG0000026	5.62628810786004	25.5693074812507	40.8250871538051	7.2570040053093	0	1764.4021031437	Root172
OG0000027	29.8193269716582	13.2701469206491	0	44.5787388897571	29.4153671599978	0	Root172
OG0000028	0	19.7433893209657	28.01721667418	0	0	0	Root172
OG0000030	0.281314405393002	21.038037801029	0	0	73.5384178999945	14.0031912947913	Root172
OG0000031	55.7002522678144	22.6563484011082	13.6083623846017	5.52914590880708	14.7076835799989	14.0031912947913	Root172
OG0000032	0	4.53126968022163	0	0	14.7076835799989	0	Root172
OG0000033	49.7926497545613	0.323662120015831	24.0147571492971	13.1317215334168	14.7076835799989	7.00159564739565	Root172
OG0000034	22.2238380260471	35.2791710817256	196.12051671926	61.1661766161784	0	0	Root172
OG0000035	0	0	0	0	0	0	Root172
OG0000036	7.59548894561105	7.44422876036411	0	7.2570040053093	0	0	Root172
OG0000037	18.2854363505451	29.7769150414565	48.0295142985942	0	0	7.00159564739565	Root172
OG0000038	0	12.2991605606016	53.6329576334302	20.0431539194257	0	0	Root172
OG0000039	0	12.6228226806174	0	25.5722998282328	0	0	Root172
OG0000040	26.7248685123352	97.745960244781	0	74.9890413881961	44.1230507399967	14.0031912947913	Root172
OG0000041	0	7.44422876036411	0	28.6824444019367	0	63.0143608265608	Root172
OG0000042	0	22.3326862810923	0	0	0	0	Root172
OG0000043	0	0	0	0	0	0	Root172
OG0000044	0	3.23662120015831	28.8177085791565	12.4405782948159	0	0	Root172
OG0000045	28.4127549446932	35.2791710817256	252.15495006762	43.1964524125553	2926.82903241978	2632.59996342076	Root172
OG0000046	0	7.12056664034828	0	0	0	0	Root172
OG0000047	8.72074656718306	16.5067681208074	0	0	117.661468639991	0	Root172
OG0000048	72.5791165913945	54.0515740426438	0	8.63929048251107	29.4153671599978	14.0031912947913	Root172
OG0000049	7.87680335100405	20.3907135609974	526.723673474583	2.76457295440354	0	322.0733997802	Root172
OG0000050	24.7556676745842	16.1831060007916	0	28.6824444019367	0	7.00159564739565	Root172
OG0000051	0	26.5402938412981	0	16.2418661071208	29.4153671599978	0	Root172
OG0000052	4.50103048628803	37.8684680418522	0.80049190497657	20.3887255387261	0	0	Root172
OG0000053	36.2895582956972	5.82591816028496	66.4408281130553	0	0	0	Root172
OG0000054	0	17.4777544808549	8.0049190497657	0	0	0	Root172
OG0000055	12.6591482426851	10.0335257204908	0	4.49243105090576	0	0	Root172
OG0000056	2.81314405393002	0	0	0	0	0	Root172
OG0000057	0	0	0	0	0	504.114886612487	Root172
OG0000058	12.3778338372921	0.323662120015831	92.0565690723056	0	0	0	Root172
OG0000059	0	0	0	0	0	0	Root172
OG0000060	0	23.9509968811715	0	0.345571619300443	0	0	Root172
OG0000061	74.2670030237525	48.2256558823588	47.2290223936176	104.017057409433	1161.90700281991	0	Root172
OG0000062	7.87680335100405	22.980010521124	0	0	0	0	Root172
OG0000063	38.5400735388412	15.5357817607599	0	0.345571619300443	14.7076835799989	0	Root172
OG0000064	28.4127549446932	24.5983211212032	52.0319738234771	0.691143238600885	0	7.00159564739565	Root172
OG0000065	8.43943216179006	2.26563484011082	0	18.6608674422239	29.4153671599978	1890.43082479682	Root172
OG0000066	0	0	19.2118057194377	4.8380026702062	2559.13694291981	0	Root172
OG0000067	12.9404626480781	30.1005771614723	0	0	0	0	Root172
OG0000068	0	0	0	0	0	0	Root172
OG0000069	14.3470346750431	0	21.6132814343674	0	0	0	Root172
OG0000070	0	0	0	15.5507228685199	0	0	Root172
OG0000071	0	0	0	0	0	0	Root172
OG0000072	13.7844058642571	10.3571878405066	0	0	0	0	Root172
OG0000073	0	9.3862014804591	0	0	14.7076835799989	0	Root172
OG0000074	0	4.2076075602058	75.2462390677976	20.3887255387261	0	0	Root172
OG0000076	0	0	0	5.52914590880708	0	0	Root172
OG0000077	0	25.2456453612348	0	0	0	0	Root172
OG0000078	0	0	0	0	0	0	Root172
OG0000079	7.87680335100405	42.7233998420897	0	0	0	0	Root172
OG0000080	0	0	0	0	0	0	Root172
OG0000081	27.5688117285142	8.73887724042744	28.8177085791565	0	0	0	Root172
OG0000082	0	0	0	0	0	0	Root172
OG0000083	1147.20014519266	2206.0810100279	19.2118057194377	1078.52902383668	3059.19818463977	259.059038953639	Root172
OG0000084	51.4805361869193	33.3371983616306	52.0319738234771	31.1014457370398	29.4153671599978	14.0031912947913	Root172
OG0000085	0	0	0	0	0	0	Root172
OG0000086	0	5.50225604026913	0	0	0	0	Root172
OG0000087	0	11.6518363205699	44.8275466786879	15.2051512492195	0	7.00159564739565	Root172
OG0000088	0	0	0	7.60257562460974	0	0	Root172
OG0000089	4.50103048628803	15.5357817607599	0	0	0	0	Root172
OG0000090	10.4086329995411	6.79690452033245	56.8349252533365	18.3152958229235	0	0	Root172
OG0000091	26.1622397015492	66.0270724832295	231.342160538229	48.7255983213624	44.1230507399967	2660.60634601035	Root172
OG0000093	64.1396844296044	117.165687445731	53.6329576334302	92.9587655918191	58.8307343199956	28.0063825895826	Root172
OG0000094	0	0	0	0	0	0	Root172
OG0000095	10.9712618103271	10.6808499605224	56.0344333483599	13.4772931527173	3544.55174277974	602.137225676026	Root172
OG0000096	0	10.6808499605224	52.8324657284536	0	0	0	Root172
OG0000097	11.2525762157201	35.9264953217573	0	10.7127201983137	14.7076835799989	1463.33349030569	Root172
OG0000098	0	9.3862014804591	0	21.079868777327	0	0	Root172
OG0000099	22.2238380260471	6.79690452033245	0	0	0	0	Root172
OG0000100	0	4.53126968022163	0	6.22028914740797	0	0	Root172
OG0000101	0	7.76789088037995	0	0	0	0	Root172
OG0000102	0	0	27.2167247692034	0	0	0	Root172
OG0000103	0	0	0	0	0	0	Root172
OG0000104	10.1273185941481	67.6453830833087	32.0196761990628	58.4016036617748	0	7.00159564739565	Root172
OG0000105	0	0	0	0	0	0	Root172
OG0000106	18.2854363505451	8.41521512041161	14.4088542895783	0	0	7.00159564739565	Root172
OG0000107	0	0	0	0	0	0	Root172
OG0000108	0	8.73887724042744	0	13.1317215334168	0	0	Root172
OG0000109	0	0	28.01721667418	0	0	0	Root172
OG0000110	43.0411040251293	24.5983211212032	0	7.60257562460974	14.7076835799989	0	Root172
OG0000111	0	0.323662120015831	0	8.29371886321062	0	0	Root172
OG0000112	0	0	0	0	0	0	Root172
OG0000113	21.6612092152611	24.921983241219	15.2093461945548	20.0431539194257	29.4153671599978	0	Root172
OG0000114	0	0	12.0073785746486	23.1532984931297	0	0	Root172
OG0000115	35.1643006741252	27.1876180813298	25.6157409592502	25.9178714475332	44.1230507399967	1631.37178584319	Root172
OG0000116	27.0061829177282	22.3326862810923	14.4088542895783	18.3152958229235	0	0	Root172
OG0000117	0	26.5402938412981	0	0	29.4153671599978	0	Root172
OG0000118	0.281314405393002	0	0	0	0	0	Root172
OG0000119	0	0	0	0	0	0	Root172
OG0000120	0	1.29464848006332	0	8.63929048251107	14.7076835799989	2828.64464154784	Root172
OG0000121	0	1.94197272009499	28.8177085791565	14.859579629919	0	0	Root172
OG0000122	0	0	0	1.38228647720177	0	0	Root172
OG0000123	0	0	0	7.60257562460974	0	0	Root172
OG0000124	0	0	0	0	0	0	Root172
OG0000125	31.5072134040162	25.2456453612348	25.6157409592502	0.345571619300443	0	0	Root172
OG0000126	0	6.14958028030079	0	0	0	0	Root172
OG0000127	0	0	0	0	0	0	Root172
OG0000128	0	31.7188877615514	16.810330004508	0	14.7076835799989	0	Root172
OG0000129	0	22.3326862810923	57.6354171583131	0	0	0	Root172
OG0000130	0	7.76789088037995	20.0122976244143	0	0	0	Root172
OG0000131	0	0	0	0	0	0	Root172
OG0000132	0	0	0	0	0	0	Root172
OG0000133	0	8.73887724042744	248.152490542737	3.45571619300443	29.4153671599978	2681.61113295253	Root172
OG0000134	13.5030914588641	12.6228226806174	0	13.4772931527173	14.7076835799989	0	Root172
OG0000135	10.1273185941481	24.5983211212032	72.8447633528679	0	1661.96824453988	7.00159564739565	Root172
OG0000136	33.4764142417672	27.8349423213615	114.47034241165	28.6824444019367	147.076835799989	0	Root172
OG0000137	0	0	0	9.6760053404124	0	0	Root172
OG0000138	35.1643006741252	10.0335257204908	14.4088542895783	0	0	0	Root172
OG0000139	0	21.6853620410607	18.4113138144611	9.33043372111195	0	0	Root172
OG0000140	0	0	0	9.6760053404124	0	0	Root172
OG0000141	14.3470346750431	0	46.4285304886411	12.0950066755155	14.7076835799989	14.0031912947913	Root172
OG0000142	63.0144268080324	79.9445436439103	60.0368928732428	14.5140080106186	44.1230507399967	2478.56485917806	Root172
OG0000143	231.803070043833	353.115372937272	89.6550933573759	386.003498758594	147.076835799989	63.0143608265608	Root172
OG0000144	0.281314405393002	30.4242392814881	48.8300062035708	43.8875956511562	29.4153671599978	63.0143608265608	Root172
OG0000146	0	0	33.6206600090159	0	0	0	Root172
OG0000147	8.43943216179006	9.06253936044327	16.0098380995314	0	0	0	Root172
OG0000148	0	0	12.0073785746486	0	0	0	Root172
OG0000149	0	0	30.4186923891097	0	0	0	Root172
OG0000150	0	6.47324240031662	24.8152490542737	0	0	0	Root172
OG0000151	0	23.3036726411398	36.8226276289222	0	0	1785.40689008589	Root172
OG0000152	0.562628810786004	0	0	0	5000.61241719963	0	Root172
OG0000153	0	1.94197272009499	0	8.63929048251107	0	0	Root172
OG0000154	0	0	0	0	0	0	Root172
OG0000155	0	0	0	0	0	0	Root172
OG0000156	0	21.038037801029	0	0	0	7.00159564739565	Root172
OG0000157	39.6653311604133	82.8575027240528	27.2167247692034	63.9307495705819	0	0	Root172
OG0000158	0	0	0	0.691143238600885	0	0	Root172
OG0000159	16.0349211074011	0.647324240031662	44.0270547737114	70.4966103372903	0	14.0031912947913	Root172
OG0000160	0	0	61.6378766831959	0.345571619300443	29.4153671599978	2156.49145939786	Root172
OG0000161	0	17.154092360839	18.4113138144611	18.6608674422239	14.7076835799989	0	Root172
OG0000162	0	0	0	0	0	0	Root172
OG0000163	0	0	0	0	0	0	Root172
OG0000164	0	0.323662120015831	0	17.969724203623	0	0	Root172
OG0000165	0	22.0090241610765	0	0	0	0	Root172
OG0000166	0	29.4532529214406	23.2142652443205	14.1684363913181	0	0	Root172
OG0000167	7.59548894561105	8.73887724042744	21.6132814343674	14.1684363913181	0	0	Root172
OG0000168	0	0	0	0	0	0	Root172
OG0000169	62.4517979972464	120.078646525873	43.2265628687348	83.9739034900076	14.7076835799989	42.0095738843739	Root172
OG0000170	18.2854363505451	0.323662120015831	0	12.7861499141164	14.7076835799989	1358.30955559476	Root172
OG0000171	24.1930388637982	58.9065058428813	62.4383685881725	27.300157924735	0	7.00159564739565	Root172
OG0000172	0	16.5067681208074	0	0	0	0	Root172
OG0000173	0	18.7724029609182	28.01721667418	14.5140080106186	0	0	Root172
OG0000174	9.84600418875506	0	0	13.8228647720177	0	0	Root172
OG0000175	0	0	0	0	0	0	Root172
OG0000176	0	18.4487408409024	0.80049190497657	1.38228647720177	0	0	Root172
OG0000177	0	0	0	0	0	0	Root172
OG0000178	0	0	0	0	0	0	Root172
OG0000179	0.281314405393002	73.1476391235778	45.6280385836645	0	14.7076835799989	0	Root172
OG0000180	0	3.56028332017414	0	0	0	0	Root172
OG0000181	0.843943216179005	18.1250787208865	18.4113138144611	0	0	0	Root172
OG0000182	8.72074656718306	17.154092360839	8.0049190497657	0	0	0	Root172
OG0000183	14.6283490804361	6.79690452033245	0	0	0	0	Root172
OG0000184	0	0	0	0	0	0	Root172
OG0000185	0	0	0	0	0	0	Root172
OG0000186	4.21971608089503	0	0	0	0	0	Root172
OG0000187	0	0	0	0	0	0	Root172
OG0000188	0	13.2701469206491	0	1.38228647720177	0	77.0175521213521	Root172
OG0000189	0	0	0	7.94814724391018	0	0	Root172
OG0000190	0	1.61831060007916	92.8570609772821	0	0	0	Root172
OG0000191	0	10.6808499605224	0	0	0	0	Root172
OG0000192	0	0	0	0	0	0	Root172
OG0000193	0	8.73887724042744	0	0	0	0	Root172
OG0000194	0	0.323662120015831	0	0	0	0	Root172
OG0000195	0	0	0	0	0	0	Root172
OG0000196	0	4.2076075602058	0	0	0	0	Root172
OG0000197	16.3162355127941	35.2791710817256	20.8127895293908	0	0	0	Root172
OG0000198	0	40.4577650019789	0	13.4772931527173	0	0	Root172
OG0000199	0	0	0	0	0	0	Root172
OG0000200	0	0	0	0	0	0	Root172
OG0000201	140.657202696501	125.257240446127	144.889034800759	344.189332823241	3265.10575475976	7.00159564739565	Root172
OG0000202	0	7.76789088037995	36.0221357239457	0	0	0	Root172
OG0000204	0	0	28.01721667418	0	0	0	Root172
OG0000205	0	11.3281742005541	0	0	0	0	Root172
OG0000206	13.2217770534711	11.3281742005541	28.8177085791565	0	14.7076835799989	14.0031912947913	Root172
OG0000208	0	0	0	0	0	0	Root172
OG0000209	16.5975499181871	12.6228226806174	0	79.8270440584023	14.7076835799989	7.00159564739565	Root172
OG0000211	0	0	0	0	0	0	Root172
OG0000212	0	0	0	0	0	0	Root172
OG0000213	40.7905887819853	2.91295908014248	0	25.5722998282328	14.7076835799989	21.0047869421869	Root172
OG0000214	0	0	0	0	0	0	Root172
OG0000215	0	0	0	0	0	0	Root172
OG0000216	0	4.85493180023747	0	0	0	0	Root172
OG0000217	0	0	0	0.345571619300443	0	0	Root172
OG0000218	0	10.3571878405066	0	38.0128781230487	0	0	Root172
OG0000219	1.68788643235801	0	0	0	0	0	Root172
OG0000220	3.09445845932302	5.82591816028496	30.4186923891097	0	0	0	Root172
OG0000221	4.50103048628803	24.921983241219	35.2216438189691	9.33043372111195	0	0	Root172
OG0000222	0	0	0	0	0	0	Root172
OG0000224	0	0	0	0	0	0	Root172
OG0000225	0	0	0	0	0	0	Root172
OG0000226	0	0	0	8.98486210181151	0	0	Root172
OG0000227	0	0	0	0	0	0	Root172
OG0000228	0	16.8304302408232	26.4162328642268	15.5507228685199	0	0	Root172
OG0000229	0	6.79690452033245	0	0	0	0	Root172
OG0000230	0	0	0	0	0	0	Root172
OG0000231	6.18891691864604	11.3281742005541	0	19.0064390615243	0	0	Root172
OG0000232	12.0965194318991	0	17.6108219094845	0	0	0	Root172
OG0000233	0	0	0	0	0	0	Root172
OG0000234	0	0	0	0	3015.07513389978	0	Root172
OG0000235	0	0	0	0	0	0	Root172
OG0000236	0	0	0	8.63929048251107	0	0	Root172
OG0000237	0	0	5.60344333483599	11.0582918176142	0	0	Root172
OG0000239	0	0	0	0	0	0	Root172
OG0000240	0.281314405393002	0	41.6255790587817	0	29.4153671599978	2177.49624634005	Root172
OG0000241	0	3.88394544018997	0	0	0	0	Root172
OG0000242	0	0	22.413773339344	0	0	0	Root172
OG0000244	12.3778338372921	12.9464848006332	0	0	0	0	Root172
OG0000245	0	0	0	23.8444417317305	0	0	Root172
OG0000246	205.922144747677	287.088300454042	52.8324657284536	213.217689108373	161.784519379988	70.0159564739565	Root172
OG0000247	2.53182964853702	1.94197272009499	16.0098380995314	0	0	2009.45795080255	Root172
OG0000248	0	5.1785939202533	32.0196761990628	20.3887255387261	0	0	Root172
OG0000249	0	0	0	0	0	0	Root172
OG0000250	0.281314405393002	0	0	5.87471752810753	1838.46044749986	0	Root172
OG0000251	0	0	0	0	0	0	Root172
OG0000252	0	0	0	0	0	0	Root172
OG0000253	0	6.14958028030079	0	0	0	0	Root172
OG0000254	0	7.12056664034828	0	0	0	0	Root172
OG0000255	0	16.5067681208074	23.2142652443205	15.8962944878204	0	7.00159564739565	Root172
OG0000256	0	0	0	14.859579629919	14.7076835799989	0	Root172
OG0000257	0	0	0	0	0	0	Root172
OG0000259	11.8152050265061	2.26563484011082	91.256077167329	0	0	0	Root172
OG0000260	0	0	0	14.859579629919	0	0	Root172
OG0000261	30.1006413770512	0	16.810330004508	13.8228647720177	29.4153671599978	7.00159564739565	Root172
OG0000262	0	0	0	0	0	0	Root172
OG0000263	0	0	0	0	0	0	Root172
OG0000264	0.281314405393002	18.4487408409024	0	14.859579629919	0	0	Root172
OG0000265	0	0	0	5.52914590880708	0	0	Root172
OG0000266	0	0	0	0	0	0	Root172
OG0000268	0	0	0	0	0	0	Root172
OG0000270	5.90760251325304	0	0	0	0	0	Root172
OG0000271	27.8501261339072	16.1831060007916	103.263455741978	26.6090146861341	0	7.00159564739565	Root172
OG0000272	0	0	0	0.345571619300443	0	0	Root172
OG0000273	2.53182964853702	24.5983211212032	53.6329576334302	6.56586076670841	14.7076835799989	0	Root172
OG0000276	118.99599348124	372.211438018206	48.0295142985942	164.837662406311	58.8307343199956	21.0047869421869	Root172
OG0000277	30.9445845932302	0	0	14.1684363913181	0	7.00159564739565	Root172
OG0000278	0	0	0	0	0	0	Root172
OG0000279	18.8480651613311	11.6518363205699	0	12.7861499141164	0	0	Root172
OG0000280	0	0	0	0	0	0	Root172
OG0000281	0	0	29.6182004841331	0	0	0	Root172
OG0000282	0	0.647324240031662	0	1.72785809650221	0	0	Root172
OG0000283	0	0	0	0	0	0	Root172
OG0000284	0	5.82591816028496	32.0196761990628	22.8077268738292	0	0	Root172
OG0000286	0	0	0	0	0	0	Root172
OG0000287	0	0	0	0	0	0	Root172
OG0000288	0	0	0	0	0	0	Root172
OG0000289	40.2279599711993	19.4197272009499	0	66.349750905685	0	3220.733997802	Root172
OG0000290	0	14.5647954007124	10.4063947646954	0	0	0	Root172
OG0000291	11.5338906211131	11.0045120805383	43.2265628687348	20.0431539194257	1985.53728329985	7.00159564739565	Root172
OG0000292	0	0	0	6.91143238600885	0	0	Root172
OG0000293	9.00206097257606	10.3571878405066	0	0	0	0	Root172
OG0000294	0	0	0	0	0	0	Root172
OG0000295	0	31.0715635215198	0	18.6608674422239	14.7076835799989	0	Root172
OG0000296	0	5.50225604026913	0	0	0	0	Root172
OG0000297	0	0	0	6.22028914740797	0	0	Root172
OG0000298	0	0	0	0.345571619300443	0	0	Root172
OG0000299	0	0	0	0	0	0	Root172
OG0000300	5.34497370246703	15.8594438807757	0	0	2073.78338477985	7.00159564739565	Root172
OG0000301	32.0698422148022	53.4042498026121	849.321911180141	11.0582918176142	3162.15196969976	5748.31002651183	Root172
OG0000302	0	0	14.4088542895783	0	0	0	Root172
OG0000303	0	0	0	7.94814724391018	0	0	Root172
OG0000304	7.59548894561105	19.4197272009499	0	24.8811565896319	0	21.0047869421869	Root172
OG0000305	0	0	0	0	0	0	Root172
OG0000306	0	0	0	14.5140080106186	0	0	Root172
OG0000307	19.4106939721171	0	17.6108219094845	0	3235.69038759976	0	Root172
OG0000308	0	0	0	0	0	0	Root172
OG0000309	0	0	49.6304981085474	6.91143238600885	0	0	Root172
OG0000310	4.21971608089503	0.323662120015831	0	0	44.1230507399967	0	Root172
OG0000311	0	10.6808499605224	0	13.4772931527173	0	14.0031912947913	Root172
OG0000312	0	0	18.4113138144611	0	0	0	Root172
OG0000313	10.9712618103271	24.921983241219	0	30.410302498439	0	0	Root172
OG0000314	0	0	0	0	0	0	Root172
OG0000315	0	0	0	0	0	0	Root172
OG0000316	0	14.8884575207282	0	17.6241525843226	0	0	Root172
OG0000317	0	0	0	0	0	0	Root172
OG0000318	0	0	0	9.33043372111195	0	0	Root172
OG0000319	1.12525762157201	10.6808499605224	0	0	0	0	Root172
OG0000321	0	3.88394544018997	52.8324657284536	0	0	0	Root172
OG0000322	0.562628810786004	0	0	0	0	0	Root172
OG0000324	0	5.50225604026913	0	0	14.7076835799989	0	Root172
OG0000325	11.8152050265061	8.41521512041161	68.0418119230085	0.345571619300443	0	77.0175521213521	Root172
OG0000326	15.1909778912221	14.5647954007124	0	0	14.7076835799989	7.00159564739565	Root172
OG0000327	19.4106939721171	0	0	0	0	14.0031912947913	Root172
OG0000328	0	8.41521512041161	28.8177085791565	0	1264.86078787991	14.0031912947913	Root172
OG0000330	0	0.970986360047493	0	25.9178714475332	0	0	Root172
OG0000331	0	0	0	0	0	0	Root172
OG0000332	0	0	0	0	0	0	Root172
OG0000333	0	6.47324240031662	0	0	0	0	Root172
OG0000334	952.811891066097	1314.39186938429	676.415659705202	901.941926374155	11324.9163565992	9669.20358905339	Root172
OG0000335	0	15.2121196407441	0	0	0	0	Root172
OG0000338	14.3470346750431	46.9310074022955	0	84.319475109308	0	0	Root172
OG0000339	0	12.2991605606016	0	0	0	0	Root172
OG0000340	0	0	28.01721667418	0	0	0	Root172
OG0000341	24.1930388637982	105.837513245177	0	231.187413311996	29.4153671599978	7.00159564739565	Root172
OG0000343	0	6.14958028030079	0	13.8228647720177	0	0	Root172
OG0000344	0	5.82591816028496	18.4113138144611	0.345571619300443	0	0	Root172
OG0000345	0	0.323662120015831	0	0	0	0	Root172
OG0000346	0	0	0	1.72785809650221	0	0	Root172
OG0000347	0	0	0	0	0	0	Root172
OG0000348	89.4579809149746	44.3417104421689	192.118057194377	30.7558741177394	0	14.0031912947913	Root172
OG0000349	0	0	11.206886669672	0	0	0	Root172
OG0000350	0	6.14958028030079	0	7.94814724391018	14.7076835799989	0	Root172
OG0000351	27.5688117285142	0.323662120015831	0	0	0	0	Root172
OG0000352	0	0	0	11.7494350562151	0	0	Root172
OG0000353	0	0	40.0245952488285	0	0	0	Root172
OG0000354	0	0	0	0	0	0	Root172
OG0000355	101.554500346874	65.056086123182	1147.9053917364	55.9826023266717	14.7076835799989	3066.69889355929	Root172
OG0000356	0	0	48.0295142985942	0	0	0	Root172
OG0000357	20.2546371882961	0	0	0	0	7.00159564739565	Root172
OG0000358	0	10.3571878405066	0	0	0	0	Root172
OG0000360	2.25051524314401	21.6853620410607	95.2585366922119	0	0	0	Root172
OG0000361	0	11.6518363205699	22.413773339344	13.8228647720177	0	0	Root172
OG0000363	0	0	12.8078704796251	0	0	0	Root172
OG0000364	0	0	0	0	0	0	Root172
OG0000365	0	4.2076075602058	0	0	0	0	Root172
OG0000366	0	0	0	0	0	0	Root172
OG0000367	0	0	0	0	0	0	Root172
OG0000368	0	0	0	0	0	0	Root172
OG0000369	0	6.14958028030079	0	0	0	0	Root172
OG0000370	0	0	0	0	0	0	Root172
OG0000371	0	0	0	0	0	0	Root172
OG0000373	0	11.9754984405857	0	0	0	0	Root172
OG0000374	0	0	0	0	0	0	Root172
OG0000375	0	0	0	0	0	0	Root172
OG0000376	0	0	0	0	0	0	Root172
OG0000377	0	0	0	0	0	0	Root172
OG0000378	0	0.323662120015831	0	0	0	0	Root172
OG0000380	0	16.1831060007916	25.6157409592502	4.49243105090576	0	0	Root172
OG0000381	0	0	0	7.2570040053093	0	0	Root172
OG0000382	0	0	0	0	0	0	Root172
OG0000383	0	0	0	0	0	0	Root172
OG0000384	7.87680335100405	0	0	30.7558741177394	0	7.00159564739565	Root172
OG0000385	16.3162355127941	5.50225604026913	14.4088542895783	6.56586076670841	2809.16756377979	14.0031912947913	Root172
OG0000386	0	0	0	0	0	0	Root172
OG0000387	0	0	8.80541095474227	0	0	0	Root172
OG0000388	0	0	0	0	0	0	Root172
OG0000389	0	0	0	0	0	0	Root172
OG0000390	0	0	0	0	0	0	Root172
OG0000391	0	0	0	0	0	0	Root172
OG0000392	29.5380125662652	0	0	22.4621552545288	0	0	Root172
OG0000393	0.281314405393002	0	44.0270547737114	0	0	0	Root172
OG0000394	7.87680335100405	0.647324240031662	0	25.2267282089323	0	7.00159564739565	Root172
OG0000395	0.281314405393002	0	0	15.5507228685199	0	0	Root172
OG0000396	0	0	19.2118057194377	14.1684363913181	14.7076835799989	0	Root172
OG0000397	0	11.0045120805383	0	0.345571619300443	0	0	Root172
OG0000398	0	0	27.2167247692034	0	0	0	Root172
OG0000399	0	0	0	0	0	0	Root172
OG0000400	0	0	0	0	0	0	Root172
OG0000401	0	0	0	0	0	0	Root172
OG0000402	0	0	54.4334495384068	0	0	0	Root172
OG0000403	0	9.3862014804591	0	0	14.7076835799989	7.00159564739565	Root172
OG0000404	0	0	0	0	0	0	Root172
OG0000405	4.50103048628803	5.82591816028496	44.8275466786879	0	0	0	Root172
OG0000406	0	0	0	0	0	0	Root172
OG0000407	0	0	0	0	0	0	Root172
OG0000408	0	3.56028332017414	0	12.0950066755155	0	0	Root172
OG0000410	27.2874973231212	26.5402938412981	0	0.345571619300443	0	7.00159564739565	Root172
OG0000411	85.8008936448656	76.3842603237361	84.0516500225399	61.5117482354788	73.5384178999945	1582.36061631142	Root172
OG0000412	0	0	0	0	0	0	Root172
OG0000413	9.56468978336206	21.6853620410607	16.810330004508	0	14.7076835799989	7.00159564739565	Root172
OG0000414	0.562628810786004	0.323662120015831	0	0	14.7076835799989	1519.34625548486	Root172
OG0000415	247.275362340449	70.5583421634512	34.4211519139925	165.528805644912	161.784519379988	1022.23296451976	Root172
OG0000417	0	0	0	0	0	0	Root172
OG0000418	0	0	0	12.4405782948159	0	0	Root172
OG0000419	0	0	0	0	0	0	Root172
OG0000420	0	2.26563484011082	92.0565690723056	0	0	0	Root172
OG0000421	15.1909778912221	0	28.01721667418	0	0	0	Root172
OG0000422	0	0	0	0	0	0	Root172
OG0000423	0	0.970986360047493	0	0	0	0	Root172
OG0000424	21.0985804044751	0	24.8152490542737	0	0	0	Root172
OG0000425	0	0	0	0	0	0	Root172
OG0000426	0	0	0	0	0	0	Root172
OG0000427	0	0	31.2191842940862	0	0	0	Root172
OG0000428	0	13.2701469206491	0	0.691143238600885	0	0	Root172
OG0000429	0	0	0	0	0	0	Root172
OG0000430	14.9096634858291	6.14958028030079	0	0	0	0	Root172
OG0000431	0	0	0	0	0	0	Root172
OG0000432	0	3.56028332017414	0	0.345571619300443	0	0	Root172
OG0000433	0	0.970986360047493	7.20442714478913	0	0	0	Root172
OG0000434	0	0	0	0	0	0	Root172
OG0000435	0	0	0	0	0	0	Root172
OG0000436	0	11.6518363205699	0	0	14.7076835799989	0	Root172
OG0000438	0	0	0	0	0	0	Root172
OG0000439	0	0	0	0	0	0	Root172
OG0000440	0	0	0	31.7925889756407	0	0	Root172
OG0000441	0	4.2076075602058	70.4432876379382	0	0	0	Root172
OG0000442	0	0	0	0	0	0	Root172
OG0000444	0	0	0	0	0	0	Root172
OG0000445	0	0	0	0	0	0	Root172
OG0000446	23.3490956476192	0.323662120015831	0	0.345571619300443	0	0	Root172
OG0000447	0	0	0	0	0	0	Root172
OG0000448	0	11.3281742005541	0	0	0	0	Root172
OG0000449	0	0	5.60344333483599	0	0	0	Root172
OG0000450	0	0	0	0	0	0	Root172
OG0000451	0	0	0	0	0	0	Root172
OG0000452	0	0	0	0	0	0	Root172
OG0000453	10.6899474049341	9.3862014804591	0	16.5874377264212	0	0	Root172
OG0000454	4.21971608089503	10.0335257204908	24.0147571492971	16.2418661071208	0	0	Root172
OG0000455	19.1293795667241	9.70986360047493	0	0	0	0	Root172
OG0000456	0	0	0	0	0	0	Root172
OG0000457	0.281314405393002	5.1785939202533	0	0	0	0	Root172
OG0000458	0	0	9.60590285971884	0	0	0	Root172
OG0000459	0	0	0	0	0	0	Root172
OG0000460	0	0	0	0	0	0	Root172
OG0000461	0	5.82591816028496	22.413773339344	0	0	14.0031912947913	Root172
OG0000463	6.18891691864604	0	0	0	0	0	Root172
OG0000464	0	0	0	0	0	0	Root172
OG0000465	0	0	0	0	0	0	Root172
OG0000466	16.8788643235801	16.8304302408232	18.4113138144611	0	14.7076835799989	14.0031912947913	Root172
OG0000467	0	0	0	0	0	0	Root172
OG0000468	0.281314405393002	2.91295908014248	47.2290223936176	5.18357428950664	0	14.0031912947913	Root172
OG0000469	14.9096634858291	7.76789088037995	0	11.0582918176142	0	14.0031912947913	Root172
OG0000470	0	7.44422876036411	4.80295142985942	0	0	0	Root172
OG0000471	0	0	0	12.0950066755155	0	0	Root172
OG0000472	0	0	0	0	0	0	Root172
OG0000473	0	0	0	0	0	0	Root172
OG0000474	0	0	0	0	0	0	Root172
OG0000475	0	0	17.6108219094845	0.691143238600885	0	0	Root172
OG0000476	0	0	0	0	0	0	Root172
OG0000478	0	0	0	0	0	0	Root172
OG0000479	0	0	0	0	0	0	Root172
OG0000480	0	6.79690452033245	0	0	0	0	Root172
OG0000481	0	0	0	0	0	0	Root172
OG0000482	0	8.73887724042744	28.8177085791565	13.4772931527173	0	0	Root172
OG0000484	0	5.1785939202533	0	32.1381605949412	0	0	Root172
OG0000485	0	2.91295908014248	3.20196761990628	0	0	0	Root172
OG0000486	0	0	0	0	0	0	Root172
OG0000487	0	0	0	0	0	0	Root172
OG0000488	0	0	0	0	0	0	Root172
OG0000489	0	17.154092360839	0	0	0	1344.30636429996	Root172
OG0000490	158.38001023626	102.924554165034	0	276.802867059655	29.4153671599978	42.0095738843739	Root172
OG0000491	18.5667507559381	85.1231375641636	125.677229081322	58.4016036617748	29.4153671599978	14.0031912947913	Root172
OG0000492	0	0	0	0	0	0	Root172
OG0000493	0	11.0045120805383	0	0	0	0	Root172
OG0000495	0	0	0	0	0	0	Root172
OG0000496	0	0	0	0	0	0	Root172
OG0000497	23.0677812422262	6.47324240031662	37.6231195338988	19.0064390615243	0	0	Root172
OG0000498	0	0	0	0	0	0	Root172
OG0000499	0	0	30.4186923891097	0	0	0	Root172
OG0000501	0	0	0	0	0	0	Root172
OG0000502	0	0	0	0	0	0	Root172
OG0000503	0	0	0	14.5140080106186	0	0	Root172
OG0000504	0	3.88394544018997	0	0	0	0	Root172
OG0000505	0	0	0	0	0	0	Root172
OG0000509	0	0	0	0.691143238600885	0	0	Root172
OG0000510	0	0	8.80541095474227	0	0	0	Root172
OG0000511	0	0	0	0	0	0	Root172
OG0000512	0	0	0	0	0	0	Root172
OG0000513	0	0	0	0	0	0	Root172
OG0000514	0	0	0	0	0	0	Root172
OG0000515	0	0	0	0	0	0	Root172
OG0000516	0	0	2.40147571492971	0	0	0	Root172
OG0000517	0	4.53126968022163	0	8.98486210181151	0	0	Root172
OG0000518	0	0	0	0	0	0	Root172
OG0000519	0	0	0	15.5507228685199	14.7076835799989	0	Root172
OG0000520	0	0	171.305267664986	9.33043372111195	0	0	Root172
OG0000521	0	29.4532529214406	0	11.4038634369146	14.7076835799989	1309.29838606299	Root172
OG0000522	0	7.12056664034828	0	0	0	0	Root172
OG0000523	26.7248685123352	69.2636936833878	71.2437795429148	15.8962944878204	29.4153671599978	0	Root172
OG0000524	0	18.7724029609182	44.8275466786879	0	0	0	Root172
OG0000525	0	0	0	0	0	0	Root172
OG0000526	0	0	0	5.18357428950664	14.7076835799989	0	Root172
OG0000527	0	0	0	0	0	0	Root172
OG0000528	11.8152050265061	0	0	7.94814724391018	0	0	Root172
OG0000529	0	10.0335257204908	0	0	0	0	Root172
OG0000532	0	0	0	0	0	0	Root172
OG0000533	0	0	0	0	0	0	Root172
OG0000535	0	0	0	0	0	0	Root172
OG0000536	0	0	0	0	0	0	Root172
OG0000537	0	0	0	0	14.7076835799989	1302.29679041559	Root172
OG0000538	0	0	35.2216438189691	0	0	0	Root172
OG0000539	0	0	0	0	0	0	Root172
OG0000540	0	7.12056664034828	14.4088542895783	0	14.7076835799989	0	Root172
OG0000541	0	2.91295908014248	0	0	0	0	Root172
OG0000542	0	0	0	0	0	0	Root172
OG0000543	0	21.3616999210448	0	12.4405782948159	14.7076835799989	7.00159564739565	Root172
OG0000544	0	0	0	0	0	0	Root172
OG0000545	0	0	0	0	0	0	Root172
OG0000546	0	0	35.2216438189691	0	0	0	Root172
OG0000547	0	0	16.0098380995314	0	0	0	Root172
OG0000549	8.72074656718306	0	0	0	0	0	Root172
OG0000550	0	0	0	0	0	0	Root172
OG0000551	0	0	0	0	0	0	Root172
OG0000552	0	0	0.80049190497657	0	0	0	Root172
OG0000553	0	0	0	0	0	0	Root172
OG0000554	38.2587591334482	54.0515740426438	28.8177085791565	57.3648888038735	0	0	Root172
OG0000555	0	0	0	0	0	0	Root172
OG0000556	0	0	0	7.2570040053093	0	0	Root172
OG0000557	0	0	0	0	0	0	Root172
OG0000558	0	0	0	0	0	0	Root172
OG0000559	0	0	0	0	0	0	Root172
OG0000560	12.0965194318991	7.12056664034828	0	0	29.4153671599978	0	Root172
OG0000561	0	31.7188877615514	0.80049190497657	0	0	0	Root172
OG0000562	0.281314405393002	0	0	0	0	0	Root172
OG0000563	0	0	0	0	0	0	Root172
OG0000564	0	0	0	6.91143238600885	0	0	Root172
OG0000565	0	0	0	0	0	0	Root172
OG0000566	0	0	0	0	0	0	Root172
OG0000567	0	0	0	0	0	0	Root172
OG0000568	0	0	12.0073785746486	5.18357428950664	14.7076835799989	0	Root172
OG0000569	0	0	0	0	0	0	Root172
OG0000570	0	0	0	0	0	0	Root172
OG0000572	0	9.70986360047493	0	0	0	0	Root172
OG0000574	0	0	0	0.345571619300443	0	0	Root172
OG0000575	0	8.41521512041161	0	12.0950066755155	0	0	Root172
OG0000576	0	0	0	0	0	0	Root172
OG0000577	0	5.50225604026913	59.2364009682662	0	0	0	Root172
OG0000578	0	0	0	5.52914590880708	0	0	Root172
OG0000579	13.7844058642571	0	83.2511581175633	0	0	140.031912947913	Root172
OG0000580	0	9.06253936044327	0	0	0	0	Root172
OG0000581	0	5.50225604026913	0	1.38228647720177	0	0	Root172
OG0000582	0	0	0	0	0	0	Root172
OG0000583	0	0	0	0	0	0	Root172
OG0000584	3.09445845932302	0	0	0	14.7076835799989	0	Root172
OG0000588	0	0	0	0	0	0	Root172
OG0000589	17.4414931343661	9.3862014804591	0	11.4038634369146	0	0	Root172
OG0000590	8.43943216179006	0	8.0049190497657	0	0	0	Root172
OG0000591	0	26.863955961314	86.4531257374696	44.2331672704567	29.4153671599978	1876.42763350203	Root172
OG0000592	13.5030914588641	7.44422876036411	58.4359090632896	25.5722998282328	0	0	Root172
OG0000595	0	6.47324240031662	0	0.345571619300443	0	0	Root172
OG0000596	8.15811775639705	0	0	0	0	0	Root172
OG0000598	0.281314405393002	0	0	35.2483051686452	0	0	Root172
OG0000599	0	0	0	0	0	2933.66857625878	Root172
OG0000600	0	0	0	0	0	0	Root172
OG0000601	0	0	0	0	0	0	Root172
OG0000602	0	0	0	0	0	0	Root172
OG0000603	18.2854363505451	8.09155300039578	0	20.3887255387261	0	0	Root172
OG0000604	0	0	0	0	0	0	Root172
OG0000605	0	0	26.4162328642268	12.7861499141164	0	0	Root172
OG0000607	0	0	0	0	0	0	Root172
OG0000608	0	0	0	0	0	0	Root172
OG0000609	0	0	0	0	0	0	Root172
OG0000610	0	0	0	0	0	0	Root172
OG0000611	0	0	0	0	0	0	Root172
OG0000612	0	0	18.4113138144611	0	0	0	Root172
OG0000613	0	10.3571878405066	0	0	0	0	Root172
OG0000614	0	0	0	0	0	0	Root172
OG0000615	1.40657202696501	0	15.2093461945548	0	0	0	Root172
OG0000616	0	0	35.2216438189691	0	0	2002.45635515515	Root172
OG0000617	0	0	0	0	0	0	Root172
OG0000618	0	0	0	5.87471752810753	0	0	Root172
OG0000619	0	0	0	0	0	0	Root172
OG0000620	0	0	0	7.2570040053093	0	0	Root172
OG0000621	0	0	0	0	0	0	Root172
OG0000622	0	5.50225604026913	0	0	0	0	Root172
OG0000626	0	0	0	0	0	0	Root172
OG0000627	0	1.61831060007916	0	0	0	0	Root172
OG0000628	0	16.1831060007916	0	0	0	0	Root172
OG0000629	0	0.647324240031662	0	0	0	0	Root172
OG0000630	0	0	0	0	0	0	Root172
OG0000631	147.12743402054	45.3126968022164	37.6231195338988	181.425100132732	29.4153671599978	21.0047869421869	Root172
OG0000632	0	0	25.6157409592502	0	0	0	Root172
OG0000633	0	12.9464848006332	24.8152490542737	0	0	0	Root172
OG0000634	0	0	24.0147571492971	17.2785809650221	0	0	Root172
OG0000635	0	0	0	0	0	0	Root172
OG0000636	0	0	30.4186923891097	0	0	0	Root172
OG0000638	0	0	171.305267664986	0	0	0	Root172
OG0000639	0	8.41521512041161	49.6304981085474	0	0	0	Root172
OG0000640	0	5.50225604026913	0	12.4405782948159	0	0	Root172
OG0000641	14.9096634858291	0	35.2216438189691	0	0	0	Root172
OG0000642	0	7.76789088037995	0	9.6760053404124	14.7076835799989	0	Root172
OG0000643	0	0	0	0	0	0	Root172
OG0000644	0	0	0	0	0	0	Root172
OG0000645	27.5688117285142	38.1921301618681	24.0147571492971	0	0	7.00159564739565	Root172
OG0000646	0	0	0	0	0	0	Root172
OG0000647	0	0	8.0049190497657	0	0	0	Root172
OG0000648	0	0	0	0	0	0	Root172
OG0000649	0	0	0	8.98486210181151	14.7076835799989	0	Root172
OG0000650	0	0	0	6.56586076670841	0	0	Root172
OG0000651	0	0	0	0	0	0	Root172
OG0000652	0	14.2411332806966	0	0	0	0	Root172
OG0000653	17.1601787289731	0	0	0	0	0	Root172
OG0000654	0	4.2076075602058	0	0	0	0	Root172
OG0000655	0	0	0	0	0	0	Root172
OG0000659	22.5051524314401	3.56028332017414	0	0.345571619300443	0	0	Root172
OG0000660	0	0	0	0	0	0	Root172
OG0000661	0	0	0	0	0	0	Root172
OG0000662	0	0	0	0	0	0	Root172
OG0000663	0	0	0	0	0	0	Root172
OG0000664	0	0	64.8398443031022	12.4405782948159	0	0	Root172
OG0000665	0	0	24.0147571492971	0	2779.75219661979	1561.35582936923	Root172
OG0000666	8.15811775639705	34.6318468416939	4.80295142985942	2.07342971580266	0	0	Root172
OG0000667	10.6899474049341	0.647324240031662	0	28.3368727826363	0	0	Root172
OG0000668	8.72074656718306	0	0	12.7861499141164	0	0	Root172
OG0000669	0	0	0	0	0	0	Root172
OG0000670	0	6.47324240031662	30.4186923891097	13.4772931527173	102.953785059992	0	Root172
OG0000671	0	0	0	0	0	0	Root172
OG0000672	0	0	0	0	0	0	Root172
OG0000673	0	0	0	0	0	0	Root172
OG0000674	0.281314405393002	10.3571878405066	64.0393523981256	13.4772931527173	0	0	Root172
OG0000675	0	7.44422876036411	0	0	14.7076835799989	0	Root172
OG0000676	0	0	80.8496824026336	0	0	0	Root172
OG0000677	0	0	0	0	0	0	Root172
OG0000678	0	0	0	0	0	0	Root172
OG0000679	16.5975499181871	0	0	0	0	0	Root172
OG0000680	0	1.94197272009499	0	20.7342971580266	0	0	Root172
OG0000681	0	13.5938090406649	0	0	0	0	Root172
OG0000682	0	0	0	0	0	0	Root172
OG0000683	0	0	0	0	0	0	Root172
OG0000685	0	3.23662120015831	0	0	0	0	Root172
OG0000687	0	0	27.2167247692034	0	0	0	Root172
OG0000689	0	9.70986360047493	5.60344333483599	0	0	0	Root172
OG0000690	0	12.2991605606016	0	0	0	0	Root172
OG0000691	0	0	0	0	0	0	Root172
OG0000692	0	0	0	0	0	0	Root172
OG0000693	0	0	0	0	0	0	Root172
OG0000694	0	0	0	0	0	0	Root172
OG0000695	0	0	0	0	0	0	Root172
OG0000696	0	0	0	0	0	56.0127651791652	Root172
OG0000697	11.2525762157201	22.980010521124	31.2191842940862	9.33043372111195	0	7.00159564739565	Root172
OG0000698	0	0	0	0	0	0	Root172
OG0000699	0	0	0	0	0	0	Root172
OG0000700	0	0	5.60344333483599	0	0	0	Root172
OG0000701	0	0	0	0	0	0	Root172
OG0000702	0	0	0	0	0	0	Root172
OG0000703	22.5051524314401	3.88394544018997	39.2241033438519	10.3671485790133	14.7076835799989	1547.35263807444	Root172
OG0000705	0	0	0	0	0	0	Root172
OG0000706	0	8.41521512041161	36.8226276289222	0	0	0	Root172
OG0000707	0	0	0	0	0	0	Root172
OG0000708	0	0	11.206886669672	0	0	0	Root172
OG0000709	0	12.6228226806174	16.810330004508	0	0	0	Root172
OG0000710	0	9.3862014804591	0	15.2051512492195	14.7076835799989	2044.46592903953	Root172
OG0000711	19.4106939721171	11.0045120805383	28.01721667418	26.6090146861341	14.7076835799989	0	Root172
OG0000712	0	0	0	0	0	0	Root172
OG0000713	0	0.323662120015831	0	0	0	0	Root172
OG0000714	19.1293795667241	0	0.80049190497657	0	0	7.00159564739565	Root172
OG0000715	0	0	0	0	0	0	Root172
OG0000716	0	6.14958028030079	0	0	0	0	Root172
OG0000717	0	0	21.6132814343674	0	0	0	Root172
OG0000719	0	26.2166317212823	0	9.6760053404124	0	0	Root172
OG0000720	21.0985804044751	53.0805876825963	1.60098380995314	41.1230226967527	0	14.0031912947913	Root172
OG0000721	153.316350939186	89.0070830043535	180.110678619728	165.874377264212	44.1230507399967	2716.61911118951	Root172
OG0000722	6.18891691864604	0	36.0221357239457	0	0	0	Root172
OG0000723	0	0	0	0	0	0	Root172
OG0000724	3.37577286471602	10.6808499605224	24.0147571492971	0	0	0	Root172
OG0000725	19.1293795667241	0	0	0	0	0	Root172
OG0000729	0	0.323662120015831	0	0	0	1050.23934710935	Root172
OG0000730	0	0	0	0	0	0	Root172
OG0000731	0	9.3862014804591	0	0	0	0	Root172
OG0000732	62.7331124026394	87.7124345242902	4.80295142985942	70.8421819565907	29.4153671599978	21.0047869421869	Root172
OG0000733	0	10.3571878405066	0	0	0	0	Root172
OG0000734	0	0	65.6403362080788	0	0	0	Root172
OG0000735	0	12.2991605606016	0	4.8380026702062	0	7.00159564739565	Root172
OG0000736	3.37577286471602	47.5783316423272	0	1.72785809650221	0	0	Root172
OG0000737	0.843943216179005	3.56028332017414	0	0	0	0	Root172
OG0000738	0	7.12056664034828	0	0	0	0	Root172
OG0000740	0.281314405393002	12.6228226806174	46.4285304886411	34.5571619300443	0	7.00159564739565	Root172
OG0000741	0	12.2991605606016	18.4113138144611	0.345571619300443	0	0	Root172
OG0000742	9.84600418875506	0	0	0	0	0	Root172
OG0000743	0	0	0	0	0	0	Root172
OG0000744	0	0	0	0	0	0	Root172
OG0000745	0	0	0	11.0582918176142	0	0	Root172
OG0000746	0	9.3862014804591	0	11.0582918176142	0	0	Root172
OG0000747	0	5.82591816028496	0	16.2418661071208	0	0	Root172
OG0000748	0	0	0	0	0	0	Root172
OG0000749	0	0	0	0	0	0	Root172
OG0000750	0	13.9174711606807	0	7.60257562460974	0	749.170734271334	Root172
OG0000751	0	0	0	0	0	0	Root172
OG0000752	0	0	0	0	0	0	Root172
OG0000753	0	11.9754984405857	0	0	0	0	Root172
OG0000754	0	0.323662120015831	32.0196761990628	14.5140080106186	0	0	Root172
OG0000755	0	0	0	0	0	0	Root172
OG0000756	0	0	0	0	0	0	Root172
OG0000757	9.56468978336206	0.970986360047493	0	0.345571619300443	0	0	Root172
OG0000758	0	0	0	0	0	0	Root172
OG0000761	0	0	0	0	0	0	Root172
OG0000762	0.281314405393002	10.3571878405066	16.810330004508	0	1956.12191613985	14.0031912947913	Root172
OG0000763	9.84600418875506	7.76789088037995	0	0	0	0	Root172
OG0000764	0	0	0	0	0	0	Root172
OG0000766	0	0	0	0	0	0	Root172
OG0000767	0	0	0	0	0	0	Root172
OG0000768	0	0	0	0	0	0	Root172
OG0000769	0	0	0	0	0	0	Root172
OG0000770	0	14.5647954007124	0	0	0	0	Root172
OG0000771	0	0	0	0	0	0	Root172
OG0000772	0	0	0	0	0	0	Root172
OG0000773	0	0	0	0	0	0	Root172
OG0000774	0	0	0	0	0	0	Root172
OG0000775	14.6283490804361	4.53126968022163	0	0	0	0	Root172
OG0000776	10.9712618103271	0	32.0196761990628	0	0	0	Root172
OG0000779	0	0	8.80541095474227	0	0	0	Root172
OG0000780	0	0	0	0	0	0	Root172
OG0000781	0	0	0	0	0	0	Root172
OG0000782	7.87680335100405	38.5157922818839	28.8177085791565	9.33043372111195	0	0	Root172
OG0000783	0	11.6518363205699	24.8152490542737	0	14.7076835799989	0	Root172
OG0000784	481.328947627426	1093.00697929346	72.8447633528679	590.236325765156	352.984405919974	98.0223390635391	Root172
OG0000785	0	0	0	0	0	0	Root172
OG0000786	0	0	23.2142652443205	0	0	0	Root172
OG0000788	24.7556676745842	32.3662120015831	0	0.345571619300443	0	0	Root172
OG0000789	0	0	0	0	0	0	Root172
OG0000790	0	0	15.2093461945548	0	0	0	Root172
OG0000791	0	4.85493180023747	25.6157409592502	0.691143238600885	0	0	Root172
OG0000792	0	0	29.6182004841331	0	0	0	Root172
OG0000793	0	3.23662120015831	0	0	0	0	Root172
OG0000794	0	0	23.2142652443205	0	0	0	Root172
OG0000795	0	0	0	0	0	0	Root172
OG0000796	0	0	0	0	0	0	Root172
OG0000797	0	0	0	0	0	0	Root172
OG0000798	0	26.863955961314	25.6157409592502	0	0	0	Root172
OG0000799	0	0	18.4113138144611	0	0	0	Root172
OG0000800	0	0	0	0	0	0	Root172
OG0000801	0	0	0	0	0	0	Root172
OG0000802	0	0	28.01721667418	0	0	0	Root172
OG0000803	16.0349211074011	3.56028332017414	0	14.859579629919	0	0	Root172
OG0000804	4.78234489168103	10.3571878405066	0	0	0	0	Root172
OG0000805	0	0	55.2339414433834	13.4772931527173	14.7076835799989	0	Root172
OG0000806	0	0	32.0196761990628	0	0	0	Root172
OG0000807	0.281314405393002	24.921983241219	105.664931456907	15.8962944878204	0	0	Root172
OG0000809	0	0	0	5.52914590880708	0	0	Root172
OG0000810	0	0	0	0	0	0	Root172
OG0000811	0	0	0	0	0	0	Root172
OG0000812	0	0	0	0	0	0	Root172
OG0000813	0	0	0	0	0	0	Root172
OG0000814	0	0	15.2093461945548	0	0	175.039891184891	Root172
OG0000815	0	0	0	0	0	0	Root172
OG0000816	0	0	0	0	0	0	Root172
OG0000817	0	15.2121196407441	10.4063947646954	0	0	0	Root172
OG0000818	0	0	37.6231195338988	10.3671485790133	0	0	Root172
OG0000819	0	0	0	0	0	0	Root172
OG0000820	0	0	0	0	0	0	Root172
OG0000821	0	24.5983211212032	90.4555852623524	48.380026702062	0	7.00159564739565	Root172
OG0000822	0	4.85493180023747	24.8152490542737	24.190013351031	14.7076835799989	0	Root172
OG0000823	0	0	0	9.33043372111195	14.7076835799989	0	Root172
OG0000825	0	1.94197272009499	0	0	0	0	Root172
OG0000828	0	8.41521512041161	0	12.0950066755155	14.7076835799989	0	Root172
OG0000829	0	0	0	0	0	0	Root172
OG0000830	0	0	0	0	0	0	Root172
OG0000832	0	0	0	0	0	0	Root172
OG0000833	0	0	0	0	0	0	Root172
OG0000834	0	5.1785939202533	43.2265628687348	11.4038634369146	0	0	Root172
OG0000835	0	0	0	0	0	0	Root172
OG0000836	0	0	20.0122976244143	0	0	0	Root172
OG0000837	0	0	8.0049190497657	0	0	0	Root172
OG0000838	0	6.79690452033245	19.2118057194377	35.939448407246	14.7076835799989	0	Root172
OG0000839	0	2.91295908014248	0	0	0	0	Root172
OG0000840	0	0	0	0	0	0	Root172
OG0000841	7.87680335100405	4.85493180023747	20.8127895293908	0	0	0	Root172
OG0000842	0	0	0	0	0	0	Root172
OG0000843	0	0	0	0	0	0	Root172
OG0000844	18.2854363505451	0	0	32.8293038335421	14.7076835799989	7.00159564739565	Root172
OG0000845	17.4414931343661	0	0	0	0	7.00159564739565	Root172
OG0000846	6.18891691864604	8.41521512041161	0	13.4772931527173	0	0	Root172
OG0000847	0	0	0	0	0	0	Root172
OG0000848	0	15.5357817607599	0	0	0	0	Root172
OG0000849	0	11.0045120805383	0	0	0	0	Root172
OG0000850	0	0	0	1.03671485790133	0	0	Root172
OG0000851	0	0	0	0	0	609.138821323421	Root172
OG0000852	0	0	28.8177085791565	6.56586076670841	0	0	Root172
OG0000853	0	0.323662120015831	0	0	0	0	Root172
OG0000854	0	0	0	23.1532984931297	0	0	Root172
OG0000855	0	0	4.80295142985942	20.0431539194257	0	0	Root172
OG0000856	16.5975499181871	16.5067681208074	228.140192918323	23.1532984931297	0	0	Root172
OG0000857	0	0	0	0	0	0	Root172
OG0000858	0	0	0	0	0	0	Root172
OG0000859	0	0	0	0	0	0	Root172
OG0000860	26.4435541069422	66.0270724832295	0	70.1510387179899	14.7076835799989	7.00159564739565	Root172
OG0000861	0	0	0	7.94814724391018	0	0	Root172
OG0000862	0	0	0	0	0	0	Root172
OG0000863	0	0	0	0	0	0	Root172
OG0000864	56.2628810786004	14.5647954007124	20.8127895293908	0	14.7076835799989	7.00159564739565	Root172
OG0000865	0	0	0	0	0	0	Root172
OG0000866	0	0	0	0	0	0	Root172
OG0000867	0	0.323662120015831	0	4.49243105090576	0	0	Root172
OG0000868	18.8480651613311	43.0470619621055	181.711662429681	6.56586076670841	14.7076835799989	7.00159564739565	Root172
OG0000869	0	8.73887724042744	0	0	0	0	Root172
OG0000870	19.4106939721171	7.44422876036411	0	14.1684363913181	0	3227.73559344939	Root172
OG0000871	0	0	43.2265628687348	0	0	0	Root172
OG0000872	0.562628810786004	13.2701469206491	141.687067180853	0.345571619300443	0	140.031912947913	Root172
OG0000874	0.281314405393002	0	0	14.5140080106186	0	0	Root172
OG0000876	0	0	0	0	0	0	Root172
OG0000877	0	0	0	0	0	0	Root172
OG0000878	0	0	0	0	0	0	Root172
OG0000879	16.5975499181871	24.921983241219	0	93.9954804497204	29.4153671599978	0	Root172
OG0000880	0	3.88394544018997	35.2216438189691	0	0	0	Root172
OG0000881	0	16.1831060007916	0	0	0	0	Root172
OG0000882	0	0	0	0	0	0	Root172
OG0000883	18.2854363505451	0	0	0	0	0	Root172
OG0000884	0	0	0	0	0	0	Root172
OG0000885	0	0	0	0	0	0	Root172
OG0000886	0	6.79690452033245	0	0	0	0	Root172
OG0000887	0	0	97.6600124071416	0	0	0	Root172
OG0000888	0	0	0	0	0	0	Root172
OG0000889	5.06365929707403	0	41.6255790587817	0	0	0	Root172
OG0000890	0	0	0	0	0	0	Root172
OG0000891	0	0	0	0	0	0	Root172
OG0000892	4.78234489168103	3.88394544018997	0	4.8380026702062	0	0	Root172
OG0000893	0	1.94197272009499	0	0	0	0	Root172
OG0000894	20.5359515936891	19.4197272009499	20.8127895293908	41.1230226967527	14.7076835799989	0	Root172
OG0000895	0	0	0	0	0	0	Root172
OG0000896	22.7864668368331	0.323662120015831	50.4309900135239	22.1165836352283	0	7.00159564739565	Root172
OG0000898	0	0	0	0	0	0	Root172
OG0000899	0	8.73887724042744	0	0	0	0	Root172
OG0000900	35.4456150795182	56.6408710027704	197.721500529213	90.1941926374155	14.7076835799989	1029.23456016716	Root172
OG0000901	0	0	0	0	0	0	Root172
OG0000902	0	0.647324240031662	0	0	0	0	Root172
OG0000903	0	0	0	0	0	0	Root172
OG0000904	0	3.56028332017414	47.2290223936176	0	0	0	Root172
OG0000905	0	0	0	0	0	0	Root172
OG0000906	0	8.41521512041161	0	0	0	0	Root172
OG0000907	0	0	0	0	0	0	Root172
OG0000908	34.3203574579462	15.2121196407441	0	74.6434697688956	0	0	Root172
OG0000909	0	0	0	0	0	0	Root172
OG0000910	0	6.79690452033245	0	0.345571619300443	0	0	Root172
OG0000911	0	0	0	0	0	0	Root172
OG0000913	0	0	0	0	0	0	Root172
OG0000914	0	0	0	0	0	0	Root172
OG0000916	0	0	0	0	0	0	Root172
OG0000917	0	0	0	0	0	0	Root172
OG0000918	16.0349211074011	43.0470619621055	0	0.345571619300443	0	0	Root172
OG0000919	28.6940693500862	21.3616999210448	12.8078704796251	0.345571619300443	14.7076835799989	0	Root172
OG0000920	0	9.3862014804591	0	0	0	0	Root172
OG0000921	0	11.9754984405857	0	0.345571619300443	0	0	Root172
OG0000922	0	0	0	0	0	0	Root172
OG0000923	0	29.7769150414565	138.485099560947	6.22028914740797	0	0	Root172
OG0000924	0	0	0	0	0	0	Root172
OG0000925	0	1.94197272009499	0	0	0	0	Root172
OG0000926	14.3470346750431	72.1766527635303	313.792826750816	0.345571619300443	2985.65976673978	3402.77548463428	Root172
OG0000927	0	0	0	0	0	0	Root172
OG0000928	13.2217770534711	0	0	0	0	0	Root172
OG0000929	0	12.6228226806174	0	4.8380026702062	0	7.00159564739565	Root172
OG0000930	0	0	8.80541095474227	0	0	0	Root172
OG0000931	0.281314405393002	6.14958028030079	28.01721667418	0.345571619300443	0	1799.41008138068	Root172
OG0000932	0	11.9754984405857	0	0	0	7.00159564739565	Root172
OG0000933	0	0	0	0.345571619300443	0	0	Root172
OG0000934	0	0	0	0	0	0	Root172
OG0000935	0	4.53126968022163	64.0393523981256	0	58.8307343199956	4158.94781455301	Root172
OG0000936	0	0	0	0	0	0	Root172
OG0000937	0	0	0	0	0	0	Root172
OG0000938	0	0	0	0	0	0	Root172
OG0000939	0	0	0	0	0	0	Root172
OG0000940	0	5.50225604026913	12.8078704796251	0	0	0	Root172
OG0000941	0	6.79690452033245	7.20442714478913	0	0	0	Root172
OG0000942	0	0	0	0	0	0	Root172
OG0000943	0	0	0	0	0	0	Root172
OG0000944	0	0	68.842303827985	0	0	0	Root172
OG0000945	0	0	0	0	0	0	Root172
OG0000946	0	0	0	0	0	0	Root172
OG0000947	0	0	0	4.14685943160531	0	0	Root172
OG0000948	0	0	34.4211519139925	0	0	0	Root172
OG0000950	0	0.647324240031662	2.40147571492971	0	0	0	Root172
OG0000951	0	0	0	0	0	0	Root172
OG0000952	0.281314405393002	3.56028332017414	0	0	0	0	Root172
OG0000953	5.34497370246703	8.09155300039578	65.6403362080788	0	0	0	Root172
OG0000954	0	0	0	0	0	0	Root172
OG0000955	0	11.9754984405857	13.6083623846017	0	14.7076835799989	0	Root172
OG0000956	14.6283490804361	21.3616999210448	0	0	0	0	Root172
OG0000957	0	0	0	0	0	0	Root172
OG0000958	0	7.44422876036411	11.206886669672	0	0	0	Root172
OG0000959	0	0	0	0	0	0	Root172
OG0000960	0	0	0	0	0	0	Root172
OG0000961	0	0	0	0	0	0	Root172
OG0000962	0	0	0	0	0	0	Root172
OG0000963	0	0	0	0	0	0	Root172
OG0000964	7.87680335100405	0	77.6477147827273	6.22028914740797	3088.61355179977	0	Root172
OG0000965	0	0	0	0	0	0	Root172
OG0000966	0	0	0	0	0	0	Root172
OG0000967	0	0	0	0	0	0	Root172
OG0000968	0	0	0	0	0	0	Root172
OG0000969	0	0	0	0	0	0	Root172
OG0000970	0	0	11.206886669672	0	0	0	Root172
OG0000971	0	0	40.0245952488285	0	0	0	Root172
OG0000972	0	0	0	0	0	0	Root172
OG0000973	82.9877495909355	76.3842603237361	33.6206600090159	192.483391950347	14.7076835799989	14.0031912947913	Root172
OG0000974	0	0	0	0	0	0	Root172
OG0000975	0.843943216179005	6.79690452033245	67.2413200180319	23.1532984931297	14.7076835799989	0	Root172
OG0000976	0	0	0	0	0	0	Root172
OG0000977	20.8172659990821	49.843966482438	172.105759569963	26.9545863054345	29.4153671599978	553.126056144256	Root172
OG0000978	13.2217770534711	0.970986360047493	23.2142652443205	0	0	0	Root172
OG0000979	25.0369820799772	29.4532529214406	222.536749583487	0.345571619300443	132.36915221999	2653.60475036295	Root172
OG0000980	13.5030914588641	20.0670514409815	0	0	0	0	Root172
OG0000981	0	0	0	0	0	0	Root172
OG0000982	0	7.12056664034828	0	0	0	0	Root172
OG0000983	0	4.85493180023747	173.706743379916	0	0	35.0079782369782	Root172
OG0000984	0	0	1.60098380995314	0	0	0	Root172
OG0000985	19.1293795667241	16.1831060007916	108.066407171837	0.691143238600885	0	4018.9159016051	Root172
OG0000986	0	4.2076075602058	0	0	0	0	Root172
OG0000987	0	0	0	0	0	0	Root172
OG0000988	7.31417454021805	48.8729801223905	22.413773339344	5.52914590880708	29.4153671599978	0	Root172
OG0000989	0	0	242.549047207901	0	0	56.0127651791652	Root172
OG0000990	0.281314405393002	27.8349423213615	288.977577696542	0	14.7076835799989	2436.55528529368	Root172
OG0000991	0	4.53126968022163	112.869358601696	0	0	0	Root172
OG0000992	0	4.85493180023747	66.4408281130553	0	0	0	Root172
OG0000993	0	12.2991605606016	189.716581479447	0	14.7076835799989	0	Root172
OG0000994	0	1.61831060007916	72.0442714478913	0	0	0	Root172
OG0000995	0	0	27.2167247692034	0	0	0	Root172
OG0000996	0	8.73887724042744	198.521992434189	8.29371886321062	0	0	Root172
OG0000997	0	10.0335257204908	13.6083623846017	0	0	7.00159564739565	Root172
OG0000998	0	7.44422876036411	0	0	0	0	Root172
OG0000999	0	11.0045120805383	55.2339414433834	0	0	0	Root172
OG0001000	11.2525762157201	23.9509968811715	72.8447633528679	0	0	0	Root172
OG0001001	0.281314405393002	9.06253936044327	29.6182004841331	14.5140080106186	0	0	Root172
OG0001002	14.9096634858291	4.85493180023747	7.20442714478913	12.0950066755155	0	0	Root172
OG0001003	7.59548894561105	18.1250787208865	0	0	0	0	Root172
OG0001004	0	36.2501574417731	48.0295142985942	0	0	0	Root172
OG0001005	0	0	27.2167247692034	0	1544.30677589988	0	Root172
OG0001006	0	0.970986360047493	33.6206600090159	14.859579629919	0	0	Root172
OG0001007	3.65708727010902	0	0	0	0	14.0031912947913	Root172
OG0001008	0	0	0	0	0	0	Root172
OG0001009	19.1293795667241	19.4197272009499	319.396270085652	20.7342971580266	1456.06067441989	7.00159564739565	Root172
OG0001010	0	0	30.4186923891097	0	0	0	Root172
OG0001011	0	10.6808499605224	329.802664850347	5.18357428950664	0	0	Root172
OG0001012	0	5.50225604026913	18.4113138144611	17.2785809650221	117.661468639991	0	Root172
OG0001013	0	0	11.206886669672	0	0	0	Root172
OG0001014	0	11.6518363205699	0	13.8228647720177	0	7.00159564739565	Root172
OG0001015	0	16.1831060007916	16.810330004508	18.3152958229235	0	0	Root172
OG0001016	0	0	0	0	0	0	Root172
OG0001017	0	12.6228226806174	0.80049190497657	0	0	0	Root172
OG0001018	0	0.323662120015831	116.071326221603	13.4772931527173	0	0	Root172
OG0001019	0	0	0	0	0	0	Root172
OG0001020	0	4.85493180023747	0	0	0	7.00159564739565	Root172
OG0001021	0	0	0	0	0	0	Root172
OG0001022	0	0	0	0	0	0	Root172
OG0001023	0	0	38.4236114388754	0	0	0	Root172
OG0001024	0	0	0	0	0	0	Root172
OG0001025	0	0	0	0	0	0	Root172
OG0001026	0	0	26.4162328642268	0.345571619300443	0	0	Root172
OG0001027	0	0	0	0	0	0	Root172
OG0001028	0	0	0	0	0	0	Root172
OG0001029	0	0	0	0	0	0	Root172
OG0001030	0	0	0	0	0	0	Root172
OG0001031	0	0.323662120015831	0	0	0	0	Root172
OG0001032	0	7.12056664034828	0	15.8962944878204	2353.22937279982	63.0143608265608	Root172
OG0001033	10.6899474049341	22.6563484011082	120.874277651462	4.49243105090576	14.7076835799989	0	Root172
OG0001034	0.843943216179005	9.70986360047493	498.706456800403	25.9178714475332	3382.76722339975	7.00159564739565	Root172
OG0001035	11.8152050265061	0	0	0	0	0	Root172
OG0001036	0	0	0	0	0	0	Root172
OG0001037	0	0	24.8152490542737	0	0	0	Root172
OG0001038	0	0	3.20196761990628	0	0	0	Root172
OG0001039	0	0	0	0	0	0	Root172
OG0001040	0	0	0	0	0	0	Root172
OG0001041	0	0	0	0	0	0	Root172
OG0001042	10.1273185941481	0	4.80295142985942	0	1926.70654897986	7.00159564739565	Root172
OG0001043	0.281314405393002	41.7524134820422	221.73625767851	49.4167415599633	0	7.00159564739565	Root172
OG0001044	6.75154572943204	8.73887724042744	5.60344333483599	7.94814724391018	0	0	Root172
OG0001045	0	0	0	0	0	0	Root172
OG0001046	0	0	40.0245952488285	0	0	0	Root172
OG0001047	28.9753837554792	18.4487408409024	188.916089574471	0	14.7076835799989	7.00159564739565	Root172
OG0001048	0	27.8349423213615	139.285591465923	8.29371886321062	0	0	Root172
OG0001049	0	0	0	0	0	0	Root172
OG0001050	0	0	0	0	0	0	Root172
OG0001051	3.37577286471602	5.50225604026913	0	0	0	0	Root172
OG0001052	0	0	0	0	0	0	Root172
OG0001053	0	0	0	0	14.7076835799989	2191.49943763484	Root172
OG0001054	0	0	0	0	0	0	Root172
OG0001055	0	6.47324240031662	0	0	0	0	Root172
OG0001056	14.0657202696501	0	0	0	0	7.00159564739565	Root172
OG0001057	0	0	0	0	0	0	Root172
OG0001058	0	1.61831060007916	8.80541095474227	0	0	0	Root172
OG0001059	0	0	0	0	0	0	Root172
OG0001060	0	0.647324240031662	0	0	0	0	Root172
OG0001061	0	5.50225604026913	194.519532909307	0	0	14.0031912947913	Root172
OG0001062	14.6283490804361	0	49.6304981085474	0	14.7076835799989	1288.2935991208	Root172
OG0001063	0	0	0	0	0	0	Root172
OG0001064	0	0	0	13.8228647720177	0	0	Root172
OG0001065	0	0	0	0	0	0	Root172
OG0001066	0	0	0	0	0	0	Root172
OG0001067	0	9.70986360047493	36.8226276289222	4.49243105090576	0	0	Root172
OG0001068	0	0	0	0	0	0	Root172
OG0001069	0	32.6898741215989	20.0122976244143	0	2823.87524735979	14.0031912947913	Root172
OG0001070	0.281314405393002	0.323662120015831	0	0	0	2625.59836777337	Root172
OG0001071	0	10.6808499605224	111.268374791743	10.3671485790133	14.7076835799989	2275.51858540358	Root172
OG0001072	1.40657202696501	1.29464848006332	0	0	0	0	Root172
OG0001073	50.9179073761333	99.3642708448601	24.8152490542737	62.2028914740797	14.7076835799989	679.154777797378	Root172
OG0001074	0	22.3326862810923	259.359377212409	14.5140080106186	1000.12248343993	0	Root172
OG0001075	0	27.5112802013456	132.881656226111	7.60257562460974	14.7076835799989	0	Root172
OG0001076	0	0	0	0	0	0	Root172
OG0001077	1.12525762157201	5.1785939202533	43.2265628687348	0	0	0	Root172
OG0001078	0	0	0	0	0	0	Root172
OG0001079	0	0	4.80295142985942	0	0	0	Root172
OG0001080	0	0	168.903791950056	0	0	0	Root172
OG0001081	22.7864668368331	2.58929696012665	246.551506732784	4.8380026702062	0	602.137225676026	Root172
OG0001082	0	12.2991605606016	481.896126795895	0	5074.15083509962	4866.10897493997	Root172
OG0001083	0	0.323662120015831	314.593318655792	0	2985.65976673978	7.00159564739565	Root172
OG0001084	32.0698422148022	26.2166317212823	47.2290223936176	10.3671485790133	0	7.00159564739565	Root172
OG0001085	0.281314405393002	10.0335257204908	607.573355877217	19.6975823001252	2897.41366525978	1085.24732534633	Root172
OG0001086	12.3778338372921	76.0605982037203	682.019103040038	0	1456.06067441989	1673.38135972756	Root172
OG0001087	0	8.09155300039578	97.6600124071416	0	0	0	Root172
OG0001088	0	0	0	0	0	0	Root172
OG0001089	0	0	0	0	0	0	Root172
OG0001090	0	0	0	0	0	0	Root172
OG0001091	0	7.76789088037995	0	0	0	0	Root172
OG0001092	0.281314405393002	21.3616999210448	0	0	0	0	Root172
OG0001093	0	0	0	0	0	0	Root172
OG0001094	0.281314405393002	6.14958028030079	0	7.2570040053093	0	0	Root172
OG0001095	0	0	0	0	0	0	Root172
OG0001096	0	0	0	2.76457295440354	132.36915221999	0	Root172
OG0001097	0	0	0	0	0	0	Root172
OG0001098	0	0	0	0	0	0	Root172
OG0001099	0	0	0	0	0	0	Root172
OG0001100	65.2649420511764	6.79690452033245	0	3.80128781230487	0	0	Root172
OG0001101	0	7.44422876036411	0	0	0	0	Root172
OG0001102	0	0	0	0	0	0	Root172
OG0001103	0	0	1.60098380995314	11.4038634369146	0	0	Root172
OG0001104	15.1909778912221	0	0	0	0	0	Root172
OG0001105	31.2258989986232	0.647324240031662	0	64.2763211898823	0	14.0031912947913	Root172
OG0001106	0	0	0	0	0	0	Root172
OG0001107	0	0	46.4285304886411	27.300157924735	3000.36745031978	0	Root172
OG0001108	0	0	0	0	0	0	Root172
OG0001109	0	0	0	5.52914590880708	14.7076835799989	0	Root172
OG0001110	0	0	47.2290223936176	22.1165836352283	0	0	Root172
OG0001111	0	0	0	0	0	0	Root172
OG0001112	0	0	0	0	0	0	Root172
OG0001113	0	0	0	0	0	0	Root172
OG0001114	0	5.1785939202533	0	18.3152958229235	0	0	Root172
OG0001117	0	0	0	0	0	0	Root172
OG0001119	0	17.154092360839	0	0	0	0	Root172
OG0001120	0	0	0	0	0	0	Root172
OG0001121	0	13.2701469206491	40.0245952488285	0	0	0	Root172
OG0001122	14.9096634858291	0	0	0	0	0	Root172
OG0001123	14.3470346750431	0	0	13.4772931527173	0	7.00159564739565	Root172
OG0001124	0	0	49.6304981085474	0	0	0	Root172
OG0001125	0	0	0	0	0	0	Root172
OG0001126	0	0	52.0319738234771	0	0	0	Root172
OG0001127	0	0	0	0	0	0	Root172
OG0001128	0	0	0	0	0	0	Root172
OG0001129	0	4.85493180023747	0	0	0	0	Root172
OG0001130	0	0	0	8.29371886321062	0	0	Root172
OG0001131	0	0	0	0	0	0	Root172
OG0001132	0	0	0	0	0	0	Root172
OG0001133	0	4.2076075602058	0	0	0	0	Root172
OG0001134	0	3.56028332017414	0	7.94814724391018	0	0	Root172
OG0001135	0	0	0	0	0	0	Root172
OG0001136	0	0	0	0	0	0	Root172
OG0001137	10.4086329995411	0	0	0	0	0	Root172
OG0001140	0	0	0	0	0	0	Root172
OG0001141	0	0	0	0	0	0	Root172
OG0001142	0	0	0	0	0	0	Root172
OG0001143	0	4.85493180023747	0	0	0	0	Root172
OG0001144	25.3182964853702	50.8149528424855	34.4211519139925	19.3520106808248	29.4153671599978	1771.4036987911	Root172
OG0001145	0	0	0	0	0	0	Root172
OG0001146	0	0	0	0	0	0	Root172
OG0001147	11.2525762157201	15.8594438807757	0	0	0	7.00159564739565	Root172
OG0001148	0	0	0	0	0	0	Root172
OG0001149	0	0	41.6255790587817	0	0	49.0111695317695	Root172
OG0001150	0	9.06253936044327	24.8152490542737	0	0	0	Root172
OG0001151	0	0	0	0	0	0	Root172
OG0001152	0	0	0	0	0	0	Root172
OG0001153	28.4127549446932	0	0	0.345571619300443	0	7.00159564739565	Root172
OG0001154	0	0	0	0	0	0	Root172
OG0001157	0	0	0	0	0	0	Root172
OG0001158	0	0	0	0	0	0	Root172
OG0001159	0	11.6518363205699	0	29.3735876405376	0	147.033508595309	Root172
OG0001160	0	10.3571878405066	5.60344333483599	0	0	0	Root172
OG0001161	0	0	0	0	0	0	Root172
OG0001162	0	0	0	0	0	0	Root172
OG0001163	0	0	0	0	0	0	Root172
OG0001164	5.34497370246703	11.0045120805383	0	17.969724203623	0	7.00159564739565	Root172
OG0001165	0	5.50225604026913	0	0	0	0	Root172
OG0001166	0	0	0	0	0	0	Root172
OG0001167	0	0	0	0	0	0	Root172
OG0001168	7.31417454021805	2.91295908014248	0	0	0	0	Root172
OG0001169	0	0	0	0	0	0	Root172
OG0001170	0	0.970986360047493	0	0	0	0	Root172
OG0001171	0	0	81.6501743076102	0	0	0	Root172
OG0001173	0	0	0	0	0	0	Root172
OG0001174	0	0	0	0	0	0	Root172
OG0001175	0	0	0	0	0	0	Root172
OG0001176	0	6.14958028030079	0	0	0	0	Root172
OG0001177	0	0	0	0	0	0	Root172
OG0001178	0	0	0	0	0	0	Root172
OG0001179	15.7536067020081	17.154092360839	0	21.7710120159279	0	0	Root172
OG0001180	0	0	0	0	0	0	Root172
OG0001181	0	0	0	0	0	0	Root172
OG0001182	0	0	0	0	0	0	Root172
OG0001183	0	0	0	0	0	0	Root172
OG0001184	0	9.70986360047493	0	6.22028914740797	0	0	Root172
OG0001185	0	0	0	0	0	0	Root172
OG0001188	0	15.2121196407441	0	0	0	0	Root172
OG0001189	0	3.88394544018997	32.0196761990628	0	0	0	Root172
OG0001190	17.1601787289731	13.5938090406649	0	43.1964524125553	0	0	Root172
OG0001191	0	0	0	0	0	0	Root172
OG0001192	0	0	0	0	0	0	Root172
OG0001193	0	0	0	0	0	0	Root172
OG0001194	0	12.9464848006332	0	0.345571619300443	0	0	Root172
OG0001195	0	0	0	0	0	0	Root172
OG0001196	0	10.3571878405066	0	0	0	0	Root172
OG0001197	0	0	0	0	0	0	Root172
OG0001198	0	0	0	0	0	0	Root172
OG0001199	0	0	159.297889090337	16.9330093457217	0	0	Root172
OG0001201	0	3.23662120015831	0	0	0	0	Root172
OG0001202	0	0	0	0	0	0	Root172
OG0001204	0	0	0	0	0	0	Root172
OG0001205	7.87680335100405	4.85493180023747	42.4260709637582	8.63929048251107	44.1230507399967	7.00159564739565	Root172
OG0001206	28.1314405393002	6.79690452033245	16.0098380995314	6.91143238600885	0	0	Root172
OG0001207	5.90760251325304	0	36.8226276289222	0	0	0	Root172
OG0001208	12.9404626480781	0	24.8152490542737	0	0	0	Root172
OG0001209	0	0	0	0	0	0	Root172
OG0001210	296.786697689617	821.454460600179	166.502316235127	110.582918176142	3412.18259055975	91.0207434161434	Root172
OG0001211	0.281314405393002	0	0	0	0	0	Root172
OG0001212	0	0	0	0	0	0	Root172
OG0001213	0	0	0	0	0	0	Root172
OG0001214	0	7.12056664034828	0	12.4405782948159	14.7076835799989	0	Root172
OG0001215	7.31417454021805	0	0	0	0	0	Root172
OG0001216	16.0349211074011	0	0	0	0	0	Root172
OG0001217	0	0	0	0	0	0	Root172
OG0001218	13.5030914588641	0	0	0	14.7076835799989	0	Root172
OG0001219	0	6.14958028030079	0	0	0	0	Root172
OG0001220	0	0	0	0	0	0	Root172
OG0001222	4.78234489168103	0	0	52.1813145143668	0	0	Root172
OG0001225	3086.01902716123	2366.61742155576	184.113138144611	8068.75173904604	10795.4397477192	16978.8694449344	Root172
OG0001226	0	0	0	0	0	0	Root172
OG0001227	0	7.12056664034828	0	13.4772931527173	0	0	Root172
OG0001228	8.43943216179006	0.323662120015831	0	0	0	0	Root172
OG0001229	0	0	0	0	0	0	Root172
OG0001230	0	0	0	0	0	0	Root172
OG0001231	0	0	0	0	0	0	Root172
OG0001232	0	8.41521512041161	0	13.1317215334168	0	0	Root172
OG0001233	0	0	0	26.6090146861341	0	0	Root172
OG0001234	0	0	0	0	0	0	Root172
OG0001235	0	6.79690452033245	0	0	0	0	Root172
OG0001236	0	5.1785939202533	0	0	0	0	Root172
OG0001237	0	0	0	0	0	0	Root172
OG0001238	0	0	0	0	0	0	Root172
OG0001239	0	8.73887724042744	0	0	0	0	Root172
OG0001240	0	0	0	0	0	0	Root172
OG0001241	0	0	22.413773339344	14.859579629919	0	0	Root172
OG0001242	0	0	48.0295142985942	0	0	0	Root172
OG0001243	0	0	0	0	0	0	Root172
OG0001244	0	0.647324240031662	0	0	0	0	Root172
OG0001245	13.2217770534711	0	21.6132814343674	0	0	0	Root172
OG0001246	0	0	0	23.4988701124301	0	0	Root172
OG0001247	0	0	0	0	0	0	Root172
OG0001248	6.75154572943204	0	0	0	0	532.121269202069	Root172
OG0001249	0	0.323662120015831	0	0	0	0	Root172
OG0001250	0	0	0	0	0	0	Root172
OG0001251	0	0	0	0	0	0	Root172
OG0001252	0	9.06253936044327	0	0	0	0	Root172
OG0001253	17.7228075397591	0	60.8373847782193	0	0	7.00159564739565	Root172
OG0001254	0	0	0	0	0	0	Root172
OG0001255	66.1088852673554	76.3842603237361	111.268374791743	127.861499141164	14.7076835799989	133.030317300517	Root172
OG0001257	11.5338906211131	0	0	0	0	0	Root172
OG0001258	0	6.79690452033245	0	0	0	0	Root172
OG0001259	0	0	0	0	0	0	Root172
OG0001260	0	0	0	0	0	0	Root172
OG0001261	0	0.970986360047493	0	0	0	0	Root172
OG0001262	0	0	0	0	0	0	Root172
OG0001263	0	0	0	0	0	0	Root172
OG0001264	0	0.323662120015831	0	0	0	0	Root172
OG0001265	0.562628810786004	0	0	0	0	0	Root172
OG0001266	0	0	0	0	0	0	Root172
OG0001267	0	0	0	0	0	0	Root172
OG0001272	0	0	0	0	0	0	Root172
OG0001273	0	0	0	0	0	0	Root172
OG0001274	0	0	19.2118057194377	0	0	0	Root172
OG0001275	0	0	0	0	0	0	Root172
OG0001276	0	0	0	0	0	0	Root172
OG0001277	29.5380125662652	11.0045120805383	31.2191842940862	17.2785809650221	0	0	Root172
OG0001278	0	0	0	0	0	0	Root172
OG0001279	0	6.79690452033245	24.0147571492971	0	0	0	Root172
OG0001280	0	0	0	0	0	0	Root172
OG0001281	0	12.9464848006332	0	0	0	0	Root172
OG0001282	0	0	0	0	0	0	Root172
OG0001283	0	0	18.4113138144611	0	0	0	Root172
OG0001284	0	0	0	0	0	0	Root172
OG0001285	0	0	0	0	0	0	Root172
OG0001286	0	0	0	0	0	0	Root172
OG0001288	0	0	0	0	0	0	Root172
OG0001291	0	0.647324240031662	0	0	0	0	Root172
OG0001293	7.03286013482505	0	0	0	0	0	Root172
OG0001295	0	7.12056664034828	0	0	0	0	Root172
OG0001296	0	0	0	0	0	0	Root172
OG0001297	0	0	0	0	0	0	Root172
OG0001298	0	0	0	0	0	0	Root172
OG0001301	0	0	21.6132814343674	10.7127201983137	0	0	Root172
OG0001302	0	0	0	0	0	0	Root172
OG0001303	0	0	0	0	0	0	Root172
OG0001304	0	7.44422876036411	0	39.3951646002505	0	0	Root172
OG0001305	0	9.06253936044327	0	0	0	0	Root172
OG0001306	14.6283490804361	18.4487408409024	6.40393523981256	31.1014457370398	0	0	Root172
OG0001307	0	0	0	0	0	0	Root172
OG0001308	4.50103048628803	0	0	2.07342971580266	1838.46044749986	182.041486832287	Root172
OG0001311	0	0	0	0	0	0	Root172
OG0001313	0	0	0	0	0	0	Root172
OG0001314	7.87680335100405	0	0	0	0	0	Root172
OG0001315	0	0	0	17.2785809650221	0	0	Root172
OG0001316	0	0	0	0	0	49.0111695317695	Root172
OG0001317	12.6591482426851	0	0	0	0	0	Root172
OG0001318	0	9.3862014804591	32.0196761990628	0	0	0	Root172
OG0001319	0	0	0	0	0	0	Root172
OG0001320	0	0	0	0	0	0	Root172
OG0001321	0	0	0	0	0	0	Root172
OG0001322	15.4722922966151	0	0	13.8228647720177	0	0	Root172
OG0001323	0	0	0	0	0	0	Root172
OG0001324	0	0.970986360047493	0	0	0	0	Root172
OG0001325	0	0	0	0	0	0	Root172
OG0001326	0	0	0	0	0	0	Root172
OG0001328	0	0	0	0	0	0	Root172
OG0001329	0	16.1831060007916	0	0	0	0	Root172
OG0001330	0	0	0	0	0	0	Root172
OG0001331	0	0	0	0	0	0	Root172
OG0001333	0	0	0	0	0	0	Root172
OG0001334	0	0	0	0	0	0	Root172
OG0001335	0	0	0	0	0	0	Root172
OG0001336	0	0	0	0	0	0	Root172
OG0001337	0	0	0	0	0	0	Root172
OG0001338	0	0	0	0	0	0	Root172
OG0001339	0	4.85493180023747	0	4.49243105090576	0	0	Root172
OG0001340	0	0	0	0	0	0	Root172
OG0001341	0	0	22.413773339344	0	0	0	Root172
OG0001342	0	0	0	0	0	0	Root172
OG0001343	0	4.85493180023747	0	0	0	0	Root172
OG0001344	0	0	0	0	0	0	Root172
OG0001345	0	0	0	0	0	0	Root172
OG0001346	0	0	0	0	0	0	Root172
OG0001347	1.12525762157201	2.58929696012665	0	0	0	0	Root172
OG0001348	0	0	0	0	0	0	Root172
OG0001349	0	0	0	0	0	0	Root172
OG0001350	0	0	0	0	0	0	Root172
OG0001351	0	0	0	0	0	0	Root172
OG0001352	0	0	0	0	0	0	Root172
OG0001355	0	0	27.2167247692034	0	0	0	Root172
OG0001356	0	0	0	0	0	0	Root172
OG0001357	0.281314405393002	20.3907135609974	12.0073785746486	13.8228647720177	14.7076835799989	2324.52975493535	Root172
OG0001358	0	0	0	0	0	0	Root172
OG0001359	0	0	0	0	0	0	Root172
OG0001360	0	4.53126968022163	0	16.5874377264212	0	0	Root172
OG0001361	0	0	0	0	0	0	Root172
OG0001362	0.843943216179005	0	0	0	0	0	Root172
OG0001363	0	0	0	0	0	0	Root172
OG0001364	0	0	0	0	0	0	Root172
OG0001365	18.2854363505451	0	0	0	0	0	Root172
OG0001366	0	6.47324240031662	0	28.3368727826363	0	0	Root172
OG0001369	0	0	13.6083623846017	20.3887255387261	0	0	Root172
OG0001372	0	0	0	0	0	0	Root172
OG0001373	0	0	0	0	0	0	Root172
OG0001374	0	0	0	0	0	0	Root172
OG0001376	0	0	0	0	0	0	Root172
OG0001377	0	0	0	0	0	0	Root172
OG0001378	0	0	0	0	0	0	Root172
OG0001379	5.34497370246703	16.5067681208074	16.0098380995314	0	0	7.00159564739565	Root172
OG0001380	0	0	0	0	0	0	Root172
OG0001381	0	0	0	0	0	0	Root172
OG0001382	0	0	0	0	0	0	Root172
OG0001383	0	0	0	0	0	0	Root172
OG0001384	0	0.323662120015831	100.061488122071	0	0	1582.36061631142	Root172
OG0001385	0	0	0	0	0	0	Root172
OG0001386	0	0	0	0	0	0	Root172
OG0001387	0	5.1785939202533	0	0	0	0	Root172
OG0001390	0	0	0	0	0	0	Root172
OG0001392	0	12.6228226806174	0	8.29371886321062	0	0	Root172
OG0001393	9.28337537796906	8.09155300039578	0	0	0	0	Root172
OG0001394	0	0	0	0	0	0	Root172
OG0001396	13.2217770534711	0.323662120015831	0	0	1264.86078787991	7.00159564739565	Root172
OG0001397	0	0	0	0	0	0	Root172
OG0001398	0	0	0	7.60257562460974	0	0	Root172
OG0001399	0	0	0	0	0	0	Root172
OG0001400	0	0	0	0	0	0	Root172
OG0001401	16.5975499181871	0	0	6.91143238600885	0	0	Root172
OG0001402	0	6.14958028030079	0	0	0	0	Root172
OG0001405	0	0	0	0	0	0	Root172
OG0001407	7.31417454021805	0	0	0	0	0	Root172
OG0001408	0	0	0	0	0	0	Root172
OG0001409	0	0	0	0	0	0	Root172
OG0001410	31.5072134040162	0	22.413773339344	15.5507228685199	0	7.00159564739565	Root172
OG0001411	0	0	0	53.2180293722682	14.7076835799989	0	Root172
OG0001412	0	0	0	0	0	0	Root172
OG0001414	0	0	0	0.691143238600885	0	0	Root172
OG0001415	0	0	0	0	0	0	Root172
OG0001417	0	0	0	0	0	0	Root172
OG0001419	0	0	0	0	0	0	Root172
OG0001421	0	0	0	0	0	0	Root172
OG0001422	18.2854363505451	0	0	0	14.7076835799989	0	Root172
OG0001423	0	13.9174711606807	0	0	0	0	Root172
OG0001426	0	0	0	0	0	0	Root172
OG0001427	0	0	15.2093461945548	0	0	0	Root172
OG0001428	14.9096634858291	0	0	0	0	0	Root172
OG0001429	0	0	0	0	0	0	Root172
OG0001431	0	0	0	0	0	0	Root172
OG0001432	0	0	0	0	0	0	Root172
OG0001433	0	0	0	0	0	0	Root172
OG0001435	3.65708727010902	0.647324240031662	0	0	0	0	Root172
OG0001436	0	10.6808499605224	0	0	0	0	Root172
OG0001437	0	0	0	0	0	0	Root172
OG0001438	0	0	0	2.4190013351031	0	0	Root172
OG0001439	0	0	23.2142652443205	0	0	0	Root172
OG0001441	0	0	0	0	0	0	Root172
OG0001442	0	0	0	0	0	0	Root172
OG0001443	59.6386539433164	33.0135362416148	0	95.3777669269222	0	7.00159564739565	Root172
OG0001448	0	0	0	0	0	0	Root172
OG0001449	0	0	0	0	0	0	Root172
OG0001451	0	0	0	0	0	0	Root172
OG0001452	13.7844058642571	0	0	0	0	0	Root172
OG0001453	3.37577286471602	0	0	0.345571619300443	0	0	Root172
OG0001456	0	0	0	0	0	0	Root172
OG0001457	0	0	0	0	0	0	Root172
OG0001458	5.62628810786004	0	0	0	0	0	Root172
OG0001459	14.9096634858291	13.5938090406649	0	0	14.7076835799989	0	Root172
OG0001460	0	0	0	0	0	0	Root172
OG0001461	0	0	0	0	0	0	Root172
OG0001462	22.7864668368331	29.1295908014248	0	24.190013351031	14.7076835799989	0	Root172
OG0001463	0	0	0	0	0	0	Root172
OG0001464	0	0	0	0	0	0	Root172
OG0001465	0	0	0	0	0	0	Root172
OG0001466	0	0	17.6108219094845	0	0	0	Root172
OG0001467	0	0	0	0	0	0	Root172
OG0001468	0	0	0	0	0	0	Root172
OG0001469	0	32.3662120015831	0	0.345571619300443	0	0	Root172
OG0001470	0	0	0	0	0	0	Root172
OG0001471	0	27.1876180813298	12.8078704796251	15.8962944878204	0	1883.42922914943	Root172
OG0001472	0	12.6228226806174	32.0196761990628	0	0	0	Root172
OG0001473	0	0	0	20.3887255387261	0	0	Root172
OG0001474	0	0	0	0	0	0	Root172
OG0001475	0	0	0	0	0	0	Root172
OG0001477	0	8.41521512041161	0	0	0	0	Root172
OG0001478	0	0	17.6108219094845	0	0	0	Root172
OG0001481	0	0	0	0	0	0	Root172
OG0001482	0	5.82591816028496	0	14.859579629919	0	0	Root172
OG0001483	0	0	0	0	0	0	Root172
OG0001484	0	6.47324240031662	0	12.4405782948159	0	0	Root172
OG0001485	15.1909778912221	18.7724029609182	31.2191842940862	0	0	7.00159564739565	Root172
OG0001486	0	0	0	0	0	0	Root172
OG0001487	0	0	0	0	0	0	Root172
OG0001488	0.281314405393002	0	0	0	2882.70598167979	672.153182149982	Root172
OG0001489	0	3.56028332017414	0	0.691143238600885	0	0	Root172
OG0001490	0	0	0	0	0	0	Root172
OG0001491	0	0	0	0	0	0	Root172
OG0001492	0	0	0	0	0	0	Root172
OG0001495	0	0	0	0	0	0	Root172
OG0001497	0	0.323662120015831	0	0	0	1974.44997256557	Root172
OG0001500	0	0	0	0	0	0	Root172
OG0001501	0.562628810786004	6.79690452033245	8.0049190497657	17.2785809650221	0	0	Root172
OG0001502	0	0	0	0	0	0	Root172
OG0001503	0	0	0	0	0	0	Root172
OG0001504	0	1.61831060007916	0	0	14.7076835799989	0	Root172
OG0001505	0	0	0	0	0	0	Root172
OG0001506	0	0	0	0	0	0	Root172
OG0001507	0	0	0	0	0	0	Root172
OG0001508	0	0	0	5.87471752810753	0	0	Root172
OG0001509	0	0	0	0	0	0	Root172
OG0001511	0	10.0335257204908	0	0	0	0	Root172
OG0001512	0	0	0	0	0	0	Root172
OG0001518	0	0	0	0	0	0	Root172
OG0001519	0	0	0	0	0	0	Root172
OG0001520	0	0	0	0	0	0	Root172
OG0001521	7.03286013482505	17.8014166008707	11.206886669672	0.345571619300443	0	0	Root172
OG0001522	0	0	0	0	0	0	Root172
OG0001523	0	0	0.80049190497657	0	0	0	Root172
OG0001524	0	0	0	0	0	0	Root172
OG0001525	29.2566981608722	102.277229925003	40.8250871538051	43.5420240318558	14.7076835799989	7.00159564739565	Root172
OG0001526	0	0	0	0	0	0	Root172
OG0001527	0	0	0	0	0	0	Root172
OG0001528	0	0	0	0	0	0	Root172
OG0001529	0	9.3862014804591	0	0	0	0	Root172
OG0001530	0	0	0	0	0	0	Root172
OG0001531	0	0	0	0	0	0	Root172
OG0001532	0	0	0	0	0	0	Root172
OG0001533	0	0	0	0	0	0	Root172
OG0001538	0	0	0	8.63929048251107	0	0	Root172
OG0001540	0	0	0	15.5507228685199	0	0	Root172
OG0001542	0	0	0	0	0	0	Root172
OG0001545	21.9425236206541	0.970986360047493	0	16.5874377264212	14.7076835799989	0	Root172
OG0001546	0	0	0	0	0	0	Root172
OG0001547	0	0	0	0	0	0	Root172
OG0001548	12.9404626480781	10.3571878405066	0	0	0	0	Root172
OG0001549	13.5030914588641	0	0	0	0	0	Root172
OG0001550	0	0	0	0	0	0	Root172
OG0001551	0	0	0	0	0	0	Root172
OG0001552	0	0	19.2118057194377	0	0	0	Root172
OG0001553	0	18.7724029609182	61.6378766831959	0	0	0	Root172
OG0001554	0	0	0	0	0	0	Root172
OG0001555	0	0	0	0	0	0	Root172
OG0001556	18.2854363505451	0	0	18.6608674422239	0	0	Root172
OG0001557	0	0	0	12.7861499141164	0	7.00159564739565	Root172
OG0001559	0	0	0	0	0	0	Root172
OG0001567	0	17.8014166008707	32.8201681040394	22.4621552545288	0	0	Root172
OG0001568	0	0	0	7.2570040053093	0	0	Root172
OG0001569	0	0	32.8201681040394	0	0	0	Root172
OG0001570	10.6899474049341	13.9174711606807	0	6.22028914740797	0	0	Root172
OG0001571	17.7228075397591	18.7724029609182	0	25.9178714475332	0	0	Root172
OG0001572	0	5.82591816028496	0	0	0	0	Root172
OG0001573	0	0	0	0	0	0	Root172
OG0001574	0	0	0	0	0	0	Root172
OG0001575	0	0	0	0	0	0	Root172
OG0001576	0	0.323662120015831	0	0	0	0	Root172
OG0001577	0	0	0	0	0	0	Root172
OG0001578	0.562628810786004	9.06253936044327	0	0	0	0	Root172
OG0001579	0	0	0	0	0	0	Root172
OG0001580	0	0	0	0	0	0	Root172
OG0001581	0	12.9464848006332	0	0	14.7076835799989	0	Root172
OG0001583	0	0	0	9.6760053404124	0	0	Root172
OG0001585	0	0	0	0	0	0	Root172
OG0001586	0	0	0	0	0	0	Root172
OG0001587	0	0	0	0	0	0	Root172
OG0001588	11.8152050265061	21.038037801029	0	10.3671485790133	0	0	Root172
OG0001589	0	0	41.6255790587817	3.45571619300443	0	0	Root172
OG0001591	0	8.09155300039578	0	9.6760053404124	0	7.00159564739565	Root172
OG0001592	0	0	0	0	0	0	Root172
OG0001593	0	15.5357817607599	0	0	0	0	Root172
OG0001594	0	0	0	0	0	0	Root172
OG0001595	0	12.6228226806174	20.8127895293908	25.5722998282328	0	0	Root172
OG0001596	0	1.29464848006332	79.2486985926805	0	0	0	Root172
OG0001597	0	0	0	0	0	0	Root172
OG0001598	5.90760251325304	4.85493180023747	0	0	0	0	Root172
OG0001599	0	2.91295908014248	0	0	0	0	Root172
OG0001600	14.0657202696501	0	0	0	0	0	Root172
OG0001601	28.4127549446932	18.7724029609182	0	10.7127201983137	14.7076835799989	0	Root172
OG0001605	0	0	0	0	0	0	Root172
OG0001606	0	0	0	0	0	0	Root172
OG0001607	0	0	0	0	0	0	Root172
OG0001609	0	3.56028332017414	0	0	0	0	Root172
OG0001611	0	11.0045120805383	0	0	0	0	Root172
OG0001612	0	0	0	0.345571619300443	0	0	Root172
OG0001613	0	0	0	0	0	0	Root172
OG0001614	0	5.1785939202533	0	0	0	0	Root172
OG0001615	0	13.9174711606807	0	0	0	0	Root172
OG0001616	0	0	0	0	0	0	Root172
OG0001617	0	0	0	0	0	0	Root172
OG0001618	0	0	0	0	0	0	Root172
OG0001619	17.7228075397591	0	0	0	0	0	Root172
OG0001620	0	0	0	0	0	0	Root172
OG0001621	0	0	0	0	0	0	Root172
OG0001622	0	0	0	0	0	0	Root172
OG0001627	0	0.323662120015831	0	14.5140080106186	0	0	Root172
OG0001630	0	0	0	0	0	0	Root172
OG0001631	0	0	0	0	0	0	Root172
OG0001632	0	0	0	0	0	0	Root172
OG0001634	0	0	0	0	0	0	Root172
OG0001635	0	0	0	0	0	0	Root172
OG0001636	12.0965194318991	0	0	0	0	0	Root172
OG0001637	0	0	0	8.98486210181151	0	0	Root172
OG0001638	4.50103048628803	3.56028332017414	28.8177085791565	0	0	0	Root172
OG0001639	5.62628810786004	15.2121196407441	0	0	0	7.00159564739565	Root172
OG0001640	0	0	0	0	0	0	Root172
OG0001641	0.843943216179005	9.06253936044327	0	0	0	0	Root172
OG0001642	0	0	28.01721667418	0	0	0	Root172
OG0001643	21.6612092152611	67.3217209632929	76.0467309727742	22.4621552545288	14.7076835799989	14.0031912947913	Root172
OG0001644	0	0	0	0	0	0	Root172
OG0001645	0	0	0	0	0	0	Root172
OG0001646	0	0	0	0	0	0	Root172
OG0001647	0	0	0	0	0	0	Root172
OG0001648	0	3.56028332017414	0	0	0	0	Root172
OG0001649	0	0	0	0	0	0	Root172
OG0001650	0	0	0	0	0	0	Root172
OG0001651	0	0	0	0	0	0	Root172
OG0001652	20.5359515936891	0	0	30.0647308791385	161.784519379988	0	Root172
OG0001654	0	0	0	0	0	0	Root172
OG0001655	0	0	0	0.345571619300443	0	0	Root172
OG0001656	0	16.5067681208074	0	11.7494350562151	0	0	Root172
OG0001657	0	0	0	0	0	0	Root172
OG0001658	0	8.73887724042744	0	0	0	0	Root172
OG0001659	0	0	0	0	0	0	Root172
OG0001660	0	3.88394544018997	0	17.6241525843226	14.7076835799989	0	Root172
OG0001661	0	0	0	0	0	0	Root172
OG0001662	12.0965194318991	7.76789088037995	0	10.3671485790133	0	0	Root172
OG0001663	0	0	0	0	0	0	Root172
OG0001664	0	0	0	0	0	0	Root172
OG0001665	0	0	0	0	0	0	Root172
OG0001667	0	0	0	0	0	0	Root172
OG0001668	0	0	0	29.0280160212372	0	0	Root172
OG0001669	0	0	0	0	0	0	Root172
OG0001671	0	0	0	0	0	0	Root172
OG0001672	0	0	0	0	0	0	Root172
OG0001673	0	0	0	0	0	0	Root172
OG0001675	0	0	0	0	0	0	Root172
OG0001676	0	0	0	0	0	0	Root172
OG0001677	0	7.12056664034828	61.6378766831959	0	0	0	Root172
OG0001678	0	0	0	0	0	0	Root172
OG0001679	0	0	25.6157409592502	0	0	0	Root172
OG0001680	0	0	0	0	0	0	Root172
OG0001681	6.18891691864604	0	0	0	0	0	Root172
OG0001682	0	6.47324240031662	0	0	0	0	Root172
OG0001683	0	0	0	0	0	0	Root172
OG0001684	14.0657202696501	10.3571878405066	62.4383685881725	0	14.7076835799989	0	Root172
OG0001685	11.5338906211131	12.2991605606016	0	0	0	0	Root172
OG0001686	0	0	0	0	0	0	Root172
OG0001687	0	0	0	0	0	0	Root172
OG0001688	0	0	0	0	0	0	Root172
OG0001689	0	0	0	0	0	0	Root172
OG0001690	0	6.79690452033245	0	0.345571619300443	14.7076835799989	0	Root172
OG0001693	0.562628810786004	0	0	0	0	0	Root172
OG0001695	0	0	0	0	0	0	Root172
OG0001696	0	0	0	0	0	0	Root172
OG0001697	0	0	0	0	0	0	Root172
OG0001699	0	0	0	0	0	0	Root172
OG0001700	0	0	0	0	0	0	Root172
OG0001701	0	0	0	0	0	0	Root172
OG0001702	0	0	0	0	0	0	Root172
OG0001704	0	0	0	0.345571619300443	0	0	Root172
OG0001705	0	0	0	0	0	0	Root172
OG0001706	0	5.82591816028496	75.2462390677976	0	0	7.00159564739565	Root172
OG0001707	0	4.85493180023747	0	0	0	0	Root172
OG0001708	0	14.2411332806966	47.2290223936176	3.11014457370398	14.7076835799989	1029.23456016716	Root172
OG0001709	0	0	0	0	0	0	Root172
OG0001710	0	0	0	4.49243105090576	0	0	Root172
OG0001711	0	23.6273347611557	0	0	0	0	Root172
OG0001712	0	0	0	0	0	0	Root172
OG0001713	0	0	0	0	0	0	Root172
OG0001715	0	0	0	0	0	0	Root172
OG0001716	0	0	0	0	0	0	Root172
OG0001717	0	14.5647954007124	23.2142652443205	0	0	0	Root172
OG0001720	5.62628810786004	0	0	0	0	0	Root172
OG0001721	0	5.82591816028496	0	17.6241525843226	0	0	Root172
OG0001722	0	11.3281742005541	0	16.2418661071208	14.7076835799989	7.00159564739565	Root172
OG0001723	0	0	11.206886669672	0	0	0	Root172
OG0001724	0	0	0	0	0	0	Root172
OG0001725	0	0	12.0073785746486	0	0	0	Root172
OG0001726	0	0	60.0368928732428	0.691143238600885	0	0	Root172
OG0001727	0	0	0	0	0	0	Root172
OG0001728	0	0	0	0	0	0	Root172
OG0001729	0	0	0	0	0	0	Root172
OG0001730	0	0	0	0	0	0	Root172
OG0001731	0	0	0	11.7494350562151	0	0	Root172
OG0001732	0	0	0	0	0	0	Root172
OG0001733	0	0	0	0	0	0	Root172
OG0001734	0	13.5938090406649	0	0	14.7076835799989	0	Root172
OG0001735	0	0	0	0	0	0	Root172
OG0001736	0	0	0	0	0	0	Root172
OG0001737	0	0	0	0	0	0	Root172
OG0001738	0	0	0	0	0	0	Root172
OG0001739	2.53182964853702	7.76789088037995	0	0	0	0	Root172
OG0001740	0	9.06253936044327	0	6.22028914740797	0	0	Root172
OG0001742	0	0	0	0	0	0	Root172
OG0001743	0	0	0	0	0	0	Root172
OG0001744	0	0	0	0	0	0	Root172
OG0001748	0	5.50225604026913	0	0	0	0	Root172
OG0001752	12.6591482426851	0	0	72.570040053093	14.7076835799989	7.00159564739565	Root172
OG0001753	0	8.09155300039578	0	0	0	0	Root172
OG0001754	0	0	0	0	0	0	Root172
OG0001755	0	7.44422876036411	0	0	161.784519379988	0	Root172
OG0001756	12.3778338372921	0	0	17.6241525843226	0	7.00159564739565	Root172
OG0001757	12.9404626480781	8.09155300039578	0	14.5140080106186	0	0	Root172
OG0001758	0	0	0	0	0	0	Root172
OG0001760	0	17.8014166008707	55.2339414433834	0	0	7.00159564739565	Root172
OG0001761	0	11.3281742005541	0	0	0	0	Root172
OG0001762	0	0	15.2093461945548	0	0	0	Root172
OG0001763	8.72074656718306	19.7433893209657	43.2265628687348	0	14.7076835799989	0	Root172
OG0001764	0	0	0	0	0	0	Root172
OG0001765	0	16.8304302408232	0	0	0	0	Root172
OG0001766	0	0	0	0	0	0	Root172
OG0001767	0	0	0	0	0	0	Root172
OG0001768	0	0	0	0	0	0	Root172
OG0001769	0	0	0	0	0	0	Root172
OG0001771	0	0	0	0	0	0	Root172
OG0001772	0	0	0	0	0	0	Root172
OG0001773	0	0	0	0	0	0	Root172
OG0001774	0	0	0	0	0	0	Root172
OG0001775	0	11.3281742005541	0	0	0	0	Root172
OG0001776	0	0	0	0	0	0	Root172
OG0001777	0	0	0	0	0	0	Root172
OG0001782	0	0	0	0	0	0	Root172
OG0001785	0	0	0	0	0	0	Root172
OG0001788	0	0.323662120015831	0	0	0	0	Root172
OG0001790	15.1909778912221	0	16.0098380995314	0	2779.75219661979	0	Root172
OG0001792	0	11.6518363205699	0	0	0	0	Root172
OG0001793	0	0	0.80049190497657	0	0	0	Root172
OG0001794	0	4.85493180023747	0	0	0	0	Root172
OG0001795	0	0	0	0	0	0	Root172
OG0001796	0	0	0	0	0	0	Root172
OG0001797	0	0	2.40147571492971	0	0	0	Root172
OG0001798	35.4456150795182	7.44422876036411	130.480180511181	8.29371886321062	0	7.00159564739565	Root172
OG0001799	0.843943216179005	16.1831060007916	0	5.87471752810753	0	0	Root172
OG0001800	0	0	0	0	0	0	Root172
OG0001801	0	0	0	0	0	0	Root172
OG0001802	12.3778338372921	0	0	0	0	0	Root172
OG0001803	0	0	48.0295142985942	0	0	0	Root172
OG0001804	0	0	0	0	0	0	Root172
OG0001805	0	8.41521512041161	0	17.2785809650221	0	0	Root172
OG0001806	0	0	0	0	0	0	Root172
OG0001807	0	0	0	0	0	0	Root172
OG0001808	0	23.9509968811715	80.049190497657	0	0	0	Root172
OG0001809	0	0	0	0	0	0	Root172
OG0001810	0	0	0	13.4772931527173	0	0	Root172
OG0001811	0	5.50225604026913	32.0196761990628	12.7861499141164	0	0	Root172
OG0001812	0	6.14958028030079	0	0	0	0	Root172
OG0001813	0	0	0	0	0	0	Root172
OG0001814	0	0.970986360047493	0	0	0	0	Root172
OG0001815	0	0.323662120015831	77.6477147827273	0	44.1230507399967	0	Root172
OG0001816	0	0	0	0	0	0	Root172
OG0001817	0	14.5647954007124	75.2462390677976	4.8380026702062	0	0	Root172
OG0001818	0	0	0	0	0	0	Root172
OG0001819	0	0	0	0	0	0	Root172
OG0001820	0	0	0	0	0	0	Root172
OG0001821	0.562628810786004	0	12.0073785746486	0	0	1967.44837691818	Root172
OG0001822	0	0	0	0	0	0	Root172
OG0001823	0	0	0	0	0	0	Root172
OG0001824	0	0	0	0	0	0	Root172
OG0001825	0	9.70986360047493	0	0	0	0	Root172
OG0001826	23.0677812422262	0	0	0	0	14.0031912947913	Root172
OG0001829	0	0	0	0	0	0	Root172
OG0001830	0	0	0	0	0	0	Root172
OG0001835	0	0	16.0098380995314	0	0	0	Root172
OG0001836	0	0.647324240031662	0	0	0	0	Root172
OG0001838	0	0	0	0	0	0	Root172
OG0001839	0	0	0	0	0	0	Root172
OG0001840	0	0	0	0	0	0	Root172
OG0001841	0	0	0	0	0	0	Root172
OG0001842	0	0	0	0	0	0	Root172
OG0001843	0	0	0	0	0	0	Root172
OG0001844	0	0	0	0	0	0	Root172
OG0001845	0	6.14958028030079	0	0	0	0	Root172
OG0001846	0	0	0	0	0	0	Root172
OG0001847	0	0	0	0	0	0	Root172
OG0001848	0	0	0	0	0	0	Root172
OG0001849	21.9425236206541	46.6073452822797	40.0245952488285	14.1684363913181	29.4153671599978	0	Root172
OG0001850	0	0	0	0	0	0	Root172
OG0001851	0	0	40.8250871538051	0	0	0	Root172
OG0001853	0	13.9174711606807	1.60098380995314	0	0	7.00159564739565	Root172
OG0001859	0	3.56028332017414	0	0	0	0	Root172
OG0001860	0	0	0	0	0	0	Root172
OG0001866	0	0	0	0.345571619300443	0	0	Root172
OG0001868	0	14.8884575207282	0	0	0	0	Root172
OG0001870	0	0	0	0	0	0	Root172
OG0001871	0	0	67.2413200180319	0	0	0	Root172
OG0001872	0	4.2076075602058	0	1.03671485790133	0	0	Root172
OG0001873	0	7.76789088037995	0	0	0	0	Root172
OG0001874	0	6.47324240031662	0	0	0	0	Root172
OG0001875	0	4.53126968022163	0	0	0	7.00159564739565	Root172
OG0001876	106.899474049341	176.072193288612	21.6132814343674	239.481132175207	14.7076835799989	35.0079782369782	Root172
OG0001877	0	11.0045120805383	16.0098380995314	21.4254403966274	0	7.00159564739565	Root172
OG0001878	0	13.5938090406649	17.6108219094845	0	0	0	Root172
OG0001879	15.7536067020081	11.9754984405857	28.8177085791565	0	0	0	Root172
OG0001880	17.1601787289731	0	26.4162328642268	8.63929048251107	0	0	Root172
OG0001881	0	0	0	0	0	0	Root172
OG0001882	0	16.5067681208074	63.238860493149	9.33043372111195	0	0	Root172
OG0001883	0	0	0	0	0	0	Root172
OG0001884	0	0	0	0	0	0	Root172
OG0001885	0	0.647324240031662	0	0	0	0	Root172
OG0001886	0.281314405393002	6.47324240031662	0	7.94814724391018	0	0	Root172
OG0001888	0	0	18.4113138144611	0	0	0	Root172
OG0001889	0	0	0	0	0	0	Root172
OG0001891	0	0	0	0	0	0	Root172
OG0001892	0	0	0	0	0	0	Root172
OG0001897	0	0	0	0	0	0	Root172
OG0001898	0	0	0	0	0	0	Root172
OG0001899	0	0	0	0	0	0	Root172
OG0001906	19.4106939721171	19.4197272009499	193.71904100433	0	0	0	Root172
OG0001907	0	26.5402938412981	0	0	0	7.00159564739565	Root172
OG0001908	0	0	0	0	0	0	Root172
OG0001909	0	0	0	0	0	0	Root172
OG0001910	0	0	72.8447633528679	0	0	0	Root172
OG0001911	0	6.79690452033245	0	0	0	0	Root172
OG0001912	0	0	0	0	0	0	Root172
OG0001913	0	0	0	0	0	0	Root172
OG0001914	0	1.29464848006332	49.6304981085474	0	0	0	Root172
OG0001915	0	0	0	0	0	0	Root172
OG0001916	0	0	0	0	0	0	Root172
OG0001917	0	12.2991605606016	0.80049190497657	0	0	0	Root172
OG0001918	0	0	0	0	0	0	Root172
OG0001919	15.7536067020081	7.44422876036411	11.206886669672	0	0	0	Root172
OG0001920	0	0	0	0	0	0	Root172
OG0001921	0	0	0	0	0	0	Root172
OG0001922	0	0	0	0	0	0	Root172
OG0001923	0	0	0	0	0	0	Root172
OG0001925	0	0	0	0	0	0	Root172
OG0001932	25.5996108907632	26.863955961314	0	63.5851779512815	14.7076835799989	0	Root172
OG0001933	0	11.3281742005541	0	8.29371886321062	0	679.154777797378	Root172
OG0001934	0	0	0	0	0	0	Root172
OG0001935	0	0	0	0	0	0	Root172
OG0001937	0	0	0	0	0	0	Root172
OG0001940	0	0	0	0	0	0	Root172
OG0001941	0	0	0	0	3750.45931289972	1400.31912947913	Root172
OG0001942	0	0	44.0270547737114	0	0	0	Root172
OG0001943	0	0	0	0	0	0	Root172
OG0001944	0	0	0	0	0	0	Root172
OG0001945	0	0	0	0	0	0	Root172
OG0001946	0	0	0	0	0	0	Root172
OG0001947	0	0	0	0	0	0	Root172
OG0001948	0	0	0	0	0	0	Root172
OG0001949	0	0	14.4088542895783	0	0	0	Root172
OG0001950	0	0	0	0	0	0	Root172
OG0001951	0	0	0	0	0	0	Root172
OG0001953	0	0	0	0	0	0	Root172
OG0001954	0	0	0	0	0	0	Root172
OG0001955	0	0	0	0	0	0	Root172
OG0001956	13.5030914588641	7.12056664034828	0	0	14.7076835799989	0	Root172
OG0001957	0	0	0	0	0	0	Root172
OG0001958	0	0	0	0	0	0	Root172
OG0001959	0	0	0	0	0	0	Root172
OG0001960	0	0	0	0	0	0	Root172
OG0001963	0	0	0	0	0	0	Root172
OG0001964	0	0	0	0	0	0	Root172
OG0001971	0	0	0	0	0	0	Root172
OG0001973	0	0	0	0	0	0	Root172
OG0001976	12.9404626480781	0	0	14.1684363913181	14.7076835799989	0	Root172
OG0001977	0	0	17.6108219094845	0	0	0	Root172
OG0001978	0	0	0	0	0	0	Root172
OG0001979	0	0	0	10.3671485790133	0	0	Root172
OG0001980	0	0	0	0	0	0	Root172
OG0001981	0	0	0	0	0	0	Root172
OG0001982	0	0	0	0	0	0	Root172
OG0001983	0	7.44422876036411	0	0	0	0	Root172
OG0001984	0	0	0	0	0	0	Root172
OG0001985	0	7.44422876036411	0	7.94814724391018	0	0	Root172
OG0001986	0	0	0	0	0	0	Root172
OG0001987	0	8.09155300039578	72.0442714478913	0	0	0	Root172
OG0001988	0	0	0	0	0	0	Root172
OG0001989	4.50103048628803	11.6518363205699	0	0	0	0	Root172
OG0001990	0	23.9509968811715	22.413773339344	22.1165836352283	0	0	Root172
OG0001991	0	0	0	0	0	0	Root172
OG0001992	0	0	0	14.5140080106186	0	0	Root172
OG0001993	0	9.06253936044327	0	0	0	0	Root172
OG0001994	0	0	0	0	0	0	Root172
OG0001997	0	9.3862014804591	0	0	0	0	Root172
OG0001998	0	0	0	0	0	0	Root172
OG0001999	16.0349211074011	7.76789088037995	0	14.1684363913181	14.7076835799989	0	Root172
OG0002000	0	0	0	0	0	0	Root172
OG0002002	0	0	0	0	0	0	Root172
OG0002003	0	0	0	0	0	0	Root172
OG0002005	0	8.09155300039578	0	0	0	0	Root172
OG0002007	0	0	0	0	0	0	Root172
OG0002008	0	0	0	0	0	0	Root172
OG0002011	0	0	0	0	0	0	Root172
OG0002015	0	0	0	0.345571619300443	0	0	Root172
OG0002017	0	0	0	0	0	0	Root172
OG0002019	0	0	20.0122976244143	0	0	0	Root172
OG0002020	0	0	0	0	0	0	Root172
OG0002021	0	0	0	0	0	0	Root172
OG0002022	0.281314405393002	0	0	16.9330093457217	0	0	Root172
OG0002024	0	7.44422876036411	0	0	0	0	Root172
OG0002026	0	10.3571878405066	0	0	0	0	Root172
OG0002028	0	0	0	0	0	0	Root172
OG0002029	0	0	0	0	0	0	Root172
OG0002030	0	4.2076075602058	24.0147571492971	1.72785809650221	0	0	Root172
OG0002031	0	0	0	0	0	0	Root172
OG0002032	0	9.06253936044327	0	5.52914590880708	0	0	Root172
OG0002033	0	0	0	0	0	0	Root172
OG0002034	0	0	0	0	0	0	Root172
OG0002035	0	0	0	0	0	0	Root172
OG0002036	0	0	0	0	0	0	Root172
OG0002037	0	38.5157922818839	77.6477147827273	0	0	0	Root172
OG0002038	0	0	0	0	0	0	Root172
OG0002040	0	0	0	0	0	0	Root172
OG0002041	0	6.79690452033245	0	0	0	0	Root172
OG0002042	0	0	0	0	0	0	Root172
OG0002043	0	0	0	0	0	0	Root172
OG0002044	0	0	0	12.7861499141164	14.7076835799989	0	Root172
OG0002046	0	0	0	0	0	0	Root172
OG0002057	0	0	0	0	0	0	Root172
OG0002058	0	0	0	0	0	0	Root172
OG0002061	0	0	0	0	0	0	Root172
OG0002063	0	0	0	0	0	0	Root172
OG0002064	0	0	0	8.98486210181151	0	0	Root172
OG0002066	0	9.70986360047493	0	0	0	0	Root172
OG0002067	0	0	14.4088542895783	0	0	0	Root172
OG0002068	0	0	0	0	0	0	Root172
OG0002070	0	0	0	0	0	0	Root172
OG0002071	31.7885278094092	15.5357817607599	18.4113138144611	1.03671485790133	29.4153671599978	1911.43561173901	Root172
OG0002072	0	0	0	0	0	0	Root172
OG0002073	0	8.09155300039578	0	0	0	0	Root172
OG0002074	0	0	0	0	0	0	Root172
OG0002075	0	0	0	1.72785809650221	0	0	Root172
OG0002076	0	0.647324240031662	0	0	0	0	Root172
OG0002077	0	0	0	6.22028914740797	0	0	Root172
OG0002079	0	0	0	0	0	0	Root172
OG0002080	0	0	0	0	0	0	Root172
OG0002089	0	8.41521512041161	0	11.4038634369146	14.7076835799989	1484.33827724788	Root172
OG0002090	0	0	0	0	0	0	Root172
OG0002093	0	0	0	0	0	0	Root172
OG0002096	0	2.91295908014248	0	0	0	0	Root172
OG0002097	0	0	0	0	0	0	Root172
OG0002098	0	0	0	0	0	0	Root172
OG0002099	0	0	0	0	0	0	Root172
OG0002100	0	0	0	0	0	0	Root172
OG0002101	12.9404626480781	28.1586044413773	84.0516500225399	23.4988701124301	0	0	Root172
OG0002102	0	0	0	0	0	0	Root172
OG0002103	0	0	5.60344333483599	0	0	0	Root172
OG0002104	0	0	0	0	0	0	Root172
OG0002105	10.6899474049341	0	0	0	0	0	Root172
OG0002106	0	0	0	0	0	0	Root172
OG0002107	0	0	18.4113138144611	19.3520106808248	0	0	Root172
OG0002108	0	0	15.2093461945548	0	0	0	Root172
OG0002109	21.0985804044751	0	0	0	0	0	Root172
OG0002110	0	0	0	7.94814724391018	0	0	Root172
OG0002111	0	0	0	0	0	0	Root172
OG0002112	0	8.73887724042744	0	0	0	0	Root172
OG0002113	0	0	0	0	0	0	Root172
OG0002114	0	0	0	0	0	0	Root172
OG0002115	0	0	0	0	0	0	Root172
OG0002116	0	0	0	5.52914590880708	0	0	Root172
OG0002127	0	0	0	0	0	0	Root172
OG0002129	0	0	0	0	0	0	Root172
OG0002130	0	0	0	0	0	0	Root172
OG0002131	0	0	0	0	0	0	Root172
OG0002134	0	0	0	0	0	0	Root172
OG0002136	0	13.5938090406649	10.4063947646954	7.94814724391018	0	0	Root172
OG0002137	0	0	0	0	0	0	Root172
OG0002139	0	0	0	0	0	0	Root172
OG0002140	0	0	32.8201681040394	0	0	0	Root172
OG0002141	0	0	0	0	0	0	Root172
OG0002142	0	0	0	0	0	0	Root172
OG0002143	3.93840167550203	9.3862014804591	20.0122976244143	24.190013351031	0	0	Root172
OG0002145	0	0	0	0	0	0	Root172
OG0002146	0	10.6808499605224	12.8078704796251	2.4190013351031	0	0	Root172
OG0002147	0	0	0	0	0	0	Root172
OG0002148	0	0	0	18.3152958229235	0	0	Root172
OG0002149	0	0	0	2.76457295440354	0	0	Root172
OG0002150	0	0	0	0	0	0	Root172
OG0002151	0	0.647324240031662	0	0	0	0	Root172
OG0002152	0	0	0	9.33043372111195	0	0	Root172
OG0002153	0	0	0	0	0	0	Root172
OG0002155	0	0	0	0	0	0	Root172
OG0002156	0	0	0	0	0	0	Root172
OG0002157	10.1273185941481	58.9065058428813	0	2.4190013351031	0	0	Root172
OG0002159	0	0	0	0	0	0	Root172
OG0002160	48.6673921329893	21.6853620410607	0	69.459895479389	29.4153671599978	7.00159564739565	Root172
OG0002161	0	0	0	0	0	0	Root172
OG0002172	0	0	43.2265628687348	0	0	0	Root172
OG0002175	0	0	0	0	0	0	Root172
OG0002179	0	0	0	23.4988701124301	0	0	Root172
OG0002180	7.87680335100405	50.8149528424855	0	42.5053091739545	14.7076835799989	7.00159564739565	Root172
OG0002181	0	0	0	0	0	0	Root172
OG0002182	0	0	0	0	0	0	Root172
OG0002183	0	0	0	0	0	0	Root172
OG0002184	0	0	0	11.4038634369146	0	0	Root172
OG0002185	0	0	0	0	0	0	Root172
OG0002186	0.281314405393002	0	0	0	14.7076835799989	5643.28609180089	Root172
OG0002187	0	0	0	0	0	0	Root172
OG0002188	12.0965194318991	0	0	5.18357428950664	0	7.00159564739565	Root172
OG0002190	1.12525762157201	19.096065080934	20.8127895293908	0	0	0	Root172
OG0002191	0	19.4197272009499	16.0098380995314	0	0	0	Root172
OG0002192	0	0	0	0	0	0	Root172
OG0002193	0	0	0	0	0	0	Root172
OG0002194	0	0	0	0	0	0	Root172
OG0002195	0	0	0	0	0	0	Root172
OG0002196	0	0.323662120015831	0	0	0	0	Root172
OG0002197	0	13.2701469206491	0	0	0	0	Root172
OG0002198	0.281314405393002	0	0	34.2115903107438	14.7076835799989	0	Root172
OG0002199	0	0	0	0	0	0	Root172
OG0002207	0	0	0	0	0	0	Root172
OG0002208	0	0	0	0	0	0	Root172
OG0002209	0	0	0	0	0	0	Root172
OG0002211	0	0	0	0	0	0	Root172
OG0002212	0	4.53126968022163	0	0	0	0	Root172
OG0002213	0	0	0	0	0	0	Root172
OG0002219	0	0	0	0	0	0	Root172
OG0002221	0	0	0	0	0	0	Root172
OG0002222	0	0	0	10.0215769597128	0	0	Root172
OG0002224	0	0	0	0	0	0	Root172
OG0002226	0	0	0	0	0	0	Root172
OG0002227	5.34497370246703	0	0	13.8228647720177	0	0	Root172
OG0002228	0	0	0	5.18357428950664	0	7.00159564739565	Root172
OG0002229	0	0	0	0	0	0	Root172
OG0002230	0	0.323662120015831	0	0	0	0	Root172
OG0002231	0	0	52.8324657284536	0	0	0	Root172
OG0002232	0	0	0	0	0	0	Root172
OG0002233	0	0	105.664931456907	0	0	0	Root172
OG0002236	0	0	0	0	0	0	Root172
OG0002237	0	0	0	0	0	0	Root172
OG0002241	0	0	0	6.56586076670841	0	0	Root172
OG0002245	0	0	0	0	0	0	Root172
OG0002247	0	0	0	0	0	0	Root172
OG0002248	0	0	0	6.91143238600885	0	0	Root172
OG0002249	0	13.5938090406649	0	0	0	0	Root172
OG0002259	0	0	0	0	0	0	Root172
OG0002263	0	0.647324240031662	127.278212891275	0	0	0	Root172
OG0002264	0	0	72.0442714478913	0	14.7076835799989	952.217008045808	Root172
OG0002266	0	0	0	0	0	0	Root172
OG0002267	0	0	28.8177085791565	0	0	0	Root172
OG0002268	0	0	0	0	0	0	Root172
OG0002269	0	0	0	0	0	0	Root172
OG0002270	0	0	0	0	0	0	Root172
OG0002271	0	0	0	0	0	0	Root172
OG0002273	0	0	22.413773339344	0	0	0	Root172
OG0002274	49.2300209437753	46.2836831622638	59.2364009682662	54.2547442301695	14.7076835799989	7.00159564739565	Root172
OG0002275	0	0	0	0	0	0	Root172
OG0002276	0	0	0	0	0	0	Root172
OG0002277	0	5.82591816028496	0	0	0	0	Root172
OG0002279	0	3.23662120015831	0	0	0	0	Root172
OG0002280	0	0	0	0	0	0	Root172
OG0002282	0	0	0	0	0	0	Root172
OG0002288	23.9117244584052	0	0	0	29.4153671599978	14.0031912947913	Root172
OG0002289	0	0	0	0	0	0	Root172
OG0002295	0	0	0	0	0	0	Root172
OG0002296	0	0	41.6255790587817	0	0	0	Root172
OG0002299	0	12.9464848006332	108.066407171837	0.345571619300443	14.7076835799989	0	Root172
OG0002300	0	4.2076075602058	0	0	0	0	Root172
OG0002301	7.87680335100405	0	0	0	0	0	Root172
OG0002303	0	0	0	0	0	0	Root172
OG0002304	0	0	0	0	0	0	Root172
OG0002305	0	0	0	0	0	0	Root172
OG0002306	0	0	0	0	0	0	Root172
OG0002307	0.562628810786004	0.323662120015831	0	0	0	1330.30317300517	Root172
OG0002309	0	0	0	0	0	0	Root172
OG0002310	0	29.7769150414565	0	14.5140080106186	0	0	Root172
OG0002312	0	0	0	0	0	0	Root172
OG0002313	0	0	0	0	0	0	Root172
OG0002314	0	0	0	0	0	0	Root172
OG0002316	0	0	0	0	0	0	Root172
OG0002317	0	0	0	0	0	0	Root172
OG0002319	0	0	0	0	0	0	Root172
OG0002320	0	0	0	0	0	0	Root172
OG0002325	0	0	0	0	0	0	Root172
OG0002327	0	10.6808499605224	0	0	0	7.00159564739565	Root172
OG0002328	0	0	0	0	0	0	Root172
OG0002331	0	5.50225604026913	0	0	0	0	Root172
OG0002332	0	0	0	0	0	0	Root172
OG0002333	0	0	0	0	0	0	Root172
OG0002339	0	5.1785939202533	37.6231195338988	0	0	0	Root172
OG0002340	0	0	0	0	0	0	Root172
OG0002341	14.6283490804361	0	0	0	0	0	Root172
OG0002342	0	0	0	0	0	0	Root172
OG0002343	0	0	0	0	0	0	Root172
OG0002344	0	0	0	0	0	0	Root172
OG0002345	0	23.9509968811715	0	0	0	0	Root172
OG0002346	0	0	0	0	0	0	Root172
OG0002347	0	0	0	0	0	0	Root172
OG0002348	0	0	0	0	0	0	Root172
OG0002349	0	0	0	0	0	0	Root172
OG0002350	0	0	0	0	0	0	Root172
OG0002351	0	0	0	0	0	0	Root172
OG0002352	0	11.0045120805383	0	0	0	0	Root172
OG0002353	0	13.5938090406649	18.4113138144611	0	0	0	Root172
OG0002354	0	11.3281742005541	0	0	0	0	Root172
OG0002355	0	0	0	0	0	0	Root172
OG0002368	0	0	0	0	0	0	Root172
OG0002369	0	0	0	0	0	0	Root172
OG0002370	0	0	28.8177085791565	27.9913011633359	0	7.00159564739565	Root172
OG0002372	20.5359515936891	45.960021042248	0	116.80320732355	2603.25999365981	14.0031912947913	Root172
OG0002376	0	9.3862014804591	0	19.6975823001252	0	7.00159564739565	Root172
OG0002381	0	9.70986360047493	0	0	0	0	Root172
OG0002382	0	0	0	0	0	0	Root172
OG0002383	0	0	10.4063947646954	0	0	0	Root172
OG0002384	0	0	0	0	0	0	Root172
OG0002385	0	15.8594438807757	48.8300062035708	0	14.7076835799989	1505.34306419006	Root172
OG0002386	13.2217770534711	0	78.4482066877039	0	0	0	Root172
OG0002387	10.4086329995411	0	0	0	0	7.00159564739565	Root172
OG0002388	0	0	0	0	0	0	Root172
OG0002390	0	0	0	0	0	0	Root172
OG0002392	0	0	0	0	0	0	Root172
OG0002393	0	15.5357817607599	0	0.345571619300443	0	0	Root172
OG0002394	0	0	0	0	0	0	Root172
OG0002395	0	0	0	0	0	0	Root172
OG0002396	0	0	52.0319738234771	0	0	0	Root172
OG0002397	4.21971608089503	0	0	0	0	0	Root172
OG0002398	0	0	0	0	0	0	Root172
OG0002399	6.75154572943204	13.9174711606807	0	0	0	0	Root172
OG0002401	1.12525762157201	4.85493180023747	28.8177085791565	21.7710120159279	0	7.00159564739565	Root172
OG0002402	0	0	0	0	0	0	Root172
OG0002403	0	0	0	0	0	0	Root172
OG0002404	0	0	0	0	0	0	Root172
OG0002415	0	9.70986360047493	0	0	0	0	Root172
OG0002418	0	0	0	0	0	0	Root172
OG0002419	0	0	0	0	0	0	Root172
OG0002428	0	0	11.206886669672	0	0	0	Root172
OG0002429	0	0	0	0	0	0	Root172
OG0002431	0	0	0	0	0	0	Root172
OG0002432	0	0	0	0	0	0	Root172
OG0002433	0	0	0	0	0	0	Root172
OG0002434	0	0	0	0	0	0	Root172
OG0002435	0	0	0	0	0	0	Root172
OG0002436	0	0	0	0	0	0	Root172
OG0002437	0	0	0	0	0	0	Root172
OG0002438	0	0	0	15.5507228685199	0	0	Root172
OG0002440	0	0	0	21.079868777327	0	0	Root172
OG0002441	0	0	0	0	0	0	Root172
OG0002442	0	0	0	0	0	0	Root172
OG0002445	0.843943216179005	11.6518363205699	237.746095778041	25.2267282089323	4353.47433967967	0	Root172
OG0002446	0	1.29464848006332	0	0	0	0	Root172
OG0002447	0	0.970986360047493	0	0	0	0	Root172
OG0002448	0	6.47324240031662	0	0	0	0	Root172
OG0002449	0	0.647324240031662	0	13.1317215334168	0	0	Root172
OG0002450	0	14.2411332806966	20.8127895293908	0.345571619300443	0	0	Root172
OG0002452	0	0	0	0	0	0	Root172
OG0002455	0	0	0	0	0	0	Root172
OG0002458	0	0	0	10.0215769597128	0	0	Root172
OG0002459	0	0	0	0	0	0	Root172
OG0002460	0	0	0	0	0	0	Root172
OG0002466	0	0	0	0	0	0	Root172
OG0002471	0	0	0	0	0	0	Root172
OG0002472	0	6.47324240031662	0	0	0	0	Root172
OG0002473	0	11.6518363205699	0	0	0	0	Root172
OG0002474	0	10.3571878405066	0	0	0	0	Root172
OG0002475	0	0	0	0	0	0	Root172
OG0002476	0	0	0	0	0	0	Root172
OG0002477	0	0	0	14.1684363913181	0	0	Root172
OG0002478	0	0	0	0	0	0	Root172
OG0002479	0	12.2991605606016	0	0	0	0	Root172
OG0002480	0	8.09155300039578	0	0	0	0	Root172
OG0002481	0	4.53126968022163	0	6.56586076670841	0	0	Root172
OG0002482	0	0	0	0	0	0	Root172
OG0002483	0	5.82591816028496	0	0	0	7.00159564739565	Root172
OG0002484	0	0	0	0	0	0	Root172
[truncated: 1,777 more rows]
