# Supplementary material for: Genome-resolved metatranscriptomics reveals conserved root colonization determinants in a synthetic microbiota
Source: Nat Commun. 2023 Dec 13;14:8274. doi: 10.1038/s41467-023-43688-z (PMC10719396; doi:10.1038/s41467-023-43688-z)
Supplement: Supplementary file 11 — Source Data [file 41467_2023_43688_MOESM11_ESM.zip › Source Data/Main_figures/figure3/figures_b-c/Root181_normcounts_MvsR.csv]

	NumReads_A.sf	NumReads_B.sf	NumReads_Bpre.sf	NumReads_C.sf	NumReads_D.sf	NumReads_E.sf	Strain
OG0000000	153.047059534876	182.294580176497	42.4409684719244	119.438235151774	0	2376.56726273219	Root181
OG0000001	36.9084548717547	34.9606044174103	3.07543249796554	44.7893381819153	11.6892241615832	32.8557686092008	Root181
OG0000002	41.3374694563652	45.7817438799421	20.5028833197702	31.3525367273407	11.6892241615832	0	Root181
OG0000004	0	0	0	0	0	0	Root181
OG0000005	13.2870437538317	0	7.99612449471039	0	0	0	Root181
OG0000006	0	37.4577904472254	13.9419606574438	17.9157352727661	0	0	Root181
OG0000007	98.4225463246791	36.2091974323179	12.9168164914553	37.3244484849294	11.6892241615832	21.9038457394672	Root181
OG0000008	0	0	6.35589382912877	0	0	0	Root181
OG0000009	55.6087386734437	46.197941551578	29.9342096468645	77.1371935355209	0	10.9519228697336	Root181
OG0000010	0.984225463246791	14.1507208356185	2.25531716517473	18.9110538990309	0	10.9519228697336	Root181
OG0000011	0	17.0641045370693	9.63635516029201	15.4274387071042	0	0	Root181
OG0000012	110.725364615264	32.8796160592312	46.9516028022738	60.2167768890195	35.0676724847497	10.9519228697336	Root181
OG0000013	47.242822235846	39.1225811337687	0	41.3057229899886	0	10.9519228697336	Root181
OG0000014	53.1481750153267	33.295813730867	60.0734481269268	69.672303838535	11.6892241615832	0	Root181
OG0000015	66.9273315007818	93.6444761180634	0.205028833197702	106.0014336972	0	0	Root181
OG0000016	32.4794402871441	23.3070696116069	6.56092266232648	55.737843070828	35.0676724847497	10.9519228697336	Root181
OG0000018	48.7191604307162	24.9718602981502	180.425373213978	0	0	10.9519228697336	Root181
OG0000019	0	25.3880579697861	4.51063433034945	50.2635906263717	2010.54655579232	0	Root181
OG0000020	60.5298659896777	161.484696594705	167.508556722523	180.650330667059	1402.70689938999	32.8557686092008	Root181
OG0000021	52.6560622837033	15.8155115221618	17.222421988607	40.3104043637238	11.6892241615832	0	Root181
OG0000022	25.5898620444166	29.9662323577803	17.6324796550024	35.8314705455323	0	0	Root181
OG0000023	70.3721206221456	56.6028833424739	30.9593538128531	21.8970097778253	0	0	Root181
OG0000024	0	24.1394649548786	19.8877968201771	0	0	65.7115372184016	Root181
OG0000025	24.6056365811698	0	16.6073354890139	0	0	0	Root181
OG0000026	79.2301497913667	161.484696594705	27.6788924816898	96.5459067476842	0	32.8557686092008	Root181
OG0000027	0	27.0528486563294	25.2185464833174	68.1793258991378	0	0	Root181
OG0000028	44.2901458461056	18.3126975519769	6.15086499593107	0	11.6892241615832	0	Root181
OG0000030	0	0	0.82011533279081	0	0	0	Root181
OG0000031	25.5898620444166	56.1866856708381	51.0521794662279	40.8080636768562	0	0	Root181
OG0000032	0	10.8211394625318	0.410057666395405	0	0	0	Root181
OG0000033	15.7476074119487	34.9606044174103	14.5570471570369	42.3010416162534	0	10.9519228697336	Root181
OG0000034	27.0662002392868	10.4049417908959	72.1701492855912	25.8782842828844	23.3784483231665	2497.03841429926	Root181
OG0000035	0	34.9606044174103	4.10057666395405	14.4321200808394	0	10.9519228697336	Root181
OG0000036	0	8.74015110435259	356.9551985972	0	1718.31595175274	0	Root181
OG0000037	151.570721340006	104.049417908959	47.566689301867	77.6348528486532	0	32.8557686092008	Root181
OG0000038	18.700283801689	24.5556626265144	0	31.8501960404731	0	0	Root181
OG0000039	0	9.9887441192601	38.5454206411681	0	0	10.9519228697336	Root181
OG0000040	4.92112731623396	61.1810577304681	24.808488816922	0	0	0	Root181
OG0000041	77.7538115964965	16.6479068654335	6.76595149552418	18.4133945858985	0	0	Root181
OG0000042	0	0	11.2765858258736	31.3525367273407	0	0	Root181
OG0000043	0	29.5500346861445	149.671048234323	23.3899877172224	0	10.9519228697336	Root181
OG0000044	18.2081710700656	65.7592321184623	11.4816146590713	34.3384926061351	11.6892241615832	32.8557686092008	Root181
OG0000046	12.7949310222083	0	25.4235753165151	0	0	0	Root181
OG0000047	31.0031020922739	83.6557319988033	26.0386618161082	90.5739949900954	0	21.9038457394672	Root181
OG0000048	0	0	3.28046133116324	0	0	0	Root181
OG0000051	24.1135238495464	25.8042556414219	27.4738636484921	11.9438235151774	0	0	Root181
OG0000052	0	11.6535348058034	17.6324796550024	49.2682720001069	0	0	Root181
OG0000053	52.6560622837033	63.2620460886473	3.48549016436094	20.9016911515605	11.6892241615832	0	Root181
OG0000054	0	8.74015110435259	7.99612449471039	0	0	0	Root181
OG0000055	0	0	0	0	0	0	Root181
OG0000056	0	1.66479068654335	0	17.4180759596337	0	10.9519228697336	Root181
OG0000058	0	59.5162670439248	47.7717181350647	31.3525367273407	11.6892241615832	0	Root181
OG0000059	0	0	6.97098032872188	0.995318626264785	0	0	Root181
OG0000060	25.0977493127932	13.7345231639826	5.33074966314026	11.446164202045	11.6892241615832	0	Root181
OG0000061	0.984225463246791	0	0	0	0	0	Root181
OG0000062	0	0	0	0	0	0	Root181
OG0000063	15.7476074119487	35.792999760682	0	17.9157352727661	0	0	Root181
OG0000064	2.46056365811698	8.32395343271675	0	0	0	0	Root181
OG0000065	0	0	0	0	0	0	Root181
OG0000066	0	9.15634877598843	0	0	0	0	Root181
OG0000067	48.2270476990928	27.4690463279653	4.30560549715175	0	0	10.9519228697336	Root181
OG0000068	0	12.4859301490751	6.15086499593107	10.9485048889126	0	0	Root181
OG0000069	35.4321166768845	6.24296507453756	0	0	0	0	Root181
OG0000070	0	8.74015110435259	5.94583616273337	13.4368014545746	0	0	Root181
OG0000071	0	15.399313850526	5.12572082994256	13.934460767707	0	0	Root181
OG0000072	0	13.7345231639826	3.89554783075635	13.934460767707	0	0	Root181
OG0000073	0	15.399313850526	0	0	0	0	Root181
OG0000074	0	14.5669185072543	19.0676814873863	45.2869974950477	11.6892241615832	0	Root181
OG0000076	27.0662002392868	0	2.25531716517473	24.3853063434872	0	0	Root181
OG0000077	11.3185928273381	84.9043250137108	22.758200484945	75.1465562829913	23.3784483231665	0	Root181
OG0000078	0	0	0	0	0	0	Root181
OG0000079	0	11.6535348058034	0	24.8829656566196	11.6892241615832	10.9519228697336	Root181
OG0000080	0	0	5.33074966314026	33.8408332930027	11.6892241615832	0	Root181
OG0000081	15.2554946803253	5.82676740290172	11.8916723254667	18.9110538990309	0	0	Root181
OG0000082	0	0	0	0	0	0	Root181
OG0000083	10.3343673640913	9.15634877598843	30.9593538128531	0	0	0	Root181
OG0000084	46.2585967725992	101.552231879144	74.2204376175683	115.456960646715	11.6892241615832	0	Root181
OG0000085	0	10.8211394625318	0	0	0	0	Root181
OG0000086	0	14.5669185072543	0	0	0	0	Root181
OG0000087	0	0	0	0	0	0	Root181
OG0000088	0	0	0	0	0	0	Root181
OG0000089	0	0	71.5550627859981	0	0	0	Root181
OG0000090	0	16.2317091937977	28.909065480876	77.1371935355209	2104.06034908498	0	Root181
OG0000091	31.9873275555207	51.6085112828438	29.5241519804691	98.0388846870813	0	0	Root181
OG0000092	21.6529601914294	11.2373371341676	0	17.9157352727661	0	10.9519228697336	Root181
OG0000093	16.2397201435721	10.8211394625318	71.1450051196027	0	0	10.9519228697336	Root181
OG0000094	0	0	0	0	0	0	Root181
OG0000095	0	0	7.79109566151269	23.3899877172224	1437.77457187474	0	Root181
OG0000096	0	8.74015110435259	0	0	0	0	Root181
OG0000098	23.1292983862996	26.2204533130578	6.35589382912877	19.9063725252957	0	0	Root181
OG0000099	0	0	0	0	0	0	Root181
OG0000100	0	7.07536041780924	0	13.934460767707	0	0	Root181
OG0000101	5.41324004785735	0	1.84525949877932	0	0	0	Root181
OG0000102	0	0	0	0	0	0	Root181
OG0000103	34.4478912136377	17.0641045370693	0	0	0	0	Root181
OG0000106	0	0	0	21.3993504646929	0	0	Root181
OG0000108	0	0	0	0	0	0	Root181
OG0000109	0	0	9.22629749389661	14.4321200808394	0	0	Root181
OG0000111	0	0	3.28046133116324	0	0	0	Root181
OG0000112	0	0	0	0	0	0	Root181
OG0000113	83.1670516443539	50.7761159395722	0	76.1418749092561	0	10.9519228697336	Root181
OG0000114	0	38.7063834621329	4.51063433034945	57.2308210102251	0	0	Root181
OG0000115	61.0219787213011	21.2260812534277	7.17600916191958	33.8408332930027	0	0	Root181
OG0000117	0	0	0	0	0	0	Root181
OG0000118	0	0	0	3.48361519192675	0	0	Root181
OG0000119	0	14.1507208356185	28.909065480876	4.97659313132393	0	0	Root181
OG0000120	0	0	0	0	11.6892241615832	0	Root181
OG0000121	0	0	0	0	0	0	Root181
OG0000122	62.4983169161712	23.7232672832427	3.69051899755864	40.3104043637238	0	0	Root181
OG0000123	13.2870437538317	0.416197671635837	6.15086499593107	0	0	0	Root181
OG0000124	39.3690185298717	0	0	0.497659313132393	0	0	Root181
OG0000125	0	25.3880579697861	0	13.4368014545746	0	0	Root181
OG0000126	0	0	0	0	0	0	Root181
OG0000127	0	0	0	0	0	0	Root181
OG0000128	30.5109893606505	53.2733019693872	64.9941401236717	55.737843070828	0	10.9519228697336	Root181
OG0000129	0	0	0	0	0	0	Root181
OG0000130	0	0	0	0	0	0	Root181
OG0000131	40.3532439931184	28.7176393428728	49.0018911342509	97.5412253739489	0	0	Root181
OG0000132	0	0	0	0	0	0	Root181
OG0000133	17.2239456068188	0	56.7929867957636	27.868921535414	35.0676724847497	4074.1153075409	Root181
OG0000134	0	0	0	0	0	0	Root181
OG0000135	0	25.8042556414219	30.34426731326	0	0	0	Root181
OG0000136	0	0	34.0347863108186	0	0	0	Root181
OG0000137	0	0	5.33074966314026	20.4040318384281	11.6892241615832	10.9519228697336	Root181
OG0000138	0.492112731623396	2.91338370145086	19.6827679869794	0.497659313132393	23.3784483231665	4588.85568241838	Root181
OG0000139	0	0	10.6614993262805	0	0	0	Root181
OG0000140	0	24.1394649548786	9.84138399348971	0	0	10.9519228697336	Root181
OG0000141	0.492112731623396	0	0	27.868921535414	0	0	Root181
OG0000143	0	0	0	0	0	0	Root181
OG0000145	0	0	0	0	0	0	Root181
OG0000147	0	24.5556626265144	0	0	11.6892241615832	0	Root181
OG0000148	0	19.9774882385202	0	0	0	0	Root181
OG0000149	17.2239456068188	8.74015110435259	9.43132632709431	0	0	0	Root181
OG0000151	0	0	0	11.9438235151774	0	0	Root181
OG0000152	36.4163421401313	0	0	15.4274387071042	0	10.9519228697336	Root181
OG0000153	0	0	7.99612449471039	0	0	0	Root181
OG0000154	8.36591643759773	40.3711741486762	0	31.8501960404731	23.3784483231665	0	Root181
OG0000155	0	0	0	0	0	0	Root181
OG0000156	0	7.90775576108091	15.9922489894208	0	0	0	Root181
OG0000158	0	9.15634877598843	4.30560549715175	0	0	0	Root181
OG0000159	0	0	0	0	0	0	Root181
OG0000160	0	0	0	17.4180759596337	0	0	Root181
OG0000161	0	43.2845578501271	0	0	0	0	Root181
OG0000162	0	0	5.74080732953567	0	0	0	Root181
OG0000163	0	0	0	0	0	0	Root181
OG0000165	0	0	3.89554783075635	0	0	0	Root181
OG0000166	0	0	0	0	0	0	Root181
OG0000167	0	7.49155808944507	0	0	0	0	Root181
OG0000168	72.3405715486392	64.094441431919	0	31.8501960404731	11.6892241615832	0	Root181
OG0000169	69.8800078905222	56.6028833424739	5.12572082994256	57.2308210102251	0	0	Root181
OG0000170	29.0346511657803	19.9774882385202	7.99612449471039	51.7565685657688	11.6892241615832	10.9519228697336	Root181
OG0000171	0	24.9718602981502	6.76595149552418	22.8923284040901	11.6892241615832	0	Root181
OG0000173	0	0	4.10057666395405	0	0	0	Root181
OG0000174	0	0	0	0.995318626264785	0	0	Root181
OG0000175	0	0	0	0	0	0	Root181
OG0000176	0	0	0	0	0	0	Root181
OG0000177	0	0	0	0	0	0	Root181
OG0000178	0	13.3183254923468	0	8.95786763638307	0	0	Root181
OG0000180	0	0	0	0	0	0	Root181
OG0000182	3.93690185298717	9.15634877598843	2.25531716517473	0	0	0	Root181
OG0000183	28.0504257025336	44.5331508650346	25.2185464833174	0.497659313132393	0	0	Root181
OG0000185	0	9.9887441192601	4.10057666395405	0	0	0	Root181
OG0000186	0	0	0	0	0	0	Root181
OG0000187	10.3343673640913	9.15634877598843	0	0	0	0	Root181
OG0000188	0	0	0	0	1157.23319199674	10.9519228697336	Root181
OG0000189	0	12.4859301490751	11.686643492269	6.4695710707211	0	0	Root181
OG0000190	21.6529601914294	19.1450928952485	0	0	0	0	Root181
OG0000191	0	0	0	0	0	0	Root181
OG0000192	0	0	0	0	0	0	Root181
OG0000193	0	0	0	0	0	0	Root181
OG0000194	0	0	0	0	0	0	Root181
OG0000195	0	0	0	0	0	0	Root181
OG0000196	0	7.90775576108091	7.38103799511729	0	0	0	Root181
OG0000198	0	0	0	0	0	0	Root181
OG0000200	40.3532439931184	22.0584765966994	10.4564704930828	0	0	0	Root181
OG0000201	101.867335446043	67.4240228050057	50.0270353002394	88.0856984244335	0	32.8557686092008	Root181
OG0000202	8.85802916922112	0	0	22.3946690909577	0	0	Root181
OG0000203	35.4321166768845	7.49155808944507	3.69051899755864	0	58.4461208079162	0	Root181
OG0000204	0	0	0	0	0	0	Root181
OG0000205	0	0.832395343271675	0	0	0	0	Root181
OG0000206	0	0	0	0	0	0	Root181
OG0000208	31.9873275555207	7.90775576108091	7.58606682831499	59.2214582627547	0	0	Root181
OG0000209	0	42.8683601784913	0	18.4133945858985	0	0	Root181
OG0000210	0	9.15634877598843	15.7872201562231	18.4133945858985	0	0	Root181
OG0000211	36.9084548717547	4.99437205963005	0	0	0	0	Root181
OG0000213	85.1355025708474	0	29.3191231472714	4.47893381819153	0	0	Root181
OG0000214	0	0	0	0	0	0	Root181
OG0000215	0	5.41056973126589	1.84525949877932	0	0	0	Root181
OG0000216	6.39746551110414	24.1394649548786	0	30.3572181010759	0	3362.24032100822	Root181
OG0000217	0	0	0	0	0	0	Root181
OG0000219	0	0	0	0	0	0	Root181
OG0000220	0	10.8211394625318	39.980622473552	22.3946690909577	0	0	Root181
OG0000222	0	14.1507208356185	109.485396927573	12.4414828283098	93.513793292666	10.9519228697336	Root181
OG0000223	20.6687347281826	5.41056973126589	7.17600916191958	0	0	0	Root181
OG0000224	0	0	13.9419606574438	6.4695710707211	0	0	Root181
OG0000225	38.8769057982483	35.792999760682	1.43520183238392	23.3899877172224	0	10.9519228697336	Root181
OG0000226	0	22.4746742683352	0	32.8455146667379	11.6892241615832	0	Root181
OG0000227	38.3847930666249	0	2.05028833197702	0	0	0	Root181
OG0000228	0	0	4.51063433034945	16.9204166465013	11.6892241615832	2168.48072820725	Root181
OG0000229	0	11.6535348058034	17.8375084882001	0	0	0	Root181
OG0000230	0	0	0	0	0	0	Root181
OG0000231	28.5425384341569	29.1338370145086	7.79109566151269	24.3853063434872	0	0	Root181
OG0000232	0	0	0	0	0	0	Root181
OG0000233	0	22.0584765966994	0	21.3993504646929	0	0	Root181
OG0000234	0	0	0	24.8829656566196	0	0	Root181
OG0000235	0	15.399313850526	0	0	0	0	Root181
OG0000236	52.6560622837033	14.9831161788901	37.5202764751795	66.6863479597406	2466.42629809407	10.9519228697336	Root181
OG0000239	0	0	0	0	0	0	Root181
OG0000240	0	0	42.4409684719244	0.995318626264785	0	0	Root181
OG0000241	0	0	2.25531716517473	0	0	0	Root181
OG0000242	0	0	13.121845324653	0.497659313132393	0	0	Root181
OG0000243	0	0	0	0	0	0	Root181
OG0000244	0	10.8211394625318	5.74080732953567	0	0	0	Root181
OG0000245	0	17.0641045370693	0	0	0	10.9519228697336	Root181
OG0000246	0	0	6.35589382912877	0	0	0	Root181
OG0000247	0	0	0	0	0	0	Root181
OG0000249	13.7791564854551	0	13.5319029910484	0	0	1390.89420445617	Root181
OG0000250	0	0	0	0	0	0	Root181
OG0000251	0	0	0	0	0	0	Root181
OG0000252	0	0	0	0	0	0	Root181
OG0000253	0	0	17.222421988607	0	0	0	Root181
OG0000255	0	0	17.222421988607	10.4508455757802	0	0	Root181
OG0000256	0	11.6535348058034	0	8.46020832325067	0	0	Root181
OG0000257	0	0	0	0	0	0	Root181
OG0000259	0	0	0	0	0	0	Root181
OG0000260	10.8264800957147	4.99437205963005	0	0	11.6892241615832	0	Root181
OG0000261	16.7318328751955	0	0	14.9297793939718	0	0	Root181
OG0000262	0	0	0	0	0	0	Root181
OG0000264	0	18.7288952236127	0	37.8221077980618	23.3784483231665	0	Root181
OG0000265	0	0	0	0	0	0	Root181
OG0000266	0	0	0	9.95318626264785	0	0	Root181
OG0000268	0	0	0	17.4180759596337	0	0	Root181
OG0000269	0	9.9887441192601	0	20.9016911515605	0	0	Root181
OG0000270	0	0	0	0	0	0	Root181
OG0000271	42.321694919612	22.0584765966994	36.2901034759933	23.8876470303548	11.6892241615832	10.9519228697336	Root181
OG0000272	0	0	11.4816146590713	8.46020832325067	0	0	Root181
OG0000273	26.5740875076634	0.416197671635837	6.15086499593107	16.9204166465013	0	0	Root181
OG0000274	0	0	0	0	0	0	Root181
OG0000276	0	14.1507208356185	2.87040366476783	21.8970097778253	0	0	Root181
OG0000278	0.492112731623396	24.5556626265144	59.4583616273337	18.9110538990309	11.6892241615832	0	Root181
OG0000279	0	9.57254644762426	9.43132632709431	0	0	10.9519228697336	Root181
OG0000280	0	5.41056973126589	0	0	0	0	Root181
OG0000282	0	0	0	0	0	0	Root181
OG0000284	36.4163421401313	13.3183254923468	9.0212686606989	0	0	0	Root181
OG0000286	0	0	3.28046133116324	0	0	0	Root181
OG0000287	0	0	0	0	0	0	Root181
OG0000288	0	0	0	0	0	0	Root181
OG0000289	0	23.3070696116069	6.76595149552418	0.995318626264785	23.3784483231665	4293.15376493557	Root181
OG0000290	0	20.8098835817919	4.71566316354715	0	0	0	Root181
OG0000291	0	0	0	0	0	0	Root181
OG0000292	0	13.3183254923468	11.4816146590713	6.4695710707211	0	0	Root181
OG0000293	0	3.3295813730867	20.5028833197702	18.9110538990309	0	0	Root181
OG0000294	0	0	0	0	0	0	Root181
OG0000295	0	0	0	0	0	0	Root181
OG0000297	13.2870437538317	4.57817438799421	5.74080732953567	27.3712622222816	0	0	Root181
OG0000298	0	0	0	0.497659313132393	0	0	Root181
OG0000300	0	6.24296507453756	44.6962856370991	0.497659313132393	0	0	Root181
OG0000301	17.2239456068188	2.08098835817919	77.5008989487315	62.7050734546815	0	0	Root181
OG0000302	0	3.74577904472254	3.28046133116324	35.3338112323999	0	0	Root181
OG0000303	0	14.1507208356185	0	10.9485048889126	0	21.9038457394672	Root181
OG0000304	81.1986007178603	14.9831161788901	14.1469894906415	11.446164202045	0	76.6634600881352	Root181
OG0000305	30.5109893606505	10.4049417908959	3.07543249796554	0	0	0	Root181
OG0000306	0	7.07536041780924	4.51063433034945	0	0	0	Root181
OG0000309	13.2870437538317	27.4690463279653	50.0270353002394	9.45552694951546	35.0676724847497	10.9519228697336	Root181
OG0000311	0	11.6535348058034	0	0	0	0	Root181
OG0000313	0	0	0	0	0	0	Root181
OG0000314	0	26.6366509846936	0	30.3572181010759	0	0	Root181
OG0000316	0	0	0	0	0	0	Root181
OG0000317	0	3.3295813730867	0	0	0	0	Root181
OG0000318	27.5583129709102	0	0	0	0	0	Root181
OG0000319	0	21.6422789250635	72.375178118789	0	0	0	Root181
OG0000321	0	7.90775576108091	111.53568525955	12.4414828283098	11.6892241615832	0	Root181
OG0000322	0	0	13.9419606574438	0	0	0	Root181
OG0000323	52.6560622837033	6.6591627461734	0	1.99063725252957	0	0	Root181
OG0000324	91.5329680819516	7.90775576108091	0	0	0	10.9519228697336	Root181
OG0000325	0	0	4.10057666395405	0	0	0	Root181
OG0000326	0	0	0	0	0	0	Root181
OG0000327	0	0	0	0	0	0	Root181
OG0000328	0	16.6479068654335	9.0212686606989	0	0	0	Root181
OG0000329	0	1.66479068654335	4.30560549715175	0	0	0	Root181
OG0000330	0	0	5.74080732953567	0.497659313132393	0	0	Root181
OG0000331	0	0	0	0	0	0	Root181
OG0000332	0	12.902127820711	8.8162398275012	0	0	0	Root181
OG0000333	0	0	0	0	0	0	Root181
OG0000334	604.31443443353	421.608241367103	69.5047744540211	534.48610230419	151.959914100582	65.7115372184016	Root181
OG0000335	0	0	4.71566316354715	0	0	0	Root181
OG0000336	0	0	0	0	0	0	Root181
OG0000337	0	0	0	0	0	0	Root181
OG0000338	45.2743713093524	16.2317091937977	24.1934023173289	24.3853063434872	23.3784483231665	0	Root181
OG0000339	0	0	0.82011533279081	0	0	0	Root181
OG0000340	0	0	0	0	0	0	Root181
OG0000341	0	0	3.89554783075635	0	0	0	Root181
OG0000342	0	4.57817438799421	0	0	0	0	Root181
OG0000343	0	0	0	0	0	0	Root181
OG0000344	0	9.57254644762426	24.6034599837243	0	0	0	Root181
OG0000345	0	0	0	0	0	0	Root181
OG0000347	0	0	0	0	0	0	Root181
OG0000348	2.46056365811698	53.2733019693872	28.4990078144806	22.8923284040901	0	0	Root181
OG0000349	0	0	0	0	0	0	Root181
OG0000351	0	5.41056973126589	4.51063433034945	16.422757333369	0	0	Root181
OG0000352	0	14.1507208356185	0	0	11.6892241615832	0	Root181
OG0000354	0	9.9887441192601	0	0	0	0	Root181
OG0000355	24.1135238495464	64.5106391035548	140.034693074031	18.9110538990309	35.0676724847497	10.9519228697336	Root181
OG0000356	26.08197477604	0	16.6073354890139	95.5505881214194	11.6892241615832	4895.50952277092	Root181
OG0000359	8.36591643759773	4.99437205963005	30.7543249796554	0	0	0	Root181
OG0000360	0	17.4803022087052	21.7330563189565	8.46020832325067	0	0	Root181
OG0000361	19.1923965333124	3.74577904472254	4.30560549715175	0	0	0	Root181
OG0000362	0	0	0	0	0	0	Root181
OG0000363	0	5.82676740290172	11.0715569926759	1.99063725252957	0	0	Root181
OG0000365	0	0	0	0	0	0	Root181
OG0000367	0	9.57254644762426	0	0	0	0	Root181
OG0000368	0	0	0	0	0	0	Root181
OG0000369	0	7.07536041780924	0	17.9157352727661	0	0	Root181
OG0000370	0	14.1507208356185	0	0	0	0	Root181
OG0000371	0	4.16197671635837	0	27.868921535414	0	0	Root181
OG0000372	32.4794402871441	12.902127820711	6.35589382912877	19.4087132121633	0	0	Root181
OG0000373	0	0	0	0	0	0	Root181
OG0000374	0	0	0	0	0	0	Root181
OG0000375	0	0	7.38103799511729	0	0	0	Root181
OG0000376	0	0	0	0	0	0	Root181
OG0000377	0	0	0	0	0	0	Root181
OG0000378	0	2.08098835817919	2.46034599837243	0	0	0	Root181
OG0000382	0	0	0	0	0	0	Root181
OG0000383	0	0	0	0	0	0	Root181
OG0000385	23.1292983862996	21.6422789250635	11.686643492269	9.95318626264785	0	10.9519228697336	Root181
OG0000386	0	0	0	0	0	0	Root181
OG0000388	0	0	0	0	0	0	Root181
OG0000389	0	0	5.12572082994256	0	0	0	Root181
OG0000390	0	0	0	0	0	0	Root181
OG0000391	0	0	0	0	0	0	Root181
OG0000392	0	0	2.87040366476783	0	0	0	Root181
OG0000393	72.3405715486392	20.8098835817919	4.92069199674486	34.3384926061351	23.3784483231665	21.9038457394672	Root181
OG0000394	17.7160583384422	87.8177087151617	23.5783158177358	85.5974018587715	35.0676724847497	1117.09613271283	Root181
OG0000395	0	0	0	0	0	0	Root181
OG0000396	0	0	0	0	0	0	Root181
OG0000397	0	0	0	0	0	0	Root181
OG0000401	0	0	0	0	0	0	Root181
OG0000402	0	0	34.2398151440163	0	0	0	Root181
OG0000403	0	0	0	0	0	0	Root181
OG0000405	0	0	1.23017299918621	0	0	0	Root181
OG0000406	0	1.24859301490751	0	0	0	0	Root181
OG0000407	21.6529601914294	67.8402204766415	353.059650766443	203.044999758016	3787.30862835297	2529.89418290846	Root181
OG0000408	0.492112731623396	0	4.30560549715175	0	0	0	Root181
OG0000409	0	0	0	0	0	0	Root181
OG0000413	0.492112731623396	0	0	53.7472058182984	0	0	Root181
OG0000414	0	0	0	0	0	0	Root181
OG0000415	0	0	6.97098032872188	0	0	0	Root181
OG0000417	0	0	0	0	0	0	Root181
OG0000418	0	0	12.7117876582575	22.8923284040901	0	0	Root181
OG0000419	0	0	0	0	0	0	Root181
OG0000420	0	0	25.6286041497128	6.4695710707211	0	2781.78840891234	Root181
OG0000421	0	0	0	0	0	0	Root181
OG0000423	56.1008514050671	20.393685910156	4.71566316354715	0	0	21.9038457394672	Root181
OG0000424	0	0	12.5067588250598	12.4414828283098	0	0	Root181
OG0000425	0	0	0	0	0	0	Root181
OG0000426	0	0	0	0	0	0	Root181
OG0000427	0	0	0	0	0	0	Root181
OG0000428	0	0	0	0	0	0	Root181
OG0000429	0	0	12.9168164914553	0	0	0	Root181
OG0000430	30.0188766290271	2.08098835817919	7.79109566151269	24.8829656566196	23.3784483231665	10.9519228697336	Root181
OG0000431	13.7791564854551	0	0	0	0	0	Root181
OG0000432	0	0	0	0	0	0	Root181
OG0000433	0	0	0	0	0	0	Root181
OG0000434	31.4952148238973	19.9774882385202	0	0	0	0	Root181
OG0000435	0	0.416197671635837	0	0	0	0	Root181
OG0000436	29.5267638974037	0	4.30560549715175	7.46488969698589	0	0	Root181
OG0000438	0	0	0	0	0	0	Root181
OG0000440	0	1.24859301490751	0	0	0	0	Root181
OG0000441	0	0	0	0	0	0	Root181
OG0000442	0	0	0	0	0	0	Root181
OG0000443	19.1923965333124	4.16197671635837	0	0	0	0	Root181
OG0000444	0	0	0	0	0	0	Root181
OG0000445	0	0	5.74080732953567	0	0	0	Root181
OG0000446	24.6056365811698	0	0	0	0	0	Root181
OG0000447	0	12.4859301490751	0	0	0	0	Root181
OG0000449	33.9557784820143	0	42.8510261383198	28.3665808485464	0	0	Root181
OG0000450	0	0	0	0.497659313132393	0	0	Root181
OG0000451	0	0	0	0	0	0	Root181
OG0000452	0	9.57254644762426	0.82011533279081	15.4274387071042	0	10.9519228697336	Root181
OG0000453	0	9.15634877598843	0	0	0	0	Root181
OG0000454	0	10.4049417908959	0	0	0	0	Root181
OG0000455	0	0	13.5319029910484	0	0	0	Root181
OG0000457	0	7.07536041780924	0	15.4274387071042	0	0	Root181
OG0000458	0	14.5669185072543	4.71566316354715	21.8970097778253	0	0	Root181
OG0000459	0	0	0	0	0	0	Root181
OG0000460	0	0	0	0	0	0	Root181
OG0000462	26.08197477604	18.7288952236127	4.71566316354715	0	0	0	Root181
OG0000463	36.4163421401313	0	0	0	0	10.9519228697336	Root181
OG0000464	0	0	0	0	0	0	Root181
OG0000465	0	0	0	0	0	0	Root181
OG0000466	14.7633819487019	7.90775576108091	0	41.3057229899886	0	21.9038457394672	Root181
OG0000467	0	0	9.43132632709431	0	0	0	Root181
OG0000468	0	22.8908719399711	6.97098032872188	0	0	0	Root181
OG0000469	0	0	15.17213365663	0	0	0	Root181
OG0000470	31.9873275555207	20.8098835817919	4.92069199674486	3.98127450505914	23.3784483231665	0	Root181
OG0000471	0	0	0	0	0	0	Root181
OG0000472	0	0	0	33.3431739798703	0	0	Root181
OG0000474	0	5.82676740290172	0	0	0	0	Root181
OG0000475	0	0	7.58606682831499	0	0	0	Root181
OG0000476	0	0	0	0	0	0	Root181
OG0000477	13.7791564854551	11.6535348058034	4.10057666395405	0	0	0	Root181
OG0000478	0	0	0	0	0	0	Root181
OG0000479	0	0	0	0	0	0	Root181
OG0000480	10.3343673640913	6.6591627461734	0	0	0	0	Root181
OG0000481	0	0	6.76595149552418	13.934460767707	0	0	Root181
OG0000482	0	9.57254644762426	0	14.4321200808394	0	0	Root181
OG0000486	0	0	0	0.995318626264785	0	0	Root181
OG0000488	0	0	0	0	0	0	Root181
OG0000489	3.93690185298717	34.9606044174103	15.5821913230254	0.497659313132393	1811.8297450454	3318.43262952928	Root181
OG0000491	55.1166259418203	14.5669185072543	0	0	0	0	Root181
OG0000492	0	0	0	0	0	0	Root181
OG0000493	0	0	0	0	0	0	Root181
OG0000497	41.3374694563652	30.3824300294161	0	8.46020832325067	0	0	Root181
OG0000498	0	0	0	0	0	0	Root181
OG0000499	0	17.4803022087052	0	0	1262.43620945099	0	Root181
OG0000502	0	0	0	0	0	0	Root181
OG0000503	0	0	0	0	0	0	Root181
OG0000505	0	0	0	0	0	0	Root181
OG0000506	0	0	0	23.8876470303548	0	0	Root181
OG0000507	0	9.57254644762426	0	0	0	10.9519228697336	Root181
OG0000508	31.9873275555207	25.3880579697861	4.71566316354715	0	0	21.9038457394672	Root181
OG0000509	0	0	0	0	0	0	Root181
OG0000510	22.1450729230528	0	0	0	23.3784483231665	10.9519228697336	Root181
OG0000511	0	0	0	0	0	0	Root181
OG0000513	0	0	0	0	0	0	Root181
OG0000514	0	0	0	0	0	0	Root181
OG0000515	0	0	0	8.95786763638307	0	10.9519228697336	Root181
OG0000516	0	0	3.48549016436094	0	0	0	Root181
OG0000517	0	0	5.12572082994256	0	0	0	Root181
OG0000520	0	0	3.28046133116324	41.3057229899886	0	32.8557686092008	Root181
OG0000521	30.5109893606505	2.91338370145086	27.4738636484921	39.315085737459	0	21.9038457394672	Root181
OG0000522	0	5.82676740290172	0	0	0	0	Root181
OG0000523	0	1.24859301490751	17.0173931554093	0	0	0	Root181
OG0000525	0	0	15.5821913230254	0	0	0	Root181
OG0000527	0	0	0	0	0	0	Root181
OG0000528	13.7791564854551	14.1507208356185	5.33074966314026	0	0	0	Root181
OG0000529	0	0	0	0	0	0	Root181
OG0000530	2.95267638974037	0	13.5319029910484	0	771.488794664494	0	Root181
OG0000533	0.492112731623396	39.1225811337687	18.8626526541886	0	2501.49397057882	0	Root181
OG0000534	0	0	0	0	0	0	Root181
OG0000536	0	0	0	0	0	0	Root181
OG0000537	0	3.74577904472254	5.74080732953567	0	0	0	Root181
OG0000538	0	0	0	4.47893381819153	0	0	Root181
OG0000539	0.492112731623396	0	12.7117876582575	21.3993504646929	11.6892241615832	0	Root181
OG0000541	0	0	0	0	0	0	Root181
OG0000543	0	0	0	0	0	0	Root181
OG0000544	0	0	0	0	0	0	Root181
OG0000545	0	0	3.69051899755864	0	0	0	Root181
OG0000546	0	11.2373371341676	0	0	0	0	Root181
OG0000547	0	0	0	0	0	0	Root181
OG0000548	0	0	0	0	0	0	Root181
OG0000550	0	0	0	0	0	0	Root181
OG0000551	0	0	14.9671048234323	0	0	0	Root181
OG0000552	0	0	4.92069199674486	0	0	0	Root181
OG0000553	0	0	0	0	0	0	Root181
OG0000554	20.1766219965592	34.1282090741387	4.92069199674486	26.3759435960168	0	10.9519228697336	Root181
OG0000555	0	0	0	0	0	0	Root181
OG0000558	0	0	0	0	0	0	Root181
OG0000559	0	0	7.17600916191958	0	0	0	Root181
OG0000560	25.5898620444166	24.1394649548786	0	0	0	0	Root181
OG0000561	0	11.2373371341676	8.8162398275012	0	0	0	Root181
OG0000562	31.4952148238973	0	0	0	11.6892241615832	0	Root181
OG0000565	0	0	11.2765858258736	0	0	0	Root181
OG0000566	0	0	0	0	0	0	Root181
OG0000569	0	17.4803022087052	0	0	0	0	Root181
OG0000570	11.3185928273381	0	14.3520183238392	20.4040318384281	0	0	Root181
OG0000571	0	0	0	16.9204166465013	0	0	Root181
OG0000572	0	0	3.89554783075635	0	0	0	Root181
OG0000575	0	0	6.76595149552418	0	93.513793292666	0	Root181
OG0000577	0	0	3.48549016436094	20.4040318384281	0	0	Root181
OG0000578	0	0	0	0	0	0	Root181
OG0000579	0	6.6591627461734	0	0	0	10.9519228697336	Root181
OG0000580	0	0	0	0	0	0	Root181
OG0000581	0	0	0	0	0	0	Root181
OG0000582	0	0	0	0	0	0	Root181
OG0000584	0	9.57254644762426	0	38.3197671111942	11.6892241615832	0	Root181
OG0000585	0	17.0641045370693	0	58.7237989496223	0	0	Root181
OG0000586	0	0	0	17.9157352727661	0	0	Root181
OG0000588	0	0	5.74080732953567	0	0	0	Root181
OG0000589	0	27.4690463279653	6.76595149552418	38.3197671111942	23.3784483231665	10.9519228697336	Root181
OG0000590	0	0	1.64023066558162	0	0	0	Root181
OG0000591	0	12.0697324774393	19.272710320584	0	0	1160.90382419176	Root181
OG0000592	0	23.7232672832427	18.0425373213978	16.422757333369	0	0	Root181
OG0000593	0	13.3183254923468	0	4.47893381819153	0	0	Root181
OG0000594	0	0	0	0	0	0	Root181
OG0000595	0	0	0	19.4087132121633	0	0	Root181
OG0000596	0	0	0	0	0	0	Root181
OG0000598	0	0	0	0	0	0	Root181
OG0000599	0	0	0	0	0	0	Root181
OG0000601	0	15.8155115221618	7.58606682831499	20.9016911515605	0	0	Root181
OG0000602	0	0	5.33074966314026	0	0	0	Root181
OG0000603	0	0	5.53577849633797	11.446164202045	0	0	Root181
OG0000604	0	0.416197671635837	6.35589382912877	2.98595587879436	0	0	Root181
OG0000605	0	0	0	0	0	0	Root181
OG0000606	0	0	0	0	0	0	Root181
OG0000607	0	0	7.38103799511729	0	0	0	Root181
OG0000609	27.5583129709102	35.3768020890462	5.12572082994256	0	0	10.9519228697336	Root181
OG0000610	80.2143752546135	59.1000693722889	0	48.7706126869745	11.6892241615832	0	Root181
OG0000611	0	7.49155808944507	0	0	0	0	Root181
OG0000612	0	0	0	0.497659313132393	0	0	Root181
OG0000614	0	0	0	0	0	0	Root181
OG0000615	20.1766219965592	0.832395343271675	11.4816146590713	0.497659313132393	0	0	Root181
OG0000616	0	6.24296507453756	4.92069199674486	0	0	0	Root181
OG0000618	0	1.66479068654335	9.63635516029201	0	0	0	Root181
OG0000619	0	0	0	0	0	0	Root181
OG0000620	0	0	0	0	0	0	Root181
OG0000621	0	5.82676740290172	14.3520183238392	15.9250980202366	0	0	Root181
OG0000622	0	5.41056973126589	0.205028833197702	0	0	0	Root181
OG0000623	0	0	0	0	0	0	Root181
OG0000624	0	0	3.48549016436094	0	0	0	Root181
OG0000625	0	0	0	0	0	0	Root181
OG0000626	0	0	0	0	0	0	Root181
OG0000627	0	9.57254644762426	0	0	0	0	Root181
OG0000628	29.0346511657803	0	0	0	0	0	Root181
OG0000629	0	8.74015110435259	13.9419606574438	0	0	0	Root181
OG0000630	26.5740875076634	27.0528486563294	10.8665281594782	0	0	10.9519228697336	Root181
OG0000633	0	0	1.84525949877932	0	0	0	Root181
OG0000634	0	17.896499880341	5.33074966314026	0	0	0	Root181
OG0000635	0	0	3.07543249796554	0	0	0	Root181
OG0000636	0	0	2.66537483157013	0	0	0	Root181
OG0000637	0	0	0	0	0	0	Root181
OG0000639	0	0	0	0	0	0	Root181
OG0000640	0	0	0	19.4087132121633	0	0	Root181
OG0000641	0	0	0	0	0	0	Root181
OG0000642	0	8.32395343271675	0	0	0	0	Root181
OG0000643	0	0	0	0	0	0	Root181
OG0000644	0	0	0	0	0	0	Root181
OG0000645	0	0	11.4816146590713	13.4368014545746	0	0	Root181
OG0000646	0	23.7232672832427	0	10.9485048889126	0	0	Root181
OG0000647	0	0	0	13.934460767707	0	0	Root181
OG0000649	21.6529601914294	0	0	0	0	0	Root181
OG0000650	0	2.49718602981502	0	0	0	0	Root181
OG0000653	7.87380370597433	8.74015110435259	0	0	11.6892241615832	0	Root181
OG0000654	0	0	0	0	0	0	Root181
OG0000655	30.0188766290271	14.9831161788901	0	0	0	0	Root181
OG0000656	0	0	5.74080732953567	0	0	0	Root181
OG0000657	0	6.24296507453756	0	0	0	0	Root181
OG0000659	0	0	54.7426984637865	22.8923284040901	619.528880563912	0	Root181
OG0000660	0	0	6.56092266232648	0	0	0	Root181
OG0000661	6.39746551110414	0	0	0	0	0	Root181
OG0000663	0	0	11.2765858258736	0	0	0	Root181
OG0000664	0	0	3.07543249796554	16.9204166465013	0	0	Root181
OG0000665	25.0977493127932	0	0	0	0	0	Root181
OG0000666	0	0	0	0	0	0	Root181
OG0000667	0	0	0	0	0	0	Root181
OG0000668	0	12.0697324774393	0	0.497659313132393	0	0	Root181
OG0000669	0	0	0	0	0	0	Root181
OG0000671	0	0	6.97098032872188	0	0	0	Root181
OG0000672	0	0	0	0	0	0	Root181
OG0000674	0	0	19.272710320584	0	1332.57155442049	10.9519228697336	Root181
OG0000675	13.7791564854551	23.7232672832427	80.1662737803016	34.3384926061351	11.6892241615832	1938.49034794285	Root181
OG0000676	0	22.8908719399711	12.7117876582575	0	11.6892241615832	0	Root181
OG0000677	0	0	0	0	0	0	Root181
OG0000679	0	15.8155115221618	0	0	0	0	Root181
OG0000681	0	0	0.410057666395405	0	0	0	Root181
OG0000682	0	0	0	11.9438235151774	0	0	Root181
OG0000683	0	0	0	15.4274387071042	0	0	Root181
OG0000685	0	0	2.05028833197702	0	0	0	Root181
OG0000687	0	9.15634877598843	60.6885346265199	0	0	0	Root181
OG0000688	0	0	0	0	0	0	Root181
OG0000689	0	0	0	0	0	0	Root181
OG0000690	0	16.2317091937977	19.6827679869794	22.3946690909577	0	10.9519228697336	Root181
OG0000692	0	0	0	0	0	0	Root181
OG0000693	0	0	0	0	0	0	Root181
OG0000694	0	0	10.0464128266874	0	0	0	Root181
OG0000695	0	21.2260812534277	5.53577849633797	0	0	10.9519228697336	Root181
OG0000697	0	0	0	0	0	0	Root181
OG0000698	13.2870437538317	0	0	0	0	0	Root181
OG0000699	0	0	0	0	0	0	Root181
OG0000700	0	6.6591627461734	0	29.3618994748112	0	10.9519228697336	Root181
OG0000701	0	0	0	0	0	0	Root181
OG0000703	0	0	6.97098032872188	0	0	0	Root181
OG0000704	0	0	0	0	0	0	Root181
OG0000705	0	0	0	0	0	0	Root181
OG0000706	0	0	0	0	0	0	Root181
OG0000707	8.85802916922112	9.57254644762426	0	0	0	10.9519228697336	Root181
OG0000708	0	0	0	0	0	0	Root181
OG0000709	0	0	0	0	0	0	Root181
OG0000710	24.6056365811698	0	10.4564704930828	0	0	0	Root181
OG0000711	11.8107055589615	9.15634877598843	0.205028833197702	0	0	0	Root181
OG0000712	0	45.7817438799421	91.8529172725707	33.3431739798703	0	0	Root181
OG0000713	0	0	0	26.3759435960168	0	0	Root181
OG0000715	0	0	0	0	0	0	Root181
OG0000716	0	0	0	0	0	0	Root181
OG0000717	0	0	12.3017299918621	0	0	0	Root181
OG0000719	0	25.3880579697861	0	0	0	0	Root181
OG0000721	0	6.24296507453756	5.33074966314026	26.8736029091492	0	0	Root181
OG0000722	0	0.416197671635837	0	25.8782842828844	0	0	Root181
OG0000724	0.492112731623396	22.8908719399711	0	13.4368014545746	0	0	Root181
OG0000725	0	10.8211394625318	10.6614993262805	0	11.6892241615832	0	Root181
OG0000726	24.6056365811698	0	1.43520183238392	28.3665808485464	11.6892241615832	0	Root181
OG0000727	0	0.416197671635837	0	0	2057.30345243865	43.8076914789344	Root181
OG0000730	0	16.6479068654335	5.53577849633797	0	0	0	Root181
OG0000731	0	0	0	0.497659313132393	0	0	Root181
OG0000733	0	0	0	0	0	0	Root181
OG0000734	0	0	0	0	0	0	Root181
OG0000736	16.7318328751955	41.6197671635837	16.6073354890139	9.95318626264785	0	0	Root181
OG0000737	0	0	0	0	0	0	Root181
OG0000738	21.6529601914294	0	0	15.9250980202366	0	0	Root181
OG0000739	0	0	0	0	0	0	Root181
OG0000740	0	0	0	0	0	0	Root181
OG0000741	22.6371856546762	16.6479068654335	20.7079121529679	0	0	0	Root181
OG0000742	0	0	0	0	0	0	Root181
OG0000743	0	7.07536041780924	0	26.3759435960168	0	0	Root181
OG0000744	0	0	0	0	0	0	Root181
OG0000745	0	0	11.686643492269	0	0	0	Root181
OG0000748	0	0	17.222421988607	0	0	1226.61536141016	Root181
OG0000749	0	0	0	0	0	0	Root181
OG0000750	0	14.1507208356185	6.76595149552418	0.497659313132393	2232.6418148624	0	Root181
OG0000751	0	0	0	0	0	0	Root181
OG0000752	0	0	0	0	0	0	Root181
OG0000754	0	4.16197671635837	6.15086499593107	0	0	0	Root181
OG0000755	0.492112731623396	29.1338370145086	8.2011533279081	0	0	0	Root181
OG0000756	0	0	0	0	0	0	Root181
OG0000757	0	0	0	0	0	0	Root181
OG0000758	0	0	6.35589382912877	1.99063725252957	0	0	Root181
OG0000759	0	5.82676740290172	0	0	0	0	Root181
OG0000760	21.6529601914294	0	0	0	0	0	Root181
OG0000762	4.92112731623396	9.57254644762426	0	28.3665808485464	0	0	Root181
OG0000763	31.0031020922739	4.99437205963005	9.0212686606989	11.9438235151774	0	0	Root181
OG0000764	0	1.66479068654335	0	0	0	0	Root181
OG0000765	0	0	0	5.97191175758871	0	0	Root181
OG0000767	15.2554946803253	0	0	0	0	0	Root181
OG0000769	0	0	0	0	0	0	Root181
OG0000771	0	0	0	0	0	0	Root181
OG0000774	0	0	0	0	0	0	Root181
OG0000775	0	0	0	28.3665808485464	0	0	Root181
OG0000776	0	14.5669185072543	0	0	11.6892241615832	0	Root181
OG0000778	0	0	4.51063433034945	21.8970097778253	11.6892241615832	0	Root181
OG0000779	0	0	0	0	0	0	Root181
OG0000780	0	0	0	0	0	0	Root181
OG0000781	0	0	0	0	0	0	Root181
OG0000782	2.95267638974037	28.7176393428728	21.9380851521542	23.8876470303548	11.6892241615832	0	Root181
OG0000783	0	14.5669185072543	14.7620759902346	0	0	0	Root181
OG0000784	0	0	5.33074966314026	0	0	0	Root181
OG0000785	0	0	8.6112109943035	0	0	0	Root181
OG0000786	36.4163421401313	0	5.12572082994256	0	0	10.9519228697336	Root181
OG0000787	21.160847459806	19.5612905668844	0	0	0	0	Root181
OG0000788	0	0	0	0	0	0	Root181
OG0000789	0	0	0	0	0	0	Root181
OG0000790	0	0	0	0	0	0	Root181
OG0000791	0	0	17.0173931554093	0	0	0	Root181
OG0000793	0	0	0	0	0	0	Root181
OG0000794	0	0	0	0	0	0	Root181
OG0000795	0	0	0	0	0	0	Root181
OG0000797	0	0	0	0	0	0	Root181
OG0000799	0	25.8042556414219	26.4487194825036	0	0	0	Root181
OG0000800	0	0	0	0	0	0	Root181
OG0000801	0	0	0	0	0	0	Root181
OG0000802	0	0	0	0	0	0	Root181
OG0000803	0	9.57254644762426	7.38103799511729	15.9250980202366	11.6892241615832	0	Root181
OG0000805	44.2901458461056	12.902127820711	0	0	0	0	Root181
OG0000806	0	0	5.74080732953567	0	0	0	Root181
OG0000807	14.7633819487019	50.3599182679363	13.3268741578507	70.1699631516673	935.13793292666	1325.18266723777	Root181
OG0000808	0	4.99437205963005	0	25.8782842828844	0	0	Root181
OG0000809	30.5109893606505	9.57254644762426	0	23.8876470303548	0	0	Root181
OG0000810	0	9.9887441192601	0.205028833197702	20.9016911515605	0	10.9519228697336	Root181
OG0000811	0	0	0	0	0	0	Root181
OG0000812	0	0	0	0	0	0	Root181
OG0000813	0	0	0	0	0	0	Root181
OG0000814	0	0	50.2320641334371	0	0	0	Root181
OG0000815	0	0	3.69051899755864	0	0	0	Root181
OG0000816	0	7.07536041780924	30.9593538128531	0	0	0	Root181
OG0000817	0	20.393685910156	0	0	0	0	Root181
OG0000818	0	9.9887441192601	7.79109566151269	0	0	0	Root181
OG0000819	0	0	6.97098032872188	2.98595587879436	0	0	Root181
OG0000821	0	0	31.9844979788416	0	0	0	Root181
OG0000822	0	0	17.222421988607	15.4274387071042	0	0	Root181
OG0000823	0	0	6.97098032872188	0	0	0	Root181
OG0000825	0	0	11.4816146590713	0	0	0	Root181
OG0000826	0	0	0	0	0	0	Root181
OG0000827	0	8.74015110435259	6.76595149552418	0	0	0	Root181
OG0000828	0	0	0	0	0	0	Root181
OG0000829	0	0	0	0	0	0	Root181
OG0000831	0	0	3.48549016436094	0	0	0	Root181
OG0000833	0	0	0	0	0	0	Root181
OG0000834	4.42901458461056	49.1113252530288	0	73.1559190304617	0	10.9519228697336	Root181
OG0000835	0	0	0	0	0	0	Root181
OG0000836	20.1766219965592	0	0	0	0	0	Root181
OG0000837	0	0	3.69051899755864	18.4133945858985	0	0	Root181
OG0000840	0	0	0	0	0	0	Root181
OG0000841	69.8800078905222	64.5106391035548	0	89.5786763638307	11.6892241615832	32.8557686092008	Root181
OG0000842	0	0	0	0	0	0	Root181
OG0000844	0	0	0.205028833197702	0	0	0	Root181
OG0000845	0	0	0	0	0	0	Root181
OG0000846	0	0.416197671635837	8.2011533279081	18.9110538990309	0	0	Root181
OG0000847	0	0	0	0	0	0	Root181
OG0000848	0	0	0	0	0	0	Root181
OG0000849	0	0	0	0	0	0	Root181
OG0000850	0	27.0528486563294	0	0	0	0	Root181
OG0000851	0	15.399313850526	0	33.3431739798703	0	21.9038457394672	Root181
OG0000852	0	18.7288952236127	0	35.3338112323999	0	0	Root181
OG0000853	0	0	0	0	0	0	Root181
OG0000854	0	6.24296507453756	16.8123643222116	0	23.3784483231665	3789.36531292783	Root181
OG0000855	40.8453567247418	0.416197671635837	0	0	0	10.9519228697336	Root181
OG0000856	0	2.08098835817919	34.8549016436094	0	0	0	Root181
OG0000857	0	0	0	0	0	0	Root181
OG0000858	0	0	0	0	0	0	Root181
OG0000859	0.492112731623396	12.4859301490751	4.10057666395405	19.9063725252957	0	0	Root181
OG0000860	38.8769057982483	8.74015110435259	6.15086499593107	27.868921535414	0	10.9519228697336	Root181
OG0000861	0	0	0	0	0	0	Root181
OG0000862	45.2743713093524	0	0	0	0	0	Root181
OG0000863	0.492112731623396	0	22.9632293181427	13.4368014545746	0	10.9519228697336	Root181
OG0000864	15.2554946803253	0	14.5570471570369	0	0	0	Root181
OG0000865	0	0	0	0	0	0	Root181
OG0000866	0	0	0	0	0	0	Root181
OG0000867	0	0	37.7253053083772	0	0	0	Root181
OG0000868	1.96845092649358	10.4049417908959	52.4873812986118	33.8408332930027	0	0	Root181
OG0000870	0	0	13.5319029910484	12.9391421414422	0	0	Root181
OG0000871	0	0	0	0	0	0	Root181
OG0000872	38.3847930666249	0	46.7465739690761	15.4274387071042	11.6892241615832	0	Root181
OG0000873	30.0188766290271	0	0	19.4087132121633	11.6892241615832	0	Root181
OG0000877	0	0	0	0	0	0	Root181
OG0000878	0	0	2.87040366476783	21.8970097778253	0	0	Root181
OG0000880	0	12.902127820711	0	0	0	0	Root181
OG0000881	0	0	0	0	0	0	Root181
OG0000882	0	0	7.17600916191958	0	0	0	Root181
OG0000883	11.3185928273381	0	4.30560549715175	0	0	10.9519228697336	Root181
OG0000884	0	0	0	0	0	0	Root181
OG0000885	0	0	0	0	0	0	Root181
OG0000886	0	1.66479068654335	24.6034599837243	16.422757333369	0	0	Root181
OG0000887	0	18.7288952236127	12.0967011586644	0.497659313132393	0	0	Root181
OG0000888	0	0	0	0	0	0	Root181
OG0000889	0	0	0	24.8829656566196	0	0	Root181
OG0000890	16.2397201435721	0	10.0464128266874	0.497659313132393	0	0	Root181
OG0000891	0	0	10.6614993262805	0	0	0	Root181
OG0000893	0	0	22.758200484945	27.868921535414	0	0	Root181
OG0000894	0	0	0	0	0	0	Root181
OG0000895	0	0	6.35589382912877	0	0	0	Root181
OG0000896	0	0	6.97098032872188	0	0	0	Root181
OG0000897	0	0	3.28046133116324	0	0	0	Root181
OG0000898	0	0	0	0	0	0	Root181
OG0000899	0	0	5.12572082994256	0	0	0	Root181
OG0000900	77.7538115964965	73.2507902079074	185.961151710316	143.325882182129	233.784483231665	21.9038457394672	Root181
OG0000901	0	0	0	0	0	0	Root181
OG0000902	0	0	4.92069199674486	22.3946690909577	0	0	Root181
OG0000904	57.5771895999373	7.90775576108091	3.89554783075635	5.47425244445632	23.3784483231665	0	Root181
OG0000906	0	1.66479068654335	0.410057666395405	0	0	0	Root181
OG0000907	0	0	9.84138399348971	0	0	0	Root181
OG0000908	0	10.8211394625318	0	0	0	0	Root181
OG0000909	0	0	5.12572082994256	0	0	0	Root181
OG0000910	0	26.6366509846936	6.76595149552418	0	0	10.9519228697336	Root181
OG0000911	0	0	0	0	0	0	Root181
OG0000912	0	0	0	0	0	0	Root181
OG0000913	0	0	0	0	0	0	Root181
OG0000914	0	5.82676740290172	0	0	0	0	Root181
OG0000915	0	15.399313850526	0	0	0	0	Root181
OG0000916	0	0	0	0	0	0	Root181
OG0000917	0	0	0	0	0	0	Root181
OG0000918	22.6371856546762	17.4803022087052	3.69051899755864	4.97659313132393	2536.56164306357	0	Root181
OG0000919	21.160847459806	18.3126975519769	11.8916723254667	27.868921535414	11.6892241615832	0	Root181
OG0000920	0	0	0	0	0	0	Root181
OG0000921	0	0	0	0	0	0	Root181
OG0000922	0	0	0	0	0	0	Root181
OG0000923	0	0	12.7117876582575	0	0	0	Root181
OG0000924	0	0	0	0	0	0	Root181
OG0000925	24.6056365811698	0	0	0	0	0	Root181
OG0000926	29.5267638974037	6.24296507453756	151.311278899904	66.6863479597406	3413.25345518231	2737.9807174334	Root181
OG0000928	0	5.41056973126589	6.56092266232648	0	0	0	Root181
OG0000929	0	0	0	0	0	0	Root181
OG0000930	0	0	0	0	0	0	Root181
OG0000931	0	12.0697324774393	16.4023066558162	0	0	0	Root181
OG0000932	0	0	0	0	0	0	Root181
OG0000933	0	0	0	0	0	0	Root181
OG0000934	0	0	0	0	0	0	Root181
OG0000935	0	44.9493485366704	41.4158243059359	18.4133945858985	0	0	Root181
OG0000936	0	12.902127820711	0	1.99063725252957	0	0	Root181
OG0000937	0	26.6366509846936	0	2.48829656566196	105.203017454249	0	Root181
OG0000938	0	9.9887441192601	5.53577849633797	0	0	21.9038457394672	Root181
OG0000939	0	0	0	0	0	0	Root181
OG0000941	0	0	21.9380851521542	0	0	0	Root181
OG0000942	0	0	0	0	0	0	Root181
OG0000943	0	1.24859301490751	5.53577849633797	0	58.4461208079162	0	Root181
OG0000944	0	0	0	0	0	0	Root181
OG0000945	59.0535277948075	22.4746742683352	282.734760979632	63.2027327678139	2127.43879740815	9812.92289128131	Root181
OG0000948	0	0	0	0	11.6892241615832	2245.14418829539	Root181
OG0000949	44.782258577729	9.57254644762426	14.3520183238392	98.0388846870813	0	10.9519228697336	Root181
OG0000950	0	0	11.2765858258736	0	0	0	Root181
OG0000951	0	0	0	0	0	0	Root181
OG0000952	0	0	0	0	0	0	Root181
OG0000953	62.9904296477946	17.4803022087052	46.9516028022738	101.522499879008	46.756896646333	21.9038457394672	Root181
OG0000954	0	0	4.71566316354715	0	0	0	Root181
OG0000956	0	13.3183254923468	0	0	0	2847.49994613074	Root181
OG0000957	0	0	0	0	0	0	Root181
OG0000958	2.46056365811698	5.82676740290172	17.8375084882001	12.4414828283098	23.3784483231665	0	Root181
OG0000959	0	0	5.12572082994256	0	0	0	Root181
OG0000960	0	0	0	0	0	0	Root181
OG0000961	0	0	0	0	0	0	Root181
OG0000962	0	0	0	0	0	0	Root181
OG0000964	0	31.2148253726878	17.4274508218047	19.4087132121633	0	0	Root181
OG0000965	0	0	0	0	0	0	Root181
OG0000966	0	0	2.87040366476783	0	0	0	Root181
OG0000967	0	0	0	0	0	0	Root181
OG0000968	0	0	0	8.95786763638307	0	0	Root181
OG0000969	0	0	0	0	0	0	Root181
OG0000970	0	0	13.3268741578507	0	0	0	Root181
OG0000971	13.2870437538317	49.5275229246647	49.616977633844	0	11.6892241615832	0	Root181
OG0000972	0	0	0	0	0	0	Root181
OG0000973	0	0	0	0	0	0	Root181
OG0000974	0	0	22.758200484945	0	0	0	Root181
OG0000975	27.0662002392868	0	24.1934023173289	11.9438235151774	0	10.9519228697336	Root181
OG0000976	0	0	0	0	0	0	Root181
OG0000977	0	23.7232672832427	29.9342096468645	19.4087132121633	11.6892241615832	0	Root181
OG0000978	0	33.7120114025028	13.7369318242461	27.868921535414	0	0	Root181
OG0000979	48.2270476990928	80.7423482973525	33.8297574776209	37.8221077980618	0	21.9038457394672	Root181
OG0000980	4.92112731623396	7.07536041780924	20.2978544865725	22.8923284040901	0	0	Root181
OG0000981	0	0	0	0	0	0	Root181
OG0000982	0	0	5.74080732953567	0	0	0	Root181
OG0000983	0	0	13.3268741578507	0	0	0	Root181
OG0000984	0	0	0	0	0	0	Root181
OG0000985	0	13.3183254923468	21.7330563189565	0	0	0	Root181
OG0000986	0	0	0	0	0	0	Root181
OG0000987	18.700283801689	0	0	0	0	0	Root181
OG0000988	58.5614150631841	51.192313611208	35.0599304768071	78.630171474918	0	0	Root181
OG0000989	0	13.7345231639826	93.69817677135	16.422757333369	0	10.9519228697336	Root181
OG0000990	29.5267638974037	27.4690463279653	114.611117757516	35.8314705455323	11.6892241615832	5377.3941290392	Root181
OG0000991	12.7949310222083	37.0415927755895	242.75413850608	0	0	10.9519228697336	Root181
OG0000992	0	0.416197671635837	61.303621126113	15.9250980202366	0	0	Root181
OG0000993	0.492112731623396	19.5612905668844	142.700067905601	25.8782842828844	1636.49138262166	6165.93257566002	Root181
OG0000994	0	19.1450928952485	66.839399622451	7.46488969698589	0	2475.13456855979	Root181
OG0000995	3.93690185298717	4.57817438799421	33.0096421448301	0	0	10.9519228697336	Root181
OG0000996	0	18.3126975519769	110.100483427166	45.2869974950477	0	0	Root181
OG0000997	23.621411117923	20.393685910156	28.4990078144806	0	0	10.9519228697336	Root181
OG0000998	0	0	39.7755936403543	0	0	0	Root181
OG0000999	0	17.4803022087052	10.4564704930828	9.95318626264785	0	0	Root181
OG0001000	16.2397201435721	51.192313611208	51.0521794662279	17.4180759596337	11.6892241615832	766.634600881352	Root181
OG0001001	28.5425384341569	29.5500346861445	58.8432751277406	52.2542278789012	11.6892241615832	21.9038457394672	Root181
OG0001002	47.242822235846	5.41056973126589	21.9380851521542	9.95318626264785	0	10.9519228697336	Root181
OG0001003	0	0	21.5280274857588	6.9672303838535	0	0	Root181
OG0001004	0	3.74577904472254	21.9380851521542	5.97191175758871	0	0	Root181
OG0001005	0	0	4.51063433034945	0	0	1916.58650220338	Root181
OG0001006	0	51.192313611208	14.7620759902346	39.315085737459	0	10.9519228697336	Root181
OG0001007	0	0	0	0	0	0	Root181
OG0001008	0	0	5.94583616273337	19.9063725252957	0	0	Root181
OG0001009	0	13.7345231639826	11.0715569926759	0	0	0	Root181
OG0001010	28.0504257025336	0	28.909065480876	0	0	0	Root181
OG0001011	35.4321166768845	19.9774882385202	61.0985922929153	0	0	0	Root181
OG0001012	0	12.0697324774393	94.3132632709431	0	0	0	Root181
OG0001013	2.95267638974037	0	7.79109566151269	0	0	0	Root181
OG0001014	0	0	5.94583616273337	10.9485048889126	0	0	Root181
OG0001015	0	0	0	19.4087132121633	0	0	Root181
OG0001016	0	0	9.22629749389661	0	0	0	Root181
OG0001017	0	10.4049417908959	7.99612449471039	15.4274387071042	0	0	Root181
OG0001018	35.4321166768845	16.6479068654335	124.247472917808	74.1512376567265	11.6892241615832	0	Root181
OG0001019	0	0	0	0	0	0	Root181
OG0001020	0	0	0	0	0	0	Root181
OG0001021	0	0	0	0	0	0	Root181
OG0001022	0	0	0	0	0	0	Root181
OG0001023	31.0031020922739	0	0.82011533279081	0	0	0	Root181
OG0001024	0	0	4.10057666395405	3.98127450505914	0	0	Root181
OG0001025	0	0	0	0	0	0	Root181
OG0001026	8.36591643759773	0	0	0	11.6892241615832	0	Root181
OG0001027	0	0	0	0	0	0	Root181
OG0001028	0	0	0	0	0	0	Root181
OG0001029	15.7476074119487	0	9.43132632709431	0	0	0	Root181
OG0001030	0	0	0.615086499593107	0	0	0	Root181
OG0001031	0	4.99437205963005	0	0	0	0	Root181
OG0001032	0	0.832395343271675	0	0	0	0	Root181
OG0001033	0	39.1225811337687	7.17600916191958	0	11.6892241615832	3011.77878917674	Root181
OG0001034	0	0	8.2011533279081	0	0	0	Root181
OG0001035	23.621411117923	12.4859301490751	0	0	0	0	Root181
OG0001036	0	5.82676740290172	0	0	0	0	Root181
OG0001037	0	0	0	0	0	0	Root181
OG0001038	0	4.16197671635837	0	0	0	0	Root181
OG0001039	0	0	0	0	0	0	Root181
OG0001040	0	0	0	0	0	0	Root181
OG0001041	0	9.57254644762426	1.43520183238392	62.7050734546815	0	10.9519228697336	Root181
OG0001042	0	0	12.3017299918621	8.95786763638307	0	0	Root181
OG0001043	18.700283801689	39.5387788054046	77.9109566151269	35.3338112323999	35.0676724847497	4315.05761067504	Root181
OG0001044	0	0	0	0	0	1894.68265646391	Root181
OG0001045	0	0	5.74080732953567	0	0	0	Root181
OG0001046	0	0	5.94583616273337	0	0	0	Root181
OG0001047	72.3405715486392	30.798627701052	149.671048234323	8.46020832325067	303.919828201164	10.9519228697336	Root181
OG0001048	0	17.896499880341	0	0	0	0	Root181
OG0001049	0	0	0	0	0	0	Root181
OG0001050	0	0	0	13.4368014545746	0	0	Root181
OG0001051	10.3343673640913	14.9831161788901	0	14.9297793939718	11.6892241615832	0	Root181
OG0001052	0	0	0	0	0	0	Root181
OG0001053	31.9873275555207	11.6535348058034	8.8162398275012	0	0	10.9519228697336	Root181
OG0001054	0	0	0	0	0	0	Root181
OG0001055	0	0	0	0	0	0	Root181
OG0001056	0	0	0	0	0	0	Root181
OG0001057	0	0	0	0	0	0	Root181
OG0001058	0	0	0	0	0	0	Root181
OG0001059	0	0	0	0	0	0	Root181
OG0001060	12.3028182905849	0	0	0	0	10.9519228697336	Root181
OG0001061	0.984225463246791	0	41.6208531391336	3.98127450505914	0	0	Root181
OG0001062	0	9.9887441192601	13.3268741578507	0	0	0	Root181
OG0001063	0	3.74577904472254	17.4274508218047	24.3853063434872	0	0	Root181
OG0001064	0	9.57254644762426	9.43132632709431	26.8736029091492	0	0	Root181
OG0001065	0	0	0	0	0	0	Root181
OG0001066	0	0	0	0	0	0	Root181
OG0001067	0	0	14.1469894906415	0	0	0	Root181
OG0001068	0	7.49155808944507	14.9671048234323	0	0	0	Root181
OG0001069	0	18.3126975519769	15.3771624898277	0	0	0	Root181
OG0001070	0	0	0	0	0	0	Root181
OG0001071	0	0	29.9342096468645	12.9391421414422	0	0	Root181
OG0001072	0	2.49718602981502	1.64023066558162	0	0	0	Root181
OG0001073	0.492112731623396	30.798627701052	0	0	0	0	Root181
OG0001074	0	4.57817438799421	62.1237364589038	18.9110538990309	2630.07543635623	10.9519228697336	Root181
OG0001075	0	0	83.8567927778603	61.7097548284167	2174.19569405448	470.932683398545	Root181
OG0001076	0	0	0.615086499593107	0	0	0	Root181
OG0001077	0	9.57254644762426	5.12572082994256	0	0	0	Root181
OG0001078	0	7.90775576108091	0	0	0	0	Root181
OG0001079	0.492112731623396	0	0	0	0	0	Root181
OG0001080	0	17.896499880341	2.87040366476783	21.8970097778253	572.771983917579	0	Root181
OG0001081	0	10.8211394625318	4.10057666395405	18.4133945858985	11.6892241615832	10.9519228697336	Root181
OG0001082	0	12.4859301490751	75.0405529503591	55.737843070828	1344.26077858207	0	Root181
OG0001083	18.2081710700656	36.2091974323179	81.3964467794878	0	35.0676724847497	3822.22108153703	Root181
OG0001084	30.0188766290271	32.0472207159595	173.864450551652	45.7846568081801	0	0	Root181
OG0001085	182.081710700656	81.5747436406241	360.235659928363	178.659693414529	46.756896646333	2332.75957125326	Root181
OG0001086	0.492112731623396	25.3880579697861	43.2610838047152	0	2162.5064698929	755.682678011619	Root181
OG0001087	0	22.4746742683352	46.7465739690761	1.49297793939718	0	0	Root181
OG0001088	0	0	5.94583616273337	0	0	0	Root181
OG0001089	0	0	5.12572082994256	0	0	0	Root181
OG0001090	0	0	0	0	0	0	Root181
OG0001091	0	12.902127820711	0	0	0	0	Root181
OG0001092	0	0	7.79109566151269	0	0	0	Root181
OG0001093	0	17.0641045370693	0	15.9250980202366	0	0	Root181
OG0001094	0	0	0	0	0	0	Root181
OG0001095	0	0	0	0	0	0	Root181
OG0001097	0	0	0	0	0	0	Root181
OG0001098	0.492112731623396	0	10.4564704930828	0	0	0	Root181
OG0001099	0	0	0	30.8548774142083	0	0	Root181
OG0001100	0	0	0	23.8876470303548	0	0	Root181
OG0001101	0	0	0	0	0	0	Root181
OG0001102	0	0	0	0	0	0	Root181
OG0001103	0	0	0	0	0	0	Root181
OG0001105	56.1008514050671	96.1416621478784	0	75.6442155961237	11.6892241615832	0	Root181
OG0001107	0.492112731623396	0.832395343271675	0	0	0	0	Root181
OG0001108	0	13.3183254923468	16.6073354890139	15.9250980202366	0	0	Root181
OG0001109	0	16.2317091937977	2.05028833197702	0	0	0	Root181
OG0001110	0	0.832395343271675	0	0	0	0	Root181
OG0001112	0	4.57817438799421	0	0	0	0	Root181
OG0001113	0	0	0	0	0	0	Root181
OG0001114	0	0	6.76595149552418	0	0	0	Root181
OG0001118	30.0188766290271	18.7288952236127	14.7620759902346	11.9438235151774	0	0	Root181
OG0001119	0	0	0	0	0	0	Root181
OG0001121	0	2.91338370145086	4.51063433034945	0	0	0	Root181
OG0001122	0	0	0	0	0	0	Root181
OG0001124	0	0	0	0	0	0	Root181
OG0001125	0	0	0	0	0	0	Root181
OG0001126	0	0	0	0	0	0	Root181
OG0001127	0	0	0	0	0	0	Root181
OG0001128	0	0	0	0	0	0	Root181
OG0001129	26.08197477604	0	0	0	0	0	Root181
OG0001131	0	0	0	0	0	0	Root181
OG0001133	0	0	0	0	0	0	Root181
OG0001134	0	18.3126975519769	0	15.9250980202366	0	10.9519228697336	Root181
OG0001135	0	0	0	0	0	0	Root181
OG0001137	0	14.9831161788901	14.5570471570369	15.4274387071042	11.6892241615832	0	Root181
OG0001139	0	0	0	0	0	0	Root181
OG0001140	0	12.902127820711	0	0	0	0	Root181
OG0001141	0	0	0	0	0	0	Root181
OG0001142	0	0	0	0	0	0	Root181
OG0001143	0	0	5.94583616273337	0	0	0	Root181
OG0001145	0	0	0	0	0	0	Root181
OG0001146	0	0	0	0	0	0	Root181
OG0001147	0	0	6.35589382912877	0	0	0	Root181
OG0001148	0	0	0	0	0	0	Root181
OG0001149	27.5583129709102	0	0	10.9485048889126	11.6892241615832	0	Root181
OG0001150	0	0	0	0	0	0	Root181
OG0001151	0	14.5669185072543	0	0	0	0	Root181
OG0001153	0	0	0	5.47425244445632	0	0	Root181
OG0001155	19.6845092649358	0	0	0	0	10.9519228697336	Root181
OG0001156	0	8.32395343271675	2.46034599837243	26.8736029091492	11.6892241615832	0	Root181
OG0001157	0	0	0	0	0	0	Root181
OG0001159	0	0	0	0	0	0	Root181
OG0001160	0	0	4.92069199674486	0	0	0	Root181
OG0001161	21.160847459806	0	0	0	0	0	Root181
OG0001162	0	0	0	0	0	0	Root181
OG0001163	0	0	0	0	0	0	Root181
OG0001165	0	0	8.4061821611058	0	0	0	Root181
OG0001167	0	0	0	0	0	0	Root181
OG0001168	0	12.4859301490751	0	0	0	0	Root181
OG0001169	0	0	0	0	0	0	Root181
OG0001170	0	0	17.222421988607	0	0	0	Root181
OG0001171	0	4.16197671635837	0	0	0	0	Root181
OG0001172	0	0	0	28.8642401616788	0	0	Root181
OG0001177	0	0	0	0	0	0	Root181
OG0001179	0	10.8211394625318	0	0	0	0	Root181
OG0001181	0	10.4049417908959	0	0	0	0	Root181
OG0001182	37.4005676033781	14.5669185072543	39.3655359739589	0.995318626264785	0	0	Root181
OG0001183	0	0	0	0	0	0	Root181
OG0001184	23.621411117923	19.5612905668844	2.05028833197702	0	0	0	Root181
OG0001187	0	0	0	0	0	0	Root181
OG0001189	0	3.74577904472254	0	0	0	0	Root181
OG0001192	0	0	3.28046133116324	9.95318626264785	0	10.9519228697336	Root181
OG0001193	0	0	0	0	0	0	Root181
OG0001194	0	0	0	0	0	0	Root181
OG0001195	0	0	12.3017299918621	0	0	0	Root181
OG0001197	0	0	0	0	0	0	Root181
OG0001199	0	0	5.74080732953567	0	0	0	Root181
OG0001200	19.1923965333124	0	0	0	0	0	Root181
OG0001204	0	0	0	0	0	0	Root181
OG0001205	0	24.5556626265144	12.7117876582575	0	0	0	Root181
OG0001207	0	0	0	0	0	0	Root181
OG0001208	0	2.91338370145086	0	0	0	0	Root181
OG0001209	0.984225463246791	0	0	0	0	0	Root181
OG0001211	49.703385893963	57.4352786857456	65.1991689568694	63.7003920809463	2419.66940144773	0	Root181
OG0001212	0	0	0	0	0	0	Root181
OG0001213	0	0	0	0	0	0	Root181
OG0001214	0	0	0	0	0	0	Root181
OG0001217	0	0	0	0	0	0	Root181
OG0001218	0	0	0	0	0	0	Root181
OG0001219	11.3185928273381	0	6.76595149552418	0	0	0	Root181
OG0001220	0	0	0	0	0	0	Root181
OG0001221	0	0	0	0	0	0	Root181
OG0001222	0	0	4.71566316354715	0	0	0	Root181
OG0001223	0	16.6479068654335	0	0	0	0	Root181
OG0001226	58.5614150631841	15.399313850526	0	18.4133945858985	0	0	Root181
OG0001227	0	8.32395343271675	8.4061821611058	0	0	0	Root181
OG0001228	0	11.6535348058034	0	0	0	0	Root181
OG0001229	0	0	0	0	0	0	Root181
OG0001231	0	0	10.2514416598851	0	0	0	Root181
OG0001232	0	0	0	12.4414828283098	0	0	Root181
OG0001233	0	0.416197671635837	0	0	1648.18060678324	0	Root181
OG0001234	0	0	0	0	0	0	Root181
OG0001236	0	0	0	24.3853063434872	0	0	Root181
OG0001237	0	0	0	0	0	0	Root181
OG0001238	0	0	0	0	0	0	Root181
OG0001240	0	0	0	0	0	0	Root181
OG0001241	0	14.9831161788901	5.33074966314026	13.934460767707	0	0	Root181
OG0001242	0	3.74577904472254	0	23.3899877172224	0	0	Root181
OG0001244	0	0	0	0	0	0	Root181
OG0001245	0	13.3183254923468	12.0967011586644	31.8501960404731	11.6892241615832	0	Root181
OG0001246	0	0	4.71566316354715	18.4133945858985	0	0	Root181
OG0001247	0	0	5.74080732953567	0	0	0	Root181
OG0001249	0	0	0	0	0	0	Root181
OG0001250	0	19.5612905668844	0	0	0	0	Root181
OG0001252	0	0	2.25531716517473	0	0	0	Root181
OG0001254	5.90535277948075	0	5.74080732953567	0	0	0	Root181
OG0001257	0	0	0	0	0	0	Root181
OG0001259	0	0	0	0	0	0	Root181
OG0001260	0	0	0	0	0	0	Root181
OG0001261	0	0	0	0	0	0	Root181
OG0001262	0	0	4.51063433034945	0	0	0	Root181
OG0001263	0	0	0	0	0	0	Root181
OG0001264	0	0	0	0	0	0	Root181
OG0001265	0	0	0	0	0	0	Root181
OG0001267	0	0	0	0	0	0	Root181
OG0001268	0	0	74.0154087843706	0	0	0	Root181
OG0001271	0	0	0	0	0	0	Root181
OG0001274	0	0	0	16.9204166465013	0	0	Root181
OG0001275	0	0	0	0	0	0	Root181
OG0001276	0	0	0	0	0	0	Root181
OG0001277	0	0	6.15086499593107	0	0	0	Root181
OG0001278	0	11.2373371341676	0	42.3010416162534	0	0	Root181
OG0001279	10.3343673640913	10.8211394625318	8.8162398275012	10.9485048889126	11.6892241615832	0	Root181
OG0001280	0	0	6.15086499593107	0	0	0	Root181
OG0001281	0	0	0	0	0	0	Root181
OG0001282	0	0	0	0	0	0	Root181
OG0001284	0	0	0	0	0	0	Root181
OG0001285	0	0	0	0	0	0	Root181
OG0001286	0	0	0	0	0	0	Root181
OG0001289	0	0	0	0	0	0	Root181
OG0001290	0	0	6.97098032872188	0	0	0	Root181
OG0001291	0	0	0	0	0	0	Root181
OG0001292	0	0	0	0	0	0	Root181
OG0001293	0	0	0	0	0	0	Root181
OG0001295	0	0	0	0	0	0	Root181
OG0001297	0	0	0	0	0	0	Root181
OG0001298	0	0	0	0	0	0	Root181
OG0001299	0	0	0	0	0	0	Root181
OG0001301	0	0	4.10057666395405	16.422757333369	0	0	Root181
OG0001303	0	3.3295813730867	6.76595149552418	0	0	0	Root181
OG0001304	29.0346511657803	17.896499880341	83.8567927778603	24.3853063434872	0	0	Root181
OG0001305	0.984225463246791	27.4690463279653	14.1469894906415	0	0	10.9519228697336	Root181
OG0001306	38.3847930666249	47.4465345664855	79.1411296143131	0	11.6892241615832	3909.8364644949	Root181
OG0001308	0	0	6.35589382912877	22.8923284040901	0	0	Root181
OG0001309	0	0	3.89554783075635	0	0	0	Root181
OG0001310	0	0	5.53577849633797	4.97659313132393	0	0	Root181
OG0001311	0	0	11.686643492269	0	0	0	Root181
OG0001312	0	0	11.0715569926759	0	0	0	Root181
OG0001314	0	0	12.9168164914553	16.9204166465013	0	0	Root181
OG0001315	0	0	0	0	0	0	Root181
OG0001316	0	0	0	0	0	0	Root181
OG0001317	0	0	0	0	0	0	Root181
OG0001319	0	0	0	0	0	0	Root181
OG0001320	0	0	0	0	0	0	Root181
OG0001321	0	0	0	0	0	0	Root181
OG0001322	8.36591643759773	12.902127820711	0	0	0	0	Root181
OG0001323	0	0	0	0	0	0	Root181
OG0001325	0	0	0	0	0	0	Root181
OG0001326	0	0	0	0	0	0	Root181
OG0001327	37.4005676033781	30.3824300294161	1.23017299918621	0	0	10.9519228697336	Root181
OG0001332	0	0	0	0	0	0	Root181
OG0001342	0	0	0	0	0	0	Root181
OG0001343	0	0	0	0	0	0	Root181
OG0001344	0	0	0	0	0	0	Root181
OG0001348	0	0	13.7369318242461	0	467.56896646333	0	Root181
OG0001349	0	0	0	0	0	0	Root181
OG0001350	0	0	0	0	0	0	Root181
OG0001351	0	0	0	0	0	0	Root181
OG0001352	0	0	0	0	0	0	Root181
OG0001355	247.532704006568	476.96253169467	186.781267043107	723.596641294499	128.581465777416	3614.13454701209	Root181
OG0001356	10.3343673640913	0	0	0	0	0	Root181
OG0001358	0	0.832395343271675	0	0	0	0	Root181
OG0001359	0	0	0	0	0	0	Root181
OG0001361	0	0	0	0	0	0	Root181
OG0001362	0.492112731623396	0	5.12572082994256	0	0	0	Root181
OG0001365	0	0	0	1.99063725252957	0	0	Root181
OG0001366	23.1292983862996	13.7345231639826	21.3229986525611	0	0	10.9519228697336	Root181
OG0001368	0	0	10.0464128266874	0	0	0	Root181
OG0001369	0	0	4.51063433034945	0	0	0	Root181
OG0001370	0	0	0	0	0	0	Root181
OG0001371	0	0	0	15.4274387071042	11.6892241615832	0	Root181
OG0001373	83.6591643759773	88.6501040584334	29.5241519804691	130.884399353819	23.3784483231665	10.9519228697336	Root181
OG0001374	0	0	5.33074966314026	0	0	0	Root181
OG0001377	0	0	5.94583616273337	0	0	0	Root181
OG0001378	0	0	14.5570471570369	0	0	0	Root181
OG0001384	15.2554946803253	0	3.48549016436094	0	11.6892241615832	0	Root181
OG0001385	0	0.416197671635837	3.48549016436094	3.98127450505914	11.6892241615832	0	Root181
OG0001386	0	0	0	0	0	0	Root181
OG0001390	0	0	0	0	0	0	Root181
OG0001396	0	0	0	0	0	0	Root181
OG0001398	0	0	0	0	0	0	Root181
OG0001401	0	1.24859301490751	8.8162398275012	51.2589092526364	11.6892241615832	0	Root181
OG0001402	0	0	1.84525949877932	0.995318626264785	0	0	Root181
OG0001403	0	0	0	0	0	0	Root181
OG0001404	0	0	0	0	0	0	Root181
OG0001407	0	0	0	0	0	0	Root181
OG0001409	0	0	0	0	0	0	Root181
OG0001413	0	0	0	0	0	0	Root181
OG0001414	0	0	0	0	0	0	Root181
OG0001418	0	0	0	0	0	0	Root181
OG0001419	0	0	0	0	0	0	Root181
OG0001420	0	25.3880579697861	0	0	0	0	Root181
OG0001421	0	0	0	0.497659313132393	0	0	Root181
OG0001426	0	1.24859301490751	0	0	0	0	Root181
OG0001428	0	2.08098835817919	6.15086499593107	42.7987009293858	0	0	Root181
OG0001431	0	14.5669185072543	0	15.9250980202366	0	0	Root181
OG0001435	0	0	14.7620759902346	0.497659313132393	0	0	Root181
OG0001438	0	0	123.427357585017	0.995318626264785	0	0	Root181
OG0001441	0	0	0	0	0	0	Root181
OG0001442	0	0	5.12572082994256	0	0	0	Root181
OG0001445	18.2081710700656	0	0	0	0	0	Root181
OG0001446	0	0	0	0	0	0	Root181
OG0001447	0	25.3880579697861	5.94583616273337	0	0	0	Root181
OG0001448	0	0	0	0	0	0	Root181
OG0001449	0	0	0	0	0	0	Root181
OG0001450	0	0	0	0	0	0	Root181
OG0001451	0	0	0	0	0	0	Root181
OG0001455	0	9.9887441192601	0	0	0	0	Root181
OG0001456	0	0	19.0676814873863	0	0	0	Root181
OG0001457	0	0	11.4816146590713	0	0	0	Root181
OG0001458	0	6.24296507453756	0	0	0	0	Root181
OG0001459	0	4.16197671635837	0	0.995318626264785	0	0	Root181
OG0001468	39.861131261495	0	0	0	0	21.9038457394672	Root181
OG0001469	0	0	0	0	0	0	Root181
OG0001470	0	14.5669185072543	0	19.9063725252957	0	0	Root181
OG0001472	0	0	0	0	0	0	Root181
OG0001473	0	0	0	0	0	0	Root181
OG0001476	0	0	0	0	0	0	Root181
OG0001477	0	0	3.28046133116324	0	0	0	Root181
OG0001479	0	0	0	0	0	0	Root181
OG0001481	0	0	0	0	0	0	Root181
OG0001485	0	0	0	0	0	0	Root181
OG0001488	0	0	0	0	0	0	Root181
OG0001491	0	0	0	0	0	0	Root181
OG0001492	0	0	0	0	0	0	Root181
OG0001493	0	0	0	0	0	0	Root181
OG0001494	0	0	0	12.4414828283098	0	0	Root181
OG0001495	0	0	0	13.934460767707	0	0	Root181
OG0001496	7.87380370597433	10.4049417908959	4.10057666395405	16.9204166465013	0	43.8076914789344	Root181
OG0001498	10.8264800957147	0	0	0	0	0	Root181
OG0001499	0	0	0	0	0	0	Root181
OG0001500	0	0	0	0	0	0	Root181
OG0001501	0	7.49155808944507	0	0	0	0	Root181
OG0001502	0	0	0	0	0	0	Root181
OG0001504	0	9.57254644762426	0	0	0	0	Root181
OG0001505	0	0	0	0	0	0	Root181
OG0001507	0	7.07536041780924	0	0	0	0	Root181
OG0001509	0	2.49718602981502	6.97098032872188	0	0	0	Root181
OG0001511	0	12.4859301490751	0	0	0	0	Root181
OG0001513	18.700283801689	6.6591627461734	7.17600916191958	0	0	0	Root181
OG0001515	0	0	0	0	0	0	Root181
OG0001517	0	14.5669185072543	0	0	0	0	Root181
OG0001518	0	0	0	0	0	0	Root181
OG0001520	0	0	0	0	0	0	Root181
OG0001521	0	0	7.38103799511729	0	0	0	Root181
OG0001522	0	0	0	0	0	0	Root181
OG0001524	0	0	5.94583616273337	0	0	0	Root181
OG0001525	0	5.41056973126589	11.686643492269	26.3759435960168	0	0	Root181
OG0001526	0	0	0	0	0	0	Root181
OG0001528	0	12.902127820711	0	21.3993504646929	0	0	Root181
OG0001529	0	0	0	0	0	0	Root181
OG0001530	0	0	0	0	0	0	Root181
OG0001531	0	0	0	0	0	0	Root181
OG0001534	0	0	0	0	0	0	Root181
OG0001535	0	0	0	0	0	0	Root181
OG0001536	0	0	0	0	0	0	Root181
OG0001537	0	0	0	0	0	0	Root181
OG0001538	0	0	0	0	0	0	Root181
OG0001540	0	0	0	0	0	0	Root181
OG0001541	0	0	0	0	0	0	Root181
OG0001543	0	0	0	0	0	0	Root181
OG0001544	0	7.07536041780924	0	0	0	0	Root181
OG0001546	0	0	0	0	0	0	Root181
OG0001549	0	0	0	0	0	0	Root181
OG0001551	0	24.5556626265144	5.74080732953567	0	0	0	Root181
OG0001552	0	0	0	0	0	0	Root181
OG0001553	13.7791564854551	24.5556626265144	14.7620759902346	24.3853063434872	0	0	Root181
OG0001554	0	0	0	0	0	0	Root181
OG0001555	0	6.6591627461734	0	0	0	0	Root181
OG0001556	0	0	0	0	0	0	Root181
OG0001557	0	0	0	0	0	0	Root181
OG0001558	29.0346511657803	0	5.33074966314026	0	0	0	Root181
OG0001560	0	10.4049417908959	0	0	0	0	Root181
OG0001561	0	0	0	7.96254901011828	0	10.9519228697336	Root181
OG0001562	0	0	0	0	0	0	Root181
OG0001564	0	0	5.33074966314026	0	0	0	Root181
OG0001565	0	0	0	0	0	0	Root181
OG0001566	47.242822235846	2.49718602981502	3.69051899755864	63.2027327678139	0	10.9519228697336	Root181
OG0001568	0	0	0	0	0	0	Root181
OG0001570	52.1639495520799	27.4690463279653	8.6112109943035	14.9297793939718	23.3784483231665	10.9519228697336	Root181
OG0001571	0	0	0	0	0	0	Root181
OG0001574	0	29.9662323577803	0.410057666395405	12.4414828283098	0	10.9519228697336	Root181
OG0001577	32.4794402871441	0	6.15086499593107	0	0	0	Root181
OG0001578	0	2.08098835817919	0	0	11.6892241615832	0	Root181
OG0001581	0	3.3295813730867	0	0	0	0	Root181
OG0001582	0	0	16.4023066558162	0	0	0	Root181
OG0001583	0	0	0	0	0	0	Root181
OG0001584	0	0	0	0	0	0	Root181
OG0001585	0	0	0	0	0	0	Root181
OG0001586	0	0	0	0	0	0	Root181
OG0001587	0	0	0	0	0	0	Root181
OG0001590	0	0	0	0	0	0	Root181
OG0001591	0	0	0	0	0	0	Root181
OG0001594	14.2712692170785	0	0	0	0	0	Root181
OG0001597	42.321694919612	130.686068893653	37.7253053083772	43.7940195556505	0	0	Root181
OG0001600	32.9715530187675	0	0	0.497659313132393	0	0	Root181
OG0001602	0	0	0	5.97191175758871	0	0	Root181
OG0001603	0	0	0	0	0	0	Root181
OG0001604	0	0	0	0	0	0	Root181
OG0001605	0	0	0	0	0	0	Root181
OG0001606	0	12.0697324774393	0	0	0	0	Root181
OG0001608	0	0	0	0	0	0	Root181
OG0001614	0	0	0	0	0	0	Root181
OG0001615	0	9.15634877598843	6.35589382912877	0	0	10.9519228697336	Root181
OG0001618	0	0	0	0	0	0	Root181
OG0001619	0	0	0	0	0	0	Root181
OG0001620	0	0	0	0	0	0	Root181
OG0001623	0	0	0	0	0	0	Root181
OG0001624	0	0	0	0	0	0	Root181
OG0001625	12.3028182905849	0	0	0	0	0	Root181
OG0001626	0	0	0	0	0	0	Root181
OG0001629	0	0	0	0	0	0	Root181
OG0001630	0	0	0	0	0	0	Root181
OG0001640	0	0	0	0	1215.67931280466	0	Root181
OG0001645	23.621411117923	0	0	0	11.6892241615832	0	Root181
OG0001646	0	0	0	0	0	0	Root181
OG0001659	0	0	0	0	0	0	Root181
OG0001660	0.492112731623396	0	0	0	0	0	Root181
OG0001661	0	0	0	0	0	0	Root181
OG0001663	0	0	0	0	0	0	Root181
OG0001664	0	0	0	0	0	0	Root181
OG0001672	0	0	0	0	0	0	Root181
OG0001673	0	0	0	0	0	0	Root181
OG0001674	30.5109893606505	0	2.87040366476783	0	736.421122179745	2562.74995151766	Root181
OG0001675	0	0	0	0	0	0	Root181
OG0001685	0	7.90775576108091	0	0	0	0	Root181
OG0001687	0	0	0	0	0	0	Root181
OG0001691	0	0	0	3.48361519192675	0	0	Root181
OG0001692	0	0	0	0	0	0	Root181
OG0001693	0	0	3.89554783075635	0	0	0	Root181
OG0001694	0	14.5669185072543	0	0	0	0	Root181
OG0001703	0	0	0	0	0	0	Root181
OG0001713	0	0	0	23.3899877172224	0	0	Root181
OG0001714	67.9115569640286	29.5500346861445	86.9322252758258	86.5927204850363	23.3784483231665	0	Root181
OG0001715	0	0	0	0	0	0	Root181
OG0001718	0	0	0	0	0	0	Root181
OG0001719	0	0	0	0	0	0	Root181
OG0001736	0	3.3295813730867	0	0	0	0	Root181
OG0001737	0	0	0	0	0	0	Root181
OG0001742	0	0.832395343271675	0	0	0	0	Root181
OG0001743	0	0	0	10.4508455757802	0	0	Root181
OG0001745	0	0	0	0	0	0	Root181
OG0001746	24.1135238495464	0	0	0	0	0	Root181
OG0001747	0	7.49155808944507	0	15.9250980202366	0	0	Root181
OG0001748	0	0	0	0	0	0	Root181
OG0001749	0	0	0	0	0	0	Root181
OG0001753	0	0	0	0	0	0	Root181
OG0001754	0	0	0	25.380624969752	0	0	Root181
OG0001759	0	0	0	0	0	0	Root181
OG0001760	0	0	0	0	0	0	Root181
OG0001762	0	0	0	0	0	0	Root181
OG0001770	0	0	0	0	0	0	Root181
OG0001779	0	4.16197671635837	30.5492961464577	44.7893381819153	0	0	Root181
OG0001780	0	0	0	0	0	0	Root181
OG0001781	0	0	0	0	0	0	Root181
OG0001782	0	7.90775576108091	0	0	0	0	Root181
OG0001783	0	0	0	0	0	0	Root181
OG0001784	0	6.24296507453756	0	13.4368014545746	0	0	Root181
OG0001794	18.700283801689	0	0	0	0	0	Root181
OG0001796	0	0	0	0	0	0	Root181
OG0001807	0	0	3.07543249796554	0	0	0	Root181
OG0001813	0	0	0	0	0	0	Root181
OG0001821	0	6.24296507453756	0	0	0	0	Root181
OG0001826	0	0	0	0	0	0	Root181
OG0001828	0	0	0	0	0	0	Root181
OG0001830	0	0	0	0	0	0	Root181
OG0001831	32.9715530187675	0.416197671635837	0	29.3618994748112	0	10.9519228697336	Root181
OG0001832	0	0	0	0	0	0	Root181
OG0001837	0	0	0	0	0	0	Root181
OG0001840	0	0	0	0	0	0	Root181
OG0001841	0	0	0	0	0	0	Root181
OG0001845	0	0	0	0	0	0	Root181
OG0001848	0	0	0	0	0	0	Root181
OG0001854	0	0	0	0	0	0	Root181
OG0001855	0	0	19.6827679869794	0	794.867242987661	0	Root181
OG0001856	0	0	0	0	0	0	Root181
OG0001857	0	9.15634877598843	4.71566316354715	15.9250980202366	0	0	Root181
OG0001858	0	0	0	0	0	0	Root181
OG0001859	19.1923965333124	0	0	0	0	0	Root181
OG0001861	0	0	0	30.3572181010759	0	0	Root181
OG0001862	0	0	0	0	0	0	Root181
OG0001863	0	0	0	0	0	0	Root181
OG0001864	0	0	0	0	0	0	Root181
OG0001865	0	0	0	0	0	0	Root181
OG0001866	0	0	0	0	0	0	Root181
OG0001867	0	0	0	0	0	0	Root181
OG0001868	0	0	0	0	0	0	Root181
OG0001869	0	0	0	0	0	0	Root181
OG0001877	0	0	0	14.9297793939718	0	0	Root181
OG0001887	0	0	0	0	0	0	Root181
OG0001889	11.8107055589615	24.9718602981502	0	21.3993504646929	0	0	Root181
OG0001892	0	0	0	0	0	0	Root181
OG0001893	0	26.2204533130578	134.908972244088	46.2823161213125	549.393535594413	10.9519228697336	Root181
OG0001894	0	0	0	17.4180759596337	0	0	Root181
OG0001896	0	0	6.15086499593107	0	0	0	Root181
OG0001900	0	0	0	0	0	0	Root181
OG0001908	0	0	0	0	0	0	Root181
OG0001910	0	0	5.33074966314026	0	0	0	Root181
OG0001916	0	0	0	0	0	0	Root181
OG0001919	0	0	9.63635516029201	0	0	0	Root181
OG0001922	0	0	0	0	0	0	Root181
OG0001924	0	12.4859301490751	0	0	23.3784483231665	0	Root181
OG0001925	0	0	0	0	0	0	Root181
OG0001926	0	0	0	0	0	0	Root181
OG0001927	0	6.6591627461734	0	0	0	0	Root181
OG0001928	0	0	0	0	0	0	Root181
OG0001930	0	0	0	0	0	0	Root181
OG0001936	0	0	0	0	0	0	Root181
OG0001938	0	0.416197671635837	3.69051899755864	0	0	0	Root181
OG0001940	0	0	0	0	0	0	Root181
OG0001941	0	0	0	0	0	0	Root181
OG0001942	0	0	0	0	0	0	Root181
OG0001952	0	0	0	0	0	0	Root181
OG0001956	16.2397201435721	0	9.63635516029201	0	0	0	Root181
OG0001960	0	0	9.0212686606989	0	0	0	Root181
OG0001961	0	5.41056973126589	0	0	0	0	Root181
OG0001962	0	0	0	0	0	0	Root181
OG0001963	0	0	0	0	0	0	Root181
OG0001964	0	17.0641045370693	5.74080732953567	0.497659313132393	0	0	Root181
OG0001965	25.0977493127932	0	61.7136787925084	16.422757333369	0	0	Root181
OG0001966	0	27.4690463279653	7.38103799511729	0	0	10.9519228697336	Root181
OG0001967	0	0	0	0	0	0	Root181
OG0001968	0	0	0	0	0	0	Root181
OG0001970	0	0	0	0	0	0	Root181
OG0001971	0	0.416197671635837	0	0	0	0	Root181
OG0001972	36.9084548717547	9.9887441192601	12.9168164914553	17.9157352727661	11.6892241615832	2037.05765377045	Root181
OG0001976	0	0	6.97098032872188	0	327.298276524331	0	Root181
OG0001977	13.7791564854551	0	0	0	11.6892241615832	0	Root181
OG0001982	24.1135238495464	0	0	0	0	0	Root181
OG0001984	0	3.74577904472254	0	0	0	0	Root181
OG0001986	25.0977493127932	0	0	0	0	21.9038457394672	Root181
OG0001987	0	0	0	15.4274387071042	0	0	Root181
OG0001988	0	0	0	0	0	0	Root181
OG0001989	0	0	0	0	0	0	Root181
OG0001990	15.2554946803253	0	8.6112109943035	15.4274387071042	0	0	Root181
OG0001993	0	0	0	4.47893381819153	0	0	Root181
OG0001994	0	0	0	0	0	0	Root181
OG0001997	0	0	0	26.3759435960168	0	0	Root181
OG0001998	0	0	0	0	0	0	Root181
OG0001999	0	0	0	0	0	0	Root181
OG0002000	0	0	0	0	0	0	Root181
OG0002001	0	0	0	0	0	0	Root181
OG0002002	0	0	0	0	0	0	Root181
OG0002004	0	0	0	30.8548774142083	0	0	Root181
OG0002005	0	1.24859301490751	0	0	0	0	Root181
OG0002007	0	8.32395343271675	6.97098032872188	0.497659313132393	0	0	Root181
OG0002008	0	0	0	0	0	0	Root181
OG0002014	0.492112731623396	0	0	0	0	0	Root181
OG0002018	0	0	0	0	0	0	Root181
OG0002020	0	0.416197671635837	1.23017299918621	20.9016911515605	0	0	Root181
OG0002027	0	0	0	0	0	0	Root181
OG0002029	5.90535277948075	0	0	0	0	0	Root181
OG0002042	0	0	0	9.45552694951546	0	0	Root181
OG0002047	0	0	0	0	0	0	Root181
OG0002048	0	0	0	0	0	0	Root181
OG0002049	4.42901458461056	14.9831161788901	0	56.2355023839604	0	0	Root181
OG0002051	0	10.8211394625318	0	0	0	0	Root181
OG0002052	0	0	0	0	0	0	Root181
OG0002053	0	0	0	0	0	0	Root181
OG0002054	0	6.6591627461734	0	0	0	0	Root181
OG0002055	0	0	0	0	0	0	Root181
OG0002061	0	0	0	0	0	0	Root181
OG0002069	0	0	0	10.9485048889126	81.8245691310828	0	Root181
OG0002071	32.4794402871441	71.1698018497282	0	164.725232646822	0	21.9038457394672	Root181
OG0002073	0	0	16.8123643222116	0	0	0	Root181
OG0002080	0	0	0	18.4133945858985	0	0	Root181
OG0002081	17.7160583384422	2.08098835817919	0	23.8876470303548	0	0	Root181
OG0002082	0	0	0	0	0	0	Root181
OG0002083	0	0	0	0	0	0	Root181
OG0002084	0	0	0	0	0	0	Root181
OG0002085	0	4.57817438799421	0	0	0	0	Root181
OG0002086	0	0	0	0	0	0	Root181
OG0002087	0	0	15.7872201562231	0	0	0	Root181
OG0002088	0	0	0	0	0	0	Root181
OG0002092	0	0	0	0	0	0	Root181
OG0002094	0	20.393685910156	7.58606682831499	0	0	0	Root181
OG0002098	0	0	0	0	0	0	Root181
OG0002113	0	0	0	0	0	0	Root181
OG0002114	0	0	0	0	0	0	Root181
OG0002118	0	7.49155808944507	7.79109566151269	0	0	0	Root181
OG0002119	0	0	6.76595149552418	0	0	0	Root181
OG0002120	5.90535277948075	26.2204533130578	0	30.3572181010759	0	0	Root181
OG0002121	0	0	0	0	0	0	Root181
OG0002122	0	0	0	0	0	0	Root181
OG0002123	0	0	0	0	0	0	Root181
OG0002124	0	0	0	0	0	0	Root181
OG0002125	0.492112731623396	8.32395343271675	0	0	0	0	Root181
OG0002127	0	0	0	0	0	0	Root181
OG0002132	0	0	0	0	0	0	Root181
OG0002134	0	0	0	0	0	0	Root181
OG0002135	0	0	0	0	0	0	Root181
OG0002139	0	0	0	0	0	0	Root181
OG0002149	0	7.49155808944507	0	0	0	0	Root181
OG0002155	0	0	0	0	0	0	Root181
OG0002156	0	3.3295813730867	0	19.4087132121633	0	0	Root181
OG0002162	0	0	0	0	0	0	Root181
OG0002164	0	14.9831161788901	4.10057666395405	8.46020832325067	0	0	Root181
OG0002165	0	34.9606044174103	8.2011533279081	17.4180759596337	0	0	Root181
OG0002166	0	0	0	0	0	0	Root181
OG0002167	14.2712692170785	9.57254644762426	2.46034599837243	0	0	10.9519228697336	Root181
OG0002176	0	0	0	0	0	0	Root181
OG0002188	0	7.49155808944507	0	0.995318626264785	0	0	Root181
OG0002194	0	41.2035694919479	107.230079762398	27.868921535414	0	0	Root181
OG0002197	0	0	0	0	0	0	Root181
OG0002201	0	12.0697324774393	1.64023066558162	0	0	0	Root181
OG0002203	0	0	0	0	0	0	Root181
OG0002204	10.8264800957147	12.902127820711	14.1469894906415	0	0	0	Root181
OG0002205	0	0	0	0	0	0	Root181
OG0002206	0	0	0	0	0	0	Root181
OG0002214	0	0	0	0	0	0	Root181
OG0002223	0	0	0	0	0	0	Root181
OG0002225	0	0	0	0	0	0	Root181
OG0002235	0	0	0	0	0	0	Root181
OG0002237	0	0	0	0	0	0	Root181
OG0002239	0	0	0	0	0	0	Root181
OG0002240	0	0	0	0	0	0	Root181
OG0002241	25.0977493127932	20.8098835817919	0	0	0	0	Root181
OG0002242	0	0	0	0	0	0	Root181
OG0002244	0	0	0	0	0	0	Root181
OG0002246	11.8107055589615	0	0	0	0	0	Root181
OG0002251	0	16.2317091937977	0.205028833197702	0	0	0	Root181
OG0002253	0	0	0	0	0	0	Root181
OG0002260	0	0	0	0	0	0	Root181
OG0002264	0	12.4859301490751	27.8839213148875	9.45552694951546	0	0	Root181
OG0002265	0	0	0	0	0	0	Root181
OG0002268	0	0	0	0	0	0	Root181
OG0002278	0	0	0	0	0	0	Root181
OG0002280	8.36591643759773	13.7345231639826	0	17.4180759596337	0	0	Root181
OG0002281	58.0693023315607	48.2789299097571	86.5221676094304	20.4040318384281	11.6892241615832	10.9519228697336	Root181
OG0002282	0	0	2.05028833197702	0	0	0	Root181
OG0002283	0	0.416197671635837	0	0	0	0	Root181
OG0002284	0	0	0	44.2916788687829	0	0	Root181
OG0002285	0	0	0	20.4040318384281	0	0	Root181
OG0002286	0	0	0	0	0	0	Root181
OG0002287	0	0	0	0	0	0	Root181
OG0002290	0	7.90775576108091	0	0	0	0	Root181
OG0002297	0	0	0	0	0	0	Root181
OG0002308	0	0	0	0	0	0	Root181
OG0002311	0	0	0	0	0	0	Root181
OG0002315	0	0	0	0	0	0	Root181
OG0002316	39.3690185298717	0	0	0	0	0	Root181
OG0002321	0	7.49155808944507	4.30560549715175	23.8876470303548	0	0	Root181
OG0002322	0	0	36.495132309191	0	0	0	Root181
OG0002323	0	0	0	0	0	0	Root181
OG0002325	0	4.16197671635837	0	0	0	0	Root181
OG0002341	0	0	0	0	0	0	Root181
OG0002342	0	0	0	0	0	0	Root181
OG0002344	0	0	0	0	0	0	Root181
OG0002358	0	0	7.79109566151269	0	0	0	Root181
OG0002359	18.700283801689	8.74015110435259	0	0	0	0	Root181
OG0002360	0.492112731623396	16.2317091937977	0	5.97191175758871	1683.24827926799	0	Root181
OG0002361	0	0	0	0	0	0	Root181
OG0002363	0	0	0	0	0	0	Root181
OG0002364	0	0	6.35589382912877	0	0	0	Root181
OG0002367	0	0	0	12.9391421414422	0	0	Root181
OG0002371	0	0	0	0	0	0	Root181
OG0002375	0	0	0	0	0	0	Root181
OG0002378	0	20.8098835817919	0	0	0	10.9519228697336	Root181
OG0002383	0	0	0	0	0	0	Root181
OG0002385	0	23.3070696116069	0	10.9485048889126	0	0	Root181
OG0002389	0	12.0697324774393	0	0	0	0	Root181
OG0002391	26.5740875076634	0	9.0212686606989	104.01079644467	0	10.9519228697336	Root181
OG0002405	0	0	0	0	0	0	Root181
OG0002406	0	0	0	0	0	0	Root181
OG0002407	9.35014190084452	8.74015110435259	0	18.9110538990309	0	0	Root181
OG0002408	0	0	0	0	0	0	Root181
OG0002409	0	0	0	0	0	0	Root181
OG0002410	0	0	4.71566316354715	0	0	0	Root181
OG0002411	0	0	5.53577849633797	0	0	0	Root181
OG0002412	0	0	0	0	0	0	Root181
OG0002413	0	0	0	21.3993504646929	0	0	Root181
OG0002414	0	0	0	0	0	0	Root181
OG0002415	0	0	4.71566316354715	0	0	0	Root181
OG0002420	44.2901458461056	24.5556626265144	5.74080732953567	0	0	10.9519228697336	Root181
OG0002422	0	9.9887441192601	0	0	0	0	Root181
OG0002430	0	12.902127820711	0	0	0	0	Root181
OG0002439	0	14.1507208356185	8.6112109943035	0	0	0	Root181
OG0002451	0	0	4.92069199674486	0	0	0	Root181
OG0002453	0	0	0	0	0	0	Root181
OG0002454	0	0	0	0	0	0	Root181
OG0002456	0	0	0	0	0	0	Root181
OG0002457	0	9.57254644762426	0	0	0	0	Root181
OG0002460	0	7.07536041780924	3.07543249796554	0	0	0	Root181
OG0002462	0	0	0	0	0	0	Root181
OG0002463	0	0.832395343271675	0	0	0	0	Root181
OG0002464	0.492112731623396	28.7176393428728	0.205028833197702	33.3431739798703	0	0	Root181
OG0002470	0	0	0	0	0	0	Root181
OG0002486	0	0	0	0	0	0	Root181
OG0002492	0	0	0	0	0	0	Root181
OG0002496	0	0	0	0	0	0	Root181
OG0002502	0	0	0	0	0	0	Root181
OG0002504	0	0	30.5492961464577	0	0	0	Root181
OG0002512	0	0	0	0	0	0	Root181
OG0002532	0	0	0	5.97191175758871	0	0	Root181
OG0002533	0	19.9774882385202	0	0.995318626264785	11.6892241615832	0	Root181
OG0002534	0	17.896499880341	4.30560549715175	0	0	0	Root181
OG0002535	0	19.1450928952485	21.1179698193633	0	0	0	Root181
OG0002536	0	0	0	0	0	0	Root181
OG0002537	0	0	0	0	0	0	Root181
OG0002538	0	0	0	0	0	0	Root181
OG0002541	7.87380370597433	7.49155808944507	41.6208531391336	9.45552694951546	0	0	Root181
OG0002542	0	37.4577904472254	0	11.9438235151774	0	0	Root181
OG0002543	0	0	0	0	0	0	Root181
OG0002544	0.492112731623396	0	0	0	0	0	Root181
OG0002546	0	0	0	0	0	0	Root181
OG0002547	0	0	3.69051899755864	0	0	0	Root181
OG0002549	0	0	0	0	0	0	Root181
OG0002553	0	0	0	0	0	0	Root181
OG0002556	0	0	0	0	0	0	Root181
OG0002557	0	0	17.6324796550024	0	0	0	Root181
OG0002560	0	0	0	0	0	0	Root181
OG0002569	0	0	0	0	0	0	Root181
OG0002576	0	0.832395343271675	17.4274508218047	0	0	0	Root181
OG0002577	0	0	0	0	0	0	Root181
OG0002579	0	0	0	0	0	0	Root181
OG0002584	0	0	6.76595149552418	0	0	0	Root181
OG0002594	0	0	7.99612449471039	0	0	0	Root181
OG0002595	0	0	0	0	0	0	Root181
OG0002596	0	0	0	0	0	0	Root181
OG0002597	0	0	0	0	0	0	Root181
OG0002598	0	0	11.4816146590713	5.47425244445632	0	0	Root181
OG0002599	0	5.41056973126589	7.99612449471039	0	0	0	Root181
OG0002600	0	0	0	0	0	0	Root181
OG0002603	0	0	6.15086499593107	11.9438235151774	0	0	Root181
OG0002604	0	0	0	0	0	0	Root181
OG0002605	0	0	0	0	0	0	Root181
OG0002607	18.2081710700656	28.7176393428728	4.30560549715175	5.47425244445632	0	109.519228697336	Root181
OG0002608	17.7160583384422	0	11.686643492269	0	0	10.9519228697336	Root181
OG0002609	0	0	0	0	0	0	Root181
OG0002610	0	0	0	0	0	0	Root181
OG0002611	0	0	0	0	0	0	Root181
OG0002618	0	0	0	25.380624969752	0	10.9519228697336	Root181
OG0002623	0	0	0	0	0	0	Root181
OG0002651	0	0	5.74080732953567	0	0	0	Root181
OG0002655	0	0	0	0	0	0	Root181
OG0002658	0	0	0	26.3759435960168	11.6892241615832	0	Root181
OG0002662	0	0	0	0	0	0	Root181
OG0002666	13.7791564854551	0	0	20.4040318384281	11.6892241615832	0	Root181
OG0002667	0	0	0	0	0	0	Root181
OG0002668	0	0	0	0	0	0	Root181
OG0002669	0	0	0	0	0	0	Root181
OG0002670	0	0	0	0	0	0	Root181
OG0002671	0	0	5.33074966314026	0	0	0	Root181
OG0002672	0	0	0	0	0	0	Root181
OG0002673	0.984225463246791	26.2204533130578	0	0	0	0	Root181
OG0002674	0	11.6535348058034	0	0	0	0	Root181
OG0002676	0	2.49718602981502	0	0	0	0	Root181
OG0002677	0	9.57254644762426	0	0.497659313132393	0	10.9519228697336	Root181
OG0002678	0	0	0	0	0	0	Root181
OG0002688	0	0	0	0	0	0	Root181
OG0002689	0	0	0	0	0	0	Root181
OG0002690	0	0	3.28046133116324	0	0	0	Root181
OG0002691	0	17.896499880341	31.7794691456439	0.497659313132393	0	0	Root181
OG0002725	0	10.4049417908959	0	0	0	0	Root181
OG0002726	0	19.9774882385202	0	0	0	0	Root181
OG0002727	0	20.393685910156	0	0	0	0	Root181
OG0002728	0	0	0	0	0	0	Root181
OG0002730	0	13.7345231639826	0	0	0	0	Root181
OG0002731	0	7.07536041780924	0	0	0	0	Root181
OG0002732	0	0	0	0	0	0	Root181
OG0002733	0	0	0	26.8736029091492	0	10.9519228697336	Root181
OG0002734	0	0	0.205028833197702	0	0	0	Root181
OG0002735	0	0	0	0	0	0	Root181
OG0002736	0	0	0	11.9438235151774	0	0	Root181
OG0002737	0	0	0	0	0	0	Root181
OG0002738	0	0	0	0	0	0	Root181
OG0002739	0	0	0	2.98595587879436	0	0	Root181
OG0002746	0	3.74577904472254	0	8.46020832325067	0	0	Root181
OG0002753	0	0	0	0	0	0	Root181
OG0002755	0	0	0	0	0	0	Root181
OG0002757	0	0	0	0	0	0	Root181
OG0002759	0	12.0697324774393	0	0	0	0	Root181
OG0002765	0	0	0	0	0	0	Root181
OG0002771	0	0	0	0	0	0	Root181
OG0002789	0	0	0	0	0	0	Root181
OG0002794	0	0	7.79109566151269	0	0	0	Root181
OG0002802	0	0	6.56092266232648	25.380624969752	0	0	Root181
OG0002803	0	0	0	0	0	0	Root181
OG0002805	0	0	0	0	0	0	Root181
OG0002806	0	0	0	0	0	0	Root181
OG0002808	0	1.24859301490751	7.79109566151269	0	0	0	Root181
OG0002809	0	0	23.1682581513404	16.9204166465013	0	0	Root181
OG0002810	0	6.6591627461734	0	0	0	0	Root181
OG0002811	0	0	0	0	0	0	Root181
OG0002812	0	0	0	0	0	0	Root181
OG0002813	0	0	8.4061821611058	0	0	0	Root181
OG0002814	0	0	0	0	0	0	Root181
OG0002817	0	9.57254644762426	0	0.497659313132393	0	0	Root181
OG0002827	0	0	0	0	0	0	Root181
OG0002831	4.42901458461056	0	0	0	0	0	Root181
OG0002833	0	0	0	0	0	0	Root181
OG0002834	0	0	0	0	0	0	Root181
OG0002876	0	0	0	0	0	0	Root181
OG0002877	0	0	0	8.46020832325067	0	0	Root181
OG0002878	27.0662002392868	5.82676740290172	55.7678426297751	23.8876470303548	0	1270.4230528891	Root181
OG0002879	0	0	2.87040366476783	0	0	0	Root181
OG0002880	0	0	0	0	0	0	Root181
OG0002881	0	0	0	0	0	0	Root181
OG0002882	1.47633819487019	0	0	0.497659313132393	0	0	Root181
OG0002883	0	0	0	0	0	0	Root181
OG0002884	0	0	0	0	0	0	Root181
OG0002885	0	0	14.1469894906415	14.4321200808394	0	0	Root181
OG0002886	0	0	0	0	0	0	Root181
OG0002887	0	3.3295813730867	4.51063433034945	0	0	0	Root181
OG0002889	0	0	0	0	0	0	Root181
OG0002890	0	0	41.0057666395405	0	35.0676724847497	0	Root181
OG0002891	24.1135238495464	10.4049417908959	0	0	0	0	Root181
OG0002892	0	11.6535348058034	0	7.96254901011828	0	0	Root181
OG0002893	0	0	4.51063433034945	0	0	0	Root181
OG0002900	0	12.4859301490751	0	0	0	0	Root181
OG0002903	0	17.0641045370693	0	24.3853063434872	11.6892241615832	0	Root181
OG0002904	0	12.0697324774393	0	0	0	0	Root181
OG0002905	0	10.4049417908959	0	0	0	0	Root181
OG0002912	0	0	0	0	0	0	Root181
OG0002918	0	0	0	0	0	0	Root181
OG0002932	0	0	0	0	0	0	Root181
OG0002935	0	0	20.0928256533748	0	0	0	Root181
OG0002936	33.9557784820143	0	0	0	0	0	Root181
OG0002939	0	0	0	0	0	0	Root181
OG0002940	0	0	0	0	0	0	Root181
OG0002941	0	0	0	0	0	0	Root181
OG0002943	0	0	0	0	0	0	Root181
OG0002944	0	0	0	45.2869974950477	0	0	Root181
OG0002945	0	0	0	8.46020832325067	0	0	Root181
OG0002946	0	0	0	0	0	0	Root181
OG0002947	0	0	0	8.46020832325067	0	0	Root181
OG0002948	0	0	0.410057666395405	0	0	0	Root181
OG0002950	0	0	0	0	0	0	Root181
OG0002951	0	0	0	0	0	0	Root181
OG0002952	0	0	0	0	0	0	Root181
OG0002953	0	0	0	11.9438235151774	0	0	Root181
OG0002954	0	0	5.33074966314026	0	0	0	Root181
OG0002955	0	0	5.94583616273337	0	0	0	Root181
OG0002964	0	0	0	0	0	0	Root181
OG0002974	0	0	0	7.46488969698589	0	0	Root181
OG0003009	0	0	0	0	0	0	Root181
OG0003031	38.3847930666249	0.416197671635837	0	37.3244484849294	0	0	Root181
OG0003032	0	0	0	0	0	0	Root181
OG0003033	43.7980331144822	19.5612905668844	19.0676814873863	0	23.3784483231665	0	Root181
OG0003034	0	0	0	0	0	0	Root181
OG0003035	0	0	0	0	0	0	Root181
OG0003036	0	0	0	0	0	0	Root181
OG0003037	0	0	4.92069199674486	0	0	0	Root181
OG0003038	0	24.1394649548786	0	25.380624969752	0	0	Root181
OG0003039	138.775790317798	54.5218949842947	16.8123643222116	143.823541495261	23.3784483231665	10.9519228697336	Root181
OG0003040	0	0	6.15086499593107	15.9250980202366	0	0	Root181
OG0003041	0	0	10.4564704930828	0	0	0	Root181
OG0003043	37.8926803350015	40.3711741486762	0	28.3665808485464	0	10.9519228697336	Root181
OG0003044	0	0	0	0	0	0	Root181
OG0003045	0	0	0	0	0	0	Root181
OG0003046	0	7.49155808944507	21.9380851521542	27.3712622222816	0	0	Root181
OG0003047	0	0	0	0	0	0	Root181
OG0003048	0	4.99437205963005	0	16.9204166465013	0	0	Root181
OG0003049	0	0	0	0	0	0	Root181
OG0003050	0	0	0	0	0	0	Root181
OG0003051	0	0	0	0	0	0	Root181
OG0003052	0	7.07536041780924	7.99612449471039	0	0	0	Root181
OG0003053	0	0	0	0	0	0	Root181
OG0003054	0	0	0	0	0	0	Root181
OG0003055	0	0	0	0	0	0	Root181
OG0003056	0	0	0	0	0	0	Root181
OG0003057	0	0	0	0	0	0	Root181
OG0003058	0	0	0	0	0	0	Root181
OG0003059	0	1.66479068654335	5.74080732953567	0	0	0	Root181
OG0003080	0	0	0	0	0	0	Root181
OG0003116	0	0	0	0	0	0	Root181
OG0003122	0	0	6.76595149552418	0	0	0	Root181
OG0003128	0	0	8.8162398275012	0.497659313132393	0	0	Root181
OG0003129	0	0	0	0	0	0	Root181
OG0003130	0	0	2.25531716517473	0	0	0	Root181
OG0003131	13.7791564854551	10.8211394625318	18.4525949877932	27.3712622222816	0	10.9519228697336	Root181
OG0003132	0	0	0	0	0	0	Root181
OG0003133	19.1923965333124	7.49155808944507	85.4970234434419	0	0	0	Root181
OG0003134	7.87380370597433	8.32395343271675	0.82011533279081	0	0	0	Root181
OG0003135	0	7.90775576108091	0	0	0	0	Root181
OG0003137	0	0	0	0	0	0	Root181
OG0003140	0	0	0	18.4133945858985	0	10.9519228697336	Root181
OG0003141	0	0	0	0	0	0	Root181
OG0003142	0	0	0	0	0	0	Root181
OG0003143	0	0	5.74080732953567	0	0	0	Root181
OG0003144	0	0	6.35589382912877	0	0	0	Root181
OG0003145	0	0	0	0	0	0	Root181
OG0003146	0	0	0	0	0	0	Root181
OG0003147	0	0	0	0.497659313132393	0	0	Root181
OG0003148	0	0	0	0	0	0	Root181
OG0003149	0	0	0	0	0	0	Root181
OG0003150	0	0	0	0	0	0	Root181
OG0003151	30.0188766290271	0	0	0	0	10.9519228697336	Root181
OG0003152	0	0	0	0	0	0	Root181
OG0003153	0	17.4803022087052	2.46034599837243	16.422757333369	0	0	Root181
OG0003154	0	0	0	0	0	0	Root181
OG0003155	0	2.49718602981502	5.33074966314026	0	0	0	Root181
OG0003156	0	32.0472207159595	0	22.8923284040901	0	0	Root181
OG0003157	0	0	4.30560549715175	0	0	0	Root181
OG0003159	0	0	3.48549016436094	0	0	0	Root181
OG0003160	0	0	0	0	0	0	Root181
OG0003161	27.5583129709102	0	0	0	0	0	Root181
OG0003162	0	0	0	0	0	0	Root181
OG0003163	25.0977493127932	11.2373371341676	0	0	0	0	Root181
OG0003164	37.4005676033781	44.9493485366704	60.6885346265199	53.249546505166	11.6892241615832	3887.93261875543	Root181
OG0003165	0	0	3.28046133116324	0	0	0	Root181
OG0003167	1.47633819487019	0	0	17.4180759596337	0	0	Root181
OG0003168	0	0	0	0	0	0	Root181
OG0003169	0	0	0	0	0	0	Root181
OG0003170	11.3185928273381	28.7176393428728	7.58606682831499	13.4368014545746	0	0	Root181
OG0003171	0	9.15634877598843	0	0	0	0	Root181
OG0003172	0	6.6591627461734	5.12572082994256	0	0	0	Root181
OG0003173	0	10.4049417908959	1.23017299918621	21.8970097778253	0	0	Root181
OG0003174	0	0	0	0	0	0	Root181
OG0003175	0	0	0	0	0	0	Root181
OG0003176	0	8.74015110435259	0	0	0	0	Root181
OG0003177	0	2.49718602981502	0	0	0	0	Root181
OG0003178	0	0	0	0	0	0	Root181
OG0003179	0	0	0	0	0	0	Root181
OG0003180	0	0	0	9.95318626264785	0	0	Root181
OG0003181	0	0	0	0	0	0	Root181
OG0003182	0	4.16197671635837	0	0	0	0	Root181
OG0003183	0	0	0	0	0	0	Root181
OG0003184	0	7.07536041780924	0	22.8923284040901	0	0	Root181
OG0003185	0	0	0	0	0	0	Root181
OG0003186	0	0	0	0	0	0	Root181
OG0003187	0	22.8908719399711	5.33074966314026	0	0	0	Root181
OG0003189	0	0	0	0	0	0	Root181
OG0003203	0	0	0	0	0	0	Root181
OG0003207	0	0	0	0	0	0	Root181
OG0003217	0	0	0	0	0	0	Root181
OG0003230	0	10.4049417908959	0	13.4368014545746	0	10.9519228697336	Root181
OG0003254	0	0	0	0	0	0	Root181
OG0003255	0	0	0	0	0	0	Root181
OG0003258	14.7633819487019	27.0528486563294	29.5241519804691	0	0	0	Root181
OG0003259	0	0	0	0.497659313132393	0	0	Root181
OG0003260	0	0	36.495132309191	7.96254901011828	0	0	Root181
OG0003261	0	0	0	0	0	0	Root181
OG0003262	0	0	0	0	0	0	Root181
OG0003263	0	0	0	0	0	0	Root181
OG0003264	21.160847459806	9.57254644762426	0	49.7659313132393	0	0	Root181
OG0003265	0	0	0	0	0	0	Root181
OG0003266	0	0	0	0	0	0	Root181
OG0003267	0	0	0	13.4368014545746	0	0	Root181
OG0003268	0	0	0	0	0	0	Root181
OG0003269	0	0	0	0	0	0	Root181
OG0003270	0	0	0	0	0	0	Root181
OG0003272	0	0	0	0	0	0	Root181
OG0003274	0	0	0	0	0	0	Root181
OG0003275	0	0.832395343271675	5.94583616273337	14.4321200808394	0	0	Root181
OG0003276	0	0	0	0	0	0	Root181
OG0003277	6.88957824272754	5.82676740290172	22.1431139853519	0.497659313132393	11.6892241615832	4424.57683937238	Root181
OG0003278	0	0	0	0	0	0	Root181
OG0003279	0	0	0	0	0	0	Root181
OG0003280	0	0	0	0	0	0	Root181
OG0003281	30.5109893606505	0	6.56092266232648	0	0	10.9519228697336	Root181
OG0003282	0	0	0	0	0	0	Root181
OG0003284	0	0	6.15086499593107	0	0	0	Root181
OG0003293	0	0	0	0	0	0	Root181
OG0003294	0	0	4.71566316354715	1.99063725252957	0	0	Root181
OG0003296	0	31.2148253726878	0	0	0	0	Root181
OG0003300	0	0	0	0	0	0	Root181
OG0003304	0	0	0	0	0	0	Root181
OG0003314	43.7980331144822	0	4.51063433034945	16.9204166465013	11.6892241615832	0	Root181
OG0003316	0	0	0	0	0	0	Root181
OG0003327	0	0	10.4564704930828	0	0	0	Root181
OG0003328	37.8926803350015	14.1507208356185	0	3.98127450505914	0	0	Root181
OG0003335	0	0	0	3.98127450505914	0	0	Root181
OG0003340	0	0	0	0	0	0	Root181
OG0003345	0	0	0	0	0	0	Root181
OG0003353	0	0	0	0	0	0	Root181
OG0003354	0	0	0	0	0	0	Root181
OG0003356	0	0	0	0	0	0	Root181
OG0003357	0	0	0	0	0	0	Root181
OG0003358	0	11.6535348058034	0	0.995318626264785	11.6892241615832	10.9519228697336	Root181
OG0003359	0	12.0697324774393	0	0	0	0	Root181
OG0003360	0	0	0	0	0	0	Root181
OG0003361	0	0	0	0	0	0	Root181
OG0003362	0	0	4.92069199674486	0	0	0	Root181
OG0003363	0	0	0	0	0	0	Root181
OG0003364	0	13.3183254923468	0	0	0	0	Root181
OG0003366	0	0	0	0	0	0	Root181
OG0003368	0	0	0	0	0	0	Root181
OG0003369	0	0	0	0	0	0	Root181
OG0003370	0	0	0	0	0	0	Root181
OG0003372	0	7.49155808944507	0	24.3853063434872	0	0	Root181
OG0003374	0	0	0	0	0	0	Root181
OG0003375	0	0	0	0	0	0	Root181
OG0003377	0	0	1.84525949877932	0	0	0	Root181
OG0003389	0	0	0	0	0	0	Root181
OG0003395	0	7.07536041780924	0	0	0	0	Root181
OG0003396	50.6876113572097	133.599452595104	0	26.8736029091492	23.3784483231665	0	Root181
OG0003401	0	0	0	0	0	0	Root181
OG0003431	0	0	0	0	0	0	Root181
OG0003434	0	3.74577904472254	6.76595149552418	0	0	0	Root181
OG0003442	0	0	0.205028833197702	0	0	0	Root181
OG0003446	0	0	8.6112109943035	0	11.6892241615832	5300.73066895106	Root181
OG0003447	0	0	0	0	0	0	Root181
OG0003448	0	0	0	0	0	0	Root181
OG0003450	0	0	0	0	0	0	Root181
OG0003451	0	0	0	0	0	0	Root181
OG0003452	0	0	0	0	0	0	Root181
OG0003454	0	0	0	0	0	0	Root181
OG0003455	0	0	0	0	0	0	Root181
OG0003456	0	18.7288952236127	0	20.9016911515605	0	0	Root181
OG0003457	0	0	0	0	0	0	Root181
OG0003458	25.0977493127932	0	0	0	0	0	Root181
OG0003459	0	0	0	0	0	0	Root181
OG0003460	0	0	0	0	0	0	Root181
OG0003461	0	0	0	0	0	0	Root181
OG0003463	40.8453567247418	9.9887441192601	5.53577849633797	10.4508455757802	0	0	Root181
OG0003464	0	0	0	0	0	0	Root181
OG0003466	0	0	24.3984311505266	0	0	0	Root181
OG0003467	0	0	0	0	0	0	Root181
OG0003468	0	0	0	0	0	0	Root181
OG0003469	0	0	0	0	0	0	Root181
OG0003470	0	0	0	30.3572181010759	0	0	Root181
OG0003473	0	0	0	0	0	0	Root181
OG0003487	0	0	0	0	0	0	Root181
OG0003488	0	0	0	0	0	0	Root181
OG0003491	0	0	0	0	0	0	Root181
OG0003492	0	0	0	0	0	0	Root181
OG0003495	0	0	0	0	0	0	Root181
OG0003496	0	0	0	0	0	0	Root181
OG0003515	23.621411117923	19.1450928952485	0	0	0	10.9519228697336	Root181
OG0003519	0	0	0	0	0	0	Root181
OG0003564	0	4.99437205963005	0	0.497659313132393	0	0	Root181
OG0003565	0	0	0	0	0	0	Root181
OG0003567	0	0	0	0	0	0	Root181
OG0003568	0	0	0	0	0	0	Root181
OG0003569	0	0	0	0	0	0	Root181
OG0003570	0	0	9.84138399348971	15.9250980202366	0	0	Root181
OG0003571	0	0.416197671635837	0	2.98595587879436	0	0	Root181
OG0003572	0	0	0	0.497659313132393	0	0	Root181
OG0003573	0	0	0	0	0	0	Root181
OG0003574	0	9.15634877598843	3.89554783075635	0	0	0	Root181
OG0003575	0	0	28.0889501480852	0	0	0	Root181
OG0003577	0	0	0	0	0	0	Root181
OG0003578	0	0	8.4061821611058	1.49297793939718	0	0	Root181
OG0003579	0	0	0	0	0	0	Root181
OG0003580	0	0	7.17600916191958	0	0	0	Root181
OG0003581	0	0	8.8162398275012	0	0	0	Root181
OG0003582	0	1.24859301490751	12.5067588250598	0	0	0	Root181
OG0003585	0	0	0	0	0	0	Root181
OG0003587	0	11.2373371341676	0	0	0	0	Root181
OG0003588	0	0	4.10057666395405	0	0	0	Root181
OG0003589	0	0	0	0	0	0	Root181
OG0003590	0	0	0	0	0	0	Root181
OG0003592	0	0	0	0	0	0	Root181
OG0003593	0	0	0	0	0	0	Root181
OG0003594	0	0	0	0	0	0	Root181
OG0003596	0	0	0	0	0	0	Root181
OG0003600	0	0	0	0	0	0	Root181
OG0003615	0	0	0	0	0	0	Root181
OG0003622	0	7.49155808944507	2.87040366476783	13.934460767707	0	0	Root181
OG0003627	0	0	0	0	0	0	Root181
OG0003630	0	15.8155115221618	0	0	0	0	Root181
OG0003631	0	0	0	0	0	0	Root181
OG0003644	0	8.32395343271675	3.89554783075635	0.497659313132393	1800.14052088382	0	Root181
OG0003675	0	0	0	9.95318626264785	0	0	Root181
OG0003686	0	0	0	0	0	0	Root181
OG0003687	0	0	0	0	0	0	Root181
OG0003689	0	0	0	0	0	0	Root181
OG0003691	0	0	0	14.4321200808394	0	0	Root181
OG0003692	0	0	0	0	0	0	Root181
OG0003694	0	0	0	0	0	0	Root181
OG0003696	0	0	0	0	0	0	Root181
OG0003697	0	0	0	0	0	0	Root181
OG0003698	0	0	0	0	0	0	Root181
OG0003700	0	0	0	0	0	0	Root181
OG0003701	0	0	33.2146709780278	0	0	0	Root181
OG0003702	14.7633819487019	14.1507208356185	0	0.497659313132393	0	10.9519228697336	Root181
OG0003722	0	9.57254644762426	0	0	0	0	Root181
OG0003726	0	0	0	0	0	0	Root181
OG0003727	0	0	0	0	0	0	Root181
OG0003729	0	0	0	0	0	0	Root181
OG0003730	0	0	0	0	0	0	Root181
OG0003731	0.492112731623396	33.7120114025028	0	0.497659313132393	0	2967.97109769781	Root181
OG0003744	0	0	0	18.4133945858985	0	0	Root181
OG0003747	0	0	7.99612449471039	0	0	0	Root181
OG0003750	0	0	0	0	0	0	Root181
OG0003760	0	3.3295813730867	0	0	0	0	Root181
OG0003764	0.492112731623396	31.6310230443236	0	4.47893381819153	0	0	Root181
OG0003781	0	0	0	0	0	0	Root181
OG0003798	0	0	0	0	0	0	Root181
OG0003800	0	0	0	0	0	0	Root181
OG0003802	0	0	4.71566316354715	0	0	0	Root181
OG0003803	0	0	0	0	0	0	Root181
OG0003804	0	0	0	0	0	0	Root181
OG0003805	0	0	0	0	0	0	Root181
OG0003806	0	0	0	0	0	0	Root181
OG0003808	0	0	0	0	0	0	Root181
OG0003809	0	0	0	13.934460767707	0	10.9519228697336	Root181
OG0003810	0	0	0	0	0	0	Root181
OG0003811	0	0	3.28046133116324	0	0	0	Root181
OG0003812	0	0	0.205028833197702	16.9204166465013	0	0	Root181
OG0003816	0	0	0	0	0	0	Root181
OG0003817	0	11.2373371341676	0	0	0	0	Root181
OG0003818	0	14.1507208356185	0	0	0	0	Root181
OG0003819	0	0	0	0	0	0	Root181
OG0003823	0	0	0	0	0	0	Root181
OG0003826	1.96845092649358	4.16197671635837	0	0	0	0	Root181
OG0003839	0	0	0	0	0	0	Root181
OG0003840	0	0	0	0	0	0	Root181
OG0003847	0	0	0	0	0	0	Root181
OG0003848	0	0	0	0	0	0	Root181
OG0003851	0	0	0	0	0	0	Root181
OG0003853	18.700283801689	0	5.12572082994256	0	0	0	Root181
OG0003855	0	0	0	0	0	0	Root181
OG0003871	0	0	0	0	0	0	Root181
OG0003872	0	0	0	0	0	0	Root181
OG0003881	0	0	0	0	0	0	Root181
OG0003885	0	0	0	0	0	0	Root181
OG0003890	0	0	0	0	0	0	Root181
OG0003913	0	0	0	0	0	0	Root181
OG0003915	0	0	0	0	0	0	Root181
OG0003916	0	0	0	0	0	0	Root181
OG0003918	0	0	0	0	0	0	Root181
OG0003919	0	0	3.48549016436094	0	0	0	Root181
OG0003920	0	3.3295813730867	0	0	0	0	Root181
OG0003921	0	0	0	0	0	0	Root181
OG0003923	0	0	0	10.9485048889126	0	0	Root181
OG0003924	0	0	0	0	0	0	Root181
OG0003926	0	0	0	0	0	0	Root181
OG0003927	0	0	0	0	0	0	Root181
OG0003928	0	0	0	0	0	0	Root181
OG0003929	0	0	0	0	0	0	Root181
OG0003930	0	0	0	0	0	0	Root181
OG0003931	0	0	0	0	0	0	Root181
OG0003932	0	0	0	0	0	0	Root181
OG0003933	0	0	0	0	0	0	Root181
OG0003934	21.160847459806	43.7007555217629	0	93.5599508688898	0	0	Root181
OG0003935	0.492112731623396	3.74577904472254	7.99612449471039	0	0	0	Root181
OG0003936	0	0	0	0	0	0	Root181
OG0003937	0	0	0	2.98595587879436	0	0	Root181
OG0003938	0	0	0	0	0	0	Root181
OG0003939	0	4.99437205963005	19.4777391537817	0	0	0	Root181
OG0003941	0	10.8211394625318	0	0	1320.88233025891	0	Root181
OG0003942	0	0	0	0	0	0	Root181
OG0003943	0	0	0	0	0	0	Root181
OG0003944	0	0	0	0	0	0	Root181
OG0003947	0	0	0	0	0	0	Root181
OG0003957	0	0	0	0	0	0	Root181
OG0003960	17.7160583384422	0	0	25.380624969752	0	0	Root181
OG0003967	0	0	0	0	0	0	Root181
OG0003980	0	7.07536041780924	0	0	11.6892241615832	0	Root181
OG0003983	0	0	0	0	0	0	Root181
OG0004001	0	0	0	0	0	0	Root181
OG0004044	0	0	0	0	0	0	Root181
OG0004046	0	16.6479068654335	0	13.4368014545746	0	10.9519228697336	Root181
OG0004047	0	0	0	0	0	0	Root181
OG0004048	0	0	0	0	0	0	Root181
OG0004049	0	0	0	0	0	0	Root181
OG0004050	0	0	0	0	0	0	Root181
OG0004051	0	0	0	0	0	0	Root181
OG0004052	0	0	0	0	0	0	Root181
OG0004053	0	0	0	0	0	0	Root181
OG0004054	0	0	7.17600916191958	0	0	0	Root181
OG0004055	0	0	0	0	0	0	Root181
OG0004056	0	0	0	0	0	0	Root181
OG0004057	0	0	0	0	0	0	Root181
OG0004058	0	0	7.79109566151269	0	0	0	Root181
OG0004059	0	0	0	0	0	0	Root181
OG0004060	0	0	0	0	981.894829572993	0	Root181
OG0004061	0	0	0	0	0	0	Root181
OG0004062	0	0	0	10.9485048889126	0	0	Root181
OG0004063	0	3.74577904472254	0	0	0	0	Root181
OG0004064	0	0	0	0	0	0	Root181
[truncated: 1,093 more rows]
