# Supplementary material for: Genome-resolved metatranscriptomics reveals conserved root colonization determinants in a synthetic microbiota
Source: Nat Commun. 2023 Dec 13;14:8274. doi: 10.1038/s41467-023-43688-z (PMC10719396; doi:10.1038/s41467-023-43688-z)
Supplement: Supplementary file 11 — Source Data [file 41467_2023_43688_MOESM11_ESM.zip › Source Data/Main_figures/figure3/figures_b-c/Root74_normcounts_MvsR.csv]

	NumReads_A.sf	NumReads_B.sf	NumReads_Bpre.sf	NumReads_C.sf	NumReads_D.sf	NumReads_E.sf	Strain
OG0000000	40.5614266663005	127.216626077427	582.855827389489	62.4125179099083	70.3530546014229	1762.19314083641	Root74
OG0000001	0	0	0	0	0	0	Root74
OG0000010	0	0	0	0	0	0	Root74
OG0000018	0	0	25.4136190141389	0	0	0	Root74
OG0000029	0	0	0	0	0	0	Root74
OG0000040	0	3.09207077271523	11.601869549933	0	0	0	Root74
OG0000048	0	8.83448792204352	0.552469978568236	0	0	0	Root74
OG0000069	0	0	0	0	0	0	Root74
OG0000078	0	0	0	28.9449358422763	0	0	Root74
OG0000089	0	0	52.4846479639824	0	0	0	Root74
OG0000107	0	0	122.09586526358	0	0	0	Root74
OG0000132	0	0	0	0	0	0	Root74
OG0000163	0	20.7610466168023	0	17.4875654047086	0	30.8615261092191	Root74
OG0000179	0	0	0	0	0	0	Root74
OG0000191	0	0	25.9660889927071	0	0	0	Root74
OG0000231	0	0	0	0	0	0	Root74
OG0000251	0	0	0	0	0	759.193542286791	Root74
OG0000253	0	0	46.4074781997318	0	0	0	Root74
OG0000276	0	0	9.39198963566001	0	0	0	Root74
OG0000301	0	42.8472664219111	0	0	0	0	Root74
OG0000321	0	0	0	0	0	0	Root74
OG0000420	0	0	0	0	0	0	Root74
OG0000531	0	0	0	0	0	0	Root74
OG0000602	0	0	0	0	0	0	Root74
OG0000638	0	0	8.28704967852354	0	0	148.135325324252	Root74
OG0000678	0	0	39.2253684783448	0.301509748357045	3.90850303341238	1101.75648209912	Root74
OG0000779	0	0	166.845933527607	0	0	0	Root74
OG0000947	0	0	34.2531386712306	0	0	0	Root74
OG0001210	4.50682518514451	69.7924545841438	465.179721954455	0	89.8955697684848	0	Root74
OG0001270	0	0	0	0	0	0	Root74
OG0001698	0	0	0	0	0	0	Root74
OG0001823	1206.70244332244	384.741949004995	83.9754367423719	784.226855476673	695.713539947404	27.7753734982972	Root74
OG0001853	0	11.9265586947588	28.7284388855483	15.6785069145663	3.90850303341238	1623.31627334493	Root74
OG0001897	0	0	0	0	0	0	Root74
OG0002044	0	14.5769050713718	0	29.2464455906333	0	9.25845783276574	Root74
OG0002149	0	32.2458809154589	0	0	0	0	Root74
OG0002901	0	0	0	0	0	0	Root74
OG0003529	0	0	0	0	0	0	Root74
OG0003636	0	0	0	0	0	0	Root74
OG0003758	0	0	0	12.6634094309959	0	0	Root74
OG0004010	0	0	0	0	0	0	Root74
OG0004669	0	0	0	0	0	0	Root74
OG0004866	0	0	0	0	0	0	Root74
OG0005585	0	0	0	0	0	0	Root74
OG0006258	0	0	0	0	0	0	Root74
OG0006593	0	0	0	0	0	0	Root74
OG0007809	0	0	0	0	0	0	Root74
OG0008600	0	0	0	0	0	0	Root74
OG0008653	0	0	0	0	0	0	Root74
OG0008677	0	0	0	0	0	0	Root74
OG0011018	0	0	0	0	0	0	Root74
OG0012292	0	0	0	0	0	0	Root74
OG0015011	0	0	0	0	0	0	Root74
OG0044099	0	0	0	0	0	0	Root74
OG0044100	0	0	0	0	0	0	Root74
OG0044101	0	0	0	0	0	0	Root74
