# Supplementary material for: Genome-resolved metatranscriptomics reveals conserved root colonization determinants in a synthetic microbiota
Source: Nat Commun. 2023 Dec 13;14:8274. doi: 10.1038/s41467-023-43688-z (PMC10719396; doi:10.1038/s41467-023-43688-z)
Supplement: Supplementary file 11 — Source Data [file 41467_2023_43688_MOESM11_ESM.zip › Source Data/Supplementary_information/figureS6/figure_a/figure_a.csv]

gene	baseMean	log2FoldChange	lfcSE	pvalue	padj	Taxonomy	Protein_name	Function
Root101|1050	2.57053448465963	0.0480051486250311	0.983075557152297	0.863221865276544	0.979315902452912	Pseudonocardiales	yjjC	ABC-type multidrug transport system, ATPase component
Root101|1082	3.22317989595881	-0.372337909720276	1.11371607754379	0.103046925846644	0.718119562397569	Intrasporangiaceae		Part of the ABC transporter complex FbpABC involved in Fe(3 ) ions import. Responsible for energy coupling to the transport system
Root101|123	6.47572335246681	0.0370548851183612	0.964518985752563	0.914132157652344	0.982732661490375	Intrasporangiaceae		ABC transporter, ATP-binding protein
Root101|1338	1.94037333639532	-0.205672051218051	1.0465468507325	0.276040356057742	0.720036616648467	Actinobacteria	ftsE	cell division ATP-binding protein FtsE
Root101|1836	2.16058921743048	0.214544369907132	1.0501367373554	0.192821899091816	0.718119562397569	Intrasporangiaceae		ABC transporter
Root101|2135	3.7826694938726	-0.0891486917572527	0.986378402020461	0.741935024493326	0.925466488432801	Intrasporangiaceae		ABC transporter
Root101|2155	5.96955964637941	-0.34710339635757	1.10594899440655	0.0649355813024272	0.718119562397569	Intrasporangiaceae	cbiQ	ABC transporter, ATP-binding protein
Root101|2244	6.30593905198977	0.343366652949459	1.08820042962099	NA	NA	Dermacoccaceae	glnQ	ATPases associated with a variety of cellular activities
Root101|2265	9.3704571348249	0.290690001181064	1.08094466979876	0.039773626579881	0.718119562397569	Intrasporangiaceae	drrA_1	ABC transporter
Root101|2589	134.113828064953	-0.0380435181257541	0.879020354417997	0.922567805050925	0.984251989458849	Intrasporangiaceae		Belongs to the ABC transporter superfamily
Root101|2642	2.71172000270905	-0.263690235590086	1.06576875327422	0.179110018334647	0.718119562397569	Intrasporangiaceae		ABC transporter, ATP-binding protein
Root101|2670	3.355111766075	-0.218764782756378	1.0522476362649	0.190760599192937	0.718119562397569	Propionibacteriales	drrA	daunorubicin resistance ABC transporter
Root101|2895	2.90776353059833	-0.210272385467401	1.04931819684194	0.216700204409301	0.718119562397569	Intrasporangiaceae	natA	ATPases associated with a variety of cellular activities
Root101|2967	13.5852218384842	0.293610893133866	1.07030225265012	0.159624219676518	0.718119562397569	Intrasporangiaceae	gluA	ATP-binding protein
Root101|2977	1.11837058869167	-0.195003157411708	1.04068703975508	0.382263610403429	0.745137037670451	Propionibacteriales	fbpC	Belongs to the ABC transporter superfamily
Root101|2987	1.02725647220929	-0.194357678638651	1.0403306050791	0.393750095910485	0.747533294312598	Nocardiaceae		ABC transporter
Root101|3114	6.39181804930222	-0.261186332374033	1.06845764746515	0.0961541264464888	0.718119562397569	Intrasporangiaceae		ABC transporter, ATP-binding protein
Root101|3237	6.5984001453775	0.199916454972467	1.00466841003816	0.498354003406498	0.807573656122578	Propionibacteriales	cbiO	Part of an ABC transporter complex. Responsible for energy coupling to the transport system
Root101|3305	6.80673662098292	-0.517353441641581	1.21834925033517	0.0274531647320596	0.718119562397569	Intrasporangiaceae		ABC transporter, ATP-binding protein
Root101|3340	1.85193361494041	0.212644110039859	1.04911437299595	0.212963894354735	0.718119562397569	Intrasporangiaceae		ATPases associated with a variety of cellular activities
Root101|3363	16.5865566616748	0.259482594366101	1.04940358819201	0.261495870183975	0.718119562397569	Intrasporangiaceae		Glycine betaine ABC transporter
Root101|3512	1.78175641348006	-0.0264806480185089	0.986485177769986	0.9139962620272	0.982732661490375	Intrasporangiaceae	ccmA	ABC transporter
Root101|3518	1.02725647220929	-0.194357678638651	1.0403306050791	0.393750095910485	0.747533294312598	Intrasporangiaceae		Multidrug ABC transporter ATPase
Root101|354	14.8843136073451	-0.103258332465754	0.937230930608281	0.781273273077966	0.947344185211712	Intrasporangiaceae	potA	Part of the ABC transporter complex PotABCD involved in spermidine putrescine import. Responsible for energy coupling to the transport system
Root101|3713	2.46041529512167	-0.20838830052327	1.04816794270213	0.240971618314868	0.718119562397569	Intrasporangiaceae		ABC transporter
Root101|4038	1.53076527206044	-0.202364099166345	1.04464324512331	0.314880681820787	0.724066085973768	Actinobacteria		ABC transporter, ATP-binding protein
Root101|551	2.07560773267874	0.178248418061057	1.02433061545069	0.319229239855367	0.725140891169695	Intrasporangiaceae		ABC transporter, ATP-binding protein
Root101|565	7.30769967950894	0.373648163908945	1.12191926799324	0.0300006910255123	0.718119562397569	Intrasporangiaceae		ABC transporter
Root101|1560	33.4746846863099	-0.20549747776774	0.977909417612325	0.552371059905415	0.847860851823673	Intrasporangiaceae		reductase
Root101|1772	20.34690126667	-0.120982132826959	0.954465989949058	0.728353174425469	0.925466488432801	Intrasporangiaceae		short-chain dehydrogenase
Root101|1860	0.894696470953333	-0.189521893276013	1.03795579088938	0.430586228500541	0.762049981101456	Intrasporangiaceae		Polysaccharide biosynthesis protein
Root101|1949	3.39874147772168	-0.10640522196527	0.990698378941608	0.692181617657075	0.907072947281074	Actinobacteria	yxnA	Belongs to the short-chain dehydrogenases reductases (SDR) family
Root101|2061	0.223674117738333	-0.134489488659887	1.01948489159596	0.904855879964604	0.982674731822317	Actinobacteria	vdlC	Belongs to the short-chain dehydrogenases reductases (SDR) family
Root101|2138	1.36967529627905	-0.200107022513899	1.04338786175953	0.337161225756563	0.732313485842718	Intrasporangiaceae		Belongs to the short-chain dehydrogenases reductases (SDR) family
Root101|250	11.9733618944985	0.298526395011251	1.08474755354521	0.0294901508780688	0.718119562397569	Intrasporangiaceae		KR domain
Root101|2620	3.05837993633515	-0.294229053674407	1.06207875652257	0.258499681380664	0.718119562397569	Intrasporangiaceae		Enoyl-(Acyl carrier protein) reductase
Root101|2698	2.91133093226217	0.105412890032606	0.983156318644941	0.720546768120482	0.925466488432801	Propionibacteriales		Belongs to the short-chain dehydrogenases reductases (SDR) family
Root101|3177	4.87116235853452	-0.322990122696854	1.09314341151644	0.0879407438453709	0.718119562397569	Intrasporangiaceae		reductase
Root101|3182	8.49937193595233	-0.213497925280535	1.00289267227432	0.486917822566766	0.805760798656282	Actinobacteria		Dehydrogenases with different specificities (Related to short-chain alcohol dehydrogenases)
Root101|3183	28.7773140204822	0.237409850572171	0.971266587131059	0.539345179280926	0.838634989748954	Intrasporangiaceae		3-ketoacyl-ACP reductase
Root101|3992	3.03965052012537	0.0332138054286809	0.980881591417284	0.907759483957939	0.982674731822317	Intrasporangiaceae		Belongs to the short-chain dehydrogenases reductases (SDR) family
Root101|463	2.9676298086046	-0.213056552149848	1.05024933665392	0.210085862684439	0.718119562397569	Intrasporangiaceae		short-chain dehydrogenase
Root101|2233	0.154327801245034	0.147986262434516	1.02209418959824	0.625960921335885	0.876567387122285	Propionibacteriales		Transcriptional regulator
Root101|2805	1.4838149043023	-0.20152347277196	1.04417053141602	0.322395693575773	0.725140891169695	Dermatophilaceae	icaR	Bacterial regulatory proteins, tetR family
Root101|3185	5.14886121446949	-0.0152963435802384	0.955246337957856	0.95832765690052	0.988479407479407	Intrasporangiaceae		transcriptional regulator
Root101|3629	0.82425822341716	-0.190035838561824	1.03815161854164	0.436517031768375	0.766890204526302	Intrasporangiaceae		transcriptional regulator
Root101|3740	0.342418824069762	-0.161247195193706	1.02641374857341	0.655739287528502	0.884919071965721	Intrasporangiaceae		TetR family transcriptional regulator
Root101|649	10.84042891602	-0.414330478448855	1.13363638590335	0.0551689956291313	0.718119562397569	Intrasporangiaceae		transcriptional regulator
Root101|778	2.013067059645	-0.205742922882049	1.04659391228658	0.272672494612422	0.718119562397569	Intrasporangiaceae		transcriptional regulator
Root101|3546	0.308655602490068	0.173434136406341	1.03056320669975	0.530413493590733	0.830615179807998	Bacteria		cyclic-guanylate-specific phosphodiesterase activity
Root101|1334	1.54327801245034	0.210208721651047	1.04779822166864	0.238654951170489	0.718119562397569	Intrasporangiaceae		FCD
Root101|1922	10.4240282504657	0.15326014557553	0.998339228452167	0.587127792750274	0.866729503810008	Actinobacteria		gntR family
Root101|2064	1.11837058869167	-0.195003157411708	1.04068703975508	0.382263610403429	0.745137037670451	Intrasporangiaceae		helix_turn_helix gluconate operon transcriptional repressor
Root101|2653	5.14450470798166	-0.245691142944935	1.06222705399528	0.124302367981172	0.718119562397569	Alphaproteobacteria	lldR	FCD
Root101|3593	4.24980823702833	-0.234399740481698	1.0578609846726	0.151110857557	0.718119562397569	Actinobacteria		transcriptional regulator
Root101|4041	5.47290857961172	-0.350406314099059	1.10718213478322	0.069574175154154	0.718119562397569	Frankiales		FCD
Root101|466	3.0853838243167	-0.333249286055591	1.09439787507745	0.124084862670427	0.718119562397569	Intrasporangiaceae		transcriptional regulator
Root101|789	6.61719110763575	-0.353557452340055	1.10978639446874	0.0566374362082191	0.718119562397569	Pseudonocardiales	gntR1	PFAM Bacterial regulatory proteins, gntR family
Root101|897	4.359412217329	-0.286817876886239	1.0578952224127	0.190781266019378	0.718119562397569	Actinobacteria		Transcriptional regulator
Root101|1660	0.456558432093016	-0.17163048357297	1.03015283412228	0.580998761208841	0.86265248964798	Pseudonocardiales		PFAM Bacterial regulatory helix-turn-helix proteins, AraC family
Root101|2007	1.59795451232555	-0.202746370187332	1.0448611983559	0.309107996482523	0.724066085973768	Actinobacteria		PFAM ThiJ PfpI
Root101|2413	4.28555850411681	-0.318400210572177	1.09030891114594	0.100150922192453	0.718119562397569	Propionibacteriales	ydeE	Integron-associated effector binding protein
Root101|3226	3.65498850411783	-0.30894474303846	1.08526733516784	0.118174983460826	0.718119562397569	Actinobacteria	thcR	transcriptional regulator
Root101|453	12.4669761044929	0.0970428297762193	0.939743077114727	0.803982551387613	0.957747348816641	Pseudonocardiales		DJ-1/PfpI family
Root101|1106	4.26822863026103	-0.307281471197615	1.08535203442026	0.106001439253483	0.718119562397569	Intrasporangiaceae		COG0745 Response regulators consisting of a CheY-like receiver domain and a winged-helix DNA-binding domain
Root101|1208	27.6542120174782	0.049625051842713	0.908520662837186	0.913192734938526	0.982732661490375	Actinobacteria		Transcriptional regulatory protein, C terminal
Root101|1220	13.0451040524499	-0.189385158528692	0.972754148430547	0.586978536516642	0.866729503810008	Intrasporangiaceae		XRE family transcriptional regulator
Root101|1313	1.1775117477388	-0.197761230048772	1.04210068199719	0.363549437176742	0.744371755280386	Streptosporangiales		Transcriptional regulatory protein, C terminal
Root101|2498	6.6876265142337	-0.366937740047869	1.11697394134064	0.0525075613286364	0.718119562397569	Propionibacteriales		PFAM response regulator receiver
Root101|2574	1.56571882416833	-0.201742159435279	1.04430588946067	0.316423758347892	0.724066085973768	Intrasporangiaceae		XRE family transcriptional regulator
Root101|2652	6.04021311960466	-0.0593710851974669	0.978747903502774	0.828614857778248	0.970033295639161	Intrasporangiaceae		COG0745 Response regulators consisting of a CheY-like receiver domain and a winged-helix DNA-binding domain
Root101|2778	4.90285993829186	-0.0623037764295709	0.966216651419824	0.840592585412872	0.975503678544329	Intrasporangiaceae		COG0745 Response regulators consisting of a CheY-like receiver domain and a winged-helix DNA-binding domain
Root101|2785	2.68462055618039	-0.262497694485763	1.06542036314994	0.179976729988549	0.718119562397569	Actinobacteria		response regulator, receiver
Root101|2800	2.17839673331678	-0.207398135798065	1.04756756044821	0.256367378897095	0.718119562397569	Actinobacteria		Response regulator receiver
Root101|3076	0.798977256162777	-0.188360111525455	1.03736171387698	0.447590470625423	0.773459335748857	Intrasporangiaceae		COG0745 Response regulators consisting of a CheY-like receiver domain and a winged-helix DNA-binding domain
Root101|541	0.228279216046508	-0.144837724170539	1.021541651952	0.743125507440465	0.925466488432801	Intrasporangiaceae		cheY-homologous receiver domain
Root101|1	0.913116864186031	-0.191657529964469	1.03896843472731	0.418482567948952	0.762049981101456	Bacteria		protein histidine kinase activity
Root101|1107	1.78939294190667	-0.203971132001817	1.0455667400863	0.29260792605522	0.723544205670112	Intrasporangiaceae	qseC	Histidine kinase
Root101|1207	43.2177494287893	0.145441435505393	0.937702359491502	0.721492488214545	0.925466488432801	Intrasporangiaceae		His Kinase A (phosphoacceptor) domain
Root101|1221	25.2538626167205	0.127267004443447	0.959907618522431	0.726230043866526	0.925466488432801	Intrasporangiaceae	mtrB	HAMP (Histidine kinases, Adenylyl cyclases, Methyl binding proteins, Phosphatases) domain
Root101|1314	0.925966807470204	0.201726873030082	1.04334374957417	0.321561693134245	0.725140891169695	Micromonosporales		His Kinase A (phosphoacceptor) domain
Root101|1493	130.209769213665	-0.0181068652848277	0.878834134053409	0.958033115942107	0.988479407479407	Intrasporangiaceae		Histidine kinase-like ATPases
Root101|1795	6.21689022773659	-0.348307795904628	1.10676716604789	0.0618545516518203	0.718119562397569	Intrasporangiaceae	phoR_2	Motif C-terminal to PAS motifs (likely to contribute to PAS structural domain)
Root101|1887	6.47064554095493	0.286735106943327	1.06903787208184	0.101913097890965	0.718119562397569	Propionibacteriales		His Kinase A (phosphoacceptor) domain
Root101|2075	4.29127815169205	0.341068430285068	1.10241107636296	0.060988976632541	0.718119562397569	Intrasporangiaceae		Motif C-terminal to PAS motifs (likely to contribute to PAS structural domain)
Root101|2076	2.9307890221392	-0.27182550687445	1.0691068347654	0.164329801563276	0.718119562397569	Intrasporangiaceae		Histidine Phosphotransfer domain
Root101|2101	5.71413929374647	0.287974575035956	1.06703807774046	NA	NA	Microbacteriaceae		Domain present in phytochromes and cGMP-specific phosphodiesterases.
Root101|2506	2.23674117738333	-0.207199632490048	1.04745121728835	0.255675997814202	0.718119562397569	Intrasporangiaceae		Histidine kinase
Root101|2537	4.42246809960003	0.140851566104581	0.998119251004111	0.604860656346398	0.867516379748003	Intrasporangiaceae		HAMP (Histidine kinases, Adenylyl cyclases, Methyl binding proteins, Phosphatases) domain
Root101|2573	6.26086033280893	0.100796103121442	0.972626311972407	0.756044953209405	0.932442604034625	Intrasporangiaceae	senX3	Histidine kinase
Root101|2779	4.33463122529502	-0.319362511428339	1.07125539043146	0.173378335149599	0.718119562397569	Intrasporangiaceae		HAMP (Histidine kinases, Adenylyl cyclases, Methyl binding proteins, Phosphatases) domain
Root101|2787	0.447348235476666	-0.166539407199312	1.02840083933926	0.603996208575637	0.867516379748003	Intrasporangiaceae	phoR_2	Motif C-terminal to PAS motifs (likely to contribute to PAS structural domain)
Root101|2861	8.52005854862209	-0.0503934617414352	0.977037425132544	0.852627323935915	0.979259014107226	Actinobacteria		PhoQ Sensor
Root101|3391	2.86034243307021	-0.0442779397673538	0.972871232726951	0.878620207166907	0.982674731822317	Intrasporangiaceae		PhoQ Sensor
Root101|3663	5.98164661897005	0.228577088020637	1.03536766124475	0.331613698853897	0.732313485842718	Actinobacteria		PhoQ Sensor
Root101|3670	3.37813725761587	-0.286496781278357	1.075472529236	0.13940112129382	0.718119562397569	Intrasporangiaceae		Domain present in phytochromes and cGMP-specific phosphodiesterases.
Root101|3970	9.25506046200674	-0.0898573934056362	0.937110787434379	0.807214407700478	0.959384428592468	Propionibacteriales		GAF domain
Root101|538	2.23727232070372	-0.207728024476858	1.04776475888818	0.252269143751507	0.718119562397569	Intrasporangiaceae		GAF domain
Root101|611	8.03904624417906	0.112811499984739	0.975668959457873	0.725679395725848	0.925466488432801	Intrasporangiaceae		Motif C-terminal to PAS motifs (likely to contribute to PAS structural domain)
Root101|1985	3.15086998223902	0.102531807619956	0.9906403794047	0.706459869359004	0.918549593833592	Actinobacteria		Transcriptional regulator
Root101|230	6.63889007383689	-0.0960942921132934	0.955207938301805	0.778116135104743	0.946944289750941	Actinobacteria		Transcriptional regulator
Root101|265	1.14139608023254	-0.196594836505309	1.04149536133704	0.372389733864728	0.744371755280386	Intrasporangiaceae		transcriptional regulator
Root101|4062	2.05451294441857	-0.206441829091338	1.04700324186067	0.266784920541365	0.718119562397569	Intrasporangiaceae		transcriptional regulator
Root101|583	83.9092795922446	0.395201129188701	1.00196642752131	0.362983077944651	0.744371755280386	Intrasporangiaceae		Belongs to the ABC transporter superfamily
Root101|584	14.1734071157789	-0.169919383401259	0.985800472793539	0.586957072452362	0.866729503810008	Intrasporangiaceae	dppD	Belongs to the ABC transporter superfamily
Root101|720	6.17311204980136	0.280955041208359	1.07611897987972	NA	NA	Intrasporangiaceae	appD	Belongs to the ABC transporter superfamily
Root101|721	0.223674117738333	-0.134489488659887	1.01948489159596	0.904855879964604	0.982674731822317	Intrasporangiaceae	appF	Belongs to the ABC transporter superfamily
Root101|1255	1.11837058869167	-0.195003157411708	1.04068703975508	0.382263610403429	0.745137037670451	Bacteria		carboxylic ester hydrolase activity
Root101|1387	6.93035199728271	-0.369102828230958	1.11835584562381	0.0501134275914555	0.718119562397569	Intrasporangiaceae		Serine aminopeptidase, S33
Root101|2140	1.33408527149858	0.147596441879212	1.01485422868776	0.528295111094787	0.828833888471913	Intrasporangiaceae		Serine aminopeptidase, S33
Root101|3566	5.0378707849597	-0.0108676363661455	0.965299656649691	0.966525971083237	0.990249418532593	Intrasporangiaceae		Alpha beta hydrolase
Root101|403	1.02725647220929	-0.194357678638651	1.0403306050791	0.393750095910485	0.747533294312598	Intrasporangiaceae	ybfF	Esterase
Root101|752	0.114139608023254	-0.113670273850686	1.01538772904534	0.904855871242191	0.982674731822317	Glycomycetales		alpha/beta hydrolase fold
Root101|891	3.03673037421577	0.114754222208167	0.9942737849225	0.667490583692669	0.890355208330551	Intrasporangiaceae		Serine aminopeptidase, S33
Root101|1580	4.238199284624	-0.0770639743887278	0.970615105610596	0.801165624514879	0.955478806379568	Intrasporangiaceae		helix_turn_helix multiple antibiotic resistance protein
Root101|1855	0.684837648139523	-0.184224580426602	1.03543556205816	0.482560640972752	0.801288965565866	Propionibacteriales		Transcriptional regulator, MarR family
Root101|1951	3.54320135962746	-0.403635857769177	1.13183172838838	0.0840475382773912	0.718119562397569	Pseudonocardiales		helix_turn_helix multiple antibiotic resistance protein
Root101|2219	2.53888223983188	0.143204604396408	1.00731927905397	0.552632971572803	0.847860851823673	Micromonosporales		helix_turn_helix multiple antibiotic resistance protein
Root101|2673	7.3952240822539	-0.375522442588707	1.12226619666293	0.0455345782520747	0.718119562397569	Intrasporangiaceae		MarR family transcriptional regulator
Root101|2713	3.29234784019989	-0.0206053696187777	0.978411139858965	0.936412869655233	0.987206746202383	Intrasporangiaceae	ohrR	transcriptional
Root101|2781	0.223674117738333	-0.134489488659887	1.01948489159596	0.904855879964604	0.982674731822317	Actinobacteria	mgrA	transcriptional regulator
Root101|3342	20.5019043664991	-0.0417192773860587	0.947361283473063	0.897214823119353	0.982674731822317	Intrasporangiaceae		helix_turn_helix multiple antibiotic resistance protein
Root101|3431	73.9972149295298	-0.736302912784888	1.29422422731014	0.0901444706235184	0.718119562397569	Pseudonocardiales		helix_turn_helix multiple antibiotic resistance protein
Root101|3437	2.85506432303313	0.225805907868024	1.05430378622698	0.152943602083212	0.718119562397569	Micrococcaceae		helix_turn_helix multiple antibiotic resistance protein
Root101|3773	7.26045258964648	-0.52686352206958	1.1985259316755	0.0560188721336372	0.718119562397569	Intrasporangiaceae		transcriptional regulator
Root101|1324	1.70739203422126	-0.204071696103938	1.04561440656156	0.295916432832087	0.723544205670112	Actinobacteria		belongs to the sigma-70 factor family, ECF subfamily
Root101|2092	9.00290891572068	-0.162176389043671	0.9720967284024	0.631707547314891	0.880355327461113	Intrasporangiaceae	sigK	Belongs to the sigma-70 factor family. ECF subfamily
Root101|2169	3.54953942863578	0.243730484024707	1.06076138938243	0.119451462447156	0.718119562397569	Intrasporangiaceae		Belongs to the sigma-70 factor family. ECF subfamily
Root101|2340	0.76538263603022	-0.188235427604641	1.03727875596186	0.452611343611101	0.778978509924102	Dermacoccaceae	sigM	Belongs to the sigma-70 factor family. ECF subfamily
Root101|2763	11.7832495632247	0.335794113912738	1.07746061845424	0.190168781523889	0.718119562397569	Propionibacteriales	sigL	Sigma-70, region 4
Root101|2991	3.52451255379635	-0.287218283038863	1.07606974138559	0.134062087380705	0.718119562397569	Intrasporangiaceae		DNA-templated transcription, initiation
Root101|3407	0.05887558738694	-0.0941553198371898	1.01289396295189	0.959713194779875	0.988479407479407	Nocardiaceae		Belongs to the sigma-70 factor family. ECF subfamily
Root101|3531	2.60245106465416	-0.269368599388735	1.06763822386457	0.178781379109598	0.718119562397569	Propionibacteriales		Sigma-70, region 4
Root101|3758	9.1512220615432	-0.484335737552108	1.1954967122986	0.0218948894417403	0.718119562397569	Intrasporangiaceae	adsA	ECF sigma factor
Root101|38	4.53703496847007	0.224169331746018	1.03467907656572	0.324677376829837	0.726559064337744	Intrasporangiaceae		Sigma-70 region 2
Root101|3935	0.342418824069762	-0.161247195193706	1.02641374857341	0.655739287528502	0.884919071965721	Bacteria		DNA-templated transcription, initiation
Root101|576	71.5744727351613	-0.0478386935760669	0.89072492116219	0.903359429365831	0.982674731822317	Intrasporangiaceae	sigH	Belongs to the sigma-70 factor family. ECF subfamily
Root101|688	3.03571843354611	-0.273958603080949	1.0700760805719	0.159047889001232	0.718119562397569	Intrasporangiaceae	sigE	Belongs to the sigma-70 factor family. ECF subfamily
Root101|727	2.85349020058135	-0.210307097826322	1.0493375756457	0.217756071280267	0.718119562397569	Intrasporangiaceae	litS	Belongs to the sigma-70 factor family. ECF subfamily
Root101|1036	2.90776353059833	-0.210272385467401	1.04931819684194	0.216700204409301	0.718119562397569	Intrasporangiaceae		Binding-protein-dependent transport system inner membrane component
Root101|139	9.02819681284193	-0.312612013605893	1.03590928854743	0.334993087876973	0.732313485842718	Propionibacteriales		Binding-protein-dependent transport system inner membrane component
Root101|2207	5.19658847643015	-0.343128351704665	1.10322576089174	0.0753893758757624	0.718119562397569	Intrasporangiaceae		Binding-protein-dependent transport system inner membrane component
Root101|2214	13.272118951839	0.196542615234756	0.999986020892538	0.520040778343152	0.827010795696348	Intrasporangiaceae	smoG	Mannitol ABC transporter permease
Root101|2635	0.684837648139523	-0.184224580426602	1.03543556205816	0.482560640972752	0.801288965565866	Actinobacteria		Binding-protein-dependent transport system inner membrane component
Root101|2720	4.697156472505	-0.240483575860987	1.06017963810243	0.136504172711762	0.718119562397569	Micrococcaceae		Binding-protein-dependent transport system inner membrane component
Root101|3770	4.39174701874145	-0.320033495118515	1.09123307884014	0.0971283873162992	0.718119562397569	Intrasporangiaceae		ABC transporter permease
Root101|44	46.0896147284025	-0.010077595135104	0.892235791034866	0.972767961728928	0.991613281339955	Actinobacteria	sugD	PFAM binding-protein-dependent transport systems inner membrane component
Root101|509	5.87546493522438	-0.343805088534465	1.1042243669438	0.0670379771844417	0.718119562397569	Actinobacteria	malG	Binding-protein-dependent transport systems inner membrane component
Root101|1095	7.14209401834433	-0.348210569777415	1.0851565294958	0.178881086228386	0.718119562397569	Intrasporangiaceae	yngJ	acyl-CoA dehydrogenase
Root101|1124	6.50420846400942	0.142634839888026	0.997081642643704	0.604639725239875	0.867516379748003	Intrasporangiaceae		acyl-CoA dehydrogenase
Root101|1796	9.83648409437865	-0.363567475015835	1.05416469645188	0.284669592311395	0.723544205670112	Mycobacteriaceae	gcdH	Acyl-CoA dehydrogenase, C-terminal domain
Root101|2622	3.32598730570896	-0.232851794530984	1.02814260784357	0.384183030105161	0.746184047550855	Intrasporangiaceae	acdA	acyl-CoA dehydrogenase
Root101|3184	144.77976080579	0.0304153954731638	0.888729470817069	0.956679450280057	0.988479407479407	Intrasporangiaceae		acyl-CoA dehydrogenase
Root101|3384	21.2920023165804	0.318618610192862	1.06609635551564	0.223746160409136	0.718119562397569	Actinobacteria		acyl-CoA dehydrogenase
Root101|3806	5.53648625312621	-0.351306349136848	1.10769261991108	0.0686260118691767	0.718119562397569	Intrasporangiaceae	gcdH	acyl-CoA dehydrogenase
Root101|675	73.2954467327003	-0.612167207460948	1.24939119493221	0.0760036505746832	0.718119562397569	Intrasporangiaceae		acyl-CoA dehydrogenase
Root101|1035	2.15672733281302	-0.245863271790679	1.05864443624023	0.221153138351981	0.718119562397569	Intrasporangiaceae		Binding-protein-dependent transport system inner membrane component
Root101|140	21.0465033761413	0.0267915327001776	0.931987807731981	0.952597064453082	0.988479407479407	Propionibacteriales		Binding-protein-dependent transport system inner membrane component
Root101|2208	4.04168929717522	0.0836418848844377	0.972880462058514	0.791553402799932	0.951656541762932	Intrasporangiaceae		Binding-protein-dependent transport system inner membrane component
Root101|2213	13.6177788088961	0.139464070352397	0.920974334904078	0.74310941858596	0.925466488432801	Intrasporangiaceae	smoF	Sugar ABC transporter permease
Root101|2719	2.013067059645	-0.205742922882049	1.04659391228658	0.272672494612422	0.718119562397569	Actinobacteria		PFAM binding-protein-dependent transport systems inner membrane component
Root101|3507	0.35325352432164	-0.165088989348741	1.02765247216542	0.636498369466081	0.882339805887752	Intrasporangiaceae	yurN	Binding-protein-dependent transport system inner membrane component
Root101|3769	1.82623372837206	-0.204809491017224	1.0460425597034	0.286094897881017	0.723544205670112	Intrasporangiaceae		Sugar ABC transporter permease
Root101|3986	6.77946859061344	-0.521353795028242	1.22152158830167	0.0272193778596425	0.718119562397569	Intrasporangiaceae		Binding-protein-dependent transport system inner membrane component
Root101|43	135.861036497601	0.314221996735148	0.943358437526024	0.49153319658353	0.807573656122578	Nocardiaceae	thuF	)-transporter
Root101|510	7.08668811169318	-0.112956790400782	0.966073638101137	0.730124035891724	0.925466488432801	Intrasporangiaceae		Binding-protein-dependent transport system inner membrane component
Root101|1233	2.39106897862837	-0.192092175596304	1.03168834131926	0.397607399779154	0.749694326219107	Intrasporangiaceae		helix_turn_helix, Lux Regulon
Root101|1238	51.1808855058386	0.324760139314009	0.967296187728332	0.454627141746362	0.78171328847155	Streptosporangiales	degU	helix_turn_helix, Lux Regulon
Root101|1494	61.1677601106457	0.0227765836905988	0.885355614220655	0.968115046797017	0.990564639482067	Intrasporangiaceae		helix_turn_helix, Lux Regulon
Root101|1495	7.69751680771007	-0.0765364421699498	0.970555972012101	0.798084165004909	0.954153957272535	Actinobacteria	epsR	Response regulator containing a CheY-like receiver domain and an HTH DNA-binding domain
Root101|1784	7.92651529043619	0.100794214980878	0.986096008404736	0.724911018092429	0.925466488432801	Intrasporangiaceae		transcriptional regulator
Root101|1841	2.31491701867551	0.215328576184274	1.05056143058317	0.184268397421748	0.718119562397569	Intrasporangiaceae		cheY-homologous receiver domain
Root101|1971	2.62773203190854	-0.268474490465806	1.06740963364529	0.177991673695913	0.718119562397569	Actinobacteria		helix_turn_helix, Lux Regulon
Root101|1988	1.14139608023254	-0.196594836505309	1.04149536133704	0.372389733864728	0.744371755280386	Actinobacteria		AAA ATPase domain
Root101|2132	2.41389908286454	-0.208633066798332	1.04830905803742	0.24084108342892	0.718119562397569	Intrasporangiaceae		LuxR family transcriptional regulator
Root101|2922	8.96655411072687	0.00905585052865787	0.925625009898949	0.987407317832495	0.996112025156889	Actinobacteria		Response regulator containing a CheY-like receiver domain and an HTH DNA-binding domain
Root101|2984	0.456558432093016	-0.17163048357297	1.03015283412228	0.580998761208841	0.86265248964798	Micromonosporales		COG2197 Response regulator containing a CheY-like receiver domain and an HTH DNA-binding domain
Root101|3304	2.23727232070372	-0.207728024476858	1.04776475888818	0.252269143751507	0.718119562397569	Intrasporangiaceae		LuxR family transcriptional regulator
Root101|3654	4.27263691199224	-0.320088580925523	1.09114792611465	0.0990019821579534	0.718119562397569	Intrasporangiaceae		helix_turn_helix, Lux Regulon
Root101|458	1.11837058869167	-0.195003157411708	1.04068703975508	0.382263610403429	0.745137037670451	Propionibacteriales		helix_turn_helix, Lux Regulon
Root101|951	3.93041490449944	-0.298913188053358	1.08134049583653	0.117636024683616	0.718119562397569	Intrasporangiaceae	degU	LuxR family transcriptional regulator
Root101|995	0.671022353215	-0.181114518430443	1.03411862106255	0.498351731737161	0.807573656122578	Propionibacteriales		helix_turn_helix, Lux Regulon
Root101|1073	5.1378510202864	-0.441960378106956	1.13187435316383	0.100815919554128	0.718119562397569	Intrasporangiaceae	aldA	Belongs to the aldehyde dehydrogenase family
Root101|3356	17.7529758724454	-0.138191745168791	0.95783693749333	NA	NA	Propionibacteriales	gabD	Dehydrogenase
Root101|349	1.36967529627905	-0.200107022513899	1.04338786175953	0.337161225756563	0.732313485842718	Intrasporangiaceae		Belongs to the aldehyde dehydrogenase family
Root101|356	41.169993482525	-0.0563712768260354	0.923826972610673	0.877354286649832	0.982674731822317	Intrasporangiaceae		Belongs to the aldehyde dehydrogenase family
Root101|464	25.3774025207039	0.108342164918547	0.93011106801683	0.792251826212906	0.951656541762932	Intrasporangiaceae	aldC	Belongs to the aldehyde dehydrogenase family
Root101|915	12.6235408407328	0.183612378003937	0.970286300663964	0.612177028322721	0.873439632753862	Intrasporangiaceae	gabD2	part of alternative pathway from alpha-ketoglutarate to succinate
Root101|137	5.28674591479184	0.1456371440872	0.987545755245845	0.63256743425572	0.880647359593501	Micromonosporales		transcriptional
Root101|2072	1.23251019671492	-0.197229301722146	1.0418480515693	0.361891750288508	0.744371755280386	Actinobacteria		transcriptional regulator
Root101|2210	9.73891306939518	0.0359090662785122	0.962311807337199	0.919496803492808	0.984251989458849	Intrasporangiaceae	rbsR	helix_turn _helix lactose operon repressor
Root101|2690	2.0854336849625	-0.161036677475001	1.0186719200172	0.437024473002899	0.766890204526302	Intrasporangiaceae	rbsR	helix_turn _helix lactose operon repressor
Root101|3149	21.0457492474456	-0.326935978948657	1.0293773836833	0.343570574597752	0.735761429035921	Intrasporangiaceae		LacI family transcription regulator
Root101|3988	13.0259970428072	-0.404233627572051	1.05089580514947	0.28547318661912	0.723544205670112	Intrasporangiaceae		helix_turn _helix lactose operon repressor
Root101|4048	3.57878588381333	-0.223299206625524	1.05382026852567	0.179108490988536	0.718119562397569	Cellulomonadaceae		helix_turn _helix lactose operon repressor
Root101|46	15.3763091377349	0.087329705523805	0.935803003608079	0.826904836073868	0.970033295639161	Intrasporangiaceae		Periplasmic binding protein-like domain
Root101|1923	7.07493011705819	-0.281898740120374	1.01114143216935	0.412080342861358	0.762049981101456	Actinobacteria		Extracellular solute-binding protein, family 5
Root101|587	361.872609077847	-0.200655405730556	0.929580611403588	0.622127010999471	0.876567387122285	Intrasporangiaceae		Peptide ABC transporter substrate-binding protein
Root101|714	1.19553448931418	-0.16544025076492	1.02469422353982	0.506542155247221	0.815384679423884	Intrasporangiaceae		ABC transporter substrate-binding protein
Root101|717	148.233021887495	0.057855417090934	0.880588382857404	0.908500043079768	0.982674731822317	Intrasporangiaceae	dppA	Peptide ABC transporter substrate-binding protein
Root101|1499	22.5156661013453	0.182968525298263	0.978341472977122	0.598250684400426	0.867516379748003	Intrasporangiaceae	livF	COG0410 ABC-type branched-chain amino acid transport systems, ATPase component
Root101|1500	5.91592046136546	0.103762581774436	0.98554940869827	0.721005097200463	0.925466488432801	Intrasporangiaceae	livG	COG0411 ABC-type branched-chain amino acid transport systems ATPase component
Root101|3645	7.21330679720085	0.0237414065909105	0.974259348983105	0.94288502259765	0.988050667827386	Intrasporangiaceae	braF	amino acid ABC transporter, ATP-binding protein
Root101|3646	11.9345579953607	-0.294649608001189	1.01348922697319	0.396252553508659	0.748797559735004	Intrasporangiaceae	MA20_27855	Histidinol dehydrogenase
Root101|1121	1.36967529627905	-0.200107022513899	1.04338786175953	0.337161225756563	0.732313485842718	Actinobacteria	pssS	Glycosyltransferase Family 4
Root101|1171	1.00088498557798	-0.194433888964599	1.04035883943101	0.395852099111599	0.748797559735004	Intrasporangiaceae		Glycosyl transferase
Root101|1382	0.447348235476666	-0.166539407199312	1.02840083933926	0.603996208575637	0.867516379748003	Intrasporangiaceae		Glycosyl transferases group 1
Root101|1473	4.65740172101433	-0.242759300706238	1.04649945221277	NA	NA	Intrasporangiaceae		Glycosyl transferase
Root101|1568	10.2847193898649	0.0757272597216817	0.95555755163044	0.832690010313485	0.970033295639161	Intrasporangiaceae	glgA	Glycosyl transferase family 1
Root101|1732	10.2638659588754	-0.48134493066178	1.19429954633949	0.019020553728056	0.718119562397569	Intrasporangiaceae	pimA	GDP-mannose-dependent alpha-(1-2)-phosphatidylinositol mannosyltransferase
Root101|2331	1.38683799795995	-0.158344883078015	1.01642021224467	0.543736283604058	0.841678735681217	Intrasporangiaceae	pimB	COG0438 Glycosyltransferase
Root101|276	9.42933272221184	0.336012500199601	1.10008276283179	0.0521650401692698	0.718119562397569	Intrasporangiaceae		Glycosyltransferase Family 4
Root101|2775	10.3837450902406	0.338503635562805	1.08015158726297	0.17167460794904	0.718119562397569	Intrasporangiaceae		Glycosyl transferase 4-like domain
Root101|2826	4.697156472505	-0.240483575860987	1.06017963810243	0.136504172711762	0.718119562397569	Actinobacteria	wcoF	Glycosyl transferases group 1
Root101|946	0.780871427902075	0.195455323567603	1.04026865395522	0.365525493854204	0.744371755280386	Intrasporangiaceae		Glycosyl transferase 4-like domain
Root101|1631	1.85193361494041	0.212644110039859	1.04911437299595	0.212963894354735	0.718119562397569	Intrasporangiaceae		the major facilitator superfamily
Root101|2108	0.114139608023254	-0.113670273850686	1.01538772904534	0.904855871242191	0.982674731822317	Intrasporangiaceae		Sugar (and other) transporter
Root101|2275	3.82290253247089	-0.235049533129689	1.04375294988243	0.304497176187502	0.724066085973768	Actinobacteria	lmrB	Major facilitator Superfamily
Root101|2411	0.223674117738333	-0.134489488659887	1.01948489159596	0.904855879964604	0.982674731822317	Pseudonocardiales	yusP	Fungal trichothecene efflux pump (TRI12)
Root101|2420	1.77155722849685	0.155253461994712	1.01711741890459	0.489981165518437	0.80753090495093	Intrasporangiaceae		Major Facilitator
Root101|3165	6.85833036975835	0.0320057544536376	0.963682324205312	0.927247453744707	0.985022415759515	Intrasporangiaceae		Sugar (and other) transporter
Root101|3341	12.3610464890443	-0.0560232644487394	0.963423521320142	0.854051044402165	0.979259014107226	Intrasporangiaceae		Major facilitator Superfamily
Root101|3432	32.1737392470088	-0.658443719968196	1.28889769306065	0.0691127937641285	0.718119562397569	Propionibacteriales		Major Facilitator Superfamily
Root101|938	17.0182760873836	-0.178508617651694	0.97580905166918	0.595641895139397	0.867516379748003	Intrasporangiaceae		Major facilitator Superfamily
Root101|586	11.2694714572994	-0.307821527095578	1.02342256838209	0.367280118006761	0.744371755280386	Intrasporangiaceae	dppB	ABC transporter (Permease)
Root101|718	0.456558432093016	-0.17163048357297	1.03015283412228	0.580998761208841	0.86265248964798	Intrasporangiaceae	dppB	COG0601 ABC-type dipeptide oligopeptide nickel transport systems, permease components
Root101|1309	20.0176599047149	-0.721824967264857	1.42837716911831	0.00831618681428173	0.718119562397569	Intrasporangiaceae	echA17	Belongs to the enoyl-CoA hydratase isomerase family
Root101|1554	10.6237315182173	-0.361522446135456	1.0512851668326	0.290714231829655	0.723544205670112	Intrasporangiaceae	echA	Belongs to the enoyl-CoA hydratase isomerase family
Root101|693	3.69020762788592	-0.401150499853795	1.13102692624758	0.0813223292564398	0.718119562397569	Intrasporangiaceae	chcB	Enoyl-CoA hydratase/isomerase
Root101|1132	3.50609216056365	-0.291237206096452	1.07759504376423	0.132558660965728	0.718119562397569	Intrasporangiaceae		Branched-chain amino acid transport system / permease component
Root101|2066	1.85193361494041	0.212644110039859	1.04911437299595	0.212963894354735	0.718119562397569	Micrococcaceae	gguB	Belongs to the binding-protein-dependent transport system permease family
Root101|3398	18.8654789473905	0.352149639244035	1.05687949112747	0.275895205152744	0.720036616648467	Intrasporangiaceae		Belongs to the binding-protein-dependent transport system permease family
Root101|1330	29.1743554149057	0.122715221915419	0.932758862918342	0.764487639392721	0.936391337374151	Intrasporangiaceae		COG0318 Acyl-CoA synthetases (AMP-forming) AMP-acid ligases II
Root101|3435	17.2002580738038	-0.446708923718456	1.11436978020531	0.17353319313443	0.718119562397569	Intrasporangiaceae	fadD35	AMP-binding protein
Root101|3529	44.8727200864874	0.390392129968401	0.990211171580273	0.377075772738781	0.745137037670451	Nocardiaceae	ytcI	AMP-binding enzyme
Root101|3572	13.6720825698373	0.0491178222080479	0.962639618290558	0.888431060401062	0.982674731822317	Streptacidiphilus	badA	AMP-binding enzyme C-terminal domain
Root101|2692	2.16865255244182	-0.207158361876064	1.04742590987429	0.258229590137541	0.718119562397569	Propionibacteriales		Binding-protein-dependent transport system inner membrane component
Root101|585	34.2418115459366	-0.177060101346465	0.968729750296185	0.609105589419547	0.871539380605628	Intrasporangiaceae		Peptide ABC transporter permease
Root101|719	2.23164180896811	-0.191305940566989	1.00531981201202	0.501511163048228	0.809979003161948	Intrasporangiaceae	dppC	ABC transporter (Permease)
Root101|1633	7.14198245914193	0.313165512628634	1.08542697232076	0.0866806453340859	0.718119562397569	Intrasporangiaceae	lrp_3	AsnC family transcriptional regulator
Root101|357	58.2955486263643	-0.0437133851709383	0.922186216458407	0.901283167956175	0.982674731822317	Intrasporangiaceae		transcriptional
Root101|1055	8.09532740930543	-0.241725528486798	0.994973436507042	0.481304281116785	0.801288965565866	Intrasporangiaceae	yufO	ABC transporter
Root101|2202	19.0198113226372	0.0673156128837819	0.967131129891622	0.842084867313364	0.975503678544329	Propionibacteriales		ABC transporter
Root101|3399	16.6256504104935	-0.241519203539374	0.957698039124766	0.543474187608253	0.841678735681217	Intrasporangiaceae		ABC transporter, ATP-binding protein
Root101|3928	10.151328562727	0.293489691004491	1.08228571646202	0.0360759894285982	0.718119562397569	Burkholderiaceae	rbsA	ATPases associated with a variety of cellular activities
Root101|1890	1.08029460871524	0.204557509692365	1.04480586612457	0.294848493300097	0.723544205670112	Intrasporangiaceae		ABC transporter (Permease)
Root101|2245	1.11863616035186	-0.196723681745004	1.04155609961628	0.373569468263391	0.744371755280386	Intrasporangiaceae	tcyA	Binding-protein-dependent transport system inner membrane component
Root101|2969	1.35413850989962	-0.200393090746259	1.04351814213649	0.33708154498207	0.732313485842718	Intrasporangiaceae	gluC	Glutamate ABC transporter permease
Root101|4039	5.07776447966376	0.16806489611183	1.00849447640917	0.517749331190588	0.825502641994554	Actinobacteria		Binding-protein-dependent transport system inner membrane component
Root101|564	10.4179817249627	-0.319242282340414	1.02897507280052	0.350258949666095	0.738928205300526	Intrasporangiaceae		Binding-protein-dependent transport system inner membrane component
Root101|1835	5.0076061923543	0.333907151984384	1.09953372553373	0.0544524616765946	0.718119562397569	Intrasporangiaceae		helix_turn_helix, Arsenical Resistance Operon Repressor
Root101|2478	5.88702759537361	-0.347956483150618	1.10630590159534	0.0657401291464259	0.718119562397569	Gordoniaceae		Helix-turn-helix domain
Root101|2486	1.71209412034881	-0.203834438599418	1.04548178555277	0.297068542104953	0.723544205670112	Intrasporangiaceae		ArsR family transcriptional regulator
Root101|2768	5.49499689942944	-0.0973699857273536	0.973304066881933	0.751176385791503	0.93022075520781	Microbacteriaceae		helix_turn_helix, Arsenical Resistance Operon Repressor
Root101|1555	10.7126899877438	-0.34567919521184	1.04748950710734	0.299485617821256	0.724066085973768	Intrasporangiaceae	msbA9	ABC transporter
Root101|3320	2.46041529512167	-0.20838830052327	1.04816794270213	0.240971618314868	0.718119562397569	Intrasporangiaceae	cydD	ABC transporter
Root101|3630	30.9489336639544	0.0823949369046302	0.93017457182862	0.842061848806333	0.975503678544329	Intrasporangiaceae	ycfI	Multidrug ABC transporter ATP-binding protein
Root101|3631	10.1694636716219	-0.302953193924672	1.05000650499922	0.286367875495503	0.723544205670112	Intrasporangiaceae		ABC transporter
Root101|918	38.8373404025057	0.360476379372355	1.1166324955499	NA	NA	Intrasporangiaceae	strV	ABC transporter
Root101|1234	21.4178647579644	-0.0865335024037459	0.94064236590789	0.808325641173954	0.959762813772507	Actinobacteria		Histidine kinase
Root101|1785	2.05451294441857	-0.206441829091338	1.04700324186067	0.266784920541365	0.718119562397569	Intrasporangiaceae		GAF domain
Root101|1842	2.15277163330126	0.182628008109408	1.02563826502464	0.308758775093405	0.724066085973768	Intrasporangiaceae		Histidine kinase
Root101|2133	7.93766411688372	-0.544871342596772	1.21162627605898	0.0471767898965028	0.718119562397569	Intrasporangiaceae		Histidine kinase
Root101|2582	6.66171741583956	-0.518600662053117	1.21902800614933	0.0280926923688343	0.718119562397569	Bacteria		PhoQ Sensor
Root101|2923	10.3355566471409	0.411118840065251	1.14581011649192	0.0160418185028724	0.718119562397569	Actinobacteria		Histidine kinase-like ATPases
Root101|2985	3.59720627704603	-0.291503161420472	1.07781140462915	0.130172892058423	0.718119562397569	Intrasporangiaceae		Histidine kinase
Root101|3188	11.7602586369217	0.0367187625803183	0.945758934955804	0.926014472437874	0.985022415759515	Promicromonosporaceae		Histidine kinase
Root101|3303	12.9665881714212	0.281067860090042	1.03746360742888	0.334504263363787	0.732313485842718	Intrasporangiaceae		Histidine kinase
Root101|3450	1.77476971431789	0.212100398086712	1.04881956131907	0.218778719827224	0.718119562397569	Intrasporangiaceae		Histidine kinase
Root101|3653	18.4662444395508	0.497118910376852	1.1900959788651	0.0507531314172571	0.718119562397569	Intrasporangiaceae		Histidine kinase
Root101|996	8.10622682853083	-0.153683977390793	0.983317348759983	0.620298383175049	0.876567387122285	Actinobacteria		Histidine kinase
Root101|2175	39.9891537143705	0.194065846623841	0.984556861600444	0.571178639893583	0.860842385536478	Intrasporangiaceae		Tripartite tricarboxylate transporter family receptor
Root101|1116	1.49491288592763	0.209587548339965	1.04746691000499	0.244241981951645	0.718119562397569	Intrasporangiaceae	MA20_07975	Oxidoreductase family, C-terminal alpha/beta domain
Root101|2098	2.54640872054306	0.21636482194187	1.05112123810392	0.17291211326537	0.718119562397569	Intrasporangiaceae	ddhD	Oxidoreductase
Root101|2294	2.23775311805299	0.214948050861841	1.0503551904375	0.188435852762822	0.718119562397569	Intrasporangiaceae		Oxidoreductase family, C-terminal alpha/beta domain
Root101|1590	0.228279216046508	-0.144837724170539	1.021541651952	0.743125507440465	0.925466488432801	Intrasporangiaceae		Aldo/keto reductase family
Root101|1800	0.684837648139523	-0.184224580426602	1.03543556205816	0.482560640972752	0.801288965565866	Actinobacteria		aldo keto reductase
Root101|237	14.5097741424853	0.313553669298437	1.05687813016422	0.264033909039347	0.718119562397569	Intrasporangiaceae		aldo keto reductase
Root101|2400	7.19236942791678	-0.049007685096098	0.975754388194213	0.859324513986563	0.979315902452912	Actinobacteria		aldo keto reductase
Root101|3313	6.7166007646584	-0.0825856102311369	0.966592805102502	0.792710644700764	0.951656541762932	Actinobacteria		aldo keto reductase
Root101|3333	7.18134909355897	-0.179243398573891	0.990996430659923	0.563051681558973	0.85624881975771	Streptosporangiales		Aldo/keto reductase family
Root101|504	2.95956647359325	0.110646000123518	0.993469345772137	0.678942900465956	0.898459054194772	Propionibacteriales		Aldo/keto reductase family
Root101|2065	8.04056085147771	-0.19551384266644	0.984632720404989	0.557333639482347	0.852371914836869	Intrasporangiaceae		Zinc-binding dehydrogenase
Root101|2182	3.87153647617428	-0.292411623831108	1.07867650566018	0.121857778167359	0.718119562397569	Intrasporangiaceae	qor	NAD(P)H quinone oxidoreductase
Root101|3181	13.8586863510253	-0.18663471469222	0.981775887031946	0.57001363142165	0.860842385536478	Actinobacteria		NADPH quinone
Root101|557	12.9820130956075	-0.639572328105132	1.31582416779856	0.0196978752945777	0.718119562397569	Intrasporangiaceae		Molecular chaperone GroES
Root101|955	5.56334134283237	0.0104032457880379	0.973215105143623	0.97890112993155	0.994510967504944	Intrasporangiaceae	qor	Quinone oxidoreductase
Root101|2968	7.49637334306936	-0.355021299382482	1.11120042134893	0.0502430480830727	0.718119562397569	Intrasporangiaceae	gluB	Belongs to the bacterial solute-binding protein 3 family
Root101|4040	29.494744822775	0.13710030977561	0.951731613982012	0.720346795806144	0.925466488432801	Actinobacteria		Bacterial periplasmic substrate-binding proteins
Root101|563	48.2502673443622	-0.484070151963992	1.09950357558833	0.205305260658902	0.718119562397569	Intrasporangiaceae	pknD	Bacterial periplasmic substrate-binding proteins
Root101|1148	2.46041529512167	-0.20838830052327	1.04816794270213	0.240971618314868	0.718119562397569	Actinobacteria		PFAM Glycosyl transferase family 2
Root101|1158	9.6006745028894	-0.116162830779961	0.959293183261508	0.73365265855832	0.925466488432801	Intrasporangiaceae		Glycosyl transferase family 2
Root101|1170	13.8179023683479	-0.19739143838984	0.973856582940722	0.574232363661859	0.86265248964798	Intrasporangiaceae		glycosyl transferase family 2
Root101|1201	1.37866106465902	-0.11794849346072	1.00627095687362	0.578591036704664	0.86265248964798	Bacteria		Glycosyl transferase, family 2
Root101|1652	2.16865255244182	-0.207158361876064	1.04742590987429	0.258229590137541	0.718119562397569	Intrasporangiaceae		Dolichol-phosphate mannosyltransferase
Root101|2318	6.88890611250914	-0.483088450168906	1.19182569695727	0.0308537040833251	0.718119562397569	Proteobacteria		Glycosyltransferase like family 2
Root101|2608	0.694475105602653	0.195764572285989	1.04035846537638	0.375192335842724	0.744541512356749	Microbacteriaceae		Glycosyl transferase family 2
Root101|287	8.311958195067	-0.375050040206879	1.12260994000832	0.0408922199668475	0.718119562397569	Intrasporangiaceae	ykoT	Glucosyl transferase
Root101|3096	5.89370290248884	-0.0477240460201451	0.977396035401495	0.86085481076889	0.979315902452912	Microbacteriaceae		Acetyltransferase (GNAT) domain
Root101|3492	0.671022353215	-0.181114518430443	1.03411862106255	0.498351731737161	0.807573656122578	Pseudonocardiales		Acetyltransferase (GNAT) domain
Root101|1128	4.91394495641056	0.183688859825675	1.0120787680556	0.488313153167219	0.805961690199443	Actinobacteria		Cupin domain
Root101|2559	6.27235106494987	-0.47056426099431	1.18143407696025	0.0364130771651557	0.718119562397569	Intrasporangiaceae	clgR_2	DNA-binding protein
Root101|3066	45.5707454762107	0.324725841117206	1.07873592566674	NA	NA	Intrasporangiaceae	clgR	XRE family transcriptional regulator
Root101|2267	4.86132573921857	0.266336182008702	1.06976869878957	0.0824600661051026	0.718119562397569	Propionibacteriales		helix_turn_helix, mercury resistance
Root101|2513	0.447348235476666	-0.166539407199312	1.02840083933926	0.603996208575637	0.867516379748003	Dermatophilaceae		MerR, DNA binding
Root101|3650	3.99688766411245	0.209786063181383	1.02892401624161	0.361589147943321	0.744371755280386	Intrasporangiaceae	tipA	transcriptional regulator
Root101|503	2.51107137651159	-0.208941656495378	1.04849607996574	0.235999708293119	0.718119562397569	Nocardiaceae		MerR, DNA binding
Root101|2178	3.5325352432164	-0.22929720463776	1.05571731179681	0.173893388673891	0.718119562397569	Dermacoccaceae		Bacterial transcriptional regulator
Root101|3601	28.9805134931869	0.408063014986847	1.10184788540835	0.175754091471664	0.718119562397569	Pseudonocardiales	iclR	Transcriptional regulator
Root101|446	3.80246000155166	-0.227231818730486	1.05522784833334	0.168866866969598	0.718119562397569	Intrasporangiaceae	ltbR	Transcriptional regulator
Root101|2209	43.2593472278903	0.20651481932798	0.940444573400448	0.622718740427525	0.876567387122285	Intrasporangiaceae		Bacterial extracellular solute-binding protein
Root101|2212	17.5914763155953	0.0441908882943507	0.952448472800907	0.907352399980701	0.982674731822317	Intrasporangiaceae		ABC transporter substrate-binding protein
Root101|2718	6.48014461531096	-0.0737868914191114	0.954414228638674	0.826806731934429	0.970033295639161	Actinobacteria		Bacterial extracellular solute-binding protein
Root101|3768	29.5289734843151	0.301767989471995	1.06054676009202	NA	NA	Intrasporangiaceae	msmE	Sugar ABC transporter substrate-binding protein
Root101|3987	3.13604274664484	-0.268492342944329	1.06824765895253	0.159312408141361	0.718119562397569	Intrasporangiaceae		Bacterial extracellular solute-binding protein
Root101|42	259.37555311582	0.104867978701253	0.884988921839208	0.827067899338554	0.970033295639161	Micrococcaceae	sugB	extracellular solute-binding protein
Root101|511	45.7774444143072	-0.189603207732113	0.945170645676604	0.625180387449711	0.876567387122285	Intrasporangiaceae	malE	Bacterial extracellular solute-binding protein
Root101|1129	2.62521098453484	-0.209422439364154	1.04879403313485	0.229536467582485	0.718119562397569	Actinobacteria		Dehydrogenase
Root101|1135	2.86319523564094	0.219855968521435	1.05237535696267	0.159437927693075	0.718119562397569	Intrasporangiaceae		Alcohol dehydrogenase GroES-like domain
Root101|1669	5.62332728798061	0.216476889279075	1.02725144071769	0.384476574198226	0.746184047550855	Dermatophilaceae	tdh	Glucose dehydrogenase C-terminus
Root101|1859	0.798977256162777	-0.188360111525455	1.03736171387698	0.447590470625423	0.773459335748857	Intrasporangiaceae	ybdR	Alcohol dehydrogenase GroES-like domain
Root101|2096	3.53832784872087	-0.225949212719977	1.05465340774546	0.17708795910079	0.718119562397569	Dermatophilaceae		Alcohol dehydrogenase GroES-like domain
Root101|2216	8.17479025456465	-0.545985395724444	1.24501265288345	0.0196612103544488	0.718119562397569	Intrasporangiaceae	gutB_1	Glucose dehydrogenase C-terminus
Root101|2361	1.14139608023254	-0.196594836505309	1.04149536133704	0.372389733864728	0.744371755280386	Nocardiaceae		Alcohol dehydrogenase GroES-like domain
Root101|3544	0.894696470953333	-0.189521893276013	1.03795579088938	0.430586228500541	0.762049981101456	Intrasporangiaceae	adhC	alcohol dehydrogenase
Root101|1282	40.4876856108539	0.254106503970059	0.970565209193872	0.52253417784712	0.827010795696348	Intrasporangiaceae		Protein kinase domain
Root101|132	3.78103113050333	0.248488714423862	1.06257978309688	0.111083156057282	0.718119562397569	Intrasporangiaceae		serine threonine protein kinase
Root101|2310	1.34204470643	-0.198869605348936	1.04272688928836	0.345543471629014	0.735761429035921	Intrasporangiaceae		serine threonine protein kinase
Root101|2392	11.244469685725	0.00495367577778274	0.948822640348011	0.996771183885755	0.998357730510685	Intrasporangiaceae		serine threonine protein kinase
Root101|2393	3.71134588506928	-0.295195783298626	1.07948801567339	0.125014937908645	0.718119562397569	Intrasporangiaceae		serine threonine protein kinase
Root101|2594	3.94413321160459	-0.309871544985806	1.08605382343446	0.11134799030637	0.718119562397569	Intrasporangiaceae		serine threonine protein kinase
Root101|3835	15.7315235639008	-0.0972077721030401	0.951259317813338	NA	NA	Intrasporangiaceae		serine threonine protein kinase
Root101|66	34.7876721282253	-0.649144941120387	1.24879805415113	0.0958393755563969	0.718119562397569	Intrasporangiaceae	pknL	serine threonine protein kinase
Root101|1851	2.28279216046508	-0.207799292228093	1.04781008474883	0.250291452010332	0.718119562397569	Intrasporangiaceae	serA	Belongs to the D-isomer specific 2-hydroxyacid dehydrogenase family
Root101|474	3.81627529647619	-0.295097998459176	1.0795988078949	0.122476278000413	0.718119562397569	Intrasporangiaceae	serA	Belongs to the D-isomer specific 2-hydroxyacid dehydrogenase family
Root101|487	3.355111766075	-0.218764782756378	1.0522476362649	0.190760599192937	0.718119562397569	Dermacoccaceae	pdxB	D-isomer specific 2-hydroxyacid dehydrogenase, NAD binding domain
Root101|2619	15.2383203953305	-0.0122292672319615	0.936518721684155	0.966103722723866	0.990235864824081	Intrasporangiaceae	gabT	Belongs to the class-III pyridoxal-phosphate-dependent aminotransferase family
Root101|3381	67.080993469276	0.549349235692104	1.10904023169684	0.204005560685054	0.718119562397569	Micrococcaceae		Belongs to the class-III pyridoxal-phosphate-dependent aminotransferase family
Root101|358	34.5091169462367	0.0262751881951033	0.934833924482452	0.954387549918756	0.988479407479407	Intrasporangiaceae	bioA	Belongs to the class-III pyridoxal-phosphate-dependent aminotransferase family
Root101|2204	17.4465708551281	0.281775512150031	1.06312497625075	0.192176992387833	0.718119562397569	Intrasporangiaceae		ROK family
Root101|507	2.01293213870966	-0.238790291889092	1.0468002464278	0.323953738390594	0.726196296892248	Actinobacteria		ROK family
Root101|612	5.04597064142107	-0.453545038526349	1.16722331325905	0.0489548798538358	0.718119562397569	Pseudonocardiales		Transcriptional regulator sugar kinase
Root101|78	6.68259378361735	0.104122260435325	0.959147238045197	0.767827426592578	0.938843535242742	Intrasporangiaceae	glk	glucokinase
Root101|79	15.4141964028078	0.145882713407737	0.968952379682121	0.67522779451315	0.896231628572553	Intrasporangiaceae	glkA	ROK family
Root101|1346	3.15906823818571	-0.280183842510135	1.07266065677612	0.150329404230478	0.718119562397569	Pseudonocardiales		HxlR-like helix-turn-helix
Root101|3503	0.908511765877857	-0.191175211020936	1.03873575149702	0.421354277711786	0.762049981101456	Intrasporangiaceae	ampC	beta-lactamase
Root101|1280	24.9197929464724	-0.254833618204973	0.995217422803103	0.462890888866304	0.789839927111509	Intrasporangiaceae	fadA4	Catalyzes the synthesis of acetoacetyl coenzyme A from two molecules of acetyl coenzyme A. It can also act as a thiolase, catalyzing the reverse reaction and generating two-carbon units from the four-carbon product of fatty acid oxidation
Root101|3825	7.3484451392748	-0.524107828468238	1.22494508023852	0.0243378748023321	0.718119562397569	Brevibacteriaceae	paaJ	Beta-ketoacyl synthase, N-terminal domain
Root101|3995	3.60641647366238	-0.293768650841264	1.07875376619862	0.128505703429751	0.718119562397569	Intrasporangiaceae	fadA	Belongs to the thiolase family
Root101|862	22.2406573316665	-0.108126592902073	0.951381316944227	NA	NA	Dermacoccaceae	fadA	Thiolase, C-terminal domain
Root101|2336	0.228279216046508	-0.144837724170539	1.021541651952	0.743125507440465	0.925466488432801	Intrasporangiaceae		Nudix hydrolase
Root101|2544	1.85193361494041	0.212644110039859	1.04911437299595	0.212963894354735	0.718119562397569	Intrasporangiaceae	mutT	phosphohistidine phosphatase
Root101|3026	0.223674117738333	-0.134489488659887	1.01948489159596	0.904855879964604	0.982674731822317	Intrasporangiaceae		Belongs to the Nudix hydrolase family
Root101|3954	1.1775117477388	-0.197761230048772	1.04210068199719	0.363549437176742	0.744371755280386	Actinobacteria		Belongs to the NUDIX hydrolase family
Root101|773	1.14139608023254	-0.196594836505309	1.04149536133704	0.372389733864728	0.744371755280386	Intrasporangiaceae		Belongs to the Nudix hydrolase family
Root101|3562	12.8546418819867	0.0968967240332945	0.955147878225221	0.790052864031932	0.951656541762932	Intrasporangiaceae	glxR	transcriptional regulator
Root101|10	21.1973129221493	0.011932844536746	0.947607655001197	0.982453568634782	0.995613264824114	Micrococcaceae		Transcriptional activator of acetoin glycerol metabolism
Root101|2118	85.8078582196979	-0.594445312255434	1.22798354356141	0.0873395085613157	0.718119562397569	Bacteria		transcription factor binding
Root101|3171	17.8887866225419	0.441541233050162	1.16792305055862	0.0063976723360747	0.718119562397569	Intrasporangiaceae		transcriptional regulator
Root101|3379	11.4857912187336	0.207721502688093	1.02306343578503	0.409212235103722	0.762049981101456	Intrasporangiaceae		COG1167 Transcriptional regulators containing a DNA-binding HTH domain and an aminotransferase domain (MocR family) and their eukaryotic orthologs
Root101|1502	0.456558432093016	-0.17163048357297	1.03015283412228	0.580998761208841	0.86265248964798	Intrasporangiaceae	livH	Belongs to the binding-protein-dependent transport system permease family
Root101|3648	1.02725647220929	-0.194357678638651	1.0403306050791	0.393750095910485	0.747533294312598	Intrasporangiaceae	MA20_27865	Belongs to the binding-protein-dependent transport system permease family
Root101|1599	4.16464761547773	0.247968368093856	1.06255369268054	0.104820366282944	0.718119562397569	Intrasporangiaceae		Hydrolase
Root101|1861	1.11863616035186	-0.196723681745004	1.04155609961628	0.373569468263391	0.744371755280386	Micromonosporales		haloacid dehalogenase-like hydrolase
Root101|2665	2.16395046631428	-0.244528733325806	1.05825585864277	0.221738158535197	0.718119562397569	Intrasporangiaceae	cspB	Cold-shock protein
Root101|2912	3.8793941381941	-0.215858261525748	1.03638687062447	0.269753275090265	0.718119562397569	Intrasporangiaceae		Cold shock protein domain
Root101|3386	16.0621771314818	-0.385141206990283	1.06453076204573	0.259832653826266	0.718119562397569	Dermatophilaceae		Cold shock protein domain
Root101|3837	5.50438405663206	-0.542357691541666	1.22274043578085	0.0608717770484482	0.718119562397569	Intrasporangiaceae	cspC	Cold-shock protein
Root101|1310	3.48306382808456	-0.276308273982626	1.07180118385946	0.141233102383645	0.718119562397569	Intrasporangiaceae		ubiE/COQ5 methyltransferase family
Root101|1352	0.114139608023254	-0.113670273850686	1.01538772904534	0.904855871242191	0.982674731822317	Pseudonocardiales	ubiE_1	Methyltransferase domain
Root101|1480	1.00313070809272	0.203225973237402	1.04411500508994	0.307509606311086	0.724066085973768	Intrasporangiaceae		SAM-dependent methyltransferase
Root101|1696	24.8273285163024	-0.181111592462767	0.962696257772781	0.613648003428196	0.874421316244651	Micromonosporales		Methyltransferase domain
Root101|3890	2.47250909859129	-0.258115871918188	1.06336111288699	0.194229076366311	0.718119562397569	Intrasporangiaceae	ubiE	Methyltransferase required for the conversion of demethylmenaquinol (DMKH2) to menaquinol (MKH2)
Root101|1501	4.59099186758706	-0.160818012757547	0.991490560925503	0.589445010537591	0.867516379748003	Intrasporangiaceae	livM	Belongs to the binding-protein-dependent transport system permease family
Root101|3649	6.57599962965765	-0.3486724852377	1.0503768470538	0.296342337774639	0.723544205670112	Intrasporangiaceae	MA20_27870	Belongs to the binding-protein-dependent transport system permease family
Root101|1114	7.5458171465418	-0.359766602252119	1.09977394651042	0.0986192323830892	0.718119562397569	Intrasporangiaceae	wbpD	Hexapeptide repeat of succinyl-transferase
Root101|1354	54.5097085962955	0.418050901181672	1.05210526679174	0.285719558476602	0.723544205670112	Dermacoccaceae	gabP	GABA permease
Root101|1365	0.47100469909552	-0.174568295401839	1.03125810607826	0.565071010017202	0.858140517002459	Intrasporangiaceae		Amino acid permease
Root101|3443	14.821266379255	-0.123990203359061	0.95512511474125	0.723090015257399	0.925466488432801	Intrasporangiaceae		Amino acid permease
Root101|47	15.4893835183581	0.276030790252172	1.05917136354437	0.212194237156887	0.718119562397569	Intrasporangiaceae		amino acid
Root101|2130	2.6468803850386	-0.269535091183949	1.06778772363843	0.176763040229599	0.718119562397569	Intrasporangiaceae		Transmembrane secretion effector
Root101|228	4.32217401901607	0.169011185175172	0.998090038463417	0.560945478323885	0.855733461261579	Propionibacteriales		Transmembrane secretion effector
Root101|2674	0.17662676216082	-0.138960887351168	1.01987798963176	0.78304044018242	0.94787045284082	Intrasporangiaceae	proP	Major facilitator Superfamily
Root101|2682	1.14139608023254	-0.196594836505309	1.04149536133704	0.372389733864728	0.744371755280386	Intrasporangiaceae		Transmembrane secretion effector
Root101|377	2.17839673331678	-0.207398135798065	1.04756756044821	0.256367378897095	0.718119562397569	Intrasporangiaceae		Major facilitator Superfamily
Root101|959	7.33057055913912	0.289742040601719	1.08015197073817	NA	NA	Streptosporangiales	tetV	Major facilitator Superfamily
Root101|2078	21.2813423528419	-0.255915155148172	0.976900300197162	0.497770259297977	0.807573656122578	Streptosporangiales		CoA-transferase family III
Root101|993	1.11837058869167	-0.195003157411708	1.04068703975508	0.382263610403429	0.745137037670451	Intrasporangiaceae		L-carnitine dehydratase bile acid-inducible protein F
Root101|3427	2.00176997115596	-0.206274988458894	1.04691055417241	0.269662977907568	0.718119562397569	Intrasporangiaceae	aat3	in Corynebacterium glutamicum this protein can use glutamate, 2-aminobutyrate, and aspartate as amino donors and pyruvate as the acceptor
Root101|490	4.29585922011008	-0.311860177083171	1.08741465408129	0.103016140843935	0.718119562397569	Intrasporangiaceae	gatA	Allows the formation of correctly charged Gln-tRNA(Gln) through the transamidation of misacylated Glu-tRNA(Gln) in organisms which lack glutaminyl-tRNA synthetase. The reaction takes place in the presence of glutamine and ATP through an activated gamma-phospho-Glu-tRNA(Gln)
Root101|1340	0.671022353215	-0.181114518430443	1.03411862106255	0.498351731737161	0.807573656122578	Intrasporangiaceae		Peptidase family M23
Root101|2487	1.46611411182782	0.209464485664951	1.04740034721643	0.246250989539557	0.718119562397569	Dermatophilaceae	nlpD	Peptidase family M23
Root101|962	25.2625619743259	-0.693352665548858	1.38568696595131	0.0176989377013123	0.718119562397569	Intrasporangiaceae	nlpD	Peptidase family M23
Root101|3902	9.3704571348249	0.290690001181064	1.08094466979876	0.039773626579881	0.718119562397569	Intrasporangiaceae	menC	Converts 2-succinyl-6-hydroxy-2,4-cyclohexadiene-1- carboxylate (SHCHC) to 2-succinylbenzoate (OSB)
Root101|2741	5.71464124660554	-0.348898079585332	1.0870748223658	0.124961402426039	0.718119562397569	Intrasporangiaceae		Phage integrase family
Root101|770	6.26829410740825	-0.106229740804537	0.971301689165979	0.735588642404064	0.925466488432801	Propionibacteriales		Belongs to the 'phage' integrase family
Root101|3697	6.88736330768699	-0.0550768778560938	0.966944951013188	0.855047536861743	0.979259014107226	Intrasporangiaceae	cyp20	Belongs to the cytochrome P450 family
Root101|3974	2.69972458111843	-0.143947698182862	1.00703555056277	0.555500659205467	0.851181706288883	Intrasporangiaceae		Belongs to the cytochrome P450 family
Root101|775	1.38895021120531	0.208662135545213	1.04697110835885	0.254435102543588	0.718119562397569	Propionibacteriales		Cytochrome P450
Root101|2953	10.9721428668683	0.0832416098000495	0.967630425690528	NA	NA	Intrasporangiaceae	fabF	Catalyzes the condensation reaction of fatty acid synthesis by the addition to an acyl acceptor of two carbons from malonyl-ACP
Root101|3824	27.1511688783468	0.17685289442262	0.974751254034886	0.615625425512663	0.876455659732661	Propionibacteriales	paaE	Oxidoreductase FAD-binding domain
Root101|986	70.3061518363285	-0.411003153132086	1.04929764728931	0.280993333208692	0.723544205670112	Micromonosporales		Oxidoreductase FAD-binding domain protein
Root101|2302	29.1328974649444	-0.11505080134531	0.933242563746861	0.760680734332607	0.934836418094159	Intrasporangiaceae	mrcB	Penicillin-binding Protein
Root101|3552	132.031058919632	0.162457479908132	0.944560609923689	0.689032356139575	0.905126063056924	Intrasporangiaceae	pon1	Penicillin-binding Protein
Root101|1912	1.4838149043023	-0.20152347277196	1.04417053141602	0.322395693575773	0.725140891169695	Intrasporangiaceae	cobC	phosphoglycerate mutase family
Root101|283	0.684837648139523	-0.184224580426602	1.03543556205816	0.482560640972752	0.801288965565866	Intrasporangiaceae	gpmB	Belongs to the phosphoglycerate mutase family
Root101|2934	2.7025098060927	-0.262492223803857	1.06530434412763	0.180680832755024	0.718119562397569	Intrasporangiaceae	rnhA	Reverse transcriptase-like
Root101|501	0.684837648139523	-0.184224580426602	1.03543556205816	0.482560640972752	0.801288965565866	Intrasporangiaceae		Histidine phosphatase superfamily (branch 1)
Root101|353	51.4174823085468	0.729229979390809	1.34848142103377	0.0621031430421762	0.718119562397569	Intrasporangiaceae	potB	Binding-protein-dependent transport system inner membrane component
Root101|29	0.342418824069762	-0.161247195193706	1.02641374857341	0.655739287528502	0.884919071965721	Intrasporangiaceae	suhB	Belongs to the inositol monophosphatase superfamily
Root101|589	2.46924481992054	0.21603669096991	1.05094404323753	0.17652052430454	0.718119562397569	Intrasporangiaceae	hisN	Inositol monophosphatase family
Root101|1609	1.71209412034881	-0.203834438599418	1.04548178555277	0.297068542104953	0.723544205670112	Intrasporangiaceae		COG0657 Esterase lipase
Root101|2256	6.04380343630495	-0.429901472098578	1.15344651531373	0.044595993518848	0.718119562397569	Intrasporangiaceae		NADH:flavin oxidoreductase / NADH oxidase family
Root101|3571	10.8007173596013	-0.152460184959195	0.970765837478072	0.64508989432247	0.884851350795864	Propionibacteriales	abmA	NADH:flavin oxidoreductase / NADH oxidase family
Root101|2702	61.8099478581926	0.0120622193853337	0.922576408285874	0.986519938435599	0.996112025156889	Intrasporangiaceae		NlpC/P60 family
Root101|3681	0.908511765877857	-0.191175211020936	1.03873575149702	0.421354277711786	0.762049981101456	Dermatophilaceae		NlpC/P60 family
Root101|65	5.12191053100359	-0.331245933786309	1.09734362892108	0.0806340098228771	0.718119562397569	Intrasporangiaceae	mltD	Transglycosylase SLT domain
Root101|3397	30.687720781844	-0.0307532151768548	0.946641782521678	0.920748896384704	0.984251989458849	Intrasporangiaceae	frcB	Periplasmic binding protein domain
Root101|3929	2.47773541577867	-0.0419032923383588	0.974549445233962	0.883488418978665	0.982674731822317	Alphaproteobacteria		Periplasmic binding proteins and sugar binding domain of LacI family
Root101|160	0.114139608023254	-0.113670273850686	1.01538772904534	0.904855871242191	0.982674731822317	Micromonosporales		Sigma factor PP2C-like phosphatases
Root101|1792	9.06519382311195	-0.139716845900632	0.980835862701365	0.649360538494598	0.884919071965721	Actinobacteria	rsbU	protein phosphatase 2C domain protein
Root101|1806	11.5945618958706	0.112508294548326	0.935799328490837	0.778363955639972	0.946944289750941	Intrasporangiaceae	yegE	PFAM ATP-binding region, ATPase domain protein
Root101|3279	9.24717577431958	-0.486172997871741	1.19715456546178	0.0212167345526827	0.718119562397569	Intrasporangiaceae		Regulatory protein
Root101|1503	46.1134032449533	-0.0328650048252113	0.88724418519445	0.932079062219151	0.986483558887489	Intrasporangiaceae	braC	branched-chain amino acid
Root101|1546	10.1552562256346	-0.560953524853771	1.261387981513	0.013892440593729	0.718119562397569	Intrasporangiaceae	ybiT	ABC transporter
Root101|2802	4.61568670813998	-0.317696642667522	1.09050435359741	0.093889415046019	0.718119562397569	Intrasporangiaceae	yjjK	ATPases associated with a variety of cellular activities
Root101|3192	5.39160338058414	-0.501979930944967	1.19150889206663	0.0699761067431851	0.718119562397569	Intrasporangiaceae	yjjK	ABC transporter, ATP-binding protein
Root101|203	4.02613411929	-0.23096542263627	1.05658624164163	0.159537725653868	0.718119562397569	Intrasporangiaceae	metY	Catalyzes the formation of L-methionine and acetate from O-acetyl-L-homoserine and methanethiol
Root101|2932	3.80246000155166	-0.227231818730486	1.05522784833334	0.168866866969598	0.718119562397569	Intrasporangiaceae	metZ	Catalyzes the formation of L-homocysteine from O- succinyl-L-homoserine (OSHS) and hydrogen sulfide
Root101|437	0.228279216046508	-0.144837724170539	1.021541651952	0.743125507440465	0.925466488432801	Intrasporangiaceae	metB	cystathionine gamma-synthase
Root101|871	5.30469529908666	-0.33149280409944	1.09758344444265	0.0784991454471659	0.718119562397569	Intrasporangiaceae	metB	cystathionine gamma-synthase
Root101|1663	0.77163900622517	0.198060848058957	1.04149079100519	0.35498666433656	0.738928205300526	Propionibacteriales		Isochorismatase family
Root101|3575	16.6267448548966	0.32252168573263	1.07255831638273	0.198600698704382	0.718119562397569	Propionibacteriales		Fumarylacetoacetate (FAA) hydrolase family
Root101|452	1.71209412034881	-0.203834438599418	1.04548178555277	0.297068542104953	0.723544205670112	Intrasporangiaceae	fahA	2-hydroxyhepta-2,4-diene-1,7-dioate isomerase
Root101|2432	1.24632549163944	-0.198016163426308	1.04225630659952	0.356876468420154	0.740993078940988	Propionibacteriales		YCII-related domain
Root101|3030	5.43954902355262	0.160258854440596	1.00442981122562	0.54506814542899	0.842872999019991	Dermacoccaceae	araJ	Uncharacterised MFS-type transporter YbfB
Root101|2320	15.8323734748934	0.0304641581927438	0.961483351238475	0.934657793526623	0.986832323649348	Bacteria		methyltransferase
Root101|2399	3.13143764833666	-0.213716038727449	1.05054760148828	0.203926668597293	0.718119562397569	Intrasporangiaceae		Ubiquinone biosynthesis O-methyltransferase
Root101|261	1.92909751556293	0.213157987446769	1.04939207236953	0.207490878111028	0.718119562397569	Actinobacteria		Methyltransferase domain
Root101|53	3.49227686563913	-0.290227153866508	1.077141845653	0.133763854893288	0.718119562397569	Intrasporangiaceae	smtA	Methyltransferase
Root101|352	2.72553529763357	-0.261796719564401	1.06518269345687	0.179483180204551	0.718119562397569	Intrasporangiaceae	potC	COG1177 ABC-type spermidine putrescine transport system, permease component II
Root101|2643	16.3962792105356	0.17967513584307	0.989088686901268	0.578158719366367	0.86265248964798	Intrasporangiaceae		ABC transporter
Root101|1704	0.798977256162777	-0.188360111525455	1.03736171387698	0.447590470625423	0.773459335748857	Intrasporangiaceae		Phosphate acyltransferases
Root101|3118	1.78939294190667	-0.203971132001817	1.0455667400863	0.29260792605522	0.723544205670112	Intrasporangiaceae	plsC1	Acyltransferase
Root101|439	2.03609255118587	-0.231622006791199	1.05384078135497	0.243714764301865	0.718119562397569	Intrasporangiaceae	plsC2	Acyltransferase
Root101|74	13.1127510611486	-0.60187291411062	1.30488646027913	0.00817229502660687	0.718119562397569	Intrasporangiaceae	plsC	1-acyl-sn-glycerol-3-phosphate acyltransferase
Root101|923	1.14139608023254	-0.196594836505309	1.04149536133704	0.372389733864728	0.744371755280386	Intrasporangiaceae		Phosphate acyltransferases
Root101|1032	9.55751489433421	0.280875458909739	1.06403477382481	0.171127981333571	0.718119562397569	Intrasporangiaceae		DeoR C terminal sensor domain
Root101|508	0.684837648139523	-0.184224580426602	1.03543556205816	0.482560640972752	0.801288965565866	Intrasporangiaceae		Alkaline phosphatase
Root101|1467	9.44387566608478	-0.573427658352625	1.27215163328556	0.0146494570340645	0.718119562397569	Intrasporangiaceae		Acetyltransferase (GNAT) domain
Root101|3173	11.3903329342416	0.172988669549071	0.99103638507359	0.580634839040269	0.86265248964798	Actinobacteria		Acetyltransferase (GNAT) family
Root101|3596	12.3914353414977	-0.0926019012008041	0.957873590953544	0.779525656878058	0.947344185211712	Intrasporangiaceae	xdhA	CO dehydrogenase flavoprotein C-terminal domain
Root101|3811	38.7331598267064	0.154988700581817	0.943153137060739	0.698867035456142	0.912303986561749	Intrasporangiaceae		carbon monoxide dehydrogenase
Root101|2924	7.63567474686739	-0.0218460778079122	0.962613866922945	0.938573688550576	0.987521468918272	Actinobacteria		PFAM Hemolysin-type calcium-binding region
Root101|3718	25.0056793816521	0.169422428658257	0.98938952194627	0.593242020152946	0.867516379748003	Actinobacteria		Trypsin-like serine protease
Root101|3723	26.2515117649512	-0.761667572988108	1.49419986946869	0.0048100786278443	0.700861243274635	Intrasporangiaceae		Trypsin-like peptidase domain
Root101|686	24.904384465542	-0.0363998390528847	0.94419265534215	0.910414949800679	0.982732661490375	Intrasporangiaceae	sprI	Domain present in PSD-95, Dlg, and ZO-1/2.
Root101|1492	5.89830655391843	-0.0112707206472804	0.973041278672733	0.962490258615017	0.988479407479407	Intrasporangiaceae		Zn-dependent hydrolase
Root101|3543	3.6267033292583	0.245417510636294	1.06139960342658	0.116509787429799	0.718119562397569	Intrasporangiaceae		Zn-dependent
Root101|3945	2.82602819457312	-0.212390841264972	1.04992828124104	0.21629004499142	0.718119562397569	Intrasporangiaceae		Rhodanese Homology Domain
Root101|1329	5.41094857885378	0.263690377022909	1.06891731090622	0.077753669830979	0.718119562397569	Intrasporangiaceae		EamA-like transporter family
Root101|1123	13.3799304993482	-0.102189630757355	0.956443414617758	0.761793780606362	0.935052669045259	Intrasporangiaceae		F420-dependent oxidoreductase
Root101|1566	10.1205964779231	-0.375258453764376	1.12361316434968	0.0330162197357985	0.718119562397569	Intrasporangiaceae		tetrahydromethanopterin reductase
Root101|318	8.58958570692282	0.287368632358689	1.07937762191324	0.0442164600529152	0.718119562397569	Actinobacteria		Coenzyme F420-dependent N5,N10-methylene tetrahydromethanopterin reductase and related flavin-dependent oxidoreductases
Root101|3191	8.31868241678931	0.129260161230432	0.961763856368807	0.716954966109544	0.924745856660206	Intrasporangiaceae		Luciferase-like monooxygenase
Root101|559	1.56571882416833	-0.201742159435279	1.04430588946067	0.316423758347892	0.724066085973768	Dermacoccaceae	rfbB	Belongs to the NAD(P)-dependent epimerase dehydratase family. dTDP-glucose dehydratase subfamily
Root101|207	13.1287730426383	0.351511965136271	1.05926487169449	0.269944218799211	0.718119562397569	Intrasporangiaceae	glcD	FAD linked oxidases, C-terminal domain
Root101|1322	0.260290475967358	0.155204254881335	1.02475200837334	0.63176007368221	0.880355327461113	Intrasporangiaceae		Subtilase family
Root101|196	1.02725647220929	-0.194357678638651	1.0403306050791	0.393750095910485	0.747533294312598	Propionibacteriales		PFAM peptidase S8 and S53, subtilisin, kexin, sedolisin
Root101|2981	57.0298259827424	-0.092319302406736	0.927407147012946	0.804535596199066	0.957747348816641	Intrasporangiaceae		Belongs to the peptidase S8 family
Root101|3126	6.01595243455275	0.0389666082052829	0.965377142990796	0.908292596190254	0.982674731822317	Intrasporangiaceae		Subtilase family
Root101|3375	4.80195096297656	-0.360165433324493	1.10426485845225	0.122739258222652	0.718119562397569	Intrasporangiaceae		Subtilase family
Root101|3092	2.67824912104079	-0.0377995168913944	0.981809322376687	0.885752234178696	0.982674731822317	Pseudonocardiales		Reductase C-terminal
Root101|1476	1.36967529627905	-0.200107022513899	1.04338786175953	0.337161225756563	0.732313485842718	Nocardiaceae		Acyltransferase family
Root101|424	9.20181765895744	-0.441752563652256	1.15972766518782	0.0487295046186632	0.718119562397569	Intrasporangiaceae		Acyltransferase family
Root101|130	90.8287371800861	0.0488799299520811	0.882559478680422	0.922562525813278	0.984251989458849	Intrasporangiaceae		Dihydrolipoamide acetyltransferase component of pyruvate dehydrogenase complex
Root101|3336	31.4435960886772	0.0465831534649194	0.92724389223204	0.914089814764916	0.982732661490375	Intrasporangiaceae	pdhC	Dihydrolipoamide acetyltransferase component of pyruvate dehydrogenase complex
Root101|1104	2.51107137651159	-0.208941656495378	1.04849607996574	0.235999708293119	0.718119562397569	Intrasporangiaceae	cya	adenylyl cyclase
Root101|129	151.068836014235	0.538887054355491	1.07788759364277	0.233778050943	0.718119562397569	Intrasporangiaceae	lpdA	Dehydrogenase
Root101|3097	7.08018461416278	-0.0200425851721951	0.96260212046154	0.943128311991567	0.988050667827386	Intrasporangiaceae	lpdA	Dihydrolipoyl dehydrogenase
Root101|3153	5.13143151185612	-0.0123270493985769	0.974662914539553	0.959519448471648	0.988479407479407	Streptosporangiales	lpdB	Pyridine nucleotide-disulphide oxidoreductase, dimerisation domain
Root101|1131	1.4838149043023	-0.20152347277196	1.04417053141602	0.322395693575773	0.725140891169695	Intrasporangiaceae		NAD-binding of NADP-dependent 3-hydroxyisobutyrate dehydrogenase
Root101|3587	7.8994357532779	0.242489794782333	1.0411483759625	0.30084221464122	0.724066085973768	Pseudonocardiales	garR	2-hydroxy-3-oxopropionate reductase
Root101|1789	4.13957943032138	-0.270900235047329	1.0655984419002	0.188401122098652	0.718119562397569	Pseudonocardiales		Universal stress protein
Root101|189	28.046721820259	0.0961019253821841	0.95441171236058	0.795209110636564	0.952127228907577	Intrasporangiaceae		Belongs to the universal stress protein A family
Root101|3400	2.00626141618544	0.213646038845362	1.04965463853004	0.202326673164142	0.718119562397569	Propionibacteriales		Universal stress protein family
Root101|2449	0.05887558738694	-0.0941553198371898	1.01289396295189	0.959713194779875	0.988479407479407	Promicromonosporaceae		PFAM Integrase catalytic
Root101|4054	4.56558432093016	-0.242638253817054	1.06086562807769	0.137004626164448	0.718119562397569	Micrococcaceae		PFAM Integrase catalytic
Root101|4056	2.04881732673347	-0.229561527744245	1.0534176765787	0.242994052436548	0.718119562397569	Peptococcaceae		Integrase core domain
Root101|1358	7.68284411486273	-0.513420688484287	1.21658768499416	0.0241558574776068	0.718119562397569	Intrasporangiaceae	deaD	DEAD DEAH box helicase
Root101|653	10.1469505325062	-0.15901680368407	0.948797456664903	0.672441785488609	0.894987115265487	Intrasporangiaceae	deaD	Belongs to the DEAD box helicase family
Root101|3364	2.08232380773887	0.213467829385338	1.04956527621227	0.200858537967402	0.718119562397569	Propionibacteriales		Binding-protein-dependent transport system inner membrane component
Root101|3365	0.05887558738694	-0.0941553198371898	1.01289396295189	0.959713194779875	0.988479407479407	Propionibacteriales		Binding-protein-dependent transport system inner membrane component
Root101|146	44.095784233281	0.0515315305262305	0.924007871164188	0.906265908451198	0.982674731822317	Intrasporangiaceae	glnA	glutamine synthetase
Root101|2879	4.43172315919922	-0.0225470608598574	0.96499920342912	0.937775951866975	0.987521468918272	Intrasporangiaceae	glnA2	Belongs to the glutamine synthetase family
Root101|465	18.8092611819436	0.168505938404524	0.948374830358477	0.668763072153014	0.891070664657374	Intrasporangiaceae	glnA4	Belongs to the glutamine synthetase family
Root101|3826	0.684837648139523	-0.184224580426602	1.03543556205816	0.482560640972752	0.801288965565866	Gordoniaceae	paaH	3-hydroxyacyl-CoA dehydrogenase, C-terminal domain
Root101|3994	5.0713166420295	0.319574292343172	1.07377998579939	0.189380596750691	0.718119562397569	Intrasporangiaceae	fadB	3-hydroxyacyl-CoA dehydrogenase
Root101|498	18.5419320622357	-0.269018093791478	0.980615566989287	0.47827377287073	0.801288965565866	Intrasporangiaceae		Dehydrogenase
Root101|857	0.2943779369347	-0.158620318525638	1.02544162650995	0.679132618412405	0.898459054194772	Pseudonocardiales		flavoprotein involved in K transport
Root101|1296	6.35727098604682	0.119747455939501	0.977744212090777	0.705379858459023	0.918214149786569	Intrasporangiaceae	trxA2	Thioredoxin
Root101|1350	3.15509411195552	-0.280038584060548	1.07256577138446	0.15083988611974	0.718119562397569	Micrococcaceae	trxA	Belongs to the thioredoxin family
Root101|2343	56.5858045433025	-0.0316101957926747	0.907611099481577	0.929618065525299	0.985378868930275	Dermacoccaceae	trxA	Belongs to the thioredoxin family
Root101|3947	12.3622492324277	-0.207480071032574	0.980744617948166	0.5471515784555	0.84319157952945	Intrasporangiaceae		Belongs to the thioredoxin family
Root101|3012	31.9265470647514	0.213273621295143	0.964510886121791	0.582022234121652	0.863404306867966	Intrasporangiaceae	corC	membrane
Root101|549	1.14139608023254	-0.196594836505309	1.04149536133704	0.372389733864728	0.744371755280386	Intrasporangiaceae		Domain of unknown function DUF21
Root101|550	5.25907563056771	-0.343623628001993	1.10355052143184	0.0744676196549243	0.718119562397569	Intrasporangiaceae		Transporter associated domain
Root101|1404	1.34204470643	-0.198869605348936	1.04272688928836	0.345543471629014	0.735761429035921	Pseudonocardiales		FR47-like protein
Root101|1466	2.28431967628123	-0.240721501997771	1.05736863433798	0.217865565150128	0.718119562397569	Intrasporangiaceae	trmD	Acetyltransferase (GNAT) domain
Root101|2546	2.75376316144249	-0.169048471805087	1.0013298121108	0.548803608109404	0.843589546179598	Intrasporangiaceae	mshD	Catalyzes the transfer of acetyl from acetyl-CoA to desacetylmycothiol (Cys-GlcN-Ins) to form mycothiol
Root101|3748	6.62040697684543	0.16115642693781	0.989318117859588	0.601130279937494	0.867516379748003	Intrasporangiaceae		N-acetyltransferase GCN5
Root101|3767	3.34046868249553	-0.343618831952431	1.10023567796624	0.110116455509756	0.718119562397569	Intrasporangiaceae		Sugar kinase
Root101|989	1.56174285580415	0.209397552635337	1.04737590956672	0.241965455812546	0.718119562397569	Frankiales	manA	mannose-6-phosphate isomerase
Root101|1958	4.21399180408774	-0.362818856278002	1.10386894315206	0.133790023302605	0.718119562397569	Actinobacteria		Belongs to the prokaryotic molybdopterin-containing oxidoreductase family
Root101|4033	59.5481383001179	-0.192174805842313	0.946485423626324	0.619101664972363	0.876567387122285	Intrasporangiaceae	fdhA1	Molybdopterin oxidoreductase Fe4S4 domain
Root101|755	2.9337535054734	0.207897894542222	1.03367623622237	0.340492661113831	0.735761429035921	Actinobacteria		Belongs to the prokaryotic molybdopterin-containing oxidoreductase family
Root101|756	5.02214275302317	-0.24833883823607	1.06311850487048	0.124107270810508	0.718119562397569	Actinobacteria		Belongs to the prokaryotic molybdopterin-containing oxidoreductase family
Root101|2100	2.844280003965	-0.263570359481651	1.06606041378197	0.172974761469096	0.718119562397569	Microbacteriaceae		Domain present in phytochromes and cGMP-specific phosphodiesterases.
Root101|1870	52.1369515021808	-0.14676443421317	0.93771729003374	0.700345020737489	0.913542723709839	Intrasporangiaceae		GMC oxidoreductase
Root101|1065	14.3500939362952	0.0747899423543986	0.978072669097757	NA	NA	Micrococcaceae		RibD C-terminal domain
Root101|988	1.77476971431789	0.212100398086712	1.04881956131907	0.218778719827224	0.718119562397569	Nocardiaceae		RibD C-terminal domain
Root101|2292	8.4046859470944	0.10508787135453	0.975085067020698	NA	NA	Intrasporangiaceae	iolC	Sugar kinase
Root101|784	1.11837058869167	-0.195003157411708	1.04068703975508	0.382263610403429	0.745137037670451	Intrasporangiaceae	frk	Belongs to the carbohydrate kinase PfkB family
Root101|1088	13.2355613985413	-0.523816761221249	1.1752603598872	0.115438031094614	0.718119562397569	Intrasporangiaceae	bccA	carboxylase
Root101|2226	24.9228972972157	-0.213871211262322	0.981877738175547	NA	NA	Intrasporangiaceae	copA	COG2217 Cation transport ATPase
Root101|2479	16.2929603974559	-0.59919338555109	1.30442300581822	0.00593448827531269	0.718119562397569	Pseudonocardiales	cadA	ATPase, P-type (transporting), HAD superfamily, subfamily IC
Root101|2505	18.7451380566363	-0.35380345443375	1.04588440422087	0.300874460113275	0.724066085973768	Intrasporangiaceae	pacS	P-type ATPase
Root101|3966	20.3110115292678	-0.286559078249614	1.04283989404302	0.307481800717744	0.724066085973768	Intrasporangiaceae	pacS	P-type ATPase
Root101|1053	5.99969463574915	-0.167128763354056	0.972422995981561	0.624282591828502	0.876567387122285	Intrasporangiaceae	amiA	amidohydrolase
Root101|3199	1.71209412034881	-0.203834438599418	1.04548178555277	0.297068542104953	0.723544205670112	Intrasporangiaceae		amidohydrolase
Root101|3161	4.24677596358014	0.228254008224889	1.03831516787619	0.308171145057516	0.724066085973768	Intrasporangiaceae		mechanosensitive ion channel protein MscS
Root101|494	1.25093058994762	-0.198250496240225	1.04238107227188	0.355271553477824	0.738928205300526	Intrasporangiaceae		AI-2E family transporter
Root101|767	6.29464575565517	-0.36183029257983	1.11387809654638	0.0572400334428335	0.718119562397569	Actinobacteria		permease
Root101|1586	11.7804652405828	0.05162836731896	0.963391564330998	0.882147950926929	0.982674731822317	Intrasporangiaceae		Peptidase family M28
Root101|701	12.2785352303952	0.214803372175861	1.01433560386072	0.448590267697616	0.774634121323772	Intrasporangiaceae	dapE	Catalyzes the formation of succinate and diaminoheptanedioate from succinyldiaminoheptanedioate
Root101|1625	3.14519425792742	-0.208747447705638	1.03367302718645	0.310571486153599	0.724066085973768	Intrasporangiaceae	pafC	Proteasome accessory factor C
Root101|1811	0.154327801245034	0.147986262434516	1.02209418959824	0.625960921335885	0.876567387122285	Actinobacteria		transcriptional regulator
Root101|186	36.7582420669316	0.342363871606425	0.965523095612155	0.440289956846494	0.771303896906919	Intrasporangiaceae		Transglutaminase/protease-like homologues
Root101|2618	1.14139608023254	-0.196594836505309	1.04149536133704	0.372389733864728	0.744371755280386	Propionibacteriales		Glycerophosphoryl diester phosphodiesterase family
Root101|3278	3.22746073727302	-0.265060018121207	1.04679704834327	0.251389520281699	0.718119562397569	Intrasporangiaceae	glpQ	Glycerophosphoryl diester phosphodiesterase family
Root101|2613	2.23674117738333	-0.207199632490048	1.04745121728835	0.255675997814202	0.718119562397569	Nocardiaceae	modB	Binding-protein-dependent transport system inner membrane component
Root101|399	2.90776353059833	-0.210272385467401	1.04931819684194	0.216700204409301	0.718119562397569	Intrasporangiaceae	cysW	sulfate ABC transporter
Root101|874	1.56571882416833	-0.201742159435279	1.04430588946067	0.316423758347892	0.724066085973768	Intrasporangiaceae	ilvA	Threonine dehydratase
Root101|972	5.61058406810827	0.0592071466346404	0.967884748345605	0.857222548939744	0.979315902452912	Propionibacteriales	ilvA_1	Pyridoxal-phosphate dependent enzyme
Root101|1008	6.4191133809681	-0.0652407920769825	0.956625610575512	0.842434639762365	0.975503678544329	Intrasporangiaceae		apolipoprotein N-acyltransferase
Root101|3345	1.11837058869167	-0.195003157411708	1.04068703975508	0.382263610403429	0.745137037670451	Intrasporangiaceae	mtnU	apolipoprotein N-acyltransferase
Root101|397	4.79543765942845	0.0517540270803143	0.977757768452073	0.86308320923141	0.979315902452912	Intrasporangiaceae	iscR	transcriptional regulator
Root101|2616	5.76305318428263	0.212741300463036	1.01197668567041	0.460956869060724	0.788119053669501	Propionibacteriales	ligD	DNA primase, small subunit
Root101|1010	22.2646340045865	-0.0709450875628282	0.907473435087509	0.858330986471559	0.979315902452912	Intrasporangiaceae		Xanthine dehydrogenase
Root101|3597	49.0456151785996	0.313663354419613	1.00291306461435	0.414051362800871	0.762049981101456	Intrasporangiaceae	xdhB	Aldehyde oxidase and xanthine dehydrogenase, a/b hammerhead domain
Root101|3810	103.041754451279	0.14575574661872	0.89440030962394	0.75312269286405	0.931210438929451	Intrasporangiaceae		COG1529 Aerobic-type carbon monoxide dehydrogenase large subunit CoxL CutL homologs
Root101|443	16.2902160348472	-0.0140398517082632	0.94723371504076	0.959631313129082	0.988479407479407	Intrasporangiaceae	hup	Histone-like DNA-binding protein which is capable of wrapping DNA to stabilize it, and thus to prevent its denaturation under extreme environmental conditions
Root101|478	9.43942107449215	-0.208129584093546	1.00383434379795	0.488005096704864	0.805961690199443	Intrasporangiaceae	ilvD	Belongs to the IlvD Edd family
Root101|2829	11.5901270483647	0.0352691807305581	0.959990101825397	0.92348780126944	0.984251989458849	Nocardiaceae		biosynthesis protein
Root101|1042	3.08554408423102	-0.0963039729642763	0.990994833598942	0.711984024017885	0.920787031061591	Intrasporangiaceae	dac	Belongs to the peptidase S11 family
Root101|3245	1.71209412034881	-0.203834438599418	1.04548178555277	0.297068542104953	0.723544205670112	Intrasporangiaceae		Metallo-beta-lactamase superfamily
Root101|994	0.913116864186031	-0.191657529964469	1.03896843472731	0.418482567948952	0.762049981101456	Intrasporangiaceae	y2-aiiA	Beta-lactamase superfamily domain
Root101|1741	23.0930335753746	-0.293823768112349	1.01343490718296	0.393991112574504	0.747533294312598	Frankiales		Belongs to the Fur family
Root101|2556	2.9676298086046	-0.213056552149848	1.05024933665392	0.210085862684439	0.718119562397569	Actinobacteria		Belongs to the Fur family
Root101|2997	1.25553568825579	-0.198469007203962	1.04249965576745	0.353697824056282	0.738928205300526	Frankiales	zur	Belongs to the Fur family
Root101|3460	2.22993553392378	0.186941299678383	1.02694535694587	0.298731542364921	0.724066085973768	Dermatophilaceae	fliC	Flagellin is the subunit protein which polymerizes to form the filaments of bacterial flagella
Root101|1761	5.5931808017593	-0.25863079803138	1.06715097329431	NA	NA	Intrasporangiaceae		Class IV aminotransferase
Root101|471	14.8580654505288	-0.0541981484041107	0.928073536373138	0.882030073582992	0.982674731822317	Intrasporangiaceae	ilvE	Catalyzes the transamination of the branched-chain amino acids to their respective alpha-keto acids
Root101|3370	1.56571882416833	-0.201742159435279	1.04430588946067	0.316423758347892	0.724066085973768	Intrasporangiaceae	cysK	Belongs to the cysteine synthase cystathionine beta- synthase family
Root101|5	1.1775117477388	-0.197761230048772	1.04210068199719	0.363549437176742	0.744371755280386	Intrasporangiaceae	cysM	Pyridoxal-phosphate dependent enzyme
Root101|864	5.16968584647845	-0.448829393462569	1.164262419421	0.0487580075148723	0.718119562397569	Intrasporangiaceae	cbs	Cystathionine beta-synthase
Root101|2783	2.36930117863928	-0.248565729119936	1.05989277096726	0.208150011593247	0.718119562397569	Actinobacteria		Response regulators consisting of a CheY-like receiver domain and a winged-helix DNA-binding domain
Root101|1710	15.710253879706	-0.108677599561453	0.942756364848047	0.764661575377404	0.936391337374151	Dermatophilaceae	soj	Cellulose biosynthesis protein BcsQ
Root101|2346	3.96045145917123	0.0323084025177796	0.965419099385149	0.924082929384537	0.984251989458849	Intrasporangiaceae	parA	chromosome partitioning
Root101|2247	0.798977256162777	-0.188360111525455	1.03736171387698	0.447590470625423	0.773459335748857	Intrasporangiaceae	MA20_36880	FAD binding domain
Root101|1983	3.355111766075	-0.218764782756378	1.0522476362649	0.190760599192937	0.718119562397569	Bacteria		thiolester hydrolase activity
Root101|4067	0.114139608023254	-0.113670273850686	1.01538772904534	0.904855871242191	0.982674731822317	Actinobacteria		alpha beta
Root101|2149	0.913116864186031	-0.191657529964469	1.03896843472731	0.418482567948952	0.762049981101456	Intrasporangiaceae	dnaJ	molecular chaperone
Root101|3019	1.94037333639532	-0.205672051218051	1.0465468507325	0.276040356057742	0.720036616648467	Intrasporangiaceae	dnaJ	ATP binding to DnaK triggers the release of the substrate protein, thus completing the reaction cycle. Several rounds of ATP-dependent interactions between DnaJ, DnaK and GrpE are required for fully efficient folding. Also involved, together with DnaK and GrpE, in the DNA replication of plasmids through activation of initiation proteins
Root101|3217	0.913116864186031	-0.191657529964469	1.03896843472731	0.418482567948952	0.762049981101456	Actinobacteria	cbpA	ATP binding to DnaK triggers the release of the substrate protein, thus completing the reaction cycle. Several rounds of ATP-dependent interactions between DnaJ, DnaK and GrpE are required for fully efficient folding. Also involved, together with DnaK and GrpE, in the DNA replication of plasmids through activation of initiation proteins
Root101|3082	4.09981569222079	-0.297354339654492	1.08101368604286	0.11391862874402	0.718119562397569	Intrasporangiaceae	dapA	Catalyzes the condensation of (S)-aspartate-beta- semialdehyde (S)-ASA and pyruvate to 4-hydroxy- tetrahydrodipicolinate (HTPA)
Root101|2821	59.1486417313014	0.236751052900854	0.933461985592671	0.588307132814584	0.866884703922159	Dermatophilaceae	rfbP	Bacterial sugar transferase
Root101|1645	10.8675730388907	0.42261773533113	1.15352097471289	0.0140082613535313	0.718119562397569	Actinobacteria	ytcJ	amidohydrolase
Root101|3324	2.37379260606245	0.236326823349824	1.05178085047771	0.234107163623304	0.718119562397569	Intrasporangiaceae	galE	UDP-glucose 4-epimerase
Root101|1113	10.8139713109501	-0.243924557259134	1.01987603825802	0.405179715602485	0.761778540931605	Dermatophilaceae	wecC	UDP binding domain
Root101|1509	2.85506432303313	0.225805907868024	1.05430378622698	0.152943602083212	0.718119562397569	Comamonadaceae	ugd	Belongs to the UDP-glucose GDP-mannose dehydrogenase family
Root101|2316	4.22253593644837	-0.33260432052174	1.08302747656853	0.187139011825403	0.718119562397569	Intrasporangiaceae	wecC	Belongs to the UDP-glucose GDP-mannose dehydrogenase family
Root101|3591	0.57069804011627	-0.178867182779099	1.03308380677597	0.525720617338571	0.827010795696348	Mycobacteriaceae	allB	Amidohydrolase family
Root101|216	3.99776436946624	-0.0617661338185015	0.980065795710145	0.82285655863073	0.969409113598539	Propionibacteriales		transcriptional regulator
Root101|3638	2.84915351487159	-0.273891257774948	1.06971517822049	0.165947869295039	0.718119562397569	Intrasporangiaceae		transcriptional regulator
Root101|739	10.2221998114855	-0.0876361041370321	0.959362462850237	0.789068678276143	0.951656541762932	Intrasporangiaceae		Tetracyclin repressor, C-terminal all-alpha domain
Root101|2222	1.02265137390111	-0.193978343171575	1.04014319654608	0.396046796999808	0.748797559735004	Intrasporangiaceae	dadA	D-amino acid
Root101|350	7.39449896329477	-0.526959029260403	1.22738747908026	0.0239100011925639	0.718119562397569	Propionibacteriales		Arginase family
Root101|184	0.300608254380765	0.159331700556817	1.02608244010702	0.631760072477245	0.880355327461113	Intrasporangiaceae		ATPase family associated with various cellular activities (AAA)
Root101|2307	7.90252595882033	-0.063801782119374	0.967577464090287	0.833612482528378	0.970276836635193	Intrasporangiaceae		ATPase family associated with various cellular activities (AAA)
Root101|3722	1.5969891606852	0.0386630159304335	0.987442103411087	0.880027088458866	0.982674731822317	Intrasporangiaceae		ATPase family associated with various cellular activities (AAA)
Root101|2146	3.4273402601493	-0.379209641381413	1.11823166622409	0.0942538394178133	0.718119562397569	Intrasporangiaceae	clpB	Part of a stress-induced multi-chaperone system, it is involved in the recovery of the cell from heat-induced damage, in cooperation with DnaK, DnaJ and GrpE
Root101|3215	3.80246000155166	-0.227231818730486	1.05522784833334	0.168866866969598	0.718119562397569	Propionibacteriales	clpB	C-terminal, D2-small domain, of ClpB protein
Root101|3726	165.063369539424	0.017220846101947	0.879284740515077	0.981344051295577	0.995613264824114	Intrasporangiaceae	clpC	ATP-dependent Clp protease
Root101|1303	3.97343491172479	0.112542679990374	0.991972449733103	0.678380160138404	0.898445496550916	Intrasporangiaceae	treS	Trehalose synthase
Root101|1794	10.9802424089492	-0.576859536549581	1.2774489056624	0.011719654213943	0.718119562397569	Intrasporangiaceae		alpha-glucosidase
Root101|2708	7.85043100790081	0.0323168588493279	0.962970618318564	0.927110605764015	0.985022415759515	Micrococcaceae	malL	PFAM alpha amylase, catalytic
Root101|3163	2.72480040786935	-0.0051416052926459	0.978978674279362	0.980979070553021	0.995613264824114	Intrasporangiaceae	aglA	alpha-glucosidase
Root101|155	1.56571882416833	-0.201742159435279	1.04430588946067	0.316423758347892	0.724066085973768	Intrasporangiaceae		of the RND superfamily
Root101|215	6.51395675141934	0.0093106315017916	0.973272514802668	0.982195402541884	0.995613264824114	Propionibacteriales		MMPL family
Root101|239	20.9820217298494	-0.0397420298188445	0.922449902124443	0.911903099983615	0.982732661490375	Intrasporangiaceae		membrane
Root101|2408	4.07679020067992	-0.30614959079722	1.08465031592352	0.110237770347359	0.718119562397569	Intrasporangiaceae		MMPL family
Root101|3078	2.77510370058479	-0.335875158440785	1.09484530878932	0.132299346380028	0.718119562397569	Micromonosporales		Major facilitator Superfamily
Root101|594	0.894696470953333	-0.189521893276013	1.03795579088938	0.430586228500541	0.762049981101456	Microbacteriaceae	ogt	6-O-methylguanine DNA methyltransferase, DNA binding domain
Root101|1115	5.40962471049357	-0.332652439019013	1.09823928779555	0.0767470308062095	0.718119562397569	Intrasporangiaceae	stsC	Belongs to the DegT DnrJ EryC1 family
Root101|3160	23.2500703542229	0.287404657497731	0.964905283574404	0.491339728615799	0.807573656122578	Intrasporangiaceae	pepN	ERAP1-like C-terminal domain
Root101|3836	0.894696470953333	-0.189521893276013	1.03795579088938	0.430586228500541	0.762049981101456	Intrasporangiaceae	pepN_2	ERAP1-like C-terminal domain
Root101|2593	5.82672430332179	-0.42150655329583	1.11757609560843	0.154100852137911	0.718119562397569	Intrasporangiaceae		Domain in cystathionine beta-synthase and other proteins.
Root101|2090	3.76660706476738	-0.230133249295117	1.05616276815633	0.166551835548725	0.718119562397569	Intrasporangiaceae	nia	Oxidoreductase
Root101|926	1.02725647220929	-0.194357678638651	1.0403306050791	0.393750095910485	0.747533294312598	Bacteria		Part of the MsrPQ system that repairs oxidized periplasmic proteins containing methionine sulfoxide residues (Met-O), using respiratory chain electrons. Thus protects these proteins from oxidative-stress damage caused by reactive species of oxygen and chlorine generated by the host defense mechanisms. MsrPQ is essential for the maintenance of envelope integrity under bleach stress, rescuing a wid…
Root101|1754	21.5514600611073	0.0751774739992592	0.924263342126841	0.858251606397044	0.979315902452912	Nocardiaceae		Mycolic acid cyclopropane synthetase
Root101|3776	2.23674117738333	-0.207199632490048	1.04745121728835	0.255675997814202	0.718119562397569	Intrasporangiaceae	resA	Thiol disulfide interchange protein
Root101|1230	23.1658523610949	0.31032315344365	1.09083700440361	NA	NA	Intrasporangiaceae	flpF	pilus assembly protein ATPase CpaF
Root101|2043	2.84941908653178	-0.271451553620614	1.0689293277467	0.16671640805772	0.718119562397569	Intrasporangiaceae		Type II/IV secretion system protein
Root101|95	14.5097949320571	-0.676353471626636	1.35992562250275	0.0151643717937411	0.718119562397569	Intrasporangiaceae	ctaE	Cytochrome
Root101|2913	1.56571882416833	-0.201742159435279	1.04430588946067	0.316423758347892	0.724066085973768	Frankiales		PLD-like domain
Root101|1538	20.9479846500658	-0.135217083283151	0.960677822064977	0.692387776363249	0.907072947281074	Intrasporangiaceae	hcaC	ferredoxin
Root101|3146	1.82623372837206	-0.204809491017224	1.0460425597034	0.286094897881017	0.723544205670112	Intrasporangiaceae	clpP	Cleaves peptides in various proteins in a process that requires ATP hydrolysis. Has a chymotrypsin-like activity. Plays a major role in the degradation of misfolded proteins
Root101|3147	20.9516896812872	-0.394613606379368	1.07332250046841	0.240569200367968	0.718119562397569	Intrasporangiaceae	clpP	Cleaves peptides in various proteins in a process that requires ATP hydrolysis. Has a chymotrypsin-like activity. Plays a major role in the degradation of misfolded proteins
Root101|2406	47.0661402684265	0.288681631640559	0.957321819168352	0.501189769389542	0.809979003161948	Intrasporangiaceae		AAA ATPase domain
Root101|2672	5.16034388424551	0.206231467582034	1.02303136056862	0.411576113527692	0.762049981101456	Propionibacteriales		Bacterial transcriptional activator domain
Root101|2921	1.56174285580415	0.209397552635337	1.04737590956672	0.241965455812546	0.718119562397569	Intrasporangiaceae		Bacterial transcriptional activator domain
Root101|1773	21.4998544419272	0.181828883937449	0.97582281547301	0.605382422566792	0.867750648332862	Intrasporangiaceae	osmC	Peroxiredoxin
Root101|787	2.02227725626135	-0.228827347092497	1.05292917718502	0.248101582604527	0.718119562397569	Intrasporangiaceae	ohr	OsmC-like protein
Root101|2952	54.5068813957322	-0.0408487471004645	0.922092466011771	0.90721587767353	0.982674731822317	Intrasporangiaceae	acpP	Carrier of the growing fatty acid chain in fatty acid biosynthesis
Root101|1552	1.08029460871524	0.204557509692365	1.04480586612457	0.294848493300097	0.723544205670112	Promicromonosporaceae	cysG	Tetrapyrrole (Corrin/Porphyrin) Methylases
Root101|3763	33.7226912590566	0.325831173224157	1.01539099320643	0.382818038448289	0.745617434499846	Intrasporangiaceae	hemD	Uroporphyrin-III C-methyltransferase
Root101|3569	0.342418824069762	-0.161247195193706	1.02641374857341	0.655739287528502	0.884919071965721	Intrasporangiaceae		FMN reductase
Root101|1716	5.52237170602969	-0.342856394037922	1.08657502742063	0.175456020587966	0.718119562397569	Intrasporangiaceae	ppiB	peptidyl-prolyl cis-trans isomerase
Root101|2383	50.4367773522412	0.423724204648965	1.08433766680416	0.229694115736155	0.718119562397569	Intrasporangiaceae	ppiA	PPIases accelerate the folding of proteins. It catalyzes the cis-trans isomerization of proline imidic peptide bonds in oligopeptides
Root101|103	82.1878981273634	0.0717748321220162	0.924943122211324	0.869582672216411	0.982125203653863	Intrasporangiaceae	ctaD	Cytochrome c oxidase is the component of the respiratory chain that catalyzes the reduction of oxygen to water. Subunits 1- 3 form the functional core of the enzyme complex. CO I is the catalytic subunit of the enzyme. Electrons originating in cytochrome c are transferred via the copper A center of subunit 2 and heme A of subunit 1 to the bimetallic center formed by heme A3 and copper B
Root101|2541	3.2083717849791	-0.195780685352675	1.02893515134242	0.319533515766999	0.725140891169695	Intrasporangiaceae	pstA	phosphate transport system permease
Root101|185	17.1301350070854	0.101744581414017	0.971555480798715	0.757868880592653	0.933082840382587	Intrasporangiaceae		Protein of unknown function DUF58
Root101|2306	3.80272557321186	-0.304387083205793	1.08346178801191	0.117654745274771	0.718119562397569	Intrasporangiaceae		Protein of unknown function DUF58
Root101|3721	2.28279216046508	-0.207799292228093	1.04781008474883	0.250291452010332	0.718119562397569	Intrasporangiaceae		Protein of unknown function DUF58
Root101|1707	16.1496469974927	0.17231197725496	0.967020228674543	0.635869781914195	0.882339805887752	Intrasporangiaceae	rluB	Belongs to the pseudouridine synthase RsuA family
Root101|1449	5.76698279787509	0.139524494325245	0.998481426976195	0.602150859176857	0.867516379748003	Frankiales	egtB	Catalyzes the oxidative sulfurization of hercynine (N- alpha,N-alpha,N-alpha-trimethyl-L-histidine) into hercynyl-gamma- L-glutamyl-L-cysteine sulfoxide, a step in the biosynthesis pathway of ergothioneine
Root101|1355	10.7113759187513	-0.66853223345477	1.3644943467499	0.0193048378128993	0.718119562397569	Intrasporangiaceae		Malate dehydrogenase
Root101|1643	0.519045586230582	-0.176483918919115	1.03207046543496	0.546372877014888	0.843064840824119	Intrasporangiaceae	pta	belongs to the CobB CobQ family
Root101|3578	8.51992325831711	-0.102953670310093	0.958890482559771	0.758105719550826	0.933082840382587	Frankiales	maeB	PFAM malic
Root101|562	10.0313147502069	-0.285305173876384	1.01795070681591	0.383337692799057	0.746029384458616	Intrasporangiaceae	maeB	Malate dehydrogenase
Root101|321	2.62357262116558	0.218644476843975	1.05188161690364	0.167707312311789	0.718119562397569	Intrasporangiaceae	dctA	Belongs to the dicarboxylate amino acid cation symporter (DAACS) (TC 2.A.23) family
Root101|667	22.2811461299842	-0.0344467823942547	0.937630769438486	0.917052841828199	0.98325284768205	Actinobacteria		dehydratase
Root101|2875	2.50646627820341	-0.245926927483142	1.05944482572781	0.202118979059602	0.718119562397569	Intrasporangiaceae	hisC	Belongs to the class-II pyridoxal-phosphate-dependent aminotransferase family. Histidinol-phosphate aminotransferase subfamily
Root101|3330	3.58330265021548	0.217595104135036	1.03293931544655	0.344844301485695	0.735761429035921	Intrasporangiaceae	pat	May catalyze the transamination reaction in phenylalanine biosynthesis
Root101|1479	15.0371156196013	0.305888261803619	1.06179940819116	0.232685997948368	0.718119562397569	Propionibacteriales		Sugar (and other) transporter
Root101|2158	4.44338137789555	-0.00207680531310812	0.975382943278034	0.987877590234416	0.996112025156889	Micromonosporales	map	Methionine aminopeptidase
Root101|2891	3.76660706476738	-0.230133249295117	1.05616276815633	0.166551835548725	0.718119562397569	Intrasporangiaceae	map	Methionine aminopeptidase
Root101|813	9.60644140004526	-0.188423708726687	0.996905755060783	0.531339438987743	0.830990169114552	Intrasporangiaceae	map	Methionine aminopeptidase
Root101|3599	1.56571882416833	-0.201742159435279	1.04430588946067	0.316423758347892	0.724066085973768	Intrasporangiaceae	guaD	Amidohydrolase family
Root101|1954	3.59611291673089	-0.307132577600293	1.08439217434871	0.120635206643866	0.718119562397569	Actinobacteria		oxidoreductase
Root101|916	23.718335109341	0.342334888823834	1.06322587710337	0.255393883111557	0.718119562397569	Intrasporangiaceae	choD	Cholesterol oxidase
Root101|1138	0.077163900622517	0.11804509983478	1.01555733923687	0.710220204188618	0.919980264494727	Intrasporangiaceae		Dehydrogenase E1 component
Root101|3334	21.9927555588371	0.00478283643591215	0.919911100351813	0.998486877771032	0.998486877771032	Intrasporangiaceae	pdhA	Pyruvate dehydrogenase E1
Root101|163	1.02725647220929	-0.194357678638651	1.0403306050791	0.393750095910485	0.747533294312598	Intrasporangiaceae	rluD	Responsible for synthesis of pseudouridine from uracil
Root101|2129	0.77163900622517	0.198060848058957	1.04149079100519	0.35498666433656	0.738928205300526	Intrasporangiaceae	dedA	Cytochrome O ubiquinol oxidase
Root101|3448	5.20023973755585	0.129649416968089	0.994498806021682	0.63645075527958	0.882339805887752	Intrasporangiaceae	yabI	SNARE associated Golgi protein
Root101|1670	3.92299495442122	-0.310577640514813	1.08643074760324	0.110747291675394	0.718119562397569	Intrasporangiaceae	kbl	Catalyzes the cleavage of 2-amino-3-ketobutyrate to glycine and acetyl-CoA
Root101|1004	2.3599560610876	-0.213388258790159	1.04283104325785	0.322584361747113	0.725140891169695	Intrasporangiaceae	hyuB	Hydantoinase
Root101|1005	11.9509356987526	-0.474467776083202	1.16911972891758	0.0595064694339726	0.718119562397569	Intrasporangiaceae	hyuA	5-oxoprolinase
Root101|472	8.94330330614114	-0.141440749302333	0.988722995901213	0.622179877359591	0.876567387122285	Intrasporangiaceae	leuB	Catalyzes the oxidation of 3-carboxy-2-hydroxy-4- methylpentanoate (3-isopropylmalate) to 3-carboxy-4-methyl-2- oxopentanoate. The product decarboxylates to 4-methyl-2 oxopentanoate
Root101|477	17.7048072107363	-0.130884082209714	0.978015061447789	0.669478021762774	0.891532613139535	Intrasporangiaceae	ilvB	Acetolactate synthase
Root101|2123	0.780871427902075	0.195455323567603	1.04026865395522	0.365525493854204	0.744371755280386	Actinobacteria		belongs to the sigma-70 factor family
Root101|2433	2.12720666766825	-0.226043614605622	1.0523855769063	0.243832346899844	0.718119562397569	Propionibacteriales		PFAM sigma-70 region 2 domain protein
Root101|1139	1.88401879638208	-0.20549311293788	1.04643891218627	0.27947691058862	0.723544205670112	Intrasporangiaceae		Transketolase, pyrimidine binding domain
Root101|3335	21.9290718124617	-0.0415089726620495	0.944529819974106	0.898882748360637	0.982674731822317	Intrasporangiaceae	pdhB	COG0022 Pyruvate 2-oxoglutarate dehydrogenase complex, dehydrogenase (E1) component, eukaryotic type, beta subunit
Root101|1593	1.58964085944738	-0.202978191843968	1.04498794198152	0.308240211980544	0.724066085973768	Intrasporangiaceae	corA	Magnesium
Root101|1774	11.2094253307665	0.187038878687258	0.986732875401701	0.569996396976661	0.860842385536478	Actinobacteria	corA	PFAM Mg2 transporter protein CorA family protein
Root101|3675	0.223674117738333	-0.134489488659887	1.01948489159596	0.904855879964604	0.982674731822317	Chloroflexia	dap2	peptidase S9 prolyl oligopeptidase active site domain protein
Root101|3710	7.55522353865838	-0.368573958983423	1.11853695467106	0.0459824039238395	0.718119562397569	Intrasporangiaceae	ku	With LigD forms a non-homologous end joining (NHEJ) DNA repair enzyme, which repairs dsDNA breaks with reduced fidelity. Binds linear dsDNA with 5'- and 3'- overhangs but not closed circular dsDNA nor ssDNA. Recruits and stimulates the ligase activity of LigD
Root101|3946	0.300608254380765	0.159331700556817	1.02608244010702	0.631760072477245	0.880355327461113	Intrasporangiaceae		Sulfurtransferase
Root101|1348	2.11952114592984	-0.207048740869667	1.04736045267794	0.260625255576045	0.718119562397569	Intrasporangiaceae		Acid phosphatase homologues
Root101|2777	1.14139608023254	-0.196594836505309	1.04149536133704	0.372389733864728	0.744371755280386	Bacteria		phosphatidate phosphatase activity
Root101|3295	0.684837648139523	-0.184224580426602	1.03543556205816	0.482560640972752	0.801288965565866	Intrasporangiaceae		Acid phosphatase homologues
Root101|152	5.08297597561758	-0.231675236038989	1.03956332411423	0.311691800602115	0.724066085973768	Dermatophilaceae	bgl2	Fibronectin type III-like domain
Root101|2279	35.8240950908373	0.428263750968324	1.03198794340449	0.310182669704148	0.724066085973768	Actinobacteria	bglSf	hydrolase, family 3
Root101|2395	2.23674117738333	-0.207199632490048	1.04745121728835	0.255675997814202	0.718119562397569	Intrasporangiaceae	rodA	Belongs to the SEDS family
Root101|3498	8.76698911134386	-0.541246426394211	1.24171896430461	0.0183097039234956	0.718119562397569	Intrasporangiaceae	prpE	Acetyl-coenzyme A synthetase N-terminus
Root101|3604	111.766706804943	-0.383752962299406	1.03930683276405	0.303413909499074	0.724066085973768	Intrasporangiaceae	acsA	Catalyzes the conversion of acetate into acetyl-CoA (AcCoA), an essential intermediate at the junction of anabolic and catabolic pathways. AcsA undergoes a two-step reaction. In the first half reaction, AcsA combines acetate with ATP to form acetyl-adenylate (AcAMP) intermediate. In the second half reaction, it can then transfer the acetyl group from AcAMP to the sulfhydryl group of CoA, forming …
Root101|590	0.447348235476666	-0.166539407199312	1.02840083933926	0.603996208575637	0.867516379748003	Intrasporangiaceae		protease
Root101|591	2.41389908286454	-0.208633066798332	1.04830905803742	0.24084108342892	0.718119562397569	Intrasporangiaceae		Peptidase M16
Root101|2115	60.367031358283	-0.778734075185491	1.47366411535507	0.0247230057643413	0.718119562397569	Intrasporangiaceae		alcohol dehydrogenase
Root101|655	35.0179376258983	0.07044461763455	0.949503796376746	0.853735037939286	0.979259014107226	Intrasporangiaceae	adhA	Dehydrogenase
Root101|1764	4.59229581618132	-0.246940564312771	1.06237997098392	NA	NA	Actinobacteria		COG2141 Coenzyme F420-dependent N5,N10-methylene tetrahydromethanopterin reductase and related flavin-dependent oxidoreductases
Root101|1629	3.78103113050333	0.248488714423862	1.06257978309688	0.111083156057282	0.718119562397569	Intrasporangiaceae	dagK	Diacylglycerol kinase
Root101|3296	4.92083059024333	-0.243186870286178	1.06123511487188	0.130140043426374	0.718119562397569	Intrasporangiaceae		Diacylglycerol kinase
Root101|2113	19.7326543508586	-0.635147032480745	1.34585647455201	0.00374546419247692	0.697520677691278	Intrasporangiaceae	lsrG	Antibiotic biosynthesis monooxygenase
Root101|2171	18.6058330644186	0.326906473072007	1.06528618840946	0.240169323416283	0.718119562397569	Intrasporangiaceae	rraA	Catalyzes the aldol cleavage of 4-hydroxy-4-methyl-2- oxoglutarate (HMG) into 2 molecules of pyruvate. Also contains a secondary oxaloacetate (OAA) decarboxylase activity due to the common pyruvate enolate transition state formed following C-C bond cleavage in the retro-aldol and decarboxylation reactions
Root101|2365	58.1768005021439	-0.0383760999184453	0.923213427296373	0.911488539076574	0.982732661490375	Intrasporangiaceae	gyrB	A type II topoisomerase that negatively supercoils closed circular double-stranded (ds) DNA in an ATP-dependent manner to modulate DNA topology and maintain chromosomes in an underwound state. Negative supercoiling favors strand separation, and DNA replication, transcription, recombination and repair, all of which involve strand separation. Also able to catalyze the interconversion of other topol…
Root101|48	2.05451294441857	-0.206441829091338	1.04700324186067	0.266784920541365	0.718119562397569	Intrasporangiaceae	gyrB2	DNA topoisomerase (ATP-hydrolyzing)
Root101|90	0.671022353215	-0.181114518430443	1.03411862106255	0.498351731737161	0.807573656122578	Intrasporangiaceae	cho	Contains 3'-5'exonuclease domain
Root101|1240	12.5187188561075	-0.0502818367504911	0.952830514881817	0.876521916525531	0.982674731822317	Propionibacteriales	MA20_27390	Major Facilitator Superfamily
Root101|2366	43.1818259420473	0.483098290755135	1.11249371638071	0.19314840245063	0.718119562397569	Intrasporangiaceae	gyrA	A type II topoisomerase that negatively supercoils closed circular double-stranded (ds) DNA in an ATP-dependent manner to modulate DNA topology and maintain chromosomes in an underwound state. Negative supercoiling favors strand separation, and DNA replication, transcription, recombination and repair, all of which involve strand separation. Also able to catalyze the interconversion of other topol…
Root101|1044	103.576723864008	0.182229367479143	0.954948288904003	0.643781683321375	0.88449564802626	Actinobacteria	sdhA	succinate dehydrogenase
Root101|2847	21.484726413545	0.297403393095366	1.01079001387809	0.408130249599957	0.762049981101456	Intrasporangiaceae	sdhA	Fumarate reductase flavoprotein C-term
Root101|3701	5.5099490235923	-0.33217039308761	1.09809941647599	0.0757153437448294	0.718119562397569	Intrasporangiaceae	nadB	Catalyzes the oxidation of L-aspartate to iminoaspartate
Root101|1089	2.12720666766825	-0.226043614605622	1.0523855769063	0.243832346899844	0.718119562397569	Dermacoccaceae	dkgA	aldo keto reductase family
Root101|1667	2.46924481992054	0.21603669096991	1.05094404323753	0.17652052430454	0.718119562397569	Intrasporangiaceae	dkgB	Aldo/keto reductase family
Root101|1052	13.5473057659944	-0.615782989046559	1.31992376302474	0.00741449986182252	0.718119562397569	Actinobacteria	bhbA	Catalyzes the reversible interconversion of isobutyryl- CoA and n-butyryl-CoA, using radical chemistry. Also exhibits GTPase activity, associated with its G-protein domain (MeaI) that functions as a chaperone that assists cofactor delivery and proper holo-enzyme assembly
Root101|1292	118.199977051652	0.146273036132357	0.903188061474819	0.748053114031941	0.928736712344272	Dermatophilaceae	icmA	Methylmalonyl-CoA mutase
Root101|515	39.4263662906062	-0.536640937401439	1.20882748616136	0.0670213243651818	0.718119562397569	Intrasporangiaceae	meaA	Methylmalonyl-CoA mutase
Root101|964	4.92083059024333	-0.243186870286178	1.06123511487188	0.130140043426374	0.718119562397569	Dermatophilaceae	icmB	B12 binding domain
Root101|402	2.05451294441857	-0.206441829091338	1.04700324186067	0.266784920541365	0.718119562397569	Intrasporangiaceae		Amidohydrolase family
Root101|144	0.684837648139523	-0.184224580426602	1.03543556205816	0.482560640972752	0.801288965565866	Dermatophilaceae		Transcriptional regulator PadR-like family
Root101|1540	6.89608582990614	-0.315121523828216	1.03939799250088	0.325426463230037	0.726805781808045	Intrasporangiaceae	sufS	Catalyzes the removal of elemental sulfur and selenium atoms from L-cysteine, L-cystine, L-selenocysteine, and L- selenocystine to produce L-alanine
Root101|2254	4.80413336057741	-0.156039634162073	0.991272989813273	0.598198738711754	0.867516379748003	Frankiales		TIGRFAM cysteine desulfurase family protein
Root101|3080	3.13143764833666	-0.213716038727449	1.05054760148828	0.203926668597293	0.718119562397569	Intrasporangiaceae		Cysteine desulfurase
Root101|840	88.2303063724155	-0.128112796297973	0.894838727460527	0.762548247728942	0.935222546986712	Intrasporangiaceae	tuf	This protein promotes the GTP-dependent binding of aminoacyl-tRNA to the A-site of ribosomes during protein biosynthesis
Root101|2951	22.7778441589037	0.137468775282865	0.977408753321774	0.677152327736784	0.897526235162525	Intrasporangiaceae	fabH	Catalyzes the condensation reaction of fatty acid synthesis by the addition to an acyl acceptor of two carbons from malonyl-ACP. Catalyzes the first condensation reaction which initiates fatty acid synthesis and may therefore play a role in governing the total rate of fatty acid production. Possesses both acetoacetyl-ACP synthase and acetyl transacylase activities. Its substrate specificity deter…
Root101|2287	1.54327801245034	0.210208721651047	1.04779822166864	0.238654951170489	0.718119562397569	Intrasporangiaceae		gamma-glutamyltranspeptidase
Root101|3655	2.9676298086046	-0.213056552149848	1.05024933665392	0.210085862684439	0.718119562397569	Micromonosporales	MA20_16750	Gamma-glutamyltranspeptidase
Root101|4042	2.82602819457312	-0.212390841264972	1.04992828124104	0.21629004499142	0.718119562397569	Kitasatospora	ywrD	Gamma-glutamyltranspeptidase
Root101|2679	6.55414494464112	0.0197730545787394	0.973546107457871	0.953788758295153	0.988479407479407	Intrasporangiaceae	citA	Belongs to the citrate synthase family
Root101|705	22.9851779436824	0.166704181577504	0.947407139783318	0.673459840398685	0.89518894954415	Intrasporangiaceae	gltA	Belongs to the citrate synthase family
Root101|2402	6.22023338188881	-0.361017887986943	1.11338873463814	0.0580932771122224	0.718119562397569	Streptosporangiales	guaD	Cytidine and deoxycytidylate deaminase zinc-binding region
Root101|1721	8.19078173476773	0.00780209823529069	0.974793633217892	0.98679559749925	0.996112025156889	Intrasporangiaceae	secF	Part of the Sec protein translocase complex. Interacts with the SecYEG preprotein conducting channel. SecDF uses the proton motive force (PMF) to complete protein translocation after the ATP-dependent function of SecA
Root101|1722	18.8566075222363	-0.53575930592196	1.19199118950227	0.096636027495409	0.718119562397569	Intrasporangiaceae	secD	Part of the Sec protein translocase complex. Interacts with the SecYEG preprotein conducting channel. SecDF uses the proton motive force (PMF) to complete protein translocation after the ATP-dependent function of SecA
Root101|3584	4.94554934050296	-0.251516796141797	1.06421235780188	NA	NA	Intrasporangiaceae	uraD	OHCU decarboxylase
Root101|280	5.09944157458103	-0.32692126134925	1.09522549796685	0.08294238736038	0.718119562397569	Intrasporangiaceae		Flavin containing amine oxidoreductase
Root101|2880	2.81166364399031	0.187803654440474	1.02227103069628	0.42041270209075	0.762049981101456	Intrasporangiaceae		FAD binding domain
Root101|868	52.18094818798	0.227889871239251	0.965355081191749	0.562542829096543	0.85624881975771	Intrasporangiaceae	msrA	Has an important function as a repair enzyme for proteins that have been inactivated by oxidation. Catalyzes the reversible oxidation-reduction of methionine sulfoxide in proteins to methionine
Root101|954	5.8693072965016	0.0511230938005116	0.97647307148243	0.867256533276566	0.98067635079989	Intrasporangiaceae	dinB	Involved in translesion DNA polymerization with beta clamp of polymerase III
Root101|1098	9.46514228370626	-0.277199688168303	1.02070847473237	0.386188812442345	0.747533294312598	Intrasporangiaceae		sodium proton antiporter
Root101|2753	1.71209412034881	-0.203834438599418	1.04548178555277	0.297068542104953	0.723544205670112	Intrasporangiaceae		Potassium transporter CPA
Root101|679	8.80582264280079	-0.359087438236095	1.11405924917304	0.0418845758729098	0.718119562397569	Intrasporangiaceae	citE	Belongs to the HpcH HpaI aldolase family
Root101|680	20.1125650411695	-0.322284443181107	1.0660446640112	0.228276685073597	0.718119562397569	Intrasporangiaceae	mclA	Belongs to the HpcH HpaI aldolase family
Root101|1318	88.1709738039435	-0.745794564177476	1.42343936739242	0.0298937057364685	0.718119562397569	Intrasporangiaceae	etfB	Electron transfer flavoprotein
Root101|1427	5.09825406738473	-0.333576471864554	1.09841406781369	0.080178145550589	0.718119562397569	Actinobacteria	def	Removes the formyl group from the N-terminal Met of newly synthesized proteins. Requires at least a dipeptide for an efficient rate of reaction. N-terminal L-methionine is a prerequisite for activity but the enzyme has broad specificity at other positions
Root101|3048	9.36089272369338	-0.123697897356157	0.955793250260199	0.724416678105457	0.925466488432801	Intrasporangiaceae	def	Removes the formyl group from the N-terminal Met of newly synthesized proteins. Requires at least a dipeptide for an efficient rate of reaction. N-terminal L-methionine is a prerequisite for activity but the enzyme has broad specificity at other positions
Root101|1014	10.8279896904273	0.215883980743275	1.01067699590602	0.464831167139461	0.790833630108669	Intrasporangiaceae		transcriptional regulator
Root101|2949	1.02725647220929	-0.194357678638651	1.0403306050791	0.393750095910485	0.747533294312598	Intrasporangiaceae		PucR C-terminal helix-turn-helix domain
Root101|3991	4.30984309887542	-0.325610237294731	1.09370351909398	0.0959647095170528	0.718119562397569	Intrasporangiaceae		GAF domain
Root101|1012	0.342418824069762	-0.161247195193706	1.02641374857341	0.655739287528502	0.884919071965721	Intrasporangiaceae		carbon monoxide dehydrogenase
Root101|3809	12.5675593167677	-0.0776238709838089	0.948522335197427	0.821942736406196	0.969409113598539	Intrasporangiaceae	cutM	COG1319 Aerobic-type carbon monoxide dehydrogenase middle subunit CoxM CutM homologs
Root101|3350	18.5231257005526	-0.114162818372649	0.963376754067398	0.728651639379563	0.925466488432801	Intrasporangiaceae	acd	Butyryl-CoA dehydrogenase
Root101|3438	16.5076721824824	-0.455972376257614	1.08721367472646	0.224992461574172	0.718119562397569	Pseudonocardiales		Pirin C-terminal cupin domain
Root101|1057	12.0545144575216	0.00191595382024574	0.948272071851647	0.996585901642462	0.998357730510685	Intrasporangiaceae		Belongs to the binding-protein-dependent transport system permease family
Root101|1190	6.58507635221724	-0.323960868824585	1.06896725807079	0.223760503495248	0.718119562397569	Intrasporangiaceae	manB	the resulting product is then converted to GDP-mannose by ManC which is then used in the synthesis of mannose-containing glycoconjugates that are important for mediating entry into host cells
Root101|792	3.98468539357821	-0.369055088953994	1.11414698075295	0.0866755436021478	0.718119562397569	Intrasporangiaceae	glmM	Catalyzes the conversion of glucosamine-6-phosphate to glucosamine-1-phosphate
Root101|3059	2.16058921743048	0.214544369907132	1.0501367373554	0.192821899091816	0.718119562397569	Intrasporangiaceae		Nitronate monooxygenase
Root101|2163	7.09687583913338	0.390725600449959	1.13180211761119	0.0280263178216548	0.718119562397569	Intrasporangiaceae	amaB	Allantoate amidohydrolase
Root101|1056	7.06126672290885	0.0155753556101778	0.951934346550722	0.970359683058829	0.99082277211532	Intrasporangiaceae		Belongs to the binding-protein-dependent transport system permease family
Root101|1210	3.08655602490068	0.23243067329079	1.05662099817822	0.140126158177583	0.718119562397569	Intrasporangiaceae		Multicopper oxidase
Root101|2503	10.232828114964	0.169249085010992	0.973348572701252	0.626016114140616	0.876567387122285	Intrasporangiaceae		Multicopper oxidase
Root101|3790	0.447348235476666	-0.166539407199312	1.02840083933926	0.603996208575637	0.867516379748003	Intrasporangiaceae		ABC transporter
Root101|2640	120.643673033647	-0.152762661647907	0.907694365798104	0.714017704886257	0.922924112936267	Intrasporangiaceae	groL	Prevents misfolding and promotes the refolding and proper assembly of unfolded polypeptides generated under stress conditions
Root101|906	22.7640101933055	-0.108674848524149	0.954222868051622	NA	NA	Intrasporangiaceae	groL	Prevents misfolding and promotes the refolding and proper assembly of unfolded polypeptides generated under stress conditions
Root101|388	8.00387894847331	-0.181536881800745	0.980820848101579	0.58395247233628	0.864510384638562	Intrasporangiaceae	lepB	Belongs to the peptidase S26 family
Root101|389	1.14139608023254	-0.196594836505309	1.04149536133704	0.372389733864728	0.744371755280386	Intrasporangiaceae		Belongs to the peptidase S26 family
Root101|355	25.1754908374721	-0.00254324974176318	0.919464755282669	0.986506159762616	0.996112025156889	Intrasporangiaceae		COG0687 Spermidine putrescine-binding periplasmic protein
Root101|1343	13.7098316345032	0.0962054789207032	0.955247444826232	0.791496949239809	0.951656541762932	Intrasporangiaceae		Belongs to the UPF0337 (CsbD) family
Root101|1687	24.975913325413	0.0857482810364229	0.968501223485379	0.799231201775839	0.954534488918	Intrasporangiaceae		Signal peptide protein
Root101|2397	6.66170216204619	-0.105788708471227	0.97383564611156	0.730662605627601	0.925466488432801	Intrasporangiaceae	fhaB	Signal peptide protein
Root101|2398	3.355111766075	-0.218764782756378	1.0522476362649	0.190760599192937	0.718119562397569	Intrasporangiaceae	fhaA	Signal peptide protein
Root101|1614	2.013067059645	-0.205742922882049	1.04659391228658	0.272672494612422	0.718119562397569	Intrasporangiaceae	clcD	Dienelactone hydrolase family
Root101|1758	2.38428429190984	0.00226074337318126	0.969021740982974	0.997120608168045	0.998357730510685	Actinobacteria		Dienelactone hydrolase
Root101|961	7.56026157141032	-0.165725342357378	0.99245798074556	0.571761485312952	0.860842385536478	Intrasporangiaceae	pcrA	ATP-dependent DNA helicase
Root101|539	1.85193361494041	0.212644110039859	1.04911437299595	0.212963894354735	0.718119562397569	Intrasporangiaceae		Glycosyl transferase family 21
Root101|1638	0.684837648139523	-0.184224580426602	1.03543556205816	0.482560640972752	0.801288965565866	Intrasporangiaceae	ybaK	Belongs to the prolyl-tRNA editing family. YbaK EbsC subfamily
Root101|2165	2.23674117738333	-0.207199632490048	1.04745121728835	0.255675997814202	0.718119562397569	Intrasporangiaceae		Aminoacyl-tRNA editing domain
Root101|3689	99.3914775978044	0.0623102851889123	0.884156556503752	0.898349963892896	0.982674731822317	Intrasporangiaceae	ftsH	Acts as a processive, ATP-dependent zinc metallopeptidase for both cytoplasmic and membrane proteins. Plays a role in the quality control of integral membrane proteins
Root101|669	2.94071881951377	0.00634250339537412	0.970468098045159	0.987432415303295	0.996112025156889	Propionibacteriales	glpD	FAD dependent oxidoreductase
Root101|4013	14.3006322131853	0.0441315135360262	0.9644156832007	0.899170801744936	0.982674731822317	Intrasporangiaceae		Polyphosphate kinase 2 (PPK2)
Root101|4017	23.052894375543	-0.211994049830224	0.952159141857392	0.586373004038034	0.866729503810008	Intrasporangiaceae		membrane
Root101|1675	4.34469966316394	-0.31810962590032	1.09031250501488	0.0988020720037088	0.718119562397569	Intrasporangiaceae	phzF	Phenazine biosynthesis protein PhzF
Root101|841	93.1655381545189	0.0122606824174458	0.88489828805168	0.988705987795128	0.996112025156889	Intrasporangiaceae	fusA	Catalyzes the GTP-dependent ribosomal translocation step during translation elongation. During this step, the ribosome changes from the pre-translocational (PRE) to the post- translocational (POST) state as the newly formed A-site-bound peptidyl-tRNA and P-site-bound deacylated tRNA move to the P and E sites, respectively. Catalyzes the coordinated movement of the two tRNA molecules, the mRNA and…
Root101|1523	69.3520648066782	0.402789878045483	0.993078121660738	0.367415284106404	0.744371755280386	Intrasporangiaceae	tkt	Belongs to the transketolase family
Root101|1621	33.4448019089763	-0.230769504894918	0.959295231225476	0.551119406047137	0.846611727182817	Intrasporangiaceae	fkbB	Peptidyl-prolyl cis-trans
Root101|1601	55.9457242043661	-0.0350398700730968	0.927403482252817	0.916543233922953	0.98325284768205	Intrasporangiaceae	metH	MetH catalyzes a methyl transfer reaction from methyltetrahydrofolate to homocysteine to create methionine
Root101|126	1.23462240996027	0.206816554589267	1.04599104244847	0.272891366132079	0.718119562397569	Intrasporangiaceae	pepA	Presumably involved in the processing and regular turnover of intracellular proteins. Catalyzes the removal of unsubstituted N-terminal amino acids from various peptides
Root101|691	1.62044191307286	0.210890196454179	1.04816483751958	0.231580117345578	0.718119562397569	Intrasporangiaceae		Presumably involved in the processing and regular turnover of intracellular proteins. Catalyzes the removal of unsubstituted N-terminal amino acids from various peptides
Root101|671	14.9050714284249	-0.374953020634124	1.06129921406033	0.266354372046366	0.718119562397569	Intrasporangiaceae	pepP	Belongs to the peptidase M24B family
Root101|3148	98.8821784221564	-0.107485775251251	0.930305110619461	0.774456062769854	0.944200849921355	Intrasporangiaceae		membrane
Root101|1384	5.67708186992604	0.026112572400003	0.973679631229772	0.936643492782682	0.987206746202383	Intrasporangiaceae	nudF	ADP-ribose pyrophosphatase
Root101|1161	6.14183019882661	-0.0603406756037322	0.977057510484739	0.829521321803255	0.970033295639161	Intrasporangiaceae	scoA	COG1788 Acyl CoA acetate 3-ketoacid CoA transferase, alpha subunit
Root101|648	4.73846743634323	-0.354631982953937	1.10157425736308	0.125980311699427	0.718119562397569	Intrasporangiaceae	moeB	The proteins in this cluster have high sequence similarity to MoeB and are possibly involved in the synthesis of molybdopterin, but there has been no biochemical or physiological characterization. There is also no genetic linkage to other molybdopterin cofactor synthesis proteins. These proteins are
Root101|2671	1.11837058869167	-0.195003157411708	1.04068703975508	0.382263610403429	0.745137037670451	Actinobacteria	drrB	Transport permease protein
Root101|1097	0.456558432093016	-0.17163048357297	1.03015283412228	0.580998761208841	0.86265248964798	Intrasporangiaceae	maf	Maf-like protein
Root101|786	2.71201234262049	-0.0920206577078406	0.990599622196109	0.724965883777811	0.925466488432801	Intrasporangiaceae	cah	Reversible hydration of carbon dioxide
Root101|592	3.88074667279063	-0.232159710620791	1.05690305276877	0.161646546217429	0.718119562397569	Intrasporangiaceae	ndh	NADH dehydrogenase
Root101|3312	1.4838149043023	-0.20152347277196	1.04417053141602	0.322395693575773	0.725140891169695	Intrasporangiaceae	purB	Catalyzes two discrete reactions in the de novo synthesis of purines the cleavage of adenylosuccinate and succinylaminoimidazole carboxamide ribotide
Root101|3558	1.36967529627905	-0.200107022513899	1.04338786175953	0.337161225756563	0.732313485842718	Intrasporangiaceae		LysR family transcriptional regulator
Root101|110	23.3138917053348	0.0275205262883214	0.920448794489364	0.953146676710128	0.988479407479407	Intrasporangiaceae	erpA	Belongs to the HesB IscA family
Root101|194	2.62521098453484	-0.209422439364154	1.04879403313485	0.229536467582485	0.718119562397569	Intrasporangiaceae	sseA	Rhodanese Homology Domain
Root101|1556	3.00157454014895	0.222269129627899	1.03901637127385	0.222939558553891	0.718119562397569	Intrasporangiaceae	surf1	SURF1-like protein
Root101|920	3.60234251867459	-0.383367855156119	1.1210059611135	0.0886755213591909	0.718119562397569	Intrasporangiaceae	surf1	SURF1-like protein
Root101|1266	2.23775311805299	0.214948050861841	1.0503551904375	0.188435852762822	0.718119562397569	Intrasporangiaceae	pdtaS	Histidine kinase
Root101|104	59.3043366319718	-0.0710927759426715	0.923599245110588	0.847021915983005	0.97649526599755	Intrasporangiaceae	ctaC	Cytochrome c oxidase subunit
Root101|2299	84.5402813852472	0.0365779208694711	0.881576359921123	0.944709886401573	0.988193035283361	Intrasporangiaceae	ssb	Single-stranded DNA-binding protein
Root101|3750	1.56571882416833	-0.201742159435279	1.04430588946067	0.316423758347892	0.724066085973768	Intrasporangiaceae	acuC	acetoin utilization protein
Root101|2384	5.51048801680067	-0.281209031653827	1.04835125181011	0.271375456300358	0.718119562397569	Intrasporangiaceae	gluP	Rhomboid family
Root101|1022	4.0896867329934	0.254317321579657	1.06486105385847	0.10132499400987	0.718119562397569	Actinobacteria		Nad-dependent epimerase dehydratase
Root101|3830	1.56571882416833	-0.201742159435279	1.04430588946067	0.316423758347892	0.724066085973768	Intrasporangiaceae		3-beta hydroxysteroid dehydrogenase/isomerase family
Root101|1790	1.1775117477388	-0.197761230048772	1.04210068199719	0.363549437176742	0.744371755280386	Intrasporangiaceae	gloA_2	Glyoxalase/Bleomycin resistance protein/Dioxygenase superfamily
Root101|4005	6.34217390858196	-0.0839044774730823	0.972599415310123	0.780699969457493	0.947344185211712	Intrasporangiaceae	msrB	Peptide-methionine (R)-S-oxide reductase
Root101|2757	38.2569017844748	0.42210364939826	1.11857832207368	0.141401173354953	0.718119562397569	Dermatophilaceae	moeA	MoeA C-terminal region (domain IV)
Root101|1434	2.55477557793689	-0.260759282449307	1.06438825287928	0.188750185383305	0.718119562397569	Intrasporangiaceae	ribA	Catalyzes the conversion of D-ribulose 5-phosphate to formate and 3,4-dihydroxy-2-butanone 4-phosphate
Root101|1452	5.02214275302317	-0.24833883823607	1.06311850487048	0.124107270810508	0.718119562397569	Intrasporangiaceae	trpE	Part of a heterotetrameric complex that catalyzes the two-step biosynthesis of anthranilate, an intermediate in the biosynthesis of L-tryptophan. In the first step, the glutamine- binding beta subunit (TrpG) of anthranilate synthase (AS) provides the glutamine amidotransferase activity which generates ammonia as a substrate that, along with chorismate, is used in the second step, catalyzed by the…
Root101|1762	0.456558432093016	-0.17163048357297	1.03015283412228	0.580998761208841	0.86265248964798	Intrasporangiaceae	pabB	Chloride transporter
Root101|3772	172.943637748697	0.0993013042875549	0.892120653473656	0.833002569861138	0.970033295639161	Dermacoccaceae	yceI	Belongs to the UPF0312 family
Root101|1542	17.9469611071073	-0.446875656721353	1.08101747904688	0.233417045093414	0.718119562397569	Intrasporangiaceae	yitW	metal-sulfur cluster biosynthetic enzyme
Root101|851	0.57069804011627	-0.178867182779099	1.03308380677597	0.525720617338571	0.827010795696348	Intrasporangiaceae	mce4C	ABC transporter substrate-binding protein
Root101|852	0.228279216046508	-0.144837724170539	1.021541651952	0.743125507440465	0.925466488432801	Intrasporangiaceae		ABC transporter substrate-binding protein
Root101|1557	1.82623372837206	-0.204809491017224	1.0460425597034	0.286094897881017	0.723544205670112	Intrasporangiaceae	moaA	Catalyzes the cyclization of GTP to (8S)-3',8-cyclo-7,8- dihydroguanosine 5'-triphosphate
Root101|623	1.41924441473263	-0.11456104487098	1.00490266634718	0.567629938248469	0.859432195434361	Intrasporangiaceae	lon	Belongs to the peptidase S16 family
Root101|1202	2.51107137651159	-0.208941656495378	1.04849607996574	0.235999708293119	0.718119562397569	Intrasporangiaceae	wbbL_1	Glycosyltransferase like family 2
Root101|2312	0.684837648139523	-0.184224580426602	1.03543556205816	0.482560640972752	0.801288965565866	Intrasporangiaceae		Serine threonine protein phosphatase
Root101|2396	6.91996993206923	-0.242291885070587	1.02283091376485	0.397443425676989	0.749694326219107	Intrasporangiaceae	pstP	Serine threonine protein phosphatase
Root101|1319	11.2641024459016	-0.193600585659203	0.960941363092311	0.60207485862615	0.867516379748003	Intrasporangiaceae	etfA	Electron transfer flavoprotein
Root101|3301	7.62075917936717	0.061712779372	0.966538506264341	0.852885713107779	0.979259014107226	Intrasporangiaceae	lldD	COG1304 L-lactate dehydrogenase (FMN-dependent) and related alpha-hydroxy acid
Root101|120	4.67448589680692	-0.0627118768390871	0.972677990022247	0.830122633434636	0.970033295639161	Intrasporangiaceae	argE	Peptidase dimerisation domain
Root101|3897	5.10883328116203	0.0703885690574902	0.970381558830875	0.826329728126923	0.970033295639161	Intrasporangiaceae	tpdA	Peptidase dimerisation domain
Root101|165	3.95791057341315	-0.262223241920568	1.06210878537584	0.201180742239015	0.718119562397569	Intrasporangiaceae	dksA	DNA-binding protein
Root101|3227	1.56571882416833	-0.201742159435279	1.04430588946067	0.316423758347892	0.724066085973768	NA	NA	NA
Root101|333	1.56571882416833	-0.201742159435279	1.04430588946067	0.316423758347892	0.724066085973768	Intrasporangiaceae	yfcA	membrane transporter protein
Root101|1147	1.29499735085249	-0.198360548276425	1.04244923491475	0.351509324103642	0.738928205300526	Propionibacteriales	ispD	Catalyzes the formation of 4-diphosphocytidyl-2-C- methyl-D-erythritol from CTP and 2-C-methyl-D-erythritol 4- phosphate (MEP)
Root101|2577	8.41472627764155	-0.514736956249784	1.21880774687088	0.021350781204544	0.718119562397569	Intrasporangiaceae	ispD	Catalyzes the formation of 4-diphosphocytidyl-2-C- methyl-D-erythritol from CTP and 2-C-methyl-D-erythritol 4- phosphate (MEP)
Root101|336	2.02814145778727	-0.239455319380123	1.05627870784124	0.235461285393393	0.718119562397569	Intrasporangiaceae		flavin-nucleotide-binding protein structurally related to pyridoxine 5'-phosphate oxidase
Root101|1854	6.98749637522861	-0.337512713314545	1.08043776448783	0.186939176650063	0.718119562397569	Intrasporangiaceae		Diguanylate cyclase
Root101|2547	16.3265959247413	-0.287250768075717	1.01075030661249	0.405870046601691	0.762049981101456	Propionibacteriales		5'-nucleotidase, C-terminal domain
Root101|3260	3.46433439426847	0.0255450918848195	0.966879054961835	0.939577832493349	0.987694329616241	Intrasporangiaceae	cpdB	Belongs to the 5'-nucleotidase family
Root101|1006	0.223674117738333	-0.134489488659887	1.01948489159596	0.904855879964604	0.982674731822317	Intrasporangiaceae		Beta-lactamase
Root101|2002	5.50875867545778	-0.466815137662364	1.17742434292685	0.0423552745352489	0.718119562397569	Intrasporangiaceae		Beta-lactamase
Root101|2217	6.5842795668114	-0.126584467205886	0.991120884481954	NA	NA	Dermacoccaceae	xylB	FGGY family of carbohydrate kinases, N-terminal domain
Root101|1091	3.37144526743501	-0.299448953660013	1.08078530217609	0.130984407096113	0.718119562397569	Intrasporangiaceae	zwf	Glucose-6-phosphate dehydrogenase, NAD binding domain
Root101|1520	16.8993507150527	-0.272058956129354	0.987283873865823	0.464597513383291	0.790833630108669	Intrasporangiaceae	zwf	Catalyzes the oxidation of glucose 6-phosphate to 6- phosphogluconolactone
Root101|3289	6.48101669869095	-0.361233219992916	1.11373803964471	0.0556447850417471	0.718119562397569	Mycobacteriaceae		Catalyzes the oxidation of glucose 6-phosphate to 6- phosphogluconolactone
Root101|608	0.894696470953333	-0.189521893276013	1.03795579088938	0.430586228500541	0.762049981101456	Cellulomonadaceae	ycnI	Domain of unkown function (DUF1775)
Root101|1376	3.65028641799028	-0.231503860452162	1.05652188738862	0.168388967257586	0.718119562397569	Actinopolysporales		lactoylglutathione lyase activity
Root101|2807	25.7887372547581	0.203637486653889	1.0016085636678	0.512085318155506	0.81931103870737	Propionibacteriales		Acetyltransferase (GNAT) domain
Root101|3088	6.64110559653345	0.143892917400109	0.997121956276584	0.604626494222476	0.867516379748003	Bacteria		translation initiation factor activity
Root101|3442	1.58964085944738	-0.202978191843968	1.04498794198152	0.308240211980544	0.724066085973768	Streptacidiphilus		lactoylglutathione lyase activity
Root101|709	4.42493809144509	0.2520760026446	1.06416405174475	0.0977093741151724	0.718119562397569	Intrasporangiaceae		lactoylglutathione lyase activity
Root101|2629	0.996705736450635	0.0211506515908091	0.986203324280107	0.934428360986962	0.986832323649348	Intrasporangiaceae		Acetyltransferase (GNAT) domain
Root101|1465	4.24980823702833	-0.234399740481698	1.0578609846726	0.151110857557	0.718119562397569	Intrasporangiaceae	pdtaR	Regulator
Root101|1834	1.36967529627905	-0.200107022513899	1.04338786175953	0.337161225756563	0.732313485842718	Intrasporangiaceae		Activator of Hsp90 ATPase homolog 1-like protein
Root101|1293	4.02613411929	-0.23096542263627	1.05658624164163	0.159537725653868	0.718119562397569	Actinobacteria		Transcriptional regulator
Root101|200	6.84510492326447	-0.36276416827832	1.11485492599402	0.0522547503209703	0.718119562397569	Intrasporangiaceae		TetR family transcriptional regulator
Root101|642	3.07716431831968	-0.265458615419017	1.06717263090937	0.162393262326647	0.718119562397569	Actinobacteria	grxA	Glutaredoxin
Root101|1661	1.56571882416833	-0.201742159435279	1.04430588946067	0.316423758347892	0.724066085973768	Nocardiaceae		Glyoxalase/Bleomycin resistance protein/Dioxygenase superfamily
Root101|365	0.114139608023254	-0.113670273850686	1.01538772904534	0.904855871242191	0.982674731822317	Actinobacteria		glyoxalase bleomycin resistance protein dioxygenase
Root101|884	17.5954188926944	-5.09878042361562e-05	0.934413969997529	0.991792714795188	0.997338780931675	Intrasporangiaceae	fumC	Involved in the TCA cycle. Catalyzes the stereospecific interconversion of fumarate to L-malate
Root101|2168	7.34812775715859	-0.0541935091759042	0.963705021876402	0.860696791097367	0.979315902452912	Intrasporangiaceae	hutH	Histidine ammonia-lyase
Root101|1431	12.7348865574683	-0.159382914886238	0.973202916322741	0.630663294810893	0.880355327461113	Intrasporangiaceae	ribD	Converts 2,5-diamino-6-(ribosylamino)-4(3h)-pyrimidinone 5'-phosphate into 5-amino-6-(ribosylamino)-2,4(1h,3h)- pyrimidinedione 5'-phosphate
Root101|36	7.67096420427775	0.00665422158397705	0.974172030525195	0.989759225485574	0.996758354783933	Intrasporangiaceae	yfiQ	Multidrug ABC transporter permease
Root101|2654	4.94554934050296	-0.251516796141797	1.06421235780188	NA	NA	Actinobacteria	pepI	Belongs to the peptidase S33 family
Root101|2996	5.90875299574739	0.129833393485892	0.994179651235485	0.63894309057992	0.882981859265286	Intrasporangiaceae		ABC transporter
Root101|332	0.223674117738333	-0.134489488659887	1.01948489159596	0.904855879964604	0.982674731822317	Intrasporangiaceae		Fructose transport system kinase
Root101|308	10.5068824053825	-0.593557757036617	1.29341660223634	0.0116817167963779	0.718119562397569	Intrasporangiaceae	fadD11_1	AMP-dependent synthetase
Root101|84	27.1985510039695	-0.0989175238941428	0.9283628087147	0.793853889231229	0.951656541762932	Intrasporangiaceae	fadD3	Long-chain fatty acid--CoA ligase
Root101|2260	2.62521098453484	-0.209422439364154	1.04879403313485	0.229536467582485	0.718119562397569	Intrasporangiaceae		KR domain
Root101|1544	13.876263790171	0.419044377606073	1.15183337946643	0.010513777591745	0.718119562397569	Nocardiaceae		Glyoxalase/Bleomycin resistance protein/Dioxygenase superfamily
Root101|3501	0.743713235526464	-0.186564949740385	1.03651196783618	0.463284829839618	0.789839927111509	Intrasporangiaceae	nagA	beta-N-acetylhexosaminidase
Root101|707	5.6148784349992	-0.33151946604835	1.09788430052923	0.0746962322885968	0.718119562397569	Intrasporangiaceae	fdxA	ferredoxin
Root101|3812	37.7483519057801	0.215917280332518	0.970765827845786	NA	NA	Intrasporangiaceae	MA20_09410	COG1975 Xanthine and CO dehydrogenases maturation factor, XdhC CoxF family
Root101|105	5.69085373114	0.141139144234078	0.996207605881156	0.612573374175471	0.873439632753862	Intrasporangiaceae		Aminotransferase
Root101|1325	3.51530235718	-0.290241568084847	1.07723254026169	0.132717527315847	0.718119562397569	Intrasporangiaceae	iscS	COG1104 Cysteine sulfinate desulfinase cysteine desulfurase
Root101|2868	12.0472917523966	0.210153739209233	1.00274426454335	0.498113350730159	0.807573656122578	Intrasporangiaceae	katA	Serves to protect cells from the toxic effects of hydrogen peroxide
Root101|759	30.0608254380766	0.310988575910638	1.09131641424267	NA	NA	Micrococcaceae	katE	Serves to protect cells from the toxic effects of hydrogen peroxide
Root101|3570	1.25553568825579	-0.198469007203962	1.04249965576745	0.353697824056282	0.738928205300526	Actinobacteria	ybgC	Thioesterase superfamily
Root101|1062	12.2379424352868	-0.19586826968572	0.998109534791886	0.518128107657045	0.825502641994554	Intrasporangiaceae	add	Belongs to the metallo-dependent hydrolases superfamily. Adenosine and AMP deaminases family. Adenosine deaminase subfamily
Root101|1013	2.99887480614249	-0.340729124538079	1.09766366922203	0.122792728765564	0.718119562397569	Intrasporangiaceae	rutG	Nitrate reductase
Root101|3582	1.82623372837206	-0.204809491017224	1.0460425597034	0.286094897881017	0.723544205670112	Nocardiaceae		Permease family
Root101|3583	1.15385528411995	-0.196754284815494	1.04158190755174	0.370581256251531	0.744371755280386	Propionibacteriales	pbuX	Permease family
Root101|1142	4.83398762305319	-0.115721843600591	0.992117203866473	0.66225784029361	0.887265230900404	Intrasporangiaceae	lytR2	transcriptional regulator
Root101|2555	6.69811016946389	-0.0410289450138891	0.948061077149215	0.901820554804374	0.982674731822317	Intrasporangiaceae		Transcriptional regulator
Root101|3388	16.1763684971421	-0.634023642784373	1.34236449065611	0.00521086426226494	0.700861243274635	Intrasporangiaceae		Transcriptional regulator
Root101|3729	3.61635459496345	-0.196340809376284	1.00950858992073	0.485453705718763	0.804340105526269	Intrasporangiaceae		Cell envelope-related transcriptional attenuator domain
Root101|2947	1.02542966900851	0.128224485351745	1.00766043573321	0.604637599815039	0.867516379748003	Micromonosporales	galE	GDP-mannose 4,6 dehydratase
Root101|436	29.1829509438159	0.324918549719469	1.05830584036464	0.266012069230853	0.718119562397569	Intrasporangiaceae	ddl	Belongs to the D-alanine--D-alanine ligase family
Root101|3079	2.60218549299397	-0.25896628428601	1.06390971485765	0.187604629847013	0.718119562397569	Intrasporangiaceae	ftsK	Cell division protein FtsK
Root101|532	4.2729911475453	-0.149621456784246	1.00262472421223	0.567041274557438	0.859432195434361	Intrasporangiaceae	ywlC	Belongs to the SUA5 family
Root101|1615	2.013067059645	-0.205742922882049	1.04659391228658	0.272672494612422	0.718119562397569	Intrasporangiaceae	lsfA	C-terminal domain of 1-Cys peroxiredoxin
Root101|2938	4.47348235476666	-0.237562499233113	1.05905666004955	0.14346656215055	0.718119562397569	Intrasporangiaceae	ahpE	Peroxiredoxin
Root101|3561	2.65244531678621	-0.163586443215438	0.999725116194633	0.562600245873777	0.85624881975771	NA	NA	NA
Root101|890	0.671022353215	-0.181114518430443	1.03411862106255	0.498351731737161	0.807573656122578	Intrasporangiaceae	alr	Catalyzes the interconversion of L-alanine and D- alanine. May also act on other amino acids
Root101|2972	1.02265137390111	-0.193978343171575	1.04014319654608	0.396046796999808	0.748797559735004	Propionibacteriales	yobN	Flavin containing amine oxidoreductase
Root101|323	3.39521162739075	0.240199505918035	1.05944252679109	0.125730714218027	0.718119562397569	Propionibacteriales		Flavin containing amine oxidoreductase
Root101|188	34.2137298074807	-0.776479234033063	1.42869828030882	0.0428409488651553	0.718119562397569	Intrasporangiaceae	sigA	Sigma factors are initiation factors that promote the attachment of RNA polymerase to specific initiation sites and are then released. This sigma factor is the primary sigma factor during exponential growth
Root101|2203	18.7844283296666	-0.399353133346034	1.07854552102949	0.230408262145748	0.718119562397569	Propionibacteriales		Periplasmic binding protein domain
Root101|546	3.26128262658017	-0.289456713729763	1.07646890276942	0.14089461349916	0.718119562397569	Intrasporangiaceae	lysA	Specifically catalyzes the decarboxylation of meso- diaminopimelate (meso-DAP) to L-lysine
Root101|2232	0.456558432093016	-0.17163048357297	1.03015283412228	0.580998761208841	0.86265248964798	Caulobacterales		3-demethylubiquinone-9 3-methyltransferase
Root101|3169	2.78470606587017	-0.0925428216405185	0.991289877253654	0.720193707031119	0.925466488432801	Intrasporangiaceae	recQ	ATP-dependent DNA helicase RecQ
Root101|138	4.68870962473796	0.303437208927526	1.08123356384496	0.111676349036733	0.718119562397569	Propionibacteriales		Glycosyl hydrolase family 1
Root101|1910	12.320425961496	0.215841806259436	1.02430204525438	0.405274994101572	0.761778540931605	Intrasporangiaceae	sigB	Belongs to the sigma-70 factor family
Root101|273	11.526795160945	-0.180461328688212	0.969277864186164	0.60699980453113	0.869554157851992	Intrasporangiaceae	sigB	Belongs to the sigma-70 factor family
Root101|3623	6.75833317436829	-0.357520437019153	1.11196156779252	0.0544605360786814	0.718119562397569	Intrasporangiaceae		Belongs to the anti-sigma-factor antagonist family
Root101|516	3.6497935771555	-0.290824356804296	1.05737884348446	0.213865165587619	0.718119562397569	Intrasporangiaceae		STAS domain
Root101|1908	1.85193361494041	0.212644110039859	1.04911437299595	0.212963894354735	0.718119562397569	Intrasporangiaceae		Protein of unknown function DUF72
Root101|3068	0.671022353215	-0.181114518430443	1.03411862106255	0.498351731737161	0.807573656122578	Intrasporangiaceae	pgsA	Belongs to the CDP-alcohol phosphatidyltransferase class-I family
Root101|668	4.24980823702833	-0.234399740481698	1.0578609846726	0.151110857557	0.718119562397569	Streptosporangiales	glpK	Key enzyme in the regulation of glycerol uptake and metabolism. Catalyzes the phosphorylation of glycerol to yield sn- glycerol 3-phosphate
Root101|1232	3.44025066980283	-0.0723854953312071	0.983973193090087	0.788677881832023	0.951656541762932	Intrasporangiaceae		secretion system protein TadC
Root101|881	7.78224365148714	-0.519550514220611	1.22192416583708	0.0230312676999861	0.718119562397569	Intrasporangiaceae	uppS	Catalyzes the condensation of isopentenyl diphosphate (IPP) with allylic pyrophosphates generating different type of terpenoids
Root101|2876	1.56571882416833	-0.201742159435279	1.04430588946067	0.316423758347892	0.724066085973768	Intrasporangiaceae	hisD	Catalyzes the sequential NAD-dependent oxidations of L- histidinol to L-histidinaldehyde and then to L-histidine
Root101|1356	2.8074392174996	-0.264140963750268	1.06608247752024	0.175076403747588	0.718119562397569	Frankiales		TIGRFAM luciferase family oxidoreductase, group 1
Root101|3380	54.348008080496	0.0880999017753345	0.931921874065082	0.831431310610652	0.970033295639161	Propionibacteriales	mmsA	Aldehyde dehydrogenase family
Root101|16	29.9726154883955	-0.451440445371584	1.11995421850864	0.1621246969757	0.718119562397569	Intrasporangiaceae	acnA	Catalyzes the isomerization of citrate to isocitrate via cis-aconitate
Root101|632	9.53859850837956	-0.573548947907716	1.27244664251784	0.0144169002972644	0.718119562397569	Intrasporangiaceae		ABC transporter, ATP-binding protein
Root101|3884	5.29061016229146	-0.272018938982154	1.06392205763416	0.19600091193869	0.718119562397569	Intrasporangiaceae	nuoE	NADH dehydrogenase subunit E
Root101|1573	10.8073674367667	0.335028933104544	1.07878727140762	0.182457026487156	0.718119562397569	Intrasporangiaceae	qmcA	prohibitin homologues
Root101|1683	15.5374283367483	-0.256887355729451	1.01038643397579	0.425762117508768	0.762049981101456	Intrasporangiaceae	gcvP	The glycine cleavage system catalyzes the degradation of glycine. The P protein binds the alpha-amino group of glycine through its pyridoxal phosphate cofactor
Root101|603	2.02814145778727	-0.239455319380123	1.05627870784124	0.235461285393393	0.718119562397569	Propionibacteriales		SNF2 family N-terminal domain
Root101|3967	6.29925369490157	-0.507510392223858	1.20935460522282	0.0313339164881234	0.718119562397569	Intrasporangiaceae		Domain of unknown function (DUF4142)
Root101|875	77.3730098063718	-0.190678959301465	0.911118501643923	0.655053531374945	0.884919071965721	Dermatophilaceae	greA	Necessary for efficient RNA polymerase transcription elongation past template-encoded arresting sites. The arresting sites in DNA have the property of trapping a certain fraction of elongating RNA polymerases that pass through, resulting in locked ternary complexes. Cleavage of the nascent transcript by cleavage factors such as GreA or GreB allows the resumption of elongation from the new 3'termi…
Root101|3015	3.09783184573307	-0.0530196430636663	0.982016478070149	0.842811154119436	0.975503678544329	Propionibacteriales	hinT	Scavenger mRNA decapping enzyme C-term binding
Root101|595	1.54327801245034	0.210208721651047	1.04779822166864	0.238654951170489	0.718119562397569	Intrasporangiaceae		Scavenger mRNA decapping enzyme C-term binding
Root101|3774	6.62632970823065	-0.47992519055174	1.18893335360677	0.0328592852138007	0.718119562397569	Intrasporangiaceae	hemL	Glutamate-1-semialdehyde aminotransferase
Root101|1096	13.1533063338326	0.173159486722425	0.975566621327992	0.616306206516003	0.876470830759545	Intrasporangiaceae	yngE	COG4799 Acetyl-CoA carboxylase, carboxyltransferase component (subunits alpha and beta)
Root101|1102	14.9567307769648	-0.458441988050515	1.12449223878681	0.160579068050237	0.718119562397569	Intrasporangiaceae	pccB	COG4799 Acetyl-CoA carboxylase, carboxyltransferase component (subunits alpha and beta)
Root101|180	10.0930318022191	-0.580593155802818	1.28005757172514	0.0129557010561994	0.718119562397569	Intrasporangiaceae	ftsI	cell division protein FtsI
Root101|1990	0.228279216046508	-0.144837724170539	1.021541651952	0.743125507440465	0.925466488432801	Nocardiaceae		Cyclic nucleotide-monophosphate binding domain
Root101|256	2.54640872054306	0.21636482194187	1.05112123810392	0.17291211326537	0.718119562397569	Intrasporangiaceae	lexA	Represses a number of genes involved in the response to DNA damage (SOS response), including recA and lexA. In the presence of single-stranded DNA, RecA interacts with LexA causing an autocatalytic cleavage which disrupts the DNA-binding part of LexA, leading to derepression of the SOS regulon and eventually DNA repair
Root101|3233	8.63419815664534	-0.0531378143229305	0.977339582359072	0.84502178642883	0.975637359748017	Propionibacteriales	bcp	Redoxin
Root101|1435	2.62357262116558	0.218644476843975	1.05188161690364	0.167707312311789	0.718119562397569	Intrasporangiaceae	ribH	Catalyzes the formation of 6,7-dimethyl-8- ribityllumazine by condensation of 5-amino-6-(D- ribitylamino)uracil with 3,4-dihydroxy-2-butanone 4-phosphate. This is the penultimate step in the biosynthesis of riboflavin
Root101|2223	26.0500765441714	-0.525213774145339	1.14221611075803	0.16009852854057	0.718119562397569	Propionibacteriales		Metal-sensitive transcriptional repressor
Root101|3949	3.53832784872087	-0.225949212719977	1.05465340774546	0.17708795910079	0.718119562397569	Intrasporangiaceae	csoR	Metal-sensitive transcriptional repressor
Root101|892	0.114139608023254	-0.113670273850686	1.01538772904534	0.904855871242191	0.982674731822317	Intrasporangiaceae	ydiB	Threonylcarbamoyl adenosine biosynthesis protein TsaE
Root101|407	1.40092029381694	-0.199761258666868	1.04321012673295	0.336970750176016	0.732313485842718	Intrasporangiaceae	amt	Ammonium Transporter
Root101|442	2.8258596107323	-0.268210943743788	1.06761133261243	0.170898333685731	0.718119562397569	Intrasporangiaceae	murA	Cell wall formation. Adds enolpyruvyl to UDP-N- acetylglucosamine
Root101|905	17.7649854005593	0.039360285734305	0.923328270958994	0.928153671294031	0.985120577905677	Intrasporangiaceae	groS	Binds to Cpn60 in the presence of Mg-ATP and suppresses the ATPase activity of the latter
Root101|529	0.05887558738694	-0.0941553198371898	1.01289396295189	0.959713194779875	0.988479407479407	Intrasporangiaceae		Acetyltransferase (GNAT) domain
Root101|2530	2.71632510101722	-0.263607219426695	1.06576401441519	0.17882880227887	0.718119562397569	Intrasporangiaceae	pitH	inorganic phosphate transporter
Root101|3841	2.8670810672695	-0.243416492021089	1.03823652191905	0.289093019759092	0.723544205670112	Intrasporangiaceae	nuoL2	oxidoreductase subunit
Root101|3877	4.88885479186987	-0.336438286710406	1.09954684178332	0.082086115062526	0.718119562397569	Intrasporangiaceae	nuoL	NADH ubiquinone oxidoreductase subunit
Root101|171	23.0643461463096	0.0407687938790215	0.949743580520272	0.916967501170137	0.98325284768205	Intrasporangiaceae	ftsZ	Essential cell division protein that forms a contractile ring structure (Z ring) at the future cell division site. The regulation of the ring assembly controls the timing and the location of cell division. One of the functions of the FtsZ ring is to recruit other cell division proteins to the septum to produce a new cell wall between the dividing cells. Binds GTP and shows GTPase activity
Root101|1199	3.42418824069762	-0.223595404724039	1.05382514268099	0.182918209943329	0.718119562397569	Actinobacteria		Methyltransferase domain
Root101|288	3.54953942863578	0.243730484024707	1.06076138938243	0.119451462447156	0.718119562397569	Intrasporangiaceae		Methyltransferase domain
Root101|2796	1.71209412034881	-0.203834438599418	1.04548178555277	0.297068542104953	0.723544205670112	Intrasporangiaceae	tatD	AraC family transcriptional regulator
Root101|3385	4.89830144661931	0.296279567048351	1.07530173115483	0.125225811316624	0.718119562397569	Intrasporangiaceae	folP2	Catalyzes the condensation of para-aminobenzoate (pABA) with 6-hydroxymethyl-7,8-dihydropterin diphosphate (DHPt-PP) to form 7,8-dihydropteroate (H2Pte), the immediate precursor of folate derivatives
Root101|1460	3.80246000155166	-0.227231818730486	1.05522784833334	0.168866866969598	0.718119562397569	Intrasporangiaceae	pknE_1	Thioredoxin
Root101|2483	3.47365965582946	-0.228065981597454	1.05527701498849	0.176844275879501	0.718119562397569	Intrasporangiaceae		Thioredoxin
Root101|2220	1.56174285580415	0.209397552635337	1.04737590956672	0.241965455812546	0.718119562397569	Propionibacteriales		Cupin
Root101|2278	2.9676298086046	-0.213056552149848	1.05024933665392	0.210085862684439	0.718119562397569	Intrasporangiaceae		GlcNAc-PI de-N-acetylase
Root101|672	5.58203707853035	-0.137281239701168	0.982994507723219	0.651348372528235	0.884919071965721	Intrasporangiaceae		LmbE family
Root101|877	11.4116772927639	-0.487370754977017	1.1439086303509	0.143736954400091	0.718119562397569	Intrasporangiaceae	mca	A mycothiol (MSH, N-acetylcysteinyl-glucosaminyl- inositol) S-conjugate amidase, it recycles conjugated MSH to the N-acetyl cysteine conjugate (AcCys S-conjugate, a mercapturic acid) and the MSH precursor. Involved in MSH-dependent detoxification of a number of alkylating agents and antibiotics
Root101|949	5.55593118116555	-0.177660505129654	0.995238238543367	0.553721732379751	0.848993232483456	Intrasporangiaceae		PspC domain
Root101|950	3.98657262793571	-0.318025159211647	1.08976663688826	0.106004425820874	0.718119562397569	Intrasporangiaceae	tcsS3	PspC domain
Root101|1043	30.4450702276714	0.327358092646397	1.05425683812581	0.281031865273473	0.723544205670112	Brevibacteriaceae	sdhB	4Fe-4S dicluster domain
Root101|2846	2.9676298086046	-0.213056552149848	1.05024933665392	0.210085862684439	0.718119562397569	Nocardiaceae	frdB	2Fe-2S iron-sulfur cluster binding domain
Root101|1719	45.0428409397411	0.278643279623107	0.942783924296607	0.527339199089741	0.828480338089723	Intrasporangiaceae	relA	In eubacteria ppGpp (guanosine 3'-diphosphate 5-' diphosphate) is a mediator of the stringent response that coordinates a variety of cellular activities in response to changes in nutritional abundance
Root101|2950	18.4673030669882	-0.519156542410114	1.17577206536017	0.10905078541879	0.718119562397569	Intrasporangiaceae	fabD	Biotin attachment protein
Root101|3996	21.0425778066536	0.308120544404047	1.08972359332646	5.33488180863255e-10	3.22893721467485e-07	Intrasporangiaceae	rnd	3'-5' exonuclease
Root101|3807	6.02684758356768	0.0765375400111581	0.979939147659203	0.797323117266778	0.953715052817623	Dermatophilaceae	aroQ	Catalyzes a trans-dehydration via an enolate intermediate
Root101|3943	1.56571882416833	-0.201742159435279	1.04430588946067	0.316423758347892	0.724066085973768	Intrasporangiaceae		membrane transporter protein
Root101|572	4.27431495213026	-0.0813177226054328	0.969996546044181	0.792751709534671	0.951656541762932	Intrasporangiaceae		HD domain
Root101|3751	15.988488837056	0.0668087532292422	0.951442971157212	0.857175089608892	0.979315902452912	Intrasporangiaceae	xis	transcriptional regulator
Root101|1608	8.74496273483418	0.39141498468274	1.08722860874355	0.199240600486248	0.718119562397569	Intrasporangiaceae	prs	Ribose-phosphate pyrophosphokinase
Root101|2816	3.21648790577794	-0.289371591671206	1.07641855246575	0.140835181945073	0.718119562397569	Propionibacteriales	prs	Involved in the biosynthesis of the central metabolite phospho-alpha-D-ribosyl-1-pyrophosphate (PRPP) via the transfer of pyrophosphoryl group from ATP to 1-hydroxyl of ribose-5-phosphate (Rib-5-P)
Root101|3838	0.57069804011627	-0.178867182779099	1.03308380677597	0.525720617338571	0.827010795696348	Intrasporangiaceae	htpX	Belongs to the peptidase M48B family
Root101|161	1.84269523840686	0.00694712012952306	0.976286491832784	0.983336768092319	0.995765374214566	Intrasporangiaceae	ptrB	oligopeptidase that cleaves peptide bonds following arginine and lysine residues
Root101|2349	22.285048176906	0.0927643579463329	0.916162280421269	0.829047338341539	0.970033295639161	Intrasporangiaceae	yidC	Preprotein translocase subunit YidC
Root101|531	2.78755386677579	-0.0129053451854241	0.972296810560404	0.961280555146533	0.988479407479407	Intrasporangiaceae	glyA	Catalyzes the reversible interconversion of serine and glycine with tetrahydrofolate (THF) serving as the one-carbon carrier. This reaction serves as the major source of one-carbon groups required for the biosynthesis of purines, thymidylate, methionine, and other important biomolecules. Also exhibits THF- independent aldolase activity toward beta-hydroxyamino acids, producing glycine and aldehyd…
Root101|1160	1.91897234848997	-0.22583241873103	1.05178624100317	0.258565488343873	0.718119562397569	Intrasporangiaceae	scoB	Succinyl-CoA 3-ketoacid-CoA transferase
Root101|3322	0.077163900622517	0.11804509983478	1.01555733923687	0.710220204188618	0.919980264494727	Intrasporangiaceae	cydA	cytochrome bd ubiquinol oxidase subunit I
Root101|3249	2.99654218099399	0.0941163886214841	0.989229737836919	0.729936068287258	0.925466488432801	Intrasporangiaceae	clpS	Involved in the modulation of the specificity of the ClpAP-mediated ATP-dependent protein degradation
Root101|1714	3.48268599720531	0.127506869893851	0.986311429336113	0.665571918185335	0.888710854845996	Intrasporangiaceae	hisS	Histidine--tRNA ligase
Root101|2583	33.9909716269042	0.136440759732694	0.967757778347218	0.698196004948708	0.912303986561749	Intrasporangiaceae	cysS	Belongs to the class-I aminoacyl-tRNA synthetase family
Root101|30	29.7152780387639	0.302166092141456	1.02624432689647	0.369178437004832	0.744371755280386	Intrasporangiaceae	hemH	Catalyzes the ferrous insertion into protoporphyrin IX
Root101|1627	11.6924719637906	0.0214908685579502	0.927785744740731	0.962408784971744	0.988479407479407	Dermatophilaceae	tatA	Part of the twin-arginine translocation (Tat) system that transports large folded proteins containing a characteristic twin-arginine motif in their signal peptide across membranes. TatA could form the protein-conducting channel of the Tat system
Root101|202	12.1458620731072	-0.204986366089422	1.00511585927466	NA	NA	Intrasporangiaceae	hrpA	ATP-dependent helicase
Root101|1152	2.23674117738333	-0.207199632490048	1.04745121728835	0.255675997814202	0.718119562397569	Intrasporangiaceae	rfbB	ABC transporter
Root101|2329	12.9782916659621	0.176453915082365	0.948883538610266	0.655506797418203	0.884919071965721	Intrasporangiaceae		COG1134 ABC-type polysaccharide polyol phosphate transport system ATPase component
Root101|1464	12.9277805044609	0.13687632866867	0.992686707517307	0.635333423473338	0.882339805887752	Intrasporangiaceae	pyk	Catalyzes the formation of phosphoenolpyruvate from pyruvate
Root101|3814	16.8035272247322	0.118264956558213	0.977695649434519	0.71168731186171	0.920787031061591	Intrasporangiaceae	coxD	AAA domain (dynein-related subfamily)
Root101|1025	0.223674117738333	-0.134489488659887	1.01948489159596	0.904855879964604	0.982674731822317	Intrasporangiaceae	aqpZ	Belongs to the MIP aquaporin (TC 1.A.8) family
Root101|3805	2.99274501535007	-0.186005008335472	1.02363649023727	0.428111318014748	0.762049981101456	Cellulomonadaceae	rpmG	Belongs to the bacterial ribosomal protein bL33 family
Root101|2994	3.050695843869	-0.279462040398911	1.07233144743373	0.153132764441806	0.718119562397569	Intrasporangiaceae	scbA	Belongs to the bacterial solute-binding protein 9 family
Root101|1364	37.8490676934675	0.038592956981873	0.929527331449163	0.930412481671157	0.985789329595567	Intrasporangiaceae	hppD	4-hydroxyphenylpyruvate dioxygenase
Root101|2335	4.4156690540205	-0.244440085116572	1.0613974881628	NA	NA	Intrasporangiaceae	cca	RNA nucleotidyltransferase
Root101|2755	4.55109601427672	-0.0580739204097767	0.979363726247448	0.832530336075517	0.970033295639161	Intrasporangiaceae	fthC	5-formyltetrahydrofolate cyclo-ligase
Root101|1512	5.87601809691641	-0.159988700558489	0.978387151095256	0.621601761587726	0.876567387122285	Intrasporangiaceae	tpiA	Involved in the gluconeogenesis. Catalyzes stereospecifically the conversion of dihydroxyacetone phosphate (DHAP) to D-glyceraldehyde-3-phosphate (G3P)
Root101|1048	2.00626141618544	0.213646038845362	1.04965463853004	0.202326673164142	0.718119562397569	Intrasporangiaceae	manC	mannose-1-phosphate guanylyltransferase
Root101|2564	1.70739203422126	-0.204071696103938	1.04561440656156	0.295916432832087	0.723544205670112	Intrasporangiaceae	manC	Mannose-6-phosphate isomerase
Root101|1345	9.04098559359316	-0.16703414622039	0.992270853823398	NA	NA	Micrococcaceae		NAD(P)H-binding
Root101|1743	0.894696470953333	-0.189521893276013	1.03795579088938	0.430586228500541	0.762049981101456	Cellulomonadaceae		NmrA-like family
Root101|3840	1.54327801245034	0.210208721651047	1.04779822166864	0.238654951170489	0.718119562397569	Intrasporangiaceae	nuoM2	NADH dehydrogenase
Root101|3876	46.475518503137	0.389011913387059	1.06867221348034	NA	NA	Intrasporangiaceae	nuoM	NADH ubiquinone oxidoreductase subunit
Root101|2134	1.02725647220929	-0.194357678638651	1.0403306050791	0.393750095910485	0.747533294312598	Intrasporangiaceae		transport, permease protein
Root101|3057	3.88232079524241	0.120265485249855	0.993088696366328	0.661359056649824	0.887265230900404	Intrasporangiaceae	nodJ	ABC-2 type transporter
Root101|1510	15.7013281785869	-0.270608939865818	1.01633671390421	0.401469454616417	0.755799027703224	Intrasporangiaceae	gap	Belongs to the glyceraldehyde-3-phosphate dehydrogenase family
Root101|886	25.5163890503135	-0.133726158444432	0.941376628754517	0.720901684463617	0.925466488432801	Intrasporangiaceae	glmS	Catalyzes the first step in hexosamine metabolism, converting fructose-6P into glucosamine-6P using glutamine as a nitrogen source
Root101|1943	2.96920393105638	0.247139208296045	1.05281097954131	0.215110048237838	0.718119562397569	Pseudonocardiales	folE	GTP cyclohydrolase I
Root101|3690	8.36742481204277	-0.0208844948926693	0.959406318940865	0.942180734486793	0.988050667827386	Intrasporangiaceae	folE	GTP cyclohydrolase
Root101|1038	7.8468176974974	-0.517837699305188	1.22052206236619	0.0230492957004413	0.718119562397569	Intrasporangiaceae	trpS	Tryptophanyl-tRNA synthetase
Root101|2850	0.114139608023254	-0.113670273850686	1.01538772904534	0.904855871242191	0.982674731822317	Intrasporangiaceae	argH	Argininosuccinate lyase
Root101|1425	2.15095175996735	0.0797559846984247	0.990393007677541	0.76048984784195	0.934836418094159	Intrasporangiaceae		HNH nucleases
Root101|15	0.447348235476666	-0.166539407199312	1.02840083933926	0.603996208575637	0.867516379748003	Intrasporangiaceae		HNH nucleases
Root101|150	0.228279216046508	-0.144837724170539	1.021541651952	0.743125507440465	0.925466488432801	Intrasporangiaceae		HNH nucleases
Root101|238	1.4838149043023	-0.20152347277196	1.04417053141602	0.322395693575773	0.725140891169695	Intrasporangiaceae		HNH nucleases
Root101|3347	2.89321743483824	-0.282102911938269	1.07298499733565	0.157837955477856	0.718119562397569	Intrasporangiaceae		Evidence 4 Homologs of previously reported genes of
Root101|4009	0.228279216046508	-0.144837724170539	1.021541651952	0.743125507440465	0.925466488432801	Intrasporangiaceae		HNH nucleases
Root101|554	0.57069804011627	-0.178867182779099	1.03308380677597	0.525720617338571	0.827010795696348	Intrasporangiaceae		Evidence 4 Homologs of previously reported genes of
Root101|537	6.97938925691354	-0.495007083775128	1.20098990736881	0.0290196039989606	0.718119562397569	Propionibacteriales	rpmE	Binds the 23S rRNA
Root101|450	6.97700649625751	0.132905626634415	0.983015765180689	0.66586116337282	0.888710854845996	Intrasporangiaceae	gltX	Catalyzes the attachment of glutamate to tRNA(Glu) in a two-step reaction glutamate is first activated by ATP to form Glu-AMP and then transferred to the acceptor end of tRNA(Glu)
Root101|1561	2.87597760132865	0.0327896780296332	0.980360966126991	0.909878073040926	0.982732661490375	Intrasporangiaceae	inhA	Enoyl- acyl-carrier-protein reductase NADH
Root101|1381	1.11837058869167	-0.195003157411708	1.04068703975508	0.382263610403429	0.745137037670451	Intrasporangiaceae	murJ	Virulence factor MVIN
Root101|2338	3.35590848105558	-0.2255104960208	1.05437271004136	0.183022482683029	0.718119562397569	Intrasporangiaceae	murJ	Membrane
Root101|296	46.7835950678777	-0.162725583965058	0.92166780095163	0.689560658347044	0.905328825302708	Intrasporangiaceae	rne	Ribonuclease E/G family
Root101|222	1.02725647220929	-0.194357678638651	1.0403306050791	0.393750095910485	0.747533294312598	Intrasporangiaceae		UDP-glucoronosyl and UDP-glucosyl transferase
Root101|3383	3.65572002045576	-0.209745370136851	1.03402248883238	0.284646440823713	0.723544205670112	Streptosporangiales		Phosphotransferase enzyme family
Root101|1913	0.447348235476666	-0.166539407199312	1.02840083933926	0.603996208575637	0.867516379748003	Actinobacteria	nnrD	Catalyzes the dehydration of the S-form of NAD(P)HX at the expense of ADP, which is converted to AMP. Together with NAD(P)HX epimerase, which catalyzes the epimerization of the S- and R-forms, the enzyme allows the repair of both epimers of NAD(P)HX, a damaged form of NAD(P)H that is a result of enzymatic or heat-dependent hydration
Root101|888	6.5545722054879	0.089620639245462	0.971840534277223	0.781104586055907	0.947344185211712	Intrasporangiaceae	nnrD	Bifunctional enzyme that catalyzes the epimerization of the S- and R-forms of NAD(P)HX and the dehydration of the S-form of NAD(P)HX at the expense of ADP, which is converted to AMP. This allows the repair of both epimers of NAD(P)HX, a damaged form of NAD(P)H that is a result of enzymatic or heat-dependent hydration
Root101|19	2.0499078461104	-0.225821455397455	1.05226474746231	0.247513182935325	0.718119562397569	Intrasporangiaceae	trmA	Belongs to the class I-like SAM-binding methyltransferase superfamily. RNA M5U methyltransferase family
Root101|125	2.51107137651159	-0.208941656495378	1.04849607996574	0.235999708293119	0.718119562397569	Intrasporangiaceae	gcvT	glycine cleavage system
Root101|2215	7.94420516401457	-0.0607595998353812	0.964854465785864	0.843460919368861	0.975637359748017	Intrasporangiaceae	mtlK	Belongs to the mannitol dehydrogenase family
Root101|1099	2.46041529512167	-0.20838830052327	1.04816794270213	0.240971618314868	0.718119562397569	Dermacoccaceae		Bacterial protein of unknown function (DUF885)
Root101|3168	8.69703501142473	-0.177873851665678	0.981718900219441	0.583411056151014	0.864405242926319	Intrasporangiaceae		thioesterase
Root101|445	42.3001537768692	-0.0256175931521625	0.965331447453829	0.921829579550547	0.984251989458849	Intrasporangiaceae	leuC	Catalyzes the isomerization between 2-isopropylmalate and 3-isopropylmalate, via the formation of 2-isopropylmaleate
Root101|2852	2.76715260718618	-0.210656620740303	1.04936805181846	0.220702989952235	0.718119562397569	Intrasporangiaceae	argF	Reversibly catalyzes the transfer of the carbamoyl group from carbamoyl phosphate (CP) to the N(epsilon) atom of ornithine (ORN) to produce L-citrulline
Root101|1307	3.96738646187313	0.309564084233418	1.02703660973766	0.352435849668002	0.738928205300526	Intrasporangiaceae	glgX	Belongs to the glycosyl hydrolase 13 family
Root101|3176	2.16865255244182	-0.207158361876064	1.04742590987429	0.258229590137541	0.718119562397569	Intrasporangiaceae	glgX	Belongs to the glycosyl hydrolase 13 family
Root101|1406	6.83817843509777	-0.341550836613717	1.10379428889386	0.0591405981210666	0.718119562397569	Intrasporangiaceae	efp	Involved in peptide bond synthesis. Stimulates efficient translation and peptide-bond synthesis on native or reconstituted 70S ribosomes in vitro. Probably functions indirectly by altering the affinity of the ribosome for aminoacyl-tRNA, thus increasing their reactivity as acceptors for peptidyl transferase
Root101|2703	6.1151382275793	-0.489444673677111	1.19499387007449	0.0348265386420767	0.718119562397569	Intrasporangiaceae	dsb	DSBA-like thioredoxin domain
Root101|3642	13.3314449621748	-0.633744022016468	1.30037743302892	0.0468809493637244	0.718119562397569	Intrasporangiaceae	topA	Releases the supercoiling and torsional tension of DNA, which is introduced during the DNA replication and transcription, by transiently cleaving and rejoining one strand of the DNA duplex. Introduces a single-strand break via transesterification at a target site in duplex DNA. The scissile phosphodiester is attacked by the catalytic tyrosine of the enzyme, resulting in the formation of a DNA-(5'…
Root101|812	61.9551306904311	-0.573791162283755	1.13075496200595	0.176298672202962	0.718119562397569	Intrasporangiaceae	infA	One of the essential components for the initiation of protein synthesis. Stabilizes the binding of IF-2 and IF-3 on the 30S subunit to which N-formylmethionyl-tRNA(fMet) subsequently binds. Helps modulate mRNA selection, yielding the 30S pre- initiation complex (PIC). Upon addition of the 50S ribosomal subunit IF-1, IF-2 and IF-3 are released leaving the mature 70S translation initation complex
Root101|527	11.9063412788102	-0.427112233201155	1.09867764273783	0.198709866072002	0.718119562397569	Intrasporangiaceae	atpB	it plays a direct role in the translocation of protons across the membrane
Root101|1876	7.87004000561523	-0.359398961379973	1.11372465064465	0.046916288943884	0.718119562397569	Intrasporangiaceae		Haloacid dehalogenase-like hydrolase
Root101|334	7.35566827277606	-0.521532999906795	1.22283131560281	0.0245398878945453	0.718119562397569	Intrasporangiaceae		Hydrolase
Root101|4034	6.26936778481348	0.156272652782753	0.9909174448137	0.602259741480619	0.867516379748003	Intrasporangiaceae		Haloacid dehalogenase-like hydrolase
Root101|70	0.913116864186031	-0.191657529964469	1.03896843472731	0.418482567948952	0.762049981101456	Intrasporangiaceae	ltaA	Threonine aldolase
Root101|1231	27.3620381513852	0.355464257682344	1.1011064424626	0.0988696351873048	0.718119562397569	Intrasporangiaceae		Type II secretion system (T2SS), protein F
Root101|164	1.71209412034881	-0.203834438599418	1.04548178555277	0.297068542104953	0.723544205670112	Intrasporangiaceae	lspA	This protein specifically catalyzes the removal of signal peptides from prolipoproteins
Root101|2020	20.5810512997287	-0.513375779828718	1.16551433969262	0.121342902397762	0.718119562397569	NA	NA	NA
Root101|545	3.74818667153468	-0.29505320679005	1.07955258567158	0.123626731587601	0.718119562397569	Intrasporangiaceae	hom	homoserine dehydrogenase
Root101|3797	554.605514594523	0.0161055344910913	0.876303840948995	0.983875499383415	0.995765374214566	Intrasporangiaceae	nusG	Participates in transcription elongation, termination and antitermination
Root101|846	0.925966807470204	0.201726873030082	1.04334374957417	0.321561693134245	0.725140891169695	Intrasporangiaceae	dnaK	Heat shock 70 kDa protein
Root101|847	3.98648548761278	0.221362905514046	1.03546229598012	0.325387017830875	0.726805781808045	Intrasporangiaceae
Root101|3703	3.92612055521482	0.166857925771083	0.995730944922738	0.572694997787686	0.861711988591665	Intrasporangiaceae	lysS	Belongs to the class-II aminoacyl-tRNA synthetase family
Root101|2342	26.7260244824312	-0.190278088253093	0.948705175528278	0.620625571346146	0.876567387122285	Intrasporangiaceae	trxB	Belongs to the class-II pyridine nucleotide-disulfide oxidoreductase family
Root101|3791	5.29624438594213	0.258672668236889	1.03838680626237	0.32292281593842	0.725228327817175	Intrasporangiaceae	metN	ABC transporter, ATP-binding protein
Root101|1550	0.456558432093016	-0.17163048357297	1.03015283412228	0.580998761208841	0.86265248964798	Kitasatospora	cysD	Phosphoadenosine phosphosulfate reductase family
Root101|3090	8.03699349506726	0.300288495073648	1.07629903728978	0.129351746292272	0.718119562397569	Intrasporangiaceae	dapB	Catalyzes the conversion of 4-hydroxy- tetrahydrodipicolinate (HTPA) to tetrahydrodipicolinate
Root101|1592	3.08104429766872	-0.352280578392918	1.10338183639527	0.11496186832067	0.718119562397569	Intrasporangiaceae	uppP	Catalyzes the dephosphorylation of undecaprenyl diphosphate (UPP). Confers resistance to bacitracin
Root101|547	2.48344078666254	-0.253901848612735	1.06191545117747	0.19764905397187	0.718119562397569	Intrasporangiaceae	argS	Arginyl-tRNA synthetase
Root101|2828	133.520415022033	-0.0759966813737754	0.887858349828647	0.853036376724581	0.979259014107226	NA	NA	NA
Root101|3316	2.86319523564094	0.219855968521435	1.05237535696267	0.159437927693075	0.718119562397569	Intrasporangiaceae	ptpA	Belongs to the low molecular weight phosphotyrosine protein phosphatase family
Root101|3009	5.23186444339802	-0.178518426405144	0.989442800358139	0.562390962092206	0.85624881975771	Intrasporangiaceae	asd	Catalyzes the NADPH-dependent formation of L-aspartate- semialdehyde (L-ASA) by the reductive dephosphorylation of L- aspartyl-4-phosphate
Root101|3520	11.2698423583117	-0.474630848650739	1.14153708145381	0.139258098584829	0.718119562397569	Intrasporangiaceae	asd	Belongs to the aspartate-semialdehyde dehydrogenase family
Root101|1810	1.35413850989962	-0.200393090746259	1.04351814213649	0.33708154498207	0.732313485842718	Propionibacteriales		Protein of unknown function (DUF664)
Root101|2251	2.39693176848833	-0.208402745631045	1.0481691695527	0.242901211527985	0.718119562397569	Actinobacteria		Protein of unknown function (DUF664)
Root101|3850	2.05451294441857	-0.206441829091338	1.04700324186067	0.266784920541365	0.718119562397569	Actinobacteria		Protein of unknown function (DUF664)
Root101|3839	5.98668094724924	0.270375201086754	1.07173616243627	0.0683726674097244	0.718119562397569	Intrasporangiaceae	nuoN	oxidoreductase subunit
Root101|3875	10.332824708897	-0.137741357726643	0.97799457466232	0.6590080734142	0.88704262463994	Intrasporangiaceae	nuoN	NDH-1 shuttles electrons from NADH, via FMN and iron- sulfur (Fe-S) centers, to quinones in the respiratory chain. The immediate electron acceptor for the enzyme in this species is believed to be a menaquinone. Couples the redox reaction to proton translocation (for every two electrons transferred, four hydrogen ions are translocated across the cytoplasmic membrane), and thus conserves the redox …
Root101|3847	0.694475105602653	0.195764572285989	1.04035846537638	0.375192335842724	0.744541512356749	Intrasporangiaceae	nuoB2	NDH-1 shuttles electrons from NADH, via FMN and iron- sulfur (Fe-S) centers, to quinones in the respiratory chain. The immediate electron acceptor for the enzyme in this species is believed to be a menaquinone. Couples the redox reaction to proton translocation (for every two electrons transferred, four hydrogen ions are translocated across the cytoplasmic membrane), and thus conserves the redox …
Root101|3887	16.5362830090599	0.24290789438211	1.00317390434662	0.466185674354511	0.792581121918729	Dermacoccaceae	nuoB	NDH-1 shuttles electrons from NADH, via FMN and iron- sulfur (Fe-S) centers, to quinones in the respiratory chain. The immediate electron acceptor for the enzyme in this species is believed to be a menaquinone. Couples the redox reaction to proton translocation (for every two electrons transferred, four hydrogen ions are translocated across the cytoplasmic membrane), and thus conserves the redox …
Root101|974	71.1080476839193	0.00650583746058596	0.92521978452537	0.998150659375826	0.998486877771032	Intrasporangiaceae	sucD	Succinyl-CoA synthetase functions in the citric acid cycle (TCA), coupling the hydrolysis of succinyl-CoA to the synthesis of either ATP or GTP and thus represents the only step of substrate-level phosphorylation in the TCA. The alpha subunit of the enzyme binds the substrates coenzyme A and phosphate, while succinate binding and nucleotide specificity is provided by the beta subunit
Root101|973	95.4310171597259	-0.392295041493985	1.04790301661034	0.285750772823312	0.723544205670112	Intrasporangiaceae	sucC	Succinyl-CoA synthetase functions in the citric acid cycle (TCA), coupling the hydrolysis of succinyl-CoA to the synthesis of either ATP or GTP and thus represents the only step of substrate-level phosphorylation in the TCA. The beta subunit provides nucleotide specificity of the enzyme and binds the substrate succinate, while the binding sites for coenzyme A and phosphate are found in the alpha …
Root101|822	82.4358027327186	0.444168671779059	1.09161969667482	0.220323755298653	0.718119562397569	Intrasporangiaceae	rpsN	Binds 16S rRNA, required for the assembly of 30S particles and may also be responsible for determining the conformation of the 16S rRNA at the A site
Root101|2627	7.2298690167842	-0.332326778034849	1.09948904070218	NA	NA	Intrasporangiaceae	ddc	COG0076 Glutamate decarboxylase and related PLP-dependent
Root101|3560	2.0606455585429	-0.206674598790867	1.04714160663214	0.265053187522787	0.718119562397569	Intrasporangiaceae	MA20_07390	Metallo-beta-lactamase superfamily
Root101|1463	10.1904166442925	-0.0665858588964435	0.978020054250751	0.810771770372464	0.961723888325202	Intrasporangiaceae	gltD	provides electrons to the alpha subunit, which binds L-glutamine and 2-oxoglutarate and forms L-glutamate
Root101|2356	21.0746975239333	0.15775844784588	0.957619268672869	0.674717336875411	0.896045349739644	Intrasporangiaceae	dnaN	Confers DNA tethering and processivity to DNA polymerases and other proteins. Acts as a clamp, forming a ring around DNA (a reaction catalyzed by the clamp-loading complex) which diffuses in an ATP-independent manner freely and bidirectionally along dsDNA. Initially characterized for its ability to contact the catalytic subunit of DNA polymerase III (Pol III), a complex, multichain enzyme respons…
Root101|2151	14.046833824129	-0.071377134490769	0.947592559548575	NA	NA	Intrasporangiaceae	dnaK	Heat shock 70 kDa protein
Root101|581	0.70650704864328	-0.18618373795763	1.03631184878105	0.470334948903001	0.797954387732421	Intrasporangiaceae	aroA	Catalyzes the transfer of the enolpyruvyl moiety of phosphoenolpyruvate (PEP) to the 5-hydroxyl of shikimate-3- phosphate (S3P) to produce enolpyruvyl shikimate-3-phosphate and inorganic phosphate
Root101|2844	4.49320702858046	0.0888430221734323	0.984150455121886	0.757544178265187	0.933082840382587	Intrasporangiaceae	tyrS	Catalyzes the attachment of tyrosine to tRNA(Tyr) in a two-step reaction tyrosine is first activated by ATP to form Tyr- AMP and then transferred to the acceptor end of tRNA(Tyr)
Root101|444	3.57878588381333	-0.223299206625524	1.05382026852567	0.179108490988536	0.718119562397569	Intrasporangiaceae	leuD	Catalyzes the isomerization between 2-isopropylmalate and 3-isopropylmalate, via the formation of 2-isopropylmaleate
Root101|210	1.34204470643	-0.198869605348936	1.04272688928836	0.345543471629014	0.735761429035921	Intrasporangiaceae		nitroreductase
Root101|2105	24.8479810345801	0.229634631214197	0.966654764079292	0.556201117890844	0.851559146425994	Actinobacteria		F420H(2)-dependent quinone reductase
Root101|1347	5.08102118134833	-0.327695514583337	1.09554909560083	0.0830227805063891	0.718119562397569	Actinobacteria	yfmJ	NAD(P)-dependent
Root101|3888	2.39693176848833	-0.208402745631045	1.0481691695527	0.242901211527985	0.718119562397569	Intrasporangiaceae	nuoA	NDH-1 shuttles electrons from NADH, via FMN and iron- sulfur (Fe-S) centers, to quinones in the respiratory chain. The immediate electron acceptor for the enzyme in this species is believed to be a menaquinone. Couples the redox reaction to proton translocation (for every two electrons transferred, four hydrogen ions are translocated across the cytoplasmic membrane), and thus conserves the redox …
Root101|2273	20.6199931569506	-0.275361978551519	0.986821569057604	0.458661497243455	0.786766962485856	Intrasporangiaceae	dnaB	Participates in initiation and elongation during chromosome replication
Root101|1054	91.2743363921012	-0.187920020574432	0.929427641748629	0.643315396035461	0.88449564802626	Intrasporangiaceae	tmpC	ABC transporter substrate-binding protein PnrA-like
Root101|1708	12.1748553300051	-0.0271687667452446	0.943146574471707	0.932290120914736	0.986483558887489	Intrasporangiaceae	scpB	Participates in chromosomal partition during cell division. May act via the formation of a condensin-like complex containing Smc and ScpA that pull DNA away from mid-cell into both cell halves
Root101|1688	15.2174104807635	-0.0760602996251205	0.968132392160047	0.801161039335463	0.955478806379568	Intrasporangiaceae	gcvH	The glycine cleavage system catalyzes the degradation of glycine. The H protein shuttles the methylamine group of glycine from the P protein to the T protein
Root101|2889	1.36967529627905	-0.200107022513899	1.04338786175953	0.337161225756563	0.732313485842718	Actinobacteria		Tellurite resistance protein TehB
Root101|3404	2.06687587598897	-0.15171107490107	1.01505543594761	0.445489951539508	0.773459335748857	Actinobacteria		methyltransferase
Root101|2122	12.1327359201556	-0.615010962181	1.31768558454784	0.00875041085106913	0.718119562397569	Intrasporangiaceae	fbaA	Fructose-bisphosphate aldolase
Root101|2721	27.5830571493718	0.43208193886799	1.16204279407213	0.00367545599919016	0.697520677691278	Actinobacteria		ketose-bisphosphate aldolase
Root101|3878	4.79975041782518	-0.0326631393128712	0.965930379664626	0.911330179306458	0.982732661490375	Intrasporangiaceae	nuoK	NDH-1 shuttles electrons from NADH, via FMN and iron- sulfur (Fe-S) centers, to quinones in the respiratory chain. The immediate electron acceptor for the enzyme in this species is believed to be a menaquinone. Couples the redox reaction to proton translocation (for every two electrons transferred, four hydrogen ions are translocated across the cytoplasmic membrane), and thus conserves the redox …
Root101|3879	10.8897425990854	-0.218498926613714	1.00830331710788	0.462416615010934	0.789839927111509	Intrasporangiaceae	nuoJ	Belongs to the complex I subunit 6 family
Root101|3845	0.76538263603022	-0.188235427604641	1.03727875596186	0.452611343611101	0.778978509924102	Intrasporangiaceae	nuoH	NDH-1 shuttles electrons from NADH, via FMN and iron- sulfur (Fe-S) centers, to quinones in the respiratory chain. The immediate electron acceptor for the enzyme in this species is believed to be ubiquinone. Couples the redox reaction to proton translocation (for every two electrons transferred, four hydrogen ions are translocated across the cytoplasmic membrane), and thus conserves the redox ene…
Root101|3881	16.1591202868871	-0.199274286600204	1.00009147561073	0.507432258041385	0.816274748649963	Intrasporangiaceae	nuoH	NDH-1 shuttles electrons from NADH, via FMN and iron- sulfur (Fe-S) centers, to quinones in the respiratory chain. The immediate electron acceptor for the enzyme in this species is believed to be ubiquinone. Couples the redox reaction to proton translocation (for every two electrons transferred, four hydrogen ions are translocated across the cytoplasmic membrane), and thus conserves the redox ene…
Root101|401	1.70338138654105	-0.141973906373776	1.0134433749031	0.559372644621649	0.853872113889667	Nocardiaceae	sbpA	Bacterial extracellular solute-binding protein
Root101|814	6.42107598372501	-0.471048107174405	1.18214315298379	0.0352272516714068	0.718119562397569	Intrasporangiaceae	adk	Catalyzes the reversible transfer of the terminal phosphate group between ATP and AMP. Plays an important role in cellular energy homeostasis and in adenine nucleotide metabolism
Root101|135	35.9938517833521	-0.169204614113022	0.939370467566432	0.662957066722853	0.887265230900404	Intrasporangiaceae	lipA	Catalyzes the radical-mediated insertion of two sulfur atoms into the C-6 and C-8 positions of the octanoyl moiety bound to the lipoyl domains of lipoate-dependent enzymes, thereby converting the octanoylated domains into lipoylated derivatives
Root101|3693	2.90776353059833	-0.210272385467401	1.04931819684194	0.216700204409301	0.718119562397569	Intrasporangiaceae	folK	Catalyzes the conversion of 7,8-dihydroneopterin to 6- hydroxymethyl-7,8-dihydropterin
Root101|2357	17.3016744992273	-0.315031437486374	1.0283834633513	0.350137597472264	0.738928205300526	Intrasporangiaceae	gnd	6-phosphogluconate dehydrogenase
Root101|96	40.5739067078711	-0.148188685939339	0.968193889992434	0.654173728823706	0.884919071965721	Intrasporangiaceae	qcrC	Cystathionine beta-lyase
Root101|2749	0.23550234954776	-0.15025996596838	1.02287094133668	0.72456303281397	0.925466488432801	Propionibacteriales	mscL	Large-conductance mechanosensitive channel, MscL
Root101|2344	12.9879315121932	-0.301912814416292	1.03046568678557	0.349432084351947	0.738928205300526	Intrasporangiaceae	cwlM	Ami_3
Root101|3883	10.2318214054187	-0.568544688197219	1.26869234264816	0.0132901106875718	0.718119562397569	Intrasporangiaceae	nuoF	NDH-1 shuttles electrons from NADH, via FMN and iron- sulfur (Fe-S) centers, to quinones in the respiratory chain
Root101|3885	18.141593005665	-0.0479761896363575	0.907640694771199	0.90166014971601	0.982674731822317	Intrasporangiaceae	nuoD	NDH-1 shuttles electrons from NADH, via FMN and iron- sulfur (Fe-S) centers, to quinones in the respiratory chain. The immediate electron acceptor for the enzyme in this species is believed to be a menaquinone. Couples the redox reaction to proton translocation (for every two electrons transferred, four hydrogen ions are translocated across the cytoplasmic membrane), and thus conserves the redox …
Root101|1461	1.53523066434104	0.211366002095943	1.04804156630166	0.239101003846551	0.718119562397569	Intrasporangiaceae	lgt	Transfers the N-acyl diglyceride group on what will become the N-terminal cysteine of membrane lipoproteins
Root101|2224	2.57717009739978	-0.261235408706428	1.06471035797062	0.186243006511094	0.718119562397569	Propionibacteriales		Heavy-metal-associated domain
Root101|1673	2.88532271888034	0.0225366577495295	0.980707053852163	0.938494319913511	0.987521468918272	Bacteria		Protein of unknown function (DUF1697)
Root101|1081	9.17946795689354	0.0942887087604317	0.956781417007387	0.791909973753173	0.951656541762932	Intrasporangiaceae	punA	The purine nucleoside phosphorylases catalyze the phosphorolytic breakdown of the N-glycosidic bond in the beta- (deoxy)ribonucleoside molecules, with the formation of the corresponding free purine bases and pentose-1-phosphate
Root101|1628	2.37851137525563	-0.248629459214819	1.05997028875718	0.207217664402694	0.718119562397569	Intrasporangiaceae	tatC	Part of the twin-arginine translocation (Tat) system that transports large folded proteins containing a characteristic twin-arginine motif in their signal peptide across membranes. Together with TatB, TatC is part of a receptor directly interacting with Tat signal peptides
Root101|3506	7.1239210668276	-0.032012333417136	0.960772692341522	0.915656530830226	0.98306184529489	Intrasporangiaceae	yurO	Bacterial extracellular solute-binding protein
Root101|3519	7.45858559646941	-0.0208795469429876	0.946605507809341	0.947078298069966	0.988479407479407	Intrasporangiaceae	ask	Belongs to the aspartokinase family
Root101|2394	10.0683818070427	-0.586940284430671	1.28622416727606	0.0127102911223126	0.718119562397569	Intrasporangiaceae	pbpA	Cell division protein FtsI
Root101|1733	10.4806968109088	0.301582876203396	1.05205430424849	0.271256555708328	0.718119562397569	Intrasporangiaceae	htrB	lipid A biosynthesis acyltransferase
Root101|1331	3.71849045746959	0.0156607666222791	0.977990937355702	0.960979726619908	0.988479407479407	Intrasporangiaceae	ligA	DNA ligase that catalyzes the formation of phosphodiester linkages between 5'-phosphoryl and 3'-hydroxyl groups in double-stranded DNA using NAD as a coenzyme and as the energy source for the reaction. It is essential for DNA replication and repair of damaged DNA
Root101|1428	4.71380215216083	0.0704901892579491	0.967747866352133	0.830414068289851	0.970033295639161	Actinobacteria	fmt	Attaches a formyl group to the free amino group of methionyl-tRNA(fMet). The formyl group appears to play a dual role in the initiator identity of N-formylmethionyl-tRNA by promoting its recognition by IF2 and preventing the misappropriation of this tRNA by the elongation apparatus
Root101|1498	19.649130376836	-0.0723576818533532	0.932542098995969	0.842938329415422	0.975503678544329	Intrasporangiaceae	uvrA	The UvrABC repair system catalyzes the recognition and processing of DNA lesions. UvrA is an ATPase and a DNA-binding protein. A damage recognition complex composed of 2 UvrA and 2 UvrB subunits scans DNA for abnormalities. When the presence of a lesion has been verified by UvrB, the UvrA molecules dissociate
Root101|934	1.59795451232555	-0.202746370187332	1.0448611983559	0.309107996482523	0.724066085973768	Intrasporangiaceae		ATPases associated with a variety of cellular activities
Root101|2839	15.3495008080182	0.198635782014328	0.937317193939693	0.63570076356381	0.882339805887752	Intrasporangiaceae	eno	Catalyzes the reversible conversion of 2- phosphoglycerate into phosphoenolpyruvate. It is essential for the degradation of carbohydrates via glycolysis
Root101|2117	109.186877493991	-0.753487703673627	1.44694619887322	0.0212783485801251	0.718119562397569	Intrasporangiaceae		Amidohydrolase
Root101|2238	3.60742841433204	0.0613731941721498	0.981268625906723	0.831368560065067	0.970033295639161	Intrasporangiaceae		metal-dependent hydrolase of the TIM-barrel fold
Root101|2867	1.72671538964216	0.149954291415673	1.01667412371762	0.38698818232011	0.747533294312598	Intrasporangiaceae		Major facilitator Superfamily
Root101|2872	0.798977256162777	-0.188360111525455	1.03736171387698	0.447590470625423	0.773459335748857	Intrasporangiaceae	hisH	IGPS catalyzes the conversion of PRFAR and glutamine to IGP, AICAR and glutamate. The HisH subunit provides the glutamine amidotransferase activity that produces the ammonia necessary to HisF for the synthesis of IGP and AICAR
Root101|3202	1.67415306130772	0.045931629724618	0.988175314508288	0.857018024862259	0.979315902452912	Micrococcaceae		TAP-like protein
Root101|3662	1.4838149043023	-0.20152347277196	1.04417053141602	0.322395693575773	0.725140891169695	Intrasporangiaceae	slpD	proteinase
Root101|467	2.46041529512167	-0.20838830052327	1.04816794270213	0.240971618314868	0.718119562397569	Intrasporangiaceae		Belongs to the GcvT family
Root101|1239	2.59052584502536	-0.209417300523742	1.04878795722469	0.230547876448696	0.718119562397569	Intrasporangiaceae	ycaQ	Winged helix DNA-binding domain
Root101|1727	4.56073347173985	0.0166701291491753	0.975448721864533	0.960527110647624	0.988479407479407	Intrasporangiaceae	yebC	transcriptional regulatory protein
Root101|3660	3.4784615707146	-0.285162156633424	1.07510118129708	0.137364846318211	0.718119562397569	Intrasporangiaceae	tmk	Phosphorylation of dTMP to form dTDP in both de novo and salvage pathways of dTTP synthesis
Root101|1409	1.11837058869167	-0.195003157411708	1.04068703975508	0.382263610403429	0.745137037670451	Intrasporangiaceae	pyrB	Belongs to the ATCase OTCase family
Root101|3990	16.1945483453173	0.190759001973218	0.956576820604986	0.62395975978975	0.876567387122285	Intrasporangiaceae	dxs	Catalyzes the acyloin condensation reaction between C atoms 2 and 3 of pyruvate and glyceraldehyde 3-phosphate to yield 1-deoxy-D-xylulose-5-phosphate (DXP)
Root101|479	4.77244726006532	0.0538700171322902	0.967078014790236	0.870751426977549	0.982674731822317	Intrasporangiaceae	sixA	Phosphohistidine phosphatase
Root101|2091	1.02725647220929	-0.194357678638651	1.0403306050791	0.393750095910485	0.747533294312598	Intrasporangiaceae	mpt70	Fasciclin
Root101|1547	5.93443751043069	-0.494470099874055	1.19852666809278	0.0351780237472856	0.718119562397569	Streptacidiphilus	sir	Nitrite and sulphite reductase 4Fe-4S domain
Root101|3691	20.6135157460822	0.443470469987989	1.16960423123961	0.00514397614052626	0.700861243274635	Intrasporangiaceae		Transmembrane region of lysyl-tRNA synthetase
Root101|1400	3.54953942863578	0.243730484024707	1.06076138938243	0.119451462447156	0.718119562397569	Intrasporangiaceae	aroK	Catalyzes the specific phosphorylation of the 3-hydroxyl group of shikimic acid using ATP as a cosubstrate
Root101|1243	55.5589353226152	-0.249766746823049	0.963233450011046	0.522255775076764	0.827010795696348	Intrasporangiaceae	secA	Part of the Sec protein translocase complex. Interacts with the SecYEG preprotein conducting channel. Has a central role in coupling the hydrolysis of ATP to the transfer of proteins into and across the cell membrane, serving as an ATP-driven molecular motor driving the stepwise translocation of polypeptide chains across the membrane
Root101|3162	3.14379702346648	-0.28160956438365	1.07328915408926	0.1489505482487	0.718119562397569	Intrasporangiaceae	glbO	Bacterial-like globin
Root101|3892	0.848802906847687	0.200028098899499	1.04247772701588	0.337269531893693	0.732313485842718	Intrasporangiaceae		Haloacid dehalogenase-like hydrolase
Root101|879	15.8880515783103	-0.650887563653161	1.36163589731339	0.00504038187669528	0.700861243274635	Intrasporangiaceae	yplQ	DNA-binding protein
Root101|422	1.59795451232555	-0.202746370187332	1.0448611983559	0.309107996482523	0.724066085973768	Intrasporangiaceae	rpmF	Belongs to the bacterial ribosomal protein bL32 family
Root101|2795	6.38622510131293	-0.333676492847407	1.09957389013738	0.0656737480331586	0.718119562397569	Intrasporangiaceae	metG	Is required not only for elongation of protein synthesis but also for the initiation of all mRNA translation through initiator tRNA(fMet) aminoacylation
Root101|2834	67.0165692894986	0.411456406224862	1.00805484725635	0.346817192781624	0.737176842602556	Intrasporangiaceae	mfd	Couples transcription and DNA repair by recognizing RNA polymerase (RNAP) stalled at DNA lesions. Mediates ATP-dependent release of RNAP and its truncated transcript from the DNA, and recruitment of nucleotide excision repair machinery to the damaged site
Root101|2298	4.55945451253141	-0.251640307224436	1.0261651616076	0.38465001707702	0.746184047550855	Intrasporangiaceae	rpsR	Binds as a heterodimer with protein S6 to the central domain of the 16S rRNA, where it helps stabilize the platform of the 30S subunit
Root101|1396	3.76036326901134	0.324557558944462	1.09375258347618	0.0750337433616852	0.718119562397569	Intrasporangiaceae	mltG	Functions as a peptidoglycan terminase that cleaves nascent peptidoglycan strands endolytically to terminate their elongation
Root101|310	6.08731082115329	-0.348204991843494	1.10660432788803	0.0632780695364158	0.718119562397569	Intrasporangiaceae	ribF	Belongs to the ribF family
Root101|1462	25.3653247496707	0.00601773017253168	0.957462516057124	0.996404395162692	0.998357730510685	Intrasporangiaceae	gltB	glutamate synthase
Root101|1421	1.57492902078468	-0.202040790886886	1.04447180637352	0.314260627362949	0.724066085973768	Intrasporangiaceae	metK	Catalyzes the formation of S-adenosylmethionine (AdoMet) from methionine and ATP. The overall synthetic reaction is composed of two sequential steps, AdoMet formation and the subsequent tripolyphosphate hydrolysis which occurs prior to release of AdoMet from the enzyme
Root101|2857	14.5388176529917	-0.283190961091357	1.07892157175978	0.0405590129150317	0.718119562397569	Intrasporangiaceae	argC	Catalyzes the NADPH-dependent reduction of N-acetyl-5- glutamyl phosphate to yield N-acetyl-L-glutamate 5-semialdehyde
Root101|2584	5.74833213905511	-0.46478086418559	1.17649152499183	0.04075222328416	0.718119562397569	Intrasporangiaceae	rlmB	Belongs to the class IV-like SAM-binding methyltransferase superfamily. RNA methyltransferase TrmH family
Root101|644	0.671022353215	-0.181114518430443	1.03411862106255	0.498351731737161	0.807573656122578	Intrasporangiaceae	mphA	Aminoglycoside phosphotransferase
Root101|2363	5.2057949710938	-0.185536441029484	0.981953218448284	0.577731678977994	0.86265248964798	Intrasporangiaceae	prt1	peptidase M4
Root101|969	4.3670719989666	0.155793309014137	1.00471518685225	0.548364237767218	0.843589546179598	Intrasporangiaceae		Fungalysin/Thermolysin Propeptide Motif
Root101|970	1.1775117477388	-0.197761230048772	1.04210068199719	0.363549437176742	0.744371755280386	Intrasporangiaceae		Fungalysin/Thermolysin Propeptide Motif
Root101|2980	4.92242721073587	0.143469034423096	0.998045832985775	0.601114665068337	0.867516379748003	Intrasporangiaceae	pfpI	DJ-1/PfpI family
Root101|3550	1.14139608023254	-0.196594836505309	1.04149536133704	0.372389733864728	0.744371755280386	Intrasporangiaceae	ykuE	Calcineurin-like phosphoesterase
Root101|174	1.71209412034881	-0.203834438599418	1.04548178555277	0.297068542104953	0.723544205670112	Intrasporangiaceae	murG	Cell wall formation. Catalyzes the transfer of a GlcNAc subunit on undecaprenyl-pyrophosphoryl-MurNAc-pentapeptide (lipid intermediate I) to form undecaprenyl-pyrophosphoryl-MurNAc- (pentapeptide)GlcNAc (lipid intermediate II)
Root101|98	62.4087339060895	-0.0985289156547501	0.927719134984533	0.793739141275421	0.951656541762932	Intrasporangiaceae	petD	Cytochrome B subunit
Root101|169	1.54327801245034	0.210208721651047	1.04779822166864	0.238654951170489	0.718119562397569	Intrasporangiaceae	yggS	Pyridoxal 5'-phosphate (PLP)-binding protein, which is involved in PLP homeostasis
Root101|438	3.1637199255232	0.234468081492035	1.05735033700137	0.136273190526656	0.718119562397569	Intrasporangiaceae	gpsA	Catalyzes the NAD(P)H-dependent reduction of glycerol 3-phosphate to glycerone phosphate
Root101|2929	2.85349020058135	-0.210307097826322	1.0493375756457	0.217756071280267	0.718119562397569	Intrasporangiaceae	rnr	ribonuclease II
Root101|31	2.00626141618544	0.213646038845362	1.04965463853004	0.202326673164142	0.718119562397569	Intrasporangiaceae		UPF0126 domain
Root101|1237	23.3289154466355	-0.166797714828927	0.965187096978948	0.631994035162088	0.880355327461113	Intrasporangiaceae	hpf	Required for dimerization of active 70S ribosomes into 100S ribosomes in stationary phase
Root101|1740	36.2098696009785	0.563575260707893	1.16770531346739	0.144730319161031	0.718119562397569	Intrasporangiaceae	thrS	catalyzes a two-step reaction, first charging a threonine molecule by linking its carboxyl group to the alpha-phosphate of ATP, followed by transfer of the aminoacyl-adenylate to its tRNA
Root101|1430	4.83432157206912	-0.320328553576729	1.09184268200974	0.0898820531565297	0.718119562397569	Intrasporangiaceae	rpe	Belongs to the ribulose-phosphate 3-epimerase family
Root101|179	0.228279216046508	-0.144837724170539	1.021541651952	0.743125507440465	0.925466488432801	Intrasporangiaceae	murE	Catalyzes the addition of meso-diaminopimelic acid to the nucleotide precursor UDP-N-acetylmuramoyl-L-alanyl-D-glutamate (UMAG) in the biosynthesis of bacterial cell-wall peptidoglycan
Root101|1412	6.36072922275	-0.0956150448151109	0.972182850801032	0.755662934876907	0.932442604034625	Intrasporangiaceae	carA	Belongs to the CarA family
Root101|1413	4.91936563275222	-0.167924755262842	0.980889671792252	0.604427485218308	0.867516379748003	Intrasporangiaceae	carB	Carbamoyl-phosphate synthetase ammonia chain
Root101|289	2.39222968236078	-0.257972110758538	1.06321446671212	0.197615519078064	0.718119562397569	Intrasporangiaceae	proA	Catalyzes the NADPH-dependent reduction of L-glutamate 5-phosphate into L-glutamate 5-semialdehyde and phosphate. The product spontaneously undergoes cyclization to form 1-pyrroline-5- carboxylate
Root101|561	1.45829652769861	0.143025922428407	1.01379606229441	0.418488827493593	0.762049981101456	Intrasporangiaceae	rmlC	dTDP-4-dehydrorhamnose 3,5-epimerase
Root101|3762	8.63658263160797	-0.555558339767172	1.22364692995521	0.0415699528203338	0.718119562397569	Intrasporangiaceae	hemC	Tetrapolymerization of the monopyrrole PBG into the hydroxymethylbilane pre-uroporphyrinogen in several discrete steps
Root101|525	43.1658844626723	-0.132651848874483	0.939411811331159	0.72242912563771	0.925466488432801	Intrasporangiaceae	atpF	Component of the F(0) channel, it forms part of the peripheral stalk, linking F(1) to F(0)
Root101|624	1.78939294190667	-0.203971132001817	1.0455667400863	0.29260792605522	0.723544205670112	Intrasporangiaceae	moaE	Molybdopterin biosynthesis protein
Root101|1034	41.5045778322862	0.180396585448023	0.911243168186781	0.686173886424245	0.90333169061071	Intrasporangiaceae		Bacterial extracellular solute-binding protein
Root101|3014	14.3731016080197	-0.213729046251861	1.00555537816857	0.475108290616594	0.801288965565866	Intrasporangiaceae	phoH	Phosphate starvation protein PhoH
Root101|1471	5.79881378432469	-0.0237529087069513	0.976202903219936	0.926566132120699	0.985022415759515	Intrasporangiaceae	polA	In addition to polymerase activity, this DNA polymerase exhibits 5'-3' exonuclease activity
Root101|2150	3.54328305844083	0.144767137302624	1.00065332629187	0.5896483896504	0.867516379748003	Intrasporangiaceae	grpE	Participates actively in the response to hyperosmotic and heat shock by preventing the aggregation of stress-denatured proteins, in association with DnaK and GrpE. It is the nucleotide exchange factor for DnaK and may function as a thermosensor. Unfolded proteins bind initially to DnaJ
Root101|2345	23.2695057450053	0.0779128895407402	0.953722588459846	0.832698968072282	0.970033295639161	Intrasporangiaceae	parB	Belongs to the ParB family
Root101|542	27.4230116290708	-0.27275905703237	1.00319596806729	0.430568720243179	0.762049981101456	Intrasporangiaceae	rho	Facilitates transcription termination by a mechanism that involves Rho binding to the nascent RNA, activation of Rho's RNA-dependent ATPase activity, and release of the mRNA from the DNA template
Root101|1215	42.0605187923694	0.192318686196963	0.914725697885901	0.665890743779693	0.888710854845996	Intrasporangiaceae	ahcY	May play a key role in the regulation of the intracellular concentration of adenosylhomocysteine
Root101|3062	3.52161365793708	0.174805784577738	1.00144180208203	0.540899559715538	0.839434509020075	Intrasporangiaceae	lhr	DEAD DEAH box helicase
Root101|3046	0.447348235476666	-0.166539407199312	1.02840083933926	0.603996208575637	0.867516379748003	Intrasporangiaceae	dapF	Catalyzes the stereoinversion of LL-2,6- diaminoheptanedioate (L,L-DAP) to meso-diaminoheptanedioate (meso- DAP), a precursor of L-lysine and an essential component of the bacterial peptidoglycan
Root101|3792	9.96285696790579	0.155768304323531	0.984340910504439	0.625489753903202	0.876567387122285	Intrasporangiaceae	rplL	Forms part of the ribosomal stalk which helps the ribosome interact with GTP-bound translation factors. Is thus essential for accurate translation
Root101|2110	0.223674117738333	-0.134489488659887	1.01948489159596	0.904855879964604	0.982674731822317	Dermatophilaceae		helix_turn_helix, Lux Regulon
Root101|3802	2.73935059255809	-0.209893081579393	1.049079031768	0.223467721060519	0.718119562397569	Intrasporangiaceae	murB	Cell wall formation
Root101|177	48.0480006459932	0.0632910383970521	0.909480031261342	0.888531614394831	0.982674731822317	Intrasporangiaceae	mraY	First step of the lipid cycle reactions in the biosynthesis of the cell wall peptidoglycan
Root101|2974	8.92355815099798	0.110202228253554	0.959588366365749	0.755433825820776	0.932442604034625	Intrasporangiaceae	dnaG	RNA polymerase that catalyzes the synthesis of short RNA molecules used as primers for DNA polymerase during DNA replication
Root101|2112	12.4748402206536	-0.256845787745255	0.996961006642552	0.459926663926009	0.786913394604147	Intrasporangiaceae	purA	Plays an important role in the de novo pathway of purine nucleotide biosynthesis. Catalyzes the first committed step in the biosynthesis of AMP from IMP
Root101|2136	8.36737131075291	-0.200825129520882	1.00122525523506	0.504395458453468	0.813010256268873	Intrasporangiaceae		LemA family
Root101|425	2.82426326940765	-0.0250697860240485	0.979417040925282	0.924009015920359	0.984251989458849	Intrasporangiaceae	coaD	Reversibly transfers an adenylyl group from ATP to 4'- phosphopantetheine, yielding dephospho-CoA (dPCoA) and pyrophosphate
Root101|3044	34.5114402507462	-0.270582456780916	0.953624440426348	0.511841863859156	0.81931103870737	Intrasporangiaceae	hflX	GTPase that associates with the 50S ribosomal subunit and may have a role during protein synthesis or ribosome biogenesis
Root101|372	17.2468977142407	-0.0528357580105549	0.936239781620551	0.880459467288546	0.982674731822317	Intrasporangiaceae	pyrH	Catalyzes the reversible phosphorylation of UMP to UDP
Root101|2759	30.7355771687857	0.42805025168063	1.15938735231331	0.00323238466459079	0.697520677691278	Intrasporangiaceae	moaB	Molybdenum cofactor synthesis protein
Root101|1524	14.8947412587166	-0.0874249807442108	0.950507377477763	0.798709403134846	0.954430140666072	Intrasporangiaceae	ctaB	Converts heme B (protoheme IX) to heme O by substitution of the vinyl group on carbon 2 of heme B porphyrin ring with a hydroxyethyl farnesyl side group
Root101|2545	32.2230596164755	-0.0469652796319965	0.932524120583608	NA	NA	Intrasporangiaceae	ppk	Catalyzes the reversible transfer of the terminal phosphate of ATP to form a long-chain polyphosphate (polyP)
Root101|3110	1.11837058869167	-0.195003157411708	1.04068703975508	0.382263610403429	0.745137037670451	Intrasporangiaceae	ileS	amino acids such as valine, to avoid such errors it has two additional distinct tRNA(Ile)-dependent editing activities. One activity is designated as 'pretransfer' editing and involves the hydrolysis of activated Val-AMP. The other activity is designated 'posttransfer' editing and involves deacylation of mischarged Val-tRNA(Ile)
Root101|684	0.223674117738333	-0.134489488659887	1.01948489159596	0.904855879964604	0.982674731822317	Intrasporangiaceae	mrp	Binds and transfers iron-sulfur (Fe-S) clusters to target apoproteins. Can hydrolyze ATP
Root101|2945	1.15498694692069	-0.101656565370921	1.00182874443861	0.638474992395899	0.882981859265286	Dermatophilaceae	fdhD	Required for formate dehydrogenase (FDH) activity. Acts as a sulfur carrier protein that transfers sulfur from IscS to the molybdenum cofactor prior to its insertion into FDH
Root101|3288	0.154327801245034	0.147986262434516	1.02209418959824	0.625960921335885	0.876567387122285	Intrasporangiaceae	pheA	Prephenate dehydratase
Root101|2353	60.8415694600769	0.192588358948405	0.939423359061805	0.644771986275706	0.884851350795864	Intrasporangiaceae	dnaA	it binds specifically double-stranded DNA at a 9 bp consensus (dnaA box) 5'-TTATC CA A CA A-3'. DnaA binds to ATP and to acidic phospholipids
Root101|3311	26.0082600544581	0.324742072774054	1.09202221661003	0.0689329860867519	0.718119562397569	Intrasporangiaceae		YjbR
Root101|1443	4.53342022879438	-0.246124372491122	1.06205781662617	NA	NA	Intrasporangiaceae	hisF	IGPS catalyzes the conversion of PRFAR and glutamine to IGP, AICAR and glutamate. The HisF subunit catalyzes the cyclization activity that produces IGP and AICAR from PRFAR using the ammonia provided by the HisH subunit
Root101|1457	4.5526701367285	0.261935900555176	1.06793934833934	0.0892098982641118	0.718119562397569	Intrasporangiaceae	trpB	The beta subunit is responsible for the synthesis of L- tryptophan from indole and L-serine
Root101|1481	271.537955176239	-0.00919064013892194	0.877942633572104	0.972772219406193	0.991613281339955	Intrasporangiaceae	rpsA	in most gram negative organisms this protein is composed of 6 repeats of the S1 domain while in gram positive there are 4 repeats
Root101|3299	5.22279137922063	-0.326966695007346	1.09538810358398	0.0811308313748789	0.718119562397569	Intrasporangiaceae	serS	Catalyzes the attachment of serine to tRNA(Ser). Is also able to aminoacylate tRNA(Sec) with serine, to form the misacylated tRNA L-seryl-tRNA(Sec), which will be further converted into selenocysteinyl-tRNA(Sec)
Root101|1394	7.08938331392756	-0.526913892112961	1.22671834245933	0.0252608511465926	0.718119562397569	Intrasporangiaceae	alaS	Catalyzes the attachment of alanine to tRNA(Ala) in a two-step reaction alanine is first activated by ATP to form Ala- AMP and then transferred to the acceptor end of tRNA(Ala). Also edits incorrectly charged Ser-tRNA(Ala) and Gly-tRNA(Ala) via its editing domain
Root101|192	6.298891135422	-0.353486330416616	1.10946488382185	0.0598031489072061	0.718119562397569	Intrasporangiaceae	XK27_09985	Protein of unknown function (DUF1232)
Root101|1375	7.6667638076772	0.132471722489615	0.993600045692384	0.637273048152141	0.882339805887752	Intrasporangiaceae	nadK	Involved in the regulation of the intracellular balance of NAD and NADP, and is a key enzyme in the biosynthesis of NADP. Catalyzes specifically the phosphorylation on 2'-hydroxyl of the adenosine moiety of NAD to yield NADP
Root101|162	49.1551286655836	0.31560612182561	0.951791350615786	0.478943232648413	0.801288965565866	Intrasporangiaceae	dnaE	DNA-directed DNA polymerase
Root101|254	4.39126796504497	-0.021603961518213	0.963723993490772	0.940880010370263	0.988050667827386	Intrasporangiaceae		Bulb-type mannose-specific lectin
Root101|2660	2.39208091929803	0.21569169661328	1.05075767764546	0.180301341399079	0.718119562397569	Intrasporangiaceae	mvaB	Hydroxymethylglutaryl-CoA lyase
Root101|3251	1.23462240996027	0.206816554589267	1.04599104244847	0.272891366132079	0.718119562397569	Pseudonocardiales	kynU	Catalyzes the cleavage of L-kynurenine (L-Kyn) and L-3- hydroxykynurenine (L-3OHKyn) into anthranilic acid (AA) and 3- hydroxyanthranilic acid (3-OHAA), respectively
Root101|682	0.8831338108041	-0.19166835360589	1.0389545018885	0.421814317453727	0.762049981101456	Intrasporangiaceae	mgtE	transporter
Root101|1103	3.72976627830198	-0.297741686750194	1.08059099301207	0.122898181411511	0.718119562397569	Intrasporangiaceae	birA	Biotin protein ligase C terminal domain
Root101|3882	30.7406390882835	0.160863489610792	0.949605857841945	0.681057454598394	0.900021887326808	Intrasporangiaceae	nuoG	Catalyzes the transfer of electrons from NADH to quinone
Root101|475	12.07840235787	-0.279308999396703	1.07699294490441	0.0497365671031356	0.718119562397569	Intrasporangiaceae	ilvC	Involved in the biosynthesis of branched-chain amino acids (BCAA). Catalyzes an alkyl-migration followed by a ketol- acid reduction of (S)-2-acetolactate (S2AL) to yield (R)-2,3- dihydroxy-isovalerate. In the isomerase reaction, S2AL is rearranged via a Mg-dependent methyl migration to produce 3- hydroxy-3-methyl-2-ketobutyrate (HMKB). In the reductase reaction, this 2-ketoacid undergoes a metal-…
Root101|176	1.71362235166733	-0.12972829175368	1.00976763253238	0.510824662778115	0.81931103870737	Intrasporangiaceae	murD	Cell wall formation. Catalyzes the addition of glutamate to the nucleotide precursor UDP-N-acetylmuramoyl-L-alanine (UMA)
Root101|2819	33.5149083364748	0.328546200734018	1.04310112968527	0.316984992292321	0.724665407308506	Intrasporangiaceae	ctc	This is one of the proteins that binds to the 5S RNA in the ribosome where it forms part of the central protuberance
Root101|343	6.52283724543624	-0.44220225391341	1.10102554553894	0.192134372334644	0.718119562397569	Intrasporangiaceae	ispG	Converts 2C-methyl-D-erythritol 2,4-cyclodiphosphate (ME-2,4cPP) into 1-hydroxy-2-methyl-2-(E)-butenyl 4-diphosphate
Root101|295	209.772432418427	-0.129625331064593	0.93488005802742	0.729302496376436	0.925466488432801	Intrasporangiaceae	rplU	This protein binds to 23S rRNA in the presence of protein L20
Root101|3595	3.20860154895918	-0.239029072875737	1.05259695953577	0.251053141933094	0.718119562397569	Micromonosporales	hyuE	Asp/Glu/Hydantoin racemase
Root101|981	4.62906784756349	-0.319063736889314	1.09104459736345	0.0936848149182894	0.718119562397569	Intrasporangiaceae	purH	Bifunctional purine biosynthesis protein PurH
Root101|815	47.0771843428204	-0.107571907055224	0.958376476308195	0.745654559484305	0.927661710437565	Intrasporangiaceae	secY	The central subunit of the protein translocation channel SecYEG. Consists of two halves formed by TMs 1-5 and 6-10. These two domains form a lateral gate at the front which open onto the bilayer between TMs 2 and 7, and are clamped together by SecE at the back. The channel is closed by both a pore ring composed of hydrophobic SecY resides and a short helix (helix 2A) on the extracellular side of …
Root101|1391	24.6498768592228	0.309691163083641	1.09057894587477	1.34517678861071e-10	1.99692340758789e-07	Intrasporangiaceae	rarA	COG2256 ATPase related to the helicase subunit of the Holliday junction resolvase
Root101|2982	4.67994196036808	0.0741004028551573	0.969921542615034	0.818232569536796	0.967728896359835	Intrasporangiaceae	dus	tRNA-dihydrouridine synthase
Root101|375	36.3635937936418	0.23524699109977	0.967466650922453	0.548604805606236	0.843589546179598	Intrasporangiaceae	tsf	Associates with the EF-Tu.GDP complex and induces the exchange of GDP to GTP. It remains bound to the aminoacyl-tRNA.EF- Tu.GTP complex up to the GTP hydrolysis stage on the ribosome
Root101|1395	17.7068047623579	0.0410227070179555	0.963958713171367	0.907892829935465	0.982674731822317	Intrasporangiaceae	yqgF	Could be a nuclease involved in processing of the 5'-end of pre-16S rRNA
Root101|1399	3.32214670808693	-0.186765306748673	1.0093979187162	0.477692232708273	0.801288965565866	Intrasporangiaceae	aroC	Catalyzes the anti-1,4-elimination of the C-3 phosphate and the C-6 proR hydrogen from 5-enolpyruvylshikimate-3-phosphate (EPSP) to yield chorismate, which is the branch point compound that serves as the starting substrate for the three terminal pathways of aromatic amino acid biosynthesis. This reaction introduces a second double bond into the aromatic ring system
Root101|1418	1.82623372837206	-0.204809491017224	1.0460425597034	0.286094897881017	0.723544205670112	Intrasporangiaceae	gmk	Essential for recycling GMP and indirectly, cGMP
Root101|1505	6.35997590626735	-0.205542950377375	0.985473418593687	0.543359880673367	0.841678735681217	Intrasporangiaceae	uvrC	The UvrABC repair system catalyzes the recognition and processing of DNA lesions. UvrC both incises the 5' and 3' sides of the lesion. The N-terminal half is responsible for the 3' incision and the C-terminal half is responsible for the 5' incision
Root101|3440	10.7864474445128	-0.315390424122056	1.05886369998029	0.255919698582145	0.718119562397569	Intrasporangiaceae	pntA	NAD(P) transhydrogenase subunit alpha
Root101|1420	27.1619648999574	0.246287970794367	0.97197375615151	0.528591294424054	0.828833888471913	Intrasporangiaceae	coaBC	Catalyzes two steps in the biosynthesis of coenzyme A. In the first step cysteine is conjugated to 4'-phosphopantothenate to form 4-phosphopantothenoylcysteine, in the latter compound is decarboxylated to form 4'-phosphopantotheine
Root101|3109	3.31229576685506	-0.0781602089818621	0.975158758211532	0.791910936167944	0.951656541762932	Intrasporangiaceae	folC	Folylpolyglutamate synthase
Root101|2865	210.746099554465	-0.212549134555649	0.906466727975996	0.62530766418594	0.876567387122285	Intrasporangiaceae	infC	IF-3 binds to the 30S ribosomal subunit and shifts the equilibrum between 70S ribosomes and their 50S and 30S subunits in favor of the free subunits, thus enhancing the availability of 30S subunits on which protein synthesis initiation begins
Root101|3764	2.46041529512167	-0.20838830052327	1.04816794270213	0.240971618314868	0.718119562397569	Intrasporangiaceae	hemB	Belongs to the ALAD family
Root101|2946	78.2046283434946	-0.156905807228779	0.937545009399555	0.68300421318804	0.901610250887811	Intrasporangiaceae	aceE	Component of the pyruvate dehydrogenase (PDH) complex, that catalyzes the overall conversion of pyruvate to acetyl-CoA and CO(2)
Root101|457	5.96304921898214	-0.0634765327121625	0.979408618419095	0.817134435785954	0.96690247753558	Intrasporangiaceae	argG	Belongs to the argininosuccinate synthase family. Type 2 subfamily
Root101|1706	0.680232549831349	-0.183257357297955	1.03502285654038	0.487530272836222	0.805961690199443	Intrasporangiaceae	tyrA	Prephenate dehydrogenase
Root101|1326	10.6477436290552	-0.236993886508661	0.989377583252645	0.496236281981922	0.807573656122578	Intrasporangiaceae	mnmA	Catalyzes the 2-thiolation of uridine at the wobble position (U34) of tRNA, leading to the formation of s(2)U34
Root101|3796	56.0530795799779	-0.0619318448404819	0.924378375432764	0.864441812379602	0.980240575068391	Intrasporangiaceae	rplK	Forms part of the ribosomal stalk which helps the ribosome interact with GTP-bound translation factors
Root101|2102	3.08655602490068	0.23243067329079	1.05662099817822	0.140126158177583	0.718119562397569	Intrasporangiaceae	purL	involved in the purines biosynthetic pathway. Catalyzes the ATP-dependent conversion of formylglycinamide ribonucleotide (FGAR) and glutamine to yield formylglycinamidine ribonucleotide (FGAM) and glutamate
Root101|678	0.223674117738333	-0.134489488659887	1.01948489159596	0.904855879964604	0.982674731822317	Intrasporangiaceae	MA20_01915	Peptidoglycan-binding
Root101|476	4.06297490575539	-0.306328956509987	1.08468565364102	0.110607474621166	0.718119562397569	Intrasporangiaceae	ilvN	acetolactate synthase
Root101|3047	0.05887558738694	-0.0941553198371898	1.01289396295189	0.959713194779875	0.988479407479407	Intrasporangiaceae	miaA	Catalyzes the transfer of a dimethylallyl group onto the adenine at position 37 in tRNAs that read codons beginning with uridine, leading to the formation of N6-(dimethylallyl)adenosine (i(6)A)
Root101|1377	6.14592784343825	0.0567950138807699	0.969571347228216	0.860122778861147	0.979315902452912	Intrasporangiaceae	recN	May be involved in recombinational repair of damaged DNA
Root101|173	1.34204470643	-0.198869605348936	1.04272688928836	0.345543471629014	0.735761429035921	Intrasporangiaceae	murC	Belongs to the MurCDEF family
Root101|1489	11.1050118911013	-0.0161332100257857	0.945409859180885	0.956432529046623	0.988479407479407	Intrasporangiaceae	uvrB	damaged site, the DNA wraps around one UvrB monomer. DNA wrap is dependent on ATP binding by UvrB and probably causes local melting of the DNA helix, facilitating insertion of UvrB beta-hairpin between the DNA strands. Then UvrB probes one DNA strand for the presence of a lesion. If a lesion is found the UvrA subunits dissociate and the UvrB-DNA preincision complex is formed. This complex is subs…
Root101|771	8.51359751188379	-0.557544411385524	1.25592968418992	0.0178570758437222	0.718119562397569	Intrasporangiaceae	ychF	ATPase that binds to both the 70S ribosome and the 50S ribosomal subunit in a nucleotide-independent manner
Root101|1511	5.43059149007895	-0.272107780836244	1.01619531747041	0.40726032914016	0.762049981101456	Intrasporangiaceae	pgk	Belongs to the phosphoglycerate kinase family
Root101|1109	3.72516117999381	-0.29758606725887	1.08051138153951	0.123164854832894	0.718119562397569	Intrasporangiaceae	purK	Catalyzes the ATP-dependent conversion of 5- aminoimidazole ribonucleotide (AIR) and HCO(3)(-) to N5- carboxyaminoimidazole ribonucleotide (N5-CAIR)
Root101|811	15.5403478460171	-0.215745858783612	0.985160917940449	0.524837985774195	0.827010795696348	Pseudonocardiales	rpmJ	Belongs to the bacterial ribosomal protein bL36 family
Root101|1725	1.02725647220929	-0.194357678638651	1.0403306050791	0.393750095910485	0.747533294312598	Intrasporangiaceae	ruvA	The RuvA-RuvB complex in the presence of ATP renatures cruciform structure in supercoiled DNA with palindromic sequence, indicating that it may promote strand exchange reactions in homologous recombination. RuvAB is a helicase that mediates the Holliday junction migration by localized denaturation and reannealing. RuvA stimulates, in the presence of DNA, the weak ATPase activity of RuvB
Root101|293	4.29518620838117	-0.0549290321368019	0.968870110083387	0.854841019234827	0.979259014107226	Intrasporangiaceae	obg	An essential GTPase which binds GTP, GDP and possibly (p)ppGpp with moderate affinity, with high nucleotide exchange rates and a fairly low GTP hydrolysis rate. Plays a role in control of the cell cycle, stress response, ribosome biogenesis and in those bacteria that undergo differentiation, in morphogenesis control
Root101|294	48.6667939088056	0.0698682968354133	0.917093636634279	0.873591099034304	0.982674731822317	Intrasporangiaceae	rpmA	Belongs to the bacterial ribosomal protein bL27 family
Root101|520	4.68489120904371	-0.243801602390343	1.02571062096265	0.387214367035877	0.747533294312598	Intrasporangiaceae	atpC	Produces ATP from ADP in the presence of a proton gradient across the membrane
Root101|521	18.5778411444806	0.0148445938179695	0.910670027416488	0.97841038449227	0.994429698092269	Intrasporangiaceae	atpD	Produces ATP from ADP in the presence of a proton gradient across the membrane. The catalytic sites are hosted primarily by the beta subunits
Root101|522	6.579146553097	-0.176409742600481	0.980689095598172	0.591379150718948	0.867516379748003	Intrasporangiaceae	atpG	Produces ATP from ADP in the presence of a proton gradient across the membrane. The gamma chain is believed to be important in regulating ATPase activity and the flow of protons through the CF(0) complex
Root101|523	51.3732235226874	-0.0611280604104387	0.924529639451285	0.866248110568355	0.98067635079989	Intrasporangiaceae	atpA	Produces ATP from ADP in the presence of a proton gradient across the membrane. The alpha chain is a regulatory subunit
Root101|524	78.3309260461819	0.217717793907952	0.918728596490345	0.627592877870997	0.878267258569759	Intrasporangiaceae	atpH	F(1)F(0) ATP synthase produces ATP from ADP in the presence of a proton or sodium gradient. F-type ATPases consist of two structural domains, F(1) containing the extramembraneous catalytic core and F(0) containing the membrane proton channel, linked together by a central stalk and a peripheral stalk. During catalysis, ATP synthesis in the catalytic domain of F(1) is coupled via a rotary mechanism…
Root101|1422	2.86319523564094	0.219855968521435	1.05237535696267	0.159437927693075	0.718119562397569	Intrasporangiaceae	priA	Involved in the restart of stalled replication forks. Recognizes and binds the arrested nascent DNA chain at stalled replication forks. It can open the DNA duplex, via its helicase activity, and promote assembly of the primosome and loading of the major replicative helicase DnaB onto DNA
Root101|271	13.0076559068391	-0.61477530978215	1.31835019580709	0.0079009760941668	0.718119562397569	Intrasporangiaceae	leuS	Belongs to the class-I aminoacyl-tRNA synthetase family
Root101|715	24.7030749578713	-0.0657425546300994	0.927607002023361	0.857611925202985	0.979315902452912	Intrasporangiaceae	typA	GTP-binding protein TypA
Root101|895	4.8745799496464	-0.328555430808426	1.09578246871661	0.0853481199524353	0.718119562397569	Intrasporangiaceae	tsaD	Required for the formation of a threonylcarbamoyl group on adenosine at position 37 (t(6)A37) in tRNAs that read codons beginning with adenine. Is involved in the transfer of the threonylcarbamoyl moiety of threonylcarbamoyl-AMP (TC-AMP) to the N6 group of A37, together with TsaE and TsaB. TsaD likely plays a direct catalytic role in this reaction
Root101|390	26.3850912028314	-0.316846143421232	1.00519412729969	0.396513205939808	0.748797559735004	Intrasporangiaceae	rplS	This protein is located at the 30S-50S ribosomal subunit interface and may play a role in the structure and function of the aminoacyl-tRNA binding site
Root101|392	1.32005104893228	-0.11891101604057	1.0062329017498	0.581159112191597	0.86265248964798	Intrasporangiaceae	trmD	Belongs to the RNA methyltransferase TrmD family
Root101|393	1.59795451232555	-0.202746370187332	1.0448611983559	0.309107996482523	0.724066085973768	Intrasporangiaceae	rimM	An accessory protein needed during the final step in the assembly of 30S ribosomal subunit, possibly for assembly of the head region. Probably interacts with S19. Essential for efficient processing of 16S rRNA. May be needed both before and after RbfA during the maturation of 16S rRNA. It has affinity for free ribosomal 30S subunits but not for 70S ribosomes
Root101|553	121.324470263553	-0.134523641142721	0.899524118639804	0.74862005974271	0.928964205349616	Intrasporangiaceae	sucA	part of alternative pathway from alpha-ketoglutarate to succinate
Root101|836	75.189497745621	-0.718196801060685	1.37429041804118	0.0417920562023525	0.718119562397569	Intrasporangiaceae	rpsJ	Involved in the binding of tRNA to the ribosomes
Root101|835	47.8018984873722	-0.0344305219007048	0.928455931586956	0.918113665850319	0.983591209910521	Intrasporangiaceae	rplC	One of the primary rRNA binding proteins, it binds directly near the 3'-end of the 23S rRNA, where it nucleates assembly of the 50S subunit
Root101|834	139.37926370599	0.171313271551293	0.908667876508709	0.70507199578986	0.918214149786569	Intrasporangiaceae	rplD	Forms part of the polypeptide exit tunnel
Root101|833	21.259210998703	-0.682563754817105	1.404436165299	0.00274692357481547	0.697520677691278	Intrasporangiaceae	rplW	One of the early assembly proteins it binds 23S rRNA. One of the proteins that surrounds the polypeptide exit tunnel on the outside of the ribosome. Forms the main docking site for trigger factor binding to the ribosome
Root101|832	60.1422585794045	-0.12850115952018	0.914507061155702	0.750191787974164	0.929782026958125	Intrasporangiaceae	rplB	One of the primary rRNA binding proteins. Required for association of the 30S and 50S subunits to form the 70S ribosome, for tRNA binding and peptide bond formation. It has been suggested to have peptidyltransferase activity
Root101|831	28.9548794284257	0.00804652484249951	0.921982296050001	0.992600426755585	0.997544887162836	Intrasporangiaceae	rpsS	Protein S19 forms a complex with S13 that binds strongly to the 16S ribosomal RNA
Root101|830	21.0598540453608	0.0435368962367527	0.951036737378959	0.910604145389297	0.982732661490375	Intrasporangiaceae	rplV	The globular domain of the protein is located near the polypeptide exit tunnel on the outside of the subunit, while an extended beta-hairpin is found that lines the wall of the exit tunnel in the center of the 70S ribosome
Root101|829	59.2749585428292	-0.080571883553775	0.907107707617113	0.838738503131659	0.973902118024818	Intrasporangiaceae	rpsC	Binds the lower part of the 30S subunit head. Binds mRNA in the 70S ribosome, positioning it for translation
Root101|828	52.1479602820727	-0.00905521772122263	0.912458167476846	0.972441824825643	0.991613281339955	Intrasporangiaceae	rplP	Binds 23S rRNA and is also seen to make contacts with the A and possibly P site tRNAs
Root101|827	32.0306498700432	0.262062080606093	1.009633922472	0.434924142454639	0.765432236738497	Intrasporangiaceae	rpmC	Belongs to the universal ribosomal protein uL29 family
Root101|826	74.2195281024656	0.0816285153764715	0.899973672496279	0.859976016715863	0.979315902452912	Intrasporangiaceae	rpsQ	One of the primary rRNA binding proteins, it binds specifically to the 5'-end of 16S ribosomal RNA
Root101|825	67.1317796427497	-0.142775410063913	0.916285482871795	0.725592282381577	0.925466488432801	Dermatophilaceae	rplN	Binds to 23S rRNA. Forms part of two intersubunit bridges in the 70S ribosome
Root101|824	27.7154350277451	0.246447520899106	0.948642950060388	0.558439788344089	0.852985948000656	Intrasporangiaceae	rplX	One of the proteins that surrounds the polypeptide exit tunnel on the outside of the subunit
Root101|823	50.1220134597263	0.340008890389773	0.979271937329681	0.427316922525872	0.762049981101456	Intrasporangiaceae	rplE	This is 1 of the proteins that binds and probably mediates the attachment of the 5S RNA into the large ribosomal subunit, where it forms part of the central protuberance. In the 70S ribosome it contacts protein S13 of the 30S subunit (bridge B1b), connecting the 2 subunits
Root101|821	17.1907612191525	-0.587996123541319	1.2429696389112	0.0701731705175648	0.718119562397569	Dermacoccaceae	rpsH	One of the primary rRNA binding proteins, it binds directly to 16S rRNA central domain where it helps coordinate assembly of the platform of the 30S subunit
Root101|820	81.82875962568	0.166828561516025	0.92820054366883	0.696393368111512	0.911123247587456	Intrasporangiaceae	rplF	This protein binds to the 23S rRNA, and is important in its secondary structure. It is located near the subunit interface in the base of the L7 L12 stalk, and near the tRNA binding site of the peptidyltransferase center
Root101|819	21.1608233775763	0.0439936152327927	0.906619692286816	0.923933181530127	0.984251989458849	Intrasporangiaceae	rplR	This is one of the proteins that binds and probably mediates the attachment of the 5S RNA into the large ribosomal subunit, where it forms part of the central protuberance
Root101|818	20.4340675632674	0.111586564905594	0.943223453547489	0.774925858705765	0.944200849921355	Intrasporangiaceae	rpsE	Located at the back of the 30S subunit body where it stabilizes the conformation of the head with respect to the body
Root101|817	45.5904006802275	0.288981113121623	0.971909449680484	0.483436976338246	0.802193913444067	Intrasporangiaceae	rpmD	Ribosomal protein L30
Root101|816	18.4607196093797	0.0569423314048445	0.925615179258665	0.892628886450307	0.982674731822317	Intrasporangiaceae	rplO	Binds to the 23S rRNA
Root101|810	55.2374790872894	0.025753608142089	0.921140289792469	0.958854352733019	0.988479407479407	Intrasporangiaceae	rpsM	Located at the top of the head of the 30S subunit, it contacts several helices of the 16S rRNA. In the 70S ribosome it contacts the 23S rRNA (bridge B1a) and protein L5 of the 50S subunit (bridge B1b), connecting the 2 subunits
Root101|809	23.9733439178039	-0.0882371150288276	0.926966573344002	0.815341860005111	0.96525312619676	Dermatophilaceae	rpsK	Located on the platform of the 30S subunit, it bridges several disparate RNA helices of the 16S rRNA. Forms part of the Shine-Dalgarno cleft in the 70S ribosome
Root101|807	40.218041329689	0.313049722484239	0.962495532154303	0.470192629627195	0.797954387732421	Intrasporangiaceae	rpoA	DNA-dependent RNA polymerase catalyzes the transcription of DNA into RNA using the four ribonucleoside triphosphates as substrates
Root101|806	20.1926297900467	-0.0192158809021625	0.943628781418252	NA	NA	Intrasporangiaceae	rplQ	Ribosomal protein L17
Root101|2815	37.6852500239539	0.0442267582939222	0.923328546445467	0.920517462480269	0.984251989458849	Intrasporangiaceae	glmU	Catalyzes the last two sequential reactions in the de novo biosynthetic pathway for UDP-N-acetylglucosamine (UDP- GlcNAc). The C-terminal domain catalyzes the transfer of acetyl group from acetyl coenzyme A to glucosamine-1-phosphate (GlcN-1-P) to produce N-acetylglucosamine-1-phosphate (GlcNAc-1-P), which is converted into UDP-GlcNAc by the transfer of uridine 5- monophosphate (from uridine 5-tr…
Root101|1383	28.721473474445	-0.0260081179309659	0.94319814057053	NA	NA	Intrasporangiaceae	pyrG	Catalyzes the ATP-dependent amination of UTP to CTP with either L-glutamine or ammonia as the source of nitrogen. Regulates intracellular CTP levels through interactions with the four ribonucleotide triphosphates
Root101|93	2.53677126307993	0.106138883117686	0.994272149861365	0.68523818037652	0.903082000376459	Intrasporangiaceae	trpD	Catalyzes the transfer of the phosphoribosyl group of 5- phosphorylribose-1-pyrophosphate (PRPP) to anthranilate to yield N-(5'-phosphoribosyl)-anthranilate (PRA)
Root101|1456	4.47348235476666	-0.237562499233113	1.05905666004955	0.14346656215055	0.718119562397569	Intrasporangiaceae	trpC	Belongs to the TrpC family
Root101|345	19.2505018572117	-0.37977017126663	1.06202728485872	0.26408116250328	0.718119562397569	Intrasporangiaceae	rseP	Peptidase family M50
Root101|376	391.644175864255	-0.00887643158258246	0.886959399915216	0.96887941606507	0.990564639482067	Intrasporangiaceae	rpsB	Belongs to the universal ribosomal protein uS2 family
Root101|780	1.56571882416833	-0.201742159435279	1.04430588946067	0.316423758347892	0.724066085973768	Intrasporangiaceae	xseA	Bidirectionally degrades single-stranded DNA into large acid-insoluble oligonucleotides, which are then degraded further into small acid-soluble oligonucleotides
Root101|1438	6.23306599155645	0.1823463505025	1.01278367606331	0.482213654490003	0.801288965565866	Intrasporangiaceae	hisG	ATP phosphoribosyltransferase
Root101|922	8.0179177754071	-0.0154481734555589	0.945769722916732	0.959087823427328	0.988479407479407	Intrasporangiaceae	guaA	Catalyzes the synthesis of GMP from XMP
Root101|1703	7.14157775743431	0.141655525409563	0.987107508244485	0.639866241203009	0.882981859265286	Dermacoccaceae	der	GTPase that plays an essential role in the late steps of ribosome biogenesis
Root101|2109	0.228279216046508	-0.144837724170539	1.021541651952	0.743125507440465	0.925466488432801	Intrasporangiaceae	purD	Belongs to the GARS family
Root101|776	4.58553507091723	-0.441056876851708	1.15769475519537	0.0569598585026744	0.718119562397569	Intrasporangiaceae	ispH	Catalyzes the conversion of 1-hydroxy-2-methyl-2-(E)- butenyl 4-diphosphate (HMBPP) into a mixture of isopentenyl diphosphate (IPP) and dimethylallyl diphosphate (DMAPP). Acts in the terminal step of the DOXP MEP pathway for isoprenoid precursor biosynthesis
Root101|3732	3.13948056311705	0.0998062423361423	0.980914491415236	0.738563921462501	0.925466488432801	Intrasporangiaceae	mutY	Adenine glycosylase
Root101|1341	9.55122629610779	-0.564919545613147	1.26438648978494	0.0148193908186332	0.718119562397569	Intrasporangiaceae	smpB	the 2 termini fold to resemble tRNA(Ala) and it encodes a tag peptide , a short internal open reading frame. During trans-translation Ala- aminoacylated tmRNA acts like a tRNA, entering the A-site of stalled ribosomes, displacing the stalled mRNA. The ribosome then switches to translate the ORF on the tmRNA
Root101|421	8.65386428492848	-0.156162582712151	0.985540382580163	0.609884502371435	0.871857976088294	Intrasporangiaceae	rnc	Digests double-stranded RNA. Involved in the processing of primary rRNA transcript to yield the immediate precursors to the large and small rRNAs (23S and 16S). Processes some mRNAs, and tRNAs when they are encoded in the rRNA operon. Processes pre- crRNA and tracrRNA of type II CRISPR loci if present in the organism
Root101|3011	2.50195131663086	-0.0402595992401636	0.977285411044291	0.882732100966424	0.982674731822317	Intrasporangiaceae	era	An essential GTPase that binds both GDP and GTP, with rapid nucleotide exchange. Plays a role in 16S rRNA processing and 30S ribosomal subunit biogenesis and possibly also in cell cycle regulation and energy metabolism
Root101|2088	4.14179840219119	-0.420309129604248	1.14351715800817	0.0679885197674106	0.718119562397569	Intrasporangiaceae	purF	Catalyzes the formation of phosphoribosylamine from phosphoribosylpyrophosphate (PRPP) and glutamine
Root101|2297	23.1129649526199	0.0721552969102345	0.931534731781275	NA	NA	Intrasporangiaceae	rplI	Binds to the 23S rRNA
Root101|2300	38.1064792606126	-0.148327462971798	0.940540159711335	0.6951161589324	0.910154797606998	Intrasporangiaceae	rpsF	Binds together with S18 to 16S ribosomal RNA
Root101|3104	1.62044191307286	0.210890196454179	1.04816483751958	0.231580117345578	0.718119562397569	Intrasporangiaceae	ndk	Major role in the synthesis of nucleoside triphosphates other than ATP. The ATP gamma phosphate is transferred to the NDP beta phosphate via a ping-pong mechanism, using a phosphorylated active-site intermediate
Root101|980	3.63472462461872	0.197435866221158	1.02163206360032	0.426891918293906	0.762049981101456	Pseudonocardiales	purN	Catalyzes the transfer of a formyl group from 10- formyltetrahydrofolate to 5-phospho-ribosyl-glycinamide (GAR), producing 5-phospho-ribosyl-N-formylglycinamide (FGAR) and tetrahydrofolate
Root101|428	4.90746505420635	-0.098214831756926	0.97436552493954	0.74730649630754	0.928736712344272	Intrasporangiaceae	rsmD	Methyltransferase
Root101|3515	1.82623372837206	-0.204809491017224	1.0460425597034	0.286094897881017	0.723544205670112	Intrasporangiaceae	recR	May play a role in DNA repair. It seems to be involved in an RecBC-independent recombinational process of DNA repair. It may act with RecF and RecO
Root101|3513	6.89738834922814	-0.467948704802671	1.18080209613412	0.0326497881459925	0.718119562397569	Intrasporangiaceae	dnaX	DNA polymerase III is a complex, multichain enzyme responsible for most of the replicative synthesis in bacteria. This DNA polymerase also exhibits 3' to 5' exonuclease activity
Root101|3035	14.1259030890533	-0.261984695187665	0.99918455957145	0.450747494282929	0.777804478730556	Intrasporangiaceae	rpsT	Binds directly to 16S ribosomal RNA
Root101|3093	17.3833450904716	-0.119161853180001	0.961698658138547	0.720786719345223	0.925466488432801	Intrasporangiaceae	pnp	Involved in mRNA degradation. Catalyzes the phosphorolysis of single-stranded polyribonucleotides processively in the 3'- to 5'-direction
Root101|3094	41.6463883524672	-0.192210085232286	0.92581463766533	0.641745661167648	0.88375046839591	Intrasporangiaceae	rpsO	Forms an intersubunit bridge (bridge B4) with the 23S rRNA of the 50S subunit in the ribosome
Root101|311	1.31178631058279	0.206511769083102	1.04612614939525	0.26328411293564	0.718119562397569	Intrasporangiaceae	truB	Responsible for synthesis of pseudouridine from uracil- 55 in the psi GC loop of transfer RNAs
Root101|312	4.47348235476666	-0.237562499233113	1.05905666004955	0.14346656215055	0.718119562397569	Intrasporangiaceae	rbfA	One of several proteins that assist in the late maturation steps of the functional core of the 30S ribosomal subunit. Associates with free 30S ribosomal subunits (but not with 30S subunits that are part of 70S ribosomes or polysomes). Required for efficient processing of 16S rRNA. May interact with the 5'-terminal helix region of 16S rRNA
Root101|313	115.006403022696	-0.142594905300321	0.900160650856218	0.735249305038645	0.925466488432801	Intrasporangiaceae	infB	One of the essential components for the initiation of protein synthesis. Protects formylmethionyl-tRNA from spontaneous hydrolysis and promotes its binding to the 30S ribosomal subunits. Also involved in the hydrolysis of GTP during the formation of the 70S ribosomal complex
Root101|314	10.1329308284545	-0.0981629177147075	0.970150138801969	0.751938049542207	0.93022075520781	Intrasporangiaceae	nusA	Participates in both transcription termination and antitermination
Root101|1651	3.23238173343602	-0.0182949107081066	0.977663193918684	0.94359565025044	0.988050667827386	Intrasporangiaceae	lnt	Transfers the fatty acyl group on membrane lipoproteins
Root101|3013	4.92387993999921	-0.331347419158075	1.09719414490634	0.0832853586877165	0.718119562397569	Intrasporangiaceae	ybeY	Single strand-specific metallo-endoribonuclease involved in late-stage 70S ribosome quality control and in maturation of the 3' terminus of the 16S rRNA
Root101|3049	4.02613411929	-0.23096542263627	1.05658624164163	0.159537725653868	0.718119562397569	Intrasporangiaceae	miaB	Catalyzes the methylthiolation of N6- (dimethylallyl)adenosine (i(6)A), leading to the formation of 2- methylthio-N6-(dimethylallyl)adenosine (ms(2)i(6)A) at position 37 in tRNAs that read codons beginning with uridine
Root101|3029	8.64586688166846	-0.0132521938671104	0.959490499860271	0.960451891065921	0.988479407479407	Intrasporangiaceae	lepA	Required for accurate and efficient protein synthesis under certain stress conditions. May act as a fidelity factor of the translation reaction, by catalyzing a one-codon backward translocation of tRNAs on improperly translocated ribosomes. Back- translocation proceeds from a post-translocation (POST) complex to a pre-translocation (PRE) complex, thus giving elongation factor G a second chance to…
Root101|3023	3.77220160570445	-0.0651530526910499	0.982830485530271	0.808130731485816	0.959762813772507	Intrasporangiaceae	hemN	Involved in the biosynthesis of porphyrin-containing compound
Root101|3242	3.00490067924868	-0.0734499703774759	0.984760742160549	0.785332795363244	0.95017026365538	Intrasporangiaceae	rdgB	Pyrophosphatase that catalyzes the hydrolysis of nucleoside triphosphates to their monophosphate derivatives, with a high preference for the non-canonical purine nucleotides XTP (xanthosine triphosphate), dITP (deoxyinosine triphosphate) and ITP. Seems to function as a house-cleaning enzyme that removes non-canonical purine nucleotides from the nucleotide pool, thus preventing their incorporation…
Root101|3999	1.78939294190667	-0.203971132001817	1.0455667400863	0.29260792605522	0.723544205670112	Intrasporangiaceae	hemE	Catalyzes the decarboxylation of four acetate groups of uroporphyrinogen-III to yield coproporphyrinogen-III
Root101|1485	4.653417126083	-0.14510977119673	0.999295214204031	0.587679573246278	0.866884703922159	Intrasporangiaceae	coaE	Catalyzes the phosphorylation of the 3'-hydroxyl group of dephosphocoenzyme A to form coenzyme A
Root101|2864	22.4958854875261	-0.190379093271157	0.971639706874268	NA	NA	Intrasporangiaceae	rpmI	Belongs to the bacterial ribosomal protein bL35 family
Root101|2863	32.8767798098364	0.164731986692603	0.959342613668834	0.661770960942544	0.887265230900404	Intrasporangiaceae	rplT	Binds directly to 23S ribosomal RNA and is necessary for the in vitro assembly process of the 50S ribosomal subunit. It is not involved in the protein synthesizing functions of that subunit
Root101|2860	26.5528202960009	0.328042252067218	1.08205930005923	NA	NA	Intrasporangiaceae	pheS	Belongs to the class-II aminoacyl-tRNA synthetase family. Phe-tRNA synthetase alpha subunit type 1 subfamily
Root101|2859	0.798977256162777	-0.188360111525455	1.03736171387698	0.447590470625423	0.773459335748857	Intrasporangiaceae	pheT	Belongs to the phenylalanyl-tRNA synthetase beta subunit family. Type 1 subfamily
Root101|1705	1.71209412034881	-0.203834438599418	1.04548178555277	0.297068542104953	0.723544205670112	Intrasporangiaceae	cmk	Belongs to the cytidylate kinase family. Type 1 subfamily
Root101|3700	1.56571882416833	-0.201742159435279	1.04430588946067	0.316423758347892	0.724066085973768	Intrasporangiaceae	panC	Catalyzes the condensation of pantoate with beta-alanine in an ATP-dependent reaction via a pantoyl-adenylate intermediate
Root101|3134	18.2400231764365	0.0327262581975507	0.930816398244517	0.93996188989501	0.987694329616241	Intrasporangiaceae	valS	amino acids such as threonine, to avoid such errors, it has a posttransfer editing activity that hydrolyzes mischarged Thr-tRNA(Val) in a tRNA-dependent manner
Root101|1723	7.23205289647626	-0.522162472347551	1.22305240806539	0.0250846881353475	0.718119562397569	Intrasporangiaceae	yajC	Preprotein translocase subunit YajC
Root101|3151	21.6969756099932	-0.217692738383434	0.980468871832421	0.533227387627003	0.832866777706435	Intrasporangiaceae	tig	Involved in protein export. Acts as a chaperone by maintaining the newly synthesized protein in an open conformation. Functions as a peptidyl-prolyl cis-trans isomerase
Root101|808	25.781332096402	0.124112981133487	0.943405343198872	0.751724201521849	0.93022075520781	Intrasporangiaceae	rpsD	One of the primary rRNA binding proteins, it binds directly to 16S rRNA where it nucleates assembly of the body of the 30S subunit
Root101|3052	21.9115275059851	0.406921466687289	1.07766271804431	0.235562287923862	0.718119562397569	Intrasporangiaceae	recA	Can catalyze the hydrolysis of ATP in the presence of single-stranded DNA, the ATP-dependent uptake of single-stranded DNA by duplex DNA, and the ATP-dependent hybridization of homologous single-stranded DNAs. It interacts with LexA causing its activation and leading to its autocatalytic cleavage
Root101|3143	41.3996805640341	0.144278319613531	0.945370766635753	0.714926706633519	0.922975566240456	Intrasporangiaceae	clpX	ATP-dependent specificity component of the Clp protease. It directs the protease to specific substrates. Can perform chaperone functions in the absence of ClpP
Root101|794	21.9435266489885	-0.198821119620928	0.95391015210292	0.602238266268774	0.867516379748003	Intrasporangiaceae	rplM	This protein is one of the early assembly proteins of the 50S ribosomal subunit, although it is not seen to bind rRNA by itself. It is important during the early stages of 50S assembly
Root101|793	137.353743690958	0.0821634815527405	0.916792994197256	0.853229317854231	0.979259014107226	Intrasporangiaceae	rpsI	Belongs to the universal ribosomal protein uS9 family
Root101|1407	9.61684217913211	0.230847978360519	1.03373889712268	0.345987396283596	0.736059302638477	Intrasporangiaceae	nusB	Involved in transcription antitermination. Required for transcription of ribosomal RNA (rRNA) genes. Binds specifically to the boxA antiterminator sequence of the ribosomal RNA (rrn) operons
Root101|913	15.2420822353198	0.0218788008377622	0.960894969982469	0.955674739485964	0.988479407479407	Intrasporangiaceae	guaB	Catalyzes the conversion of inosine 5'-phosphate (IMP) to xanthosine 5'-phosphate (XMP), the first committed and rate- limiting step in the de novo synthesis of guanine nucleotides, and therefore plays an important role in the regulation of cell growth
Root101|412	5.26278490064008	-0.338054663781044	1.08055152847177	0.138804551268215	0.718119562397569	Intrasporangiaceae	ftsY	Involved in targeting and insertion of nascent membrane proteins into the cytoplasmic membrane. Acts as a receptor for the complex formed by the signal recognition particle (SRP) and the ribosome-nascent chain (RNC)
Root101|368	7.59209255785992	-0.359044236974076	1.11338606122075	0.0486317943522036	0.718119562397569	Intrasporangiaceae	rlmN	Specifically methylates position 2 of adenine 2503 in 23S rRNA and position 2 of adenine 37 in tRNAs
Root101|395	75.882726057021	-0.254070913634233	0.966598611325396	0.51206423107337	0.81931103870737	Intrasporangiaceae	rpsP	Belongs to the bacterial ribosomal protein bS16 family
Root101|404	19.3792431195683	-0.238077777656862	0.963455093837135	0.536444584000039	0.835197644928679	Intrasporangiaceae	ffh	Involved in targeting and insertion of nascent membrane proteins into the cytoplasmic membrane. Binds to the hydrophobic signal sequence of the ribosome-nascent chain (RNC) as it emerges from the ribosomes. The SRP-RNC complex is then targeted to the cytoplasmic membrane where it interacts with the SRP receptor FtsY
Root101|842	52.5568580335441	-0.0882739186446821	0.926841536126667	0.813003021396449	0.963541823255456	Intrasporangiaceae	rpsG	One of the primary rRNA binding proteins, it binds directly to 16S rRNA where it nucleates assembly of the head domain of the 30S subunit. Is located at the subunit interface close to the decoding center, probably blocks exit of the E-site tRNA
Root101|843	93.9125736018374	-0.0886563312182446	0.907915402288449	0.822568539875615	0.969409113598539	Streptosporangiales	rpsL	Interacts with and stabilizes bases of the 16S rRNA that are involved in tRNA selection in the A site and with the mRNA backbone. Located at the interface of the 30S and 50S subunits, it traverses the body of the 30S subunit contacting proteins on the other side and probably holding the rRNA structure together. The combined cluster of proteins S8, S12 and S17 appears to hold together the shoulder…
Root101|844	103.44631308569	-0.237547175237833	0.933539493720948	0.570590064657591	0.860842385536478	Intrasporangiaceae	rpoC	DNA-dependent RNA polymerase catalyzes the transcription of DNA into RNA using the four ribonucleoside triphosphates as substrates
Root101|845	195.367589090284	-0.179854771615037	0.900769989855325	0.676319424741455	0.897188672492636	Intrasporangiaceae	rpoB	DNA-dependent RNA polymerase catalyzes the transcription of DNA into RNA using the four ribonucleoside triphosphates as substrates
Root101|3793	50.8136678086013	-0.0299107489177996	0.921392540860863	0.92951971819927	0.985378868930275	Intrasporangiaceae	rplJ	Forms part of the ribosomal stalk, playing a central role in the interaction of the ribosome with GTP-bound translation factors
Root101|3795	10.3617481352945	-0.224120041204849	1.01074149533681	0.45130895208248	0.778218641731968	Intrasporangiaceae	rplA	Binds directly to 23S rRNA. The L1 stalk is quite mobile in the ribosome, and is involved in E site tRNA release
Root101|1337	11.4637538386672	0.0784187498195597	0.949098504311812	0.83403760329016	0.970305159810417	Intrasporangiaceae	prfB	Peptide chain release factor 2 directs the termination of translation in response to the peptide chain termination codons UGA and UAA
Root101|536	1.80122117371609	-0.21705567999376	1.04900635986566	0.277114835833144	0.721392491991442	Intrasporangiaceae	prfA	Peptide chain release factor 1 directs the termination of translation in response to the peptide chain termination codons UAG and UAA
Root101|1151	3.40242469331271	-0.292183293932234	1.0777690884269	0.135226774077045	0.718119562397569	Intrasporangiaceae	rfbA	ABC-2 type transporter
Root101|2330	24.1216961510995	0.115133906312352	0.962353326642957	0.745644290439178	0.927661710437565	Intrasporangiaceae	wzm	COG1682 ABC-type polysaccharide polyol phosphate export systems, permease component
Root101|2989	1.14139608023254	-0.196594836505309	1.04149536133704	0.372389733864728	0.744371755280386	Propionibacteriales		RibD C-terminal domain
Root101|3880	0.780871427902075	0.195455323567603	1.04026865395522	0.365525493854204	0.744371755280386	Intrasporangiaceae	nuoI	NDH-1 shuttles electrons from NADH, via FMN and iron- sulfur (Fe-S) centers, to quinones in the respiratory chain. The immediate electron acceptor for the enzyme in this species is believed to be ubiquinone. Couples the redox reaction to proton translocation (for every two electrons transferred, four hydrogen ions are translocated across the cytoplasmic membrane), and thus conserves the redox ene…
Root101|3428	2.35150991535058	0.0828838442872934	0.98371727685278	0.766393363311856	0.937563583920163	Frankiales	kup	K+ potassium transporter
Root101|952	4.72211554974351	0.17550580680445	0.99939634053581	0.548077113967611	0.843589546179598	Actinobacteria		pyridoxamine 5-phosphate
Root101|1726	3.83431501789142	0.0877387240950642	0.976488357366585	0.775616059106544	0.944550542805304	Intrasporangiaceae	ruvC	Nuclease that resolves Holliday junction intermediates in genetic recombination. Cleaves the cruciform structure in supercoiled DNA by nicking to strands with the same polarity at sites symmetrically opposed at the junction in the homologous arms and leaves a 5'-terminal phosphate and a 3'-terminal hydroxyl group
Root101|560	0.684837648139523	-0.184224580426602	1.03543556205816	0.482560640972752	0.801288965565866	Intrasporangiaceae	rfbA	Catalyzes the formation of dTDP-glucose, from dTTP and glucose 1-phosphate, as well as its pyrophosphorolysis
Root101|371	9.49510295107936	-0.663100195746941	1.31194283912706	0.0445591966800037	0.718119562397569	Intrasporangiaceae	frr	Responsible for the release of ribosomes from messenger RNA at the termination of protein biosynthesis. May increase the efficiency of translation by recycling ribosomes from one round of translation to another
Root101|77	0.913116864186031	-0.191657529964469	1.03896843472731	0.418482567948952	0.762049981101456	Intrasporangiaceae	ybhP	Endonuclease/Exonuclease/phosphatase family
Root101|387	5.27639169750871	-0.0832650343492727	0.983532657143455	0.760688865611521	0.934836418094159	Intrasporangiaceae	rnhB	Endonuclease that specifically degrades the RNA of RNA- DNA hybrids
Root101|415	30.6801987171985	0.127845764331744	0.934617593528768	0.754051093829441	0.931882439081713	Intrasporangiaceae	smc	Required for chromosome condensation and partitioning
Root101|2422	31.225170405312	0.282819690684077	1.04784725962111	NA	NA	Actinobacteria		glyoxalase bleomycin resistance protein dioxygenase
Root101|2874	3.28466517700601	-0.0710299431431011	0.976719918394557	0.805298874034811	0.958048439330848	Intrasporangiaceae	hisB	imidazoleglycerol-phosphate dehydratase
Root101|2871	0.913116864186031	-0.191657529964469	1.03896843472731	0.418482567948952	0.762049981101456	Intrasporangiaceae	hisA	Catalyzes the formation of 5-(5-phospho-1-deoxyribulos-1-ylamino)methylideneamino-l- (5-phosphoribosyl)imidazole-4-carboxamide from 1-(5-phosphoribosyl)-5- (5- phosphoribosylamino)methylideneamino imidazole-4-carboxamide and the formation of 1-(2-carboxyphenylamino)-1-deoxy-D-ribulose 5-phosphate from N-(5-phospho-beta-D-ribosyl)anthranilate
Root101|26	3.36394129087388	0.116801473533062	0.994884293606764	0.657842898428389	0.88704262463994	Intrasporangiaceae	dut	This enzyme is involved in nucleotide metabolism it produces dUMP, the immediate precursor of thymidine nucleotides and it decreases the intracellular concentration of dUTP so that uracil cannot be incorporated into DNA
Root101|1777	8.79160572278267	0.0452579866768557	0.963513587573519	0.895763316359157	0.982674731822317	Intrasporangiaceae	nrdA	Provides the precursors necessary for DNA synthesis. Catalyzes the biosynthesis of deoxyribonucleotides from the corresponding ribonucleotides
Root101|3607	68.9441550601612	0.0424199131015891	0.924509781520931	0.92545048461504	0.985022415759515	Intrasporangiaceae	actP	Belongs to the sodium solute symporter (SSF) (TC 2.A.21) family
Root101|285	13.2800003526054	0.221985749088306	1.01300388169087	0.452714896102111	0.778978509924102	Intrasporangiaceae	nadD	Catalyzes the reversible adenylation of nicotinate mononucleotide (NaMN) to nicotinic acid adenine dinucleotide (NaAD)
Root101|3684	1.00088498557798	-0.194433888964599	1.04035883943101	0.395852099111599	0.748797559735004	Intrasporangiaceae	ppa	Catalyzes the hydrolysis of inorganic pyrophosphate (PPi) forming two phosphate ions
Root101|3208	7.12347192917361	0.221796572363526	1.01785951733507	0.428237313060812	0.762049981101456	Actinobacteria		MEDS: MEthanogen/methylotroph, DcmR Sensory domain
Root101|2801	26.1529181311266	0.310158483040029	1.09083912762774	NA	NA	Intrasporangiaceae	ispE	Catalyzes the phosphorylation of the position 2 hydroxy group of 4-diphosphocytidyl-2C-methyl-D-erythritol
Root101|613	3.16827843480206	-0.28040354026242	1.07278328814609	0.149681183411328	0.718119562397569	Actinobacteria		dehydratase
Root101|3243	0.114139608023254	-0.113670273850686	1.01538772904534	0.904855871242191	0.982674731822317	Intrasporangiaceae	rph	Phosphorolytic exoribonuclease that removes nucleotide residues following the -CCA terminus of tRNA and adds nucleotides to the ends of RNA molecules by using nucleoside diphosphates as substrates
Root101|1709	19.8145955925982	0.0325484575464456	0.945762755206856	0.936449874102473	0.987206746202383	Intrasporangiaceae	scpA	Participates in chromosomal partition during cell division. May act via the formation of a condensin-like complex containing Smc and ScpB that pull DNA away from mid-cell into both cell halves
Root101|248	55.3982459231784	0.149188601324196	0.90230484241801	0.741683074457334	0.925466488432801	Intrasporangiaceae	nrdR	Negatively regulates transcription of bacterial ribonucleotide reductase nrd genes and operons by binding to NrdR- boxes
Root101|513	2.39693176848833	-0.208402745631045	1.0481691695527	0.242901211527985	0.718119562397569	Dermatophilaceae	nagA	Amidohydrolase family
Root101|3798	17.9051615192687	-0.646817182164129	1.3583726230341	0.00420172482367442	0.700861243274635	Intrasporangiaceae	secE	Essential subunit of the Sec protein translocation channel SecYEG. Clamps together the 2 halves of SecY. May contact the channel plug during translocation
Root101|2185	3.10117925248945	-0.0274337781700544	0.980359687748302	0.91543620398467	0.98306184529489	Intrasporangiaceae		PadR family transcriptional regulator
Root101|3886	31.5131265726709	-0.0156042445696392	0.902991036059559	0.962279825681726	0.988479407479407	Intrasporangiaceae	nuoC	NDH-1 shuttles electrons from NADH, via FMN and iron- sulfur (Fe-S) centers, to quinones in the respiratory chain. The immediate electron acceptor for the enzyme in this species is believed to be a menaquinone. Couples the redox reaction to proton translocation (for every two electrons transferred, four hydrogen ions are translocated across the cytoplasmic membrane), and thus conserves the redox …
Root101|3084	3.39521162739075	0.240199505918035	1.05944252679109	0.125730714218027	0.718119562397569	Intrasporangiaceae	folA	Key enzyme in folate metabolism. Catalyzes an essential reaction for de novo glycine and purine synthesis, and for DNA precursor synthesis
Root101|781	1.94037333639532	-0.205672051218051	1.0465468507325	0.276040356057742	0.720036616648467	Intrasporangiaceae	xseB	Bidirectionally degrades single-stranded DNA into large acid-insoluble oligonucleotides, which are then degraded further into small acid-soluble oligonucleotides
Root101|3359	0.228279216046508	-0.144837724170539	1.021541651952	0.743125507440465	0.925466488432801	Intrasporangiaceae	ltrA	Bacterial low temperature requirement A protein (LtrA)
Root101|8	1.59795451232555	-0.202746370187332	1.0448611983559	0.309107996482523	0.724066085973768	Actinobacteria		Low temperature requirement
Root101|580	1.4838149043023	-0.20152347277196	1.04417053141602	0.322395693575773	0.725140891169695	Intrasporangiaceae	doxX	DoxX family
Root101|3441	2.90776353059833	-0.210272385467401	1.04931819684194	0.216700204409301	0.718119562397569	Intrasporangiaceae	pntB	The transhydrogenation between NADH and NADP is coupled to respiration and ATP hydrolysis and functions as a proton pump across the membrane
Root101|1549	8.51343176898119	-0.351940950199198	1.11011644814077	0.0450677119825911	0.718119562397569	Intrasporangiaceae	cysH	Belongs to the PAPS reductase family. CysH subfamily
Root101|1802	20.4515698566394	0.107747978783121	0.9740827789239	0.741346303471497	0.925466488432801	Intrasporangiaceae		Phosphoenolpyruvate phosphomutase
Root101|689	5.54218471174952	-0.33525596947349	1.09964352662368	0.074058318925231	0.718119562397569	Intrasporangiaceae	safC	O-methyltransferase
Root101|1497	2.46041529512167	-0.20838830052327	1.04816794270213	0.240971618314868	0.718119562397569	Intrasporangiaceae		Glycosyl hydrolases family 15
Root101|1948	3.2500825259105	-0.297467775104531	1.07982834310415	0.137048259973462	0.718119562397569	Actinobacteria		Hydrolase
Root101|2334	8.75552627995222	-0.36288045408065	1.11609076443879	0.0412712335997492	0.718119562397569	Actinobacteria	capD	Polysaccharide biosynthesis protein
Root101|134	4.88958275176722	-0.318288405948793	1.0910379395177	0.0894649644762978	0.718119562397569	Intrasporangiaceae	lipB	Catalyzes the transfer of endogenously produced octanoic acid from octanoyl-acyl-carrier-protein onto the lipoyl domains of lipoate-dependent enzymes. Lipoyl-ACP can also act as a substrate although octanoyl-ACP is likely to be the physiological substrate
Root101|335	13.3580265398098	-0.656920274548414	1.33498557965423	0.0179876395764374	0.718119562397569	Intrasporangiaceae	proS	Catalyzes the attachment of proline to tRNA(Pro) in a two-step reaction proline is first activated by ATP to form Pro- AMP and then transferred to the acceptor end of tRNA(Pro). As ProRS can inadvertently accommodate and process non-cognate amino acids such as alanine and cysteine, to avoid such errors it has two additional distinct editing activities against alanine. One activity is designated a…
Root101|1720	4.02613411929	-0.23096542263627	1.05658624164163	0.159537725653868	0.718119562397569	Intrasporangiaceae	apt	Catalyzes a salvage reaction resulting in the formation of AMP, that is energically less costly than de novo synthesis
Root101|2878	0.342418824069762	-0.161247195193706	1.02641374857341	0.655739287528502	0.884919071965721	Intrasporangiaceae	glnE	Involved in the regulation of glutamine synthetase GlnA, a key enzyme in the process to assimilate ammonia. When cellular nitrogen levels are high, the C-terminal adenylyl transferase (AT) inactivates GlnA by covalent transfer of an adenylyl group from ATP to specific tyrosine residue of GlnA, thus reducing its activity. Conversely, when nitrogen levels are low, the N-terminal adenylyl removase (…
Root101|3446	2.05451294441857	-0.206441829091338	1.04700324186067	0.266784920541365	0.718119562397569	Intrasporangiaceae	upp	Catalyzes the conversion of uracil and 5-phospho-alpha- D-ribose 1-diphosphate (PRPP) to UMP and diphosphate
Root101|2885	4.61985765094714	-0.318193219832921	1.09062934032718	0.0942919183061185	0.718119562397569	Intrasporangiaceae	panB	Catalyzes the reversible reaction in which hydroxymethyl group from 5,10-methylenetetrahydrofolate is transferred onto alpha-ketoisovalerate to form ketopantoate
Root101|1432	22.2450108241766	0.30872998044039	1.0900525473088	1.81658371876638e-10	1.99692340758789e-07	Intrasporangiaceae	ribE	Riboflavin synthase
Root101|1386	30.3045537084709	0.0928305248410755	0.941961975087741	0.813100348992522	0.963541823255456	Intrasporangiaceae	aspS	Aspartyl-tRNA synthetase with relaxed tRNA specificity since it is able to aspartylate not only its cognate tRNA(Asp) but also tRNA(Asn). Reaction proceeds in two steps L-aspartate is first activated by ATP to form Asp-AMP and then transferred to the acceptor end of tRNA(Asp Asn)
Root101|416	11.4427398467272	-0.124549985224694	0.976617708033166	0.685847581815983	0.90333169061071	Intrasporangiaceae	tyrA	chorismate mutase
Root101|492	2.82125451242413	-0.267971829116129	1.06750302951728	0.17138265158567	0.718119562397569	Intrasporangiaceae	mce	methylmalonyl-CoA epimerase
Root101|1545	8.53358370364177	-0.0352395049429218	0.963255868947277	0.90507308314368	0.982674731822317	Intrasporangiaceae	ypfJ	Putative neutral zinc metallopeptidase
Root101|887	1.59795451232555	-0.202746370187332	1.0448611983559	0.309107996482523	0.724066085973768	Intrasporangiaceae	acpS	Transfers the 4'-phosphopantetheine moiety from coenzyme A to a Ser of acyl-carrier-protein
Root101|2557	1.25553568825579	-0.198469007203962	1.04249965576745	0.353697824056282	0.738928205300526	Intrasporangiaceae	ygfZ	Belongs to the GcvT family
Root101|3020	8.398214386423	-0.178324808667327	0.993210207079453	0.5564504624725	0.851559146425994	Intrasporangiaceae	hrcA	Negative regulator of class I heat shock genes (grpE- dnaK-dnaJ and groELS operons). Prevents heat-shock induction of these operons
Root101|2624	0.671022353215	-0.181114518430443	1.03411862106255	0.498351731737161	0.807573656122578	Intrasporangiaceae	ung	Excises uracil residues from the DNA which can arise as a result of misincorporation of dUMP residues by DNA polymerase or due to deamination of cytosine
Root101|3081	8.1690949688664	0.00813423893134085	0.948206755295258	0.988181160152369	0.996112025156889	Intrasporangiaceae	rnj	An RNase that has 5'-3' exonuclease and possibly endonuclease activity. Involved in maturation of rRNA and in some organisms also mRNA maturation and or decay
Root101|610	10.3232849723619	-0.219246527423225	0.994007018008667	0.502961441645581	0.811779766815968	Intrasporangiaceae	rnj	An RNase that has 5'-3' exonuclease and possibly endonuclease activity. Involved in maturation of rRNA and in some organisms also mRNA maturation and or decay
Root101|643	2.23775311805299	0.214948050861841	1.0503551904375	0.188435852762822	0.718119562397569	Intrasporangiaceae	nudC	Nudix hydrolase
Root101|2862	1.00313070809272	0.203225973237402	1.04411500508994	0.307509606311086	0.724066085973768	Intrasporangiaceae	tsnR	Belongs to the class IV-like SAM-binding methyltransferase superfamily. RNA methyltransferase TrmH family
Root101|3309	5.26441753746545	-0.0604129747433387	0.970966854374247	0.837097563013505	0.972463147819432	Intrasporangiaceae	spoU	Belongs to the class IV-like SAM-binding methyltransferase superfamily. RNA methyltransferase TrmH family
Root101|1698	3.59720343610781	-0.27979846907567	1.07332257746676	0.136203198581841	0.718119562397569	Mycobacteriaceae	paiB	Putative FMN-binding domain
Root101|1583	1.25553568825579	-0.198469007203962	1.04249965576745	0.353697824056282	0.738928205300526	Intrasporangiaceae	ald	Belongs to the AlaDH PNT family
Root101|1440	3.72011353183285	0.0386395734422622	0.969097458850199	0.90549252240368	0.982674731822317	Intrasporangiaceae		MFS transporter
Root101|2884	40.2776487727317	0.418900020369358	1.14193144911471	0.0522111955632262	0.718119562397569	Intrasporangiaceae	nadE	Catalyzes the ATP-dependent amidation of deamido-NAD to form NAD. Uses L-glutamine as a nitrogen source
Root101|683	5.99629684780902	0.127254245280199	0.991621787508895	0.654251895062088	0.884919071965721	Intrasporangiaceae		membrane
Root101|461	8.34041373263277	-0.366043196019984	1.11760604738603	0.042658482505694	0.718119562397569	Intrasporangiaceae	cimA	Belongs to the alpha-IPM synthase homocitrate synthase family
Root101|2358	5.05799568980746	-0.324084953335428	1.09381930222529	0.084919332933764	0.718119562397569	Intrasporangiaceae	recF	it is required for DNA replication and normal SOS inducibility. RecF binds preferentially to single-stranded, linear DNA. It also seems to bind ATP
Root101|3247	15.3936188390492	-0.0689064386784219	0.966127690017577	0.820172541709174	0.969376510279634	Intrasporangiaceae	murI	Provides the (R)-glutamate required for cell wall biosynthesis
Root101|2925	5.99236476122976	-0.0242747662553772	0.964092354320905	0.932844775384724	0.986532803393278	Intrasporangiaceae	ycnJ	CopC domain
Root101|2855	7.40887647521404	-0.351995927149353	1.10952204280812	0.0518210660043605	0.718119562397569	Intrasporangiaceae	argJ	Catalyzes two activities which are involved in the cyclic version of arginine biosynthesis the synthesis of N- acetylglutamate from glutamate and acetyl-CoA as the acetyl donor, and of ornithine by transacetylation between N(2)-acetylornithine and glutamate
Root101|582	2.56592938635145	0.0588214915052708	0.976636473312057	0.843940667320732	0.975637359748017	Intrasporangiaceae	rsgA	One of several proteins that assist in the late maturation steps of the functional core of the 30S ribosomal subunit. Helps release RbfA from mature subunits. May play a role in the assembly of ribosomal proteins into the subunit. Circularly permuted GTPase that catalyzes slow GTP hydrolysis, GTPase activity is stimulated by the 30S ribosomal subunit
Root101|3318	4.51311047576832	-0.401211669378762	1.10270252749854	0.12487902343826	0.718119562397569	Intrasporangiaceae	blaI	Transcriptional regulator
Root101|3647	19.1371145709628	0.0800361226681038	0.92873946070791	0.84641413006912	0.976259461123077	Intrasporangiaceae	MA20_22640	Branched-chain amino acid ABC transporter substrate-binding protein
Root101|2770	10.5579504762196	-0.158578737572257	0.969147012667158	0.642097097855599	0.88375046839591	Bacteria		translation initiation factor activity
Root101|1351	7.9602731113207	-0.0903773521063103	0.966894841999023	0.774938904912735	0.944200849921355	Intrasporangiaceae		Protein of unknown function (DUF541)
Root101|491	2.80283411919143	-0.260740284315411	1.06487898132926	0.177882502828376	0.718119562397569	Intrasporangiaceae	gatC	Allows the formation of correctly charged Asn-tRNA(Asn) or Gln-tRNA(Gln) through the transamidation of misacylated Asp- tRNA(Asn) or Glu-tRNA(Gln) in organisms which lack either or both of asparaginyl-tRNA or glutaminyl-tRNA synthetases. The reaction takes place in the presence of glutamine and ATP through an activated phospho-Asp-tRNA(Asn) or phospho-Glu-tRNA(Gln)
Root101|1518	2.16865255244182	-0.207158361876064	1.04742590987429	0.258229590137541	0.718119562397569	Actinobacteria	pgl	6-phosphogluconolactonase
Root101|3495	3.79551943715677	0.0277845520853071	0.977384894963168	0.927703693780989	0.985074843264813	Intrasporangiaceae	yjgR	Bacterial protein of unknown function (DUF853)
Root101|2161	2.67728376940044	0.117995492366295	0.998075359912616	0.64080922211033	0.882981859265286	Intrasporangiaceae	hutI	Catalyzes the hydrolysis of 4-imidazolone-5-propionate to N-formimidoyl-L-glutamate, the third step in the histidine degradation pathway
Root101|3527	1.11837058869167	-0.195003157411708	1.04068703975508	0.382263610403429	0.745137037670451	Intrasporangiaceae	pfp	Catalyzes the phosphorylation of D-fructose 6-phosphate, the first committing step of glycolysis. Uses inorganic phosphate (PPi) as phosphoryl donor instead of ATP like common ATP-dependent phosphofructokinases (ATP-PFKs), which renders the reaction reversible, and can thus function both in glycolysis and gluconeogenesis. Consistently, PPi-PFK can replace the enzymes of both the forward (ATP-PFK)…
Root101|315	2.67728376940044	0.117995492366295	0.998075359912616	0.64080922211033	0.882981859265286	Intrasporangiaceae	rimP	Required for maturation of 30S ribosomal subunits
Root101|489	4.62589043631388	-0.327409876018147	1.09497775133014	0.0895484960162669	0.718119562397569	Intrasporangiaceae	gatB	Allows the formation of correctly charged Asn-tRNA(Asn) or Gln-tRNA(Gln) through the transamidation of misacylated Asp- tRNA(Asn) or Glu-tRNA(Gln) in organisms which lack either or both of asparaginyl-tRNA or glutaminyl-tRNA synthetases. The reaction takes place in the presence of glutamine and ATP through an activated phospho-Asp-tRNA(Asn) or phospho-Glu-tRNA(Gln)
Root101|1541	14.0417802705772	0.262289328264468	1.05079776785774	0.254194032588376	0.718119562397569	Intrasporangiaceae	iscU	SUF system FeS assembly protein, NifU family
Root101|2350	9.65828053041159	0.0323808756961844	0.948054930790818	0.933887972874178	0.986832323649348	Intrasporangiaceae	yidD	Could be involved in insertion of integral membrane proteins into the membrane
Root101|455	4.92020132660551	0.307422492131972	1.0832721926166	0.105586762251061	0.718119562397569	Intrasporangiaceae		GDSL-like Lipase/Acylhydrolase family
Root101|556	7.40227293510929	0.315385773697314	1.08668144071922	0.0831793388592962	0.718119562397569	Intrasporangiaceae		G-D-S-L family lipolytic protein
Root101|722	0.456558432093016	-0.17163048357297	1.03015283412228	0.580998761208841	0.86265248964798	Intrasporangiaceae	phhB	4a-hydroxytetrahydrobiopterin dehydratase
Root101|1565	2.02688235456952	-0.23056282798621	1.05346397264346	0.245872845725908	0.718119562397569	Intrasporangiaceae	serB	phosphoserine phosphatase
Root101|205	3.61787380445942	-0.0780174984132252	0.985448702445333	0.770166851832521	0.940279348606422	Intrasporangiaceae	glcF	4Fe-4S dicluster domain
Root101|1058	2.013067059645	-0.205742922882049	1.04659391228658	0.272672494612422	0.718119562397569	Intrasporangiaceae	cdd	cytidine deaminase
Root101|1316	3.355111766075	-0.218764782756378	1.0522476362649	0.190760599192937	0.718119562397569	Intrasporangiaceae	prfA	peptide chain release factor
Root101|628	4.721972210584	-0.33448690627098	1.09842664939672	0.0852390905793862	0.718119562397569	Intrasporangiaceae		Metal-dependent hydrolase
Root101|1388	4.06297490575539	-0.306328956509987	1.08468565364102	0.110607474621166	0.718119562397569	Intrasporangiaceae		Domain of unknown function (DUF427)
Root101|2230	1.36967529627905	-0.200107022513899	1.04338786175953	0.337161225756563	0.732313485842718	Micrococcaceae		Domain of unknown function (DUF427)
Root101|115	28.6483933852877	0.107904604875728	0.910695436292988	0.805749441859861	0.958113653606446	Intrasporangiaceae	nadA	Catalyzes the condensation of iminoaspartate with dihydroxyacetone phosphate to form quinolinate
Root101|3688	1.36967529627905	-0.200107022513899	1.04338786175953	0.337161225756563	0.732313485842718	Intrasporangiaceae	hpt	Belongs to the purine pyrimidine phosphoribosyltransferase family
Root101|3358	0.05887558738694	-0.0941553198371898	1.01289396295189	0.959713194779875	0.988479407479407	Intrasporangiaceae		MOSC N-terminal beta barrel domain
Root101|2240	4.90544286370087	-0.0105691860273234	0.974056663639134	0.964779937533169	0.989297852082932	Intrasporangiaceae	srsC	FAD binding domain
Root101|3889	4.21846341073285	-0.324148214857201	1.09288209670858	0.0984575268508089	0.718119562397569	Dermacoccaceae		Tryptophan halogenase
Root101|17	1.71209412034881	-0.203834438599418	1.04548178555277	0.297068542104953	0.723544205670112	Intrasporangiaceae	ysmA	Thioesterase-like superfamily
Root101|71	8.37019996943774	-0.555626368428397	1.25399689390117	0.0183549576369494	0.718119562397569	Intrasporangiaceae	aroH	Belongs to the class-II DAHP synthase family
Root101|1301	9.35368486159182	-0.459101324344546	1.12158633624683	0.169589392946884	0.718119562397569	Intrasporangiaceae	glgB	Catalyzes the formation of the alpha-1,6-glucosidic linkages in glycogen by scission of a 1,4-alpha-linked oligosaccharide from growing alpha-1,4-glucan chains and the subsequent attachment of the oligosaccharide to the alpha-1,6 position
Root101|3246	11.7994001632341	0.178764986984252	1.00875693824549	0.508613772914925	0.817632101080368	Intrasporangiaceae	yhfI	Metal-dependent hydrolase
Root101|3857	2.0606455585429	-0.206674598790867	1.04714160663214	0.265053187522787	0.718119562397569	Actinobacteria	ureC	Belongs to the metallo-dependent hydrolases superfamily. Urease alpha subunit family
Root101|774	0.228279216046508	-0.144837724170539	1.021541651952	0.743125507440465	0.925466488432801	Intrasporangiaceae	rmuC	DNA polymerase V
Root101|3568	18.2387845040174	0.193510351077884	1.01610592693132	0.459047643801586	0.786766962485856	Intrasporangiaceae	nhaA	Na( ) H( ) antiporter that extrudes sodium in exchange for external protons
Root101|1437	3.29623333774984	-0.280822767740077	1.0732072078575	0.144877895555398	0.718119562397569	Intrasporangiaceae	hisE	Catalyzes the formation of 1-(5-phosphoribosyl)-AMP from 1-(5-phosphoribolsyl)-ATP in histidine biosynthesis
Root101|1999	0.894696470953333	-0.189521893276013	1.03795579088938	0.430586228500541	0.762049981101456	Intrasporangiaceae		TrwC relaxase
Root101|2739	5.40479518394902	-0.252557306541145	1.05308612063585	0.195770226214544	0.718119562397569	Intrasporangiaceae		TrwC relaxase
Root101|3951	0.114139608023254	-0.113670273850686	1.01538772904534	0.904855871242191	0.982674731822317	Intrasporangiaceae		TrwC relaxase
Root101|346	12.8596822205894	0.00813647855748685	0.909179957365387	0.990438455782982	0.99702765133081	Intrasporangiaceae	dxr	Catalyzes the NADP-dependent rearrangement and reduction of 1-deoxy-D-xylulose-5-phosphate (DXP) to 2-C-methyl-D-erythritol 4-phosphate (MEP)
Root101|3765	8.4658312005756	0.198178038914207	1.00474803592231	0.500613607859597	0.809979003161948	Intrasporangiaceae	celF	Family 4 glycosyl hydrolase
Root101|3789	0.05887558738694	-0.0941553198371898	1.01289396295189	0.959713194779875	0.988479407479407	Intrasporangiaceae		ABC transporter
Root101|3817	6.31631515615893	-0.362893900490706	1.11446930494593	0.0567297567524711	0.718119562397569	Intrasporangiaceae	phrB	Belongs to the DNA photolyase family
Root101|183	8.84987618289018	0.288539840594876	1.07992735357594	0.042639907045729	0.718119562397569	Intrasporangiaceae	mraZ	Belongs to the MraZ family
Root101|2669	9.34336126577472	-0.0151961256540637	0.951776162824992	0.957582149667905	0.988479407479407	Intrasporangiaceae	yjcD	permease
Root101|1582	21.4597380362844	0.415526282649939	1.13665793403118	0.064867120557085	0.718119562397569	Dermatophilaceae	lig	ATP dependent DNA ligase C terminal region
Root101|1537	20.0718287874609	-0.306670183891623	1.01979379333638	0.373491989895994	0.744371755280386	Intrasporangiaceae	sufD	ABC transporter (Permease)
Root101|1539	10.1954921559767	0.0259776459943582	0.963946854962898	0.942898140466554	0.988050667827386	Intrasporangiaceae	sufC	Iron ABC transporter ATP-binding protein
Root101|1536	39.1682953861875	0.0866433245127387	0.934803477416284	0.831426673198694	0.970033295639161	Intrasporangiaceae	sufB	Fe-S cluster assembly
Root101|3003	13.8985118552077	-0.0229839442820307	0.948019313663482	0.939763546769137	0.987694329616241	Dermacoccaceae	leuA	Catalyzes the condensation of the acetyl group of acetyl-CoA with 3-methyl-2-oxobutanoate (2-oxoisovalerate) to form 3-carboxy-3-hydroxy-4-methylpentanoate (2-isopropylmalate)
Root101|253	1.4838149043023	-0.20152347277196	1.04417053141602	0.322395693575773	0.725140891169695	Intrasporangiaceae		Winged helix DNA-binding domain
Root101|3785	5.0866914072355	-0.325682644629246	1.09470015378018	0.0831848821933501	0.718119562397569	Intrasporangiaceae		Winged helix DNA-binding domain
Root101|1252	7.10067063161152	-0.211392285465644	1.00714545983568	0.475305565626895	0.801288965565866	Intrasporangiaceae	tgs3	Belongs to the long-chain O-acyltransferase family
Root101|3434	1.62044191307286	0.210890196454179	1.04816483751958	0.231580117345578	0.718119562397569	Pseudonocardiales	yjjK	ATPases associated with a variety of cellular activities
Root101|749	5.71401414361621	0.160037184272604	0.990408831670029	0.599133867019352	0.867516379748003	Intrasporangiaceae		Natural resistance-associated macrophage protein
Root101|1374	4.78416183859605	0.265261744648096	1.06931882336235	0.0840620303128692	0.718119562397569	Intrasporangiaceae	tlyA	FtsJ-like methyltransferase
Root101|1359	7.66472040852171	0.386858694924042	1.12977208549944	0.0263498484465801	0.718119562397569	Intrasporangiaceae		Uncharacterized ACR, COG1678
Root101|1572	6.05394847914508	-0.366324211736811	1.09857214543937	0.114064420345359	0.718119562397569	Intrasporangiaceae	nfeD	COG1585 Membrane protein implicated in regulation of membrane protease activity
Root101|262	4.78416183859605	0.265261744648096	1.06931882336235	0.0840620303128692	0.718119562397569	Intrasporangiaceae	cobB	NAD-dependent
Root101|2416	33.753349840164	0.322286487652115	1.01116973415055	0.392188769810153	0.747533294312598	Intrasporangiaceae		ANTAR
Root101|274	7.41476810767462	-0.143311726606645	0.985165022193119	NA	NA	Bacteria		Gaf domain
Root101|2958	8.31083038760166	0.395668618360717	1.13537326754616	0.0228236862741401	0.718119562397569	Intrasporangiaceae		ANTAR
Root101|2959	15.6174285580415	0.304755357275023	1.08789050031635	5.29353100486344e-09	2.56312771255488e-06	Intrasporangiaceae		ANTAR
Root101|745	8.06285615778595	0.134952051232382	0.983348831209218	0.663855075205132	0.887461699100842	Frankiales	nasT	ANTAR
Root101|761	2.013067059645	-0.205742922882049	1.04659391228658	0.272672494612422	0.718119562397569	Intrasporangiaceae		ANTAR
Root101|3950	2.53111911431803	-0.254378562079517	1.06213684215854	0.195349733797729	0.718119562397569	Actinobacteria		Major facilitator Superfamily
Root101|233	5.33208013805358	-0.0245378805963985	0.964596137865746	0.93225606564057	0.986483558887489	Frankiales		PFAM NAD-dependent epimerase dehydratase
Root101|405	4.94551904337981	0.259230298745928	1.06704637049968	0.0857822703829644	0.718119562397569	Intrasporangiaceae	glnD	Modifies, by uridylylation and deuridylylation, the PII regulatory proteins (GlnB and homologs), in response to the nitrogen status of the cell that GlnD senses through the glutamine level. Under low glutamine levels, catalyzes the conversion of the PII proteins and UTP to PII-UMP and PPi, while under higher glutamine levels, GlnD hydrolyzes PII-UMP to PII and UMP (deuridylylation). Thus, control…
Root101|3849	12.5538197420059	-0.221231064386451	0.984187491798044	0.523441931352738	0.827010795696348	Intrasporangiaceae	lonD	ATP-dependent protease La (LON) substrate-binding domain
Root101|1191	2.28279216046508	-0.207799292228093	1.04781008474883	0.250291452010332	0.718119562397569	Intrasporangiaceae	ycaR	tetraacyldisaccharide 4'-kinase activity
Root101|2663	3.44988812726596	0.0216569270798373	0.977880912816712	0.943974058110179	0.988050667827386	Intrasporangiaceae	galM	galactose mutarotase
Root101|2576	123.980054403414	-0.253768929999273	0.942617759584644	0.540799384444071	0.839434509020075	Intrasporangiaceae	carD	CarD family transcriptional regulator
Root101|1781	2.90776353059833	-0.210272385467401	1.04931819684194	0.216700204409301	0.718119562397569	Intrasporangiaceae		Pyridoxamine 5'-phosphate oxidase
Root101|1783	3.41478406844252	-0.226803441367728	1.05482863936003	0.179885968622572	0.718119562397569	Intrasporangiaceae		Pyridoxamine 5'-phosphate oxidase
Root101|700	0.899301569261508	-0.190135104186182	1.03823725765117	0.427398387824029	0.762049981101456	Intrasporangiaceae	fmt2	Belongs to the LOG family
Root101|1229	2.54640872054306	0.21636482194187	1.05112123810392	0.17291211326537	0.718119562397569	Intrasporangiaceae	flpE	chromosome partitioning
Root101|3366	15.9044279117578	0.0373484758227108	0.945207062297324	NA	NA	Propionibacteriales	proWY	Substrate binding domain of ABC-type glycine betaine transport system
Root101|1805	1.69367372711611	-0.211004231932051	1.04713638011195	0.292297910413749	0.723544205670112	Intrasporangiaceae		Glycosyl hydrolases family 31
Root101|2566	0.894696470953333	-0.189521893276013	1.03795579088938	0.430586228500541	0.762049981101456	Intrasporangiaceae
Root101|2788	4.64215518259066	-0.446595637277905	1.16150026447241	0.0549861166973118	0.718119562397569	Paenibacillaceae		Belongs to the glycosyl hydrolase 31 family
Root101|2543	0.114139608023254	-0.113670273850686	1.01538772904534	0.904855871242191	0.982674731822317	Intrasporangiaceae	pstS	Part of the ABC transporter complex PstSACB involved in phosphate import
Root101|2941	1.04116190386943	0.202065117004569	1.04354650896749	0.309901874082957	0.724066085973768	Intrasporangiaceae		Bacterial PH domain
Root101|2942	9.85371211866031	0.137505995931676	0.965034017267704	0.696608480497473	0.911123247587456	Intrasporangiaceae		Membrane
Root101|3025	0.617311204980136	0.193034399875431	1.03904222354761	0.398510667219261	0.750812704543059	Intrasporangiaceae	iphP	protein tyrosine phosphatase
Root101|33	1.4838149043023	-0.20152347277196	1.04417053141602	0.322395693575773	0.725140891169695	Intrasporangiaceae	tdk	thymidine kinase
Root101|4037	14.9537725451425	-0.24874529385167	0.966146720367717	0.521244616426493	0.827010795696348	Actinobacteria	gabT	Belongs to the class-III pyridoxal-phosphate-dependent aminotransferase family
Root101|2351	12.8314410084186	0.242837846346939	1.00361791812209	0.463383924696522	0.789839927111509	Intrasporangiaceae	rnpA	RNaseP catalyzes the removal of the 5'-leader sequence from pre-tRNA to produce the mature 5'-terminus. It can also cleave other RNA substrates such as 4.5S RNA. The protein component plays an auxiliary but essential role in vivo by binding to the 5'-leader sequence and broadening the substrate specificity of the ribozyme
Root101|1060	11.5810743059371	0.0398637204573163	0.97327179172687	NA	NA	Intrasporangiaceae	deoA	pyrimidine-nucleoside phosphorylase
Root101|1639	7.47996815765633	-0.205308358498822	1.00030655620326	0.50395341138464	0.812838913365898	Actinobacteria	bioY	BioY protein
Root101|1009	1.46611411182782	0.209464485664951	1.04740034721643	0.246250989539557	0.718119562397569	Intrasporangiaceae		carbon monoxide dehydrogenase subunit G
Root101|3808	13.8981646948387	0.312044314150492	1.03110167292022	0.350314183116089	0.738928205300526	Intrasporangiaceae		carbon monoxide dehydrogenase subunit G
Root101|190	9.24302096577394	0.117376592398312	0.988108906377657	NA	NA	Intrasporangiaceae	metXA	Transfers an acetyl group from acetyl-CoA to L- homoserine, forming acetyl-L-homoserine
Root101|734	1.25553568825579	-0.198469007203962	1.04249965576745	0.353697824056282	0.738928205300526	Intrasporangiaceae		Hemerythrin HHE cation binding domain
Root101|3346	4.63168304181835	-0.31781791694257	1.09054953247355	0.0937537227831822	0.718119562397569	Intrasporangiaceae		Thioredoxin-like
Root101|3539	1.25553568825579	-0.198469007203962	1.04249965576745	0.353697824056282	0.738928205300526	Sphingobacteriia		PFAM NAD dependent epimerase dehydratase family
Root101|3674	3.80246000155166	-0.227231818730486	1.05522784833334	0.168866866969598	0.718119562397569	Intrasporangiaceae	cvnD8	Conserved hypothetical ATP binding protein
Root101|2681	15.5169734286646	0.438457625451516	1.16541272307463	0.00793085001778174	0.718119562397569	Comamonadaceae		NYN domain
Root101|2664	0.894696470953333	-0.189521893276013	1.03795579088938	0.430586228500541	0.762049981101456	Propionibacteriales		Major Facilitator Superfamily
Root101|3636	3.57878588381333	-0.223299206625524	1.05382026852567	0.179108490988536	0.718119562397569	Micromonosporales		Major Facilitator Superfamily
Root101|257	32.1965877924626	0.146956372675304	0.926883247302128	0.727687842827543	0.925466488432801	Nocardiaceae		Belongs to the prokaryotic molybdopterin-containing oxidoreductase family
Root101|2940	6.86180985651186	0.0437365692093188	0.958761582126339	0.901566637438926	0.982674731822317	Propionibacteriales		Belongs to the prokaryotic molybdopterin-containing oxidoreductase family
Root101|2031	4.65117140356826	-0.24774028524851	1.0626969984809	NA	NA	Dermatophilaceae		Transposase
Root101|2754	2.64763650724683	-0.0117553269898986	0.979459744758261	0.962030343302321	0.988479407479407	Intrasporangiaceae	acyII	penicillin amidase
Root101|1935	3.03819089837797	0.287627967476533	1.0767684201307	0.106504983286213	0.718119562397569	Intrasporangiaceae	narH	the beta subunit is an iron sulfur cluster containing electron transfer subunit
Root101|4031	32.4748798029364	-0.561287864049593	1.21820909230238	0.0774090716621473	0.718119562397569	Intrasporangiaceae	fdnH	4Fe-4S dicluster domain
Root101|1074	2.74296500024694	-0.25055420576139	1.06130801529862	0.188429929980111	0.718119562397569	Intrasporangiaceae	deoC	Catalyzes a reversible aldol reaction between acetaldehyde and D-glyceraldehyde 3-phosphate to generate 2-deoxy- D-ribose 5-phosphate
Root101|3922	1.11837058869167	-0.195003157411708	1.04068703975508	0.382263610403429	0.745137037670451	Intrasporangiaceae	deoC	Catalyzes a reversible aldol reaction between acetaldehyde and D-glyceraldehyde 3-phosphate to generate 2-deoxy- D-ribose 5-phosphate
Root101|2174	2.79917271579924	0.156450493331274	1.01080425319129	0.515626061567245	0.823603027228033	Intrasporangiaceae		Tripartite tricarboxylate transporter TctB family
Root101|107	1.11837058869167	-0.195003157411708	1.04068703975508	0.382263610403429	0.745137037670451	Intrasporangiaceae	aat	Functions in the N-end rule pathway of protein degradation where it conjugates Leu, Phe and, less efficiently, Met from aminoacyl-tRNAs to the N-termini of proteins containing an N-terminal arginine or lysine
Root101|2333	3.93535893174837	0.251481949680573	1.06374352346483	0.106014003532653	0.718119562397569	Actinobacteria	wbpL	Glycosyl transferase family 4
Root101|530	1.23638733512574	-0.198650012243165	1.04258856184874	0.354170661690161	0.738928205300526	Intrasporangiaceae	tagO	Glycosyl transferase family 4
Root101|1033	6.13166018637714	-0.212536247766685	0.985716460795136	0.534291019494464	0.833710462659041	Intrasporangiaceae		Beta-galactosidase trimerisation domain
Root101|3144	6.36719905737492	-0.265686540074664	1.0054366877794	0.437136919556504	0.766890204526302	Intrasporangiaceae	alx	Integral membrane protein TerC family
Root101|2453	0.894696470953333	-0.189521893276013	1.03795579088938	0.430586228500541	0.762049981101456	Intrasporangiaceae		Transposase
Root101|4055	0.114139608023254	-0.113670273850686	1.01538772904534	0.904855871242191	0.982674731822317	Actinobacteria		Transposase and inactivated derivatives IS30 family
Root101|2104	2.46926080682259	-0.169976514783499	1.02035291403629	0.391510849630649	0.747533294312598	Dermacoccaceae	purS	Part of the phosphoribosylformylglycinamidine synthase complex involved in the purines biosynthetic pathway. Catalyzes the ATP-dependent conversion of formylglycinamide ribonucleotide (FGAR) and glutamine to yield formylglycinamidine ribonucleotide (FGAM) and glutamate. The FGAM synthase complex is composed of three subunits. PurQ produces an ammonia molecule by converting glutamine to glutamate.…
Root101|2103	0.57069804011627	-0.178867182779099	1.03308380677597	0.525720617338571	0.827010795696348	Intrasporangiaceae	purQ	CobB/CobQ-like glutamine amidotransferase domain
Root101|3624	66.7074638839128	-0.125284034586367	0.931275810467563	0.742806935866264	0.925466488432801	Intrasporangiaceae	hppA	Proton pump that utilizes the energy of pyrophosphate hydrolysis as the driving force for proton movement across the membrane. Generates a proton motive force
Root101|2979	0.684837648139523	-0.184224580426602	1.03543556205816	0.482560640972752	0.801288965565866	Actinobacteria		protein conserved in bacteria
Root101|3973	0.077163900622517	0.11804509983478	1.01555733923687	0.710220204188618	0.919980264494727	Micromonosporales		Bacteriocin-protection, YdeI or OmpD-Associated
Root101|281	6.83862876232151	0.14466728844107	0.982590579823281	0.647018130778547	0.884919071965721	Intrasporangiaceae		GDSL-like Lipase/Acylhydrolase family
Root101|2975	5.43730188937193	0.05521064506306	0.967877357652104	0.866323500378664	0.98067635079989	Propionibacteriales	fbpA	Bacterial extracellular solute-binding protein
Root101|3509	0.671022353215	-0.181114518430443	1.03411862106255	0.498351731737161	0.807573656122578	Intrasporangiaceae	gspK	BadF BadG BcrA BcrD type ATPase
Root101|2740	2.28279216046508	-0.207799292228093	1.04781008474883	0.250291452010332	0.718119562397569	Intrasporangiaceae		Helix-turn-helix domain
Root101|850	1.71209412034881	-0.203834438599418	1.04548178555277	0.297068542104953	0.723544205670112	Intrasporangiaceae		Mammalian cell entry
Root101|1090	6.48176765229143	0.283624610855784	1.07732573165467	NA	NA	Intrasporangiaceae	kynA	Heme-dependent dioxygenase that catalyzes the oxidative cleavage of the L-tryptophan (L-Trp) pyrrole ring and converts L- tryptophan to N-formyl-L-kynurenine. Catalyzes the oxidative cleavage of the indole moiety
Root101|1662	3.37505683418563	-0.29925480648784	1.0807153822311	0.130963967853752	0.718119562397569	Actinobacteria		DNA helicase
Root101|2111	16.281598708085	-0.000170700208725745	0.94383193521731	0.991178240577618	0.997338780931675	Intrasporangiaceae		DNA helicase
Root101|2649	0.885778614248424	0.146032677561818	1.01534441268405	0.523250911805894	0.827010795696348	Intrasporangiaceae	helD	DNA helicase
Root101|1655	0.671022353215	-0.181114518430443	1.03411862106255	0.498351731737161	0.807573656122578	Intrasporangiaceae	yxiO	MFS transporter
Root101|2162	2.9676298086046	-0.213056552149848	1.05024933665392	0.210085862684439	0.718119562397569	Intrasporangiaceae	hutF	N-formimino-L-glutamate deiminase
Root101|3859	0.447348235476666	-0.166539407199312	1.02840083933926	0.603996208575637	0.867516379748003	Actinobacteria	ureG	Facilitates the functional incorporation of the urease nickel metallocenter. This process requires GTP hydrolysis, probably effectuated by UreG
Root101|99	45.3918464114956	0.311692489418964	1.09183931272707	NA	NA	Intrasporangiaceae		Zincin-like metallopeptidase
Root101|2131	0.231890782797134	-0.14776479110778	1.022234489299	0.733451223011844	0.925466488432801	Intrasporangiaceae		helix_turn_helix, Arsenical Resistance Operon Repressor
Root101|795	42.7585659060991	0.131536511367023	0.979856477985961	0.684679396359293	0.902837047160048	Intrasporangiaceae		ArsR family transcriptional regulator
Root101|919	18.28373741366	-0.0105218514083461	0.959589387485327	0.964448384821486	0.989297852082932	Intrasporangiaceae		40-residue YVTN family beta-propeller repeat
Root101|2902	3.93881716845154	-0.021888850294638	0.968775726913263	0.937920273553534	0.987521468918272	Gordoniaceae	ppsA	Catalyzes the phosphorylation of pyruvate to phosphoenolpyruvate
Root101|2677	2.23674117738333	-0.207199632490048	1.04745121728835	0.255675997814202	0.718119562397569	Intrasporangiaceae	serC	Catalyzes the reversible conversion of 3- phosphohydroxypyruvate to phosphoserine and of 3-hydroxy-2-oxo-4- phosphonooxybutanoate to phosphohydroxythreonine
Root101|723	5.69406621696104	0.164961218843044	1.00456572254827	0.542198054216487	0.840910627327427	Intrasporangiaceae		membrane
Root101|1742	108.637975672424	0.468571878907893	1.03715770722058	0.291186922616278	0.723544205670112	Actinobacteria	katG	Bifunctional enzyme with both catalase and broad- spectrum peroxidase activity
Root101|3819	3.65028641799028	-0.231503860452162	1.05652188738862	0.168388967257586	0.718119562397569	Clostridia	ybjT	PFAM NAD-dependent epimerase dehydratase
Root101|3252	7.28813332708603	0.280290326761256	1.07612011754766	0.0539647217937526	0.718119562397569	Intrasporangiaceae	pncA	Isochorismatase family
Root101|106	1.02725647220929	-0.194357678638651	1.0403306050791	0.393750095910485	0.747533294312598	Intrasporangiaceae		Belongs to the sulfur carrier protein TusA family
Root101|848	6.00617600460843	-0.35190114931781	1.09181250952788	0.121229430128396	0.718119562397569	Intrasporangiaceae		Mammalian cell entry
Root101|1617	3.9018414610508	-0.00827359392601863	0.968395767886066	0.97319919625315	0.99163099921249	Actinobacteria		epimerase dehydratase
Root101|2529	8.8561262344606	-0.298114778334855	1.07554449671336	NA	NA	Intrasporangiaceae		phosphate transport regulator
Root101|2705	1.42855088366599	-0.20089926263902	1.04381831696863	0.329257355043022	0.730663442410868	Pseudonocardiales	chaA	Sodium/calcium exchanger protein
Root101|3698	1.65683009971249	-0.2046310323314	1.04551673194272	0.301242776077681	0.724066085973768	Intrasporangiaceae		Putative S-adenosyl-L-methionine-dependent methyltransferase
Root101|1567	20.261064360566	0.121892123689698	0.934809995568275	0.763085888525453	0.935408068921581	Intrasporangiaceae	glgC	Catalyzes the synthesis of ADP-glucose, a sugar donor used in elongation reactions on alpha-glucans
Root101|2206	12.2210960232846	0.0946605125411171	0.956501968286548	0.792525965684949	0.951656541762932	Intrasporangiaceae		Putative glucoamylase
Root101|2695	0.82425822341716	-0.190035838561824	1.03815161854164	0.436517031768375	0.766890204526302	Intrasporangiaceae	cbpA	Glycosyl hydrolase 36 superfamily, catalytic domain
Root101|1112	6.5932690723567	-0.356891232040883	1.11148433535998	0.0561280152331785	0.718119562397569	Intrasporangiaceae	yccU	CoA-binding protein
Root101|788	2.00176997115596	-0.206274988458894	1.04691055417241	0.269662977907568	0.718119562397569	Intrasporangiaceae	lhgO	Catalyzed the formation of 2-ketoglutarate from 2-hydroxyglutarate
Root101|2988	2.69021918604611	-0.269874448968632	1.06805575498246	0.174143900475447	0.718119562397569	Pseudonocardiales	thrC_1	Pyridoxal-phosphate dependent enzyme
Root101|544	7.53800046482738	-0.127810028116443	0.981589789141396	0.668569898454221	0.891070664657374	Intrasporangiaceae	thrC	Catalyzes the gamma-elimination of phosphate from L- phosphohomoserine and the beta-addition of water to produce L- threonine
Root101|373	6.81297489644628	-0.031344902594309	0.974282286730444	0.907337998846949	0.982674731822317	Intrasporangiaceae	pepO	peptidase M13
Root101|785	33.6618933293547	0.293220046064894	0.95877919599083	0.494862464345096	0.807573656122578	Intrasporangiaceae	fumB	Catalyzes the reversible hydration of fumarate to (S)- malate
Root101|1100	1.13679098192436	-0.196298920983804	1.04134440754786	0.374272459293381	0.744541512356749	Dermacoccaceae		MOSC domain
Root101|3779	6.65566789458823	-0.00308909276062201	0.972324400385336	0.984248880832489	0.995765374214566	Intrasporangiaceae	ccsA	cytochrome c biogenesis
Root101|1264	47.7525530260741	0.0536789148277823	0.900552179393342	0.908801621045092	0.982674731822317	Intrasporangiaceae	gdhB	Dehydrogenase
Root101|434	7.28821346085075	-0.362765234631578	1.11515208819076	0.049153111089273	0.718119562397569	Intrasporangiaceae		AsnC family transcriptional regulator
Root101|91	7.84501797692839	0.150287399052753	0.997491254597647	NA	NA	Intrasporangiaceae	QU41_18010	AsnC family transcriptional regulator
Root101|1305	6.86697286639167	0.131214693029879	0.965343416585276	0.707946269974837	0.919980264494727	Intrasporangiaceae	glgP	phosphorylase
Root101|1299	5.09112792170285	-0.470955644211328	1.17921450261124	0.0456528547127771	0.718119562397569	Propionibacteriales	pgm	Phosphoglucomutase/phosphomannomutase, C-terminal domain
Root101|2747	5.19309516515554	-0.0715258667513423	0.969539643743151	0.814004903483033	0.964141815720364	Intrasporangiaceae		Major facilitator Superfamily
Root101|2911	0.913116864186031	-0.191657529964469	1.03896843472731	0.418482567948952	0.762049981101456	Intrasporangiaceae		Repeat domain in Vibrio, Colwellia, Bradyrhizobium and Shewanella
Root101|1369	16.5416669082346	-0.381344253109635	1.0655981107241	0.256691231064575	0.718119562397569	Intrasporangiaceae	hmgA	homogentisate 12-dioxygenase
Root101|1553	7.65662452900661	-0.148901246244939	0.969421634514981	0.658682118983395	0.88704262463994	Streptosporangiales		CbiX
Root101|347	3.12040613150782	-0.219861573822144	1.05242589577326	0.196747478287598	0.718119562397569	Intrasporangiaceae		COG2141 Coenzyme F420-dependent N5,N10-methylene tetrahydromethanopterin reductase and related flavin-dependent oxidoreductases
Root101|1085	52.839921773046	0.24227815366022	0.997309410314259	0.485727069095169	0.804340105526269	Micromonosporales		Bacterial extracellular solute-binding protein
Root101|21	1.78939294190667	-0.203971132001817	1.0455667400863	0.29260792605522	0.723544205670112	Intrasporangiaceae	ceoB	Potassium transporter TrkA
Root101|22	3.25550705373449	-0.0154261842367114	0.979242359418693	0.950351689031643	0.988479407479407	Intrasporangiaceae	ceoC	Portal protein
Root101|268	0.447348235476666	-0.166539407199312	1.02840083933926	0.603996208575637	0.867516379748003	Intrasporangiaceae	plsY	Catalyzes the transfer of an acyl group from acyl- phosphate (acyl-PO(4)) to glycerol-3-phosphate (G3P) to form lysophosphatidic acid (LPA). This enzyme utilizes acyl-phosphate as fatty acyl donor, but not acyl-CoA or acyl-ACP
Root101|1656	2.71172000270905	-0.263690235590086	1.06576875327422	0.179110018334647	0.718119562397569	Intrasporangiaceae		D-alanyl-D-alanine carboxypeptidase
Root101|2179	6.67593177408735	-0.418149630406442	1.14074062241817	0.0736167128779062	0.718119562397569	Gordoniaceae		D-alanyl-D-alanine carboxypeptidase
Root101|674	35.8008214317609	0.147306956035522	0.943842172039322	0.711194160751641	0.92074923164691	Microbacteriaceae	vanY	D-alanyl-D-alanine carboxypeptidase
Root101|2845	2.013067059645	-0.205742922882049	1.04659391228658	0.272672494612422	0.718119562397569	Intrasporangiaceae	mpg	Belongs to the DNA glycosylase MPG family
Root101|3634	2.51107137651159	-0.208941656495378	1.04849607996574	0.235999708293119	0.718119562397569	Intrasporangiaceae	sglT	Belongs to the sodium solute symporter (SSF) (TC 2.A.21) family
Root101|1644	0.342418824069762	-0.161247195193706	1.02641374857341	0.655739287528502	0.884919071965721	Intrasporangiaceae	ackA	Catalyzes the formation of acetyl phosphate from acetate and ATP. Can also catalyze the reverse reaction
Root101|2903	1.68446353049976	-0.208074558894193	1.0463087828197	0.297062628174175	0.723544205670112	Propionibacteriales	ydiA	Kinase/pyrophosphorylase
Root101|131	8.22715114434384	-0.138331005690845	0.981212885489065	0.651600269384123	0.884919071965721	Intrasporangiaceae		epimerase
Root101|1871	0.154327801245034	0.147986262434516	1.02209418959824	0.625960921335885	0.876567387122285	Intrasporangiaceae	estB	acetyltransferases and hydrolases with the alpha beta hydrolase fold
Root101|963	4.83432157206912	-0.320328553576729	1.09184268200974	0.0898820531565297	0.718119562397569	Intrasporangiaceae		with the alpha beta hydrolase fold
Root101|1398	0.671022353215	-0.181114518430443	1.03411862106255	0.498351731737161	0.807573656122578	Intrasporangiaceae	pppA	Type IV leader peptidase family
Root101|3101	2.51929088250861	-0.242557165425868	1.05826501145371	0.205805751672564	0.718119562397569	Intrasporangiaceae	mreB	Rod shape-determining protein
Root101|3158	0.748186253837517	-0.137822431512855	1.01368919275376	0.640053226424698	0.882981859265286	Intrasporangiaceae	rpiB	Ribose 5-phosphate isomerase
Root101|2976	3.24088382614571	0.236440376659288	1.05806354205701	0.132596137503501	0.718119562397569	Propionibacteriales	sfuB	Binding-protein-dependent transport system inner membrane component
Root101|3856	0.798977256162777	-0.188360111525455	1.03736171387698	0.447590470625423	0.773459335748857	Gordoniaceae	ureB	Urease beta subunit
Root101|2592	3.65246745674413	-0.228016810011368	1.0553984802441	0.171734495866915	0.718119562397569	Intrasporangiaceae	otsA	Glycosyltransferase family 20
Root101|1813	0.077163900622517	0.11804509983478	1.01555733923687	0.710220204188618	0.919980264494727	Bacteria		aminoglycoside hydroxyurea antibiotic resistance kinase
Root101|317	2.46924481992054	0.21603669096991	1.05094404323753	0.17652052430454	0.718119562397569	Intrasporangiaceae		Aminoglycoside/hydroxyurea antibiotic resistance kinase
Root101|865	0.694475105602653	0.195764572285989	1.04035846537638	0.375192335842724	0.744541512356749	Propionibacteriales		Periplasmic binding protein
Root101|3671	4.9254356885515	-0.306215524784545	1.08564722276085	0.0946682779988782	0.718119562397569	Nocardiaceae		HAMP (Histidine kinases, Adenylyl cyclases, Methyl binding proteins, Phosphatases) domain
Root101|3559	3.67507454440988	-0.225498082295861	1.04006903752503	0.269946718208363	0.718119562397569	Intrasporangiaceae	MA20_36340	Nudix hydrolase
Root101|3641	10.459287223419	-0.188316710150855	0.995636025277431	0.534456273460071	0.833710462659041	Intrasporangiaceae		Extradiol ring-cleavage dioxygenase
Root101|3813	27.6026854824529	-0.519388554697089	1.14489686763127	0.154142580190346	0.718119562397569	Intrasporangiaceae		Von Willebrand factor
Root101|1108	1.85193361494041	0.212644110039859	1.04911437299595	0.212963894354735	0.718119562397569	Intrasporangiaceae		GtrA-like protein
Root101|111	6.25455880285694	-0.496397978704837	1.20057652016517	0.0330197956055436	0.718119562397569	Intrasporangiaceae	glxK	Belongs to the glycerate kinase type-1 family
Root101|2683	2.26830385381164	0.110956271282423	0.997172893658363	0.663131668143833	0.887265230900404	Intrasporangiaceae		Uncharacterized protein conserved in bacteria (DUF2236)
Root101|1853	3.44667564144492	-0.00930193933170518	0.977544179413698	0.968455304156162	0.990564639482067	Intrasporangiaceae	ypfH	Phospholipase/Carboxylesterase
Root101|2687	15.2554653723518	0.156592129316805	0.987320248370994	0.616534417506611	0.876470830759545	Intrasporangiaceae	edd	Belongs to the IlvD Edd family
Root101|2071	0.57069804011627	-0.178867182779099	1.03308380677597	0.525720617338571	0.827010795696348	Micrococcaceae	araB	Belongs to the ribulokinase family
Root101|3402	123.189261558607	-0.661413818692743	1.28570256721293	0.0700489983945895	0.718119562397569	Intrasporangiaceae	pckG	Catalyzes the conversion of oxaloacetate (OAA) to phosphoenolpyruvate (PEP), the rate-limiting step in the metabolic pathway that produces glucose from lactate and other precursors derived from the citric acid cycle
Root101|2328	0.223674117738333	-0.134489488659887	1.01948489159596	0.904855879964604	0.982674731822317	Intrasporangiaceae	wecB	Belongs to the UDP-N-acetylglucosamine 2-epimerase family
Root101|3119	2.62521098453484	-0.209422439364154	1.04879403313485	0.229536467582485	0.718119562397569	Intrasporangiaceae	eccCa	FtsK/SpoIIIE family
Root101|2581	32.4525862559933	0.0146130139613523	0.928993669665376	NA	NA	Frankiales		Phosphoesterase family
Root101|1084	3.76660706476738	-0.230133249295117	1.05616276815633	0.166551835548725	0.718119562397569	Intrasporangiaceae		Binding-protein-dependent transport system inner membrane component
Root101|418	7.15757176762666	-0.261950267745618	1.06900934897859	0.0877799603704163	0.718119562397569	Intrasporangiaceae	acyP	Belongs to the acylphosphatase family
Root101|2371	25.2890568754323	0.158690766053737	0.988338454812459	0.612529440198751	0.873439632753862	Bacteria		double-strand break repair
Root101|2176	26.653044958613	0.369826767722759	1.04861784946548	0.299975031775272	0.724066085973768	Intrasporangiaceae		Sensor_kinase_SpoOB-type, alpha-helical domain
Root101|320	8.62986470503744	0.275362518276163	1.03741312402258	0.326551503341174	0.728646257685697	Intrasporangiaceae		Histidine kinase
Root101|979	0.114139608023254	-0.113670273850686	1.01538772904534	0.904855871242191	0.982674731822317	Microbacteriaceae	fgd_1	Luciferase-like monooxygenase
Root101|3788	2.88490378196006	-0.213983132683351	1.05044959047166	0.212060208224541	0.718119562397569	Intrasporangiaceae		Mammalian cell entry
Root101|732	1.31178631058279	0.206511769083102	1.04612614939525	0.26328411293564	0.718119562397569	Intrasporangiaceae	ycgI	Domain of unknown function (DUF1989)
Root101|1083	1.38895021120531	0.208662135545213	1.04697110835885	0.254435102543588	0.718119562397569	Intrasporangiaceae		Binding-protein-dependent transport system inner membrane component
Root101|1344	13.4886200301049	-0.341353125189704	1.04425848196567	0.306755236380958	0.724066085973768	Actinobacteria	pyc	Catalyzes a 2-step reaction, involving the ATP-dependent carboxylation of the covalently attached biotin in the first step and the transfer of the carboxyl group to pyruvate in the second
Root101|2515	3.85819503112585	0.250001824089948	1.06316615513626	0.108501271762879	0.718119562397569	unclassified Actinobacteria (class)	gshR	COG1249 Pyruvate 2-oxoglutarate dehydrogenase complex, dihydrolipoamide dehydrogenase (E3) component, and related enzymes
Root101|101	63.827275536121	-0.411030375219494	1.00813212595301	0.335514635518104	0.732313485842718	Intrasporangiaceae	lppS	L,D-transpeptidase catalytic domain
Root101|552	2.73826007318117	-0.274431316731689	1.0697993391695	0.168974450260057	0.718119562397569	Intrasporangiaceae		ABC transporter permease
Root101|1734	7.84342060745331	-0.044351853021511	0.965519504956198	NA	NA	Dermacoccaceae	pgsA1	Belongs to the CDP-alcohol phosphatidyltransferase class-I family
Root101|3039	2.36930117863928	-0.248565729119936	1.05989277096726	0.208150011593247	0.718119562397569	Intrasporangiaceae	dinG	ATP-dependent helicase
Root101|1212	3.70229310742904	-0.128508549382947	0.996982505755151	0.625462654073971	0.876567387122285	Intrasporangiaceae		Multicopper oxidase
Root101|2561	7.94788176411925	0.293532522448423	1.08194026302342	NA	NA	Intrasporangiaceae	ansA	asparaginase
Root101|526	13.6398309216824	-0.279318164362454	1.03798396821922	0.327560555960927	0.730224775305161	Intrasporangiaceae	atpE	F(1)F(0) ATP synthase produces ATP from ADP in the presence of a proton or sodium gradient. F-type ATPases consist of two structural domains, F(1) containing the extramembraneous catalytic core and F(0) containing the membrane proton channel, linked together by a central stalk and a peripheral stalk. During catalysis, ATP synthesis in the catalytic domain of F(1) is coupled via a rotary mechanism…
Root101|935	0.798977256162777	-0.188360111525455	1.03736171387698	0.447590470625423	0.773459335748857	Micrococcaceae	solA	FAD dependent oxidoreductase
Root101|2701	5.12588465723378	-0.431091091297485	1.15273790141711	0.0523958553619405	0.718119562397569	Intrasporangiaceae	ideR	transcriptional regulator
Root101|3719	27.4520842141	0.330951648634163	1.05035072629299	0.294276679324228	0.723544205670112	Intrasporangiaceae		Von Willebrand factor A
Root101|3720	8.28480270308447	-0.127629086286995	0.974499469323473	0.686647203287602	0.90346352128222	Intrasporangiaceae		von Willebrand factor type A domain
Root101|2723	2.06779014854952	0.124488169845002	1.00390603919243	0.597339712171878	0.867516379748003	Actinobacteria	yihS	N-acylglucosamine 2-epimerase
Root101|469	37.4620256960785	0.0105546545916898	0.922918952678282	0.988452634218883	0.996112025156889	Intrasporangiaceae		Amino acid permease
Root101|267	13.5351047503026	0.301690755396787	1.08632847465705	0.0253857192656868	0.718119562397569	Intrasporangiaceae	comEA	COG1555 DNA uptake protein and related DNA-binding
Root101|1286	8.66530586626979	-0.557751279990646	1.25637483146659	0.0174220541147306	0.718119562397569	Intrasporangiaceae		Acetyltransferase (GNAT) family
Root101|869	0.57069804011627	-0.178867182779099	1.03308380677597	0.525720617338571	0.827010795696348	Intrasporangiaceae		PFAM GCN5-related N-acetyltransferase
Root101|1640	2.62521098453484	-0.209422439364154	1.04879403313485	0.229536467582485	0.718119562397569	Intrasporangiaceae	kamA1	Lysine 2,3-aminomutase
Root101|1801	24.2869654303814	0.22518637016913	1.02960172510983	NA	NA	Micrococcaceae		Acetamidase/Formamidase family
Root101|1846	8.08350755424145	-0.489497062701463	1.19829898870574	0.024925976841005	0.718119562397569	Actinobacteria	nat	Belongs to the arylamine N-acetyltransferase family
Root101|2250	1.77476971431789	0.212100398086712	1.04881956131907	0.218778719827224	0.718119562397569	Intrasporangiaceae		GTP pyrophosphokinase
Root101|2591	3.92318200019311	-0.0908014738352209	0.975543972839675	0.762023509304542	0.935052669045259	Intrasporangiaceae	otsB	Removes the phosphate from trehalose 6-phosphate to produce free trehalose
Root101|3360	2.71632510101722	-0.263607219426695	1.06576401441519	0.17882880227887	0.718119562397569	Intrasporangiaceae	dcd	Belongs to the dCTP deaminase family
Root101|2274	1.54327801245034	0.210208721651047	1.04779822166864	0.238654951170489	0.718119562397569	Intrasporangiaceae	MA20_01405	Uncharacterized conserved protein (DUF2277)
Root101|3505	8.8368679828235	-0.545988266719916	1.2460743494064	0.0177311498290806	0.718119562397569	Intrasporangiaceae	murQ	Specifically catalyzes the cleavage of the D-lactyl ether substituent of MurNAc 6-phosphate, producing GlcNAc 6- phosphate and D-lactate
Root101|1156	9.29398863191127	-0.353819474577938	1.11146701184716	0.0407428370963463	0.718119562397569	Intrasporangiaceae	tagD	Cytidylyltransferase-like
Root101|2833	24.2357664772604	0.339670945254433	1.02969784129898	0.344751651322047	0.735761429035921	Actinobacteria	tagD	Catalyzes the ADP transfer from ATP to D-glycero-beta-D- manno-heptose 1-phosphate, yielding ADP-D-glycero-beta-D-manno- heptose
Root101|2596	88.4324740322563	-0.184851373150756	0.944889828661651	0.630854864847671	0.880355327461113	Intrasporangiaceae	ygaU	Transglycosylase-like domain
Root101|2797	120.944717450615	-0.371198878926424	0.99041837737407	0.377823883346578	0.745137037670451	Intrasporangiaceae		G5
Root101|3051	7.73175218506851	0.19735546763703	1.0195714790904	0.430600732815693	0.762049981101456	Intrasporangiaceae	recX	Modulates RecA activity
Root101|3626	1.94037333639532	-0.205672051218051	1.0465468507325	0.276040356057742	0.720036616648467	Intrasporangiaceae		Mitochondrial biogenesis AIM24
Root101|3761	23.2585457108916	0.196076401261359	0.951610558153651	0.622902264249026	0.876567387122285	Intrasporangiaceae	hemA	Catalyzes the NADPH-dependent reduction of glutamyl- tRNA(Glu) to glutamate 1-semialdehyde (GSA)
Root101|3069	4.74473213046468	-0.336730450149235	1.09951507367984	0.0841114270359443	0.718119562397569	Intrasporangiaceae	rimO	Catalyzes the methylthiolation of an aspartic acid residue of ribosomal protein S12
Root101|3598	5.3873243026992	-0.27976985189804	1.0392433657791	0.328635732051907	0.730663442410868	Intrasporangiaceae	xdhC	xanthine dehydrogenase accessory protein XdhC
Root101|3136	1.68154338459016	-0.0645596105010179	0.990658110920279	0.796587039472398	0.953305596916795	Propionibacteriales		Mycothiol maleylpyruvate isomerase N-terminal domain
Root101|331	17.545223797495	-0.0338870181126079	0.961275653523809	NA	NA	Propionibacteriales	rlmH	Mycothiol maleylpyruvate isomerase N-terminal domain
Root101|1198	2.16739486089003	-0.18141559675653	1.02831918680807	0.428215088294067	0.762049981101456	Intrasporangiaceae	yedI	ABC transporter
Root101|3174	0.671022353215	-0.181114518430443	1.03411862106255	0.498351731737161	0.807573656122578	Intrasporangiaceae	treZ	4-alpha-D-((1- 4)-alpha-D-glucano)trehalose trehalohydrolase
Root101|3786	2.72668215923857	0.166965322056337	1.00323372891132	0.539985900064498	0.839092338932059	Intrasporangiaceae		#NOM?
Root101|3978	2.51107137651159	-0.208941656495378	1.04849607996574	0.235999708293119	0.718119562397569	Intrasporangiaceae		Acetyltransferase (GNAT) family
Root101|217	7.08766466341088	-0.362163582985995	1.11465798262928	0.0508557721484366	0.718119562397569	Intrasporangiaceae	uvrA2	ABC transporter
Root101|506	0.17662676216082	-0.138960887351168	1.01987798963176	0.78304044018242	0.94787045284082	Actinobacteria	lacC	Belongs to the carbohydrate kinase PfkB family
Root101|596	6.5107442655983	-0.0087500111386788	0.973342175164528	0.968751819789478	0.990564639482067	Nocardiaceae	yfhH	Protein of unknown function (DUF1295)
Root101|987	62.2828954816103	-0.2466772690298	0.978427536761912	0.50085863168366	0.809979003161948	Micromonosporales	desA3	Fatty acid desaturase
Root101|1051	2.17839673331678	-0.207398135798065	1.04756756044821	0.256367378897095	0.718119562397569	Intrasporangiaceae		MarR family
Root101|2332	0.57069804011627	-0.178867182779099	1.03308380677597	0.525720617338571	0.827010795696348	Intrasporangiaceae		Glycosyltransferase Family 4
Root101|1416	0.223674117738333	-0.134489488659887	1.01948489159596	0.904855879964604	0.982674731822317	Intrasporangiaceae	pyrF	Belongs to the OMP decarboxylase family. Type 2 subfamily
Root101|1868	7.54842380305339	0.281893235982359	1.0768482232553	0.0517216085071247	0.718119562397569	Microbacteriaceae	mae1	Voltage-dependent anion channel
Root101|4061	18.8175173859854	0.644483334259409	1.33287171328793	0.0197015935323383	0.718119562397569	Intrasporangiaceae	tdt	Voltage-dependent anion channel
Root101|3899	3.07873844077146	0.225169743191219	1.04011774619161	0.217201432922111	0.718119562397569	Intrasporangiaceae		Putative esterase
Root101|2192	8.84486638287439	0.193495663066224	1.00313159609878	0.512365515325468	0.81931103870737	Intrasporangiaceae	MA20_22130	Proposed role in polysaccahride synthesis
Root101|2290	6.32101487940431	0.259299659499557	1.04950535147668	NA	NA	Intrasporangiaceae	iolB	5-deoxyglucuronate isomerase
Root101|2289	4.8389266703773	-0.321507972902447	1.09239096087823	0.089286836102324	0.718119562397569	Intrasporangiaceae	iolD	Belongs to the TPP enzyme family
Root101|247	43.3408311103379	0.161917368490064	0.940893792765188	0.690318660028673	0.905832778281527	Intrasporangiaceae	nrdJ	Catalyzes the reduction of ribonucleotides to deoxyribonucleotides. May function to provide a pool of deoxyribonucleotide precursors for DNA repair during oxygen limitation and or for immediate growth after restoration of oxygen
Root101|2916	3.08176941662786	-0.215791699560273	1.05116045486522	0.20276293173157	0.718119562397569	Micrococcaceae		Putative Actinobacterial Holin-X, holin superfamily III
Root101|3567	4.02613411929	-0.23096542263627	1.05658624164163	0.159537725653868	0.718119562397569	Intrasporangiaceae		Putative Actinobacterial Holin-X, holin superfamily III
Root101|3556	0.228279216046508	-0.144837724170539	1.021541651952	0.743125507440465	0.925466488432801	Intrasporangiaceae		Prolyl oligopeptidase family
Root101|3594	4.56616729850057	-0.269755126205326	1.01973668474052	0.384417337414742	0.746184047550855	Actinobacteria	pucI	permease for cytosine purines, uracil, thiamine, allantoin
Root101|3834	27.5411441995512	-0.0135912462832397	0.926837639080206	0.962756895017117	0.988479407479407	Intrasporangiaceae	trpF	Belongs to the UPF0234 family
Root101|3241	1.56571882416833	-0.201742159435279	1.04430588946067	0.316423758347892	0.724066085973768	Frankiales		Protein of unknown function (DUF1684)
Root101|1007	1.54327801245034	0.210208721651047	1.04779822166864	0.238654951170489	0.718119562397569	Micrococcaceae		Glyoxalase/Bleomycin resistance protein/Dioxygenase superfamily
Root101|2610	0.566092941808095	-0.177472720563162	1.03252574755315	0.532772569464051	0.83269360275821	Intrasporangiaceae		Glyoxalase/Bleomycin resistance protein/Dioxygenase superfamily
Root101|141	45.6278233722615	-0.0454786038122796	0.945160284603844	NA	NA	Propionibacteriales		Bacterial extracellular solute-binding protein
Root101|882	1.75131696193024	0.0526152235842367	0.988975638160838	0.835743430491431	0.971822692228508	Intrasporangiaceae	phoH	ATP-binding protein
Root101|1829	3.05430741061963	-0.276212119181935	1.07112545967414	0.155125516918544	0.718119562397569	Intrasporangiaceae		Dehydrogenase
Root101|2369	4.49163290612868	-0.258524342973759	1.05745526777533	0.228445616481081	0.718119562397569	Actinobacteria		GDSL-like Lipase/Acylhydrolase family
Root101|2352	10.9352515870723	-0.58626940347864	1.25879188518589	0.0287633859898981	0.718119562397569	Frankiales	rpmH	Belongs to the bacterial ribosomal protein bL34 family
Root101|2639	2.64539078473209	-0.194465020235951	1.02839024495114	0.410285216617282	0.762049981101456	Nostocales		PFAM T4-like virus tail tube protein gp19
Root101|206	13.2683217250967	0.204984419813276	1.00586528916546	0.492869197896099	0.807573656122578	Intrasporangiaceae	glcE	FAD binding domain
Root101|4014	0.114139608023254	-0.113670273850686	1.01538772904534	0.904855871242191	0.982674731822317	Intrasporangiaceae		Glyoxalase/Bleomycin resistance protein/Dioxygenase superfamily
Root101|58	13.0243047418136	0.043168568269021	0.960010907195214	0.905250939258805	0.982674731822317	Propionibacteriales		Glyoxalase-like domain
Root101|863	26.4103582575619	0.199749109150326	0.950405293683756	0.619881337635205	0.876567387122285	Intrasporangiaceae		G-D-S-L family
Root101|1747	10.7358651250641	0.105187768779138	0.958513503179575	0.768719745409198	0.939460122986204	Intrasporangiaceae		Aromatic acid exporter family member 1
Root101|958	28.7247530238138	0.224672588573735	1.02969179982852	NA	NA	Intrasporangiaceae		membrane
Root101|1339	2.5688564445216	-0.265864381560979	1.06635109985497	0.182642156850252	0.718119562397569	Intrasporangiaceae	ftsX	Part of the ABC transporter FtsEX involved in cellular division
Root101|1591	1.32786472659005	-0.10705960013423	1.00289231495567	0.592983118106817	0.867516379748003	Intrasporangiaceae		Luciferase-like monooxygenase
Root101|3804	3.3735321593077	-0.285249857876947	1.07496965630482	0.140373160652902	0.718119562397569	Intrasporangiaceae	hadA	Belongs to the UPF0336 family
Root101|929	1.34204470643	-0.198869605348936	1.04272688928836	0.345543471629014	0.735761429035921	Actinobacteria		Antibiotic biosynthesis monooxygenase
Root101|2631	1.46611411182782	0.209464485664951	1.04740034721643	0.246250989539557	0.718119562397569	Dermatophilaceae		Peptidase family S58
Root101|2676	26.4956475336146	0.39692188829421	1.10519692124186	0.154788101403427	0.718119562397569	Intrasporangiaceae		Membrane-bound lytic murein transglycosylase
Root101|883	28.8205417261085	0.0170232211933256	0.925788733008408	0.974197917253356	0.991813775302933	Intrasporangiaceae		G5 domain protein
Root101|1304	2.23132814641091	0.132292523138049	1.00400868901544	0.590406267033045	0.867516379748003	Intrasporangiaceae	glgE	Maltosyltransferase that uses maltose 1-phosphate (M1P) as the sugar donor to elongate linear or branched alpha-(1- 4)- glucans. Is involved in a branched alpha-glucan biosynthetic pathway from trehalose, together with TreS, Mak and GlgB
Root101|3128	3.99488628081389	-0.234101959713354	1.05762033898661	0.15699793241158	0.718119562397569	Bacteria	esxE	protein secretion by the type VII secretion system
Root101|3100	1.46611411182782	0.209464485664951	1.04740034721643	0.246250989539557	0.718119562397569	Intrasporangiaceae	mreC	rod shape-determining protein MreC
Root101|3201	13.2424884494424	0.302305003919525	1.06278392257795	0.220451398104299	0.718119562397569	Intrasporangiaceae	orn	3'-to-5' exoribonuclease specific for small oligoribonucleotides
Root101|2080	5.34332917302841	-0.43994968733955	1.15888635662104	0.0484723835102921	0.718119562397569	Intrasporangiaceae	vdh	Belongs to the Glu Leu Phe Val dehydrogenases family
Root101|1219	16.7599717430916	-0.0619025395739182	0.946920897058763	0.855082013970539	0.979259014107226	Intrasporangiaceae	tadE	TadE-like protein
Root101|1029	2.23775311805299	0.214948050861841	1.0503551904375	0.188435852762822	0.718119562397569	Intrasporangiaceae	exoA	exodeoxyribonuclease III
Root101|1064	2.46924481992054	0.21603669096991	1.05094404323753	0.17652052430454	0.718119562397569	Gordoniaceae		Stage II sporulation protein M
Root101|1408	22.7174652294418	-0.00774934809955623	0.924462241009969	0.975653426690342	0.992878077350701	Intrasporangiaceae	pyrR	Also displays a weak uracil phosphoribosyltransferase activity which is not physiologically significant
Root101|1562	4.66130353572071	-0.314377291500861	1.08902046210396	0.0949077475801773	0.718119562397569	Intrasporangiaceae	murE	Tetratrico peptide repeat
Root101|1563	6.81467794357644	-0.215415055856623	1.00492327986933	0.479926100024555	0.801288965565866	Intrasporangiaceae	cphA	Belongs to the MurCDEF family
Root101|3290	1.79706867523368	0.172030800644548	1.02332549816107	0.442270513812904	0.773459335748857	Intrasporangiaceae	efeU	Iron permease FTR1 family
Root101|3672	1.15745850933775	0.205747129860491	1.04542794569856	0.283364750489069	0.723544205670112	Nocardiaceae		Roadblock/LC7 domain
Root101|3803	7.51198172547023	-0.482552715634814	1.1923850552621	0.0278521793247893	0.718119562397569	Intrasporangiaceae	hadB	dehydratase
Root101|990	2.59052584502536	-0.209417300523742	1.04878795722469	0.230547876448696	0.718119562397569	Intrasporangiaceae	lacD	DeoC/LacD family aldolase
Root101|3754	6.54595330418077	-0.514173004134896	1.21522166676421	0.0291518026855907	0.718119562397569	Intrasporangiaceae	galE2	epimerase
Root101|625	3.80633429902427	-0.312260183533063	1.08693767246441	0.112887292934817	0.718119562397569	Actinobacteria		Epimerase dehydratase
Root101|1281	3.42418824069762	-0.223595404724039	1.05382514268099	0.182918209943329	0.718119562397569	Dermatophilaceae		ArgK protein
Root101|1955	4.3715519295382	0.0443831339146757	0.976726208447148	0.88433147273009	0.982674731822317	Mycobacteriaceae	spxB	Belongs to the TPP enzyme family
Root101|4006	2.96717026130566	-0.275717890436792	1.07073078190945	0.159205866953878	0.718119562397569	Intrasporangiaceae	ligC	DNA ligase
Root101|2767	1.93576823808714	-0.220111845597634	1.05035951432614	0.261493354324422	0.718119562397569	Intrasporangiaceae	glpF	Belongs to the MIP aquaporin (TC 1.A.8) family
Root101|3680	2.51107137651159	-0.208941656495378	1.04849607996574	0.235999708293119	0.718119562397569	Intrasporangiaceae	yjjL	MFS transporter
Root101|109	27.8954638574623	-0.0756811827901358	0.910576539355736	0.847736158134365	0.976853516822132	Intrasporangiaceae		Flavodoxin
Root101|661	0.462983403735102	0.185656674791023	1.03564582258595	0.458543331522386	0.786766962485856	Intrasporangiaceae	PPA1328	Metal-dependent phosphoesterase
Root101|1283	15.2941504959409	0.0875874266772649	0.955202268970865	0.809875977290246	0.961132225990042	Propionibacteriales		Pyridine nucleotide-disulphide oxidoreductase
Root101|1729	1.56571882416833	-0.201742159435279	1.04430588946067	0.316423758347892	0.724066085973768	Intrasporangiaceae		Acetyltransferase (GNAT) domain
Root101|2082	11.7063907852131	0.0419147409764068	0.951030134361393	0.912050472194888	0.982732661490375	Intrasporangiaceae		Belongs to the purine-cytosine permease (2.A.39) family
Root101|2283	2.32613096147259	-0.255611868905475	1.06224162073177	0.203124953772042	0.718119562397569	Actinobacteria		Belongs to the purine-cytosine permease (2.A.39) family
Root101|2494	1.34204470643	-0.198869605348936	1.04272688928836	0.345543471629014	0.735761429035921	Propionibacteriales		Copper resistance protein D
Root101|20	12.2496472219746	0.331047297706035	1.06955634707552	0.221813975166429	0.718119562397569	Intrasporangiaceae	ydaO	DNA-binding protein
Root101|75	17.3321775508413	-0.729005166269216	1.43528572330376	0.0103030958531104	0.718119562397569	Intrasporangiaceae	yvaK	Serine aminopeptidase, S33
Root101|108	4.92083059024333	-0.243186870286178	1.06123511487188	0.130140043426374	0.718119562397569	Intrasporangiaceae	adoK	Ribokinase
Root101|166	55.3370640503071	-0.100095954265004	0.906127507474919	0.804650188968628	0.957747348816641	Intrasporangiaceae	wag31	DivIVA protein
Root101|3977	0.94200939819104	-0.193108361196088	1.03968280703592	0.40831272761502	0.762049981101456	NA	NA	NA
Root101|1020	40.6012227824016	0.4087569253267	1.06052495903437	0.272508580036275	0.718119562397569	Intrasporangiaceae	mdh	Catalyzes the reversible oxidation of malate to oxaloacetate
Root101|1342	0.228279216046508	-0.144837724170539	1.021541651952	0.743125507440465	0.925466488432801	Intrasporangiaceae	yciQ	Predicted membrane protein (DUF2207)
Root101|3001	1.46611411182782	0.209464485664951	1.04740034721643	0.246250989539557	0.718119562397569	Intrasporangiaceae		Alkylated DNA repair protein
Root101|484	1.69760581369537	0.21151907843192	1.0485043907102	0.224970472922732	0.718119562397569	Intrasporangiaceae	cysO	ThiS family
Root101|1534	7.37697544578709	0.0405055086545375	0.961402611055734	0.908215459570931	0.982674731822317	Intrasporangiaceae		LuxR family transcriptional regulator
Root101|2000	6.17335780068349	0.0730354813412226	0.970514564997431	0.82103588072859	0.969409113598539	Intrasporangiaceae		AAA ATPase domain
Root101|1535	12.4735302405898	-0.612910807476555	1.31583325744515	0.00845913015237884	0.718119562397569	Intrasporangiaceae	sufR	transcriptional regulator
Root101|1632	4.43277856879207	0.0301477290609282	0.966797453414026	0.928891971235242	0.985378868930275	Intrasporangiaceae	polA	5'-3' exonuclease
Root101|2752	0.231491701867551	0.163560292080998	1.02694007374346	0.570905183111942	0.860842385536478	Nocardiaceae	fmdB	Putative regulatory protein
Root101|3699	10.557082779216	-0.252759856644661	1.02597072133497	0.372278356789095	0.744371755280386	Intrasporangiaceae		Coenzyme F420-dependent NADP oxidoreductase
Root101|4035	1.02725647220929	-0.194357678638651	1.0403306050791	0.393750095910485	0.747533294312598	Micrococcaceae	phhB	Polyketide cyclase / dehydrase and lipid transport
Root101|61	2.45960736245741	0.101266496529734	0.993438173866879	0.699018544019845	0.912303986561749	Intrasporangiaceae		Major Facilitator Superfamily
Root101|798	31.8156242615611	-0.0448767476448845	0.925650383247086	0.899790033564776	0.982674731822317	Intrasporangiaceae	pulA	Alpha-amylase domain
Root101|860	14.4515468960055	0.0557282040460422	0.948305734186657	0.883298806149468	0.982674731822317	Intrasporangiaceae		membrane
Root101|1571	1.71209412034881	-0.203834438599418	1.04548178555277	0.297068542104953	0.723544205670112	Intrasporangiaceae	modF	ABC transporter, ATP-binding protein
Root101|2197	10.7982843146293	-0.0571467628319567	0.947753646033239	0.865704212443085	0.98067635079989	Intrasporangiaceae		A domain family that is part of the cupin metalloenzyme superfamily.
Root101|3286	2.08232380773887	0.213467829385338	1.04956527621227	0.200858537967402	0.718119562397569	Intrasporangiaceae		membrane
Root101|3608	8.46572520858955	-0.374679131349498	1.12252815236176	0.0400725232094281	0.718119562397569	Intrasporangiaceae		membrane
Root101|1367	2.013067059645	-0.205742922882049	1.04659391228658	0.272672494612422	0.718119562397569	Intrasporangiaceae		Fumarylacetoacetase
Root101|97	136.112649619047	-0.23735719095299	0.962854759204718	0.535610602973529	0.83468165810993	Intrasporangiaceae	qcrA	Ubiquinol-cytochrome C reductase
Root101|711	4.94976546067348	0.0585318252883215	0.978373038694956	0.845150303028756	0.975637359748017	Intrasporangiaceae	vanW	VanW like protein
Root101|772	6.72990018766222	-0.507843294914337	1.21051933955696	0.0289083701015718	0.718119562397569	Actinobacteria		Thioesterase-like superfamily
Root101|1433	2.57916000145309	-0.252463460463293	1.06160720633826	0.194530594414381	0.718119562397569	Intrasporangiaceae	pnuC	Nicotinamide mononucleotide transporter
Root101|1735	0.23550234954776	-0.15025996596838	1.02287094133668	0.72456303281397	0.925466488432801	Intrasporangiaceae		Protein of unknown function, DUF393
Root101|2308	15.2981152038029	-0.227945102748119	0.990392690584944	0.499222959423194	0.808440658704718	Intrasporangiaceae		Fibronectin-binding protein
Root101|3775	6.86657521473435	0.0961189263342824	0.98413752563781	0.741009390422019	0.925466488432801	Intrasporangiaceae		Phosphoglycerate mutase family
Root101|198	9.91427827091556	-0.405534343042194	1.0532089202055	0.28216833616142	0.723544205670112	Intrasporangiaceae	yxxB	Domain of Unknown Function (DUF1206)
Root101|753	1.71209412034881	-0.203834438599418	1.04548178555277	0.297068542104953	0.723544205670112	Mycobacteriaceae		Protein of unknown function (DUF1348)
Root101|1030	5.53430521437236	-0.258043144662535	1.06690397685116	NA	NA	Intrasporangiaceae	galK	Belongs to the GHMP kinase family. GalK subfamily
Root101|1750	3.85233774186048	0.147358239436467	0.989597901059372	0.624620886448418	0.876567387122285	Intrasporangiaceae	fadI	Catalyzes the synthesis of acetoacetyl coenzyme A from two molecules of acetyl coenzyme A. It can also act as a thiolase, catalyzing the reverse reaction and generating two-carbon units from the four-carbon product of fatty acid oxidation
Root101|3175	6.04838635312306	-0.308556926603397	1.06972209896327	NA	NA	Intrasporangiaceae	treY	Maltooligosyl trehalose synthase
Root101|63	1.68446353049976	-0.208074558894193	1.0463087828197	0.297062628174175	0.723544205670112	Intrasporangiaceae	idsA	Belongs to the FPP GGPP synthase family
Root101|168	0.456558432093016	-0.17163048357297	1.03015283412228	0.580998761208841	0.86265248964798	Intrasporangiaceae	sepF	Cell division protein that is part of the divisome complex and is recruited early to the Z-ring. Probably stimulates Z-ring formation, perhaps through the cross-linking of FtsZ protofilaments. Its function overlaps with FtsA
Root101|269	2.03609255118587	-0.231622006791199	1.05384078135497	0.243714764301865	0.718119562397569	Intrasporangiaceae		Uncharacterised protein, DegV family COG1307
Root101|1024	14.5835934182046	0.0319454653216485	0.926991481554606	0.941634682748011	0.988050667827386	Intrasporangiaceae	icd	NADP-specific, catalyzes the formation of 2-oxoglutarate from isocitrate or oxalosuccinate
Root101|1037	2.73935059255809	-0.209893081579393	1.049079031768	0.223467721060519	0.718119562397569	Intrasporangiaceae		Glycosyl hydrolase family 36 N-terminal domain
Root101|1444	2.04530274780222	-0.229717219505879	1.05335287541607	0.244344147304192	0.718119562397569	Intrasporangiaceae		Domain of unknown function (DUF1905)
Root101|1809	1.36967529627905	-0.200107022513899	1.04338786175953	0.337161225756563	0.732313485842718	Micromonosporales		Domain of unknown function (DUF1905)
Root101|1693	3.50609216056365	-0.291237206096452	1.07759504376423	0.132558660965728	0.718119562397569	Actinobacteria	patB	Aminotransferase, class I
Root101|2095	1.92909751556293	0.213157987446769	1.04939207236953	0.207490878111028	0.718119562397569	Acidobacteriia		amine dehydrogenase activity
Root101|2883	15.3118858734337	-0.142135139396663	0.977106150209137	0.652255481998104	0.884919071965721	Intrasporangiaceae		protease
Root101|2937	150.93258495691	0.0726610667391329	0.882175119317949	0.882167668599143	0.982674731822317	Intrasporangiaceae		protease
Root101|3054	23.000381386608	0.0132593894159692	0.948589138994001	0.979769256101556	0.994975406468903	Intrasporangiaceae		Caspase domain
Root101|3317	2.00176997115596	-0.206274988458894	1.04691055417241	0.269662977907568	0.718119562397569	Intrasporangiaceae		Peptidase family M48
Root101|3627	4.00816348494484	-0.0490084746064745	0.969670705927289	0.868846262860152	0.982015313904961	Intrasporangiaceae	rsmC	SAM-dependent methyltransferase
Root101|3891	5.53403147426014	0.358954885672582	1.11273221302451	0.0436243626254317	0.718119562397569	Intrasporangiaceae	menF	Isochorismate synthase
Root101|1768	20.2426790079535	0.0590352767354464	0.946890150947137	NA	NA	Actinobacteria		CHAP domain
Root101|244	7.8204281161345	-0.186486535384943	0.972844782243522	0.593817514728083	0.867516379748003	Micromonosporales		Putative peptidoglycan binding domain
Root101|1797	17.4043427002253	-0.249881181123911	0.997641885212963	0.463594604058428	0.789839927111509	Rubrobacteria		Homocysteine S-methyltransferase
Root101|703	3.80246000155166	-0.227231818730486	1.05522784833334	0.168866866969598	0.718119562397569	Intrasporangiaceae	rpoC	heme binding
Root101|956	7.63913321782815	0.161282998635043	0.991581980268574	0.59259236105802	0.867516379748003	Intrasporangiaceae		Acetyltransferase (GNAT) domain
Root101|1177	2.28279216046508	-0.207799292228093	1.04781008474883	0.250291452010332	0.718119562397569	Intrasporangiaceae	fbiB	F420-0:Gamma-glutamyl ligase
Root101|1522	20.6129989809778	0.105214266916229	0.935330038477728	0.79402982831934	0.951656541762932	Intrasporangiaceae	tal	Transaldolase is important for the balance of metabolites in the pentose-phosphate pathway
Root101|2093	58.133175449469	0.309590702762262	1.0333564761228	0.349159409577841	0.738928205300526	Intrasporangiaceae	rskA	Anti-sigma K factor RskA
Root101|3041	0.798977256162777	-0.188360111525455	1.03736171387698	0.447590470625423	0.773459335748857	Intrasporangiaceae		DEAD DEAH box helicase
Root101|3308	3.00939212427816	0.230194677201282	1.05583314833568	0.144271932300268	0.718119562397569	Micromonosporales		Uncharacterized protein conserved in bacteria (DUF2332)
Root101|3557	1.92909751556293	0.213157987446769	1.04939207236953	0.207490878111028	0.718119562397569	Micrococcaceae
Root101|3705	19.4833899352066	0.252630726003124	1.01512177799134	0.422922545733926	0.762049981101456	Cellulomonadaceae	lsr2	Lsr2
Root101|3820	27.7116219101982	0.0421759005535799	0.967764109786451	NA	NA	Propionibacteriales	paaA	Phenylacetic acid catabolic protein
Root101|3821	2.85991517222343	-0.155769308981819	1.00974302550813	0.527144974781048	0.828480338089723	Gordoniaceae	paaB	Phenylacetic acid degradation B
Root101|3822	4.59808842168579	-0.329556402454494	1.09590574062071	0.0893729251045886	0.718119562397569	Brevibacteriaceae	paaC	Phenylacetic acid catabolic protein
Root101|4001	3.46156585235984	-0.303646350699138	1.08296767941517	0.13099343541043	0.718119562397569	Intrasporangiaceae	hemG	Catalyzes the 6-electron oxidation of protoporphyrinogen-IX to form protoporphyrin-IX
Root101|3	4.84830616633683	-0.42809998737992	1.11841655907173	0.108160588029838	0.718119562397569	Intrasporangiaceae		SnoaL-like polyketide cyclase
Root101|1223	0.64763146125634	-0.183850727973457	1.03524221027185	0.489988806019379	0.80753090495093	Intrasporangiaceae		integral membrane protein
Root101|695	1.70739203422126	-0.204071696103938	1.04561440656156	0.295916432832087	0.723544205670112	Intrasporangiaceae		membrane
Root101|2034	1.77476971431789	0.212100398086712	1.04881956131907	0.218778719827224	0.718119562397569	Propionibacteriales		UvrD-like helicase C-terminal domain
Root101|640	0.05887558738694	-0.0941553198371898	1.01289396295189	0.959713194779875	0.988479407479407	Intrasporangiaceae	uvrD	DNA helicase
Root101|1665	9.38667527789764	-0.233215294942446	1.01605361262616	0.425930128980028	0.762049981101456	Intrasporangiaceae		B12 binding domain
Root101|1695	0.894696470953333	-0.189521893276013	1.03795579088938	0.430586228500541	0.762049981101456	Intrasporangiaceae		Conserved hypothetical protein (DUF2461)
Root101|1766	17.1162174491391	-0.16781441247355	0.951558919073416	0.653094691990747	0.884919071965721	Oscillatoriales		Trypsin-like peptidase domain
Root101|2553	0.342418824069762	-0.161247195193706	1.02641374857341	0.655739287528502	0.884919071965721	Intrasporangiaceae		May play a role in the intracellular transport of hydrophobic ligands
Root101|2992	6.63503692383749	-0.208227405234157	1.00613238931159	0.481517092539152	0.801288965565866	Intrasporangiaceae	glyQS	Catalyzes the attachment of glycine to tRNA(Gly)
Root101|3091	1.73899959123872	-0.266041647463638	1.06353049937252	0.235157683786589	0.718119562397569	Cellulomonadaceae	nucH	5'-nucleotidase, C-terminal domain
Root101|3600	1.41301409728656	-0.201070557035628	1.04390843104349	0.329266342697339	0.730663442410868	Propionibacteriales	aceB	Malate synthase
Root101|3592	0.228279216046508	-0.144837724170539	1.021541651952	0.743125507440465	0.925466488432801	Propionibacteriales	ylbA	Protein of unknown function (DUF861)
Root101|911	4.04132160647069	0.315612829936273	1.09001649828762	0.0729817954252487	0.718119562397569	Intrasporangiaceae	yaaA	S4 domain
Root101|1070	1.14139608023254	-0.196594836505309	1.04149536133704	0.372389733864728	0.744371755280386	Gordoniaceae	CP_0034	Membrane domain of glycerophosphoryl diester phosphodiesterase
Root101|1080	0.342418824069762	-0.161247195193706	1.02641374857341	0.655739287528502	0.884919071965721	Intrasporangiaceae	pgcA	phosphomannomutase
Root101|1184	1.34204470643	-0.198869605348936	1.04272688928836	0.345543471629014	0.735761429035921	Intrasporangiaceae	whiB2	Acts as a transcriptional regulator. Probably redox- responsive. The apo- but not holo-form probably binds DNA
Root101|1218	8.3023376998374	-0.16389922390922	0.99102483633524	NA	NA	NA	NA	NA
Root101|1267	63.7044740099013	0.0385566778558595	0.950273865168861	NA	NA	Intrasporangiaceae	whiB	Acts as a transcriptional regulator. Probably redox- responsive. The apo- but not holo-form probably binds DNA
Root101|1738	4.18016670447274	-0.240848005963686	1.06000912840324	NA	NA	Intrasporangiaceae	hit	HIT family hydrolase
Root101|1815	4.9313335529829	-0.379862739774534	1.11489041633384	0.111083062903896	0.718119562397569	Intrasporangiaceae	plsC2	Phosphate acyltransferases
Root101|2490	0.447348235476666	-0.166539407199312	1.02840083933926	0.603996208575637	0.867516379748003	Dermatophilaceae	resB	ResB-like family
Root101|3778	14.177462682017	0.118340208390422	0.989092738710583	0.681681174435449	0.90035467720034	Intrasporangiaceae	resB	cytochrome C
Root101|2707	1.34204470643	-0.198869605348936	1.04272688928836	0.345543471629014	0.735761429035921	Pseudonocardiales		Phospholipase_D-nuclease N-terminal
Root101|3908	6.51868527381129	-0.514287079068137	1.2152210583276	0.0293266762149577	0.718119562397569	Intrasporangiaceae		membrane
Root101|2824	312.803949111105	0.0603223528784434	0.909849161766111	0.899979296079975	0.982674731822317	Frankiales	wcoG	Laminin G domain
Root101|2825	421.675515619966	0.208699278303665	0.905091800468046	0.65404866779055	0.884919071965721	Microbacteriaceae		Repeats in polycystic kidney disease 1 (PKD1) and other proteins
Root101|3743	0.894696470953333	-0.189521893276013	1.03795579088938	0.430586228500541	0.762049981101456	Actinobacteria		PFAM PKD domain containing protein
Root101|3744	106.00992794089	0.101322924158369	0.888100941791835	0.829026273912497	0.970033295639161	Frankiales		Laminin G domain
Root101|27	3.57878588381333	-0.223299206625524	1.05382026852567	0.179108490988536	0.718119562397569	Intrasporangiaceae		Domain of unknown function (DUF4193)
Root101|396	1.34204470643	-0.198869605348936	1.04272688928836	0.345543471629014	0.735761429035921	Intrasporangiaceae		Dehydrogenase
Root101|1040	1.11863616035186	-0.196723681745004	1.04155609961628	0.373569468263391	0.744371755280386	Intrasporangiaceae		Virulence factor BrkB
Root101|1717	20.0792080391289	-0.132452353259144	0.960527743310605	0.698899955060714	0.912303986561749	Intrasporangiaceae		Domain of Unknown Function (DUF349)
Root101|1730	12.7291744748251	-0.605481591296528	1.3082524001608	0.00843991349610019	0.718119562397569	Intrasporangiaceae	pdxS	Catalyzes the formation of pyridoxal 5'-phosphate from ribose 5-phosphate (RBP), glyceraldehyde 3-phosphate (G3P) and ammonia. The ammonia is provided by the PdxT subunit. Can also use ribulose 5-phosphate and dihydroxyacetone phosphate as substrates, resulting from enzyme-catalyzed isomerization of RBP and G3P, respectively
Root101|2242	0.228279216046508	-0.144837724170539	1.021541651952	0.743125507440465	0.925466488432801	Intrasporangiaceae	bcsA	Chalcone and stilbene synthases, C-terminal domain
Root101|2421	8.53914120986015	-0.388086497724412	1.13028566619673	0.0369504792921859	0.718119562397569	Intrasporangiaceae	fpg	Belongs to the FPG family
Root101|2549	0.401294411456702	-0.167483321413591	1.02858302148283	0.612598305004568	0.873439632753862	Intrasporangiaceae	moaD	molybdopterin converting factor
Root101|2790	4.68522856741245	0.255811026996938	1.06565650488692	0.0914044178426772	0.718119562397569	Intrasporangiaceae	pmt	membrane
Root101|3872	6.98192592528009	-0.208886979370001	1.00596185021036	0.481696522384452	0.801288965565866	Intrasporangiaceae		Alanine racemase
Root101|2837	2.28279216046508	-0.207799292228093	1.04781008474883	0.250291452010332	0.718119562397569	Intrasporangiaceae	psuK	Carbohydrate kinase
Root101|23	1.94037333639532	-0.205672051218051	1.0465468507325	0.276040356057742	0.720036616648467	Intrasporangiaceae		Protein of unknown function (DUF3159)
Root101|118	0.684837648139523	-0.184224580426602	1.03543556205816	0.482560640972752	0.801288965565866	Frankiales	LYS1	Saccharopine dehydrogenase
Root101|423	147.730217941311	-0.0299589578665302	0.88542258847103	0.935101864792115	0.986870799765349	Intrasporangiaceae	yceD	metal-binding protein
Root101|702	0.456558432093016	-0.17163048357297	1.03015283412228	0.580998761208841	0.86265248964798	Intrasporangiaceae	dapD	Catalyzes the conversion of the cyclic tetrahydrodipicolinate (THDP) into the acyclic N-succinyl-L-2- amino-6-oxopimelate using succinyl-CoA
Root101|1362	2.33696566172447	-0.254333374494574	1.06186154518771	0.203402839900629	0.718119562397569	Intrasporangiaceae	sdrA	Type III restriction enzyme, res subunit
Root101|1419	36.939628924126	0.268045613347065	0.936450431008292	0.545775143872238	0.842872999019991	Intrasporangiaceae	rpoZ	Promotes RNA polymerase assembly. Latches the N- and C- terminal regions of the beta' subunit thereby facilitating its interaction with the beta and alpha subunits
Root101|1508	8.52648572027077	0.0563644751407118	0.966110952103017	0.866475929008018	0.98067635079989	Intrasporangiaceae	whiA	May be required for sporulation
Root101|1728	0.684837648139523	-0.184224580426602	1.03543556205816	0.482560640972752	0.801288965565866	Intrasporangiaceae	pdxT	Catalyzes the hydrolysis of glutamine to glutamate and ammonia as part of the biosynthesis of pyridoxal 5'-phosphate. The resulting ammonia molecule is channeled to the active site of PdxS
Root101|2348	1.14139608023254	-0.196594836505309	1.04149536133704	0.372389733864728	0.744371755280386	Intrasporangiaceae	jag	Putative single-stranded nucleic acids-binding domain
Root101|2897	5.13628236104643	-0.249641734537077	1.06364302808066	0.121225758461364	0.718119562397569	Intrasporangiaceae		Zn-dependent hydrolase
Root101|3369	19.3774970053868	0.158367733911749	0.951609269687019	NA	NA	Intrasporangiaceae	fadF	Fe-S oxidoreductase
Root101|3794	10.6448571812637	-0.216245943078586	0.990408368361682	0.516070133128842	0.823603027228033	Intrasporangiaceae
Root101|3901	7.79449010644694	-0.230197683896593	0.978145044233823	0.527760724792733	0.828604873361354	Intrasporangiaceae		Phosphoribosylglycinamide synthetase, ATP-grasp (A) domain
Root101|4002	6.36605392181639	0.0401839118508219	0.974978880788917	0.897944068318654	0.982674731822317	Intrasporangiaceae	hemH	Chlorite dismutase
Root101|2237	3.36629925500136	-0.046691188089096	0.98040834499229	0.862227919721537	0.979315902452912	Intrasporangiaceae		N-acetyltransferase GCN5
Root101|3008	9.3704571348249	0.290690001181064	1.08094466979876	0.039773626579881	0.718119562397569	Intrasporangiaceae		Acetyltransferase
Root101|2658	0.077163900622517	0.11804509983478	1.01555733923687	0.710220204188618	0.919980264494727	Intrasporangiaceae	ercc3	Helicase
Root101|394	5.41094857885378	0.263690377022909	1.06891731090622	0.077753669830979	0.718119562397569	Dermatophilaceae	CP_0960	KH domain
Root101|435	0.456558432093016	-0.17163048357297	1.03015283412228	0.580998761208841	0.86265248964798	Intrasporangiaceae		Protein of unknown function (DUF3515)
Root101|1436	5.46609999531452	0.265253639968119	1.06955034202696	0.0762050569494667	0.718119562397569	Intrasporangiaceae	fbiC	Elongator protein 3, MiaB family, Radical SAM
Root101|1559	0.228279216046508	-0.144837724170539	1.021541651952	0.743125507440465	0.925466488432801	Bacteria		Protein of unknown function (DUF3099)
Root101|1564	1.82203333177151	0.211673663359713	1.04859788126968	0.219232197713823	0.718119562397569	Intrasporangiaceae	cphB	Belongs to the peptidase S51 family
Root101|1682	2.05451294441857	-0.206441829091338	1.04700324186067	0.266784920541365	0.718119562397569	Intrasporangiaceae	sbcC	COG0419 ATPase involved in DNA repair
Root101|1751	5.35767845221154	-0.256212899556056	1.06613966752205	NA	NA	Intrasporangiaceae		transcriptional regulator
Root101|2526	2.90776353059833	-0.210272385467401	1.04931819684194	0.216700204409301	0.718119562397569	Intrasporangiaceae		Transcription factor zinc-finger
Root101|2748	0.228279216046508	-0.144837724170539	1.021541651952	0.743125507440465	0.925466488432801	Intrasporangiaceae	ydjG	DNA helicase
Root101|2793	1.59795451232555	-0.202746370187332	1.0448611983559	0.309107996482523	0.724066085973768	Intrasporangiaceae		Domain of unknown function (DUF4126)
Root101|2944	4.80241188672882	-0.262441315892271	1.01211300429712	0.425204696698297	0.762049981101456	Actinobacteria	oxlT	Major facilitator superfamily
Root101|4029	81.8402571849164	0.0843309392409533	0.887072403465508	0.858713430394606	0.979315902452912	Intrasporangiaceae		Major Facilitator Superfamily
Root101|3033	1.78939294190667	-0.203971132001817	1.0455667400863	0.29260792605522	0.723544205670112	Dermacoccaceae		PemK-like, MazF-like toxin of type II toxin-antitoxin system
Root101|3291	5.48670027921006	0.0576312529729667	0.977618602533792	0.849014062557083	0.977860630566459	Intrasporangiaceae	ycdO	Imelysin
Root101|32	16.4433572819933	0.145612667173359	0.981421582501726	0.651469322069486	0.884919071965721	Intrasporangiaceae		DNA-binding protein
Root101|34	1.4838149043023	-0.20152347277196	1.04417053141602	0.322395693575773	0.725140891169695	Intrasporangiaceae		nucleotide pyrophosphatase
Root101|51	115.667007159018	-0.0115412754391274	0.880230489784491	0.969298252765276	0.990574533535135	Intrasporangiaceae		Protein of unknown function (DUF3040)
Root101|575	6.93645962202122	-0.0497405027615557	0.964875797502754	0.869754827192847	0.982125203653863	Intrasporangiaceae	rsrA	Putative zinc-finger
Root101|621	3.24252218951498	-0.145260287192216	1.00412050839488	0.568354397805766	0.85999124817985	Intrasporangiaceae		UPF0182 protein
Root101|638	77.2783989464454	-0.172533113384177	0.970361000350103	0.610048497105977	0.871857976088294	Intrasporangiaceae	whiB7	Acts as a transcriptional regulator. Probably redox- responsive. The apo- but not holo-form probably binds DNA
Root101|645	3.91790389015602	0.164394336405309	0.99694615587222	0.570552496993384	0.860842385536478	Intrasporangiaceae	uvrD2	Belongs to the helicase family. UvrD subfamily
Root101|914	11.3300394402204	0.0469560400595722	0.965712461172346	NA	NA	Intrasporangiaceae	guaB	Catalyzes the synthesis of xanthosine monophosphate by the NAD dependent oxidation of inosine monophosphate
Root101|1087	4.75187956140952	-0.0718637794769702	0.982126329747404	0.791706644217376	0.951656541762932	Intrasporangiaceae		MT0933-like antitoxin protein
Root101|1146	2.46041529512167	-0.20838830052327	1.04816794270213	0.240971618314868	0.718119562397569	Propionibacteriales		Glycosyl glycerophosphate transferases involved in teichoic acid biosynthesis TagF TagB EpsJ RodC
Root101|1149	1.38895021120531	0.208662135545213	1.04697110835885	0.254435102543588	0.718119562397569	Actinobacteria		Glycosyl glycerophosphate transferases involved in teichoic acid biosynthesis TagF TagB EpsJ RodC
Root101|1150	4.75164169779817	-0.282020870539962	1.02411397140683	0.365667067066554	0.744371755280386	Streptosporangiales		Glycosyl glycerophosphate transferases involved in teichoic acid biosynthesis TagF TagB EpsJ RodC
Root101|1618	3.70386722988082	0.24705444028732	1.06202388842125	0.113690288841203	0.718119562397569	Intrasporangiaceae	abpS	Cellulose-binding protein
Root101|1630	34.1924068627648	0.345485876486653	1.10648960722964	NA	NA	Intrasporangiaceae	helY	RNA helicase
Root101|1684	5.09125307183311	-0.205624829347072	0.984422010878757	0.547126728564168	0.84319157952945	Intrasporangiaceae	merR2	transcriptional regulator
Root101|2818	2.9676298086046	-0.213056552149848	1.05024933665392	0.210085862684439	0.718119562397569	Intrasporangiaceae	ydeD	EamA-like transporter family
Root101|2892	12.0902177382827	0.189708040021956	1.00243710037744	0.521173170771872	0.827010795696348	Intrasporangiaceae	ppgK	Catalyzes the phosphorylation of glucose using polyphosphate or ATP as the phosphoryl donor
Root101|2915	3.128719784386	-0.291065963582978	1.07693249343434	0.143571775470794	0.718119562397569	Intrasporangiaceae		Component of the F(0) channel, it forms part of the peripheral stalk, linking F(1) to F(0)
Root101|3297	1.4838149043023	-0.20152347277196	1.04417053141602	0.322395693575773	0.725140891169695	Cellulomonadaceae		Methyltransferase type 12
Root101|3622	12.6076473844577	-0.615609251785518	1.27267809429874	0.0604281827065832	0.718119562397569	Intrasporangiaceae	yprA	RNA helicase
Root101|3749	6.72934436804627	-0.35861114938187	1.09500525725672	0.105933303903771	0.718119562397569	Intrasporangiaceae	trkA	Potassium
Root101|3755	5.30350495095215	-0.346989717986611	1.10527807942156	0.0728251139522015	0.718119562397569	Intrasporangiaceae		Phosphate acyltransferases
Root101|25	14.452650188202	-0.24028763985333	0.988982330336362	0.493124932523869	0.807573656122578	Intrasporangiaceae		Protein of unknown function (DUF3710)
Root101|102	3.26399764959262	-0.282558036810091	1.07374171921528	0.145459497137111	0.718119562397569	Intrasporangiaceae	ctaF	Belongs to the cytochrome c oxidase bacterial subunit CtaF family
Root101|121	3.44157447438779	0.0212236085099804	0.977038336179322	0.945818787859614	0.988479407479407	Intrasporangiaceae		Protein of unknown function (DUF3043)
Root101|136	11.4810022043967	0.162027133318156	0.973987587502805	0.637427641676034	0.882339805887752	Intrasporangiaceae		membrane
Root101|181	4.12817013543223	-0.057005132441973	0.968502745091578	0.850009681029092	0.978091421621845	Intrasporangiaceae
Root101|199	27.304516488192	0.0155647088169618	0.90577977703069	0.978078121131996	0.994429698092269	Intrasporangiaceae		Proteasome assembly chaperone 2
Root101|351	1.14139608023254	-0.196594836505309	1.04149536133704	0.372389733864728	0.744371755280386	Intrasporangiaceae	lys1	COG1748 Saccharopine dehydrogenase and related
Root101|618	2.9676298086046	-0.213056552149848	1.05024933665392	0.210085862684439	0.718119562397569	Mycobacteriaceae		AP endonuclease family 2 C terminus
Root101|626	2.08340547842358	-0.242641867645797	1.05741005830863	0.22893726770246	0.718119562397569	Intrasporangiaceae		Zincin-like metallopeptidase
Root101|634	9.79609090234532	0.321816540702297	1.08920826267384	0.0919442007989185	0.718119562397569	Intrasporangiaceae	alkA	Iron-sulfur cluster assembly protein HesB
Root101|646	1.91274274654627	-0.223663218933028	1.05116583042951	0.261125996657943	0.718119562397569	Intrasporangiaceae	uvrD	COG0210 Superfamily I DNA and RNA
Root101|650	0.228279216046508	-0.144837724170539	1.021541651952	0.743125507440465	0.925466488432801	Micrococcaceae		Protein of unknown function (DUF3107)
Root101|652	1.78939294190667	-0.203971132001817	1.0455667400863	0.29260792605522	0.723544205670112	Intrasporangiaceae		tRNA-(MS[2]IO[6]A)-hydroxylase (MiaE)-like
Root101|921	0.5887558738694	-0.181096028020249	1.03403194406464	0.511956744409875	0.81931103870737	Intrasporangiaceae		Domain of unknown function (DUF3817)
Root101|1086	28.6059872169616	0.560516798566192	1.26909990614569	0.00141174034586845	0.56963722955792	Intrasporangiaceae	lpdA	Catalyzes the reduction of nonspecific electron acceptors such as 2,6-dimethyl-1,4-benzoquinone and 5-hydroxy-1,4-naphthaquinone
Root101|1175	7.66256341107665	0.317455587839444	1.08786349457675	0.0799242560990124	0.718119562397569	Intrasporangiaceae		3-methyladenine DNA glycosylase
Root101|1188	0.223674117738333	-0.134489488659887	1.01948489159596	0.904855879964604	0.982674731822317	Intrasporangiaceae		Protein of unknown function (DUF3499)
Root101|1222	7.55578291471491	-0.540755058164624	1.23937139890374	0.0221548409931035	0.718119562397569	Intrasporangiaceae	lpqB	Sporulation and spore germination
Root101|1287	3.88217720078741	-0.291673531055524	1.07846325363792	0.121409883646762	0.718119562397569	Intrasporangiaceae		Thiamine-binding protein
Root101|1360	0.671022353215	-0.181114518430443	1.03411862106255	0.498351731737161	0.807573656122578	Intrasporangiaceae		Protein of unknown function (DUF3039)
Root101|1370	9.31932205815919	-0.247799499691608	0.97882736725876	0.506204317649324	0.815383002680648	Intrasporangiaceae		Tetratricopeptide repeat
Root101|1455	5.46609999531452	0.265253639968119	1.06955034202696	0.0762050569494667	0.718119562397569	Propionibacteriales		Protein of unknown function (DUF2752)
Root101|1513	11.2333962038829	-0.0839386590887555	0.952713395941228	0.803856132667572	0.957747348816641	Intrasporangiaceae	secG	Preprotein translocase subunit SecG
Root101|1598	1.54327801245034	0.210208721651047	1.04779822166864	0.238654951170489	0.718119562397569	Intrasporangiaceae		Carboxylate--amine ligase
Root101|1604	4.27845076754704	0.020329322876248	0.966621898203618	0.953718499742689	0.988479407479407	Intrasporangiaceae	trmI	Catalyzes the S-adenosyl-L-methionine-dependent formation of N(1)-methyladenine at position 58 (m1A58) in tRNA
Root101|1624	1.02725647220929	-0.194357678638651	1.0403306050791	0.393750095910485	0.747533294312598	Intrasporangiaceae	pafB	transcriptional regulator
Root101|1654	1.42855088366599	-0.20089926263902	1.04381831696863	0.329257355043022	0.730663442410868	Intrasporangiaceae	rbpA	Binds to RNA polymerase (RNAP), stimulating transcription from principal, but not alternative sigma factor promoters
Root101|1686	4.98023732095066	-0.333391967896956	1.09814979201866	0.0821680472231258	0.718119562397569	Intrasporangiaceae	merR1	MerR family
Root101|1867	54.3866390323311	-0.0709395122671822	0.927395121869332	0.845218676519079	0.975637359748017	Intrasporangiaceae	desA1	acyl-ACP desaturase
Root101|2081	6.56156168658165	-0.356558309778123	1.11133617199104	0.0561556762121599	0.718119562397569	Intrasporangiaceae		Protein of unknown function (DUF3073)
Root101|2359	9.64633580647701	-0.264831211486095	1.00437931006568	0.437958470508993	0.767775131862616	Intrasporangiaceae		RNA-binding protein
Root101|2367	1.14139608023254	-0.196594836505309	1.04149536133704	0.372389733864728	0.744371755280386	Intrasporangiaceae		Transmembrane domain of unknown function (DUF3566)
Root101|2387	1.11837058869167	-0.195003157411708	1.04068703975508	0.382263610403429	0.745137037670451	Intrasporangiaceae	crgA	Involved in cell division
Root101|2840	23.8376626606428	0.267169066139429	1.00811035982771	0.434339577133969	0.765310128268805	Intrasporangiaceae	divIC	Septation ring formation regulator EzrA
Root101|2841	1.11837058869167	-0.195003157411708	1.04068703975508	0.382263610403429	0.745137037670451	Dermatophilaceae	ppx2	Protein of unknown function (DUF501)
Root101|2890	1.14139608023254	-0.196594836505309	1.04149536133704	0.372389733864728	0.744371755280386	Intrasporangiaceae
Root101|2935	17.3767236545729	0.0658699230429525	0.911074821826075	0.881462022291717	0.982674731822317	Intrasporangiaceae		C4-type zinc ribbon domain
Root101|2956	5.07038324485447	-0.208888835185076	1.00684674167647	0.480599865044228	0.801288965565866	Intrasporangiaceae		Protein of unknown function (DUF3145)
Root101|2990	2.91236862890651	-0.261544541407215	1.06537052135087	0.172765375540415	0.718119562397569	Intrasporangiaceae		Uncharacterized protein conserved in bacteria (DUF2200)
Root101|3248	2.68146160686184	-0.000185103014123222	0.979896635320835	0.995163439930361	0.998357730510685	Intrasporangiaceae		Domain of unknown function (DUF2017)
Root101|3694	4.52927751872337	-0.407052001863528	1.13659605798105	0.0657050313932271	0.718119562397569	Intrasporangiaceae		Protein of unknown function (DUF3180)
Root101|3997	2.83118397572009	0.204951393469544	1.03257707889958	0.349089132690309	0.738928205300526	Intrasporangiaceae		Protein of unknown function (DUF3000)
Root101|859	1.59795451232555	-0.202746370187332	1.0448611983559	0.309107996482523	0.724066085973768	Actinobacteria		Endonuclease/Exonuclease/phosphatase family
Root101|2706	2.23727232070372	-0.207728024476858	1.04776475888818	0.252269143751507	0.718119562397569	Intrasporangiaceae		Putative peptidoglycan binding domain
Root101|49	3.67341173828875	-0.30247499209859	1.08249448377104	0.121570402392406	0.718119562397569	Intrasporangiaceae
Root101|431	3.95622701507421	-0.306377413752937	1.08464276437317	0.112298509790847	0.718119562397569	Intrasporangiaceae	dak3	Dihydroxyacetone kinase
Root101|493	23.6483941722461	-0.622038603599529	1.33252332926136	0.00293457419807004	0.697520677691278	Intrasporangiaceae	ccr	NADPH quinone reductase
Root101|500	2.93539412044738	-0.272353356192125	1.06932050174073	0.163673878785671	0.718119562397569	Intrasporangiaceae	nucS	Cleaves both 3' and 5' ssDNA extremities of branched DNA structures
Root101|1483	0.684837648139523	-0.184224580426602	1.03543556205816	0.482560640972752	0.801288965565866	Intrasporangiaceae		Pfam:Pyridox_oxidase
Root101|641	3.08655602490068	0.23243067329079	1.05662099817822	0.140126158177583	0.718119562397569	Streptacidiphilus		Pyridoxamine 5'-phosphate oxidase
Root101|1600	1.38895021120531	0.208662135545213	1.04697110835885	0.254435102543588	0.718119562397569	Intrasporangiaceae	recB	Domain of unknown function DUF83
Root101|676	0.903906667569682	-0.190656445736005	1.03848896478971	0.424323848402605	0.762049981101456	Intrasporangiaceae	IV02_22125	RIO1 family
Root101|1664	3.04970231231145	-0.269457486140838	1.06862751694093	0.159993847715429	0.718119562397569	Propionibacteriales	wblB	Acts as a transcriptional regulator. Probably redox- responsive. The apo- but not holo-form probably binds DNA
Root101|1902	1.31178631058279	0.206511769083102	1.04612614939525	0.26328411293564	0.718119562397569	Propionibacteriales	wblB	Acts as a transcriptional regulator. Probably redox- responsive. The apo- but not holo-form probably binds DNA
Root101|735	3.90435713951038	0.243453737724261	1.06082054796441	0.112889714940381	0.718119562397569	Propionibacteriales	wblB	Acts as a transcriptional regulator. Probably redox- responsive. The apo- but not holo-form probably binds DNA
Root101|903	2.23674117738333	-0.207199632490048	1.04745121728835	0.255675997814202	0.718119562397569	Intrasporangiaceae		COG0500 SAM-dependent methyltransferases
Root101|1049	1.72653417298681	0.225767613923456	1.03912327985551	0.312323582897883	0.724066085973768	Propionibacteriales		Exporter of polyketide
Root101|1302	5.79293288421859	-0.345598828437383	1.10504784418438	0.0675644144646952	0.718119562397569	Intrasporangiaceae	treS	Aminoglycoside phosphotransferase
Root101|1514	0.70650704864328	-0.18618373795763	1.03631184878105	0.470334948903001	0.797954387732421	Intrasporangiaceae	rbpA	Binds to RNA polymerase (RNAP), stimulating transcription from principal, but not alternative sigma factor promoters
Root101|1634	2.90776353059833	-0.210272385467401	1.04931819684194	0.216700204409301	0.718119562397569	Actinobacteria		Aminoglycoside phosphotransferase
Root101|1752	3.02180330986399	-0.286759552450715	1.07503962813017	0.149863915493202	0.718119562397569	Pseudonocardiales	acx	Acyl-CoA oxidase
Root101|2374	0.447348235476666	-0.166539407199312	1.02840083933926	0.603996208575637	0.867516379748003	Intrasporangiaceae	selD	AIR synthase related protein, N-terminal domain
Root101|2482	1.78939294190667	-0.203971132001817	1.0455667400863	0.29260792605522	0.723544205670112	Intrasporangiaceae		Vitamin K epoxide reductase
Root101|2661	4.12023746875205	0.194761841430961	1.02004335653294	0.433322650015491	0.764517056116787	Intrasporangiaceae	M1-1077	Helicase conserved C-terminal domain
Root101|2792	1.05926773213014	-0.0972230286920984	1.00041357444566	0.659144849949299	0.88704262463994	Intrasporangiaceae		protease
Root101|3310	1.92195294316262	-0.225054536862147	1.05162764642811	0.258470294507585	0.718119562397569	Intrasporangiaceae		Glyoxalase-like domain
Root101|3745	3.13233135113662	-0.291168997751594	1.07698364165569	0.143362668117741	0.718119562397569	Intrasporangiaceae	putA	Proline dehydrogenase
Root101|3862	44.4412795010498	-0.24282214979247	0.940983647593636	0.558220918615187	0.852985948000656	Intrasporangiaceae	korA	ferredoxin oxidoreductase
Root101|3863	17.5835991872096	-0.180220834693741	0.94300971921732	0.644099887430936	0.88449564802626	Intrasporangiaceae	korB	2-oxoacid ferredoxin oxidoreductase subunit beta
Root101|485	0.540147304357619	0.189738864722678	1.03749531456632	0.42585925112094	0.762049981101456	Intrasporangiaceae		cellulose binding
Root101|11	210.033868986096	-0.233842612748205	0.941462493516992	0.566073008823906	0.858685936317467	Actinobacteria		Flavoprotein involved in K transport
Root101|246	2.25379570877383	0.0374784617539563	0.982726319994172	0.893423917369576	0.982674731822317	Propionibacteriales	recQ1	Domain of unknown function (DUF3427)
Root101|1808	1.92844811676652	-0.23132113963632	1.05359696784438	0.249802551103792	0.718119562397569	Intrasporangiaceae
Root101|82	1.23638733512574	-0.198650012243165	1.04258856184874	0.354170661690161	0.738928205300526	Intrasporangiaceae		Polyketide cyclase / dehydrase and lipid transport
Root101|143	4.32117843486095	0.258286149760235	1.06645080829611	0.0949327720218199	0.718119562397569	Dermatophilaceae		Putative adhesin
Root101|264	2.73935059255809	-0.209893081579393	1.049079031768	0.223467721060519	0.718119562397569	Intrasporangiaceae
Root101|1185	3.26332463786371	0.016212373420452	0.979190130955949	0.958231279490362	0.988479407479407	Intrasporangiaceae		PFAM Glycosyl transferase family 2
Root101|1186	0.894696470953333	-0.189521893276013	1.03795579088938	0.430586228500541	0.762049981101456	Intrasporangiaceae	dedD	Non-essential cell division protein that could be required for efficient cell constriction
Root101|3284	4.59449669331955	-0.0182537542268998	0.975602262550326	0.943217454496492	0.988050667827386	Intrasporangiaceae		Glycosyltransferase family 87
Root101|1244	12.3249384296114	0.298153014026412	1.0846121673019	0.0287581058502335	0.718119562397569	Intrasporangiaceae
Root101|1453	0.913116864186031	-0.191657529964469	1.03896843472731	0.418482567948952	0.762049981101456	Intrasporangiaceae		Tryptophan-associated transmembrane protein (Trp_oprn_chp)
Root101|1519	20.6330830396137	0.0114862717422704	0.948413424030975	0.983608822259477	0.995765374214566	Intrasporangiaceae	opcA	OxPP cycle protein OpcA
Root101|1602	2.59052584502536	-0.209417300523742	1.04878795722469	0.230547876448696	0.718119562397569	Intrasporangiaceae		peptidase
Root101|1986	4.47098873832762	-0.0276661725129014	0.967133876624862	0.923217687815149	0.984251989458849	Actinobacteria		PFAM regulatory protein LuxR
Root101|2595	3.53832784872087	-0.225949212719977	1.05465340774546	0.17708795910079	0.718119562397569	Intrasporangiaceae	yjjP	Threonine/Serine exporter, ThrE
Root101|3130	3.39199914156971	0.233715619318293	1.04280307040526	0.287764450987104	0.723544205670112	Intrasporangiaceae	snm	WXG100 protein secretion system (Wss), protein YukD
Root101|3387	14.9622720923483	0.152481762174952	0.971522675068955	0.66034868652643	0.887183224240004	Intrasporangiaceae	pbp4	Penicillin-binding Protein dimerisation domain
Root101|3456	2.6975400228691	-0.180333650401723	1.02347365066811	0.363839387397756	0.744371755280386	Dermatophilaceae	csrA	Could accelerate the degradation of some genes transcripts potentially through selective RNA binding
Root101|3603	2.97737398947956	-0.2832214562215	1.0736029803511	0.153621661839095	0.718119562397569	Intrasporangiaceae		Domain of unknown function (DUF2383)
Root101|762	0.506223822863606	-0.172125824003478	1.03043194428863	0.567556378979693	0.859432195434361	Mycobacteriaceae	metF	reductase
Root101|957	0.913116864186031	-0.191657529964469	1.03896843472731	0.418482567948952	0.762049981101456	Intrasporangiaceae	ung	uracil-DNA glycosylase
Root101|81	1.422713432785	0.104704514393761	0.999868174679442	0.662851966359199	0.887265230900404	Intrasporangiaceae	arsA	Anion-transporting ATPase
Root101|800	1.36967529627905	-0.200107022513899	1.04338786175953	0.337161225756563	0.732313485842718	Intrasporangiaceae		ABC transporter
Root101|866	2.82602819457312	-0.212390841264972	1.04992828124104	0.21629004499142	0.718119562397569	Intrasporangiaceae		Domain of unknown function (DUF1992)
Root101|1122	2.46924481992054	0.21603669096991	1.05094404323753	0.17652052430454	0.718119562397569	Actinobacteria		transferase activity, transferring glycosyl groups
Root101|1253	3.13143764833666	-0.213716038727449	1.05054760148828	0.203926668597293	0.718119562397569	Actinobacteria		esterase of the alpha-beta hydrolase superfamily
Root101|1685	32.9343269634008	0.134314759125276	0.945065533919999	0.733097356446464	0.925466488432801	Intrasporangiaceae		Bifunctional nuclease
Root101|1816	3.29703289366864	-0.224181469227957	1.05390771640313	0.18625853708501	0.718119562397569	Propionibacteriales		InterPro IPR014922
Root101|2276	1.02725647220929	-0.194357678638651	1.0403306050791	0.393750095910485	0.747533294312598	Intrasporangiaceae	alkD	DNA alkylation repair
Root101|2314	5.59284079313944	-0.254359357837189	1.06557418545914	0.11083767492998	0.718119562397569	Intrasporangiaceae		lipolytic protein G-D-S-L family
Root101|2415	0.447348235476666	-0.166539407199312	1.02840083933926	0.603996208575637	0.867516379748003	Intrasporangiaceae	bsn	Endonuclease I
Root101|3306	0.671022353215	-0.181114518430443	1.03411862106255	0.498351731737161	0.807573656122578	Propionibacteriales		ABC-2 family transporter protein
Root101|3989	14.5890531346742	0.154481273531082	0.984050169968427	0.629702951442861	0.880355327461113	Intrasporangiaceae		N-terminal domain of (some) glycogen debranching enzymes
Root101|1162	3.13143764833666	-0.213716038727449	1.05054760148828	0.203926668597293	0.718119562397569	Intrasporangiaceae		Putative peptidoglycan binding domain
Root101|148	4.47348235476666	-0.237562499233113	1.05905666004955	0.14346656215055	0.718119562397569	NA	NA	NA
[truncated: 58,145 more rows]
