# Supplementary material for: Genome-resolved metatranscriptomics reveals conserved root colonization determinants in a synthetic microbiota
Source: Nat Commun. 2023 Dec 13;14:8274. doi: 10.1038/s41467-023-43688-z (PMC10719396; doi:10.1038/s41467-023-43688-z)
Supplement: Supplementary file 11 — Source Data [file 41467_2023_43688_MOESM11_ESM.zip › Source Data/Supplementary_information/figureS6/figure_b/DESeq_results_experiment1.csv]

baseMean	log2FoldChange	lfcSE	pvalue	padj	Taxonomy	Protein_name	Function
Root101|3996	21.0425778066536	0.308120544404047	1.08972359332646	5.33488180863255e-10	3.22893721467485e-07	Intrasporangiaceae	rnd	3'-5' exonuclease
Root101|1391	24.6498768592228	0.309691163083641	1.09057894587477	1.34517678861071e-10	1.99692340758789e-07	Intrasporangiaceae	rarA	COG2256 ATPase related to the helicase subunit of the Holliday junction resolvase
Root101|1432	22.2450108241766	0.30872998044039	1.0900525473088	1.81658371876638e-10	1.99692340758789e-07	Intrasporangiaceae	ribE	Riboflavin synthase
Root101|2959	15.6174285580415	0.304755357275023	1.08789050031635	5.29353100486344e-09	2.56312771255488e-06	Intrasporangiaceae		ANTAR
Root101|1826	20.7419695522728	0.307934236277922	1.08962472621222	2.4745023638016e-10	1.99692340758789e-07	Propionibacteriales		Lysylphosphatidylglycerol synthase TM region
Root102|1583	14.7253184623243	0.131347910384033	0.741327064756179	1.32029516812199e-08	1.5535473144902e-05	Bradyrhizobiaceae	hrtA	ATPases associated with a variety of cellular activities
Root102|3535	17.6257599776306	0.132069367058019	0.741568709768619	8.65210526506121e-09	1.5535473144902e-05	Phyllobacteriaceae	dddL	Dimethlysulfonioproprionate lyase
Root102|4321	15.3946511197027	0.131544422814111	0.741392299330995	1.18199217384344e-08	1.5535473144902e-05	Alphaproteobacteria		Evidence 4 Homologs of previously reported genes of
Root123D2|2256	33.7657089553496	-0.484011113464859	0.984309770761467	1.40437921534178e-05	0.00445188211263345	Bradyrhizobiaceae		Enoyl-(Acyl carrier protein) reductase
Root123D2|839	26.0027491599087	-0.494595381501021	0.992376856957397	0.000656174867983658	0.0452190072066999	Bradyrhizobiaceae		Dehydrogenase
Root123D2|2730	37.6033355981758	-0.5356232337726	1.1602219553562	7.84623645620096e-06	0.00414542826102617	Bradyrhizobiaceae		Response regulator receiver
Root123D2|4048	26.679202330591	-0.315034122239954	0.671439082412307	0.000112154001482608	0.0177764092349934	Bradyrhizobiaceae		Glycosyl transferases group 1
Root123D2|3375	44.4737170653339	-5.75491304125042	1.66102630428949	2.2816359203625e-05	0.00602732155629094	Bradyrhizobiaceae	MA20_18605	Belongs to the binding-protein-dependent transport system permease family
Root123D2|917	3175.23014482507	2.36542542215602	0.637091540507569	1.20281991594116e-05	0.00445188211263345	Bradyrhizobiaceae
Root123D2|3202	343.784283675958	2.20827067063971	0.805495446846869	0.000295720709178068	0.0292948327529524	Bradyrhizobiaceae		PFAM FAD linked oxidase domain protein
Root123D2|2499	131.02843997349	2.84243942257897	0.884854069509329	5.47708924987831e-05	0.0124016949443673	Bradyrhizobiaceae	treS	Maltogenic Amylase, C-terminal domain
Root123D2|1866	314.229154905278	2.07032532067284	0.803280058191234	0.000485452017030869	0.0394585357432783	Bradyrhizobiaceae	oxc	Belongs to the TPP enzyme family
Root123D2|2257	481.601778726063	2.63714480565845	0.834870774821838	7.00889612726615e-05	0.0138863754521461	Bradyrhizobiaceae	ku	With LigD forms a non-homologous end joining (NHEJ) DNA repair enzyme, which repairs dsDNA breaks with reduced fidelity. Binds linear dsDNA with 5'- and 3'- overhangs but not closed circular dsDNA nor ssDNA. Recruits and stimulates the ligase activity of LigD
Root123D2|1868	360.271183991768	3.4744375925894	0.97101484449663	1.35182513961097e-05	0.00445188211263345	Bradyrhizobiaceae	oxlT	Major Facilitator Superfamily
Root123D2|3703	29.5848797508154	-0.316367491344191	0.673305062087982	8.31549176868617e-05	0.0146445049481862	Bradyrhizobiaceae	fpg	Involved in base excision repair of DNA damaged by oxidation or by mutagenic agents. Acts as DNA glycosylase that recognizes and removes damaged bases. Has a preference for oxidized purines, such as 7,8-dihydro-8-oxoguanine (8-oxoG). Has AP (apurinic apyrimidinic) lyase activity and introduces nicks in the DNA strand. Cleaves the DNA backbone by beta-delta elimination to generate a single-strand …
Root123D2|3845	23.5954207118689	-0.250244128095703	0.606768180214922	0.000371063412232893	0.0326741949105075	Bradyrhizobiaceae	rsmB	Belongs to the class I-like SAM-binding methyltransferase superfamily. RsmB NOP family
Root123D2|828	7737.26326798279	2.24311051016537	0.554882479933699	3.63566599588566e-06	0.00353465141349673	Bradyrhizobiaceae		PRC-barrel domain
Root123D2|3860	967.168492327201	1.80780674744771	0.701834182991229	0.000586009419849379	0.0412811080205007	Bradyrhizobiaceae	MA20_25190	Cytochrome P450
Root123D2|3094	26.6775747368247	-0.399425563668524	0.787486755595228	0.000327069615349076	0.0296231623044735	Bradyrhizobiaceae	galU	UTP-glucose-1-phosphate uridylyltransferase
Root123D2|1680	25.9385127258296	-0.300793259422026	0.655360617460138	0.00014359590328872	0.0206908642466019	Bradyrhizobiaceae	fabD	malonyl CoA-acyl carrier protein transacylase
Root123D2|4183	782.814177621686	2.16592432755135	0.563092139347209	7.48063200493028e-06	0.00414542826102617	Bradyrhizobiaceae	hppD	Hydroxyphenylpyruvate dioxygenase, HPPD, N-terminal
Root123D2|552	42.17204625596	-6.4461701909833	1.98378033425133	1.99528060518876e-05	0.00575003592586215	Bradyrhizobiaceae	asnB	Asparagine synthase
Root123D2|3307	61.3094213743922	-0.241050837538008	0.600245583121188	4.057777293454e-05	0.00989473386173014	Bradyrhizobiaceae	cysD	sulfate adenylyltransferase (ATP) activity
Root123D2|2446	696.82371930413	2.28104421018703	0.791089032048367	0.000189695294246482	0.0247498918134768	Bradyrhizobiaceae	MA20_45165	Domain of unknown function (DUF892)
Root123D2|2492	185.019018635197	2.3522196557001	1.00594603216593	0.000735423930149406	0.049601996990928	Bradyrhizobiaceae	MA20_08255	Domain of unknown function (DUF892)
Root123D2|4241	4496.52961880639	2.18919380924352	0.550957735619014	4.46012796655738e-06	0.00353465141349673	Bradyrhizobiaceae		Domain of unknown function (DUF892)
Root123D2|58	24.4241941921168	-0.222875786295921	0.585450988873993	0.000537413978410511	0.0411058049269663	Bradyrhizobiaceae	MA20_05990	Amidohydrolase
Root123D2|2792	135.330614208162	-2.57340201025162	1.07137801575301	0.000576535845404479	0.0412811080205007	Bradyrhizobiaceae	tolB	Involved in the TonB-independent uptake of proteins
Root123D2|1971	74.9791920059758	-7.05177442166581	1.62142977294477	1.69362320351583e-06	0.00268439277757258	Bradyrhizobiaceae	cysI	Belongs to the nitrite and sulfite reductase 4Fe-4S domain family
Root123D2|3091	2128.30183623827	1.98594245402134	0.658392131975302	0.000152039814925401	0.0209550527527617	Bradyrhizobiaceae	MA20_15015	Protein of unknown function (DUF1236)
Root123D2|2694	53.6308527920893	-4.45488594506681	1.4535824969463	8.0630690901431e-05	0.0146445049481862	Bradyrhizobiaceae	pth	The natural substrate for this enzyme may be peptidyl- tRNAs which drop off the ribosome during protein synthesis
Root123D2|4598	29.8387953319658	-0.410579005416425	0.808580701778166	0.000225321893950884	0.0247498918134768	Bradyrhizobiaceae	priA	Involved in the restart of stalled replication forks. Recognizes and binds the arrested nascent DNA chain at stalled replication forks. It can open the DNA duplex, via its helicase activity, and promote assembly of the primosome and loading of the major replicative helicase DnaB onto DNA
Root123D2|1075	5941.68228571362	-1.76303930111563	0.60229553956196	0.000216512971227227	0.0247498918134768	Bradyrhizobiaceae		Forms passive diffusion pores that allow small molecular weight hydrophilic materials across the outer membrane
Root123D2|2461	21.3509056221736	-0.246448943068419	0.603440620725794	0.000500459406848727	0.0396614079927616	unclassified Alphaproteobacteria	metC	PFAM Cys Met metabolism PLP-dependent enzyme
Root123D2|1751	24.0198553012899	-0.262765468655297	0.61768683960077	0.000308261184397262	0.0296117561981612	Bradyrhizobiaceae	yaiI	Belongs to the UPF0178 family
Root123D2|1593	905.837189410076	2.53956685742863	0.696709456876998	1.36691342056814e-05	0.00445188211263345	Bradyrhizobiaceae		BA14K-like protein
Root123D2|3003	345.504945017607	2.39380005107008	0.93540274178127	0.000427301325842763	0.0356459263926726	Bradyrhizobiaceae		BA14K-like protein
Root123D2|2134	20.8404681284476	-0.240750538696066	0.598794872620282	0.000577730848747431	0.0412811080205007	Beijerinckiaceae	arsH	NADPH-dependent FMN reductase
Root123D2|3324	28.0503184060405	-0.451055141370324	0.893454323285534	0.000213378031800656	0.0247498918134768	Bradyrhizobiaceae	ureE	Involved in urease metallocenter assembly. Binds nickel. Probably functions as a nickel donor during metallocenter assembly
Root123D2|2749	23.959419626596	-0.280446977126618	0.634207500334836	0.000234226105490317	0.0247498918134768	Bradyrhizobiaceae	MA20_05765	Uncharacterized protein conserved in bacteria (DUF2093)
Root123D2|3315	369.550881049396	2.32817150397215	0.748800303689747	9.35512502494958e-05	0.0156082875416264	Bradyrhizobiaceae	MA20_18275	Bacterial protein of unknown function (DUF883)
Root123D2|2265	21.7311723227216	-0.238233398608043	0.596877584576542	0.000544619497455074	0.0411058049269663	Bradyrhizobiaceae	MA20_07395	Protein of unknown function (DUF1499)
Root123D2|2585	34.5034201275685	-4.59952805802101	1.7160200276118	0.000280001643052817	0.0286324260799171	Bradyrhizobiaceae	fliJ	Flagellar FliJ protein
Root123D2|4225	27.1018870384319	-0.368145310003995	0.737913217713877	0.000387160013841758	0.0331701957804966	Bradyrhizobiaceae	MA20_16055	Flavin containing amine oxidoreductase
Root123D2|459	28.9650070130823	-0.420255484491477	0.826275679173421	0.000231066693516581	0.0247498918134768	Bradyrhizobiaceae		nucleotide phosphatase activity, acting on free nucleotides
Root123D2|812	83.4343175945982	-3.73395820840528	1.29382807268876	0.000136274523242948	0.0205709637466736	Bradyrhizobiaceae		periplasmic protein
Root123D2|1243	61.0758195853831	-7.31951847439398	1.78710548128314	7.21903842180532e-07	0.00228843517971229	Bradyrhizobiaceae	MA20_37200	Methyltransferase FkbM domain
Root123D2|1698	497.204052684729	2.74814210826814	0.866052249780433	6.58733994658138e-05	0.0138863754521461	Bradyrhizobiaceae	xseA	LTXXQ motif family protein
Root123D2|2049	158.004200051035	2.68958046930691	0.968708523807175	0.000214540816676133	0.0247498918134768	Bradyrhizobiaceae		NMT1/THI5 like
Root123D2|4428	26.4028094380103	-0.402568564501515	0.795497806927101	0.000326882396867999	0.0296231623044735	NA	NA	NA
Root1280|3514	777.3317345963	-2.82783782892151	0.793377301799732	1.16826656749264e-05	0.0204096169340965	Moraxellaceae	aldA	Involved in the biosynthesis of the osmoprotectant glycine betaine. Catalyzes the reversible oxidation of betaine aldehyde to the corresponding acid
Root1280|3119	204.718876201159	-6.92253238175078e-06	0.00144270296760141	1.99954974701764e-05	0.0232880893869321	Moraxellaceae	hmp	Globin
Root1280|2774	501.271192506385	-2.19131792643602	0.698540810128955	5.11110387014638e-05	0.0401011332183112	Moraxellaceae	sbp	sulfate ABC transporter
Root1280|1284	27.4243291659201	-8.48381943163218e-07	0.00144269513448049	5.73857086695924e-05	0.0401011332183112	Serratia		Inovirus Gp2
Root1280|4111	134.057921481018	-4.1275910324824	1.09676483213234	7.7736030509437e-06	0.0204096169340965	Moraxellaceae		COG3209 Rhs family protein
Root149|2416	77.7975979422317	5.44493394330099e-07	0.00144269508780136	2.2580522114238e-17	1.43386315425411e-14	Rhizobiaceae	potA	Belongs to the ABC transporter superfamily
Root149|567	91.3276149756633	4.90249330469968e-07	0.00144269507825964	1.08276784548029e-17	1.37511516375997e-14	Rhizobiaceae	mcpY	chemotaxis
Root149|2184	50.7375638753685	5.02820303265306e-07	0.00144269507961398	2.05213020938726e-16	8.6873512197394e-14	Rhizobiaceae		Two component signalling adaptor domain
Root149|5125	28.0876926173008	-1.18962912571954e-06	0.00144269524268239	0.000114791024529856	0.0364461502882292	Rhizobiaceae	secE	Essential subunit of the Sec protein translocation channel SecYEG. Clamps together the 2 halves of SecY. May contact the channel plug during translocation
Root154|2446	27.2858531204657	-0.0150799935242446	0.131999597281279	0.000115740796973054	0.0311295686937636	Sphingomonadales		Belongs to the membrane fusion protein (MFP) (TC 8.A.1) family
Root154|2271	6330.26540668368	1.04971167936435	0.348491656160754	0.000100276852609328	0.0311295686937636	Sphingomonadales		Belongs to the ompA family
Root154|2634	21.3583234517031	-0.013726073782947	0.13177364215962	0.000351928483042711	0.0444721378558813	Caulobacterales	pdhC	The pyruvate dehydrogenase complex catalyzes the overall conversion of pyruvate to acetyl-CoA and CO(2)
Root154|3467	32.344488271936	0.0115990272901723	0.13146642875141	0.000316694273252276	0.0434346195765496	Proteobacteria		receptor
Root154|3957	27.3689708172975	-0.0192585549223586	0.132811598361763	0.000202883759231144	0.0390321014738837	Sphingomonadales	egtB	DinB superfamily
Root154|794	280.106959565423	2.84302434609895	0.802260858157813	1.29795867886313e-05	0.0118676688537386	Sphingomonadales		TonB dependent receptor
Root154|815	390.188670559993	2.21165817610378	0.908472364351088	0.00038890551853872	0.0463812103196395	Sphingomonadales	MA20_40030	peptidase M48, Ste24p
Root154|2515	25.3681614994638	-0.0162210864805793	0.132203684988845	9.4256276644282e-05	0.0311295686937636	Sphingomonadales	ubiB	Is probably a protein kinase regulator of UbiI activity which is involved in aerobic coenzyme Q (ubiquinone) biosynthesis
Root154|2707	25.3430135132199	-0.01459599134387	0.131916493648184	0.000168093844599321	0.0354678012104568	Sphingomonadales	dnaE2	DNA polymerase involved in damage-induced mutagenesis and translesion synthesis (TLS). It is not the major replicative DNA polymerase
Root154|1733	55.3581284973482	4.4714793314517	1.60898643931336	0.000120127771209874	0.0311295686937636	Sphingomonadales	cpsB	Mannose-1-phosphate guanylyltransferase
Root154|1792	153.482120859131	4.32988479245255	1.18224889047474	6.99504316181492e-06	0.00959370169642917	NA	NA	NA
Root154|1725	1025.46269337546	1.96847399659366	0.74718728412712	0.000247826080437614	0.0390321014738837	Sphingomonadales		Hemerythrin
Root154|2156	55.0188233821107	7.46487419372563	2.30731831339831	3.56079429959615e-05	0.0195357646454412	Sphingomonadales		Hemerythrin
Root154|4133	26.3410493317752	-0.0185639389241581	0.132659686597824	0.000268184245585867	0.0390321014738837	Sphingomonadales	mtnN	Phosphorylase superfamily
Root154|1949	24.6288181476754	-0.015183819167357	0.132016462602458	0.00014680529546165	0.0335572437876089	Sphingomonadales	cpdA	Hydrolyzes cAMP to 5'-AMP. Plays an important regulatory role in modulating the intracellular concentration of cAMP, thereby influencing cAMP-dependent processes
Root154|1078	25.1612169722792	-0.015470600992088	0.132067142921921	0.000124836039238571	0.0311295686937636	Sphingomonadales		FR47-like protein
Root154|3753	35.9212238301187	-0.0231972984153076	0.133787627727169	3.56102162694882e-05	0.0195357646454412	Sphingomonadales	cpaD	Pilus assembly protein CpaD
Root154|4179	21.3278481353124	-0.0136975584646687	0.131769158640115	0.00035668502837382	0.0444721378558813	Sphingomonadales	acr	COG1629 Outer membrane receptor proteins, mostly Fe transport
Root154|3965	56.2387850840569	-0.0249604100084217	0.134237818537707	0.000270364538098356	0.0390321014738837	Sphingomonadales	nupX	nucleoside
Root154|439	668.161479057576	1.97950471680535	0.471119937901004	1.09548829414475e-06	0.00300492439083906	Sphingomonadales
Root154|1219	505.599039693823	2.63539290952664	0.877562986291948	8.0058835649849e-05	0.0311295686937636	NA	NA	NA
Root154|4150	775.249354600075	1.10267522233283	0.409944555810994	0.000248311826454656	0.0390321014738837	Alphaproteobacteria
Root154|2741	31.3929663263152	-0.0219315668316085	0.133441224164185	0.000229741340330019	0.0390321014738837	Sphingomonadales
Root172|3183	18.7158782221533	0.284383124187629	1.00657338143366	9.16371952658969e-11	1.07055153369384e-07	Phyllobacteriaceae	mtkB	Succinyl-CoA synthetase functions in the citric acid cycle (TCA), coupling the hydrolysis of succinyl-CoA to the synthesis of either ATP or GTP and thus represents the only step of substrate-level phosphorylation in the TCA. The alpha subunit of the enzyme binds the substrates coenzyme A and phosphate, while succinate binding and nucleotide specificity is provided by the beta subunit
Root172|4678	22.7993425615322	0.287294327529483	1.00807804103175	4.7084955202998e-10	4.40055991327219e-07	Phyllobacteriaceae	dprA	DNA protecting protein DprA
Root172|6305	19.3964556120498	0.284989921897654	1.00688370529951	8.09540006313166e-11	1.07055153369384e-07	Phyllobacteriaceae		Protein of unknown function (DUF1203)
Root172|5201	23.1396312564804	0.287523151448062	1.00819598666371	6.05684846298389e-11	1.07055153369384e-07	Phyllobacteriaceae	MA20_19930	heme iron utilization protein
Root172|1182	20.0770330019462	0.285546802933256	1.00716967528473	7.12065823359363e-11	1.07055153369384e-07	Alphaproteobacteria		ATPase activity
Root179|3433	6433.88459835662	0.630132515842286	0.209346533261652	0.000129083909869042	0.0238079136264715	Xanthomonadales		Helix-turn-helix domain
Root179|3083	4144.23417851245	-1.28099387686648	0.484299741286436	0.000263012213788114	0.0388074521444362	Xanthomonadales	gcdH	Acyl-CoA dehydrogenase
Root179|2240	997.004898784789	-2.48263679304922	0.627855571077016	2.69240397632494e-06	0.00198632103353372	Xanthomonadales	yafL	COG0791 Cell wall-associated hydrolases (invasion-associated proteins)
Root179|1636	1685.87082298975	-1.21875708452195	0.472209908899169	0.000309620667692756	0.0415313904709693	Xanthomonadales	corC	Transporter
Root179|2016	1078.79847631097	-0.999182885020886	0.268564925243705	8.63055540993944e-06	0.00363839557353304	Xanthomonadales	mdtP	Outer membrane efflux protein
Root179|2845	473.122936531714	0.918426132484953	0.347272738839521	0.000304827923007368	0.0415313904709693	Xanthomonadales	IV02_10730	conserved protein (some members contain a von Willebrand factor type A (vWA) domain)
Root179|2358	1290.69416581967	-2.78951830549834	0.487611750162205	4.35807661589334e-10	1.28606840935013e-06	Xanthomonadales	yibN	Rhodanese-related sulfurtransferase
Root179|3192	912.40019432493	0.924702588478781	0.322306642798178	0.000161848295081706	0.0265341288214509	Xanthomonadales		NAD(P)H-binding
Root179|1502	1700.11279851144	-0.652145800127106	0.244744179433983	0.000347600352160907	0.0427403599677849	Xanthomonadales	cysS	Belongs to the class-I aminoacyl-tRNA synthetase family
Root179|3275	1714.02765282541	-0.899325434162634	0.347126260560097	0.00034434597320032	0.0427403599677849	Xanthomonadales	nuoA	NDH-1 shuttles electrons from NADH, via FMN and iron- sulfur (Fe-S) centers, to quinones in the respiratory chain. The immediate electron acceptor for the enzyme in this species is believed to be ubiquinone. Couples the redox reaction to proton translocation (for every two electrons transferred, four hydrogen ions are translocated across the cytoplasmic membrane), and thus conserves the redox ene…
Root179|3181	458.889204888505	1.41374132719582	0.564097634197451	0.00038833705810985	0.044076256095468	Xanthomonadales		Cupin domain
Root179|472	8869.27175378522	-0.932894361099443	0.315047750988145	0.000119174772365194	0.0234456502166458	Xanthomonadales	rpsJ	Involved in the binding of tRNA to the ribosomes
Root179|3294	8448.6812428437	-0.939476607979615	0.2992574222178	6.36091628199445e-05	0.0170646035892415	Xanthomonadales	rpsO	Forms an intersubunit bridge (bridge B4) with the 23S rRNA of the 50S subunit in the ribosome
Root179|2290	5085.51428841996	-0.924458623449541	0.362861021273441	0.000380720413142144	0.044076256095468	Xanthomonadales	rpmI	Belongs to the bacterial ribosomal protein bL35 family
Root179|2266	2946.59784573271	-1.09170459864052	0.383458851275737	0.000156833429819029	0.0265341288214509	Xanthomonadales	yajC	Preprotein translocase subunit YajC
Root179|1066	292.274150079242	-1.96075403018051	0.651421685200611	8.13630393200925e-05	0.018469409925661	Xanthomonadales	rnpA	RNaseP catalyzes the removal of the 5'-leader sequence from pre-tRNA to produce the mature 5'-terminus. It can also cleave other RNA substrates such as 4.5S RNA. The protein component plays an auxiliary but essential role in vivo by binding to the 5'-leader sequence and broadening the substrate specificity of the ribozyme
Root179|700	5082.03353084848	-1.4626830864996	0.438801707514524	3.18189543635227e-05	0.0104330815918617	Xanthomonadales	mreB	Rod shape-determining protein
Root179|895	1577.67818262847	-1.19646333176233	0.345495641987927	2.06984342497674e-05	0.00763513493388295	Xanthomonadales	secB	One of the proteins required for the normal export of preproteins out of the cell cytoplasm. It is a molecular chaperone that binds to a subset of precursor proteins, maintaining them in a translocation-competent state. It also specifically binds to its receptor SecA
Root179|699	1671.88585465291	-1.72852541283683	0.537380837948308	4.36013892738994e-05	0.0128667699747277	Xanthomonadales	adoK	Sugar kinase
Root179|1540	1653.15229168388	-1.01236864102361	0.364745778158856	0.000197430320749137	0.0306640461331949	Xanthomonadales	slyD	peptidyl-prolyl cis-trans isomerase
Root179|2040	3312.67837063255	-1.85964948525943	0.448044206732665	1.28207454493695e-06	0.00126113399403631	Xanthomonadales	slyD	Peptidyl-prolyl cis-trans
Root179|807	1282.85207562007	-2.47871131708853	0.541980133682869	1.84621378987883e-07	0.000272408844696621	Xanthomonadales		SET domain
Root179|2555	1237.58978677598	-0.112340704344506	0.220680020347736	5.04220820858634e-06	0.00247992607058971	Xanthomonadales	yaeQ	protein conserved in bacteria
Root179|2759	2547.95173932338	-1.26421629893731	0.410048080363077	7.50261328891135e-05	0.0184501765129812	Xanthomonadales	yhbY	RNA-binding protein
Root179|3135	388.969590028516	-1.70380541121401	0.584358669053136	0.000111816578692949	0.0234456502166458	Xanthomonadales	psd	Catalyzes the formation of phosphatidylethanolamine (PtdEtn) from phosphatidylserine (PtdSer)
Root179|2229	218.268924944209	-1.76137776174852	0.458026487245434	4.51742809455708e-06	0.00247992607058971	Xanthomonadales
Root322|1948	14.5090501613365	0.251679440713642	1.06548633269865	2.24745022391479e-08	3.87235673580518e-05	Microbacteriaceae		Amidohydrolase family
Root491|4346	24.5632041273103	0.212901129519287	0.859818926003271	1.85761123360727e-11	2.90344635812817e-08	Rhizobiaceae		Inositol monophosphatase family
Root491|1588	38.8545228922909	0.213951372031477	0.860342736895332	1.44185910254756e-10	1.50241718485456e-07	Rhizobiaceae	petE	Copper binding proteins, plastocyanin/azurin family
Root491|596	29.9224486641781	0.213656637937854	0.860172244244568	1.02394124055135e-11	2.90344635812817e-08	Rhizobiaceae		Polysaccharide deacetylase
Root559|2859	41.1842671959195	-8.51647802779763	3.2001373207448	9.61043566529616e-06	0.00638325136888971	Xanthomonadales		Belongs to the short-chain dehydrogenases reductases (SDR) family
Root559|3341	20.6762209907671	-7.07902991745725	3.22071783974244	0.000310879864244247	0.0454091477449013	Xanthomonadales	narP	regulator
Root559|1940	10.8462834237522	0.465726414466618	0.931464175119769	0.000269315870912589	0.0431863634296958	Oxalobacteraceae		Zinc-binding dehydrogenase
Root559|535	300.76239700108	5.3771228781424	2.30609580781016	0.000270693834468072	0.0431863634296958	Xanthomonadales		COG0664 cAMP-binding proteins - catabolite gene activator and regulatory subunit of cAMP-dependent protein kinases
Root559|18	548.893681115816	0.107245378507427	0.637825077160696	2.22268878637357e-14	5.67169072305045e-11	Bacteria		heme binding
Root559|2640	12.326312894387	0.315906926289229	0.752594865615183	0.000159218132023366	0.0330477135280998	Xanthomonadales	entF	non-ribosomal peptide synthetase
Root559|2044	27.0971469390901	-7.61947051731923	3.23611232829779	0.000116404273460043	0.0330477135280998	Xanthomonadales	parA	chromosome partitioning
Root559|3692	49.0796429215408	-8.92383482953913	3.15022739594139	1.39080601120684e-06	0.00115471669080448	Xanthomonadales	ctaD	Cytochrome c oxidase is the component of the respiratory chain that catalyzes the reduction of oxygen to water. Subunits 1- 3 form the functional core of the enzyme complex. CO I is the catalytic subunit of the enzyme. Electrons originating in cytochrome c are transferred via the copper A center of subunit 2 and heme A of subunit 1 to the bimetallic center formed by heme A3 and copper B
Root559|3125	22.01239835417	-7.18846696237999	3.23941139715314	0.000273084502265466	0.0431863634296958	Xanthomonadales	rluD	Responsible for synthesis of pseudouridine from uracil
Root559|3237	36.4623203215905	-5.51028323090054	1.61508519379437	2.17665025253306e-05	0.011026907169665	Xanthomonadales		X-Pro dipeptidyl-peptidase (S15 family)
Root559|3004	186.158859098655	0.194897354944998	0.67069657223467	0.000140380105419167	0.0330477135280998	unclassified Alphaproteobacteria	adhA	Alcohol dehydrogenase GroES-like domain
Root559|3845	21.083045502678	-7.1027348379986	3.23624672357979	0.000314486720304947	0.0454091477449013	Xanthomonadales	gst	Glutathione S-transferase
Root559|755	23.5663950639773	-7.38337385574738	3.19650676526475	0.000157293968059664	0.0330477135280998	Xanthomonadales	htpX	Peptidase M48 Ste24p
Root559|1822	31.6367727394915	-8.04911980244278	3.14309258741724	2.32425023148615e-05	0.011026907169665	Xanthomonadales	der	GTPase that plays an essential role in the late steps of ribosome biogenesis
Root559|440	31.4922124865194	-5.95882652819609	1.95071919311975	6.03889533904025e-05	0.0250689642761908	Xanthomonadales	nadC	Belongs to the NadC ModD family
Root559|2065	55.2410366012862	-9.13858955860832	3.16599264249664	7.34578963838087e-07	0.000813178912968762	Xanthomonadales	calB	Belongs to the aldehyde dehydrogenase family
Root559|1594	566.983613442776	7.02675364314368	3.27335280342316	0.000214691361475039	0.0419405889093296	Xanthomonadales	ligT	Hydrolyzes RNA 2',3'-cyclic phosphodiester to an RNA 2'- phosphomonoester
Root559|2402	399.737789508258	0.108860318475648	0.6382506127676	3.41565234751608e-14	5.67169072305045e-11	Bacteria	msr0960	sequence-specific DNA binding
Root559|776	28.0627780189013	-7.537839178487	3.36821231848897	0.000233390907434278	0.0430606224216243	Xanthomonadales	yeiM	Na dependent nucleoside transporter
Root559|263	26.4912199067268	-7.54529172752375	3.26086778357151	0.000151317966199892	0.0330477135280998	Xanthomonadales		Radical SAM
Root559|1372	368.206972435034	5.0562999931514	1.77731947746195	9.25755274150229e-05	0.0307443326545291	Xanthomonadales	SEN0012	Rhomboid family
Root559|1999	25.7867970813125	-5.30228330455182	1.9169069994791	0.000120038927467333	0.0330477135280998	Xanthomonadales	plsB	Belongs to the GPAT DAPAT family
Root559|607	252.680208972054	3.81774439886899	1.28849461439718	8.73564716025058e-05	0.0307443326545291	Gammaproteobacteria
Root569|4789	669.213776434688	-3.61338640150125	0.455885883224045	1.06410604965254e-16	4.98772367546701e-14	Gammaproteobacteria		COG1028 Dehydrogenases with different specificities (related to short-chain alcohol dehydrogenases)
Root569|3643	1269.52910798057	-2.18298860717479	0.610713043562157	1.24242779674105e-05	0.00139400398794346	Pseudomonas fluorescens group	csiR_1	Transcriptional regulator
Root569|4785	1444.7233867856	-0.0615741086217535	0.201516897423255	2.15172837462169e-06	0.000301779904540693	Gammaproteobacteria	acoC	acetoin dehydrogenase
Root569|4787	1053.21130263094	-0.0574669685959007	0.199383872665504	1.83287610820626e-05	0.00171373916117285	Gammaproteobacteria	acoA	dehydrogenase e1 component
Root569|4786	847.319477199489	-4.76965196481834	0.606646873692764	1.77815460800963e-16	4.98772367546701e-14	Gammaproteobacteria	acoB	COG0022 Pyruvate 2-oxoglutarate dehydrogenase complex, dehydrogenase (E1) component, eukaryotic type, beta subunit
Root569|2568	684.154335976689	0.93522002710739	0.390115608269847	0.000686042589792635	0.0349881720794244	Gammaproteobacteria	katE	serves to protect cells from the toxic effects of hydrogen peroxide
Root569|1530	1367.16877108204	1.33203953349726	0.31844595623326	1.33175905447912e-06	0.000249038943187596	Pseudomonas fluorescens group	bfr	Rubrerythrin
Root569|4750	4926.91236063925	1.01318563183596	0.316823093382643	6.92802145048381e-05	0.00555231433388774	Gammaproteobacteria		Hemerythrin
Root569|2831	6701.46430015439	0.897383993116381	0.349442189924466	0.000506347621825979	0.0284061015844374	Pseudomonas fluorescens group		Domain of unknown function (DUF2383)
Root569|2301	882.738805567271	1.07154500754225	0.413631428683516	0.000386383622639982	0.0240845791445589	Gammaproteobacteria		Domain of unknown function (DUF4398)
Root569|5441	3243.67501479763	1.04904578877056	0.378193855948013	0.000249015547770868	0.0174622152874321	Pseudomonas fluorescens group
Root61|780	60.3941018777742	4.5926820862633	1.25021538279022	7.26904202544081e-06	0.0102602528189097	Actinobacteria	MA20_23480	ABC transporter
Root61|781	435.983260436352	2.82321731367087	0.799628159427279	1.38306627345415e-05	0.0130146536332036	Microbacteriaceae	MA20_23475	Periplasmic binding protein domain
Root61|1129	2001.81903378118	-1.45058864254211	0.470147707844389	6.56262022844479e-05	0.0273837567687335	Microbacteriaceae	clpC	C-terminal, D2-small domain, of ClpB protein
Root61|2475	29.8861226682065	-0.00613922972264223	0.0757844800931058	2.09645293764979e-05	0.0147957166074634	Microbacteriaceae		Major Facilitator Superfamily
Root61|3644	807.73755225299	-1.60191516812612	0.490949714726765	3.65162656229147e-05	0.0206170835706976	Microbacteriaceae		Belongs to the UPF0312 family
Root61|3498	26.2134800720965	-0.00539044140533686	0.0756986467462543	6.79016285445039e-05	0.0273837567687335	Microbacteriaceae	bcp	Redoxin
Root61|2659	82.6400594672546	-0.0106886891369112	0.0765319984820391	8.31945117430045e-05	0.0293572633313127	Pseudonocardiales		Luciferase-like monooxygenase
Root61|3002	1811.63744352632	-1.66135105956421	0.369067399299214	2.77043715139426e-07	0.000782094407838599	Microbacteriaceae	lpxA	Bacterial transferase hexapeptide (six repeats)
Root667|3624	38.8619682187051	0.23317399724711	1.05936413053972	4.04914338908763e-09	1.08427061863346e-07	Xanthomonadales		Putative diguanylate phosphodiesterase
Root667|3061	17.358248997741	0.230116587854169	1.05816632122738	1.57288545386063e-08	3.15887828650343e-07	Xanthomonadales		PhoQ Sensor
Root667|2679	17.358248997741	0.230116587854169	1.05816632122738	1.57288545386063e-08	3.15887828650343e-07	Xanthomonadales	cpo	Alpha beta hydrolase
Root667|1272	13.37438857203	0.228986943856533	1.05770643289447	2.71683526738682e-08	3.63754055244569e-07	Xanthomonadales		Protein tyrosine kinase
Root667|3407	14.228072948968	0.229247290062203	1.05781431383688	2.38550250708845e-08	3.3818006129901e-07	Xanthomonadales	btuB	receptor
Root667|753	16.5045646208029	0.229891490505809	1.05807623856809	4.7537413604878e-08	6.02974562040821e-07	Xanthomonadales	sftP	TonB dependent receptor
Root667|1261	16.2200031618236	0.229811541447049	1.05804424882351	1.81104535647804e-08	3.35739946854775e-07	Xanthomonadales	rhlE2	Belongs to the DEAD box helicase family
Root667|1403	14.228072948968	0.229247290062203	1.05781431383688	2.38550250708845e-08	3.3818006129901e-07	Xanthomonadales		Amino-transferase class IV
Root667|2216	39.6093137613726	0.233218207616158	1.05938171695465	2.66689254618671e-09	1.08427061863346e-07	Xanthomonadales	galE	Belongs to the NAD(P)-dependent epimerase dehydratase family
Root667|3429	37.1360794627524	0.321504242441872	1.09677445701667	0.00338997139978976	0.037135595788606	Xanthomonadales	rluD	Responsible for synthesis of pseudouridine from uracil
Root667|1969	60.5349889560599	0.234804784128954	1.05997900921359	1.03044922790936e-09	1.08427061863346e-07	Xanthomonadales	mlaE	ABC-type transport system involved in resistance to organic solvents permease component
Root667|2502	15.0817573259061	0.22949380847713	1.05791552021138	2.11063696778479e-08	3.3818006129901e-07	Xanthomonadales		FHA domain
Root667|1291	33.6305494200333	0.23264107196537	1.05916004056354	4.02189804543098e-09	1.08427061863346e-07	Xanthomonadales	maf	Maf-like protein
Root667|3145	100.688041590317	0.339655768636113	1.10627970814216	0.000642009020544972	0.00773620869756691	Xanthomonadales	pabB	component I
Root667|989	35.8725860480355	0.232885723822911	1.05925374742751	3.31657267282003e-09	1.08427061863346e-07	Xanthomonadales	dapE1	peptidase M20
Root667|3651	17.358248997741	0.230116587854169	1.05816632122738	1.57288545386063e-08	3.15887828650343e-07	Xanthomonadales	qmcA	membrane
Root667|2622	33.6305494200333	0.23264107196537	1.05916004056354	4.02189804543098e-09	1.08427061863346e-07	Xanthomonadales	galU	UTP-glucose-1-phosphate uridylyltransferase
Root667|158	47.830114730714	0.233850455002733	1.05962282035133	1.7473904488016e-09	1.08427061863346e-07	Xanthomonadales		COG0644 Dehydrogenases (flavoproteins)
Root667|130	40.35665930404	0.23328677694838	1.05940781924747	2.57312182114261e-09	1.08427061863346e-07	Xanthomonadales		L,D-transpeptidase catalytic domain
Root667|2149	47.830114730714	0.233850455002733	1.05962282035133	1.7473904488016e-09	1.08427061863346e-07	Xanthomonadales	psd	Catalyzes the formation of phosphatidylethanolamine (PtdEtn) from phosphatidylserine (PtdSer)
Root667|2852	15.6508802438648	0.229623472607489	1.05797008664256	2.29475709053226e-08	3.3818006129901e-07	Xanthomonadales		protein involved in formation of curli polymers
Root667|2061	111.606336585924	0.236959310025373	1.06077900668872	0.00313464554424752	0.0359737893411263	Xanthomonadales	virB2	TrbC/VIRB2 family
Root68|2495	13.521527991715	0.00991564118594329	0.215010463397524	4.12652686166342e-08	5.04880561524519e-05	Gammaproteobacteria		Membrane
Root68|579	14.8128735273842	0.00993132529153953	0.215011819871912	3.42576665897959e-08	5.04880561524519e-05	Gammaproteobacteria	cheZ	Plays an important role in bacterial chemotaxis signal transduction pathway by accelerating the dephosphorylation of phosphorylated CheY (CheY-P)
Root70|2558	13.8017881163366	-2.74916644839071e-07	0.00144269505213488	2.33198299893193e-10	2.38484128024106e-07	Comamonadaceae	yahD	Ankyrin repeats (3 copies)
Root70|4277	14.4696165735786	-2.75545586343742e-07	0.00144269505226934	1.97908991851402e-10	2.38484128024106e-07	Betaproteobacteria		Belongs to the type-B carboxylesterase lipase family
Root70|4456	15.1374450308207	-2.76297721180357e-07	0.00144269505241031	1.6982122267317e-10	2.38484128024106e-07	Comamonadaceae		Uncharacterized protein conserved in bacteria (DUF2331)
