# Supplementary material for: Genome-resolved metatranscriptomics reveals conserved root colonization determinants in a synthetic microbiota
Source: Nat Commun. 2023 Dec 13;14:8274. doi: 10.1038/s41467-023-43688-z (PMC10719396; doi:10.1038/s41467-023-43688-z)
Supplement: Supplementary file 11 — Source Data [file 41467_2023_43688_MOESM11_ESM.zip › Source Data/Supplementary_information/figureS6/figure_b/DESeq_results_experiment2.csv]

	baseMean	log2FoldChange	lfcSE	pvalue	padj
Root179|1248	197.259220650059	0.0222180912281983	0.131009643280862	0.40146777847534	0.846141301287382
Root179|1414	1950.65093354026	0.189731385128366	0.20645042706715	0.0428500334924197	0.50459812220578
Root179|1631	440.210368649898	0.0135915797361184	0.126305467624734	0.712085958610124	0.93970699271867
Root179|1823	666.031126514582	0.049669587794701	0.135855654422124	0.251086700238944	0.789219795357708
Root179|186	434.873956199877	0.0132802539901417	0.126205859023225	0.719577897680154	0.93970699271867
Root179|2042	1685.58419612923	-0.0969813039268781	0.156054222192648	0.126743624762018	0.686276030592137
Root179|2092	2096.05684269524	-0.0412637688196799	0.119567313663596	0.506743650925697	0.880514589197998
Root179|2170	342.785822912571	0.00123245973014759	0.125849775928164	0.975352906549361	0.997175550389736
Root179|2274	543.500784527626	0.0526001689900595	0.137387940016606	0.229818217417471	0.78438386880665
Root179|2330	2266.32926824055	0.0419109580969339	0.125028496246936	0.440469737337154	0.858707993877564
Root179|2341	359.118771381467	-0.00594096569140059	0.127154516517892	0.845189006350213	0.967675342241004
Root179|2574	1309.61069209389	-0.00473951427237947	0.1151971024086	0.933232898330512	0.990619142139121
Root179|258	576.013870548485	0.0297887644312336	0.125730252565167	0.520296030687184	0.885463429387475
Root179|2639	59.5541799591411	0.00853717143990624	0.130852631068982	0.47874667718998	NA
Root179|2667	454.007138436699	-0.00392462521138067	0.121016009612506	0.941547553710757	0.990619142139121
Root179|2768	861.400440627479	-0.0465457207648598	0.130598459131106	0.342190261383095	0.83141176932344
Root179|278	24.302036080199	-0.0238055790842729	0.133980339765445	0.0138570467163832	NA
Root179|2831	335.981258465875	0.0396015648547298	0.133729923632725	0.286399486790819	0.799741190776339
Root179|3095	202.495380394117	-0.0034426713844111	0.126651510483976	0.911825747988482	0.98773892733947
Root179|359	359.362082541734	0.0122022037400358	0.128126283180018	0.687815932740892	0.934333945661241
Root179|383	1891.87234848992	0.0265333047958968	0.118627240011727	0.632616874160407	0.918274665837364
Root179|902	4377.94582400013	0.0210076699728277	0.116101378239654	0.647681018130361	0.926817456195135
Root179|1007	586.224720022634	0.0394953211354537	0.128827762989116	0.365703667068738	0.837410024019865
Root179|130	375.194080264644	-0.0356158824901728	0.128407135922395	0.426420951376719	0.855477107227792
Root179|1309	58.7620759200602	0.0112666372836894	0.131246369562474	0.315420838386715	NA
Root179|1315	435.786324635626	-0.0149094848597021	0.121368983634268	0.749365252749266	0.943410427412066
Root179|1359	15.4570057144082	-0.00108047946381111	0.130742502554896	0.88105780499028	NA
Root179|1371	203.14485425284	0.017551590201786	0.129359508096408	0.541996718748673	0.894062705767634
Root179|1376	1547.09738132422	-0.00986001562417856	0.118518190537139	0.832108141494761	0.965493775416116
Root179|1531	1039.08506246718	0.0757758163936747	0.141665610654384	0.198927195927677	0.76874559116413
Root179|1611	4325.89262901683	0.0506010559347626	0.116549230201572	0.435596349496346	0.858707993877564
Root179|1678	359.465128526795	0.0360057441687494	0.133959361559516	0.25812234160368	0.789219795357708
Root179|1679	448.864664375231	-0.046596223590306	0.131023985104181	0.337087733225456	0.82960066426905
Root179|2028	17726.2597966344	0.0610315061114042	0.117668093511926	0.38928147090754	0.839399878760469
Root179|2139	1259.5741043891	0.0398701881200136	0.13229327211295	0.328150563529432	0.827729615419934
Root179|2543	686.324314792249	0.0326793736716175	0.129812094865477	0.410822860721373	0.852566675457288
Root179|2771	8128.33942534266	0.0728466963757969	0.141884900956593	0.198102926757459	0.76874559116413
Root179|314	1305.29011649985	0.0286652287113367	0.114000592124823	0.631939655510663	0.918274665837364
Root179|316	601.614166248288	-0.0420401042532611	0.138739047686072	0.0883614656928791	0.62338263182568
Root179|3176	1152.96119791406	-0.0115425676703665	0.123422826158815	0.784215160772917	0.950620928517083
Root179|3264	5441.88573236344	-0.0390849171440613	0.12862733334353	0.403255769158788	0.846141301287382
Root179|3452	595.7696549341	-0.0824690620770287	0.16389910312516	0.0430754989162276	0.50459812220578
Root179|390	69.2840671661429	-0.0102396567221547	0.131131971852926	0.344788546976565	NA
Root179|454	36.2766688401943	-4.19434748823447e-06	0.130457666698643	0.993916250959575	NA
Root179|754	2952.31157151629	0.0200631117813099	0.130266548584661	0.46288915639501	0.866727946018406
Root179|833	626.318307296856	0.0195290947508545	0.128664157176316	0.551947156712002	0.895453977661811
Root179|834	2166.73203797805	0.0431221807768344	0.125779487586474	0.422741315401526	0.853387270994365
Root179|953	203.296369977285	0.00800640820174	0.128620739729579	0.761419617992067	0.946012838424837
Root179|1372	393.636997703661	-0.000392384665109986	0.128310314193292	0.983535606738013	0.997403363737898
Root179|1633	399.061020351983	-0.0109447507402089	0.128157429107862	0.703821086024858	0.937898532267911
Root179|1682	1181.6245322115	-0.0910634388580781	0.168318909833255	0.0589196156242772	0.552123466867513
Root179|1806	6603.85547628754	0.107820128028943	0.176633633274291	0.0705431057533404	0.590011577191999
Root179|2397	5292.04366732609	-0.034949234993289	0.121565198555257	0.518996134827403	0.884781972198537
Root179|2958	626.364270456909	-0.030379366017128	0.129842412076545	0.42578540998914	0.855477107227792
Root179|3334	6576.95259919544	-0.0565235908327934	0.121800585490852	0.365125125360956	0.837410024019865
Root179|951	530.339526010095	0.0137484517232179	0.129334920152883	0.599718970062296	0.91013489787205
Root179|1357	3138.67873492981	0.0156665762293007	0.108036428928249	0.802598824526642	0.956839205669783
Root179|1393	3701.37627593505	-0.0709922211710193	0.145900966572254	0.159163957019739	0.731539133414929
Root179|1514	10010.8405591011	0.0865732285809508	0.126126992399589	0.237627644430073	0.78438386880665
Root179|1733	44.8589647531526	-0.00530604017447914	0.130361653042893	0.700801972169877	NA
Root179|1892	1427.42006016864	-0.000612286969141223	0.110902638383855	0.988992721482279	0.998109263195028
Root179|2510	7467.96001833338	0.0463682007701631	0.138699663825898	0.173365263758691	0.747807525889829
Root179|2567	2587.22218536613	-0.0312975953249081	0.129865686440511	0.413400682008403	0.852566675457288
Root179|2582	823.867574907588	0.0201103226656773	0.126199416614735	0.610267601852148	0.91092548966398
Root179|2722	440.704760719456	0.00311961231181216	0.125514082506729	0.934055346063997	0.990619142139121
Root179|2740	5258.13337665018	-0.00969401649459084	0.113609564843588	0.89346437584701	0.984913475205277
Root179|2914	363.349090965985	-0.0102287003720205	0.127510796218744	0.739780194383697	0.940863868017063
Root179|2993	588.610078675545	-0.00547977655434357	0.125216423595408	0.881683864680498	0.981362519570916
Root179|3062	2703.67783544227	0.0349753945481859	0.114187248652074	0.546658879553081	0.894725653666745
Root179|3087	584.937484292685	-0.0270308020341326	0.126688019421857	0.518531838287831	0.884582910740978
Root179|3103	1645.63106354865	0.008794350500317	0.114700687452879	0.870201330065413	0.979423252625039
Root179|3273	2748.0945093536	-0.0102824323714902	0.117557128518935	0.842596738198431	0.966007371570929
Root179|3345	13927.3283974601	0.0430387823827772	0.113867207470491	0.543342570649552	0.894062705767634
Root179|3421	552.49759550038	-0.0151389629195985	0.127025283180051	0.668944187220982	0.931828249926684
Root179|3430	309.189541019882	0.0294777183589193	0.133560192309039	0.227924988725011	0.78438386880665
Root179|3432	41214.9567778779	0.450342497244846	0.244269015650885	0.00371037585906088	0.169954259990949
Root179|560	584.337313057681	-0.0506272718624481	0.137566195008606	0.216504462296987	0.775387610750244
Root179|845	8983.01409593442	0.0737720980850366	0.126976570527604	0.267131404348253	0.795909636093423
Root179|947	409.473046321446	-0.0366807349798786	0.131094353083855	0.363638284864816	0.837410024019865
Root179|982	1640.64045714186	0.0387711688460628	0.126352063338667	0.40144573081671	0.846141301287382
Root179|991	13577.7155398905	0.0730387975633656	0.121367645437129	0.286425223682288	0.799741190776339
Root179|187	228.167979418656	0.00117694262171353	0.125325676616947	0.977264805050405	0.99733903539809
Root179|2769	3201.43038248189	-0.0728950376120753	0.141555423027872	0.20201301265717	0.771326969489469
Root179|3094	190.868696225768	0.0257240210195108	0.131655319015054	0.349375863535864	0.83170510552005
Root179|358	126.91227607036	0.000282176857116541	0.128335271064947	0.995021041067722	NA
Root179|443	1150.41562488216	-0.0154482851686349	0.121484836341229	0.781395886976062	0.949360906381015
Root179|1304	251.939397631752	-0.0614115555422382	0.146547383194049	0.0971127360357767	0.635311490733305
Root179|1482	1683.89208990163	0.054994447254571	0.133881435756465	0.284365837199004	0.799741190776339
Root179|1979	417.199558493384	-0.0695396219460195	0.155004361465451	0.0360819541177353	0.483250817727993
Root179|2598	119.002212664582	-0.0133177455173509	0.129305563405504	0.600810284481415	NA
Root179|2605	1956.48408572379	0.188699711994207	0.210218507767545	0.0411026784596218	0.500269212229779
Root179|2701	1656.37266217632	0.045164718026687	0.128181453334939	0.388512374116301	0.839399878760469
Root179|2961	440.903982277822	0.0553537733123037	0.144084504652056	0.0929748816592628	0.624986049604748
Root179|2972	358.701833948793	-0.0175932173071961	0.123854800070426	0.690536794046956	0.934758751941545
Root179|3433	6433.88459835662	0.630132515842286	0.209346533261652	0.000129083909869042	0.0238079136264715
Root179|541	301.277286539438	0.0270188004319009	0.131435988825142	0.365347021970586	0.837410024019865
Root179|55	583.126415197111	0.000423954493251725	0.121827033451252	0.995873470399883	0.998322578245828
Root179|1149	341.968567197135	0.041343150753722	0.133463102518743	0.300778829562565	0.81044543814587
Root179|1164	2747.39430845594	0.0836675459808039	0.156871924427137	0.104573752407761	0.635652943612036
Root179|1166	825.929421930129	-0.0750715872886538	0.156724227966909	0.0604705493337471	0.55346526416525
Root179|1197	54.941264860826	-0.0243920642980975	0.133413428136341	0.130547650917437	NA
Root179|1598	1980.15016911875	0.021824830835643	0.119325084059694	0.681175838036248	0.932682685359346
Root179|2131	561.429123933506	0.100328518739629	0.172362969655652	0.0619380316489646	0.560672182196609
Root179|2152	2656.7512316632	-0.0866478468477592	0.141140621077822	0.184900662710247	0.766987287659462
Root179|2153	1814.97411051343	-0.057981074943376	0.132666500610307	0.294816411911766	0.805125639488334
Root179|2172	9821.96105204162	0.0416799970420815	0.133629220325923	0.291307584924702	0.800039360487453
Root179|223	1634.76064879142	0.0242714514238267	0.11954477704159	0.648886383556044	0.926817456195135
Root179|2465	8010.35441952642	0.0130668830387757	0.117641803136831	0.807524919933207	0.957415041672516
Root179|2792	2420.68698241942	-0.0137784224711595	0.124055308978267	0.742681941619773	0.942295581740811
Root179|33	295.828582390269	0.0376897976794957	0.132893284430228	0.305353313109379	0.81044543814587
Root179|3304	3225.61483976541	-0.0218576367053954	0.113403424848908	0.698820845704307	0.937017698171567
Root179|3355	1513.97175973066	0.0736563231529111	0.142522020396803	0.210515900139804	0.774091893603996
Root179|1150	230.404098699387	-0.0160347706836327	0.129435469994741	0.550423563757914	0.895453977661811
Root179|1198	401.395964025421	-0.00215427690277412	0.126859347720324	0.941752045329984	0.990619142139121
Root179|1599	5803.7148853886	-0.0114563244992082	0.112995510148772	0.876167234966771	0.979557625114521
Root179|2173	10349.6287183505	0.0332144525225617	0.129928618294407	0.399023836124036	0.844927055685333
Root179|24	942.195523031568	0.00989670459594157	0.125968829908578	0.785951147942892	0.951284641207708
Root179|2791	608.696309096652	0.0515697972651681	0.135119347972018	0.279404276952826	0.799741190776339
Root179|3193	162.98468951051	0.0836607780110424	0.165559464743657	0.0382961050027195	0.497849365035353
Root179|32	1400.09000048398	-0.0294099139234698	0.118963782795839	0.592965826273273	0.906092776143273
Root179|41	297.337288020371	0.00262981923229239	0.12718560499819	0.930710961920789	0.990619142139121
Root179|976	9113.56291084871	0.0627033746916199	0.141982006979326	0.236218706570104	0.78438386880665
Root179|981	5425.64894799704	0.0235360437078971	0.122053552405764	0.655782870435256	0.928159045781215
Root179|1324	286.295272559133	-0.0406108236037516	0.137657623290874	0.119938159398425	0.667806619593871
Root179|1556	807.861236355638	0.0170440123396073	0.122203470509514	0.719025237575562	0.93970699271867
Root179|161	181.688888684466	-0.033907285062949	0.132603332461936	0.310230888723982	0.817219410028065
Root179|1759	245.232690569431	0.0078530684987131	0.126195325279857	0.824708566173388	0.961182851018037
Root179|2635	569.660066690762	0.0315704170525473	0.13103944428565	0.378234910336444	0.838522387307526
Root179|2784	841.45890436564	-0.0301993484534363	0.12164510096953	0.563811517268731	0.897792024471285
Root179|3008	111.515660191932	-0.00940743711541846	0.12937977157678	0.677219200400345	NA
Root179|3317	3838.22423122846	0.0517244191247556	0.131534326876821	0.308232553676621	0.814318948880671
Root179|1117	186.328270176398	0.0351772808651142	0.134032624413096	0.253944897302992	0.789219795357708
Root179|1387	483.426044705544	0.00508183328490484	0.121260363931999	0.914552641623503	0.989087762118743
Root179|20	671.860412073553	-0.0433033969781565	0.131485582685288	0.335787215437464	0.829094301314712
Root179|2336	1445.12633763501	0.0233070208669469	0.114454994748058	0.694646134997027	0.936942999188901
Root179|2604	47.2420871173396	-0.00345718928063281	0.130561391872321	0.747527271042273	NA
Root179|2645	2229.10718358422	0.00272336777474349	0.123742311131878	0.948719242244612	0.990619142139121
Root179|3194	626.668099607379	0.466523776599201	0.723461261655721	0.00840895829506192	0.255823050811626
Root179|984	545.539669429156	-0.0215533640494201	0.127964691580142	0.552818523809691	0.895453977661811
Root179|1179	310.25994543013	-0.0597084969740854	0.14400012294486	0.132308129822652	0.689183154337725
Root179|2015	1123.34113530726	-1.21227987662849	0.566180470804167	0.000863294560513136	0.0688535742722774
Root179|2436	551.411314628139	0.0635610644726674	0.138293713380642	0.229773562225848	0.78438386880665
Root179|2578	296.724576119051	0.0124949954968551	0.125944613249579	0.737516054894057	0.940074897905603
Root179|2654	148.694643443994	0.0075352050049209	0.129411779124019	0.733661309576011	0.940074897905603
Root179|2718	522.140106678493	-0.0585701582663779	0.136958581594575	0.241248985730725	0.789219795357708
Root179|2839	1522.75354785004	0.0441366313961164	0.122042367435898	0.448983064557141	0.862347179082602
Root179|3397	174.811964254602	-0.00132098780162263	0.127029602112165	0.962146839373939	0.992471772306727
Root179|1549	1613.70921799219	0.412696127613899	0.496086147956181	0.00968904085430918	0.28031725059869
Root179|1896	528.053856506721	-0.000257239252462077	0.120170538950001	0.993363045477225	0.998109263195028
Root179|2060	1089.61413105221	-0.0533162349235731	0.136182907425457	0.249752896106079	0.789219795357708
Root179|214	3997.49794997956	0.0773430384727199	0.140395238720403	0.203567332145939	0.771326969489469
Root179|2226	12505.8115393116	0.0462564355408081	0.135289166203813	0.272161617750198	0.798400953830343
Root179|266	2869.5558736192	0.011760732027704	0.11950328068703	0.818395349267549	0.958471806499604
Root179|3346	29559.9185063657	0.0159801432007707	0.125838337192563	0.725731863421773	0.93970699271867
Root179|3393	1094.44591470462	-0.0135749172506951	0.119608981370955	0.785272924184959	0.951119118563986
Root179|574	1955.80982531931	-0.0528427105218601	0.143146575583335	0.0867784546801791	0.62338263182568
Root179|631	237.307303017104	-0.0169548964663134	0.130324074788573	0.473355152189918	0.869241477356844
Root179|635	1918.67865816535	0.0128154480802371	0.116728450274649	0.814543304311157	0.958000012431283
Root179|727	476.089431929014	-0.0219668955263889	0.126827512234317	0.573900042874442	0.898650876151512
Root179|987	6742.10467965329	0.0755859988447804	0.139947002503328	0.198898927715685	0.76874559116413
Root179|189	165.020761141034	-0.000305259675537283	0.129224300069722	0.983322447458786	0.997403363737898
Root179|2590	1088.79039436461	-0.0675950128184974	0.139723020839578	0.206432328804472	0.772990134313536
Root179|3071	8346.20009176911	-0.766422147864155	0.387980138453998	0.00150245580228089	0.0958567917608339
Root179|3083	4144.23417851245	-1.28099387686648	0.484299741286436	0.000263012213788114	0.0388074521444362
Root179|784	3809.61103809992	0.00474946877449347	0.106180526968666	0.940887172582908	0.990619142139121
Root179|190	278.495517897443	-0.0123021535160976	0.129111833201093	0.631101198014679	0.918274665837364
Root179|1050	4339.28063405751	0.157804550448399	0.297620947734703	0.0124857473973458	0.311539589406176
Root179|1937	390.80088538734	-0.0218885233340769	0.130311619352827	0.440954902383202	0.858707993877564
Root179|2094	2095.17635591903	-0.0225062482817009	0.12370362892657	0.619533145520338	0.915953062339939
Root179|2271	203.247525516062	0.00707230970370305	0.126456880393457	0.837708847891329	0.966007371570929
Root179|3022	1430.79678511337	-0.00637035344014567	0.115702051626857	0.904797602857888	0.98670312160187
Root179|3035	4851.4378026799	0.0486380870046852	0.123857914416984	0.415211373272207	0.853242831638554
Root179|3172	729.104246080316	0.0131388490506452	0.120416356620186	0.787848072894489	0.951284641207708
Root179|815	760.630964395069	-0.0167169078498468	0.128381670431512	0.592890403065212	0.906092776143273
Root179|1188	456.743455160239	-0.0116322289287645	0.127331141955154	0.716515685967015	0.93970699271867
Root179|1298	232.789939845491	-0.000359894834893534	0.126416860052089	0.985376356271815	0.997403363737898
Root179|1745	309.494927150354	0.0551773731714556	0.140086865938642	0.184051051569666	0.765739137891374
Root179|1997	1006.74172091206	0.0406767956640625	0.125409450279756	0.439485996634441	0.858707993877564
Root179|2140	98.2367726662425	-0.0168402880493957	0.13180937243264	0.244464842222809	NA
Root179|2401	315.118285942202	0.0168375329698848	0.124132305659112	0.697865371811997	0.936942999188901
Root179|2613	245.666736233499	0.0452065786534433	0.13739545457986	0.187967277354736	0.766987287659462
Root179|2621	980.13931339658	0.0522279967158517	0.134405621183803	0.280495459480746	0.799741190776339
Root179|2707	68.7092792249155	-0.00886712733623708	0.13066010303974	0.523514411734701	NA
Root179|2773	1615.25358801338	0.0675960032475977	0.130831785301694	0.274687226414107	0.799741190776339
Root179|3169	420.001149404057	0.0172374454614521	0.129461854311136	0.540513718863448	0.894062705767634
Root179|3175	323.707834735049	0.035535312836166	0.131676847160936	0.359575846265932	0.837410024019865
Root179|3196	3147.34951012475	0.825853919839441	0.337701704648681	0.000537612224096812	0.0565330723562696
Root179|3427	75.9559166075432	0.00287454169794662	0.129931144913045	0.868866843563935	NA
Root179|458	5195.87428370155	0.0183572447580396	0.121733040103242	0.680552385857471	0.932363087588392
Root179|1532	4465.01999828769	-0.0875359642752356	0.159132803270879	0.109925874221783	0.643623464018924
Root179|3401	3732.97824121335	0.0576423071474705	0.138470545002341	0.222873419350427	0.781621540504454
Root179|1356	3301.24528742296	-0.0138260286664063	0.110783249857276	0.815351388244933	0.958000012431283
Root179|1601	542.022142278325	0.0582588838723827	0.131164848679409	0.304205847031471	0.81044543814587
Root179|1664	1211.48838208889	-0.0656645029660023	0.138732288949751	0.224071392824748	0.781970500635521
Root179|194	4214.97792352261	0.0295955441528509	0.121073427273778	0.579290243018708	0.900245326623064
Root179|1995	2029.02945267626	0.115224398015558	0.165947486815907	0.103898915148211	0.635311490733305
Root179|2942	388.314613140875	-0.0314346630616033	0.12962508969926	0.41918584587541	0.853387270994365
Root179|1333	827.813204055867	-0.00230352602752531	0.124167199141591	0.951244824518049	0.990619142139121
Root179|1698	1931.71906377652	0.10714694944285	0.148436799071907	0.136540455407158	0.699532784559937
Root179|2201	676.092601837416	-0.0377694287244294	0.129570619999543	0.392521079831679	0.840348969387149
Root179|283	49.8713134272662	0.0092248291836713	0.130021567375901	0.632128612751505	NA
Root179|284	49.8588033357614	-0.00100391236808387	0.130544471371843	0.91766025071536	NA
Root179|3151	77.8513195506986	0.0138769877734288	0.131324418097511	0.328842029853513	NA
Root179|2018	386.156069233204	-0.053010469112968	0.134459798855013	0.276154021985877	0.799741190776339
Root179|2719	839.224207418471	0.00429370787191115	0.123451773643509	0.922435039946756	0.990619142139121
Root179|3437	545.667848405332	-0.0100665603462259	0.123459570325556	0.809564031655295	0.957479262183709
Root179|388	130.959375193126	-0.0164324055016833	0.128602437152489	0.588508046282202	NA
Root179|950	31.5995747102554	-0.00643252864656983	0.130447104897306	0.641988645693805	NA
Root179|127	795.717203515071	-0.0507264052915778	0.13474430586795	0.272957471723081	0.799104661760725
Root179|533	371.536952982338	-0.0173582397079134	0.127025564635459	0.628016012469617	0.918274665837364
Root179|538	6948.40398964543	0.0675504055870244	0.135271191405492	0.2352911208737	0.78438386880665
Root179|1681	334.888606686596	-0.0291622133103419	0.126587318124272	0.51013710720267	0.881768871638708
Root179|2612	1208.8538354891	-0.0574978423502611	0.137524130222208	0.235856132305737	0.78438386880665
Root179|2781	5737.6251904418	-0.125499847903333	0.173726016601233	0.0739589523966762	0.606142744573381
Root179|363	3398.28559823712	0.135961261135942	0.177371588122577	0.0792473841498625	0.615418501648011
Root179|2155	11873.9926455438	-0.0559779567421895	0.135867468331977	0.254878354921819	0.789219795357708
Root179|1163	253.126586595555	-0.00737487778499897	0.130084681334659	0.66739857953211	0.931828249926684
Root179|2127	271.107262149606	-0.0190882508122662	0.129894888703199	0.486353815946098	0.875674259217166
Root179|338	386.977087965259	0.00699583284031668	0.126966301837276	0.830710750990177	0.965493775416116
Root179|921	956.031297745442	0.0368254289771999	0.125974818506324	0.45990281773157	0.865732366325708
Root179|2000	288.887335340127	-0.00888895346176402	0.128107517522036	0.751062754831757	0.943410427412066
Root179|2515	199.313426496311	0.0602107644613459	0.143369655532939	0.150532873704191	0.722313024879786
Root179|3070	1253.46604813329	0.018769611249687	0.112876734855864	0.751054917476092	0.943410427412066
Root179|3229	315.487450749239	-0.0113332945334125	0.128393048798404	0.686375758474188	0.93383811122975
Root179|566	1893.23072462911	-0.095850559199685	0.168448788239093	0.0749600939625638	0.60765587031115
Root179|2671	759.239305080514	-0.0394025407308705	0.126441489314479	0.434918000283094	0.858707993877564
Root179|3213	230.134971989878	-0.0116761342131075	0.126817897516715	0.729230781306034	0.940074897905603
Root179|3225	2013.47121456257	0.0257439644058761	0.121864289784446	0.605312308397209	0.91013489787205
Root179|3390	965.584882098918	0.208420495994528	0.377048197037671	0.0169571305639896	0.344693810766403
Root179|2095	1049.96135198218	-0.014237219617941	0.12258669182819	0.74940355948552	0.943410427412066
Root179|2272	709.006514473711	0.0243411573502682	0.125473195571207	0.572759689053442	0.897801873508534
Root179|3023	1551.18543327661	0.310254288948323	0.263364669233681	0.0136872332906663	0.320563693974255
Root179|3171	2706.1659786107	0.0148037409351613	0.112822250807577	0.792666639989448	0.954228316629267
Root179|1019	171.578263504178	0.00885641398884344	0.128995467713081	0.722382849843671	0.93970699271867
Root179|1020	352.315661961023	0.070986456336351	0.153455439679668	0.0705774607755932	0.590011577191999
Root179|1187	433.050580031886	0.00585000031145351	0.125596003803138	0.874646489069805	0.979463442511837
Root179|120	6659.74229497415	-0.0237627996684973	0.12638342899429	0.568523002440664	0.897801873508534
Root179|1744	640.432581579999	-0.00530331246577619	0.121542264752981	0.9056706022639	0.98670312160187
Root179|1819	2146.08936966115	-0.00416263387995713	0.121897604459553	0.923634305192859	0.990619142139121
Root179|2125	468.559174661476	-0.0254147889092017	0.12623486233218	0.548739561802494	0.895453977661811
Root179|1483	11150.9249363252	0.055761765493296	0.14086593971829	0.173985810058374	0.748159200559389
Root179|2646	820.181839198363	0.0329109110583185	0.127151110615776	0.475433011163573	0.872514189019717
Root179|1125	492.693655161767	0.140358396366429	0.230039803403407	0.0310867789569868	0.463486576493152
Root179|1711	4805.06243866435	-0.0085527271476243	0.106767752491901	0.88907717373814	0.983379647145578
Root179|2200	832.846445581772	-0.0236489154074737	0.129621312001534	0.469084821781163	0.867038682768015
Root179|291	44.8355944806993	-0.00320136314474339	0.130444125486497	0.789846333286499	NA
Root179|318	1453.49288510808	0.0169504968950743	0.121769413914396	0.731573898366148	0.940074897905603
Root179|380	528.715794390732	0.0281629508938146	0.127932090008241	0.490669020539009	0.877022580018544
Root179|583	849.91660679375	-0.00252595866388583	0.123906373355947	0.946865302188127	0.990619142139121
Root179|2245	758.371284604596	-0.0842506005895954	0.164690164097549	0.0442598325990958	0.507156115464077
Root179|2950	335.918501559512	0.0111840575504874	0.127299071080423	0.733060700988169	0.940074897905603
Root179|3084	487.352910200168	0.00562536703048652	0.123569611107969	0.893284909130236	0.984913475205277
Root179|3137	295.890712752405	0.00997768860159274	0.122878920376361	0.821040451514755	0.96032119398337
Root179|2339	210.282313631553	0.0493490884285282	0.136291537249673	0.242639539311879	0.789219795357708
Root179|2346	34.7634767386776	0.00145833640717226	0.130785312868021	0.847599753393572	NA
Root179|966	94.7752013306504	0.0084490718095373	0.130627733616504	0.551026850735623	NA
Root179|1276	689.11361046951	0.0273894033502134	0.12454677667077	0.562200654215292	0.89764397100249
Root179|1930	731.559861236657	0.0497052424107252	0.126652728888765	0.374131099826942	0.838522387307526
Root179|3235	498.13757480329	-0.0100861471294314	0.127951869745308	0.729608350237541	0.940074897905603
Root179|1273	50.0909770404118	0.00241867396566617	0.130705220500819	0.793793956955381	NA
Root179|1282	21.0696570584201	0.00359436973450848	0.130744357722826	0.690028182460465	NA
Root179|230	122.275217415891	0.00319997049196885	0.128563324952533	0.901123414712523	NA
Root179|2832	2024.96179652023	0.433310427761989	0.284799955892198	0.00569424806051241	0.209693320737574
Root179|2838	845.398990180216	0.0370697143065169	0.131615273181765	0.350308459208525	0.83177987640092
Root179|3074	2747.64288282459	-0.0134180099276137	0.108356962573979	0.824503130999042	0.961182851018037
Root179|331	2736.16254026523	0.00640937383261139	0.108961039665422	0.922095476413958	0.990619142139121
Root179|457	506.423025272894	-0.0131073595568334	0.125751059198724	0.726926964884892	0.940035702618456
Root179|191	1242.2379153732	0.0106481966479103	0.117606623017785	0.841709244996601	0.966007371570929
Root179|117	2868.65582614305	0.0637154844501572	0.120679003370183	0.338094097318942	0.82960066426905
Root179|1915	7668.80936981621	0.0500366776579455	0.120762791474202	0.360849396693223	0.837410024019865
Root179|1274	124.923059710502	-0.00413247865351114	0.130050076431085	0.792215882771718	NA
Root179|1283	388.463905401151	-0.0221219767736373	0.124821591245153	0.611949764376454	0.91153254144322
Root179|231	436.641349045348	0.0028171374535891	0.122525587352102	0.951831145479351	0.990777322860516
Root179|2837	888.317214521771	0.0530622370521479	0.139259276366396	0.189562974546797	0.766987287659462
Root179|3073	3827.93757298221	0.0671539066634637	0.123978382388339	0.344929911514976	0.83141176932344
Root179|332	2423.07442716924	0.0209946581647652	0.113663694699604	0.723619084254806	0.93970699271867
Root179|333	2060.31790932703	0.0295573529346912	0.118767964730111	0.596413421638201	0.908113967852538
Root179|436	461.518340394564	-0.0373666920355457	0.134494839541426	0.24298668998772	0.789219795357708
Root179|437	1452.96538785715	0.0668307650530655	0.137680400236683	0.227914616857111	0.78438386880665
Root179|456	123.063998347586	-0.000430808806695029	0.130290838520863	0.964812300181457	NA
Root179|118	864.965459049252	0.0578139316830254	0.138758257022912	0.218836098051432	0.777553023989011
Root179|2066	587.685085047757	0.010969644220403	0.127122488564182	0.717591548009409	0.93970699271867
Root179|3146	418.54903845519	0.0581506222884802	0.144569400030629	0.112224891657725	0.649456858417114
Root179|1468	8745.02929314819	0.00716608398003792	0.121212498105734	0.8805551844538	0.980943129227318
Root179|2873	2328.65501765409	-0.0446529882327314	0.114689007124141	0.478169162586933	0.872755071852422
Root179|2979	1956.55227832188	-0.0288156589369855	0.124756903335323	0.650426634258491	0.926817456195135
Root179|461	464.996906953886	-0.0145788184811414	0.127739224643133	0.644061334289841	0.926147775655014
Root179|2280	1287.95384337617	-0.0490653795767146	0.134019888854642	0.267263709149181	0.795909636093423
Root179|3139	5463.83541141934	0.0186399102894893	0.114753766583514	0.753938089698086	0.94394200369073
Root179|2160	629.914958543534	0.00403412347282411	0.120312126381939	0.937274043670841	0.990619142139121
Root179|2421	956.782637851139	-0.00434716085472422	0.115785917114094	0.929689346569729	0.990619142139121
Root179|2696	259.201442362322	-0.00593469448752282	0.129575391358262	0.76377337321557	0.946012838424837
Root179|1173	448.786816886921	0.0142519027127031	0.125661397822721	0.715444819626181	0.93970699271867
Root179|1177	208.968338552126	0.0305643201905573	0.130801194610165	0.389252846569277	0.839399878760469
Root179|1186	1095.68193363475	0.0220209949968653	0.122000321036034	0.654634020144559	0.928159045781215
Root179|2136	256.542076309671	-0.0313804157206279	0.134504012178526	0.168758770703486	0.738459306590631
Root179|234	257.534898393349	0.000985361577982253	0.128605928655601	0.972334761294944	0.996651573664946
Root179|2525	889.096006117432	0.0539543670909735	0.130029969590335	0.328338131415648	0.827729615419934
Root179|2912	706.571219324915	0.0458504728481035	0.130269964515911	0.353899580576812	0.836967474714465
Root179|3222	1714.14562464244	-0.0152097112578561	0.115882955967019	0.761089945699083	0.946012838424837
Root179|999	3492.99363844517	0.0247143388650269	0.11545685170318	0.672679480170934	0.932074369313293
Root179|2960	4257.01926612971	0.0624918593121475	0.138676517238381	0.22921774186722	0.78438386880665
Root179|773	13222.7933035917	-0.0353918209106271	0.111382555441878	0.579773474369284	0.900245326623064
Root179|1028	125.002079647329	-0.0539419344062197	0.145546723531552	0.0324704508424939	NA
Root179|1029	264.522149523501	-0.00409303432910827	0.129078969070812	0.849651623303808	0.967675342241004
Root179|1875	908.036662160513	-0.128963689536513	0.205493129292848	0.0460657564328556	0.510630250051275
Root179|2194	1564.9440005865	0.0335045462127166	0.119571628879866	0.555379456294145	0.895453977661811
Root179|1443	1568.67253337066	-0.0028860638695449	0.111420695936165	0.958831134682501	0.992256132253904
Root179|1607	410.847397650123	-0.0764183059834527	0.156915144006306	0.0690737084596263	0.5840587784079
Root179|2430	342.265013399563	0.0277492030092735	0.131130663271484	0.378755583529814	0.838522387307526
Root179|2895	4913.34679072334	-0.0162018460629918	0.119149476952913	0.736381625454511	0.940074897905603
Root179|1243	926.832254119316	0.030302792261811	0.125419617821269	0.519540745916649	0.884789085289629
Root179|1596	4253.01252239035	0.118209841477505	0.152648033801215	0.117628799395692	0.662794477390041
Root179|1839	2171.24823123919	0.0460234258647262	0.124723931922147	0.420163323298083	0.853387270994365
Root179|2472	352.47334253945	-0.0149929049543908	0.127203774467209	0.659766303983799	0.929341462079328
Root179|341	88.9690325226301	-0.000786616381412951	0.129035443284779	0.967246995665596	NA
Root179|72	1154.14263058921	0.13050708863346	0.218743062582365	0.0293201657205198	0.455388468638178
Root179|1534	461.375982059062	-0.00588043301546511	0.124869343070748	0.874366778295294	0.979463442511837
Root179|2858	531.141314500854	-0.084660472908405	0.150540873236703	0.154260465151187	0.727192703931552
Root179|3079	140.277332324257	0.00220089575918019	0.127951740821216	0.939707701033759	0.990619142139121
Root179|1104	2624.01937759935	0.0319426046880511	0.122681560327756	0.545647893286177	0.894062705767634
Root179|2405	1074.7301596581	-0.0126841525489428	0.11547705714879	0.815993355501268	0.958000012431283
Root179|2711	338.718196177695	-0.00994757986163393	0.124058257489619	0.805718657818985	0.956839205669783
Root179|3232	274.86873920494	0.00399434453324147	0.128140054318235	0.885421832794211	0.982688385083653
Root179|1508	510.418848453743	0.0281829467192589	0.129637082433437	0.441039655320325	0.858707993877564
Root179|1669	442.573486077627	0.00799007605138153	0.126048844513456	0.824485510414163	0.961182851018037
Root179|891	861.889650338157	0.0696953957469973	0.136530608147013	0.237335134309824	0.78438386880665
Root179|2035	13406.2840742233	0.207981420920976	0.242010196864122	0.0332956806274832	0.472382468902418
Root179|2963	229.990883574766	-0.0198052963815739	0.126905874291136	0.600469355312224	0.91013489787205
Root179|3363	3723.30636858341	0.0736432721489403	0.140643222243921	0.211802237340241	0.774091893603996
Root179|77	4323.29644679826	0.0368178920270454	0.123673658674455	0.569167543900452	0.897801873508534
Root179|2204	665.867227665977	0.049452577561341	0.1360463702257	0.252407902013772	0.789219795357708
Root179|2542	414.381487923611	0.0062896540916997	0.121802361814929	0.891629408660162	0.984729934489572
Root179|2608	285.685851437477	-0.0116495668459435	0.128340108708185	0.679920760990806	0.932363087588392
Root179|282	20.8998826802645	0.00164966244290486	0.130812827984832	0.815547205496333	NA
Root179|286	73.8493362021474	-0.00143165088734049	0.130853383106768	0.79026111437865	NA
Root179|602	796.717099310899	0.0304111271936263	0.126537985228234	0.504125663400412	0.880514589197998
Root179|916	975.673559327478	0.121115755371381	0.175468245926522	0.0822157606939035	0.618925280121707
Root179|296	5.92855749472666	0.00122682378950951	0.130899331735553	0.790023243189364	NA
Root179|723	8.26315035659777	0.00151705154000202	0.130874505518179	0.780057579498655	NA
Root179|79	825.568647574524	-0.0553326033006297	0.133670936188178	0.283074210900418	0.799741190776339
Root179|1732	1128.02980843848	-0.00344490372849708	0.115547696669893	0.947284038783732	0.990619142139121
Root179|2596	512.199285470454	-0.0752553392706577	0.154089995140898	0.0910526381978276	0.62338263182568
Root179|3207	494.949280271374	0.0325505120132666	0.131240333228662	0.367283544814118	0.837410024019865
Root179|3208	1792.44710508806	-0.0289618057893675	0.126543014870856	0.513029053927963	0.882275890773174
Root179|657	1141.97213432169	-0.0318380996145679	0.118421214655539	0.605420130302553	0.91013489787205
Root179|936	652.027676826416	-0.028121572730015	0.12913468222178	0.45348257618857	0.864678555374592
Root179|963	1689.19292272544	-0.101572518972393	0.184894213973595	0.0267447942983234	0.436043579968797
Root179|2023	46.5457871392529	0.00299611189100477	0.130297225664063	0.831456363042012	NA
Root179|241	294.660169093641	0.0360587187341269	0.13551009838956	0.177883526663511	0.750978951622349
Root179|2623	469.605379012793	-0.012719136341925	0.123364395609177	0.765681119792411	0.946012838424837
Root179|1369	1605.12801341069	0.000922345478018604	0.116424841982748	0.997227354476107	0.999259057065871
Root179|1932	9696.9535652191	-0.301331198197916	0.330179034050462	0.016452202773951	0.341904580182602
Root179|2774	2918.10342145945	-0.052283491090703	0.132262021623505	0.306161298469574	0.81044543814587
Root179|1178	444.862919968544	0.0803677296986244	0.15586405544143	0.101957377346188	0.635311490733305
Root179|1662	3464.37651537272	0.0835155650410289	0.158607723214572	0.0909053727601489	0.62338263182568
Root179|1680	463.454038128532	-0.0266632024059396	0.132043089589082	0.319888261421515	0.819599429949629
Root179|1731	2037.61623454364	-0.0558862326657532	0.136470409266334	0.219791105007286	0.778635715337936
Root179|1739	6095.04749224854	-0.0381812498772793	0.127591408268096	0.410633371721379	0.852566675457288
Root179|39	811.068365993467	0.00509228406171161	0.123542848838049	0.904989330400859	0.98670312160187
Root179|438	3710.49797208803	-0.476723408996634	0.306912262612429	0.00461553741760802	0.191682347516454
Root179|679	2482.75406204533	-0.0536931715929326	0.121922072424593	0.380523912278159	0.839399878760469
Root179|1720	5619.34121200153	0.234401634411407	0.312079859210484	0.0240866999935442	0.410866194687566
Root179|3188	1076.91165959958	1.04957962341701	0.440222483312812	0.000555560521291704	0.0565330723562696
Root179|503	3111.94732705379	0.0820213456224476	0.131400543041051	0.227961245601781	0.78438386880665
Root179|1213	1518.37341129729	-0.0543949360729992	0.143980499303072	0.0815836159974872	0.618925280121707
Root179|2720	341.329099090526	-0.0403258871320451	0.135738300126458	0.211355378941309	0.774091893603996
Root179|2757	5454.54587277361	0.0743545511850472	0.146595852445838	0.125438004808032	0.682836212902878
Root179|452	304.275060093458	-0.0397278900203242	0.131968601293602	0.333375158309956	0.827729615419934
Root179|820	2194.03171735361	-0.0356181325733343	0.134685413870015	0.215110046270789	0.775387610750244
Root179|2905	898.485271393829	-0.0788744949639761	0.146702547475927	0.165880090892477	0.736790238030331
Root179|1086	2102.08863464843	0.098553963409984	0.138330956602942	0.160869009630555	0.734011706792229
Root179|1785	1094.76288428683	0.0522404218030646	0.127082511310187	0.354243434740212	0.836967474714465
Root179|848	469.405179127526	-0.0155096229616244	0.127797810443121	0.638626380994553	0.922398391784252
Root179|1430	4669.0130504292	0.0485217725133793	0.118433418007756	0.388544921257106	0.839399878760469
Root179|320	3046.22955155537	0.0397292591767993	0.129959415518403	0.38940801513878	0.839399878760469
Root179|3266	3121.47345679791	-0.00410244285988508	0.115857328090762	0.905257037010297	0.98670312160187
Root179|2331	1350.48708047476	-0.0262814061351416	0.115350671612291	0.651673215407665	0.926817456195135
Root179|2357	1101.42115377826	0.0543211936478506	0.128839693371266	0.340193439195647	0.831052019094663
Root179|1984	88.7778957325794	0.0184394627483053	0.131050957374063	0.397945932171305	NA
Root179|2852	3951.88747852615	-0.0573378303141442	0.130732887677296	0.304850477049535	0.81044543814587
Root179|416	1384.72746613019	-0.0713869342151469	0.149957773977874	0.131103273529817	0.687674922914441
Root179|993	487.289312635739	0.0614369502452554	0.139747248700763	0.210958520232657	0.774091893603996
Root179|324	1352.56098543024	-0.0122021980093006	0.120298507155457	0.804260828278885	0.956839205669783
Root179|1011	335.657932879162	0.0534517245245286	0.133857270985401	0.286583639276614	0.799741190776339
Root179|1347	935.070461313711	-0.0682902422965343	0.145050452725497	0.159185644284296	0.731539133414929
Root179|2162	424.155456728329	0.0367029342705811	0.131238895450011	0.360645051876779	0.837410024019865
Root179|1689	933.54293920877	-0.0069300056941218	0.12545610478031	0.846513784007549	0.967675342241004
Root179|2033	898.567825175223	-0.00375637901668308	0.117419154786961	0.940270049461711	0.990619142139121
Root179|3007	1879.85771840755	-0.0229005190680278	0.115536495813303	0.690036304251307	0.934758751941545
Root179|1539	175.897066175704	0.0170497607878997	0.130699113298174	0.442575769092057	0.859803222245332
Root179|2240	997.004898784789	-2.48263679304922	0.627855571077016	2.69240397632494e-06	0.00198632103353372
Root179|263	658.347085436791	-0.0265239370249141	0.125148490240208	0.557194023323601	0.895453977661811
Root179|1238	1931.12632944631	-0.788654927330915	0.421513754698369	0.00177935586219648	0.0991546608139223
Root179|1805	4908.22984874741	-0.10905925272183	0.154714798715976	0.124477859022234	0.682836212902878
Root179|2920	1970.38914289369	-0.0586613347501451	0.127778223300805	0.326039854710963	0.827729615419934
Root179|1567	60211.3629184366	0.0574788404936492	0.133450478557142	0.285746640247339	0.799741190776339
Root179|1919	82974.1666361935	0.0332638137759157	0.122623163562835	0.530060652418026	0.890779604376762
Root179|237	11006.1588908115	0.0462656637793782	0.136520874923361	0.274586313754091	0.799741190776339
Root179|2601	4473.51126481624	0.00813520430443991	0.110107078592308	0.946220316705267	0.990619142139121
Root179|2736	545.241185328982	-0.0278341937968724	0.126184007760421	0.526171531590675	0.887173692451179
Root179|3064	30.3715305114488	-0.00447782486835174	0.130821865989753	0.585346758712349	NA
Root179|638	486.958789029808	0.0106352412460493	0.126555435585375	0.759053334031112	0.946012838424837
Root179|1162	629.743970072161	0.0169688086480007	0.127444461122989	0.628574235685133	0.918274665837364
Root179|1707	3835.67832785954	-0.00588126226814091	0.114192672096916	0.937271189507002	0.990619142139121
Root179|968	1042.77631479547	0.0080811474062897	0.12608500446361	0.823476446481972	0.961182851018037
Root179|1180	152.516233296198	-0.0183185002984421	0.131101045135553	0.388565844837197	0.839399878760469
Root179|2962	133.305770559944	-0.00983626695389466	0.129397721458342	0.665101585226251	NA
Root179|2833	1064.57979796217	0.0714332690514357	0.143319404836269	0.187460423191483	0.766987287659462
Root179|2121	477.644180762847	0.0450656106346455	0.134398007632037	0.277488053976021	0.799741190776339
Root179|2495	834.997294827652	-0.0311035731692085	0.125707649828223	0.504651332298797	0.880514589197998
Root179|2602	1780.56721613618	-0.0135821952217874	0.121025251163005	0.774025905194064	0.947780268144267
Root179|2629	577.165996339917	-0.0122643789697229	0.126032959337818	0.734926679844963	0.940074897905603
Root179|2634	828.971573523507	-0.0273570929947243	0.119668636043069	0.609831788426368	0.91092548966398
Root179|429	206.529189646894	-0.0475935298419333	0.139270787506863	0.147491161163523	0.71889368079779
Root179|2400	426.668431110101	0.0264915081538597	0.127587238062483	0.513270784499883	0.882275890773174
Root179|1509	387.705353216611	0.0703660602344515	0.149978237713016	0.112535704552793	0.64988818813169
Root179|1703	862.871050160209	0.110554311024925	0.173220189888668	0.0885731698278913	0.62338263182568
Root179|288	149.555364109314	0.0115265234402713	0.129914869889476	0.594299146975057	0.906548571537815
Root179|1047	17346.7903284349	0.0280376751079541	0.131886571765875	0.347240699601985	0.83141176932344
Root179|1541	1901.97212650618	0.180418387684801	0.205663198271517	0.0461082212524683	0.510630250051275
Root179|3376	101.612708191313	9.08203859689391e-05	0.129583064301272	0.998782663637277	NA
Root179|3444	188.349718812415	-0.0312459119556159	0.133656670925803	0.236415879227113	0.78438386880665
Root179|365	305.620173483323	0.0545478711794214	0.147011045274334	0.00996107561373629	0.285389651807144
Root179|2586	169.031847642019	-0.00588590318079449	0.130345044254603	0.679616105776212	0.932363087588392
Root179|3082	641.854331620343	0.0491611643171465	0.136499474178551	0.238324071323288	0.784926712583731
Root179|1247	171.200484095078	-0.0221062015193779	0.132603280842823	0.204659104408761	0.771326969489469
Root179|1825	358.20494688697	0.0339930114688133	0.130683588563612	0.383157244997069	0.839399878760469
Root179|1827	1309.17054822418	0.0220847897771697	0.123127679296462	0.641066929084193	0.924008294545304
Root179|1829	339.411332552242	-0.0193771340247661	0.127441605830702	0.589101850520453	0.905774199480265
Root179|1831	634.155021658152	-0.0420811821766974	0.132771839494567	0.311658297511601	0.817828241008182
Root179|1833	166.709374945436	-0.000187976861032842	0.127018785881555	0.991989764959462	0.998109263195028
Root179|1836	426.982295272248	-0.0516754975269208	0.138309447432192	0.204574132386209	0.771326969489469
Root179|1838	565.296765007489	0.0684088897617391	0.145702419981522	0.155647135190151	0.729070945946248
Root179|2666	1242.00337822838	-0.393065914103987	0.273317672791831	0.00702317198146075	0.232869444014502
Root179|2830	1037.47531792761	-0.00301498485324965	0.121227894352015	0.944973642098334	0.990619142139121
Root179|1033	1753.01172861769	0.00696912136906829	0.113431791288028	0.904645681765657	0.98670312160187
Root179|1597	3148.171141231	0.150355344961758	0.193319348042907	0.0592118452344748	0.552123466867513
Root179|3382	4511.59948513495	0.0292301337617909	0.111139775813086	0.644317649413671	0.926147775655014
Root179|737	9637.69391249303	0.0552136425833769	0.13843208853336	0.218326852665379	0.777180388679776
Root179|337	1966.95160878564	-0.0950111409524383	0.149496913284228	0.154865650305052	0.72888123452984
Root179|856	611.882512425063	-0.0367662840635016	0.131022400443271	0.362586209402632	0.837410024019865
Root179|3120	173.944561834451	0.00892584133890832	0.129260378369769	0.705357037434264	0.937898532267911
Root179|775	1250.03789712015	-0.00741327549041465	0.11679117715955	0.887864006674433	0.983379647145578
Root179|605	208.687053926848	0.00219277331578238	0.126382286474749	0.950546939323978	0.990619142139121
Root179|799	421.242048630049	-0.0158024421572851	0.126991147732475	0.652689780867536	0.926850738161933
Root179|846	147.837404777211	0.00158138491230886	0.127121079006093	0.961549924892611	0.992471772306727
Root179|935	1071.81098507989	0.0667114147685145	0.137299451538284	0.235039122397273	0.78438386880665
Root179|1626	1026.06929715805	-0.0238990346690374	0.123116921403743	0.614581599353405	0.913770141444803
Root179|1987	1585.56565817339	-0.10343209068504	0.1679373788516	0.0905785316291116	0.62338263182568
Root179|3348	5589.87958211411	0.0161875743456316	0.12235334408792	0.679653180860389	0.932363087588392
Root179|719	1800.73041190761	0.0253329945150342	0.12681940204369	0.541092128860446	0.894062705767634
Root179|1361	128.236108572897	-0.0034006907056431	0.129038002679679	0.875365060233638	NA
Root179|2531	295.762983606613	-0.00151939139076053	0.128078314364554	0.950435164237265	0.990619142139121
Root179|3370	51.6641384959487	0.00815084261415532	0.130896524298976	0.464465390144271	NA
Root179|2002	1633.81721974609	0.0415115602041067	0.135475423366092	0.232712207631037	0.78438386880665
Root179|3328	608.832599580244	-0.074650424261797	0.161138211888632	0.0132902913739909	0.316287498747155
Root179|1101	521.830480390729	0.0733036368382181	0.155038537403741	0.0677687778318093	0.582802221711666
Root179|2827	794.132963402848	0.0296011830376301	0.122853633768591	0.556959982630421	0.895453977661811
Root179|920	693.974624572616	0.0500933554505308	0.133318060690762	0.3011808984518	0.81044543814587
Root179|1695	1882.03597035989	-0.0256589769253068	0.120574744187836	0.620855660692794	0.916530792748591
Root179|2293	918.869131076483	-0.0399705200383441	0.121374149777429	0.480000502072681	0.872755071852422
Root179|582	1227.74501506713	-0.00384323668460951	0.119758673284111	0.934377665924173	0.990619142139121
Root179|1233	3088.75806804853	0.0623749251270184	0.124041396435448	0.331270733519105	0.827729615419934
Root179|2279	3673.24131124749	0.0164878207333523	0.108552415083164	0.804982814787828	0.956839205669783
Root179|1897	1248.45732626681	0.104021889131421	0.170474283303641	0.0893374385850599	0.62338263182568
Root179|729	304.869791832806	0.0729435849775517	0.153258968505897	0.0870540435079075	0.62338263182568
Root179|774	7539.64699630584	0.00297110341123203	0.115061663234551	0.962203232995441	0.992471772306727
Root179|2348	4773.74148108514	0.0898857902422206	0.152775622085818	0.139860949239486	0.706731433012411
Root179|1112	69.4148383200396	-0.0136403946624439	0.131329618046828	0.314469520111418	NA
Root179|1704	180.466659424968	-0.0354085168948108	0.134922590579575	0.204257707386931	0.771326969489469
Root179|1797	695.512421046599	0.0760900020206772	0.147643829636458	0.141791105931938	0.706731433012411
Root179|2211	872.85645917564	-0.0193345106832627	0.128112111552893	0.567859742452386	0.897801873508534
Root179|3186	210.974447803985	0.0154166828247387	0.126538261144434	0.675776893196005	0.932074369313293
Root179|2442	5091.19080908871	0.172701687929335	0.21256596895014	0.049569194494488	0.519212877872754
Root179|259	10338.3401303198	-0.0637611386425319	0.115778027307518	0.346574127490561	0.83141176932344
Root179|3308	7889.81298405913	0.179337437152565	0.179325252379829	0.0451989354005599	0.507156115464077
Root179|2005	541.775931051989	-0.0267690581320826	0.127148888649383	0.511369178075558	0.882275890773174
Root179|2490	1961.51844148646	0.012279022731577	0.118054672159162	0.821768231719123	0.960791621158134
Root179|3385	1198.46140656489	-0.067107512457299	0.13379189731941	0.258325962608398	0.789219795357708
Root179|2575	343.29898496415	0.00997699395261283	0.128785202667072	0.706390256090311	0.937898532267911
Root179|2997	906.403641691092	-0.0172779291538017	0.119858222852768	0.730522310141519	0.940074897905603
Root179|3307	9951.78375014833	0.18796273486822	0.195986971648569	0.0445051602631197	0.507156115464077
Root179|36	7094.04165395773	0.168944183635138	0.209056697589615	0.0518626341122348	0.525933447646752
Root179|69	3922.02294654135	0.0485766791109553	0.13752573521725	0.211024639222196	0.774091893603996
Root179|2054	4532.46292860839	0.0228724027527248	0.126500951137277	0.467679246734075	0.866727946018406
Root179|1201	3364.29433758402	0.0714618707499016	0.130015852463702	0.273302607255324	0.799322095154075
Root179|1202	1740.51433460436	0.222688299037155	0.241296709811155	0.0293109207287153	0.455388468638178
Root179|2592	276.945347171964	0.00682095259368919	0.124353438730752	0.866405078205804	0.977741458922954
Root179|1444	147.562223194678	-0.00892924060477996	0.127248314113789	0.775198696023677	0.948297215980069
Root179|1961	247.158883019436	0.0181401148441231	0.128715446327494	0.565873658257062	0.897792024471285
Root179|247	1926.71784044804	-0.0166019654316711	0.119871793645206	0.738425487409416	0.940074897905603
Root179|1415	2720.75577018343	0.0425763407066458	0.123097539080834	0.451976877718688	0.864678555374592
Root179|1543	748.746924340342	-0.0901189162176559	0.179220879405411	0.003069305153533	0.1484839263619
Root179|1545	3289.14562394449	0.0667298415086207	0.118933545011398	0.365432430757927	0.837410024019865
Root179|564	1087.38685736145	-0.0172041244659178	0.121777815974202	0.716362470264755	0.93970699271867
Root179|466	2791.61906305968	-0.0664782452939695	0.13744061004505	0.224318780281052	0.781970500635521
Root179|3343	8451.05773412868	-0.0242980324103873	0.111248962398908	0.688067417647997	0.934333945661241
Root179|1416	5732.74501142059	0.346258942326287	0.25296281505673	0.00931889552159397	0.275000606842238
Root179|2065	2841.67283250384	0.0367894608978072	0.133856386447941	0.306217100485478	0.81044543814587
Root179|216	156.271560047626	0.0442201427557018	0.13669302822106	0.208133522769098	0.773554188528475
Root179|628	2156.5594068603	0.0536789431277341	0.134019507587953	0.281255131011662	0.799741190776339
Root179|1349	1886.77762998961	0.0034131390790174	0.122288044678209	0.940741072987321	0.990619142139121
Root179|1636	1685.87082298975	-1.21875708452195	0.472209908899169	0.000309620667692756	0.0415313904709693
Root179|1362	537.818282198615	0.0117570131545582	0.124714691076743	0.771083565248353	0.946619418162105
Root179|2802	435.301261820913	-0.000552959740196218	0.124717692977817	0.985690582580294	0.997403363737898
Root179|3369	214.553489904452	0.00965286138490328	0.126809245874587	0.775592355742566	0.948297215980069
Root179|1082	1376.56707684426	-0.0307184859937898	0.122408586462737	0.54518247430254	0.894062705767634
Root179|779	156.120131792982	0.0249427843170933	0.130952329998538	0.396097678787842	0.843350829800088
Root179|202	428.738025782637	0.0665514285482183	0.147489908299266	0.123940640870742	0.682836212902878
Root179|451	630.722511110954	0.0337210271511683	0.127431771208254	0.461117791921901	0.865732366325708
Root179|996	950.673514960641	-0.0179996938186075	0.115490363508228	0.74792655837967	0.942815580426488
Root179|428	47.4812944042406	-0.0103021197177074	0.131354859678922	0.207062630596309	NA
Root179|1017	471.50936211673	0.0097276770314628	0.125850821913411	0.791965686064452	0.953914587582122
Root179|1603	240.250829574999	0.0314815039251388	0.132692896384047	0.303413382833777	0.81044543814587
Root179|128	2315.28603760587	-0.0337649463423777	0.111210926614544	0.590559245279879	0.905966125435601
Root179|2373	4008.63587210716	0.121658739092104	0.160903578005874	0.107031147989792	0.636608050333642
Root179|3236	2475.23286523953	-0.0196646532061854	0.128943461087809	0.503360445511561	0.880514589197998
Root179|3407	989.808069346127	0.0132287463111252	0.125406572192141	0.735746534689163	0.940074897905603
Root179|469	3556.01224742342	0.104553061609803	0.16187562769538	0.116936333587464	0.661071111909206
Root179|1807	7521.77732270782	0.0798144512362938	0.151350178649933	0.130662829144874	0.687361749172431
Root179|1996	699.009766990638	0.0339046281876401	0.133651073356898	0.258373867525361	0.789219795357708
Root179|2516	1906.66312889377	0.0601446153757999	0.146162998368781	0.0969277951746204	0.635311490733305
Root179|255	1285.7136169041	0.0489922927440636	0.132254302051909	0.321023006771443	0.820206833751106
Root179|3224	2009.88902021333	0.0315496409079091	0.119061393140583	0.577776624251517	0.899773862972377
Root179|1344	1609.92900520375	-0.00293914413995935	0.116218972265455	0.955817342949992	0.991778122027225
Root179|90	654.307935926355	0.00760123108968988	0.12801445860658	0.795249220267211	0.955140597887074
Root179|1632	492.397062705548	0.0521227543225728	0.13563149144541	0.260109122603141	0.78969343703896
Root179|2017	1169.81665090648	0.00336181082179796	0.121956571996282	0.964346379497704	0.993640421053675
Root179|387	1090.07746594832	0.0222375854420123	0.12422560233714	0.62274158048225	0.918246751392367
Root179|952	1349.79207774189	0.0889004863258563	0.163673533726882	0.0801939513698812	0.618925280121707
Root179|1036	659.613007029717	-0.0186398663876809	0.124603463728313	0.656949511333797	0.928159045781215
Root179|1496	1855.74502018464	0.0265966221146201	0.125429637829831	0.556892578990082	0.895453977661811
Root179|3081	114.664949712264	-0.016289310515426	0.128432134836717	0.598190587135323	NA
Root179|349	393.720155780168	0.0106746218610951	0.125531173401366	0.778455038487497	0.948297215980069
Root179|376	2384.30919580043	0.0432571027766898	0.123923551218666	0.439692468311352	0.858707993877564
Root179|3255	3095.48067432058	0.002429816343725	0.120814175302472	0.960355765255937	0.992256132253904
Root179|1741	813.37926780481	-0.0200303767737804	0.127413301476103	0.581198129524079	0.900796050538633
Root179|1100	1096.36917746484	0.0198418630382944	0.124108699701812	0.657395635600073	0.928159045781215
Root179|1128	744.490870076886	0.0138363128208294	0.124142252796888	0.744390873315437	0.942295581740811
Root179|2675	7278.62374547718	0.0384891416580866	0.133610843277615	0.216089978624674	0.775387610750244
Root179|2775	1408.77843622364	0.0447561202849068	0.119081514981765	0.481131601500386	0.872788558048659
Root179|2917	2146.18600487928	-0.0405242151361409	0.123623265855337	0.439215805936852	0.858707993877564
Root179|2261	8843.13588079416	0.00672427537846451	0.113785132196609	0.902060969962394	0.98670312160187
Root179|755	8348.35162750659	0.04124911415116	0.136730852961091	0.167302643712315	0.736790238030331
Root179|2407	171.207405589246	0.0593740218183125	0.144668213362986	0.118638856855731	0.665595563842705
Root179|2725	126.167398307614	-0.00502412381810001	0.128030163926226	0.851848378716397	NA
Root179|2286	5353.11615573784	-0.0667928034537104	0.125705580190724	0.312831700702064	0.817828241008182
Root179|3003	788.984877907533	-0.103811456678553	0.194275364906304	0.00781166173726148	0.245031484940408
Root179|3325	13381.8072965602	0.00940296656250201	0.108937706477829	0.878231116518875	0.979833657787221
Root179|1133	1829.54511484054	-0.0231772077575081	0.116735787480751	0.676888162500539	0.932074369313293
Root179|2733	3772.09778558382	0.184217427238857	0.240644488824141	0.0396146039599249	0.500269212229779
Root179|2816	4162.22629691487	0.0227280680177476	0.122421249261494	0.641263635116497	0.924008294545304
Root179|1105	8.89427014232017	0.00198883635823169	0.130813627313028	0.775426654890758	NA
Root179|3180	631.681294181994	0.938600362717243	0.438309781827596	0.00100439404437645	0.0740991706238728
Root179|512	771.986474580288	0.0547580924597924	0.133448477084736	0.289820144372926	0.800039360487453
Root179|707	5610.28696178523	-0.0377722014183182	0.112320296758825	0.54772833168933	0.895453977661811
Root179|2219	83.9561335719612	0.0226352188368496	0.13241487002258	0.2494000715498	NA
Root179|3182	281.032954414834	-0.00188798852258907	0.125351529211014	0.955777374854431	0.991778122027225
Root179|3024	4906.27112394618	-0.086688921711918	0.13583256240903	0.165733506705686	0.736790238030331
Root179|3156	2412.64789857131	0.0584648676780975	0.126558045356996	0.343927706919592	0.83141176932344
Root179|133	308.834620628844	-0.0406478912189638	0.135134586250911	0.238943736159456	0.785069970716911
Root179|540	128.521502126336	0.0347732714238985	0.134695481715225	0.211750611675264	NA
Root179|1137	1075.89457068636	-0.0550421465410539	0.145670259496422	0.0445210250005623	0.507156115464077
Root179|2790	4052.28368889129	-0.0277840456819003	0.115034750575942	0.630205432836647	0.918274665837364
Root179|3268	657.733100693146	-0.14752965657556	0.240820374096191	0.0310051883866941	0.463486576493152
Root179|1676	3883.88955789657	0.109462267972795	0.147495168589452	0.136175120993959	0.698874403570736
Root179|2743	547.835659092942	-0.0475575320754881	0.132578327622216	0.306192082853631	0.81044543814587
Root179|3319	6083.72404977189	0.374064918678525	0.210135371065149	0.00474171852548328	0.191682347516454
Root179|1306	365.438642518128	0.0468819059290878	0.136808385423985	0.221942483992532	0.78063441032415
Root179|1307	149.210764274642	0.0138471672222673	0.127639115836549	0.672478891040554	0.932074369313293
Root179|2651	1067.61838368294	-0.0335467305189512	0.129160108131383	0.421930744382168	0.853387270994365
Root179|382	2382.57635887076	-0.0730744769846724	0.138079153924571	0.197572126221293	0.76874559116413
Root179|839	1879.46131771074	-0.0159365294300733	0.124141434825232	0.704986217452142	0.937898532267911
Root179|392	3926.77562107357	0.0857298926807477	0.136897412811666	0.201492623875156	0.771212364533831
Root179|1318	138.898884661115	0.0131283719865209	0.128855229346681	0.636947218753613	0.922398391784252
Root179|2702	406.450719832786	0.0237707155956736	0.126148282530564	0.572877305258072	0.897801873508534
Root179|3017	7241.69141057444	0.0492585591025662	0.127562733505226	0.376298902585958	0.838522387307526
Root179|3303	3760.65994744501	0.0455765383085548	0.130369738850487	0.36078493491563	0.837410024019865
Root179|518	2105.41403394273	-0.0778415529557334	0.128154028837497	0.248256158630876	0.789219795357708
Root179|2803	440.473550312669	-0.0183948217215893	0.128250670977831	0.575125454461574	0.898938144129293
Root179|2772	4104.2292066392	-0.00817786756458329	0.114080978268904	0.907089005130915	0.98670312160187
Root179|2220	456.272145072571	-0.0078440140400569	0.126913921654956	0.806359447415599	0.957186938585452
Root179|2815	1905.48208874844	-0.0875599369243835	0.137421400810132	0.196836098498128	0.76874559116413
Root179|3340	3542.5553120672	0.0349868017728216	0.112159781184102	0.660851823012206	0.930315026381609
Root179|2455	2444.94716624844	-0.117665882642657	0.176947884831904	0.0820451001482534	0.618925280121707
Root179|2016	1078.79847631097	-0.999182885020886	0.268564925243705	8.63055540993944e-06	0.00363839557353304
Root179|229	448.059475493272	-0.0247519211615361	0.124954270998962	0.578339002753465	0.899773862972377
Root179|2653	238.621400126577	-0.0105206905433192	0.130656851079133	0.496577354878201	0.880514589197998
Root179|386	80.198387933857	0.0451319968226952	0.140756975245144	0.0505371158137929	NA
Root179|455	92.6526531542293	-0.038560100878851	0.137651926218752	0.0793019680895152	NA
Root179|2846	719.350502872904	-0.0115028469677973	0.121833682746531	0.800843274554198	0.956839205669783
Root179|3257	657.868226019419	-0.0240517639986122	0.122971135701636	0.614676806618126	0.913770141444803
Root179|813	65.5146581174738	-0.0117467793183542	0.13119579017666	0.336977075527477	NA
Root179|1454	5228.95904433295	-0.0286347731082199	0.128883039749284	0.458066728489722	0.865732366325708
Root179|1584	22060.8693570618	0.093273045505422	0.162727081582903	0.0977181361120008	0.635311490733305
Root179|1873	78769.2144474465	0.0926656453018244	0.161569828136655	0.102209630835683	0.635311490733305
Root179|1654	2374.64018604549	-0.0978583433478805	0.173122568053049	0.0562408608423803	0.545943356400869
Root179|1657	440.782223516995	0.0194018262732295	0.129295404400589	0.524378325379816	0.886785351401626
Root179|1659	1315.93865553935	0.0508497458018828	0.136416367994028	0.248864606471618	0.789219795357708
Root179|1725	77.3182191851013	0.000529329254328145	0.128481106149214	0.986597029284257	NA
Root179|2103	262.317276415855	0.0283163726114226	0.131651264671226	0.358345479080959	0.837410024019865
Root179|2682	307.823592030228	-0.00571015206896488	0.121921385534971	0.896784801054215	0.985555460538393
Root179|2986	2762.73609188296	0.0527102850399258	0.132829509667385	0.308772649255359	0.815016178848448
Root179|2206	4415.53283223955	-0.0127774052277036	0.107175970514091	0.836216146061634	0.966007371570929
Root179|2807	1056.62296656041	0.0116188838273478	0.122285724391788	0.786770117055297	0.951284641207708
Root179|293	21.2297139799949	-0.00239059185029793	0.130732260298621	0.767876890416288	NA
Root179|1551	1640.28604902918	0.0287186365236204	0.121321966085677	0.585619817838665	0.903379028981652
Root179|2236	249.275108891222	-0.0326160802551027	0.135037054450998	0.149333048569653	0.71889368079779
Root179|616	1073.98206206659	-0.0634008449539841	0.142718524027252	0.179156803435685	0.752383571381659
Root179|1098	3549.07844327	-0.0238940125507261	0.117056299792726	0.667310190509879	0.931828249926684
Root179|1555	9024.27358233242	-0.00587846480149585	0.105841619021965	0.946380136165828	0.990619142139121
Root179|1893	1684.99080217276	-0.0558682493645625	0.13846445389353	0.216496397867215	0.775387610750244
Root179|27	2395.64840301771	-0.0464276114666656	0.116921167732827	0.449145243730925	0.862347179082602
Root179|715	798.399497188676	-0.0722222489735527	0.142452549841604	0.191326228860542	0.766987287659462
Root179|994	56341.2697643633	0.0600617302031914	0.137723113044901	0.23587835566119	0.78438386880665
Root179|1772	2197.64189204774	-0.0411193324940108	0.126909952207135	0.419029530362839	0.853387270994365
Root179|1943	1470.63570666915	-0.118065927811178	0.220101534503796	0.00372176776470403	0.169954259990949
Root179|1946	994.846824075432	-0.0641394811310894	0.151191459334447	0.038878051373411	0.49882230262146
Root179|2106	5527.48873043711	0.0439928580490729	0.129966663750287	0.365426478723294	0.837410024019865
Root179|2312	16345.4111437306	0.167491795390138	0.23664561597997	0.0463737400927624	0.510630250051275
Root179|2377	400.249933030078	-0.00046781975579781	0.126563834077063	0.986249751063093	0.997403363737898
Root179|400	325.674181002713	-0.0174354296095419	0.123863435194222	0.688353513711551	0.934333945661241
Root179|59	345.036207561387	-0.018413001991614	0.127300636328628	0.603833974152784	0.91013489787205
Root179|1969	1567.87078140185	-0.0199978741679903	0.126692854212765	0.557008561038404	0.895453977661811
Root179|647	1448.13180476225	-0.00222116464354452	0.119917462483322	0.947079556328432	0.990619142139121
Root179|689	2863.8249056474	-0.0678576729218435	0.134980418750516	0.23916567389851	0.785069970716911
Root179|2481	69.7096071918267	-0.00622335182327117	0.130815337424156	0.527322648854712	NA
Root179|2523	3195.51428679464	0.0326427203068505	0.131841771618018	0.288051425104076	0.800039360487453
Root179|2970	2218.59808845152	0.0508143384998259	0.138036131843534	0.210297418648952	0.774091893603996
Root179|3404	4504.74291892212	0.0451163458437994	0.136761077499484	0.162445028206038	0.735238156803707
Root179|785	707.948850808157	0.0169277896083632	0.120179368834229	0.737546051656466	0.940074897905603
Root179|841	769.799113748527	0.0939416326022338	0.161572660760451	0.10525793754909	0.635849744425419
Root179|3338	1011.20500648141	-0.029529883588609	0.1267417169233	0.500023680128704	0.880514589197998
Root179|3435	743.003444769907	-0.0437926613968367	0.135397660737701	0.24578027332135	0.789219795357708
Root179|675	3680.35995728444	0.1852608555121	0.239343032141981	0.0410706167299329	0.500269212229779
Root179|2253	964.169439548619	0.202135396870305	0.280574107166772	0.0302387537915334	0.459063465968996
Root179|3322	9629.91702309386	0.24538284480776	0.243920580503194	0.0238262809543569	0.408786948234345
Root179|3195	4100.55970292173	0.0946966112277846	0.145620514035848	0.162059644483187	0.735238156803707
Root179|1317	33.686022901655	-0.0194396440208974	0.132865630061953	0.0445257221289173	NA
Root179|2579	88.4652658450115	-0.0090386078731098	0.129997399313793	0.632565582189934	NA
Root179|3178	427.726945522207	0.0478346404708394	0.135989787434001	0.244111000546867	0.789219795357708
Root179|612	18844.5532310973	0.031887359795641	0.132856570771746	0.29837621419285	0.808547482169972
Root179|1614	113.602240166303	-0.0127997761506621	0.127989931922553	0.673997464902032	NA
Root179|3265	21760.3854538105	-0.0621390738961026	0.139500934899177	0.212076227019677	0.774091893603996
Root179|880	842.123604930982	-0.251555909383208	0.41283080972075	0.0171704473678961	0.344693810766403
Root179|3318	208.457503811013	-0.0214683805512225	0.130790306282616	0.409894824621553	0.852566675457288
Root179|1041	8637.97516484871	0.0302764409008823	0.127474580117824	0.485324619281852	0.875333833688215
Root179|2068	1.52691986138959	-0.00336872980775062	0.131019990539939	0.286575581720898	NA
Root179|3123	176.69938517419	-0.0228173833254356	0.13286874686078	0.177038862604963	0.750978951622349
Root179|1153	1904.47670899123	-0.0498357569271822	0.130986217510252	0.328261403209789	0.827729615419934
Root179|1935	3774.30379777696	0.0224333813544416	0.125082835528599	0.609153369278408	0.91092548966398
Root179|1106	14.2785526892024	-0.00908998204761738	0.131421051093191	0.0124579301507363	NA
Root179|1885	592.145006811028	0.0181761623560955	0.125420560308893	0.657668778288214	0.928159045781215
Root179|687	7401.88668229428	-0.00590950947664296	0.11339356581576	0.756568885913683	0.945537743726899
Root179|1881	127.947005824534	-0.00843577313235108	0.128805422664064	0.734895092059511	NA
Root179|1882	224.641922715195	-0.0142533324596356	0.130158080145097	0.51621260700273	0.883513213547079
Root179|2845	473.122936531714	0.918426132484953	0.347272738839521	0.000304827923007368	0.0415313904709693
Root179|814	86.987268266227	0.013927640559058	0.129908801985434	0.552855199638609	NA
Root179|114	277.539159115747	0.0348651230825837	0.130861025419488	0.376544962006174	0.838522387307526
Root179|1918	1072.33389200599	0.0383729643922346	0.123419337896981	0.479515079904243	0.872755071852422
Root179|2328	709.541883799449	0.0403705470291939	0.128691575883966	0.402859108688123	0.846141301287382
Root179|2550	541.447911514072	0.000551031978096244	0.123804255528281	0.991326527353	0.998109263195028
Root179|2559	2187.46922586511	0.0363633164825779	0.118015243006865	0.53783596955439	0.894062705767634
Root179|2777	9528.44524148144	0.14633408490311	0.179436335521063	0.0788215173455344	0.613940130350021
Root179|142	1901.43210027861	0.0312490536528196	0.12884353830272	0.44003409009145	0.858707993877564
Root179|2071	9145.34079609737	0.0484025568488019	0.125992058520563	0.39011947207769	0.839399878760469
Root179|405	2387.19477849765	0.0987664682874651	0.153974010228394	0.134502652142115	0.69405832558494
Root179|1366	8816.37960133912	0.06461799705349	0.119219918635165	0.333983206142384	0.827729615419934
Root179|2154	4534.67841671724	-0.0786121822940574	0.149581967021166	0.146815056440055	0.71849292131775
Root179|2973	81.9039529183406	-0.0111299549928932	0.131262280986752	0.296913361493528	NA
Root179|1926	1838.46553098631	0.00346206334407569	0.114715870933374	0.952442602137317	0.99106421682201
Root179|2902	373.850546013612	0.118076437535551	0.194125220380041	0.0470677204317519	0.514283683605469
Root179|3163	521.373537691988	-0.0510194882176061	0.131788957123854	0.310148325814535	0.817219410028065
Root179|1355	1051.05677443103	-0.00662828384756387	0.122452625185901	0.877004242136317	0.979833657787221
Root179|2296	7629.46077127659	-0.0458603328513389	0.112639413290969	0.453556633244542	0.864678555374592
Root179|1511	735.429279750747	-0.0182282397452568	0.120367282326902	0.714159044771856	0.93970699271867
Root179|287	61.5253008195202	-0.000957501486126585	0.130413694265048	0.928830604572991	NA
Root179|2440	7534.54879319755	-0.115450880227669	0.172014282099367	0.0902020761368341	0.62338263182568
Root179|1589	2027.00796478335	-0.0555255179150075	0.125847929288619	0.354021646546968	0.836967474714465
Root179|1762	408.392252906636	-0.0204750712654109	0.129143986813764	0.51700048015323	0.883513213547079
Root179|3033	1754.80579323513	-0.0887071871826325	0.14085282267941	0.17927737087984	0.752383571381659
Root179|2320	260.40476632557	0.00849839648375147	0.12999373420287	0.656256415690939	0.928159045781215
Root179|761	2525.38796084779	0.107939490007563	0.169943376522505	0.0925251076718562	0.62338263182568
Root179|1119	126.098767393771	-0.0100007222039549	0.130613731940254	0.514901913290217	NA
Root179|1917	1852.37449810381	-0.0547862651504327	0.131740983597815	0.302582640726889	0.81044543814587
Root179|1134	500.159097038294	0.010298889651767	0.12498842601482	0.793816286765846	0.954228316629267
Root179|1145	2779.71766819123	-0.142505158586326	0.21263213162025	0.0487761396351319	0.517921690607515
Root179|1130	1594.51034692733	-0.0343703863124197	0.119451769575494	0.542522826885176	0.894062705767634
Root179|2630	681.84378859897	0.0267015111129034	0.127343265409247	0.519599960964733	0.884789085289629
Root179|3061	2040.29886598946	0.0139427046979212	0.116697749022464	0.799551277885515	0.956839205669783
Root179|135	192.180345810372	-0.036099654083805	0.134152896845006	0.251592575126218	0.789219795357708
Root179|1012	246.70412895683	-0.00324151920582076	0.127573718502866	0.907096939193953	0.98670312160187
Root179|1684	128.968396925752	-0.00667980277269909	0.127749574599152	0.815253476494673	NA
Root179|2441	4290.80864940492	0.124547827050839	0.169084118422093	0.0910751043173559	0.62338263182568
Root179|1489	275.68630049341	-0.00935065139913822	0.126658490054937	0.779351843587884	0.948398882650658
Root179|1638	2440.84261532017	0.00911958292732981	0.118993090445002	0.855106768607066	0.970173038892523
Root179|1747	1877.32369728033	-0.0303532879691909	0.124927292222573	0.520997631388506	0.885898553082688
Root179|184	82.9032816515868	0.010460003057546	0.130712352498205	0.494450502251622	NA
Root179|206	783.59933346828	-0.0775974203423736	0.153959291037873	0.104198834806818	0.635311490733305
Root179|2189	1230.23762608746	-0.0422382963235376	0.129543836236401	0.375777088155995	0.838522387307526
Root179|2212	3945.47159022407	-0.0800773305781868	0.131035761416114	0.255169818326632	0.789219795357708
Root179|356	3391.53853034826	0.0350153537745203	0.11280043727438	0.582384771690639	0.901215239254891
Root179|753	7096.91145794877	0.0229142838556798	0.127414639427688	0.555575575110142	0.895453977661811
Root179|160	189.378135224043	-0.0203081473430283	0.131519498244331	0.337737000045814	0.82960066426905
Root179|763	1004.58533980913	-0.0612631342700402	0.140288313000393	0.196024135780602	0.76874559116413
Root179|1254	251.327079849901	0.0308267971672142	0.133899147723341	0.217927143995129	0.77669444677491
Root179|2358	1290.69416581967	-2.78951830549834	0.487611750162205	4.35807661589334e-10	1.28606840935013e-06
Root179|3150	16.9829690426984	-0.00161228947838057	0.130827497212735	0.792209832855076	NA
Root179|3221	249.187092042158	0.0162740910842836	0.125869651461797	0.676652974182651	0.932074369313293
Root179|1663	2355.69971165442	0.0878266097025635	0.158903378305943	0.0690531352529947	0.5840587784079
Root179|2625	4728.55933065753	0.0634388872353772	0.122987230814972	0.328490861774013	0.827729615419934
Root179|2939	220.175180431912	0.0424439856201042	0.133919697421408	0.286154912348764	0.799741190776339
Root179|1222	616.306472375194	-0.00482947200533819	0.122188549146785	0.908994497772146	0.98695548851244
Root179|704	389.83980312939	0.0462507881885883	0.13949365200852	0.125099724871725	0.682836212902878
Root179|1049	55492.8071707535	0.065650351832591	0.147528150888621	0.11511296297239	0.65833014289055
Root179|1929	16240.6337679831	0.0535015244828985	0.138483657355924	0.212004919632533	0.774091893603996
Root179|1285	342.756806905807	-0.011303473424995	0.126819413589983	0.736469097257497	0.940074897905603
Root179|3158	793.812130874599	-0.00322577216121284	0.120126914490616	0.95071535754405	0.990619142139121
Root179|430	2187.06571894196	-0.0528282538199284	0.125698498714975	0.365268051283162	0.837410024019865
Root179|1026	2697.07313289071	-0.0229404012239146	0.117774982923974	0.67400108538479	0.932074369313293
Root179|1027	1934.75839143292	-0.00198835737738356	0.119907484021828	0.957225080236842	0.992192206455539
Root179|1767	8090.10190865301	0.0393870824964159	0.120761580061023	0.455340223948504	0.865732366325708
Root179|2020	6447.79649194718	0.0138261513164902	0.117339642127557	0.799067819668242	0.956839205669783
Root179|2021	2595.94438275718	-0.526402972216572	0.253009347656806	0.00169334152027253	0.0979813887514553
Root179|1111	1.5446474153495	-0.00336896272628439	0.131020145450019	0.283835572429521	NA
Root179|201	259.497277030726	-0.0428051196234079	0.133649390696316	0.290667239505152	0.800039360487453
Root179|423	556.448302471382	-0.0463281439297103	0.133132102969496	0.302247669875572	0.81044543814587
Root179|450	188.967718612891	-0.0148547707582046	0.131254914924174	0.349023077822409	0.83170510552005
Root179|2188	322.222972814041	0.019642154093015	0.129384023554425	0.517054327277467	0.883513213547079
Root179|2497	410.72751189462	-0.0147920693535043	0.126242265961175	0.685188000901179	0.93383811122975
Root179|268	2716.31696509512	0.0420724721380567	0.128602541489687	0.402640484902578	0.846141301287382
Root179|713	22056.3424259991	-0.007677962643108	0.116594965995973	0.882746684574031	0.981901796523923
Root179|3387	7502.96942063281	-0.0270405058159174	0.11287583818755	0.661790020179258	0.930315026381609
Root179|3205	974.786687831693	-0.197172578810977	0.243609552807276	0.0341160461264141	0.472442890905365
Root179|1687	1998.70627326957	-0.0126775979709815	0.120343781199841	0.793655238602433	0.954228316629267
Root179|1061	6290.8620284934	-0.0538632231284084	0.114105841822556	0.412402744345947	0.852566675457288
Root179|3212	3052.02692901036	-0.00399802814082292	0.112666298060625	0.946089539596027	0.990619142139121
Root179|1252	39.3194287557836	0.00145968995646497	0.13067160930426	0.878185512334924	NA
Root179|1774	79.0774787299271	-0.00613839628453237	0.130301605311722	0.678960170561112	NA
Root179|2209	6797.81494323127	-0.0632231956267532	0.143763862942345	0.157969597086858	0.731539133414929
Root179|2210	616.548570150601	-0.0358876377802164	0.134953016422183	0.205705767395288	0.772435561263899
Root179|2715	8665.89496357572	0.0252164456512215	0.129737150740651	0.457041509132808	0.865732366325708
Root179|3055	980.01795671392	-0.123493572276747	0.209868925005397	0.0288591082521719	0.455388468638178
Root179|3060	1420.43274266464	-0.0124751900244117	0.126353210174147	0.724123107778194	0.93970699271867
Root179|550	3623.49251362937	0.0188579130078638	0.117073539087184	0.73417250158204	0.940074897905603
Root179|1879	675.094345724998	-0.00255588629408291	0.119179252745646	0.953216804808215	0.991460719109087
Root179|3331	1498.54771334513	0.0474379524068841	0.12331648228846	0.421424716161863	0.853387270994365
Root179|2128	2764.36895884552	0.0073920559409452	0.111007819095563	0.902300023122997	0.98670312160187
Root179|3300	9072.16686284884	-0.0341446876304201	0.126933841419385	0.458544146632505	0.865732366325708
Root179|1428	33.0244703469896	-0.0145309909602383	0.132075726902398	0.0283275840367504	NA
Root179|2662	12730.8538810749	0.0480584037347868	0.116575041974711	0.456360152260721	0.865732366325708
Root179|14	1647.89530808042	0.0643916505869382	0.140084257677271	0.207198573402825	0.772999987499033
Root179|16	606.750874471874	-0.0338733593765706	0.129456312780142	0.412671338105022	0.852566675457288
Root179|2652	251.3612247102	-0.0121261114477045	0.127697888413552	0.696223448350392	0.936942999188901
Root179|790	18200.3356272778	0.0152483162057923	0.108392035507196	0.809800087116854	0.957479262183709
Root179|3398	561.948340967937	-0.0387616482837663	0.132318567051681	0.317185459328197	0.818293495589148
Root179|1189	4473.22097769472	-0.0164948773863086	0.116602723209838	0.763401648424356	0.946012838424837
Root179|132	1382.00668369927	0.00502749793070245	0.121005895383365	0.916719051757665	0.989087762118743
Root179|3108	135.398679390217	-0.00169046253125045	0.130285313505333	0.894125034551908	NA
Root179|3380	502.039306724206	0.0133016508581696	0.125033679085873	0.74030360782464	0.940863868017063
Root179|1032	336.273821915916	0.0816868962156721	0.159796531264935	0.0731995006963556	0.605669877041461
Root179|3434	1488.0968770699	0.103403385930964	0.167117130718002	0.100987641037298	0.635311490733305
Root179|2257	1232.09153908184	-0.0104886851294152	0.119403618853814	0.830613452161035	0.965493775416116
Root179|183	0	NA	NA	NA	NA
Root179|261	0	NA	NA	NA	NA
Root179|2221	367.030807995713	-0.0102162659647732	0.126420521040005	0.765924668971098	0.946012838424837
Root179|3262	3646.06492840602	-0.954251871291904	0.40269630836101	0.000579781361007426	0.0570311598777638
Root179|163	474.67954552244	-0.0377414161956959	0.130863004239848	0.364058650131852	0.837410024019865
Root179|1641	2256.71404942407	0.145312925577454	0.163692253545186	0.0788489696383118	0.613940130350021
Root179|2524	1694.9388961274	-0.0613367748785519	0.125305843132302	0.318928657256312	0.819599429949629
Root179|1924	2491.76986982779	0.00555567712420006	0.120462588391525	0.915672750962008	0.989087762118743
Root179|2854	10648.2752344216	0.00956490852175796	0.104780134699915	0.879325070019707	0.980312913346488
Root179|513	1560.78141269589	0.0809145664691069	0.137621337357463	0.20930337994134	0.774091893603996
Root179|1561	2267.11787015989	0.028885441105612	0.122979597164882	0.558623072467141	0.895623866527462
Root179|2946	236.024298185865	0.0418055347125117	0.138419978988125	0.102952139602371	0.635311490733305
Root179|1056	18118.0043162276	0.0422534302675417	0.120500746746167	0.489313339840573	0.877022580018544
Root179|1057	22880.2906695778	-0.00283352194207523	0.107841368556798	0.939669662204686	0.990619142139121
Root179|1570	1555.62993105401	0.533008799780342	0.403149471582874	0.00536222266913935	0.205646339860752
Root179|2670	297.999932573491	-0.00169526818785506	0.12616228980377	0.956813956189287	0.992192206455539
Root179|2264	1088.79043720597	0.0790624673646944	0.146047919419031	0.174173287287123	0.748159200559389
Root179|2265	2103.91811988902	-0.0701827223393015	0.150461921536262	0.10319051425503	0.635311490733305
Root179|1389	599.109344227316	0.0013385624011898	0.124454376894008	0.975549242282334	0.997175550389736
Root179|762	352.193502468552	0.0222353807088301	0.130683345254555	0.420852265617248	0.853387270994365
Root179|1488	1818.66886286438	0.0767907311728112	0.146311782642337	0.161179120976403	0.734011706792229
Root179|2937	2408.07452876075	0.0544588834439497	0.134094417890335	0.283534803444032	0.799741190776339
Root179|3214	1395.02525684048	-1.06009414931314	0.471007765453629	0.000724696024251544	0.0645039475975262
Root179|1239	221.216688960471	-0.0154502281680172	0.129061868471868	0.580381302681118	0.900245326623064
Root179|3191	374.663823823459	0.0647600429591869	0.150740097551493	0.0552895301441628	0.542977903926136
Root179|3320	1673.22647215994	-0.0272733361191123	0.120106845744796	0.609657611193239	0.91092548966398
Root179|350	65.63197265192	-0.029440832143804	0.134419619639684	0.138004393032017	NA
Root179|3136	1044.29889053577	-0.0133622050060213	0.124285922108341	0.744798834842135	0.942295581740811
Root179|793	252.288878019876	0.0146195066363916	0.128055205934036	0.651420328647864	0.926817456195135
Root179|654	1075.59899964273	0.133966876826599	0.199472267113494	0.057519621986129	0.550065190199242
Root179|1756	1365.50223973836	-0.025940546672968	0.121400682643246	0.650441691597914	0.926817456195135
Root179|1550	1731.79222194246	-0.00671700248744749	0.119606199398596	0.8751997624879	0.979463442511837
Root179|267	1675.61916854319	0.0692819107802777	0.133378780262494	0.259733045363787	0.789363766085001
Root179|1716	2539.89600422702	-0.0628183167067836	0.12117020440622	0.334065053190492	0.827729615419934
Root179|1795	3855.25641343467	0.160831665514241	0.217399163359635	0.059225943078118	0.552123466867513
Root179|590	1816.54404004603	0.035808071971668	0.127302027863688	0.448459069191062	0.862347179082602
Root179|805	3532.32869573596	0.0934805623387974	0.14683045753687	0.165040107753702	0.736790238030331
Root179|2032	2398.52493943245	0.248259511425796	0.224044211888165	0.0226504742587205	0.402158025895648
Root179|73	1369.64546703689	0.0460097037547215	0.130993329789282	0.343234687174462	0.83141176932344
Root179|2799	2455.21182202596	0.218071610179432	0.196363209315898	0.0303345902622685	0.459063465968996
Root179|3449	1180.11316797844	0.0736260322748574	0.142963129835624	0.191551891225016	0.766987287659462
Root179|827	3237.57360030304	0.0245529552378006	0.111703818699778	0.687489274386132	0.934333945661241
Root179|608	1396.31606636049	0.119317547513443	0.187383003168637	0.0639974512088434	0.568844814811135
Root179|1266	465.67151791514	0.0267726244365457	0.129104450386295	0.46846190237186	0.866727946018406
Root179|1270	1354.56965186544	-0.0924588786304354	0.159957488692843	0.106990598658541	0.636608050333642
Root179|3101	184.60827359769	0.00976985434446576	0.128236243311116	0.733743842630585	0.940074897905603
Root179|2865	795.217948835167	0.0314046308505406	0.129275158420895	0.430385131262717	0.858153055646134
Root179|2381	79666.4656159787	0.168347331138979	0.262154283129004	0.0315286524552863	0.465056652259483
Root179|1305	392.390522644774	0.0582621442189764	0.141237090413835	0.179491031600369	0.752383571381659
Root179|3350	1121.29979778692	0.0409581113044096	0.130774096483097	0.389451427418962	0.839399878760469
Root179|676	15275.8641665456	0.0850121361351464	0.151576884824744	0.142489531744704	0.706731433012411
Root179|739	428.999523755996	0.0395368481008711	0.134809800753708	0.249080881331124	0.789219795357708
Root179|906	273.127158126354	0.00926410661698395	0.124822854816226	0.814287259466181	0.958000012431283
Root179|1870	953.312713839022	-0.0516884249145794	0.125267480077508	0.377148811137525	0.838522387307526
Root179|2872	1202.98735796557	0.0230169239217423	0.124404078796965	0.612071163655845	0.91153254144322
Root179|1200	1471.18257059802	0.00685703663762559	0.120660856357206	0.887557510800787	0.983379647145578
Root179|3127	708.51882299175	-0.0394078789906089	0.129726743590166	0.382758550971019	0.839399878760469
Root179|2364	2986.12674552394	0.121666811898806	0.188055219429723	0.0652794450820017	0.571340697232798
Root179|911	2009.57042378732	-0.0164953854310914	0.120700826174817	0.737127964589378	0.940074897905603
Root179|956	1876.55928100652	-0.26362508449918	0.469644704452753	0.0158809709898096	0.337156441661353
Root179|2761	33919.4154882243	0.0617176950940055	0.123389757114741	0.403842446590974	0.846141301287382
Root179|1757	2013.1980643391	-0.083374937519347	0.157340460669898	0.099929773810289	0.635311490733305
Root179|1925	3758.41630978384	-0.758604442304824	0.363540732211142	0.00120069443980279	0.0824011463222795
Root179|57	1564.15517110227	0.0209831596453026	0.124997904842149	0.628086935382677	0.918274665837364
Root179|60	981.378165973011	-0.0159222481275065	0.123770726444281	0.691870642070482	0.935277262826382
Root179|730	665.832792737889	0.0326839433745722	0.133697625938882	0.253341421637987	0.789219795357708
Root179|2053	96.0049465364307	-0.0372858115203977	0.136446289004077	0.133935880435369	NA
Root179|938	838.212603871463	0.00431766431111779	0.118381887299334	0.934959453016924	0.990619142139121
Root179|182	46539.6623363549	0.0780194038769283	0.126023573772553	0.255169889565704	0.789219795357708
Root179|818	23260.3048010005	0.050957012283604	0.122339273805983	0.401964000558384	0.846141301287382
Root179|973	9045.26444489043	0.0901262529373358	0.155905552297311	0.127539059262774	0.687361749172431
Root179|158	410.324445982834	-0.0784606107124252	0.166657675646356	0.00285392950442259	0.143513434082444
Root179|1668	2523.13201935881	-0.642476134161224	0.541136390363147	0.00492653750796392	0.194427691387218
Root179|371	6894.85867744802	0.0693768409424486	0.145272246120833	0.16365132941643	0.735380579691371
Root179|1308	4203.50673613911	0.0511241700041016	0.12898240230856	0.345361251473012	0.83141176932344
Root179|2556	789.612711491876	-0.277069614000611	0.363654971027709	0.0175601514510794	0.349717219816194
Root179|3339	10670.8331351576	-0.116521066852326	0.13918960214433	0.128647925218015	0.687361749172431
Root179|534	5438.8715124032	0.0617560089572722	0.136125752278819	0.252170550503532	0.789219795357708
Root179|3068	2138.52569612416	0.0942861409879165	0.13834657308737	0.177679676532716	0.750978951622349
Root179|3069	956.544768572476	0.147637564584507	0.215241432468212	0.0463164175782235	0.510630250051275
Root179|43	10162.6424292807	-0.0129108610920491	0.110012290237086	0.85629168236342	0.971140167026146
Root179|716	2007.57636174352	-0.153707721809881	0.272612000187275	0.0169736928018995	0.344693810766403
Root179|2878	2323.73721783955	-0.00192509231367255	0.111958470527558	0.960649193442699	0.992256132253904
Root179|2883	488.617678144903	-0.0137996092028958	0.127341955376344	0.676393183960412	0.932074369313293
Root179|2904	341.442791350018	-0.0218300947698215	0.127145617106055	0.567121009810761	0.897801873508534
Root179|351	144.04071856752	-0.01072752965129	0.129975190554646	0.593883916696538	0.906548571537815
Root179|3118	232.01852345217	0.0280737689159572	0.131483918078241	0.362435000747385	0.837410024019865
Root179|1639	386.859719972818	-0.0275875692839594	0.132141022279274	0.316080901129819	0.817828241008182
Root179|2163	5625.67863033859	-0.329340914639332	0.2915117181735	0.0120515232897077	0.311539589406176
Root179|1152	1029.79300455581	-0.0062281604647231	0.118724791975987	0.89938842651469	0.98670312160187
Root179|2174	5239.87523094595	-0.00570377949226536	0.106595018915561	0.912093723144716	0.98773892733947
Root179|1002	1114.28799074934	0.018251660441652	0.120377548618662	0.718400679768044	0.93970699271867
Root179|1409	67.986595006365	0.0299898032130284	0.134812824459366	0.11287816670473	NA
Root179|2029	3520.96986392628	0.143670312478053	0.178523248452703	0.0760410267236332	0.60765587031115
Root179|3258	362.27068529702	-0.0933053698129584	0.172849439405086	0.0429215812103006	0.50459812220578
Root179|604	768.443307787725	0.0380727848020181	0.12438251078901	0.45854080260292	0.865732366325708
Root179|1533	780.729981242794	0.0044390684579769	0.119350895645074	0.930974421708513	0.990619142139121
Root179|1630	554.785535411876	0.024785548842166	0.128571757836269	0.500244175640615	0.880514589197998
Root179|83	405.169681658582	0.0149721075760435	0.127850678920376	0.646657009216458	0.926801765030484
Root179|2762	3252.54757288576	-0.748945846864765	0.383394441189173	0.00156437266960864	0.0958567917608339
Root179|1992	2711.392951697	0.0232442165503367	0.127851327092744	0.539300191355631	0.894062705767634
Root179|2941	505.36717854878	-0.0490795432729358	0.138532988768742	0.184234086039605	0.765739137891374
Root179|705	1049.294020121	-0.004940091198289	0.120395860148375	0.914933978879961	0.989087762118743
Root179|1241	406.774152918071	-0.0510385510811181	0.135660608195849	0.256527843560001	0.789219795357708
Root179|1923	367.842335026395	-0.0212256953439574	0.129745640520662	0.477696496790928	0.872755071852422
Root179|76	2535.71815888655	-0.0179993908600518	0.117618460218535	0.729463271585724	0.940074897905603
Root179|1527	5359.3962385672	-0.171745846323527	0.201037474622921	0.049881487490157	0.520142295347891
Root179|860	1753.75965666162	0.110698595898086	0.163541048180109	0.0991370355292949	0.635311490733305
Root179|537	11977.2080625427	0.0828129622342687	0.149683868629309	0.140357786061145	0.706731433012411
Root179|1058	14625.5273046971	-0.00658571112106119	0.11071659469493	0.911315535150742	0.987688795844212
Root179|1571	3196.58733834103	0.0145142895962821	0.12191833791366	0.750488918249401	0.943410427412066
Root179|2669	2467.03199269964	-0.0195262032366811	0.121676216879132	0.686106434728518	0.93383811122975
Root179|3227	1431.26291873664	-0.0453137401203898	0.134252625767233	0.278784307324717	0.799741190776339
Root179|691	626.691799190512	0.0183137357029602	0.126359878171379	0.625183621111791	0.918274665837364
Root179|2263	876.496048565087	0.0157542401754457	0.120469325855239	0.750725801965161	0.943410427412066
Root179|1544	498.851022330359	-0.0455722116737886	0.136394507081125	0.223423412571918	0.781970500635521
Root179|686	3799.26678203566	-0.0870789566808668	0.154816015840103	0.127661988715145	0.687361749172431
Root179|760	2685.31531383743	-0.0165750363817703	0.113328807223921	0.773964325215803	0.947780268144267
Root179|1205	316.691036449189	-0.0164216160053508	0.124215418377919	0.69730000455018	0.936942999188901
Root179|2052	185.83666363181	-0.0275305523589115	0.134656176091129	0.0509621509401882	0.521216130503271
Root179|2239	226.12492035149	0.0332860582171522	0.129641787873869	0.414692882173595	0.853242831638554
Root179|849	124.577518212911	-0.020249726833052	0.131193919301654	0.380021270976694	NA
Root179|2396	3741.34148923133	-0.027927414742836	0.116848002579191	0.625674911591239	0.918274665837364
Root179|2755	761.520302989164	0.0192593907298397	0.129796260792178	0.498825887602703	0.880514589197998
Root179|305	345.050147514935	0.162044867445718	0.300538265940419	0.0134486921694869	0.317496724737247
Root179|415	479.867182125366	0.0582576753588241	0.142752167051082	0.148834010435838	0.71889368079779
Root179|924	183.295111934175	0.0230859430463117	0.127945813564436	0.536275558645802	0.894062705767634
Root179|736	1666.54763168952	0.0216973040693082	0.123008365648832	0.64825135677077	0.926817456195135
Root179|1487	1753.62458306538	-0.00712502620602813	0.118554132760072	0.885878525262452	0.982688385083653
Root179|2062	547.446666937134	0.0119810597627534	0.120500606145765	0.81478773535586	0.958000012431283
Root179|2938	4201.96511769287	0.104347246933498	0.174256005581021	0.0603458080424579	0.55346526416525
Root179|1753	2161.9958567918	0.0223459277984722	0.113647936311572	0.662033736157702	0.930315026381609
Root179|464	1.98861967129304	-0.00340523811699988	0.131023060156143	0.245267056276397	NA
Root179|1813	1747.0734945636	0.0516139444760766	0.127719512679975	0.356647231160922	0.837410024019865
Root179|226	3053.54268177678	-0.0464564475451529	0.131314510945595	0.332498859989586	0.827729615419934
Root179|3267	306.55534623671	-0.0284361513203615	0.129637623855033	0.432838750331936	0.858707993877564
Root179|101	569.315682299506	0.0279915590950315	0.127216653540126	0.500382305352784	0.880514589197998
Root179|103	730.735561420126	0.0431247296472296	0.12603049701331	0.419835183750851	0.853387270994365
Root179|2387	1660.53457739749	-0.0044689735377481	0.121233405180536	0.919964271961924	0.990085545791261
Root179|964	854.160673703221	-0.0678696624492635	0.139856486906521	0.213511661285563	0.775387610750244
Root179|2230	1667.7865178492	0.0671496552237201	0.136843045779443	0.237902224074671	0.78441280809425
Root179|2864	1361.078317725	0.00932896270388799	0.115820538727586	0.868759209200993	0.979262194939699
Root179|1078	165.954787224872	0.0254953835730037	0.128896523846836	0.484117385933299	0.874850217935802
Root179|1379	521.2829880221	-0.0396827982181523	0.130550181732444	0.365921150963005	0.837410024019865
Root179|3324	104812.148587199	0.063169394959484	0.137058367357119	0.242481823519673	0.789219795357708
Root179|682	4996.51345525216	0.0146688869731136	0.109677381467435	0.840132853886585	0.966007371570929
Root179|1718	733.13222973888	-0.00138872802206257	0.119403625005893	0.977390926144367	0.99733903539809
Root179|1789	4114.35083947242	0.195706479766369	0.246969320162805	0.0363543481991238	0.483250817727993
Root179|1467	1846.47843366148	-0.0277621073914871	0.127174922715963	0.506498354580199	0.880514589197998
Root179|3332	1515.06636065929	-0.0792345399856519	0.152878972812009	0.120969597873032	0.672281136202102
Root179|2856	808.506522911568	-0.190801056302073	0.294564427026991	0.0269255831683016	0.436579098514604
Root179|1715	1989.30999343934	0.0349360064899	0.124850929142234	0.489877442519398	0.877022580018544
Root179|217	282.153575523154	0.0555308054560572	0.145610000878981	0.0539972764174471	0.538578810363445
Root179|2242	5145.47925056961	0.0160672974160657	0.113652986618959	0.781429224533881	0.949360906381015
Root179|1478	766.943207319863	-0.00651740190094026	0.121607727404338	0.883952366282553	0.982066972086676
Root179|1504	11389.1192964084	0.000638785474697514	0.108035795961077	0.993847463679725	0.998109263195028
Root179|2717	1412.86597912441	0.0959355200930283	0.146718702201325	0.157122158354412	0.730386969789216
Root179|2749	1322.44327528592	0.0593900623179858	0.127745598396048	0.326483281965788	0.827729615419934
Root179|2750	910.188183025371	0.12020123734334	0.186161283980796	0.0681388627011159	0.582834156031864
Root179|1006	151.944771004839	0.0154260465695493	0.129830091371546	0.538363632715627	0.894062705767634
Root179|1299	46.0955043382383	-0.00701064707283146	0.130746183958795	0.537868746959732	NA
Root179|1726	1125.54295320009	-0.106865828035823	0.17246046504002	0.0843666484603976	0.62338263182568
Root179|2607	710.999272152955	-0.0225567787668698	0.12678510353961	0.567492791749001	0.897801873508534
Root179|588	501.896208813033	0.0292840820667211	0.130961706852086	0.387700266692887	0.839399878760469
Root179|1460	21527.5623235608	-0.0449336236337413	0.127640867933133	0.387526041676716	0.839399878760469
Root179|366	15544.5181443457	0.0579011449711717	0.143084500220053	0.141892425594508	0.706731433012411
Root179|444	1776.65768145116	0.0341347838546263	0.123479057875777	0.513305684433595	0.882275890773174
Root179|3379	341.285316756698	0.0292168640550413	0.128699993422491	0.463006416012143	0.866727946018406
Root179|355	356.650831596127	-0.0485042189161494	0.13968044600329	0.143163290513677	0.7076630993398
Root179|378	919.597551331462	0.0600836196734731	0.134159197873834	0.271203916722802	0.797928971334983
Root179|651	171.269072642813	0.00898487875461703	0.127699898625786	0.768912330119966	0.946012838424837
Root179|2088	634.088931923716	-0.00832138392900405	0.117894132147161	0.870342057944054	0.979423252625039
Root179|2450	266.156588829854	0.0218332176883128	0.13156109801734	0.347138079186929	0.83141176932344
Root179|2514	454.597278042453	-0.000114142885477301	0.124477601601174	0.991050647579345	0.998109263195028
Root179|1722	1473.43048045946	0.125495254532417	0.182683802949307	0.0762807127036717	0.60765587031115
Root179|1250	406.854633643472	-0.000864025803264383	0.121833054311213	0.98231395515068	0.997403363737898
Root179|1781	30.9968641723441	-0.00518184499129648	0.130872034373273	0.521661007065123	NA
Root179|1971	1604.75461191814	0.0140869580889055	0.123416006277173	0.740320535932097	0.940863868017063
Root179|2847	4860.54590432993	-0.0297926147015586	0.128870582314049	0.448807472228619	0.862347179082602
Root179|558	3377.39930801911	0.00423968489291283	0.110373572750853	0.945764742366075	0.990619142139121
Root179|646	2285.53014187585	0.00041410170001831	0.118891382584086	0.995954479957885	0.998322578245828
Root179|1147	752.521806124006	0.0347318525186926	0.129785920063241	0.403294464397628	0.846141301287382
Root179|2691	108.937362508424	0.00649673643673118	0.128388412318976	0.809057916585423	NA
Root179|611	634.079630165365	0.00582690982741712	0.127735858130595	0.845029205398624	0.967675342241004
Root179|2025	43.096398343383	0.0185252272829978	0.13240515196924	0.134162037884964	NA
Root179|3091	265.576929635938	-0.046273207704314	0.138714644156074	0.152140099673188	0.726733762278493
Root179|56	859.457026001978	0.0390267422271972	0.129180604827974	0.397407968944231	0.84426176280586
Root179|2763	5472.31909464007	-0.0133928977941713	0.109470215424104	0.824367608056614	0.961182851018037
Root179|3245	3519.80995995193	0.0612663576696597	0.139182074856138	0.199513869280384	0.76874559116413
Root179|1811	830.532035908929	0.0603431986341173	0.135271978963747	0.338663684036352	0.830041724199905
Root179|3089	385.783540102377	0.000768813789089577	0.129472687304418	0.974854816488791	0.997175550389736
Root179|2110	2260.77597424221	-0.0343890245888418	0.12523634446393	0.484799600660959	0.875333833688215
Root179|2278	1001.28673581576	-0.0524361013704882	0.139020985593187	0.191435214117623	0.766987287659462
Root179|2637	355.083413365615	0.0124735505213895	0.12566650431285	0.744136081440534	0.942295581740811
Root179|923	805.807843219424	0.022613400661673	0.1240310954573	0.603264359006775	0.91013489787205
Root179|1860	5113.88076609217	-0.126500081138804	0.152977805186452	0.105430717770719	0.635849744425419
Root179|1207	6855.73043323405	-0.0700527824434675	0.126286136730351	0.283814664941396	0.799741190776339
Root179|1167	129.837737662033	-0.00200624543627248	0.130137294700851	0.885784463199716	NA
Root179|3360	1285.28866302038	0.107937640989772	0.16861203022117	0.10258873886403	0.635311490733305
Root179|148	222.802916839849	-0.0106006938281307	0.126993820392556	0.746186268701221	0.942549461711867
Root179|520	550.297079710669	-0.0479691926867744	0.13942080203721	0.146092579556245	0.7161448542699
Root179|1975	5034.30852628756	-0.00136789809002098	0.12257889173704	0.915094657555607	0.989087762118743
Root179|2517	3935.78115163031	0.0239605076082178	0.129074130138399	0.497914117529693	0.880514589197998
Root179|3386	27406.0087237027	0.28139789434064	0.289530217798405	0.0234893587662694	0.405363144557083
Root179|3179	3310.98725753431	0.757890442478393	0.331065670726234	0.000913476719659705	0.0709386789398892
Root179|3192	912.40019432493	0.924702588478781	0.322306642798178	0.000161848295081706	0.0265341288214509
Root179|3198	335.682956215758	0.0267611567517331	0.130992333275537	0.388052680267153	0.839399878760469
Root179|1480	687.317879511611	-0.0133410260511037	0.12449675897855	0.744090783488278	0.942295581740811
Root179|239	325.580064904554	-0.0123047770259891	0.127330012661764	0.706834846641527	0.937898532267911
Root179|2712	174.018273381316	0.0157742185901277	0.130326038998207	0.491203580933359	0.877446590396092
Root179|262	668.733451036649	-0.0559478497585642	0.141127821401439	0.166886917452995	0.736790238030331
Root179|1219	1174.01863913751	-0.0560664421338333	0.139812447686521	0.194553696550023	0.76874559116413
Root179|3418	4408.40793727815	0.0685338785869695	0.137587455139624	0.243265731822295	0.789219795357708
Root179|594	694.234763328417	-0.112557710516064	0.184080348024131	0.0601462711634603	0.55346526416525
Root179|1927	58604.4270308881	0.0797580268818303	0.152418520349325	0.0636807781089571	0.568844814811135
Root179|1522	683.430071553352	0.0498380545784908	0.12705282306547	0.373156680074859	0.838040611035698
Root179|1690	5278.93640103721	0.066838339309964	0.135690067728035	0.261437046749824	0.791253415702471
Root179|575	17665.6354380704	-0.0953001699820163	0.155162404069253	0.13004734869487	0.687361749172431
Root179|2911	856.71309068967	-0.00278469086827033	0.118501717056582	0.954167550752222	0.991460719109087
Root179|2104	1054.91552446396	0.00129977555709544	0.121449017973098	0.9780749469475	0.99733903539809
Root179|2157	3030.03959891557	-0.0119022918419803	0.123472779949166	0.778354768988162	0.948297215980069
Root179|850	259.671736571839	0.00283765794493071	0.126977478315486	0.931138517345397	0.990619142139121
Root179|1613	17811.4150067153	0.0702385248005857	0.140664756979	0.207793164489294	0.773308646477199
Root179|2910	241.679865881048	0.0154016769002597	0.128107622228721	0.630043095969938	0.918274665837364
Root179|940	2417.53235261256	-0.068065693147161	0.145332072920951	0.142322007876241	0.706731433012411
Root179|1804	290.256861145321	0.0373900758339732	0.132225098892876	0.331485013250707	0.827729615419934
Root179|2714	1058.72015499852	-0.0138735298431696	0.124531273277148	0.706561922902342	0.937898532267911
Root179|2302	377.663036143211	-0.0146186680429873	0.124476784091399	0.722412265256871	0.93970699271867
Root179|1354	1144.58798826856	0.041026191362821	0.12204059996917	0.472435406378812	0.868249484081686
Root179|384	8817.60738963797	0.070040137426811	0.141764525506526	0.178748584238493	0.752383571381659
Root179|264	608.029780372424	0.0282244711669189	0.124979319915081	0.548669548978651	0.895453977661811
Root179|3220	202.874239591006	0.00339199855205463	0.129337990425323	0.875121705759477	0.979463442511837
Root179|733	341.425539135486	0.0208941408335354	0.13044640379501	0.443986528145401	0.860677415196398
Root179|738	300.242871460761	0.0646939737890918	0.146437628296681	0.125435425610693	0.682836212902878
Root179|1864	1394.91492372582	0.0184991898258178	0.121362651085175	0.69552075345009	0.936942999188901
Root179|698	709.203447569855	-0.0178570956135439	0.124968883295302	0.664953216475424	0.930979711728519
Root179|1967	1684.82812879221	-0.0490721341106435	0.137717352803733	0.205217956557495	0.772435561263899
Root179|649	409.130438430128	0.0178959238449251	0.128632154038432	0.552802087467489	0.895453977661811
Root179|2151	1516.00516447377	0.00961936378232406	0.119049923731133	0.846972714537815	0.967675342241004
Root179|2793	961.715203352781	0.0265250666247859	0.119346063124322	0.62727338678717	0.918274665837364
Root179|2301	1339.79985596293	-0.0587949503916138	0.129362737709218	0.312099432991894	0.817828241008182
Root179|3162	1037.5697675466	-0.011072119845679	0.123201333991952	0.794166298082507	0.954228316629267
Root179|2558	4174.55513006323	0.41332203969585	0.437534725442405	0.0106646475575169	0.294862758299636
Root179|2013	499.335062481308	0.123485928617629	0.219845087392538	0.0145024302753965	0.3292051672515
Root179|1148	1958.59533385287	0.00726094174647828	0.122890872372399	0.866921986288694	0.977938372147529
Root179|787	6930.65012057736	0.0378076647241693	0.133555861727543	0.288672346338323	0.800039360487453
Root179|1013	552.050822982135	-0.0137068739278795	0.123625912503373	0.74739604893452	0.942549461711867
Root179|1922	4601.38733893061	0.052665960910531	0.115569060764005	0.412695325685755	0.852566675457288
Root179|2783	9419.91127100819	-0.0800876478889744	0.135567738364068	0.215974887429446	0.775387610750244
Root179|1763	1458.4700802053	0.00403587980186255	0.115712558427905	0.944948225805575	0.990619142139121
Root179|3279	2389.00766139164	0.131809317333685	0.167633386662863	0.0918621762931167	0.62338263182568
Root179|1485	174.842910135404	0.0215970789580241	0.131387740912106	0.363077213975324	0.837410024019865
Root179|1160	1406.40423339868	0.030785592238147	0.114658726580661	0.609730748984977	0.91092548966398
Root179|1592	32.8379172498223	-0.00964603274023068	0.130940672703857	0.426177739231139	NA
Root179|2197	204.298425528055	-0.0221310385259006	0.129227652896859	0.4939286278572	0.878873301452255
Root179|2797	826.91188987011	0.0150053323216454	0.116217763243598	0.784323913316986	0.950620928517083
Root179|3367	2369.43740826509	-0.0236381873461394	0.115521437597659	0.676342857275695	0.932074369313293
Root179|1842	1909.06208583645	0.0140381334139124	0.114532934594862	0.805742265702952	0.956839205669783
Root179|195	1531.12680441533	-0.0211744431087774	0.119239216183175	0.684299005284906	0.93383811122975
Root179|1890	4582.80864181433	0.334773723516971	0.250237464012173	0.011831686060563	0.311262509552473
Root179|2238	18291.4546940187	0.0731683841753387	0.129655649150261	0.210903164188853	0.774091893603996
Root179|893	2625.92384153972	-0.128601621397613	0.178007637940147	0.0821586287475673	0.618925280121707
Root179|3009	737.109442161435	0.0268693151917324	0.122575996595771	0.600405368890598	0.91013489787205
Root179|3131	132.732259421255	0.0197023593030365	0.131456797590796	0.349738419318412	NA
Root179|2700	1217.30546569925	0.0693139317670421	0.142503994371593	0.186303737466394	0.766987287659462
Root179|3429	25.8465382427992	-0.000224801268765346	0.130675893005675	0.97003792098086	NA
Root179|3253	730.693543232962	0.111313235985225	0.189495067257877	0.0449139837561111	0.507156115464077
Root179|2949	2449.75011192797	-0.0420663745360298	0.122553429542084	0.503172405693686	0.880514589197998
Root179|2423	3391.75070054653	0.04009956595725	0.121532532266302	0.459905234416206	0.865732366325708
Root179|143	1375.32641392942	0.0324572646493934	0.129808847234605	0.399514828534391	0.844927055685333
Root179|2087	1751.30024986563	-0.0398002111310656	0.128814275390645	0.397669891663892	0.84426176280586
Root179|1226	2360.58821160243	0.0152822846524906	0.119008025854889	0.765099518468427	0.946012838424837
Root179|1595	2972.95388483541	-0.00606764178494851	0.110696131524689	0.916503730536737	0.989087762118743
Root179|470	486.42119893094	0.103406941674717	0.181573131313594	0.0438930189245533	0.505969917368581
Root179|660	240.024940234403	0.000370802948366608	0.127840341471313	0.992830448241831	0.998109263195028
Root179|249	1251.29410688999	0.0409778016692585	0.123182842236776	0.466389080870486	0.866727946018406
Root179|516	1590.5248752268	0.0247123345583083	0.115356873134502	0.672817869560591	0.932074369313293
Root179|1815	4860.3434020831	0.0248976656280625	0.115789628693906	0.664843226825069	0.930979711728519
Root179|663	600.830364580223	0.0250401402392526	0.128279726137282	0.508459780579205	0.880712737515687
Root179|431	417.688852483222	-0.0276746104807175	0.128975733034561	0.461763044593922	0.865732366325708
Root179|1296	10.0959967966751	-0.0111910241373146	0.131667749075651	0.00383516187117412	NA
Root179|2343	220.960189585478	-0.019021544000824	0.132094486519457	0.228714012019726	0.78438386880665
Root179|2262	677.340805522232	0.00892146029871185	0.123576096569899	0.834065543569473	0.965800254665867
Root179|528	690.517128475436	0.0252980730051016	0.124722070310417	0.576823692849072	0.899686425791549
Root179|465	36.8603472195594	0.0024874155339094	0.130483424720382	0.836857947706996	NA
Root179|1339	4633.17188192041	0.040469410668601	0.115569367714743	0.476579861229854	0.872755071852422
Root179|2142	613.939408940506	-0.0112355377840814	0.127020730949124	0.732370807382785	0.940074897905603
Root179|2380	5044.9147747655	0.0425029000198212	0.13108066072502	0.350920347719128	0.83177987640092
Root179|1257	814.491718622883	-0.0403505214331488	0.134598567868788	0.255614530142299	0.789219795357708
Root179|2683	2160.21754112002	0.0303653446227137	0.130222782511129	0.41161485456945	0.852566675457288
Root179|2989	401.171254467693	0.0869735090870768	0.161235803968593	0.0870413881472879	0.62338263182568
Root179|1351	1326.06129483061	0.000703830554479965	0.117522013495442	0.989762447584343	0.998109263195028
Root179|3286	2082.33315157156	0.0205743676420125	0.117365052817732	0.707082547902799	0.937898532267911
Root179|1216	6086.44146263558	0.0243325297050525	0.119742097893448	0.637207960504132	0.922398391784252
Root179|1783	379.16597806707	0.0191729657099972	0.1251839585951	0.648997872382876	0.926817456195135
Root179|3329	3084.33416888283	0.156614104805194	0.197679768975057	0.0569929885465194	0.550065190199242
Root179|113	956.37397397307	0.0281576450257574	0.13139009047097	0.367326936263188	0.837410024019865
Root179|2655	1424.49171854493	0.0392992321596072	0.13040759934104	0.371700818146969	0.837410024019865
Root179|3448	1854.9578627197	0.0444838751475896	0.124177992331057	0.432409096495428	0.858707993877564
Root179|2998	1868.53683245674	0.0380340818767559	0.122851229835257	0.501119403063938	0.880514589197998
Root179|3272	182.498553790381	0.0314552825796496	0.131564548009043	0.356226057663044	0.837410024019865
Root179|343	355.990779298642	0.0875440465167372	0.172502241229612	0.0168372715155332	0.344693810766403
Root179|344	3491.67810373331	0.036416440704333	0.129230595934567	0.410176198506682	0.852566675457288
Root179|2679	597.176373781896	-0.0259941017387383	0.128755862199586	0.480977227981465	0.872788558048659
Root179|2663	5955.69155315252	0.0617607729602752	0.121530953827503	0.331876057554282	0.827729615419934
Root179|1211	564.041625501476	0.010483709472904	0.125907327600182	0.776317834791196	0.948297215980069
Root179|2859	11549.0710981572	-0.0112512089882267	0.105182669221247	0.82965340626796	0.965040284547399
Root179|413	3734.92963123201	0.124189442858613	0.195337763599328	0.0553833782045974	0.542977903926136
Root179|1091	314.147209661841	-0.0131852126180447	0.129682760250907	0.576178790203021	0.899631539623871
Root179|1850	1298.08948688836	0.0228225312430098	0.122200328688938	0.642788816473089	0.925302340201018
Root179|3263	4641.08357335881	-0.137060327229459	0.245437855697142	0.0121797405084977	0.311539589406176
Root179|406	966.660046901912	-0.119976236791749	0.212619045388882	0.0170787738295762	0.344693810766403
Root179|2376	1664.57694959667	-0.0322983088162422	0.124562447252229	0.510655032745019	0.881768871638708
Root179|1999	294.702350994535	0.0524656782165958	0.141389645903623	0.133994903980261	0.693717476571493
Root179|2581	623.177275028803	-0.064514210937558	0.145874997065412	0.133276675806953	0.691437680677492
Root179|975	15083.6705429156	0.0456144435106188	0.127964474151726	0.425341866119621	0.855477107227792
Root179|1683	854.731629962917	-0.0139380977315848	0.124409824637127	0.731022270750456	0.940074897905603
Root179|272	3377.62816483758	-0.0735639265099275	0.142161366805261	0.188092258301325	0.766987287659462
Root179|2026	3542.91421297871	0.0832906708586323	0.13868086724148	0.217234308876984	0.775554262558468
Root179|997	188.90207797608	-0.0750952101613428	0.158730395308148	0.0387951912042353	0.49882230262146
Root179|2413	3163.93640596859	0.00948957504339785	0.119287324332593	0.851573353021344	0.967854853789341
Root179|2699	1316.48603186719	0.112849050940183	0.173125415458415	0.0882630253597581	0.62338263182568
Root179|1067	1680.11576276464	-0.0751809691990627	0.14088409651122	0.203730303149856	0.771326969489469
Root179|1808	15315.9849654125	0.0178826732919686	0.104838403757817	0.815158406146842	0.958000012431283
Root179|2880	3199.93710733762	0.0876233683129051	0.156714819149541	0.113433549083274	0.653393618069398
Root179|1730	2257.65333851935	0.112293182371656	0.167212975631607	0.0978779757772648	0.635311490733305
Root179|510	175.655373408792	-0.00412857584350009	0.127716444039631	0.881929312742144	0.981362519570916
Root179|2156	14108.3513049096	-0.00934024288439213	0.122133588673658	0.831786633769528	0.965493775416116
Root179|1874	9399.36316602273	0.128642037054555	0.17554411554166	0.0862305049418521	0.62338263182568
Root179|3243	2080.03307833034	-0.0940156128935548	0.169253392863496	0.0654325776354107	0.571340697232798
Root179|1502	1700.11279851144	-0.652145800127106	0.244744179433983	0.000347600352160907	0.0427403599677849
Root179|1386	1379.93328801232	0.024324540864557	0.120203672245878	0.645297609905294	0.926356545239523
Root179|1384	1363.38887918713	-0.0162711122188128	0.1195502372292	0.744738643659328	0.942295581740811
Root179|412	678.158103677467	0.0499439595807382	0.139162958637065	0.175323380977517	0.749130944393789
Root179|559	747.346359792641	0.430344935702348	0.427110552077548	0.00875831799684487	0.263732616415196
Root179|962	420.041348708579	-0.0426115123240917	0.133961806928538	0.282170131228037	0.799741190776339
Root179|797	5506.61864903192	-0.061728170135676	0.123490737690118	0.336301551566828	0.829094301314712
Root179|1653	3370.49008462744	-0.0932854246379459	0.144800687489946	0.163206482945967	0.735380579691371
Root179|2642	200.18232173202	-0.0119219137896956	0.127537316954885	0.705429270255133	0.937898532267911
Root179|1701	1681.95274984941	0.0313347266850335	0.121833730503697	0.604082844130141	0.91013489787205
Root179|1709	4097.11725514462	0.0449356240723802	0.115018024261088	0.479493995850486	0.872755071852422
Root179|1338	1172.91772585347	0.00624497629785079	0.122921155147171	0.831185898924006	0.965493775416116
Root179|2934	460.955739054335	-0.00374982427366445	0.126862423783774	0.902308313673499	0.98670312160187
Root179|152	5852.1942221491	-0.0068068896243268	0.110940323655367	0.928291977743661	0.990619142139121
Root179|3441	320.83753013463	0.0701727958829349	0.147591738969261	0.139842242788193	0.706731433012411
Root179|897	2520.94041193589	-0.0608726456647496	0.130233250541408	0.302255223536989	0.81044543814587
Root179|757	1372.99740342275	0.0246592912477723	0.130211818048223	0.439290827560653	0.858707993877564
Root179|1325	1901.5516890428	0.0346616523279947	0.119331386586519	0.544410676926044	0.894062705767634
Root179|2435	4986.25652540997	0.0285222994563854	0.117891555107916	0.606613565149177	0.91077758864763
Root179|1986	1220.34177048776	0.0128820121927687	0.12349765990775	0.766926967871524	0.946012838424837
Root179|2034	656.287257913473	-0.00547303894628216	0.123578558101876	0.897917982392428	0.986139176047657
Root179|308	1437.81726429995	0.0360457402165996	0.125436214896002	0.471441242782256	0.867394448475139
Root179|521	3097.97072649745	-0.103804482247168	0.163687637340296	0.10078378839287	0.635311490733305
Root179|2887	805.346325057538	-0.534758573215013	0.343274190526604	0.00414461537387921	0.17986411718114
Root179|3453	2662.40056627197	-0.221950375717509	0.405293974313966	0.0177762056836425	0.349717219816194
Root179|1691	5151.84782418716	0.0387206169280109	0.122786171034248	0.582346245890514	0.901215239254891
Root179|467	2810.7622168281	0.0255673445052024	0.127511720680674	0.487811382986985	0.876693904503406
Root179|3287	2478.59114241428	0.0456371081734313	0.126480079389488	0.398309915967687	0.844927055685333
Root179|2329	1247.02690540419	0.281505704632008	0.284694955402158	0.0180041012796736	0.351854985935874
Root179|2573	414.494752341954	0.0102701217848751	0.123486500984342	0.81072335851607	0.957744047630473
Root179|2527	5117.03769466413	0.0314854780745142	0.131879500134752	0.345041332463613	0.83141176932344
Root179|150	6235.37182347596	-0.126641742468692	0.166623306581037	0.0918205802432307	0.62338263182568
Root179|1677	4307.05297723295	0.0844605197370684	0.13365652139447	0.211728056278354	0.774091893603996
Root179|1018	1009.98672978915	-0.00453353692994156	0.121343790447774	0.918537275909612	0.989339899368722
Root179|213	124.245062022968	0.00682457800556735	0.127882202600538	0.814994738869368	NA
Root179|2344	2296.07052900228	-0.0128033256024231	0.11732303955542	0.808721860743321	0.957479262183709
Root179|2453	4011.55936089511	-0.298218323452466	0.285776697178751	0.0157108942483716	0.337156441661353
Root179|1493	2540.95274545676	0.131601270417611	0.214331005826801	0.0382892834236696	0.497849365035353
Root179|137	1782.41995254018	-0.80548747128132	0.433449438699377	0.00178081905223242	0.0991546608139223
Root179|2855	3399.57469229526	-0.106753602605426	0.177788247546798	0.0661939127928232	0.575890183932524
Root179|3154	3673.72185516816	-0.0800379891954287	0.137432022633441	0.201002379314592	0.771110689364025
Root179|803	2668.79506867278	-0.0494665434298547	0.132191963813148	0.319960692754632	0.819599429949629
Root179|3050	355.729587189893	0.00766484489390213	0.12758722129054	0.801309284042125	0.956839205669783
Root179|3034	12820.6900579078	-0.0523159906436161	0.115794969775761	0.41742161977972	0.853357293553862
Root179|508	2977.88563033523	-0.0370489861598047	0.121935780680166	0.504781114008886	0.880514589197998
Root179|3455	1232.58901764284	-0.0185499476790621	0.124372000697955	0.667850236679791	0.931828249926684
Root179|527	3625.43878907867	0.05895461491456	0.136226315530713	0.252633805038651	0.789219795357708
Root179|3358	1543.36178912033	-0.0537834484902991	0.12567930710793	0.361404577319317	0.837410024019865
Root179|771	1912.13136259328	-0.0479763901181015	0.126608054761106	0.383218353059675	0.839399878760469
Root179|1627	1049.24512827515	0.000878980510737191	0.124034754633849	0.9866417739801	0.99745799075549
Root179|304	2795.99154418696	0.114092991493128	0.185564354796671	0.0624689774196905	0.563749089802773
Root179|1723	9049.39303455987	0.112737002373238	0.139729350398231	0.131677476758331	0.688152552528937
Root179|1327	1180.79643331251	-0.0379111186743485	0.129279094621804	0.401311073197608	0.846141301287382
Root179|348	808.777125406656	-0.0992560419388075	0.165182470930174	0.0976737331406774	0.635311490733305
Root179|542	379.025043685189	0.0336675313265509	0.131841385390085	0.34596640349306	0.83141176932344
Root179|1991	799.922932562446	0.0485323909713828	0.131764206966282	0.327967155787097	0.827729615419934
Root179|1136	1185.77250202286	-0.0286201983270605	0.126741002773132	0.436353542788116	0.858707993877564
Root179|1500	5603.00726345698	0.0419406793265239	0.132911176528832	0.314557595276934	0.817828241008182
Root179|1495	1106.07184822364	0.0819871553673705	0.156279597083284	0.103577222281581	0.635311490733305
Root179|18	786.141631419156	-0.0162176769695735	0.125678293461963	0.676300582795021	0.932074369313293
Root179|138	796.652494350367	-0.00272710751442774	0.122363506062434	0.947758099189538	0.990619142139121
Root179|1512	7503.72199613064	-0.0767561841412978	0.140167187081088	0.202475000387489	0.771326969489469
Root179|1692	1135.5079672711	-0.0129204496618171	0.124059935425021	0.754511387130019	0.944259161756016
Root179|706	1781.50142511246	-0.0495171852013753	0.12760578365307	0.368754256036198	0.837410024019865
Root179|1392	2367.30555310159	0.317048202434339	0.325790501085383	0.0143945682260585	0.3292051672515
Root179|2668	295.309513849887	0.00895098967560745	0.124106351723979	0.82913594626833	0.964818681954985
Root179|2307	1328.50678222515	-0.147727191876986	0.209507522096065	0.0525791940556965	0.530964131093671
Root179|882	220.488648431383	-0.0159013944929222	0.130447485065347	0.470323829549154	0.867394448475139
Root179|593	19563.3132922843	0.0136718153660244	0.107805484497293	0.839810515025706	0.966007371570929
Root179|1872	856.056047921286	-0.0667641049794401	0.153562683205395	0.029757571282624	0.457367671119913
Root179|869	2344.72111870889	-0.0159639337182105	0.119329302177384	0.752973245930426	0.94394200369073
Root179|1719	2810.53112232703	-0.0368879760511141	0.118930919769351	0.522953330894626	0.885898553082688
Root179|1010	700.695149745379	0.031596066381187	0.127787217004604	0.467851174296411	0.866727946018406
Root179|2927	1188.9830380589	-0.0705042169946467	0.140161339519997	0.204594303631428	0.771326969489469
Root179|2534	682.260088291563	7.29416436289696e-05	0.12106426474371	0.998619902302963	0.999336702000581
Root179|46	660.27596347138	-0.0359539831331898	0.132530793006216	0.316133209350764	0.817828241008182
Root179|1968	886.173571240432	-0.0166140488344563	0.127606270957216	0.618635222727061	0.915953062339939
Root179|648	765.766367300626	0.0147834540635871	0.122342595087963	0.751275670761896	0.943410427412066
Root179|3053	59.5584152282387	-0.0203610075026337	0.13284946447159	0.0929474709260518	NA
Root179|61	486.806129461386	-0.744277848533442	0.374318910496595	0.00149964635586135	0.0958567917608339
Root179|1142	428.213562485132	0.0501262011304065	0.137161638396417	0.226590735972419	0.78438386880665
Root179|967	882.93374534282	-0.0202780798827118	0.12826152541904	0.55000485838516	0.895453977661811
Root179|1311	100.40128682914	0.0129433626993001	0.129430219916417	0.605656402385184	NA
Root179|173	5735.32566552187	-0.0342229700945194	0.117622648196876	0.556388070237107	0.895453977661811
Root179|2931	3806.76132830381	-0.0290918880150728	0.115234672733185	0.615167942983607	0.913770141444803
Root179|3440	820.281300420737	-0.00532849026748181	0.119446699838751	0.91116157156336	0.987688795844212
Root179|3416	6859.08647271465	0.000193738060061492	0.11536486563951	0.96852133509264	0.994707884161692
Root179|2801	50.9840780068118	-0.00963844063193479	0.130732770050973	0.491921538323792	NA
Root179|321	505.510488482924	0.0327656017582738	0.125464837035477	0.499755194674496	0.880514589197998
Root179|3400	409.325448965908	-0.0269428040633068	0.129866994902049	0.434168676990889	0.858707993877564
Root179|2866	960.042068926671	-0.170641229232358	0.245023772340775	0.037691964173946	0.496557974452298
Root179|3330	806.302299220545	0.0893065549145258	0.149901872657131	0.153555351433065	0.727192703931552
Root179|1721	2007.28846439056	0.0250825035230472	0.122671209531612	0.612218738441363	0.91153254144322
Root179|334	24102.2610439916	0.0289627120075283	0.128331393282738	0.477254691025625	0.872755071852422
Root179|3016	6205.68077658973	0.132857831828025	0.161785813908107	0.0979685306006365	0.635311490733305
Root179|633	2468.51804292144	-0.0015016394973194	0.115631724884396	0.985591203548961	0.997403363737898
Root179|462	185.469364308035	-0.0180007112389074	0.129298569636981	0.533545426894955	0.894002748973624
Root179|831	3509.92714501066	-0.207772014884962	0.35236385661815	0.0208004970070651	0.383639166674057
Root179|2817	1354.27156550576	-0.720251200412278	0.523711194060469	0.00387424081694914	0.173225525012377
Root179|662	226.924320700303	0.0266819614085264	0.130536896196024	0.412996138353374	0.852566675457288
Root179|3140	3626.93434255548	0.0505953677262417	0.113657315908199	0.434203925028868	0.858707993877564
Root179|2881	3895.5794755151	0.0525699216063032	0.138755240896089	0.21895850997454	0.777553023989011
Root179|3288	1515.49248026079	0.121424785903648	0.178202262362203	0.0812606904144063	0.618925280121707
Root179|3276	2888.31558577651	-0.0928799276543966	0.141076519960093	0.172484367461309	0.746336317270267
Root179|1883	652.35375479709	-0.0143745449844556	0.122814482972466	0.738404449623858	0.940074897905603
Root179|1593	7195.61290059284	0.0702426232874859	0.126945510003829	0.280752802459042	0.799741190776339
Root179|1594	9842.43354401002	-0.0261580828343781	0.113894363754589	0.659415054465569	0.929341462079328
Root179|486	1569.2561746121	0.0437187256053151	0.12976300754549	0.371822797940953	0.837410024019865
Root179|1440	34.2182802685151	0.00807843569889271	0.13109175522413	0.344654982562458	NA
Root179|364	1700.90415929424	0.0369845911596611	0.133426664429008	0.280195604791874	0.799741190776339
Root179|2776	735.366771414288	-0.0147116044185521	0.125610598194819	0.701271546668066	0.937898532267911
Root179|1052	9704.75504693594	0.039460571418099	0.126458152254172	0.441004342362887	0.858707993877564
Root179|961	25372.5219664921	0.127288724573792	0.213003924668181	0.0412676170982275	0.500269212229779
Root179|1063	6816.86811670527	-0.00605682072114786	0.110235944882303	0.916400116357905	0.989087762118743
Root179|2395	7655.75264300092	-0.0648336743733227	0.118803909713105	0.359335849604941	0.837410024019865
Root179|3018	66844.7221347955	0.164493199462204	0.234519316215392	0.0418167721013805	0.503678752943566
Root179|770	386.777398169203	-0.0440241618699811	0.134525286575944	0.269728388706394	0.797928971334983
Root179|1867	849.123735348237	0.0134600487821263	0.12277532539081	0.768240102958594	0.946012838424837
Root179|3381	1555.86673606335	-0.0149841759855269	0.112559182164302	0.77115319595449	0.946619418162105
Root179|819	946.482406140072	-0.00405191618019626	0.121983151264875	0.923785908341086	0.990619142139121
Root179|1135	232.723043737646	-0.00650766954023003	0.126819990598003	0.837775696286335	0.966007371570929
Root179|791	584.533385571038	0.00507750874539345	0.120074585326097	0.918593433576755	0.989339899368722
Root179|1776	221.812868067935	0.00711616369760162	0.128251813631024	0.797595754419054	0.955625282700215
Root179|2199	6832.562305653	-0.0514191416985541	0.116479437551557	0.421703238361576	0.853387270994365
Root179|548	6587.17256575906	-0.0388373809478976	0.112367974742307	0.534402185425101	0.894002748973624
Root179|851	4316.40431551824	0.0181184218655254	0.110693151440572	0.765980919074784	0.946012838424837
Root179|1144	445.002110181754	0.0461383446020204	0.134187324679603	0.285637122717663	0.799741190776339
Root179|505	1610.731041791	0.00500632250413191	0.120926004143876	0.908075419249426	0.986808215833813
Root179|3275	1714.02765282541	-0.899325434162634	0.347126260560097	0.00034434597320032	0.0427403599677849
Root179|2422	590.312435627638	0.0725533890279837	0.154606902427897	0.06996844319721	0.588253207620988
Root179|1523	3795.59371271389	-0.0324520918926028	0.114746460425706	0.525791655586724	0.887173692451179
Root179|2778	4435.32270395127	-0.0888447473708309	0.147557733802004	0.157413118531325	0.730386969789216
Root179|1724	2597.94094216931	-0.0236031617949005	0.112164556380192	0.691719828455487	0.935277262826382
Root179|2202	489.361493234036	-0.0493490541082674	0.136118688196691	0.247920527374489	0.789219795357708
Root179|896	40758.6840809683	-0.0819116860223799	0.135503836687499	0.213396757544898	0.775387610750244
Root179|3285	243.095003884245	-0.00670567532836946	0.126184365437923	0.843414948105189	0.966569907517831
Root179|3284	610.480880147268	-0.0290374538950646	0.128497002304745	0.465298894365043	0.866727946018406
Root179|3282	1167.92440854345	0.040814246222625	0.1223465968922	0.467299399724733	0.866727946018406
Root179|315	117.595988462551	0.0290957269222148	0.133847774251121	0.194223984223942	NA
Root179|2417	3060.43286022316	0.00326095466959142	0.111226819240034	0.954075590678614	0.991460719109087
Root179|1610	233.647978673418	-0.00162814729828408	0.126845933061566	0.955487000403131	0.991778122027225
Root179|710	2365.52544463541	-0.0216967173108886	0.114461198917498	0.702249993643508	0.937898532267911
Root179|522	196.346767212953	-0.0104130619848706	0.129035009782218	0.674520396357468	0.932074369313293
Root179|568	369.058430546377	-0.0179584220302136	0.130118387959442	0.481497720265407	0.872788558048659
Root179|2254	944.40234391996	0.0776596715911097	0.141804719062482	0.195838274111332	0.76874559116413
Root179|68	6573.99366516636	0.0374108412239374	0.131366968808504	0.366120884438103	0.837410024019865
Root179|3409	892.280555224088	0.00740556111921864	0.125237725550368	0.847741169579949	0.967675342241004
Root179|2834	6972.16955118808	0.0193402760565463	0.106278923673412	0.761012647777935	0.946012838424837
Root179|529	4306.30959588063	0.0338887477695295	0.116780461705465	0.567073099361016	0.897801873508534
Root179|2482	95.9739002254876	-0.00446803600786318	0.130453361810868	0.720909208735426	NA
Root179|1103	53.4467087017858	-0.033224495828214	0.136013311434998	0.0764465856655581	NA
Root179|3280	4515.10663239399	0.143489765178708	0.165050681096339	0.0819988395698292	0.618925280121707
Root179|3278	5690.03732677458	0.0429725337350683	0.119130925465937	0.469718635630582	0.867394448475139
Root179|2190	2626.56779078859	-0.0213562187188046	0.113647448099477	0.719159480063126	0.93970699271867
Root179|3013	799.74077189794	-0.057058260314446	0.13632796418222	0.250472257652224	0.789219795357708
Root179|1278	90.5459773216928	-0.0225590922459664	0.131490955158908	0.350436878462606	NA
Root179|2501	103.450650210096	0.0299447007326829	0.134812542118405	0.109865677223849	NA
Root179|1208	412.641579520846	0.00560431979448888	0.126816866361796	0.86641610134989	0.977741458922954
Root179|1535	3476.63374763685	0.00623321527593205	0.108644447139566	0.920390210177675	0.99018283275039
Root179|3362	330.187808391936	-0.0121298936353601	0.12790910967127	0.688722962685716	0.934333945661241
Root179|102	285.155044708554	0.0820247540744581	0.161779915905593	0.0584805159673332	0.552123466867513
Root179|1435	226.452534607805	-0.000710192154736249	0.127814228289649	0.975114169709448	0.997175550389736
Root179|1949	63.7854639578223	0.0358167148489521	0.136752043710262	0.0818467777401874	NA
Root179|1952	137.138140989308	-0.00511510636228554	0.128539876399754	0.836060144552131	0.966007371570929
Root179|1382	496.230443840946	0.000912953131386107	0.12283780753217	0.985493192726164	0.997403363737898
Root179|1143	256.106530980469	0.0462804553569709	0.139247187437774	0.134766323470068	0.69405832558494
Root179|1268	567.462335058052	0.0499436716227267	0.134425969450129	0.28095990078572	0.799741190776339
Root179|2010	1723.93822082625	0.201539516121509	0.331141842066922	0.0254356142251006	0.424070607786847
Root179|298	4724.40360249195	-0.0484614768934852	0.130055289915169	0.344186704156148	0.83141176932344
Root179|3029	3705.69699645746	-0.72504117576086	0.34166428076271	0.0011619057742214	0.081637712850651
Root179|3030	3016.36712888836	-0.167200523982393	0.280871229953483	0.0233926105606517	0.405363144557083
Root179|504	2355.45651834119	0.10738192770916	0.166020160535206	0.102169784000907	0.635311490733305
Root179|668	128.414582759626	-0.0215851578626199	0.133276450837757	0.0475735373133996	NA
Root179|703	567.769586115747	0.0710912861229331	0.151119354918252	0.101614629705152	0.635311490733305
Root179|2393	522.634139767158	-0.0474320786321623	0.13549998990231	0.253272396548515	0.789219795357708
Root179|577	539.866359008793	-0.0204248355660752	0.124866167582865	0.630886867960508	0.918274665837364
Root179|3439	5260.50825715029	0.059107415276916	0.124219324937451	0.342964142910497	0.83141176932344
Root179|589	1583.23828368643	0.0248127415692306	0.114994976206581	0.659738211767769	0.929341462079328
Root179|543	2902.5151075385	0.0808012656194981	0.134545833162866	0.221262158323731	0.779170201925215
Root179|2747	3446.27265079122	0.0258879816757557	0.112387532301529	0.67305870057627	0.932074369313293
Root179|3165	616.62301845308	0.0875917430502754	0.149589058145057	0.153610036918279	0.727192703931552
Root179|2340	759.917173812774	0.0821718706056009	0.154308930471629	0.116352781315089	0.660019288964901
Root179|2710	190.017427060453	0.0144878150888552	0.127656723817633	0.661728820385506	0.930315026381609
Root179|2037	401.33210754678	-0.011945543213505	0.126753642018581	0.725390403283021	0.93970699271867
Root179|1884	1086.90380766395	0.0423944441176752	0.12454720528667	0.441262707229005	0.858707993877564
Root179|1577	2809.05034591896	-0.0878889148543931	0.140564897383208	0.197112653815317	0.76874559116413
Root179|1568	3697.47298032622	-0.0159008667481	0.1218480837232	0.734334550190587	0.940074897905603
Root179|3270	656.617679515521	0.0879632890627691	0.166627119940439	0.0556809471589847	0.544087665781999
Root179|2147	877.518778414153	0.035033883083722	0.126652435834003	0.461489007176657	0.865732366325708
Root179|592	589.632949610158	0.0376491730985435	0.127052147840949	0.443078854424221	0.860214275924919
Root179|567	232.34556011491	-0.0206180923538597	0.130412073917237	0.441430032772709	0.858707993877564
Root179|1378	838.637163567736	-0.0105654763215207	0.122118998596068	0.808939678339413	0.957479262183709
Root179|795	6017.83483086063	-0.00421562787948838	0.11407370618606	0.937973471203845	0.990619142139121
Root179|840	673.344857318885	-0.052047638520762	0.135187933045353	0.265225495692913	0.795909636093423
Root179|2686	2475.23903987082	-0.0738581815459645	0.137009673384174	0.267550782448213	0.795909636093423
Root179|3211	2439.4466992604	-0.095011603918934	0.183118702543092	0.00737121613483457	0.239038008943921
Root179|3314	352.159011187536	0.0135556317972149	0.128752400631722	0.634775483721897	0.920954991378229
Root179|1053	769.053334138054	0.0236991928719618	0.124807975034301	0.595952081362385	0.907926996437996
Root179|1563	1452.15684315244	0.0313431273804158	0.125824040499664	0.507918435633466	0.880712737515687
Root179|1939	504.098137365088	0.0356041092587434	0.133202162772672	0.294930808636696	0.805125639488334
Root179|1856	477.312015252099	-0.023713541652986	0.127416094606931	0.539558156297507	0.894062705767634
Root179|1212	17482.182750302	-0.025105432405222	0.110185783576228	0.682204057864817	0.932893500815142
Root179|1076	69.474949169393	-0.012134101069202	0.131160445019219	0.358288253641059	NA
Root179|2218	97.1007338007871	-0.0413236881604283	0.136369685669724	0.193204616119433	NA
Root179|2255	734.685012911911	0.0652301716976987	0.143465199559231	0.172015032430954	0.745398473867465
Root179|3119	82.8853138785237	0.0129200529843162	0.129556228949182	0.597478270462877	NA
Root179|1431	72.4003771965286	-0.0103071563351202	0.130952168155383	0.418404073535809	NA
Root179|2476	622.977512859165	-0.00597495728619433	0.122331896525606	0.889407074968332	0.983379647145578
Root179|3261	409.082775588992	-0.0457954112286754	0.139637739640699	0.111485635196312	0.648903568963151
Root179|3117	5623.41572240212	-0.309633458088035	0.237227078479582	0.011918896502687	0.311262509552473
Root179|3088	943.893938238162	-0.106260892697522	0.170937798469853	0.0854686830896914	0.62338263182568
Root179|1525	1789.15441824028	-0.422131534083824	0.328754780832181	0.0073305202148836	0.239038008943921
Root179|3269	1538.86249367068	0.11284870746827	0.172692990582112	0.0890451457660029	0.62338263182568
Root179|3051	2592.93808275475	0.0255671241815215	0.11473885920116	0.664217462074904	0.930979711728519
Root179|1051	43539.4308961574	0.0404766342863142	0.127636495004493	0.416357057797193	0.853242831638554
Root179|1237	10245.3075287164	-0.0266118721762929	0.112348056144833	0.669425224795391	0.931828249926684
Root179|1494	1038.88820188964	0.0264128732109725	0.125218861233645	0.540289152385898	0.894062705767634
Root179|1887	2170.35224656852	0.0730913436366713	0.141966605523554	0.205945049491594	0.772435561263899
Root179|1293	122.082677139242	0.00284613791666509	0.130202191868074	0.850657224505084	NA
Root179|2231	74988.9066018773	0.00506790297591298	0.123011520931304	0.937041154638689	0.990619142139121
Root179|391	63127.709823339	0.0134099231084931	0.117579574581505	0.803646962514527	0.956839205669783
Root179|9	2703.97800606989	-0.0624763786218747	0.144662832223278	0.140731132739104	0.706731433012411
Root179|756	2986.41050128036	0.034152476942483	0.134542844694305	0.215122089292894	0.775387610750244
Root179|1221	1977.35369461298	-0.0205485823512967	0.121650994423794	0.670844428547871	0.932074369313293
Root179|1624	4878.95416444706	-0.012460977664438	0.115491446394724	0.819134495422569	0.958471806499604
Root179|3187	404.866777658662	0.0327724740957817	0.130851065582414	0.377580060827191	0.838522387307526
Root179|2241	1208.58066461432	0.0061919813456975	0.122777061392225	0.888986708364436	0.983379647145578
Root179|894	987.635338791644	-0.0255861054571784	0.127187171875162	0.527013040619084	0.887173692451179
Root179|1888	7176.83702644327	0.0905072800432212	0.143698811490362	0.185840728038191	0.766987287659462
Root179|800	3064.2355525118	-0.0769734734780662	0.132787895846068	0.229238690189343	0.78438386880665
Root179|1746	763.567308311955	-0.0173606792557721	0.119150100519455	0.734528035697279	0.940074897905603
Root179|637	159.762833017831	-0.03741694960733	0.135890653227779	0.171060037143815	0.742350249428529
Root179|1331	2511.09615474275	0.0916166763453843	0.156275405262995	0.125645565437568	0.682836212902878
Root179|1755	242.770998544886	-0.0060193317717863	0.128322009611614	0.816767869926339	0.958362617953331
Root179|2375	1393.34630674372	-0.00175120241834509	0.119733574539594	0.969785105341383	0.99500005270109
Root179|260	1261.36332022929	-0.0322603562117709	0.11662436127487	0.56243432815439	0.89764397100249
Root179|1383	507.404054775706	0.0397363483928035	0.131512329440109	0.34460433048787	0.83141176932344
Root179|3297	2811.54519662002	0.0710421169918712	0.129510652192328	0.280100215956588	0.799741190776339
Root179|2292	11005.1871612565	-0.0875723610253373	0.138703824116952	0.19136801166303	0.766987287659462
Root179|218	1518.74653329962	-0.0035054177663643	0.122847125672195	0.931409531278624	0.990619142139121
Root179|2900	979.559902821059	0.0011000546007245	0.126583017285836	0.977165720597019	0.99733903539809
Root179|1225	4774.15918748422	0.0120308258698782	0.119091209467623	0.815031583452012	0.958000012431283
Root179|3011	1461.0407668042	-0.183026858142145	0.249552613538684	0.0363404649334727	0.483250817727993
Root179|3010	6414.04959483851	-0.0154697723652458	0.113664280335883	0.818228854558385	0.958471806499604
Root179|1491	1134.15116746714	0.0524554024340484	0.136007151111521	0.252653009021449	0.789219795357708
Root179|1693	997.232590311266	0.060345407337545	0.139411987816402	0.208477747193914	0.773858908137408
Root179|373	2425.23173574165	0.0678713105064396	0.135954020861086	0.231722874825489	0.78438386880665
Root179|2011	5043.31289634701	0.125002211941868	0.199948681734546	0.0496164119146447	0.519212877872754
Root179|871	3687.39914961752	0.0119196094421805	0.107492263239681	0.848853660559964	0.967675342241004
Root179|1861	3719.33730682621	0.010676675257376	0.109114498381655	0.862788174942021	0.975722422341658
Root179|825	1701.71690977632	0.0397896854092243	0.125833033304223	0.448874709238474	0.862347179082602
Root179|1634	2298.5193850058	0.029221958512284	0.125786948773212	0.52250479355515	0.885898553082688
Root179|2366	3636.24555065081	0.0245277044851939	0.10994240793736	0.701153483466188	0.937898532267911
Root179|3019	2590.66613884995	0.0402754446015543	0.127687523935091	0.416686564381177	0.853325504156041
Root179|381	5414.79084245109	-0.00146459819137242	0.111766780891234	0.970049187265685	0.99500005270109
Root179|1417	5025.93915033072	-0.0343534938942072	0.118465405669944	0.556746944021137	0.895453977661811
Root179|2787	8071.93329263304	-0.0555515487777811	0.116738723160726	0.37171708641081	0.837410024019865
Root179|1988	13034.4444842589	0.0679285205826283	0.144284294462021	0.0885454123712592	0.62338263182568
Root179|1088	1327.99426647317	0.0547003988289569	0.127424395947486	0.347158678726485	0.83141176932344
Root179|177	7285.21596603954	-0.0245799328977996	0.115589428773358	0.640537760288124	0.923864579965912
Root179|1059	14065.2395402846	-0.173274279193132	0.212155625333346	0.0474026302747162	0.514283683605469
Root179|2478	12530.0021860918	0.0328260755142268	0.124786900362874	0.518579612193118	0.884582910740978
Root179|842	330.588374315679	-0.0324280987018859	0.133345952052767	0.269382483586187	0.797928971334983
Root179|3181	458.889204888505	1.41374132719582	0.564097634197451	0.00038833705810985	0.044076256095468
Root179|2540	485.000263194982	0.0534934144020176	0.138919306480233	0.201154246568836	0.771110689364025
Root179|1223	1143.63849298446	-0.0112770802918679	0.114589739108818	0.840224652699125	0.966007371570929
Root179|2321	2019.11154071173	-0.151390432231843	0.208433587279766	0.0540344988313888	0.538578810363445
Root179|1907	2109.4939745576	-0.00353703911654059	0.111229337593827	0.950254080476062	0.990619142139121
Root179|1492	1339.5774304727	0.0407673994888634	0.132973006332585	0.306056502085056	0.81044543814587
Root179|2185	1971.50240190652	0.0199626916894944	0.123052076970315	0.668241955240808	0.931828249926684
Root179|433	172.700188432887	-0.0144434650846874	0.13130596320312	0.332595741413447	0.827729615419934
Root179|998	588.573603223843	-0.0551412290335567	0.143252250684846	0.108961413260899	0.643090261065827
Root179|3271	742.444686326334	0.0497234033677294	0.139288708571407	0.169926440986101	0.741196788219561
Root179|1644	2531.93844210703	-0.0955319883384459	0.147823519089761	0.118902258222147	0.665807521847354
Root179|1911	2777.60024089731	0.0346697063811541	0.12389859361937	0.500603434859019	0.880514589197998
Root179|2299	1170.76221854577	-0.54986285204782	0.489025376126255	0.00597898086380445	0.21004729201294
Root179|694	346.202527503041	0.0451934117980834	0.140509509179015	0.0630742510673706	0.567475960060398
Root179|1151	3802.4689850696	-0.0135678766933707	0.114787125492573	0.80730982875655	0.957415041672516
Root179|409	3081.43990575529	0.0545922587663318	0.130678033887542	0.318161615933679	0.819280042426079
Root179|3052	5065.1467847576	0.0258158401174589	0.115878793415124	0.652972783679654	0.926850738161933
Root179|934	2860.87678971256	0.0518725038034819	0.125771446747073	0.373071471585515	0.838040611035698
Root179|3122	1517.3448478818	0.0195264476559028	0.120243221684778	0.701524090755848	0.937898532267911
Root179|1868	2136.71375658405	-0.0307211415048307	0.125199388808112	0.524264873701648	0.886785351401626
Root179|1064	3426.632656823	-0.0713261876281144	0.138532371413183	0.212076074974292	0.774091893603996
Root179|3167	275.608618589951	0.0503019680841935	0.142715820638491	0.0653016703808061	0.571340697232798
Root179|3147	3034.97825185569	0.0539488142903574	0.127348973293753	0.35465880132279	0.837278498162844
Root179|3004	372191.101578626	0.056721504731766	0.115705523907973	0.391417766383727	0.839399878760469
Root179|3424	2861.70702296778	-0.103797815450639	0.185762454248461	0.0295828805345561	0.457063248468456
Root179|1157	4219.82622023898	-0.0993334172884877	0.148499445931721	0.153938806284798	0.727192703931552
Root179|1855	668.252794323644	0.0346556418248627	0.127744137864794	0.446029601330805	0.862347179082602
Root179|3076	802.263458153674	0.000842071356986457	0.123606168351723	0.986046888116888	0.997403363737898
Root179|2313	1744.92808231283	-0.0203188227728175	0.111659075373301	0.733098318907015	0.940074897905603
Root179|1122	186.461759931516	-0.0287229769332544	0.131898716532777	0.334030313098303	0.827729615419934
Root179|129	1665.85056206637	0.0764157007494332	0.131963393394106	0.244859772223787	0.789219795357708
Root179|1475	1068.51378301869	0.0385125327087731	0.124938874005638	0.461104180091672	0.865732366325708
Root179|209	126.139447429397	0.0243929259242495	0.131778828436619	0.335853959582916	NA
Root179|2897	403.011876939349	0.045608218434366	0.138628523956847	0.149055308086106	0.71889368079779
Root179|2751	990.481819054037	0.00128634767745248	0.117647998735022	0.984187633455269	0.997403363737898
Root179|2461	864.743362648661	0.0962566486540338	0.161487232656376	0.106301955190238	0.636302372751302
Root179|3281	6405.91635570459	0.105250933731691	0.155268227174292	0.114053432490021	0.653537241316605
Root179|1132	2301.40216317726	-0.0555961226114898	0.13314683638353	0.298325614565488	0.808547482169972
Root179|942	644.193205007062	0.0431574818572272	0.132471361319707	0.321866039083637	0.821649378318177
Root179|1224	2373.07443159229	0.0571419362025616	0.133384978150077	0.287248338403031	0.799741190776339
Root179|271	4880.58200865511	0.0760262490483165	0.14313692673373	0.189063252826299	0.766987287659462
Root179|1573	2367.30742549569	0.0299800473632493	0.124499919465614	0.543110612382645	0.894062705767634
Root179|3413	2819.40004188517	0.0380572165394645	0.117875909963516	0.528841341717649	0.889743899320857
Root179|545	19529.2831577048	-0.523430888126041	0.30498967911671	0.00323459428100063	0.15395625360053
Root179|764	6240.81586090335	-0.170988537623152	0.258413227189456	0.0329525220769526	0.472052876937316
Root179|2369	3198.72977041791	-0.296758565863264	0.46026418494401	0.0147468098627944	0.332197220649666
Root179|2008	635.535294273824	-0.0480880062689781	0.136687474757985	0.227204809399984	0.78438386880665
Root179|2505	2483.55545015503	-0.0535221554774807	0.11663239843883	0.411086540974623	0.852566675457288
Root179|674	10672.3432910117	-0.0785463242601947	0.140332881252045	0.240465062622168	0.787583129631541
Root179|78	3854.398017847	0.0414793935392711	0.132984416312267	0.306038836747694	0.81044543814587
Root179|2077	1006.38349478823	-0.0496983155277205	0.134841927078086	0.270555612105639	0.797928971334983
Root179|493	3562.75707921617	-0.249756240632357	0.24433125133054	0.0226347781627716	0.402158025895648
Root179|3422	1187.00487956396	-0.024384821235138	0.123891821360819	0.612588633117386	0.911623326439439
Root179|2857	1025.64360225737	0.0197031216235245	0.123260598919157	0.668098627368637	0.931828249926684
Root179|1236	1484.85551422386	0.000424419741876366	0.121722544531791	0.985510905671443	0.997403363737898
Root179|2298	10608.2470512538	0.0622806148853348	0.131592352761161	0.286823489334207	0.799741190776339
Root179|2148	883.143350072171	0.00983538087406308	0.118345675999869	0.848580332256744	0.967675342241004
Root179|3138	5494.84772160406	-0.0426915543626382	0.118596842458535	0.490395133351922	0.877022580018544
Root179|2867	327.458203853343	-0.0172364944089482	0.126737108463385	0.63778017957584	0.922398391784252
Root179|1865	1428.64447957389	0.187678685300949	0.227301176341214	0.040799790094709	0.500269212229779
Root179|2326	3142.92523454987	-0.0712198765847016	0.146591899515017	0.128990330947839	0.687361749172431
Root179|2223	5204.46456294537	0.031330981408528	0.118425243623605	0.579827412710616	0.900245326623064
Root179|3143	445.589203737545	-0.0566615050565728	0.14253200633914	0.141373723575371	0.706731433012411
Root179|829	2614.50255162508	0.0647862106294016	0.134017469626538	0.27114676770795	0.797928971334983
Root179|3238	1486.36741129316	0.0562245429587969	0.13374272292127	0.279374830414317	0.799741190776339
Root179|2291	46524.2596932898	-0.0489297162888554	0.117721332375909	0.433817696038523	0.858707993877564
Root179|369	14785.7456047705	0.0448647927088838	0.134885048762314	0.228559381863851	0.78438386880665
Root179|889	8714.2507555232	-0.0865219553296481	0.130910171197055	0.196516328150608	0.76874559116413
Root179|1365	29390.8580046121	0.0938897635034295	0.131512536226486	0.206672048787997	0.772990134313536
Root179|1497	4555.54539155309	0.0631904816437406	0.141832688128942	0.191156663257573	0.766987287659462
Root179|1438	7.39471723938993	0.0007492241836161	0.13088813539424	0.878650966482178	NA
Root179|1876	1074.01747630124	-0.0420563138822335	0.12818654286341	0.397479030726744	0.84426176280586
Root179|174	11471.7106742291	-0.431235125120415	0.301553270452218	0.00614806157820666	0.213446231968093
Root179|2041	7829.23300113472	-0.122613855332382	0.17003322226074	0.0924922050477629	0.62338263182568
Root179|1787	8027.62490889494	0.0234542334176688	0.111031741047145	0.698310961393628	0.937017698171567
Root179|1129	117.529929854483	0.0189513855771322	0.131047321246718	0.397132716881048	NA
Root179|1913	399.740867542673	-0.00527446341745955	0.121148701537817	0.90712489627444	0.98670312160187
Root179|3021	2072.18648790086	0.014061821178421	0.110624789386491	0.818211295205756	0.958471806499604
Root179|1220	1216.26415295311	-0.00765817815739262	0.120919924341684	0.870561569513886	0.979423252625039
Root179|1228	659.93611564143	0.00733796162700555	0.12760714674392	0.810174760309293	0.957479262183709
Root179|1446	3359.07540478281	0.0991802421624033	0.15407032951875	0.140924250021136	0.706731433012411
Root179|270	232.965306369328	-0.021151072746816	0.129698265217188	0.481224143202357	0.872788558048659
Root179|269	845.685043953108	0.0327222764133038	0.118100159381612	0.570173705115719	0.897801873508534
Root179|536	2913.7118974965	-0.00280469311836272	0.109080887559339	0.957182354293386	0.992192206455539
Root179|1670	4860.75576210086	-0.0893307810569104	0.1445370707048	0.142495832816803	0.706731433012411
Root179|1616	829.779685450249	-0.079710899523919	0.163026237446509	0.0321578753693668	0.466091046968707
Root179|1615	1596.60058795826	-0.033056771724035	0.12715207179547	0.46757280935352	0.866727946018406
Root179|1575	1609.15795167191	0.0111727625172806	0.121352798115375	0.816123566106638	0.958000012431283
Root179|607	2321.711277525	0.00594295224125094	0.120161502654019	0.867519275956732	0.978238205329888
Root179|766	1536.96746121831	-0.091428218603879	0.149692848001426	0.166759054330025	0.736790238030331
Root179|765	1137.94130342533	-0.134695666198353	0.237687418344708	0.0152867092650515	0.336649843590799
Root179|876	1283.10500759294	0.145665315407786	0.204878407479687	0.0551910680220235	0.542977903926136
Root179|875	9473.63001104508	0.0568913423533024	0.127476479441171	0.358115308946377	0.837410024019865
Root179|874	3997.02994909723	0.0492018693233439	0.121791533267401	0.412070094166039	0.852566675457288
Root179|873	28173.9118446477	0.0936568498443132	0.148418786428753	0.155361768379112	0.728891221759553
Root179|872	2575.95533825318	0.0597777028222532	0.125740540478826	0.333052031553966	0.827729615419934
Root179|1381	896.120878526258	0.0356149797877666	0.128609533870351	0.426383981582179	0.855477107227792
Root179|623	6708.97757518827	-0.0380097798716766	0.117531066975128	0.521249546434522	0.885898553082688
Root179|2785	4098.69546798009	-0.876366540795574	0.456927307501937	0.00153795153243206	0.0958567917608339
Root179|2327	2292.04368002296	0.0342339905289029	0.1276793912998	0.453272493454588	0.864678555374592
Root179|1515	4387.33147714997	0.0313284025227996	0.114580972801811	0.604270912025726	0.91013489787205
Root179|1516	8284.31781766759	-0.0295500058753579	0.110526625768183	0.61888381279216	0.915953062339939
Root179|1517	8529.4096993405	-0.0965574285788531	0.167935457086167	0.0574896498709945	0.550065190199242
Root179|3309	16263.6859763181	0.073223899675404	0.123624370757501	0.278611156349376	0.799741190776339
Root179|472	8869.27175378522	-0.932894361099443	0.315047750988145	0.000119174772365194	0.0234456502166458
Root179|473	25011.1205281049	-0.157377581525934	0.170315071263264	0.0756928147675722	0.60765587031115
Root179|474	6234.84236692924	-0.0289745043207103	0.110291647558379	0.638230328669758	0.922398391784252
Root179|475	4027.45681484588	0.0273398396733828	0.119256318552906	0.563345605633782	0.897792024471285
Root179|476	14157.5671062735	0.0157450189888216	0.113980524207854	0.762833598115019	0.946012838424837
Root179|477	11215.2710572207	0.0350383787753932	0.119205448435148	0.563798516764173	0.897792024471285
Root179|478	4454.47648530847	0.0621616535428643	0.13101739925239	0.280095672815849	0.799741190776339
Root179|479	14166.0800234962	0.0474777826267796	0.12619751573239	0.393461440493707	0.840770970960846
Root179|480	8930.34534084694	0.0239514512353335	0.118078530003735	0.630236418408896	0.918274665837364
Root179|481	8189.0789829268	0.0499236123733977	0.126979018522572	0.371476984067784	0.837410024019865
Root179|482	7175.02594576202	0.0807110952297579	0.137243257163424	0.253501775791698	0.789219795357708
Root179|483	12821.7263132704	0.0273936429454091	0.117381161290736	0.63024137233028	0.918274665837364
Root179|484	6343.47764776795	0.0235206381703513	0.118065709886373	0.669534328092995	0.931828249926684
Root179|485	20144.5641196407	0.0352217391613184	0.118218145073632	0.553081673824833	0.895453977661811
Root179|487	2818.01308666786	-0.120078165814736	0.193935623737925	0.0485375319947039	0.517921690607515
Root179|488	5687.32363848927	-0.0203997075347896	0.113774835908894	0.724581231302893	0.93970699271867
Root179|489	4274.52083886924	0.0107669964396046	0.106171994924025	0.864163440973123	0.976356578769914
Root179|490	7099.37837403558	0.0831295049536706	0.130595636134583	0.237565936371652	0.78438386880665
Root179|491	4026.00293425952	0.0561682146895741	0.12326792620752	0.367775894374741	0.837410024019865
Root179|492	6130.74330553151	0.0824993125345897	0.13675802269753	0.224417485532195	0.781970500635521
Root179|494	9802.67654561253	-0.565511671228925	0.321998401800688	0.00291792817517676	0.143513434082444
Root179|495	7038.90722970775	-0.127863175991225	0.164599365604922	0.0882160489317679	0.62338263182568
Root179|497	14258.5996520884	0.0507169451290708	0.126710050546888	0.371832577630425	0.837410024019865
Root179|498	1684.44727555545	0.0690580096865543	0.143742871044692	0.177422948408547	0.750978951622349
Root179|878	2812.42256075292	0.235993312992478	0.212708651486087	0.0252414325907142	0.423224247586349
Root179|2745	12713.7109874349	-0.188066056954583	0.177905882896089	0.0436030230980935	0.50459812220578
Root179|2899	1203.07703205881	-0.0326265346602068	0.121257162991656	0.543503502109293	0.894062705767634
Root179|2898	752.202888135802	-0.0184760596237207	0.125543616989749	0.669741686917823	0.931828249926684
Root179|2304	2928.21227067571	0.00741405509687458	0.110883403755437	0.895069820589126	0.985555460538393
Root179|2297	5445.59996270581	-0.0760973330026269	0.132320891779395	0.231510272510763	0.78438386880665
Root179|2249	345.754235504402	-0.0118486118744776	0.125274530177659	0.757559748639517	0.945935769230998
Root179|3403	703.510825368428	-0.0111822667928281	0.120307260811669	0.816134202389781	0.958000012431283
Root179|1102	551.80568539837	0.358315704032371	0.759042194537055	0.0107481084141881	0.294862758299636
Root179|3161	1233.89187054798	-0.0702282773009523	0.155774714460391	0.0323273843805939	0.466091046968707
Root179|2947	1943.78039941301	-0.0613051779509519	0.135982797987369	0.25096090453496	0.789219795357708
Root179|2951	4439.57392671402	0.0201862729559586	0.113136420742734	0.713494604018285	0.93970699271867
Root179|596	2593.58786327183	-0.0451373527948049	0.121936039125316	0.434432768996456	0.858707993877564
Root179|3054	3454.99978382686	0.0331976911012638	0.111669669129564	0.602375032497108	0.91013489787205
Root179|1648	658.012040147714	0.0124886834936106	0.1202487332562	0.800884984677936	0.956839205669783
Root179|3028	802.243670522987	-0.0594956048215423	0.138653020945758	0.220400526348583	0.779170201925215
Root179|3352	670.611739131858	-0.0444813843274987	0.123717541930364	0.428747481570202	0.856699149375501
Root179|3353	3847.8842025138	-0.0236932152739252	0.112797771444629	0.691341560175476	0.935277262826382
Root179|3241	4586.37119480993	0.178082967369403	0.187884630687699	0.0502538768354529	0.520348036987444
Root179|1521	1049.49461788261	0.0616455034454238	0.134733885918719	0.264022774750668	0.79493551795084
Root179|1524	2555.64214687041	-0.0550450989298599	0.121734405280483	0.375645911320238	0.838522387307526
Root179|1526	26722.1744899225	-0.349539275041769	0.288269824263896	0.0107913174843649	0.294862758299636
Root179|1209	215.538526190409	0.00695846580135551	0.126649416504686	0.837021038099248	0.966007371570929
Root179|2957	1933.51609813115	-0.0622026364552549	0.128225315969737	0.30447905160654	0.81044543814587
Root179|1341	176.282618089101	0.0115840817781573	0.127562262674573	0.716896467953187	0.93970699271867
Root179|1342	2506.44601387167	-0.0719683658192377	0.150038474425616	0.117690378228526	0.662794477390041
Root179|1645	515.707511354342	-0.0339548388622486	0.130275143558783	0.391290418494793	0.839399878760469
Root179|3252	2431.22576508887	0.290110863951215	0.259167993797578	0.0161778249255625	0.338586959966914
Root179|3250	9233.83098940078	0.0223111534552197	0.109971904526046	0.721236901581967	0.93970699271867
Root179|3049	4251.19125333517	-1.19962825002002	0.532509762665464	0.00068298766783206	0.0629842689928878
Root179|3295	23846.7180948823	0.0312921115987017	0.110277134252019	0.610013308407323	0.91092548966398
Root179|3294	8448.6812428437	-0.939476607979615	0.2992574222178	6.36091628199445e-05	0.0170646035892415
Root179|3293	423.680131297239	-0.00413872139134845	0.123140479821148	0.918936178979894	0.989339899368722
Root179|3292	566.139089665925	-0.0561078137317003	0.144479454245877	0.0900080583206644	0.62338263182568
Root179|3291	20506.2937509071	0.0300843770001403	0.121424975255318	0.571492324256712	0.897801873508534
Root179|3290	11441.2210125532	0.012957758992158	0.112475760019556	0.826673555320955	0.963092641828716
Root179|1635	296.095921470354	-0.0146491156921244	0.128421523990743	0.623548584390554	0.918274665837364
Root179|1628	6024.58506043497	-0.0338985294693497	0.119459278042525	0.544243689131716	0.894062705767634
Root179|1321	1326.05093395097	0.0390300599654996	0.12274564289791	0.47931946837521	0.872755071852422
Root179|3349	7647.47973701183	-0.0564077380984197	0.129826574923762	0.281618535059512	0.799741190776339
Root179|1230	744.659789058395	-0.0357460818523632	0.128125318654652	0.431839797997663	0.858707993877564
Root179|2871	520.177450275319	-0.000868760369622537	0.121103383343822	0.980296099218102	0.997403363737898
Root179|2870	197.379253235807	0.0591420820017292	0.143968084999359	0.131754046824415	0.688152552528937
Root179|385	2326.45572488138	-0.0127463533456501	0.118297201170595	0.801629403412131	0.956839205669783
Root179|1853	602.613559000722	0.00746463879801186	0.127975797286945	0.797497713692441	0.955625282700215
Root179|2195	271.301495325272	-0.0167340545668392	0.128162945148056	0.601572760723167	0.91013489787205
Root179|3148	3582.54261244948	-0.0366958147171325	0.115891221488943	0.541723259207544	0.894062705767634
Root179|2290	5085.51428841996	-0.924458623449541	0.362861021273441	0.000380720413142144	0.044076256095468
Root179|2289	3061.82087345061	-0.844408439222366	0.369173826602525	0.000743183401665839	0.0645039475975262
Root179|2288	1211.20572563245	-0.0126301974632741	0.118003638986451	0.804939824902225	0.956839205669783
Root179|2287	4084.09489112813	0.0808468525002421	0.125976946419426	0.242752983085075	0.789219795357708
Root179|3005	13176.9881067185	-0.117394048901443	0.188420179165604	0.058160106778016	0.551866479427412
Root179|524	1080.16524309911	-0.0255747588647013	0.127120764831829	0.534121407657372	0.894002748973624
Root179|1851	8055.28228293872	-0.00183864616772052	0.10821045404545	0.975097800442241	0.997175550389736
Root179|2266	2946.59784573271	-1.09170459864052	0.383458851275737	0.000156833429819029	0.0265341288214509
Root179|3321	19692.1999321286	-0.0108788607322051	0.107014327073103	0.941737138272415	0.990619142139121
Root179|3168	204.489696941357	-0.00196434819227627	0.129037251120974	0.926725833046165	0.990619142139121
Root179|496	11170.6512167728	0.0345336720865339	0.108609791806779	0.631027632959083	0.918274665837364
Root179|1159	12927.2713712382	-0.0059185195854084	0.114916703777273	0.949313342983632	0.990619142139121
Root179|3323	18722.1457809606	0.00540762757436161	0.110225145607079	0.778625602954832	0.948297215980069
Root179|2892	9325.64221193052	-0.956316752305786	0.40780327182643	0.000609966439706606	0.0580648697927159
Root179|2891	7542.37100500735	-0.585583413784328	0.261362288265067	0.00108066477256011	0.0777815059469487
Root179|1816	1383.24830241381	-0.0257592120183017	0.125131548882121	0.564749633634878	0.897792024471285
Root179|2948	5967.83830273535	-0.103992120865924	0.163040915856975	0.107647379571836	0.636608050333642
Root179|1646	2225.25499942367	0.0222147236222453	0.118072218374836	0.725912825990499	0.93970699271867
Root179|2956	3709.19679184128	0.0187874519277794	0.109633238519922	0.765828267542412	0.946012838424837
Root179|1518	2831.49900038109	-0.139034743262552	0.23952697380371	0.0207225202819019	0.383639166674057
Root179|1519	17341.4692894688	0.00617225101665793	0.110011013611941	0.85366887391636	0.969660064252186
Root179|181	11454.1040940797	-0.000840918486693676	0.113071345410095	0.990724896105662	0.998109263195028
Root179|180	8544.24468732321	-0.509523599555154	0.407843544781817	0.00589784670322556	0.209693320737574
Root179|179	25140.0803196045	0.032993843439821	0.116128216011826	0.592940142194868	0.906092776143273
Root179|178	32921.7503261211	0.0699399467852489	0.127669391795966	0.320221225048463	0.819599429949629
Root179|176	17683.5497698872	0.0142086242638694	0.111048924639937	0.834888664741656	0.965800254665867
Root179|175	6647.87006130646	0.016107681719194	0.114774021564087	0.778539187844341	0.948297215980069
Root179|2929	3439.32859638044	-0.141718723381564	0.220359455352729	0.0410811238406946	0.500269212229779
Root179|277	1114.66506255922	0.0390461467496432	0.128140402458005	0.417563662369073	0.853357293553862
Root179|1702	647.31391962531	0.0437034398818432	0.128580866801377	0.38625351583373	0.839399878760469
Root179|1708	1172.23932900934	-0.0746819760504361	0.134165960648574	0.236681147649541	0.78438386880665
Root179|3283	1473.70994888843	0.00888722616122663	0.118863876783605	0.862973745276763	0.975722422341658
Root179|1574	896.108728682154	0.0138190513153284	0.122281815148075	0.765119160709857	0.946012838424837
Root179|1576	3439.09000012727	-0.00274583484118869	0.115110740378708	0.957730701930246	0.992256132253904
Root179|2318	444.034293688774	0.045079690576098	0.133723832840712	0.294839922634936	0.805125639488334
Root179|1694	1694.90966293337	0.0382679120641444	0.11922450883705	0.512110850629551	0.882275890773174
Root179|2300	7538.2303549751	-0.121545078784061	0.151288215453088	0.114030839773857	0.653537241316605
Root179|3302	26638.4021736633	0.0412315318837016	0.134197905966958	0.277205988924041	0.799741190776339
Root179|301	878.185723514825	0.107418469424202	0.181248605417988	0.0577838729114758	0.550065190199242
Root179|2310	773.321082457065	0.0962630865283561	0.162781569038092	0.100217483905664	0.635311490733305
Root179|2935	10395.7574929438	0.00165958347092044	0.10401285746344	0.98074634346654	0.997403363737898
Root179|1889	445.284027833167	0.0253648332803629	0.124897546281597	0.578404275858556	0.899773862972377
Root179|3164	805.778289964795	0.0245964096514835	0.12001073673317	0.64540462792696	0.926356545239523
Root179|3166	198.960505375997	0.0082012784241246	0.129976028706897	0.666600918774037	0.931828249926684
Root179|828	783.412711792502	-0.0339503501506902	0.125543164220964	0.485184625227018	0.875333833688215
Root179|1752	939.127772510729	-0.0963048701162783	0.17417014080781	0.0494262233188897	0.519212877872754
Root179|2539	2285.66752119087	-0.0516541042889475	0.134142245357863	0.289706096115117	0.800039360487453
Root179|720	8553.13071506449	-0.0856352677214051	0.137488177015158	0.199099208328893	0.76874559116413
Root179|2708	289.156602917644	-0.0818256714577411	0.163181649350257	0.0448331020875324	0.507156115464077
Root179|1218	496.213173568009	0.0291845537002857	0.127683092920879	0.48848919024608	0.876844039182592
Root179|2045	794.199524872	0.0128087930796729	0.118062126807464	0.808529072441774	0.957479262183709
Root179|620	214.432942830702	-0.0123632412387623	0.12734829657171	0.702302582914138	0.937898532267911
Root179|2403	1947.28122777522	-0.0327931973065996	0.119474542212468	0.556505594307408	0.895453977661811
Root179|2159	2597.07999010248	-0.0349889639691548	0.114379881454334	0.565404412055327	0.897792024471285
Root179|273	3018.52876464337	-0.208497623010969	0.419415235216449	0.0148612131347804	0.332238181520735
Root179|1015	615.317104785679	-0.00560439603486845	0.12035284373898	0.900371895473599	0.98670312160187
Root179|2796	960.25175240236	-0.147521696960953	0.19180169291538	0.0639723481751833	0.568844814811135
Root179|1232	215.584943934006	-0.0191945033015576	0.130019093256494	0.478396663525352	0.872755071852422
Root179|2869	490.087397971905	-0.0683536598896447	0.149742020051356	0.100497035357653	0.635311490733305
Root179|2674	1695.94261852254	0.12428475192653	0.18825071423276	0.0685739310048805	0.583174842638047
Root179|2890	942.375072665917	-0.0749235528281096	0.157733367785774	0.0510442093241089	0.521216130503271
Root179|2779	4160.03281640448	-0.105069749899003	0.156153964003334	0.130022119636905	0.687361749172431
Root179|1619	672.740456690729	-0.093379304058892	0.172779542593612	0.0432073345505405	0.50459812220578
Root179|1810	1524.06651364757	-0.00606862241531818	0.121766045056088	0.985464062686165	0.997403363737898
Root179|441	395.025329366764	0.018760728807819	0.128254987382909	0.571833189447038	0.897801873508534
Root179|1410	31.6429606500889	0.010380774604033	0.131354839734756	0.217090065703983	NA
Root179|172	4730.89878919691	-0.0908828351752122	0.155393587342377	0.11619163237003	0.660019288964901
Root179|3277	3862.92986171223	-0.00744556814330048	0.114013147251962	0.892631173109425	0.984913475205277
Root179|2193	3452.87046226193	-0.0305977294060639	0.109623498458211	0.625365479093458	0.918274665837364
Root179|2788	1874.1271300152	0.0970874432814961	0.166750025104039	0.0892755234743915	0.62338263182568
Root179|159	745.916654414902	0.00478898520089172	0.125425356581957	0.885995030091558	0.982688385083653
Root179|1181	54.8711098354401	0.00151801794887943	0.130579144760991	0.886787138498992	NA
Root179|1300	58.4860991855597	4.48536464686328e-05	0.1306386340797	0.994879355967912	NA
Root179|2228	3440.23588617238	0.003310392610892	0.105543685793112	0.995149522029451	0.998322578245828
Root179|3315	73.6925833760741	0.00213844344733827	0.129413190819681	0.919287722033268	NA
Root179|1183	3076.83039306283	0.0642275723254833	0.136009789174275	0.251902466020381	0.789219795357708
Root179|1586	3287.3881563501	0.0787896838980029	0.156670865212766	0.0818712252222387	0.618925280121707
Root179|2804	419.826416893167	-0.0117502546873165	0.126896597292944	0.725631662844191	0.93970699271867
Root179|2999	2739.62694953368	-0.0406000500587084	0.121917104319954	0.468338589544665	0.866727946018406
Root179|709	633.312361815408	0.0271784925516078	0.120508637033517	0.602705674965587	0.91013489787205
Root179|1846	4029.61065688584	-0.430873006116556	0.222789051506537	0.0028713644328364	0.143513434082444
Root179|2192	1861.52282983687	-0.287575028293542	0.401741438140692	0.0161422080475336	0.338586959966914
Root179|1558	481.219773576115	-0.0407482796501106	0.12831578619433	0.40193332477353	0.846141301287382
Root179|2384	1813.9787241951	0.209515629309986	0.206846397064636	0.0340441419192988	0.472442890905365
Root179|1976	2886.16255831657	-0.0745570589811493	0.136717714528452	0.226196711136873	0.78438386880665
Root179|2277	935.578195237268	-0.0904437792214526	0.150081360168682	0.149217579761166	0.71889368079779
Root179|523	2023.54865795584	-0.121590708030953	0.165673314301631	0.101703886219869	0.635311490733305
Root179|1812	8496.73638187742	0.012259600095141	0.118785199547687	0.813558200347194	0.958000012431283
Root179|1579	5862.69784590238	-0.1750332420929	0.222917234755382	0.0386690207493632	0.49882230262146
Root179|1426	13.6716483340181	-0.00208709224780297	0.130856289864714	0.719758713396297	NA
Root179|1622	728.802765036694	-0.0290439144698531	0.125659850734883	0.523952449955278	0.886785351401626
Root179|2594	33.2898706614891	-0.00219733536800155	0.130629952876463	0.81420101195419	NA
Root179|1005	622.873150177204	0.00411746612151073	0.124849481704975	0.9090291486875	0.98695548851244
Root179|1358	1377.76726244218	0.0287785003274038	0.122780294257195	0.569974907410287	0.897801873508534
Root179|1863	873.695641615969	0.0917591189391035	0.155982629448474	0.128203741583281	0.687361749172431
Root179|600	8596.75362019813	0.0576511849992031	0.126198730003553	0.340161607509787	0.831052019094663
Root179|2659	532.138998947298	-0.0455180495774567	0.135228522549688	0.257840368073377	0.789219795357708
Root179|2551	864.835280161109	0.245352911680241	0.336320496005566	0.0215167435252824	0.39195006261178
Root179|3020	2865.53875556453	0.190609501442712	0.246656377672748	0.0380914705701813	0.497849365035353
Root179|2541	2053.2963961599	0.0544468089798189	0.125428519177393	0.363916993676332	0.837410024019865
Root179|1411	502.59317932332	0.000474612670219432	0.122510324903071	0.993658462395363	0.998109263195028
Root179|2284	532.092395740224	0.00512855757532299	0.121225797978749	0.916465635631964	0.989087762118743
Root179|1737	1050.8714079336	0.0458373116679812	0.13226256901191	0.320229800993535	0.819599429949629
Root179|859	4607.51113536562	0.116099246740223	0.171825412241959	0.102998364939702	0.635311490733305
Root179|1499	2092.52264288092	0.00534913750546664	0.122558172253075	0.905237722582842	0.98670312160187
Root179|327	226.581308570329	0.0799390248335637	0.162998010571927	0.034500468510594	0.473479864419882
Root179|3417	6865.71334549584	0.016977325097385	0.108732593788775	0.769589195573231	0.946012838424837
Root179|1625	6165.09447050819	-0.043618260978989	0.129347254362574	0.346002753913294	0.83141176932344
Root179|1402	5551.82488450822	0.0420480855818413	0.119036086820175	0.490425099233366	0.877022580018544
Root179|106	4348.3383565813	0.0204773823812166	0.114844685665067	0.721273771977168	0.93970699271867
Root179|1591	1964.30131681576	-0.116492127743825	0.177522938824298	0.0766831880594787	0.60765587031115
Root179|1138	3745.05241850984	-0.0270135036314394	0.134441602724376	NA	NA
Root179|1062	577.439888621662	-0.0186586192934798	0.125091854238275	0.652187009747363	0.926817456195135
Root179|3114	453.472447384093	0.0237487991538162	0.125803101771931	0.571587469943234	0.897801873508534
Root179|2398	78335.8104252483	0.0513341224000448	0.133323228853674	0.297985157333415	0.808547482169972
Root179|863	10671.6859732483	-0.0174297793772511	0.114645879572309	0.778286325765354	0.948297215980069
Root179|1368	1458.10765939358	-0.0250427347870669	0.124924517526329	0.565445074391243	0.897792024471285
Root179|3426	598.087834352893	0.0427313539707286	0.128643408749962	0.386688433230303	0.839399878760469
Root179|1537	1477.79319297544	0.0527528838577312	0.135391117449848	0.254139103140505	0.789219795357708
Root179|1749	1432.88561759588	0.0434736583476162	0.128753236769261	0.38305758011395	0.839399878760469
Root179|2175	61.9932619264458	0.01314732290485	0.13066924860673	0.472131483019795	NA
Root179|1656	926.865914538398	-0.0322435940481915	0.128307302832278	0.447326935545775	0.862347179082602
Root179|1661	267.645199735412	0.00177709395309388	0.127614117848584	0.954616660329533	0.991578234647114
Root179|2076	245.259067767313	-0.024752486407729	0.128382548837942	0.50001835747032	0.880514589197998
Root179|233	325.808710887741	0.0503904365871305	0.140772846195333	0.130586653004229	0.687361749172431
Root179|1588	656.766754330327	-0.0254803104599358	0.1293513599454	0.464843302481281	0.866727946018406
Root179|2323	6849.11599610856	0.0579468223107334	0.14392639805556	0.123966311068683	0.682836212902878
Root179|94	3793.27114934623	0.0252589546520793	0.13059687195916	0.385575115624812	0.839399878760469
Root179|2165	1005.327505798	-0.0276468162122697	0.122457687693314	0.583284475175935	0.901661857644937
Root179|597	8387.84383625685	-0.551692298942047	0.438108871814937	0.00571270875711948	0.209693320737574
Root179|445	476.073047909248	-0.0106365831914951	0.126467073465795	0.75681469016704	0.945537743726899
Root179|2658	774.011310078356	-0.0445523652582802	0.134121187866462	0.283702682791232	0.799741190776339
Root179|3132	2953.22578944899	0.0234708669327605	0.110387397904081	0.703969971010925	0.937898532267911
Root179|2673	1170.39293733959	0.106278099640102	0.160634932430883	0.107535635595452	0.636608050333642
Root179|1955	18.3215728228579	-0.00794008258382765	0.131150507842548	0.27548919710138	NA
Root179|2416	2147.96500483752	0.0346188539677807	0.120400142902652	0.536968822893079	0.894062705767634
Root179|3289	2072.33318469066	-0.117948095482404	0.183500246243919	0.0663512919474952	0.575890183932524
Root179|1240	47.2180830679752	0.00156270064183503	0.130673404585477	0.872308677758934	NA
Root179|3244	889.558981308881	0.0175647877147676	0.120115647302461	0.733805995378971	0.940074897905603
Root179|3149	4948.60882761791	-0.0562831194002889	0.122607816222257	0.335822479511312	0.829094301314712
Root179|1505	82.4768376573047	0.0286834736395595	0.133163553522768	0.252836591395796	NA
Root179|328	1905.69897341289	0.24830040020212	0.254642977502773	0.0242523035718438	0.41131349333627
Root179|2171	283.04933634505	0.068193696570351	0.150656705391022	0.0872978814872711	0.62338263182568
Root179|2764	27.7737155767562	0.00583649850626324	0.130692770836361	0.604255560933285	NA
Root179|3032	531.379897082332	0.00601063252282512	0.119086527175601	0.906152526889846	0.98670312160187
Root179|96	3565.06832933503	0.0567182763428867	0.13096838820613	0.280272004681938	0.799741190776339
Root179|1403	16627.2657594777	0.0699956953107673	0.145658151524627	0.163836030420883	0.735380579691371
Root179|2215	316.19469744706	-0.00308955292199315	0.123838675900132	0.935758015441463	0.990619142139121
Root179|1761	1307.70825743281	0.0250937956332476	0.121117122926794	0.625499798367247	0.918274665837364
Root179|17	2301.48303296368	0.00600150561547611	0.109756017829774	0.924375320670399	0.990619142139121
Root179|1796	928.531146720115	0.0586167575812592	0.135271145213364	0.261636454424111	0.791253415702471
Root179|1427	24.2442583202376	-0.00257259667409015	0.130587101780863	0.799051868528839	NA
Root179|1204	1674.15183394665	0.0113915236521743	0.122391618259323	0.803952951135514	0.956839205669783
Root179|3361	1345.24748391828	0.0617169911085179	0.133372398245176	0.28000365918938	0.799741190776339
Root179|1408	35.7789394979612	-0.00814589289297104	0.130927660279643	0.439612479103302	NA
Root179|2424	417.986318941944	-0.015120283383251	0.128398265920727	0.615579478547024	0.913770141444803
Root179|910	1046.21352826021	-0.00979875278445636	0.11702333914371	0.851751628360189	0.967854853789341
Root179|2614	441.39395150576	0.00443344709005675	0.130555836727612	0.723754317900474	0.93970699271867
Root179|2325	1023.22967668893	-0.489822632401691	0.291789968958479	0.00374348590288434	0.169954259990949
Root179|1572	888.779025796668	0.0696470125216603	0.136771626635412	0.235682451497292	0.78438386880665
Root179|2350	152.218534827515	-0.00863778385222641	0.127167322787307	0.78439917347987	0.950620928517083
Root179|500	936.632758129392	0.00237238191409635	0.117987643583603	0.974672116895531	0.997175550389736
Root179|696	413.647990695906	-0.0783622298673348	0.14732013077417	0.15698864321028	0.730386969789216
Root179|2120	2323.0558364346	-0.0559448034218998	0.128499770372058	0.305672164022572	0.81044543814587
Root179|1957	11.7463797427008	-0.00962538762838976	0.131485597656939	0.00498350591121196	NA
Root179|2347	1573.20184997473	-0.0500185551256148	0.129812783895056	0.342106097439983	0.83141176932344
Root179|3310	1863.81073054078	0.176130122808185	0.276219454780938	0.0291454256716517	0.455388468638178
Root179|3130	3285.93425942792	0.0501804744865141	0.122263516335343	0.408774236855714	0.85242472103436
Root179|2303	655.242761790667	0.0240175395311532	0.124505949874569	0.599076875336298	0.91013489787205
Root179|572	609.506441354238	-0.0315882213689269	0.132558852379869	0.306578252930033	0.810674215409076
Root179|1473	3467.67532445061	-0.012461118107466	0.115555305048056	0.841161672432207	0.966007371570929
Root179|1229	2319.00906161887	-0.0487455477859679	0.124097963054428	0.398852355812066	0.844927055685333
Root179|1165	157.107813417782	-0.0109908755373831	0.13083076035186	0.450900426160403	0.86403062181776
Root179|65	3776.60599929109	0.064579465214078	0.135706593052174	0.253027264734504	0.789219795357708
Root179|1848	324.400580649732	-0.00929870257242385	0.127807278724199	0.751074881217088	0.943410427412066
Root179|1972	1051.98290050958	-0.00723233164164211	0.126282610672241	0.823887904843566	0.961182851018037
Root179|645	740.09102835867	-0.0213171327102443	0.127430074662851	0.565813658218359	0.897792024471285
Root179|1323	297.487137677411	0.0165876661436169	0.129227274956274	0.562191285446332	0.89764397100249
Root179|2258	4380.07744467429	0.0356270660466103	0.122966587205698	0.505313951344732	0.880514589197998
Root179|2259	2108.20579698576	0.0662744004988626	0.131838157785557	0.273603636706843	0.799410229625636
Root179|2260	27672.0598251042	0.180870172011783	0.223413412092471	0.0428983426335663	0.50459812220578
Root179|1316	123.180236160761	-0.00777833594096148	0.128856028406311	0.749461567428976	NA
Root179|2149	3709.39820112321	0.0461611934906669	0.129164570897596	0.369635421367344	0.837410024019865
Root179|1956	1.65825112217071	-0.00283162352712423	0.130980918258008	0.411356214262652	NA
Root179|1958	125.429956433761	0.00532169678300872	0.129590791954157	0.792556412845984	NA
Root179|1959	12.8711113371983	0.00225519591548446	0.130874719372289	0.698952327193677	NA
Root179|1843	1696.28439869884	0.0463709284394454	0.125299304584473	0.407318477841151	0.851484280402713
Root179|3251	4519.70566066983	0.107863230289922	0.153968495941897	0.129693781416024	0.687361749172431
Root179|2729	937.238603438755	0.0347516070527331	0.130588544886881	0.382000255849609	0.839399878760469
Root179|2043	370.39715502043	0.0881776607789824	0.164159838349967	0.0727012437988815	0.604341888592956
Root179|3306	679.562017178903	0.0767359318120252	0.151029433538412	0.124999567782299	0.682836212902878
Root179|2798	1110.08159082476	-0.0116189715428493	0.12444653288725	0.771628621928281	0.94680917393362
Root179|377	1837.0476848011	0.0443550310906906	0.126696461272084	0.403592371995736	0.846141301287382
Root179|410	372.892637760494	-0.0767902567973614	0.15278454262096	0.112096026302954	0.649456858417114
Root179|1857	3637.4811605394	-0.0128000136556687	0.110580335683283	0.828063352403289	0.964331078509119
Root179|830	34.8619069759604	0.00382973919146715	0.130536457654402	0.746528493540694	NA
Root179|2295	1510.94059346548	0.118264070269582	0.170550230557758	0.0946198520068514	0.630300639440674
Root179|2419	556.809440131486	-0.0211773698798289	0.127323575754621	0.570013055586206	0.897801873508534
Root179|1617	437.46925578844	-0.0340373791210109	0.133210290432342	0.283899605986503	0.799741190776339
Root179|1099	1381.05711799125	0.00232969323971853	0.118738971130715	0.964201715194138	0.993640421053675
Root179|1775	52.6748707283411	0.0097921915365383	0.131250270851657	0.271381156765106	NA
Root179|2198	9519.17729823519	-0.0479909734403951	0.130977508106007	0.333274134309597	0.827729615419934
Root179|549	1582.79172079905	0.00277963695080681	0.113682451397615	0.912934901347104	0.988287195111997
Root179|1960	320.905316819303	-0.00893524097722355	0.128558357266079	0.733381748050849	0.940074897905603
Root179|1970	1416.69581291531	-0.0294341038514377	0.126450493087268	0.504781612610185	0.880514589197998
Root179|2754	2404.62420724868	-0.00568523332802452	0.11861861349417	0.857445830859005	0.971333069813791
Root179|2583	930.746214345384	-0.146974184367511	0.256596318087083	0.0189282831042672	0.358060022055721
Root179|759	1200.80476430749	0.0422022531828107	0.135958540343221	0.223017735379448	0.781621540504454
Root179|1658	1057.7074431605	0.0350204306675126	0.127532346519723	0.448145445215495	0.862347179082602
Root179|1880	1442.46607455303	0.0420618709223502	0.12960386715658	0.377975910688003	0.838522387307526
Root179|2431	101.44361118625	-0.00277063761883453	0.13005946456435	0.85267128986916	NA
Root179|909	1969.03605241999	-0.050085471459175	0.129433802537319	0.346048044131886	0.83141176932344
Root179|2928	221.925705147109	-0.0177380094928516	0.128906674782262	0.556612910816225	0.895453977661811
Root179|1066	292.274150079242	-1.96075403018051	0.651421685200611	8.13630393200925e-05	0.018469409925661
Root179|1750	1647.42738181337	-0.00737302022104979	0.123681390907879	0.854834183646745	0.970173038892523
Root179|684	7148.03258245098	0.011359391893618	0.111713327722323	0.876324002135661	0.979557625114521
Root179|1954	373.786462764095	0.00528756699324666	0.12210262361172	0.907536999674124	0.98678765145112
Root179|325	211.842976579168	0.0198779154848912	0.130842376639056	0.416338336100544	0.853242831638554
Root179|403	323.288037877542	-0.0252744579274836	0.129173063537565	0.471467534853989	0.867394448475139
Root179|969	2847.06947229768	0.00264390809069352	0.126409681435494	0.945884446888387	0.990619142139121
Root179|735	11332.5701684504	0.0277408941661726	0.131814584296223	0.407419791233016	0.851484280402713
Root179|2061	678.262435193163	-0.0219650808304058	0.126867819228827	0.570788156662426	0.897801873508534
Root179|2409	490.597607188536	-0.0321276891431916	0.124444019580151	0.514369578485456	0.883016071035823
Root179|2317	1283.69373678945	0.0391816689788026	0.12441880136154	0.459751978926757	0.865732366325708
Root179|2268	1765.59828631247	-0.0137741530861454	0.118207396198973	0.789425157966922	0.951930543427408
Root179|1242	269.088967690674	-0.00612055944778226	0.126497627132176	0.851532185660757	0.967854853789341
Root179|1841	1361.30440551115	-0.140074146875175	0.209028535448075	0.0509949162618018	0.521216130503271
Root179|361	305.474574591087	-0.0459824386042183	0.132193746148813	0.319928620909985	0.819599429949629
Root179|2130	357.775416731759	0.0433535629127022	0.133515948393287	0.297674016498119	0.808547482169972
Root179|2464	2193.42504303336	0.0505415030509308	0.129678891967736	0.347384178778652	0.83141176932344
Root179|1118	213.549552269746	0.0369470582579668	0.13432446405882	0.251491165511164	0.789219795357708
Root179|1031	1406.96984277341	0.00626295245433673	0.120759736374514	0.897052513387368	0.985555460538393
Root179|2735	1919.88101027001	-0.0888949937618487	0.144253616203222	0.167188591512237	0.736790238030331
Root179|2248	355.892267389702	-0.0265970300247875	0.128645855210921	0.479243415282706	0.872755071852422
Root179|3313	658.178906048085	0.0187994611833333	0.126591507474916	0.626703684770082	0.918274665837364
Root179|1184	608.907390611628	0.000140997158644748	0.122275002316487	0.998364131040476	0.999336702000581
Root179|1501	9577.16261135512	0.087339654234609	0.158761548432619	0.0997467511613873	0.635311490733305
Root179|2656	48003.1054958069	0.0338371081405313	0.131556024349333	0.357893072503539	0.837410024019865
Root179|2657	50902.9151847542	0.0540500789824454	0.141486970426685	0.1479755564498	0.71889368079779
Root179|2306	3919.14135438743	-0.00476572446238923	0.107870223789589	0.93613138081941	0.990619142139121
Root179|3301	381.8733033076	-0.0717584518202141	0.151098938620474	0.104844500211291	0.635652943612036
Root179|1993	705.687218809758	0.0308380127634954	0.133466200183113	0.251460621142315	0.789219795357708
Root179|890	2694.96626667747	-0.0855331495607158	0.161954214958509	0.0753880188939313	0.60765587031115
Root179|3414	134.664227682366	0.0290172675164873	0.133088340404772	0.260570753959186	NA
Root179|979	1427.74994601786	-0.766782193268808	0.337853468154357	0.00082287500263129	0.0674528925768038
Root179|2800	5623.93312756429	-0.0186254658745194	0.109873768042079	0.753832034638152	0.94394200369073
Root179|3000	219.672367218622	0.00175400066037872	0.128969305450962	0.942931136235659	0.990619142139121
Root179|1108	229.48420495143	0.0274055026274111	0.131608307388262	0.348799758591765	0.83170510552005
Root179|2126	164.224712216304	0.00092787685898856	0.1292012172575	0.969884055820978	0.99500005270109
Root179|667	2629.31195236108	-0.00655411667326522	0.115116376436961	0.90345615428785	0.98670312160187
Root179|2145	6817.08533374712	0.0146934358680966	0.130782706445319	0.448165263668507	0.862347179082602
Root179|212	233.792286441966	0.0600905040767587	0.147535135944092	0.0654399036478094	0.571340697232798
Root179|748	14561.7075621596	0.0233481234242289	0.130626646817513	0.422789627310661	0.853387270994365
Root179|1175	640.262303450487	-0.0282370803284089	0.124869631389404	0.543994247338982	0.894062705767634
Root179|2183	2245.57735522415	-0.0916779022285109	0.171946161414986	0.0392287993853261	0.500269212229779
Root179|2437	1403.42355969916	-0.119059569603829	0.200798331783334	0.0290679492202195	0.455388468638178
Root179|2438	873.331691773915	0.0441467217878206	0.131262914426108	0.341204417592258	0.83141176932344
Root179|2744	2346.26950339015	0.0555919702036205	0.119962674214439	0.384119047427701	0.839399878760469
Root179|2392	370.841542015292	0.0198963354708674	0.126368551842098	0.612057270699658	0.91153254144322
Root179|581	900.897160770276	0.0407396947049404	0.129454070466413	0.361059575997791	0.837410024019865
Root179|1765	306.207397476966	-0.000283007590567999	0.12461415881999	0.990467823444179	0.998109263195028
Root179|1120	1564.14564400747	0.01362109169075	0.125286191385711	0.725185457416454	0.93970699271867
Root179|2414	7046.58786700989	-0.018848994571559	0.111705699769086	0.750313300394901	0.943410427412066
Root179|2570	1004.56382645552	0.0357865761344985	0.134027826134046	0.257085128749573	0.789219795357708
Root179|1404	507.309373241753	0.0436787329020202	0.131785739645392	0.317223910184339	0.818293495589148
Root179|1407	50.458892809437	0.000541511473069149	0.130347085908893	0.96968196874259	NA
Root179|1699	1886.36095723744	-0.0143187764497606	0.117096520444279	0.781107458709094	0.949360906381015
Root179|1700	454.918149212119	0.000534382864035655	0.120484836496601	0.993399682253678	0.998109263195028
Root179|1672	17314.2849663985	0.0325577141273145	0.103242546082847	0.560738683094617	0.896392120158297
Root179|2143	5134.12160524844	-0.0260953398370345	0.125938049508695	0.544850367029356	0.894062705767634
Root179|2144	13250.6081300654	-0.0360250535669972	0.123400749921653	0.497225800632176	0.880514589197998
Root179|1127	621.873646807672	-0.0224035075563427	0.126191722556376	0.5805377351961	0.900245326623064
Root179|1009	219.333006253253	0.00133316790347852	0.130675479498434	0.89282613723583	0.984913475205277
Root179|1332	11978.3361841966	0.0711174951818147	0.124992463410328	0.275705005771948	0.799741190776339
Root179|2439	1284.02209439094	-0.107042401013793	0.171964757903173	0.0875810850211	0.62338263182568
Root179|3450	3790.61428458046	0.00322413259249975	0.108110232780302	0.959871437255351	0.992256132253904
Root179|1054	772.872835906289	-0.0544260017757477	0.136974308127301	0.238983164578067	0.785069970716911
Root179|2164	3016.13526374213	0.0559324749459158	0.122181124993268	0.332727035948664	0.827729615419934
Root179|2676	2475.08955797549	0.0138008547905508	0.112551270152551	0.815706833306176	0.958000012431283
Root179|946	1080.83873904768	-0.0249364102437573	0.119327170774614	0.63988272216977	0.92337110666161
Root179|2285	2754.33143337594	0.016570964895368	0.119241610383677	0.753598576261526	0.94394200369073
Root179|2356	1559.87196907161	0.0483324769045159	0.123799310153646	0.40835960397395	0.85224129513941
Root179|219	163.623085039539	-0.0385194150534745	0.134166525854972	0.263829886645006	0.79493551795084
Root179|2924	605.484744760862	0.0821746678605895	0.159746087584406	0.0773489914810276	0.610312496953242
Root179|3335	10132.4795004205	0.0498071583624973	0.114557059844122	0.47140328140518	0.867394448475139
Root179|971	199.702528450033	0.0549829806800429	0.141704504240688	0.148922337115727	0.71889368079779
Root179|2933	981.774150619336	-0.0197180675489754	0.118371052245268	0.709511103880262	0.938488241842516
Root179|1912	1003.70709552155	-0.00571216980856779	0.127192192025262	0.848342404753433	0.967675342241004
Root179|1037	573.142576513092	-0.0119060023053256	0.123983582547565	0.773603158547904	0.947780268144267
Root179|571	277.684521593221	0.0292161706896853	0.132212627305	0.323494808378089	0.825093500020518
Root179|2484	391.800097460163	-0.0032753179505946	0.123135882161238	0.927391578355991	0.990619142139121
Root179|2098	2653.40432228654	0.0464818750411025	0.121100408433312	0.453328407461987	0.864678555374592
Root179|1406	3.60417730248216	-0.00347863908018538	0.131028867837623	0.165158625226486	NA
Root179|66	2041.36129810959	-0.0489667392588901	0.118114781508851	0.429121400572903	0.856699149375501
Root179|1350	2066.79751138627	-0.105077351292391	0.16608731711797	0.0989335349999925	0.635311490733305
Root179|1373	2549.47756751122	-0.0741333963483281	0.140138454716464	0.216772205648577	0.775387610750244
Root179|1612	3472.2536308984	0.0464488412596388	0.11859383652394	0.453582651209715	0.864678555374592
Root179|311	912.410826984735	0.0887806122645149	0.156576182230697	0.11973789936016	0.667806619593871
Root179|2267	2184.85036556381	-0.127541426537022	0.175100341683253	0.0806176154280955	0.618925280121707
Root179|71	17984.2693361534	0.0493900565205849	0.13765518470866	0.193786970297371	0.76874559116413
Root179|847	13021.6194173165	0.0739778014232071	0.153705389839574	0.103919209309982	0.635311490733305
Root179|1866	495.498743424673	-0.0449040368533965	0.131847756953877	0.329021990205432	0.827729615419934
Root179|2315	5304.36821727521	-0.0319865616415901	0.124499832395828	0.479960002201689	0.872755071852422
Root179|2234	8495.56986608971	-0.0145261110802455	0.115812675317276	0.789498245565588	0.951930543427408
Root179|2235	6873.09991924327	-0.00033872698383662	0.110831358635167	0.993275569928049	0.998109263195028
Root179|948	8528.61390396261	-0.00757078959718324	0.114300766750673	0.888978932835638	0.983379647145578
Root179|939	1458.52389314902	-1.14918450430005	0.552325504467766	0.000999451339354509	0.0740991706238728
Root179|1313	57.1900398021333	0.00346316599405928	0.130125344036729	0.82526402242546	NA
Root179|1520	165.305212605583	-0.0263029151946507	0.131278331242266	0.36893804473386	0.837410024019865
Root179|2918	969.680573632424	-0.342154323717961	0.300488215225119	0.0115210356111705	0.309105609435028
Root179|1600	2653.6683849544	0.0210803592625138	0.108921231602387	0.73569058442103	0.940074897905603
Root179|1803	492.604258056005	0.0683297758258165	0.145292407498198	0.159396700367943	0.731539133414929
Root179|2498	1349.8705750385	0.0353961766910819	0.119328410308278	0.536112537028766	0.894062705767634
Root179|2500	403.079949896151	-0.136111174663924	0.215597968606161	0.0405688897389602	0.500269212229779
Root179|2983	4625.66190883575	0.0869175047177611	0.147580192828646	0.161175052659773	0.734011706792229
Root179|3115	247.276830230922	0.0237242026070645	0.12914690123629	0.491829629613926	0.878033416207317
Root179|3438	1366.17523371812	-0.0048046929336247	0.123180990328915	0.92446642748212	0.990619142139121
Root179|3075	25377.4724410936	0.0711570012792152	0.122750258390126	0.316544667881813	0.817971379088643
Root179|2705	424.900092672355	0.0601566273360302	0.140478250031172	0.196735145965078	0.76874559116413
Root179|1140	817.11999739556	-0.0556292995095004	0.134003657934441	0.282214244530812	0.799741190776339
Root179|370	9860.49014936102	0.0839410801181314	0.160078383317256	0.0830963166244922	0.620803114832599
Root179|1395	86.5550860286515	-0.0145545933667447	0.131276817353131	0.342056139604911	NA
Root179|2434	3347.11470832605	0.170114315616898	0.256132677899997	0.0342605146234321	0.472442890905365
Root179|3144	585.399456822756	0.0234175106896473	0.123510597479133	0.619379270842248	0.915953062339939
Root179|2922	401.96253408698	0.0367564595260325	0.131158052346414	0.363187965970812	0.837410024019865
Root179|1459	6536.81607493101	0.0676312811930088	0.129568083187422	0.282389688039657	0.799741190776339
Root179|3031	3186.63364510624	-0.0484667063921404	0.122114692303826	0.411430239578486	0.852566675457288
Root179|1933	3767.83778099354	0.0587575666030678	0.139613533666221	0.187132878150901	0.766987287659462
Root179|95	943.50783408329	0.552059803781983	0.470837688023889	0.0058249953953348	0.209693320737574
Root179|2117	27.1732189256319	0.00439552384407643	0.130832061053843	0.595764173418368	NA
Root179|606	373.688145300895	-0.0454936821629143	0.136774716164955	0.213569042727421	0.775387610750244
Root179|1688	170.463894351121	-0.0249139258713367	0.13061904892772	0.410055578387596	0.852566675457288
Root179|1503	1105.89435435835	-0.0448272332907253	0.130674397810185	0.349761448983525	0.83170510552005
Root179|3336	1639.5713611866	0.047677666815248	0.129837174843697	0.352411466171065	0.834643849655547
Root179|2214	152.976062630558	-0.00548473345536332	0.128016763953988	0.839512078856502	0.966007371570929
Root179|610	481.094585717487	0.0121171200940199	0.122336181267252	0.790757238244436	0.952847942041377
Root179|821	145.044428692468	-0.000483244564790486	0.130179787786884	0.966041590895103	0.994287436328977
Root179|1817	516.598367121736	-0.0611189698115689	0.143161658418092	0.157155215802492	0.730386969789216
Root179|37	713.479182624894	-0.062097212627583	0.145007409586567	0.13241845086733	0.689183154337725
Root179|2196	599.32590124632	-0.0110486367019845	0.12364477275843	0.789673321013316	0.951930543427408
Root179|700	5082.03353084848	-1.4626830864996	0.438801707514524	3.18189543635227e-05	0.0104330815918617
Root179|2116	39.0712230066742	0.00609575492760837	0.130518237532482	0.647101613524003	NA
Root179|2480	641.434401684595	-0.0202789185970839	0.128233052972301	0.551946785835513	0.895453977661811
Root179|2372	270.461192144789	0.0474873906991471	0.140761011000871	0.0912917369854287	0.62338263182568
Root179|1217	1201.40516124621	-0.144930402450341	0.19998752964918	0.0597083418496438	0.552348955480561
Root179|2075	432.420738792563	0.0928434767172344	0.166810256125693	0.075292996337601	0.60765587031115
Root179|985	1424.99466065023	0.00657403087141408	0.120813396255484	0.902501902418315	0.98670312160187
Root179|2746	6555.03474060353	0.0350241329237416	0.117447690973092	0.502664660960878	0.880514589197998
Root179|2305	9336.0086663482	-0.0771163888202638	0.127378920879632	0.254449113225072	0.789219795357708
Root179|3228	691.884819624646	-0.0848863560237072	0.156599439860015	0.110360377090334	0.643623464018924
Root179|44	830.190090144426	-0.120215915947693	0.196906457482008	0.0489665034495075	0.517921690607515
Root179|530	2330.59540489618	0.0180233148598237	0.11049440111015	0.772650279220302	0.947668733989655
Root179|1337	1705.06324677461	-0.0534960017761664	0.124365578646707	0.369805802582902	0.837410024019865
Root179|1096	10126.0439033743	0.060937317627231	0.12199144311526	0.341505731827192	0.83141176932344
Root179|1068	562.497818687621	0.598150727073788	0.762633471164156	0.00652687519789573	0.223218467350485
Root179|2294	273.053125912245	-0.00328046197655756	0.127287678026384	0.909495352141879	0.98709848627094
Root179|1587	3687.68562738209	0.0572452426849814	0.143445603330558	0.131196537309668	0.687674922914441
Root179|3173	98.7856902866141	0.004138375897182	0.130441015732863	0.752184463836881	NA
Root179|1161	1951.95127638183	0.0454219981773355	0.124970546059935	0.420778608508526	0.853387270994365
Root179|3247	784.428973801913	0.118089134458762	0.196739049737724	0.0413641774937534	0.500269212229779
Root179|2546	1587.33167909132	0.54296889152187	0.419672750232928	0.00536589907464517	0.205646339860752
Root179|1301	117.332530759034	1.02070522050127	1.05764086046907	0.00442843348113214	NA
Root179|468	688.851090442251	-0.00500520774348957	0.125775082043599	0.884155575819459	0.982066972086676
Root179|1419	1763.89111979935	0.530810484714604	0.347574257953279	0.00427511324866449	0.182838539084187
Root179|1039	131.081215808812	0.00223692802081779	0.129781723797896	0.904588492486213	NA
Root179|45	1996.16003200657	0.307383071730294	0.236008402141859	0.0128796441570835	0.311539589406176
Root179|2519	157.129145486313	0.0248068696448176	0.130305662124424	0.43177759795406	0.858707993877564
Root179|297	900.619610537955	0.00818722835447893	0.119655872624084	0.870234304481541	0.979423252625039
Root179|2349	712.326633560622	-0.00725881806816744	0.120048142870186	0.851389126349538	0.967854853789341
Root179|526	1317.15025536469	-0.0467400774811342	0.124650301236246	0.408005208528791	0.852104296085252
Root179|992	1793.95043584337	0.155882989523059	0.208884905855749	0.0542046447570122	0.538578810363445
Root179|2689	989.188673936314	0.0167510053717865	0.124953346276995	0.681890683665215	0.932893500815142
Root179|2027	140.184667885811	-0.00409377415229087	0.130128803590963	0.78404533127116	0.950620928517083
Root179|614	230.022657233652	0.0213598416295518	0.125548349106705	0.608111378303701	0.91092548966398
Root179|919	653.155207412854	0.142228374718469	0.233515980029899	0.0302751546342136	0.459063465968996
Root179|1390	644.152676368148	-0.0664469209887692	0.141643041205521	0.193976839798503	0.76874559116413
Root179|1479	1275.61481522117	0.303891517374617	0.406395745515067	0.0152711664212171	0.336649843590799
Root179|146	143.407266127405	0.00843049658341864	0.129581882681501	0.696715214725027	0.936942999188901
Root179|2067	16.5972261146097	-0.0180871550864731	0.132823780683367	0.00015988057377708	NA
Root179|1302	81.5533426738574	-0.00942162700676015	0.130853114131373	0.459681406173064	NA
Root179|865	18123.1109004852	0.0601260161667164	0.129237585688671	0.346460187264612	0.83141176932344
Root179|1905	577.281479380132	0.00617316228949255	0.124743521780674	0.875689590987962	0.979557625114521
Root179|2903	261.119332768545	0.0122587967407466	0.126322426892469	0.736144470835519	0.940074897905603
Root179|2660	1066.3846242189	-0.0392923443238514	0.121381480042007	0.485868119139714	0.875333833688215
Root179|3454	2471.25187947252	-0.137676609615002	0.230920681726433	0.0256212406670543	0.424765624766726
Root179|446	1395.88631315896	0.022683154407624	0.126140715152224	0.5844133466456	0.902461426452729
Root179|3240	319.231989355881	-0.0152333065403367	0.127429426826619	0.649632387094335	0.926817456195135
Root179|734	2524.55583442056	0.047041643785891	0.13968131169971	0.128633042592158	0.687361749172431
Root179|1040	1362.20181026559	-0.0464129745594577	0.124048154650647	0.415197438390998	0.853242831638554
Root179|3412	810.560260878646	0.0243336117157233	0.123278478286395	0.616268544104889	0.914333068704639
Root179|986	21608.5026106501	-0.000156166297022053	0.11122569403921	0.995869101563188	0.998322578245828
Root179|525	2368.83761671724	-0.024699273868192	0.119712032024355	0.638602794812156	0.922398391784252
Root179|3420	192.290727801593	-0.0201340937584755	0.128231911641441	0.55450467855056	0.895453977661811
Root179|2545	7368.42958140161	0.00198770957439008	0.105578038685815	0.975229248453216	0.997175550389736
Root179|2814	1932.64790082982	0.023826811303496	0.116039910814021	0.677183140565131	0.932074369313293
Root179|922	1791.77489809626	0.042588725253499	0.122585893769061	0.460808557826827	0.865732366325708
Root179|1671	799.866088330322	-0.0179053918885313	0.125667375915017	0.650129907602892	0.926817456195135
Root179|1199	10317.138503037	0.180891209978037	0.224282020179236	0.0450759388520714	0.507156115464077
Root179|1055	2773.01819983409	0.00073173621529975	0.117777466897028	0.998499716538137	0.999336702000581
Root179|1590	2410.09520599671	-0.12299751268645	0.196218920462315	0.0518379336550426	0.525933447646752
Root179|955	913.794274255641	-0.021272138392836	0.126883621375186	0.582957574396184	0.901628827066634
Root179|322	664.782721786267	0.0549653765749425	0.134234667682399	0.28135691753336	0.799741190776339
Root179|2886	303.652599711762	-0.0235173243734075	0.131363251836503	0.362801613911199	0.837410024019865
Root179|2308	1847.00025891985	0.0415482180746805	0.121341576191781	0.471229000043986	0.867394448475139
Root179|3098	892.588772436549	-0.0443540997127515	0.130472056501877	0.350719253305706	0.83177987640092
Root179|740	799.827117805219	0.0167087008776939	0.129250653255532	0.560224157717902	0.896055007818715
Root179|58	928.143980832353	0.0225812198277129	0.124736056985433	0.606686812120953	0.91077758864763
Root179|2118	322.325639840921	-0.102205549127779	0.179529350270469	0.0488485909424512	0.517921690607515
Root179|1084	3724.30828697265	0.369763974901926	0.257186780319581	0.00788817047419139	0.245031484940408
Root179|1085	5047.25878552877	0.205707318501095	0.243881073672233	0.0338871626072209	0.472442890905365
Root179|2454	9385.56902514246	0.0308445772189047	0.129631898330434	0.440540983467089	0.858707993877564
Root179|672	269.920045879377	0.0177370041160983	0.130130204429103	0.490399346868232	0.877022580018544
Root179|1094	2012.72019211192	-0.0335806365870908	0.119008415901135	0.554163640499482	0.895453977661811
Root179|253	594.537900021356	-0.100693604321489	0.165860847207222	0.0963903358856999	0.635311490733305
Root179|1790	747.889622905829	0.0319709456373735	0.125850066326092	0.502675702372603	0.880514589197998
Root179|2985	814.018961706756	0.0109607338569615	0.117811290128009	0.834515541177976	0.965800254665867
Root179|1909	903.362946816236	-0.0156513801379809	0.120806438874647	0.744959536496548	0.942295581740811
Root179|796	24998.245552321	0.0386829950842398	0.135357515251821	0.237381995809184	0.78438386880665
Root179|954	4222.06350002046	0.111855942611213	0.18306636072548	0.0778585083138074	0.612694554757455
Root179|789	119.045528746766	-0.0266839741706991	0.133447184356272	0.188558603934308	NA
Root179|275	11021.537316361	0.0514358197215952	0.133613089677088	0.291787227747317	0.800245454537483
Root179|852	4795.15167060091	-0.0678118008471293	0.129367488670749	0.259150130722831	0.789219795357708
Root179|853	4812.28036329343	0.0462934639665045	0.11630160783102	0.43440108284338	0.858707993877564
Root179|1743	418.317297446277	-0.0326755328282057	0.13087351035932	0.377263231864185	0.838522387307526
Root179|3391	156.783030230036	0.0363604437558179	0.134201813795091	0.252816290292409	0.789219795357708
Root179|3411	874.181111770314	0.0314487395487204	0.127929010959904	0.466299644434454	0.866727946018406
Root179|1330	2641.87328198463	0.0812046587877523	0.13058952681763	0.235551380790456	0.78438386880665
Root179|2150	295.213206739275	-0.0742344143567559	0.156905485007171	0.0527185667266844	0.530964131093671
Root179|2474	2752.86746501242	0.030455187250575	0.110755090605917	0.628366960644554	0.918274665837364
Root179|2181	870.198015635105	0.00369088986447612	0.121922534062353	0.937391629147635	0.990619142139121
Root179|1394	806.427740916694	-0.0288332630616371	0.127907265309619	0.480588196295581	0.872788558048659
Root179|422	384.246123779508	-0.0613637069673704	0.145675190491504	0.115905281028711	0.660019288964901
Root179|1437	22.3953556858527	0.00370783594661745	0.130714766567687	0.697132686144524	NA
Root179|2425	168.784934252919	-0.0509205690464631	0.144294682250228	0.0232947320122908	0.405363144557083
Root179|823	274.211672965719	0.00361091615557717	0.129016433070131	0.877583502819058	0.979833657787221
Root179|463	30.8509879916137	-0.0154723550019771	0.132009542320846	0.122158923566783	NA
Root179|2057	729.248877131712	-0.0119763946642667	0.124448670592983	0.770097773781785	0.946110961877622
Root179|141	1364.6537237515	0.134235056136418	0.22152724756319	0.0331827301969884	0.472382468902418
Root179|1422	3.22546721337357	-0.00346827719588552	0.131028017832982	0.17837588864425	NA
Root179|3378	4864.65295942126	0.0290652191203648	0.128472837693493	0.469217477594212	0.867038682768015
Root179|1566	7106.16048670398	0.0376218287525761	0.127556530040199	0.421722321217576	0.853387270994365
Root179|3419	1173.36616748116	-0.0117682379745679	0.121225736002571	0.800277887101361	0.956839205669783
Root179|2664	87.2121060418866	0.00233691156808768	0.129984827905565	0.893512031543531	NA
Root179|3027	413.904363796028	-0.0109500638630223	0.127855478775134	0.714154760700046	0.93970699271867
Root179|3415	189.260289770973	-0.0684565857603106	0.155397685948013	0.0214169661937582	0.39195006261178
Root179|2889	703.421691337168	-0.0295315401153041	0.126003946798098	0.515999515191765	0.883513213547079
Root179|535	359.968364065993	-0.0300841832923498	0.12575355991396	0.513340462371243	0.882275890773174
Root179|2953	2374.66909652891	-0.204614365464668	0.33987897947883	0.0224173796510707	0.402158025895648
Root179|1168	218.124586827439	-0.000382231874166139	0.128347550107233	0.983974973948739	0.997403363737898
Root179|2860	2606.58906637149	-0.0191454583145943	0.118746584832186	0.7261280424894	0.93970699271867
Root179|3354	998.799379878227	0.0182819090533515	0.124799318792213	0.699643590472376	0.93762408514259
Root179|2868	1433.86313117247	-0.0701955219984975	0.135826854495027	0.241542969479879	0.789219795357708
Root179|1206	4663.04557176009	0.00220909231977388	0.111582180386524	0.973814906750394	0.997175550389736
Root179|1345	201.538654106804	-0.021677763249706	0.130549204815659	0.425985046528423	0.855477107227792
Root179|1334	2812.4751763078	-0.0685638179693532	0.130594280047748	0.272125266248267	0.798400953830343
Root179|895	1577.67818262847	-1.19646333176233	0.345495641987927	2.06984342497674e-05	0.00763513493388295
Root179|1348	1200.97356534649	-0.0313958879860753	0.120648853766233	0.55860348635257	0.895623866527462
Root179|3025	3030.13098445024	-0.0453803289572009	0.131691676169523	0.328962342694593	0.827729615419934
Root179|2079	1122.78264227266	0.0715541471456961	0.143611578640201	0.186943338046657	0.766987287659462
Root179|2760	5295.28755471555	0.0571653417844288	0.136644130952201	0.235444804941007	0.78438386880665
Root179|394	491.859731243295	-0.0466439602717269	0.141527567503006	0.0455468420709843	0.509123980876798
Root179|870	685.069269522481	-0.0266822317531283	0.125929561478263	0.541172450449871	0.894062705767634
Root179|2843	166.269329314707	0.0262783457816351	0.132289106242623	0.303393458224926	0.81044543814587
Root179|1910	2161.86360640318	-0.0459647150683245	0.133096400442402	0.301512669987016	0.81044543814587
Root179|1754	8929.53518579677	-0.0750857502917654	0.132667662387531	0.236881197582395	0.78438386880665
Root179|1604	461.58033193164	-0.0123203248852049	0.122752719224113	0.779182436864147	0.948398882650658
Root179|1176	476.207857177554	0.037687557750385	0.129772617860283	0.386376983387048	0.839399878760469
[truncated: 1,275 more rows]
