# Supplementary material for: Genome-resolved metatranscriptomics reveals conserved root colonization determinants in a synthetic microbiota
Source: Nat Commun. 2023 Dec 13;14:8274. doi: 10.1038/s41467-023-43688-z (PMC10719396; doi:10.1038/s41467-023-43688-z)
Supplement: Supplementary file 11 — Source Data [file 41467_2023_43688_MOESM11_ESM.zip › Source Data/Supplementary_information/figureS6/figure_b/shared_de_genes_experiment1-2.csv]

column_label "gene" "baseMean" "log2FoldChange" "lfcSE" "pvalue" "padj" "Taxonomy" "Protein_name" "Function"
30097 "7" "Root1280|2774" 501.271192506385 -2.19131792643602 0.698540810128955 5.11110387014638e-05 0.0401011332183112 "Moraxellaceae" "sbp" "sulfate ABC transporter"
32159 "7" "Root1280|4111" 134.057921481018 -4.1275910324824 1.09676483213234 7.7736030509437e-06 0.0204096169340965 "Moraxellaceae" "" "COG3209 Rhs family protein"
57743 "13" "Root179|2040" 3312.67837063255 -1.85964948525943 0.448044206732665 1.28207454493695e-06 0.00126113399403631 "Xanthomonadales" "slyD" "Peptidyl-prolyl cis-trans"
89997 "22" "Root559|3341" 20.6762209907671 -7.07902991745725 3.22071783974244 0.000310879864244247 0.0454091477449013 "Xanthomonadales" "narP" "regulator"
103560 "25" "Root61|780" 60.3941018777742 4.5926820862633 1.25021538279022 7.26904202544081e-06 0.0102602528189097 "Actinobacteria" "MA20_23480" "ABC transporter"
