# Supplementary material for: Genome-resolved metatranscriptomics reveals conserved root colonization determinants in a synthetic microbiota
Source: Nat Commun. 2023 Dec 13;14:8274. doi: 10.1038/s41467-023-43688-z (PMC10719396; doi:10.1038/s41467-023-43688-z)
Supplement: Supplementary file 11 — Source Data [file 41467_2023_43688_MOESM11_ESM.zip › Source Data/Supplementary_information/figureS6/figure_b/read_me.txt]

Venn diagrams were done by comparing the lists of differentially expressed genes in the two experiments based on DESeq2 results. The results from DESeq and the list of shared differentially expressed genes between the two experiments are provided.
