# Supplementary material for: Genome-resolved metatranscriptomics reveals conserved root colonization determinants in a synthetic microbiota
Source: Nat Commun. 2023 Dec 13;14:8274. doi: 10.1038/s41467-023-43688-z (PMC10719396; doi:10.1038/s41467-023-43688-z)
Supplement: Supplementary file 11 — Source Data [file 41467_2023_43688_MOESM11_ESM.zip › Source Data/Main_figures/figure1/figures_a-b/bacteria/template_multi_relative_abundance_Matrix2.txt]

DATASET_MULTIBAR
#In multi-value bar charts, each ID is associated to multiple numeric values, which are displayed as a stacked or aligned bar chart
#lines starting with a hash are comments and ignored during parsing
#=================================================================#
# MANDATORY SETTINGS #
#=================================================================#
#select the separator which is used to delimit the data below (TAB,SPACE or COMMA).This separator must be used throughout this file (except in the SEPARATOR line, which uses space).
#SEPARATOR TAB
#SEPARATOR SPACE
SEPARATOR COMMA
#label is used in the legend table (can be changed later)
DATASET_LABEL,example multi bar chart
#dataset color (can be changed later)
COLOR,#ff0000
#define colors for each individual field column (use hexadecimal, RGB or RGBA notation; if using RGB/RGBA, COMMA cannot be used as SEPARATOR)
FIELD_COLORS,#DF7401,#B45F04
#field labels
FIELD_LABELS,f1,f2
#=================================================================#
# OPTIONAL SETTINGS #
#=================================================================#
#dataset scale: you can simply set the values where the scale will be drawn
#DATASET_SCALE,2000,10000,20000
#or you can specify value, label and color for each scale line (dash separated, format: VALUE-LABEL-COLOR)
#DATASET_SCALE,2000-2k line-#0000ff,10000-line at 10k-#ff0000,20000-3rd line-#00ff00
#each dataset can have a legend, which is defined below
#for each row in the legend, there should be one shape, color and label
#shape should be a number between 1 and 6:
#1: square
#2: circle
#3: star
#4: right pointing triangle
#5: left pointing triangle
#6: checkmark
#LEGEND_TITLE,Dataset legend
#LEGEND_SHAPES,1,2,3
#LEGEND_COLORS,#ff0000,#00ff00,#0000ff
#LEGEND_LABELS,value1,value2,value3
#=================================================================#
# all other optional settings can be set or changed later #
# in the web interface (under 'Datasets' tab) #
#=================================================================#
#maximum width
WIDTH,500
#left margin, used to increase/decrease the spacing to the next dataset. Can be negative, causing datasets to overlap.
#MARGIN,0
#always show internal values; if set, values associated to internal nodes will be displayed even if these nodes are not collapsed. It could cause overlapping in the dataset display.
#SHOW_INTERNAL,0
#bar height factor; Default bar height will be slightly less than the available space between leaves, but you can set a multiplication factor here to increase/decrease it (values from 0 to 1 will decrease it, values above 1 will increase it)
#HEIGHT_FACTOR,1
#Bars are aligned to the node lines by default. Using BAR_SHIFT, you can move them all up/down by a fixed amount
#BAR_SHIFT,0
#align individual fields; if set to 1, individual bar charts will not be stacked
ALIGN_FIELDS,0
#border width; if set above 0, a border of specified width (in pixels) will be drawn around the bars
#BORDER_WIDTH,0
#border color; used when BORDER_WIDTH is above 0
#BORDER_COLOR,#0000ff
#Internal tree nodes can be specified using IDs directly, or using the 'last common ancestor' method described in iTOL help pages
#=================================================================#
# Actual data follows after the "DATA" keyword #
#=================================================================#
DATA
Root100,0.0286122048709163,0
Root101,0.112263378423342,0
Root102,0.542092897007391,0.00172096455133787
Root105,0,0
Root107,0,0
Root11,0.00130057626398816,0
Root1203,0.000111665638827266,0
Root1212,0.000262742679593568,0
Root122,0.00637150998014402,0
Root1220,0.000256174112603729,0
Root1238,6.5685669898392e-05,0
Root123D2,1.3353962376013,0
Root1240,0,0
Root1252,0.000302147512965613,0
Root1257,0,0
Root1277,0.852849600826742,0
Root1280,15.8461029530888,0.000359418848550021
Root1293,0,0
Root1294,0,0
Root1295,0,0
Root1298,0.00702816962211825,0.187312034786091
Root1304,0,0
Root1310,0,0
Root1312,0.00413687692163374,0.185001068410592
Root133,0,0
Root136,0,0
Root1433D1,0.0410460226772916,0.618480818493699
Root1455,0,0
Root1464,6.69993832963598e-06,0
Root1471,7.50852892608519e-05,0
Root1472,6.5685669898392e-06,0
Root149,3.40139451519285,0.00483774958801657
Root151,0,0
Root154,3.72472561728929,0
Root157,0,0
Root170,0,0
Root172,0.613453624865128,0.00172096455133787
Root179,12.6513729358246,0
Root180,0.00980601660212125,3.2842834949196e-06
Root181,0.231174146640401,0
Root186,0,0
Root189,0,0
Root190,0,0
Root198D2,6.5685669898392e-06,0
Root217,0.000440093988319226,0
Root22,0.389102202777105,0
Root236,6.5685669898392e-06,0
Root240,0,0
Root241,0,0
Root265,0,0
Root278,0.00031412857915508,0.000172096455133787
Root318D1,0,0
Root322,6.61453055048773,0.618488378914304
Root332,1.41552618631035e-05,0
Root381,6.5685669898392e-05,0
Root423,0.0120936514276725,0.05429115046685
Root431,0,0
Root444D2,0,0
Root456,0,0
Root480,0.0709289036952583,0
Root482,0,0
Root491,0.588156069974326,0
Root495,0,0
Root53,0.0733121374447798,0
Root552,0,0
Root558,0.0132936497939123,0.0513260205048327
Root559,2.65384053427793,0.15888685015451
Root564,0.000512348225207458,0.00483774958801657
Root569,16.4591853422534,0
Root61,19.6447354390153,0
Root614,0,0
Root630,0.00703619641097983,0
Root635,0,0
Root667,0.085279258566527,0.15888685015451
Root670,0.960186554007704,0
Root68,8.71143856003764,0
Root685,0.0117840091797715,0
Root70,1.84815171396213,0
Root710,0,0
Root74,0.0106876168206625,0.186937738133309
Root916,0.0149490206352896,0
Root920,0,0
Root935,0.00049264252423794,0
Root954,0.00264095804393475,0.183338248814248
