# Supplementary material for: Genome-resolved metatranscriptomics reveals conserved root colonization determinants in a synthetic microbiota
Source: Nat Commun. 2023 Dec 13;14:8274. doi: 10.1038/s41467-023-43688-z (PMC10719396; doi:10.1038/s41467-023-43688-z)
Supplement: Supplementary file 11 — Source Data [file 41467_2023_43688_MOESM11_ESM.zip › Source Data/Main_figures/figure1/figures_a-b/bacteria/template_bars_number_duplicate_genes.txt]

DATASET_SIMPLEBAR
#In simple bar charts, each ID is associated to a single numeric value which is displayed as a bar outside the tree.
#lines starting with a hash are comments and ignored during parsing

#=================================================================#
#                    MANDATORY SETTINGS                           #
#=================================================================#
#select the separator which is used to delimit the data below (TAB,SPACE or COMMA).This separator must be used throughout this file (except in the SEPARATOR line, which uses space).
#SEPARATOR TAB
#SEPARATOR SPACE
SEPARATOR COMMA

#label is used in the legend table (can be changed later)
DATASET_LABEL,label 1

#dataset color (can be changed later)
COLOR,#ff0000

#=================================================================#
#                    OPTIONAL SETTINGS                            #
#=================================================================#
#dataset scale: you can simply set the values where the scale will be drawn
#DATASET_SCALE,2000,10000,20000
#or you can specify value, label and color for each scale line (dash separated, format: VALUE-LABEL-COLOR) 
#DATASET_SCALE,2000-2k line-#0000ff,10000-line at 10k-#ff0000,20000

#each dataset can have a legend, which is defined below
#for each row in the legend, there should be one shape, color and label
#shape should be a number between 1 and 6:
#1: square
#2: circle
#3: star
#4: right pointing triangle
#5: left pointing triangle
#6: checkmark

#LEGEND_TITLE,Dataset legend
#LEGEND_SHAPES,1,2,3
#LEGEND_COLORS,#ff0000,#00ff00,#0000ff
#LEGEND_LABELS,value1,value2,value3


#=================================================================#
#     all other optional settings can be set or changed later     #
#           in the web interface (under 'Datasets' tab)           #
#=================================================================#
#all other optional settings can be set or changed later in the web interface (under 'Datasets' tab)

#maximum width
#WIDTH,1000

#left margin, used to increase/decrease the spacing to the next dataset. Can be negative, causing datasets to overlap.
#MARGIN,0

"#always show internal values; if set, values associated to internal nodes will be displayed even if these nodes are not collapsed. It could cause overlapping in the dataset display."
#SHOW_INTERNAL,0

"#bar height factor; Default bar height will be slightly less than the available space between leaves, but you can set a multiplication factor here to increase/decrease it (values from 0 to 1 will decrease it, values above 1 will increase it)"
#HEIGHT_FACTOR,1

#Display individual values above the bars
#SHOW_VALUE,0

#Bars are aligned to the node lines by default. Using BAR_SHIFT, you can move them all up/down by a fixed amount
#BAR_SHIFT,0

#BAR_ZERO specifies which dataset value will be used as a starting point for drawing the bars. Dataset values smaller than BAR_ZERO will be displayed to the left (possibly overlapping the tree, unless MARGIN is increased)
#BAR_ZERO,0

"#border width; if set above 0, a border of specified width (in pixels) will be drawn around the bars"
#BORDER_WIDTH,0

"#border color; used when BORDER_WIDTH is above 0"
#BORDER_COLOR,#0000ff

#Internal tree nodes can be specified using IDs directly, or using the 'last common ancestor' method described in iTOL help pages
#=================================================================#
"#       Actual data follows after the ""DATA"" keyword              #"
#=================================================================#
DATA
#ID1,value1
#ID2,value2
#9606,10000
#LEAF1|LEAF2,11000

Root100,6
Root101,0
Root102,38
Root105,3
Root107,2
Root11,9
Root1203,4
Root1212,2
Root122,9
Root1220,7
Root1238,6
Root123D2,5
Root1240,0
Root1252,2
Root1257,0
Root1277,0
Root1280,2
Root1293,0
Root1294,0
Root1295,1
Root1298,6924
Root1304,7
Root1310,3
Root1312,6916
Root133,8
Root136,4
Root1433D1,173
Root1455,3
Root1464,0
Root1471,0
Root1472,7
Root149,77
Root151,3
Root154,0
Root157,5
Root170,4
Root172,30
Root179,2
Root180,4
Root181,3
Root186,7
Root189,2
Root190,3
Root198D2,0
Root217,2
Root22,2
Root236,3
Root240,1
Root241,2
Root265,9
Root278,3
Root318D1,4
Root322,177
Root332,2
Root381,12
Root423,4116
Root431,7
Root444D2,0
Root456,3
Root480,0
Root482,4
Root491,8
Root495,0
Root53,8
Root552,6
Root558,4024
Root559,247
Root564,82
Root569,0
Root61,3
Root614,3
Root630,9
Root635,11
Root667,248
Root670,5
Root68,8
Root685,4
Root70,6
Root710,0
Root74,6924
Root916,1
Root920,0
Root935,2
Root954,6847
