# Supplementary material for: Genome-resolved metatranscriptomics reveals conserved root colonization determinants in a synthetic microbiota
Source: Nat Commun. 2023 Dec 13;14:8274. doi: 10.1038/s41467-023-43688-z (PMC10719396; doi:10.1038/s41467-023-43688-z)
Supplement: Supplementary file 11 — Source Data [file 41467_2023_43688_MOESM11_ESM.zip › Source Data/Main_figures/figure1/figures_a-b/bacteria/template_multi_relative_abundance_Matrix3.txt]

DATASET_MULTIBAR
#In multi-value bar charts, each ID is associated to multiple numeric values, which are displayed as a stacked or aligned bar chart
#lines starting with a hash are comments and ignored during parsing
#=================================================================#
# MANDATORY SETTINGS #
#=================================================================#
#select the separator which is used to delimit the data below (TAB,SPACE or COMMA).This separator must be used throughout this file (except in the SEPARATOR line, which uses space).
#SEPARATOR TAB
#SEPARATOR SPACE
SEPARATOR COMMA
#label is used in the legend table (can be changed later)
DATASET_LABEL,example multi bar chart
#dataset color (can be changed later)
COLOR,#ff0000
#define colors for each individual field column (use hexadecimal, RGB or RGBA notation; if using RGB/RGBA, COMMA cannot be used as SEPARATOR)
FIELD_COLORS,#DF7401,#B45F04
#field labels
FIELD_LABELS,f1,f2
#=================================================================#
# OPTIONAL SETTINGS #
#=================================================================#
#dataset scale: you can simply set the values where the scale will be drawn
#DATASET_SCALE,2000,10000,20000
#or you can specify value, label and color for each scale line (dash separated, format: VALUE-LABEL-COLOR)
#DATASET_SCALE,2000-2k line-#0000ff,10000-line at 10k-#ff0000,20000-3rd line-#00ff00
#each dataset can have a legend, which is defined below
#for each row in the legend, there should be one shape, color and label
#shape should be a number between 1 and 6:
#1: square
#2: circle
#3: star
#4: right pointing triangle
#5: left pointing triangle
#6: checkmark
#LEGEND_TITLE,Dataset legend
#LEGEND_SHAPES,1,2,3
#LEGEND_COLORS,#ff0000,#00ff00,#0000ff
#LEGEND_LABELS,value1,value2,value3
#=================================================================#
# all other optional settings can be set or changed later #
# in the web interface (under 'Datasets' tab) #
#=================================================================#
#maximum width
WIDTH,500
#left margin, used to increase/decrease the spacing to the next dataset. Can be negative, causing datasets to overlap.
#MARGIN,0
#always show internal values; if set, values associated to internal nodes will be displayed even if these nodes are not collapsed. It could cause overlapping in the dataset display.
#SHOW_INTERNAL,0
#bar height factor; Default bar height will be slightly less than the available space between leaves, but you can set a multiplication factor here to increase/decrease it (values from 0 to 1 will decrease it, values above 1 will increase it)
#HEIGHT_FACTOR,1
#Bars are aligned to the node lines by default. Using BAR_SHIFT, you can move them all up/down by a fixed amount
#BAR_SHIFT,0
#align individual fields; if set to 1, individual bar charts will not be stacked
ALIGN_FIELDS,0
#border width; if set above 0, a border of specified width (in pixels) will be drawn around the bars
#BORDER_WIDTH,0
#border color; used when BORDER_WIDTH is above 0
#BORDER_COLOR,#0000ff
#Internal tree nodes can be specified using IDs directly, or using the 'last common ancestor' method described in iTOL help pages
#=================================================================#
# Actual data follows after the "DATA" keyword #
#=================================================================#
DATA
Root100,0.0163677358736089,0
Root101,0.0576205142342813,0
Root102,0.296322399416402,0.000824199764375304
Root105,5.24968002786818e-06,0
Root107,0,0
Root11,0.000687708083650731,0
Root1203,0.0542764418081291,0
Root1212,5.24968002786818e-06,0
Root122,0.00896120380757098,0
Root1220,5.24968002786818e-06,0
Root1238,0.00101310425049811,0
Root123D2,1.02641218411908,0
Root1240,0,0
Root1252,0.000514216658089744,0
Root1257,1.04993600557364e-05,0
Root1277,0.659827033022723,0
Root1280,6.94941092793128,0
Root1293,5.24968002786818e-06,0
Root1294,0,0
Root1295,0,0
Root1298,0.00368762723621595,0.166630267004005
Root1304,0,0
Root1310,0,0
Root1312,0.00456154672013519,0.162694056919109
Root133,0.000293982081560618,0
Root136,0,0
Root1433D1,0.0442603515467182,0.203417657033612
Root1455,0,0
Root1464,5.24968002786818e-06,0
Root1471,3.71834836373903e-05,0
Root1472,0,0
Root149,2.06391170295637,0.00245160057301444
Root151,1.57490400836045e-05,0
Root154,3.13024245925704,0
Root157,0,0
Root170,9.44942405016272e-05,0
Root172,0.436224555769799,0.000824199764375304
Root179,14.4047064055509,0
Root180,0.00347003849842087,0
Root181,0.172462488275525,0
Root186,0,0
Root189,0,0
Root190,0.000199487841058991,0
Root198D2,0.000665654177853657,0
Root217,2.09987201114727e-05,0
Root22,0.341071711410596,0
Root236,0,0
Root240,0,0
Root241,5.24968002786818e-06,0
Root265,0,0
Root278,0.000321731890187929,2.09987201114727e-06
Root318D1,0.000178489120947518,0
Root322,2.56459814547341,0.203417751527853
Root332,0,0
Root381,1.57490400836045e-05,0
Root423,0.0110687088534788,0.0382933604895221
Root431,0,0
Root444D2,0.000183738800975386,0
Root456,0.000125992320668836,0
Root480,0.0675438846470399,0
Root482,0,0
Root491,0.327023819640662,0
Root495,0,0
Root53,0.0761997250667499,0
Root552,0,0
Root558,0.0078930619116607,0.0362484368792266
Root559,21.7825093771497,1.29457508462911
Root564,0.000472565696748638,0.00245160057301444
Root569,17.6773906641181,0
Root61,12.0276940685747,0
Root614,0,0
Root630,0.00624077761968947,0
Root635,0,0
Root667,0.437026318401735,1.29470790153382
Root670,0.770926011452498,0
Root68,3.85002997264127,0
Root685,5.41190564008936,0
Root70,1.50251617045618,0
Root710,0,0
Root74,0.0165706465060461,0.166939457408606
Root916,0.0478340817250495,0
Root920,0,0
Root935,0.000824199764375304,0
Root954,0.000345103465671998,0.161701778149282
