# Supplementary material for: Genome-resolved metatranscriptomics reveals conserved root colonization determinants in a synthetic microbiota
Source: Nat Commun. 2023 Dec 13;14:8274. doi: 10.1038/s41467-023-43688-z (PMC10719396; doi:10.1038/s41467-023-43688-z)
Supplement: Supplementary file 11 — Source Data [file 41467_2023_43688_MOESM11_ESM.zip › Source Data/Main_figures/figure1/figures_a-b/bacteria/template_multi_relative_abundance_Matrix1.txt]

DATASET_MULTIBAR
#In multi-value bar charts, each ID is associated to multiple numeric values, which are displayed as a stacked or aligned bar chart
#lines starting with a hash are comments and ignored during parsing
#=================================================================#
# MANDATORY SETTINGS #
#=================================================================#
#select the separator which is used to delimit the data below (TAB,SPACE or COMMA).This separator must be used throughout this file (except in the SEPARATOR line, which uses space).
#SEPARATOR TAB
#SEPARATOR SPACE
SEPARATOR COMMA
#label is used in the legend table (can be changed later)
DATASET_LABEL,example multi bar chart
#dataset color (can be changed later)
COLOR,#ff0000
#define colors for each individual field column (use hexadecimal, RGB or RGBA notation; if using RGB/RGBA, COMMA cannot be used as SEPARATOR)
FIELD_COLORS,#DF7401,#B45F04
#field labels
FIELD_LABELS,f1,f2
#=================================================================#
# OPTIONAL SETTINGS #
#=================================================================#
#dataset scale: you can simply set the values where the scale will be drawn
#DATASET_SCALE,2000,10000,20000
#or you can specify value, label and color for each scale line (dash separated, format: VALUE-LABEL-COLOR)
#DATASET_SCALE,2000-2k line-#0000ff,10000-line at 10k-#ff0000,20000-3rd line-#00ff00
#each dataset can have a legend, which is defined below
#for each row in the legend, there should be one shape, color and label
#shape should be a number between 1 and 6:
#1: square
#2: circle
#3: star
#4: right pointing triangle
#5: left pointing triangle
#6: checkmark
#LEGEND_TITLE,Dataset legend
#LEGEND_SHAPES,1,2,3
#LEGEND_COLORS,#ff0000,#00ff00,#0000ff
#LEGEND_LABELS,value1,value2,value3
#=================================================================#
# all other optional settings can be set or changed later #
# in the web interface (under 'Datasets' tab) #
#=================================================================#
#maximum width
WIDTH,500
#left margin, used to increase/decrease the spacing to the next dataset. Can be negative, causing datasets to overlap.
#MARGIN,0
#always show internal values; if set, values associated to internal nodes will be displayed even if these nodes are not collapsed. It could cause overlapping in the dataset display.
#SHOW_INTERNAL,0
#bar height factor; Default bar height will be slightly less than the available space between leaves, but you can set a multiplication factor here to increase/decrease it (values from 0 to 1 will decrease it, values above 1 will increase it)
#HEIGHT_FACTOR,1
#Bars are aligned to the node lines by default. Using BAR_SHIFT, you can move them all up/down by a fixed amount
#BAR_SHIFT,0
#align individual fields; if set to 1, individual bar charts will not be stacked
ALIGN_FIELDS,0
#border width; if set above 0, a border of specified width (in pixels) will be drawn around the bars
#BORDER_WIDTH,0
#border color; used when BORDER_WIDTH is above 0
#BORDER_COLOR,#0000ff
#Internal tree nodes can be specified using IDs directly, or using the 'last common ancestor' method described in iTOL help pages
#=================================================================#
# Actual data follows after the "DATA" keyword #
#=================================================================#
DATA
Root100,0.0310923029112473,0
Root101,0.0508217109354124,0
Root102,0.273699544794899,0.000358580982859588
Root105,0,0
Root107,2.82347230598101e-05,0
Root11,0.00245077396159151,2.25877784478481e-06
Root1203,0.000146820559911012,0
Root1212,1.1293889223924e-05,0
Root122,0.00175055282970822,0
Root1220,0.000265406396762215,0
Root1238,0.000635298209679562,0
Root123D2,1.24545622759361,0
Root1240,0,0
Root1252,0.00271155551071653,0
Root1257,0,0
Root1277,0.756888221064328,0
Root1280,10.5322632106833,0.000573085820889577
Root1293,0,0
Root1294,0,0
Root1295,0,0
Root1298,0.0036351980061721,0.0651744935861902
Root1304,0,0
Root1310,0,0
Root1312,0,0.0635081310537017
Root133,0,0
Root136,0,0
Root1433D1,0.0573218975843527,0.160754085159075
Root1455,5.64694461196201e-06,0
Root1464,5.64694461196201e-06,0
Root1471,0.000185428720222997,0
Root1472,0.000338816676717721,0
Root149,1.96904433722398,0.00450569710588449
Root151,0.000333164085161147,0
Root154,3.76107404851734,0
Root157,5.64694461196201e-06,0
Root170,0,0
Root172,0.397440516910974,0.000358580982859588
Root179,7.26462037951147,0
Root180,0.00144006687410872,0
Root181,0.140687978062422,0
Root186,0,2.25877784478481e-06
Root189,0,0
Root190,0.000248465562926329,0
Root198D2,0.000396076695083016,0
Root217,0.000271053341374177,0
Root22,0.319470244477139,0
Root236,0,0
Root240,0,0
Root241,0,0
Root265,5.65259155657397e-06,0
Root278,0.000120522738853105,0
Root318D1,0,0
Root322,1.91593367117177,0.160754085159075
Root332,5.64694461196201e-06,0
Root381,0.0212665797578211,0
Root423,0.00627181856188789,0.0187953073872882
Root431,0,0
Root444D2,0.000180702227582784,0
Root456,0,0
Root480,22.348018468848,0
Root482,0,0
Root491,0.255484715078997,2.25877784478481e-06
Root495,0,0
Root53,0.0735633178014349,0
Root552,5.64694461196201e-06,0
Root558,0.00301128968377486,0.0173533205520114
Root559,9.71011859274815,0.534373553506726
Root564,0.000350110565941645,0.00450569710588449
Root569,15.4221027363201,0
Root61,9.90917511828486,0
Root614,0,0
Root630,0.00133335656177647,0
Root635,0,0
Root667,0.225270416056852,0.534400105440292
Root670,0.717895876522614,0
Root68,6.69998348326865,0
Root685,1.71809419207867,0
Root70,2.43621049143726,0
Root710,0,0
Root74,0.00627643776258048,0.0653765864399631
Root916,0.019670036048515,0
Root920,0,0
Root935,0.000660692519599555,0
Root954,0.00068315606526594,0.0627634176452208
