# Supplementary material for: Genome-resolved metatranscriptomics reveals conserved root colonization determinants in a synthetic microbiota
Source: Nat Commun. 2023 Dec 13;14:8274. doi: 10.1038/s41467-023-43688-z (PMC10719396; doi:10.1038/s41467-023-43688-z)
Supplement: Supplementary file 11 — Source Data [file 41467_2023_43688_MOESM11_ESM.zip › Source Data/Main_figures/figure1/figures_a-b/bacteria/colors.txt]

Root667	2	3	ffff1a	1	1
Root322	2	3	995c00	1	1
Root559	2	3	ffff1a	1	1
Root100	2	3	009933	1	1
Root101	2	3	995c00	1	1
Root102	2	3	009933	1	1
Root105	2	3	009933	1	1
Root107	2	3	995c00	1	1
Root11	2	3	ffcc99	1	1
Root1203	2	3	009933	1	1
Root1212	2	3	009933	1	1
Root122	2	3	995c00	1	1
Root1220	2	3	009933	1	1
Root123D2	2	3	009933	1	1
Root1238	2	3	80ffaa	1	1
Root1240	2	3	009933	1	1
Root1252	2	3	009933	1	1
Root1257	2	3	995c00	1	1
Root1277	2	3	b3ffff	1	1
Root1280	2	3	e68a00	1	1
Root1293	2	3	995c00	1	1
Root1294	2	3	009999	1	1
Root1295	2	3	995c00	1	1
Root1298	2	3	009933	1	1
Root1304	2	3	995c00	1	1
Root1310	2	3	995c00	1	1
Root1312	2	3	009933	1	1
Root133	2	3	80ffaa	1	1
Root136	2	3	995c00	1	1
Root1433D1	2	3	995c00	1	1
Root1455	2	3	b3ffff	1	1
Root1464	2	3	995c00	1	1
Root1471	2	3	009933	1	1
Root1472	2	3	b3ffff	1	1
Root149	2	3	009933	1	1
Root151	2	3	995c00	1	1
Root154	2	3	009999	1	1
Root157	2	3	009933	1	1
Root170	2	3	80ffaa	1	1
Root172	2	3	009933	1	1
Root179	2	3	ffff1a	1	1
Root180	2	3	995c00	1	1
Root181	2	3	995c00	1	1
Root186	2	3	cccc00	1	1
Root189	2	3	80ffaa	1	1
Root190	2	3	995c00	1	1
Root198D2	2	3	80ffaa	1	1
Root217	2	3	80ffaa	1	1
Root22	2	3	995c00	1	1
Root236	2	3	995c00	1	1
Root240	2	3	995c00	1	1
Root241	2	3	009999	1	1
Root265	2	3	995c00	1	1
Root278	2	3	009933	1	1
Root318D1	2	3	80ffaa	1	1
Root332	2	3	995c00	1	1
Root381	2	3	009933	1	1
Root423	2	3	009933	1	1
Root431	2	3	995c00	1	1
Root444D2	2	3	ffcc99	1	1
Root456	2	3	995c00	1	1
Root480	2	3	ffff1a	1	1
Root482	2	3	009933	1	1
Root491	2	3	009933	1	1
Root495	2	3	995c00	1	1
Root53	2	3	995c00	1	1
Root552	2	3	009933	1	1
Root558	2	3	009933	1	1
Root564	2	3	009933	1	1
Root569	2	3	e68a00	1	1
Root61	2	3	995c00	1	1
Root614	2	3	995c00	1	1
Root630	2	3	ffff1a	1	1
Root635	2	3	009933	1	1
Root670	2	3	009933	1	1
Root68	2	3	e68a00	1	1
Root685	2	3	009933	1	1
Root70	2	3	80ffaa	1	1
Root710	2	3	009999	1	1
Root74	2	3	009933	1	1
Root916	2	3	ffff1a	1	1
Root920	2	3	ffcc99	1	1
Root935	2	3	cccc00	1	1
Root954	2	3	009933	1	1
