# Supplementary material for: Genome-resolved metatranscriptomics reveals conserved root colonization determinants in a synthetic microbiota
Source: Nat Commun. 2023 Dec 13;14:8274. doi: 10.1038/s41467-023-43688-z (PMC10719396; doi:10.1038/s41467-023-43688-z)
Supplement: Supplementary file 11 — Source Data [file 41467_2023_43688_MOESM11_ESM.zip › Source Data/Main_figures/figure1/figures_a-b/bacteria/tip_list_template_bacteria.txt]

DATASET_SYMBOL
#Symbol datasets allow the display of various symbols on the branches of the tree. For each node	one or more symbols can be defined.
#Each symbol's color	size and position along the branch can be specified.
#lines starting with a hash are comments and ignored during parsing
#=================================================================#
# MANDATORY SETTINGS #
#=================================================================#
#select the separator which is used to delimit the data below (TAB	SPACE or COMMA).This separator must be used throughout this file (except in the SEPARATOR line	which uses space).
SEPARATOR TAB
#SEPARATOR SPACE
#SEPARATOR COMMA
#label is used in the legend table (can be changed later)
DATASET_LABEL	example symbols
#dataset color (can be changed later)
COLOR	#ffff00
#=================================================================#
# OPTIONAL SETTINGS #
#=================================================================#
#each dataset can have a legend	which is defined below
#for each row in the legend	there should be one shape	color and label
#shape should be a number between 1 and 5:
#1: square
#2: circle
#3: star
#4: right pointing triangle
#5: left pointing triangle
#LEGEND_TITLE	Dataset legend
#LEGEND_SHAPES	1	2	3
#LEGEND_COLORS	#ff0000	#00ff00	#0000ff
#LEGEND_LABELS	value1	value2	value3
#=================================================================#
# all other optional settings can be set or changed later #
# in the web interface (under 'Datasets' tab) #
#=================================================================#
#largest symbol will be displayed with this size	others will be proportionally smaller.
MAXIMUM_SIZE	20
#Internal tree nodes can be specified using IDs directly	or using the 'last common ancestor' method described in iTOL help pages
#=================================================================#
# Actual data follows after the "DATA" keyword #
#=================================================================#
#the following fields are required for each node:
#ID	symbol	size	color	fill	position	label
#symbol should be a number between 1 and 5:
#1: rectangle
#2: circle
#3: star
#4: right pointing triangle
#5: left pointing triangle
#size can be any number. Maximum size in the dataset will be displayed using MAXIMUM_SIZE	while others will be proportionally smaller
#color can be in hexadecimal	RGB or RGBA notation. If RGB or RGBA are used	dataset SEPARATOR cannot be comma.
#fill can be 1 or 0. If set to 0	only the outline of the symbol will be displayed.
#position is a number between 0 and 1 and defines the position of the symbol on the branch (for example	position 0 is exactly at the start of node branch	position 0.5 is in the middle	and position 1 is at the end)
DATA
Root667	2	3	#ffff1a	1	1
Root322	2	3	#995c00	1	1
Root559	2	3	#ffff1a	1	1
Root100	2	3	#009933	1	1
Root101	2	3	#995c00	1	1
Root102	2	3	#009933	1	1
Root105	2	3	#009933	1	1
Root107	2	3	#995c00	1	1
Root11	2	3	#ffcc99	1	1
Root1203	2	3	#009933	1	1
Root1212	2	3	#009933	1	1
Root122	2	3	#995c00	1	1
Root1220	2	3	#009933	1	1
Root123D2	2	3	#009933	1	1
Root1238	2	3	#80ffaa	1	1
Root1240	2	3	#009933	1	1
Root1252	2	3	#009933	1	1
Root1257	2	3	#995c00	1	1
Root1277	2	3	#b3ffff	1	1
Root1280	2	3	#e68a00	1	1
Root1293	2	3	#995c00	1	1
Root1294	2	3	#009999	1	1
Root1295	2	3	#995c00	1	1
Root1298	2	3	#009933	1	1
Root1304	2	3	#995c00	1	1
Root1310	2	3	#995c00	1	1
Root1312	2	3	#009933	1	1
Root133	2	3	#80ffaa	1	1
Root136	2	3	#995c00	1	1
Root1433D1	2	3	#995c00	1	1
Root1455	2	3	#b3ffff	1	1
Root1464	2	3	#995c00	1	1
Root1471	2	3	#009933	1	1
Root1472	2	3	#b3ffff	1	1
Root149	2	3	#009933	1	1
Root151	2	3	#995c00	1	1
Root154	2	3	#009999	1	1
Root157	2	3	#009933	1	1
Root170	2	3	#80ffaa	1	1
Root172	2	3	#009933	1	1
Root179	2	3	#ffff1a	1	1
Root180	2	3	#995c00	1	1
Root181	2	3	#995c00	1	1
Root186	2	3	#cccc00	1	1
Root189	2	3	#80ffaa	1	1
Root190	2	3	#995c00	1	1
Root198D2	2	3	#80ffaa	1	1
Root217	2	3	#80ffaa	1	1
Root22	2	3	#995c00	1	1
Root236	2	3	#995c00	1	1
Root240	2	3	#995c00	1	1
Root241	2	3	#009999	1	1
Root265	2	3	#995c00	1	1
Root278	2	3	#009933	1	1
Root318D1	2	3	#80ffaa	1	1
Root332	2	3	#995c00	1	1
Root381	2	3	#009933	1	1
Root423	2	3	#009933	1	1
Root431	2	3	#995c00	1	1
Root444D2	2	3	#ffcc99	1	1
Root456	2	3	#995c00	1	1
Root480	2	3	#ffff1a	1	1
Root482	2	3	#009933	1	1
Root491	2	3	#009933	1	1
Root495	2	3	#995c00	1	1
Root53	2	3	#995c00	1	1
Root552	2	3	#009933	1	1
Root558	2	3	#009933	1	1
Root564	2	3	#009933	1	1
Root569	2	3	#e68a00	1	1
Root61	2	3	#995c00	1	1
Root614	2	3	#995c00	1	1
Root630	2	3	#ffff1a	1	1
Root635	2	3	#009933	1	1
Root670	2	3	#009933	1	1
Root68	2	3	#e68a00	1	1
Root685	2	3	#009933	1	1
Root70	2	3	#80ffaa	1	1
Root710	2	3	#009999	1	1
Root74	2	3	#009933	1	1
Root916	2	3	#ffff1a	1	1
Root920	2	3	#ffcc99	1	1
Root935	2	3	#cccc00	1	1
Root954	2	3	#009933	1	1
