# Supplementary material for: Genome-resolved metatranscriptomics reveals conserved root colonization determinants in a synthetic microbiota
Source: Nat Commun. 2023 Dec 13;14:8274. doi: 10.1038/s41467-023-43688-z (PMC10719396; doi:10.1038/s41467-023-43688-z)
Supplement: Supplementary file 11 — Source Data [file 41467_2023_43688_MOESM11_ESM.zip › Source Data/Main_figures/figure1/figures_a-b/bacteria/template_bars_percent_genes_detected_matrix.txt]

DATASET_SIMPLEBAR
#In simple bar charts, each ID is associated to a single numeric value which is displayed as a bar outside the tree.
#lines starting with a hash are comments and ignored during parsing

#=================================================================#
#                    MANDATORY SETTINGS                           #
#=================================================================#
#select the separator which is used to delimit the data below (TAB,SPACE or COMMA).This separator must be used throughout this file (except in the SEPARATOR line, which uses space).
#SEPARATOR TAB
#SEPARATOR SPACE
SEPARATOR COMMA

#label is used in the legend table (can be changed later)
DATASET_LABEL,label 1

#dataset color (can be changed later)
COLOR,#ff0000

#=================================================================#
#                    OPTIONAL SETTINGS                            #
#=================================================================#
#dataset scale: you can simply set the values where the scale will be drawn
#DATASET_SCALE,2000,10000,20000
#or you can specify value, label and color for each scale line (dash separated, format: VALUE-LABEL-COLOR) 
#DATASET_SCALE,2000-2k line-#0000ff,10000-line at 10k-#ff0000,20000

#each dataset can have a legend, which is defined below
#for each row in the legend, there should be one shape, color and label
#shape should be a number between 1 and 6:
#1: square
#2: circle
#3: star
#4: right pointing triangle
#5: left pointing triangle
#6: checkmark

#LEGEND_TITLE,Dataset legend
#LEGEND_SHAPES,1,2,3
#LEGEND_COLORS,#ff0000,#00ff00,#0000ff
#LEGEND_LABELS,value1,value2,value3


#=================================================================#
#     all other optional settings can be set or changed later     #
#           in the web interface (under 'Datasets' tab)           #
#=================================================================#
#all other optional settings can be set or changed later in the web interface (under 'Datasets' tab)

#maximum width
#WIDTH,1000

#left margin, used to increase/decrease the spacing to the next dataset. Can be negative, causing datasets to overlap.
#MARGIN,0

"#always show internal values; if set, values associated to internal nodes will be displayed even if these nodes are not collapsed. It could cause overlapping in the dataset display."
#SHOW_INTERNAL,0

"#bar height factor; Default bar height will be slightly less than the available space between leaves, but you can set a multiplication factor here to increase/decrease it (values from 0 to 1 will decrease it, values above 1 will increase it)"
#HEIGHT_FACTOR,1

#Display individual values above the bars
#SHOW_VALUE,0

#Bars are aligned to the node lines by default. Using BAR_SHIFT, you can move them all up/down by a fixed amount
#BAR_SHIFT,0

#BAR_ZERO specifies which dataset value will be used as a starting point for drawing the bars. Dataset values smaller than BAR_ZERO will be displayed to the left (possibly overlapping the tree, unless MARGIN is increased)
#BAR_ZERO,0

"#border width; if set above 0, a border of specified width (in pixels) will be drawn around the bars"
#BORDER_WIDTH,0

"#border color; used when BORDER_WIDTH is above 0"
#BORDER_COLOR,#0000ff

#Internal tree nodes can be specified using IDs directly, or using the 'last common ancestor' method described in iTOL help pages
#=================================================================#
"#       Actual data follows after the ""DATA"" keyword              #"
#=================================================================#
DATA
#ID1,value1
#ID2,value2
#9606,10000
#LEAF1|LEAF2,11000

Root100,5.91961987725203
Root101,18.4158901422266
Root102,32.0837759902868
Root105,0.0176740897843761
Root107,0.0134589502018843
Root11,0.0870827285921626
Root1203,4.66281895504253
Root1212,0.0398009950248756
Root122,2.74291027429103
Root1220,0.0356951633053721
Root1238,0.0339616233655969
Root123D2,65.3162911611785
Root1240,0
Root1252,0.296775934169702
Root1257,0.0384245917387128
Root1277,52.1191571809155
Root1280,85.5069176684055
Root1293,0.0296471983397569
Root1294,0
Root1295,0
Root1298,30.3406013966082
Root1304,0
Root1310,0
Root1312,30.3181623626766
Root133,0.0324833522819555
Root136,0
Root1433D1,21.5126545026486
Root1455,0.0214408233276158
Root1464,0.0815660685154976
Root1471,0.165562913907285
Root1472,0.038306837770542
Root149,69.799043062201
Root151,0.0416319733555371
Root154,81.2912025460332
Root157,0.0243842965130456
Root170,0.01886080724255
Root172,27.8278125477026
Root179,96.7004341534009
Root180,0.386349001931745
Root181,30.6561334211104
Root186,0.0211416490486258
Root189,0
Root190,0.0419815281276238
Root198D2,0.0169836956521739
Root217,0.0801153661272232
Root22,42.0460230115058
Root236,0.0254712175241977
Root240,0
Root241,0.0260824204486176
Root265,0.0154464009885697
Root278,0.133968442988985
Root318D1,0.018677624206201
Root322,82.6518691588785
Root332,0.0807754442649435
Root381,1.76360225140713
Root423,10.7850224085586
Root431,0
Root444D2,0.0274348422496571
Root456,0.0274499039253363
Root480,93.984496124031
Root482,0
Root491,34.2125382262997
Root495,0
Root53,22.109459949257
Root552,0.0221533008418254
Root558,11.0426748790145
Root559,94.9703378901212
Root564,0.908152734778122
Root569,93.0124777183601
Root61,91.6085790884719
Root614,0
Root630,0.19559902200489
Root635,0
Root667,28.0741869918699
Root670,57.5704567541302
Root68,84.0397233552048
Root685,73.9373330094729
Root70,76.017316017316
Root710,0
Root74,30.3103644646925
Root916,2.98726738491675
Root920,0
Root935,0.137962750057484
Root954,30.1455894947188
