# Supplementary material for: Genome-resolved metatranscriptomics reveals conserved root colonization determinants in a synthetic microbiota
Source: Nat Commun. 2023 Dec 13;14:8274. doi: 10.1038/s41467-023-43688-z (PMC10719396; doi:10.1038/s41467-023-43688-z)
Supplement: Supplementary file 11 — Source Data [file 41467_2023_43688_MOESM11_ESM.zip › Source Data/Main_figures/figure1/figures_a-b/bacteria/template_multi_relative_abundance_Roots3.txt]

DATASET_MULTIBAR
#In multi-value bar charts, each ID is associated to multiple numeric values, which are displayed as a stacked or aligned bar chart
#lines starting with a hash are comments and ignored during parsing
#=================================================================#
# MANDATORY SETTINGS #
#=================================================================#
#select the separator which is used to delimit the data below (TAB,SPACE or COMMA).This separator must be used throughout this file (except in the SEPARATOR line, which uses space).
#SEPARATOR TAB
#SEPARATOR SPACE
SEPARATOR COMMA
#label is used in the legend table (can be changed later)
DATASET_LABEL,example multi bar chart
#dataset color (can be changed later)
COLOR,#ff0000
#define colors for each individual field column (use hexadecimal, RGB or RGBA notation; if using RGB/RGBA, COMMA cannot be used as SEPARATOR)
FIELD_COLORS,#04B431,#0B6121
#field labels
FIELD_LABELS,f1,f2
#=================================================================#
# OPTIONAL SETTINGS #
#=================================================================#
#dataset scale: you can simply set the values where the scale will be drawn
#DATASET_SCALE,2000,10000,20000
#or you can specify value, label and color for each scale line (dash separated, format: VALUE-LABEL-COLOR)
#DATASET_SCALE,2000-2k line-#0000ff,10000-line at 10k-#ff0000,20000-3rd line-#00ff00
#each dataset can have a legend, which is defined below
#for each row in the legend, there should be one shape, color and label
#shape should be a number between 1 and 6:
#1: square
#2: circle
#3: star
#4: right pointing triangle
#5: left pointing triangle
#6: checkmark
#LEGEND_TITLE,Dataset legend
#LEGEND_SHAPES,1,2,3
#LEGEND_COLORS,#ff0000,#00ff00,#0000ff
#LEGEND_LABELS,value1,value2,value3
#=================================================================#
# all other optional settings can be set or changed later #
# in the web interface (under 'Datasets' tab) #
#=================================================================#
#maximum width
WIDTH,500
#left margin, used to increase/decrease the spacing to the next dataset. Can be negative, causing datasets to overlap.
#MARGIN,0
#always show internal values; if set, values associated to internal nodes will be displayed even if these nodes are not collapsed. It could cause overlapping in the dataset display.
#SHOW_INTERNAL,0
#bar height factor; Default bar height will be slightly less than the available space between leaves, but you can set a multiplication factor here to increase/decrease it (values from 0 to 1 will decrease it, values above 1 will increase it)
#HEIGHT_FACTOR,1
#Bars are aligned to the node lines by default. Using BAR_SHIFT, you can move them all up/down by a fixed amount
#BAR_SHIFT,0
#align individual fields; if set to 1, individual bar charts will not be stacked
ALIGN_FIELDS,0
#border width; if set above 0, a border of specified width (in pixels) will be drawn around the bars
#BORDER_WIDTH,0
#border color; used when BORDER_WIDTH is above 0
#BORDER_COLOR,#0000ff
#Internal tree nodes can be specified using IDs directly, or using the 'last common ancestor' method described in iTOL help pages
#=================================================================#
# Actual data follows after the "DATA" keyword #
#=================================================================#
DATA
Root100,0.0712924084298769,0
Root101,0.547446678411121,0
Root102,0.458361574828311,0.00371304844084349
Root105,0,0
Root107,0,0
Root11,0.00677085303918519,0
Root1203,0.00091734137950251,0
Root1212,0.0268456751297068,0
Root122,0.0505702636668606,0
Root1220,1.45609742778176e-05,0
Root1238,0,0
Root123D2,2.03690556977535,0
Root1240,2.91219485556352e-05,0
Root1252,0.000303567191743942,0
Root1257,0,0
Root1277,0.390146744799845,0
Root1280,1.03939146589918,0
Root1293,1.45609742778176e-05,0
Root1294,0,0
Root1295,0,0
Root1298,0.00822859585706034,1.32650078156321
Root1304,0,0
Root1310,0,0
Root1312,0.00662524329640701,1.33508447589998
Root133,0,0
Root136,0,0
Root1433D1,0.48734169949448,1.74204707833236
Root1455,0,0
Root1464,0,0
Root1471,0.0382148838458268,0
Root1472,0,0
Root149,7.32081947963411,0.00807406023704987
Root151,0,0
Root154,1.53220764033191,0
Root157,2.91219485556352e-05,0
Root170,0,0
Root172,0.441394355868161,0.00371304844084349
Root179,3.90823547620863,0
Root180,0.0320099139500004,0
Root181,0.189117933920295,0
Root186,0,0
Root189,0,0
Root190,0,0
Root198D2,4.56049714381248e-05,0
Root217,0,0
Root22,1.17620638021355,0
Root236,0,0
Root240,0,0
Root241,0,0
Root265,2.91219485556352e-05,0
Root278,0.000131296305063081,0.00340435578615376
Root318D1,0,0
Root322,14.6442624973697,1.74204662694215
Root332,0.000101839454099056,0
Root381,0.0412221181805017,0
Root423,0.0937775377145542,0.32654557403228
Root431,0,0
Root444D2,4.36829228334528e-05,0
Root456,0,0
Root480,0.264678105667103,0
Root482,1.45609742778176e-05,0
Root491,4.09854890980005,0
Root495,0,0
Root53,0.658810844370629,0
Root552,1.45609742778176e-05,0
Root558,0.153940731406358,0.32259464295466
Root559,23.3716623072663,1.8526629703847
Root564,0.000203853639889447,0.00807406023704987
Root569,3.00919368849561,0
Root61,14.0929801962363,0
Root614,0,0
Root630,0.0237651262895432,0
Root635,0,0
Root667,0.94982762660406,1.85266385860413
Root670,1.38304501982995,0
Root68,0.680586315451929,0
Root685,1.2420802278464,0
Root70,2.12705254696834,0.00116554774704219
Root710,0,0
Root74,0.0257996875424598,1.33647469948013
Root916,0.0364012853775761,0
Root920,0,0
Root935,0.137368231336931,0
Root954,0.0110767078648272,1.31912982709111
