# Supplementary material for: Genome-resolved metatranscriptomics reveals conserved root colonization determinants in a synthetic microbiota
Source: Nat Commun. 2023 Dec 13;14:8274. doi: 10.1038/s41467-023-43688-z (PMC10719396; doi:10.1038/s41467-023-43688-z)
Supplement: Supplementary file 11 — Source Data [file 41467_2023_43688_MOESM11_ESM.zip › Source Data/Main_figures/figure1/figures_a-b/bacteria/template_multi_relative_abundance_Roots2.txt]

DATASET_MULTIBAR
#In multi-value bar charts, each ID is associated to multiple numeric values, which are displayed as a stacked or aligned bar chart
#lines starting with a hash are comments and ignored during parsing
#=================================================================#
# MANDATORY SETTINGS #
#=================================================================#
#select the separator which is used to delimit the data below (TAB,SPACE or COMMA).This separator must be used throughout this file (except in the SEPARATOR line, which uses space).
#SEPARATOR TAB
#SEPARATOR SPACE
SEPARATOR COMMA
#label is used in the legend table (can be changed later)
DATASET_LABEL,example multi bar chart
#dataset color (can be changed later)
COLOR,#ff0000
#define colors for each individual field column (use hexadecimal, RGB or RGBA notation; if using RGB/RGBA, COMMA cannot be used as SEPARATOR)
FIELD_COLORS,#04B431,#0B6121
#field labels
FIELD_LABELS,f1,f2
#=================================================================#
# OPTIONAL SETTINGS #
#=================================================================#
#dataset scale: you can simply set the values where the scale will be drawn
#DATASET_SCALE,2000,10000,20000
#or you can specify value, label and color for each scale line (dash separated, format: VALUE-LABEL-COLOR)
#DATASET_SCALE,2000-2k line-#0000ff,10000-line at 10k-#ff0000,20000-3rd line-#00ff00
#each dataset can have a legend, which is defined below
#for each row in the legend, there should be one shape, color and label
#shape should be a number between 1 and 6:
#1: square
#2: circle
#3: star
#4: right pointing triangle
#5: left pointing triangle
#6: checkmark
#LEGEND_TITLE,Dataset legend
#LEGEND_SHAPES,1,2,3
#LEGEND_COLORS,#ff0000,#00ff00,#0000ff
#LEGEND_LABELS,value1,value2,value3
#=================================================================#
# all other optional settings can be set or changed later #
# in the web interface (under 'Datasets' tab) #
#=================================================================#
#maximum width
WIDTH,500
#left margin, used to increase/decrease the spacing to the next dataset. Can be negative, causing datasets to overlap.
#MARGIN,0
#always show internal values; if set, values associated to internal nodes will be displayed even if these nodes are not collapsed. It could cause overlapping in the dataset display.
#SHOW_INTERNAL,0
#bar height factor; Default bar height will be slightly less than the available space between leaves, but you can set a multiplication factor here to increase/decrease it (values from 0 to 1 will decrease it, values above 1 will increase it)
#HEIGHT_FACTOR,1
#Bars are aligned to the node lines by default. Using BAR_SHIFT, you can move them all up/down by a fixed amount
#BAR_SHIFT,0
#align individual fields; if set to 1, individual bar charts will not be stacked
ALIGN_FIELDS,0
#border width; if set above 0, a border of specified width (in pixels) will be drawn around the bars
#BORDER_WIDTH,0
#border color; used when BORDER_WIDTH is above 0
#BORDER_COLOR,#0000ff
#Internal tree nodes can be specified using IDs directly, or using the 'last common ancestor' method described in iTOL help pages
#=================================================================#
# Actual data follows after the "DATA" keyword #
#=================================================================#
DATA
Root100,0.0583340641465527,0
Root101,0.732598271250973,0
Root102,0.39339352059998,3.40537443937844e-05
Root105,0,0
Root107,0,0
Root11,0.00790046869935799,1.81506457618871e-05
Root1203,0.582148760411745,0
Root1212,0.0193791005371485,0
Root122,0.0282986615912349,0
Root1220,0,0
Root1238,6.81074887875688e-05,0
Root123D2,1.92927889382203,0
Root1240,3.40537443937844e-05,0
Root1252,0.00309889073983438,0
Root1257,0,0
Root1277,0.550444724381131,0
Root1280,1.47190499393254,0
Root1293,0,0
Root1294,0,0
Root1295,0,0
Root1298,0.0325171372855037,0.930462002290721
Root1304,0,0
Root1310,0,0
Root1312,0.00498475305061777,0.929357128553865
Root133,0,0
Root136,0,0
Root1433D1,0.532575294440448,1.60869616086282
Root1455,0,0
Root1464,3.40537443937844e-05,0
Root1471,0.000272429955150275,0
Root1472,0,0
Root149,7.96588389911378,0.000324634345305947
Root151,0,0
Root154,1.89989245347363,0
Root157,0,0
Root170,0.00500590042588631,0
Root172,0.347581903664376,3.40537443937844e-05
Root179,2.12885181634665,0
Root180,0.018581732112168,1.70268721968922e-05
Root181,0.206535959748302,0
Root186,0,6.81074887875688e-06
Root189,0,0
Root190,0,0
Root198D2,0.000337029908265284,0
Root217,0.00377911428410023,0
Root22,0.629142927675167,0
Root236,0,0
Root240,0,0
Root241,0,0
Root265,0.00711723257830094,0
Root278,0.000484176137790827,0.00175036246184052
Root318D1,3.40537443937844e-05,0
Root322,11.8821908097369,1.60871318773502
Root332,3.40537443937844e-05,0
Root381,0.0184571294614312,0
Root423,0.0697458484840982,0.230521408128365
Root431,0,0
Root444D2,6.80393812987813e-05,0
Root456,0,0
Root480,0.43591939390026,0
Root482,0,0
Root491,4.09704228930773,6.81074887875688e-06
Root495,3.40537443937844e-05,0
Root53,1.01180965500608,0
Root552,0.00650368626555813,0
Root558,0.130476036247431,0.236909890576639
Root559,28.2565607767721,2.23228430985997
Root564,0.000647021143481904,0.000324634345305947
Root569,3.09100433533146,0
Root61,13.8006052991088,0
Root614,0,0
Root630,0.013020925921385,0
Root635,0,0
Root667,0.989936662551999,2.23228430985997
Root670,0.858565523633178,0
Root68,0.628141270837568,0
Root685,1.51178192861767,0
Root70,1.06040039802166,0
Root710,0,0
Root74,0.00760171519979131,0.93053903186054
Root916,0.0305159008887142,0
Root920,0,0
Root935,0.665205842988185,0
Root954,0.00473013320378544,0.926222924081094
