# Supplementary material for: Genome-resolved metatranscriptomics reveals conserved root colonization determinants in a synthetic microbiota
Source: Nat Commun. 2023 Dec 13;14:8274. doi: 10.1038/s41467-023-43688-z (PMC10719396; doi:10.1038/s41467-023-43688-z)
Supplement: Supplementary file 11 — Source Data [file 41467_2023_43688_MOESM11_ESM.zip › Source Data/Main_figures/figure1/figures_a-b/bacteria/template_multi_relative_abundance_Roots1.txt]

DATASET_MULTIBAR
#In multi-value bar charts, each ID is associated to multiple numeric values, which are displayed as a stacked or aligned bar chart
#lines starting with a hash are comments and ignored during parsing
#=================================================================#
# MANDATORY SETTINGS #
#=================================================================#
#select the separator which is used to delimit the data below (TAB,SPACE or COMMA).This separator must be used throughout this file (except in the SEPARATOR line, which uses space).
#SEPARATOR TAB
#SEPARATOR SPACE
SEPARATOR COMMA
#label is used in the legend table (can be changed later)
DATASET_LABEL,example multi bar chart
#dataset color (can be changed later)
COLOR,#ff0000
#define colors for each individual field column (use hexadecimal, RGB or RGBA notation; if using RGB/RGBA, COMMA cannot be used as SEPARATOR)
FIELD_COLORS,#04B431,#0B6121
#field labels
FIELD_LABELS,f1,f2
#=================================================================#
# OPTIONAL SETTINGS #
#=================================================================#
#dataset scale: you can simply set the values where the scale will be drawn
#DATASET_SCALE,2000,10000,20000
#or you can specify value, label and color for each scale line (dash separated, format: VALUE-LABEL-COLOR)
#DATASET_SCALE,2000-2k line-#0000ff,10000-line at 10k-#ff0000,20000-3rd line-#00ff00
#each dataset can have a legend, which is defined below
#for each row in the legend, there should be one shape, color and label
#shape should be a number between 1 and 6:
#1: square
#2: circle
#3: star
#4: right pointing triangle
#5: left pointing triangle
#6: checkmark
#LEGEND_TITLE,Dataset legend
#LEGEND_SHAPES,1,2,3
#LEGEND_COLORS,#ff0000,#00ff00,#0000ff
#LEGEND_LABELS,value1,value2,value3
#=================================================================#
# all other optional settings can be set or changed later #
# in the web interface (under 'Datasets' tab) #
#=================================================================#
#maximum width
WIDTH,500
#left margin, used to increase/decrease the spacing to the next dataset. Can be negative, causing datasets to overlap.
#MARGIN,0
#always show internal values; if set, values associated to internal nodes will be displayed even if these nodes are not collapsed. It could cause overlapping in the dataset display.
#SHOW_INTERNAL,0
#bar height factor; Default bar height will be slightly less than the available space between leaves, but you can set a multiplication factor here to increase/decrease it (values from 0 to 1 will decrease it, values above 1 will increase it)
#HEIGHT_FACTOR,1
#Bars are aligned to the node lines by default. Using BAR_SHIFT, you can move them all up/down by a fixed amount
#BAR_SHIFT,0
#align individual fields; if set to 1, individual bar charts will not be stacked
ALIGN_FIELDS,0
#border width; if set above 0, a border of specified width (in pixels) will be drawn around the bars
#BORDER_WIDTH,0
#border color; used when BORDER_WIDTH is above 0
#BORDER_COLOR,#0000ff
#Internal tree nodes can be specified using IDs directly, or using the 'last common ancestor' method described in iTOL help pages
#=================================================================#
# Actual data follows after the "DATA" keyword #
#=================================================================#
DATA
Root100,0.0497731799670166,0
Root101,0.659328518713489,0
Root102,0.358598799506991,0.000578711250802453
Root105,0,0
Root107,0,0
Root11,0.0503350185697956,4.71328163153554e-06
Root1203,0,0
Root1212,0.00576126340548869,0
Root122,0.0609961658345786,0
Root1220,0,0
Root1238,6.43012500891615e-06,0
Root123D2,1.62080946037245,0
Root1240,0,0
Root1252,0.00779293856355586,0
Root1257,0,0
Root1277,0.21517770329837,0
Root1280,0.898847884621362,0
Root1293,0.000141462750196155,0
Root1294,6.43012500891615e-06,0
Root1295,0,0
Root1298,0.0361695431969035,1.00117996118288
Root1304,0,0
Root1310,0,0
Root1312,0.00909941779299245,1.00151325385247
Root133,0.000102882000142658,0
Root136,0,0
Root1433D1,0.108284546164275,1.79461679390395
Root1455,0,0
Root1464,1.28602500178323e-05,0
Root1471,0.0024965024648367,0
Root1472,0,0
Root149,4.13213020616332,0.00491732878844347
Root151,6.43012500891615e-06,0
Root154,1.35203023499975,0
Root157,0,0
Root170,0,0
Root172,0.281627200281885,0.000578711250802453
Root179,1.4976725664517,0
Root180,0.0176693405120007,6.43012500891615e-06
Root181,0.465721074855404,0
Root186,0,2.57205000356646e-06
Root189,0,0
Root190,0,0
Root198D2,0.00180318066587533,0
Root217,0.000243155177212164,0
Root22,1.0035340170884,0
Root236,0,0
Root240,0,0
Root241,0,0
Root265,0.000237914625329898,0
Root278,0.000725819650756437,0.00268264815371982
Root318D1,0,0
Root322,14.6634057091021,1.79463974945024
Root332,6.43012500891615e-06,0
Root381,0.0118351144780358,0
Root423,0.0243180576205949,0.129044989230812
Root431,0,0
Root444D2,0.00204748683546409,0
Root456,0,0
Root480,0.0151266697496,0
Root482,6.43012500891615e-06,0
Root491,2.38030640860371,9.00217501248261e-06
Root495,0,0
Root53,0.836078393191324,0
Root552,0,0
Root558,0.0615517222052239,0.129710436437859
Root559,19.7315124862505,1.26967617746356
Root564,0.00033157582620977,0.00491732878844347
Root569,2.01913992514803,0
Root61,12.9534501530285,0
Root614,0,0
Root630,0.00366684951770953,0
Root635,0,0
Root667,0.309151626877926,1.27011884012942
Root670,1.38768159371256,0
Root68,0.431972287250732,0
Root685,1.53714067375643,0
Root70,2.20850478538549,0
Root710,6.43012500891615e-06,0
Root74,0.019848259102647,1.00564722623158
Root916,0.0132593421566357,0
Root920,0,0
Root935,18.1360261248978,0
Root954,0.0116577201892898,0.994980722672662
