# Supplementary material for: Genome-resolved metatranscriptomics reveals conserved root colonization determinants in a synthetic microbiota
Source: Nat Commun. 2023 Dec 13;14:8274. doi: 10.1038/s41467-023-43688-z (PMC10719396; doi:10.1038/s41467-023-43688-z)
Supplement: Supplementary file 11 — Source Data [file 41467_2023_43688_MOESM11_ESM.zip › Source Data/Main_figures/figure1/figures_a-b/bacteria/template_bars_percent_genes_detected_roots.txt]

DATASET_SIMPLEBAR
#In simple bar charts, each ID is associated to a single numeric value which is displayed as a bar outside the tree.
#lines starting with a hash are comments and ignored during parsing

#=================================================================#
#                    MANDATORY SETTINGS                           #
#=================================================================#
#select the separator which is used to delimit the data below (TAB,SPACE or COMMA).This separator must be used throughout this file (except in the SEPARATOR line, which uses space).
#SEPARATOR TAB
#SEPARATOR SPACE
SEPARATOR COMMA

#label is used in the legend table (can be changed later)
DATASET_LABEL,label 1

#dataset color (can be changed later)
COLOR,#ff0000

#=================================================================#
#                    OPTIONAL SETTINGS                            #
#=================================================================#
#dataset scale: you can simply set the values where the scale will be drawn
#DATASET_SCALE,2000,10000,20000
#or you can specify value, label and color for each scale line (dash separated, format: VALUE-LABEL-COLOR) 
#DATASET_SCALE,2000-2k line-#0000ff,10000-line at 10k-#ff0000,20000

#each dataset can have a legend, which is defined below
#for each row in the legend, there should be one shape, color and label
#shape should be a number between 1 and 6:
#1: square
#2: circle
#3: star
#4: right pointing triangle
#5: left pointing triangle
#6: checkmark

#LEGEND_TITLE,Dataset legend
#LEGEND_SHAPES,1,2,3
#LEGEND_COLORS,#ff0000,#00ff00,#0000ff
#LEGEND_LABELS,value1,value2,value3


#=================================================================#
#     all other optional settings can be set or changed later     #
#           in the web interface (under 'Datasets' tab)           #
#=================================================================#
#all other optional settings can be set or changed later in the web interface (under 'Datasets' tab)

#maximum width
#WIDTH,1000

#left margin, used to increase/decrease the spacing to the next dataset. Can be negative, causing datasets to overlap.
#MARGIN,0

"#always show internal values; if set, values associated to internal nodes will be displayed even if these nodes are not collapsed. It could cause overlapping in the dataset display."
#SHOW_INTERNAL,0

"#bar height factor; Default bar height will be slightly less than the available space between leaves, but you can set a multiplication factor here to increase/decrease it (values from 0 to 1 will decrease it, values above 1 will increase it)"
#HEIGHT_FACTOR,1

#Display individual values above the bars
#SHOW_VALUE,0

#Bars are aligned to the node lines by default. Using BAR_SHIFT, you can move them all up/down by a fixed amount
#BAR_SHIFT,0

#BAR_ZERO specifies which dataset value will be used as a starting point for drawing the bars. Dataset values smaller than BAR_ZERO will be displayed to the left (possibly overlapping the tree, unless MARGIN is increased)
#BAR_ZERO,0

"#border width; if set above 0, a border of specified width (in pixels) will be drawn around the bars"
#BORDER_WIDTH,0

"#border color; used when BORDER_WIDTH is above 0"
#BORDER_COLOR,#0000ff

#Internal tree nodes can be specified using IDs directly, or using the 'last common ancestor' method described in iTOL help pages
#=================================================================#
"#       Actual data follows after the ""DATA"" keyword              #"
#=================================================================#
DATA
#ID1,value1
#ID2,value2
#9606,10000
#LEAF1|LEAF2,11000

Root100,5.42466838249852
Root101,26.9494850416871
Root102,18.2728790408256
Root105,0
Root107,0
Root11,2.91727140783745
Root1203,2.39975698663426
Root1212,0.477611940298507
Root122,6.88052068805207
Root1220,0.0178475816526861
Root1238,0.0509424350483953
Root123D2,50
Root1240,0.0679347826086956
Root1252,0.364225010117361
Root1257,0
Root1277,26.6892710099298
Root1280,59.2878203674303
Root1293,0.0592943966795138
Root1294,0.0194552529182879
Root1295,0
Root1298,41.2569474134245
Root1304,0
Root1310,0
Root1312,41.2327008132401
Root133,0.0162416761409777
Root136,0
Root1433D1,22.18952324897
Root1455,0
Root1464,0.0815660685154976
Root1471,0.469094922737307
Root1472,0
Root149,60.5741626794258
Root151,0.0208159866777685
Root154,54.0804728347352
Root157,0.0243842965130456
Root170,0.01886080724255
Root172,15.3869638223172
Root179,81.1287988422576
Root180,0.51513200257566
Root181,22.8878648233487
Root186,0.0211416490486258
Root189,0
Root190,0
Root198D2,0.0169836956521739
Root217,0.0961384393526678
Root22,44.472236118059
Root236,0
Root240,0
Root241,0
Root265,0.0308928019771393
Root278,0.282822268532301
Root318D1,0.018677624206201
Root322,82.8855140186916
Root332,0.0807754442649435
Root381,1.53846153846154
Root423,11.4355934653752
Root431,0
Root444D2,0.0548696844993141
Root456,0
Root480,70.8837209302326
Root482,0.0398724082934609
Root491,45.2025993883792
Root495,0.0284010224368077
Root53,42.7328742297934
Root552,0.0443066016836509
Root558,11.0133450652588
Root559,91.3592984266185
Root564,0.763673890608875
Root569,71.3725490196078
Root61,84.3967828418231
Root614,0
Root630,0.097799511002445
Root635,0
Root667,26.5497967479675
Root670,41.6132167152575
Root68,51.3034225926583
Root685,53.4855477289288
Root70,58.5497835497836
Root710,0.0219250164437623
Root74,41.3439635535307
Root916,2.88932419196866
Root920,0
Root935,1.60956541733732
Root954,40.9934341992578
