# Supplementary material for: Genome-resolved metatranscriptomics reveals conserved root colonization determinants in a synthetic microbiota
Source: Nat Commun. 2023 Dec 13;14:8274. doi: 10.1038/s41467-023-43688-z (PMC10719396; doi:10.1038/s41467-023-43688-z)
Supplement: Supplementary file 11 — Source Data [file 41467_2023_43688_MOESM11_ESM.zip › Source Data/Main_figures/figure1/figures_a-b/fungi/template_multi_relative_abundance_Matrix2.txt]

DATASET_MULTIBAR
#In multi-value bar charts, each ID is associated to multiple numeric values, which are displayed as a stacked or aligned bar chart
#lines starting with a hash are comments and ignored during parsing
#=================================================================#
# MANDATORY SETTINGS #
#=================================================================#
#select the separator which is used to delimit the data below (TAB,SPACE or COMMA).This separator must be used throughout this file (except in the SEPARATOR line, which uses space).
#SEPARATOR TAB
#SEPARATOR SPACE
SEPARATOR COMMA
#label is used in the legend table (can be changed later)
DATASET_LABEL,example multi bar chart
#dataset color (can be changed later)
COLOR,#ff0000
#define colors for each individual field column (use hexadecimal, RGB or RGBA notation; if using RGB/RGBA, COMMA cannot be used as SEPARATOR)
FIELD_COLORS,#DF7401,#B45F04
#field labels
FIELD_LABELS,f1,f2
#=================================================================#
# OPTIONAL SETTINGS #
#=================================================================#
#dataset scale: you can simply set the values where the scale will be drawn
#DATASET_SCALE,2000,10000,20000
#or you can specify value, label and color for each scale line (dash separated, format: VALUE-LABEL-COLOR)
#DATASET_SCALE,2000-2k line-#0000ff,10000-line at 10k-#ff0000,20000-3rd line-#00ff00
#each dataset can have a legend, which is defined below
#for each row in the legend, there should be one shape, color and label
#shape should be a number between 1 and 6:
#1: square
#2: circle
#3: star
#4: right pointing triangle
#5: left pointing triangle
#6: checkmark
#LEGEND_TITLE,Dataset legend
#LEGEND_SHAPES,1,2,3
#LEGEND_COLORS,#ff0000,#00ff00,#0000ff
#LEGEND_LABELS,value1,value2,value3
#=================================================================#
# all other optional settings can be set or changed later #
# in the web interface (under 'Datasets' tab) #
#=================================================================#
#maximum width
WIDTH,500
#left margin, used to increase/decrease the spacing to the next dataset. Can be negative, causing datasets to overlap.
#MARGIN,0
#always show internal values; if set, values associated to internal nodes will be displayed even if these nodes are not collapsed. It could cause overlapping in the dataset display.
#SHOW_INTERNAL,0
#bar height factor; Default bar height will be slightly less than the available space between leaves, but you can set a multiplication factor here to increase/decrease it (values from 0 to 1 will decrease it, values above 1 will increase it)
#HEIGHT_FACTOR,1
#Bars are aligned to the node lines by default. Using BAR_SHIFT, you can move them all up/down by a fixed amount
#BAR_SHIFT,0
#align individual fields; if set to 1, individual bar charts will not be stacked
ALIGN_FIELDS,0
#border width; if set above 0, a border of specified width (in pixels) will be drawn around the bars
#BORDER_WIDTH,0
#border color; used when BORDER_WIDTH is above 0
#BORDER_COLOR,#0000ff
#Internal tree nodes can be specified using IDs directly, or using the 'last common ancestor' method described in iTOL help pages
#=================================================================#
# Actual data follows after the "DATA" keyword #
#=================================================================#
DATA
Chafu1,0.0067882946439845,0
Chame1,0.00430553062225882,0
Cylol1,0.493793691038228,0
Daces1,0.326857481994087,0
Dacma1,0.132043279687828,0
Denna1,0.48174994247632,0
Fusarium13,6.1584431633969,2.62059180435918
Fusarium216,3.8560136925246,4.33976005055799
Fusarium226,5.27670325095438,2.64400090997309
Fusarium233,0.274781189121383,0.00240918766687476
Fuseq1,2.34839126208874,0
Fusre1,3.12634537567387,4.26252305307598
Fusven1,0.370289429080793,0
Ilyeu1,0.288394785564024,0
Mictri1,0.0402918133707467,0
Morel_U14_1,0.0492698804805327,0
Neora1,1.66225649776713,0.014233740004956
Plecto143,20.032033480675,5.87019224588387
Plecuc1,22.7123151977932,4.18389905371414
Stael1,0.0479560170010518,0
Verdah1,7.56183680400554,0.432699258219614
Zalva1,0.378830636583651,0
